# Supplementary material for: An integrated cell atlas of the lung in health and disease
Source: Nat Med. 2023 Jun 8;29(6):1563–77. doi: 10.1038/s41591-023-02327-2 (PMC10287567; doi:10.1038/s41591-023-02327-2)
Supplement: Supplementary file 3 — Table 1. Overview and details of the datasets included in the HLCA. Table 2. Overview of the samples included in the HLCA, including experimental and donor metadata. Table 3. Encoding of a sample anatomical region into a 1D CCF score. Table 4. Mapping of datasets’ original cell type labels to the HLCA hierarchical reference annotation, which was built from coarsest annotation (level 1) to finest annotation (level 5, where available). Table 5. Overview of cell types in the final (manual) annotation in the HLCA, including their lower-level annotations (level 1: coarsest; level 5: finest). Table 6. Marker genes for each of the final cell types in the HLCA. Note that the marker gene set is hierarchical, with the first set of markers marking the cell type’s compartment (for example, ‘Stroma’ in the [ct]_marker_for column), the second set marking the coarse cell type (for example, ‘Fibroblast lineage’ in the [ct]_marker_for column) and the third set marking the actual cell type (for example, ‘Alveolar fibroblasts’ in the [ct]_marker_for column). [ct]_marker columns show the marker genes, while [ct]_marker_reference columns specify which part of the atlas was used as the reference for the differential expression analysis for those markers. For some cell types, only a single set of markers was sufficient to identify the cell type (for example, neuroendocrine). Table 7. Ranking of genes based on how often they are differentially expressed in different batches, across cell types. Table 11. Results of deconvolution of bulk expression data into cell type proportions, using the HLCA as a reference. Table 13. IPF disease signature genes for alveolar fibroblasts and alveolar macrophages. Table 14. Differentially expressed genes in alveolar fibroblast IPF-enriched cluster 0. Table 15. Differentially expressed genes per MDM cluster. Table 16. Filter parameter settings used for identifying robust marker genes for the HLCA cell types. [file 41591_2023_2327_MOESM3_ESM.xlsx]

## Sheet: 1 - Dataset overview
Study name	n datasets	dataset names (if multiple)	In core reference?	Published	Lung condition(s)	n subjects	n samples	n cells	tissue sampling types	subject types	reference genome	cells or nuclei	sc/sn protocol	fresh or frozen	doi	First author	Title	GEO	EGA	Other	Notes
Banovich_Kropski_2020	1		Partly (healthy in core, disease in extension)	Yes (2 publications, of which one on bioRxiv)	Healthy, NSIP, IPF, HP, ILD, Sarcoidosis	58	61	204586	rejected donor lung/lung explant	pulmonary fibrosis patients/organ donors	ensembl84 (GRCh38)	cells	10X 5' v1/v2	fresh	10.1126/sciadv.aba1972; 10.1101/2023.03.17.533161	Habermann; Natri	Single-cell RNA-sequencing reveals profibrotic roles of distinct epithelial and mesenchymal lineages in pulmonary fibrosis; Cell type-specific and disease-associated eQTL in the human lung	https://www.ncbi.nlm.nih.gov/geo/query/acc.cgi?acc=GSE135893; https://www.ncbi.nlm.nih.gov/geo/query/acc.cgi?acc=GSE227136			Data from Natri et al. (subset) were re-aligned to ensembl84 (GRCh38) for the HLCA
Barbry_Leroy_2020	1		Yes	Yes	Healthy	10	33	74487	biopsy, brush	alive healthy	ensembl84 (GRCh38)	cells	10X 3' v2	fresh	10.1164/rccm.201911-2199OC	Deprez	A Single-Cell Atlas of the Human Healthy Airways	https://www.ncbi.nlm.nih.gov/geo/query/acc.cgi?acc=GSE143868	https://ega-archive.org/studies/EGAS00001004082		Data were re-aligned to ensembl84 (GRCh38) for the HLCA
Jain_Misharin_2021	2	10x_v1, 10x_v2	Yes	No	Healthy	7	9	45557	nasal scraping	alive healthy	ensembl84 (GRCh38)	cells	10X 5' v1, v2	fresh	NA	NA	NA	NA	NA	NA
Krasnow_2020	1		Yes	Yes	NSCLC, carcinoid (non-cancerous tissue used for samples)	3	5	60982	surgical resection	alive diseased	ensembl84 (GRCh38)	cells	10X 3' v2	fresh	10.1038/s41586-020-2922-4	Travaglini	A molecular cell atlas of the human lung from single cell RNA sequencing		https://ega-archive.org/studies/EGAS00001004344	https://www.synapse.org/#!Synapse:syn21041850	10X only. Data were re-aligned to ensembl84 (GRCh38) for the HLCA
Lafyatis_Rojas_2019	2	10x_v1, 10x_v2	Yes	Yes	Healthy	6	8	24181	rejected donor lung	organ donor	ensembl93 (GRCh38)	cells	10X 3' v1, v2	fresh	10.1183/13993003.02441-2018	Morse	Proliferating SPP1/MERTK-expressing macrophages in idiopathic pulmonary fibrosis	https://www.ncbi.nlm.nih.gov/geo/query/acc.cgi?acc=GSE128033			Healthy only
Meyer_2019	1		Yes	Yes	Healthy	3	12	35554	donor lung	organ donor	ensembl84 (GRCh38)	cells	10X 3' v2	fresh	10.1186/s13059-019-1906-x	Madissoon	scRNA-seq assessment of the human lung, spleen, and esophagus tissue stability after cold preservation			https://data.humancellatlas.org/explore/projects/c4077b3c-5c98-4d26-a614-246d12c2e5d7	Lung only
Misharin_2021	1		Yes	Yes	Healthy	2	10	64843	healthy donor lung	organ donor	ensembl84 (GRCh38)	cells	10X 3' v3	fresh	10.1126/scitranslmed.abe4282	Bharat	Lung transplantation for patients with severe COVID-19	https://www.ncbi.nlm.nih.gov/geo/query/acc.cgi?acc=GSE158127
Misharin_Budinger_2018	1		Partly (healthy in core, disease in extension)	Yes	Healthy, IPF, Myositis-associated ILD, HP, SSc-ILD	17	17	78317	lung explant, donor lung, biopsy cryopreserved	organ donor, alive diseased	ensembl84 (GRCh38)	cells	10X 3' v2	fresh	10.1164/rccm.201712-2410OC	Reyfman	Single-Cell Transcriptomic Analysis of Human Lung Provides Insights into the Pathobiology of Pulmonary Fibrosis	https://www.ncbi.nlm.nih.gov/geo/query/acc.cgi?acc=GSE122960; https://www.ncbi.nlm.nih.gov/geo/query/acc.cgi?acc=GSE121611		https://www.ncbi.nlm.nih.gov/projects/gap/cgi-bin/study.cgi?study_id=phs001750.v1.p1
Nawijn_2021	1		Yes	Partly	Healthy	10	15	70402	biopsy, brush	alive healthy	ensembl84 (GRCh38)	cells	10X 3' v2	fresh	10.1038/s41591-019-0468-5	Vieira-Braga	A cellular census of human lungs identifies novel cell states in health and in asthma		https://ega-archive.org/datasets/EGAD00001005064		Healthy only, data from Groningen
Seibold_2020	2	10x_v2, 10x_v3	Yes	Yes	Healthy	14	14	33593	rejected donor lung	organ donor	ensembl84 (GRCh38)	cells	10X 3' v2, v3	frozen	10.1038/s41467-020-16239-z	Goldfarbmuren	Dissecting the cellular specificity of smoking effects and reconstructing lineages in the human airway epithelium	https://www.ncbi.nlm.nih.gov/geo/query/acc.cgi?acc=GSE134174			In vivo only (no in vitro), data were realigned to ensembl84 (GRCh38) for the HLCA
Teichmann_Meyer_2019	1		Yes	Yes	Healthy	6	11	12231	donor lung	organ donor	ensembl84 (GRCh38)	cells	10X 3' v2	fresh	10.1038/s41591-019-0468-5	Vieira-Braga	A cellular census of human lungs identifies novel cell states in health and in asthma		https://ega-archive.org/datasets/EGAD00001005065		Healthy only, data from Sanger
Barbry_unpubl	1		No	No	IPF	2	12	100211	biopsy, brush	alive diseased	ensembl98 (GRCh38)	cells	10X 3' v3		NA	NA	NA	NA	NA	NA	Removed from cellxgene object because scArches mapping was unsuccessful
Budinger_2020	1		No	Yes	COVID-19	3	12	91980	autopsy	autopsy	ensembl93 (GRCh38)	cells	10X 3' v3		10.1126/scitranslmed.abe4282	Bharat	Lung transplantation for patients with severe COVID-19	https://www.ncbi.nlm.nih.gov/geo/query/acc.cgi?acc=GSE158127		https://www.nupulmonary.org/covid-19-ms2/?ds=full&meta=SampleName	Excluding all controls (already present in HLCA core from other study)
Duong_lungMAP_unpubl	1		No	No	Healthy	1	9	53904	donor lung	organ donor	GRCh38	nuclei	10X 3' v3		NA	NA		NA	NA	NA
Eils_2020	1		No	Yes	Cancer (non-cancerous tissue used for samples)	12	12	39778	surgical resection	alive diseased	ensembl82 (hg19)	nuclei	10X 3' v2		10.15252/embj.20105114	Lukassen	SARS-CoV-2 receptor ACE2 and TMPRSS2 are primarily expressed in bronchial transient secretory cells			https://figshare.com/articles/dataset/Single-cell_RNA-Seq_of_human_primary_lung_and_bronchial_epithelium_cells/11981034/1	In vitro data (ALI culture) excluded
Gomperts_2021	3	UCLA, CSMC, CFF	No	Yes	Healthy, CF	42	42	40709	lung explant, rejected donor lung	organ donor, alive diseased	GENCODE 25 (hg38)	cells	Drop-Seq, 10X 3' v3		10.1038/s41591-021-01332-7	Carraro	Transcriptional analysis of cystic fibrosis airways at single-cell resolution reveals altered epithelial cell states and composition	https://www.ncbi.nlm.nih.gov/geo/query/acc.cgi?acc=GSE150674
Janssen_2020	1		No	Yes	Healthy	10	10	49384	BALF	alive healthy	ensembl91 (GRCh38)	cells	10X 3' v3		10.1164/rccm.202005-1989OC	Mould	Airspace Macrophages and Monocytes Exist in Transcriptionally Distinct Subsets in Healthy Adults	https://www.ncbi.nlm.nih.gov/geo/query/acc.cgi?acc=GSE151928
Kaminski_2020	1		No	Yes	Healthy, IPF, COPD	78	107	307650	lung explant, donor lung	organ donor, alive diseased	ensembl91 (GRCh38)	cells	10X 3' v2		10.1126/sciadv.aba1983	Adams	Single-cell RNA-seq reveals ectopic and aberrant lung-resident cell populations in idiopathic pulmonary fibrosis	https://www.ncbi.nlm.nih.gov/geo/query/acc.cgi?acc=GSE136831
Lafyatis_2019	1		No	Yes	SSc-ILD	4	8	27297	lung explant	alive diseased	ensembl93 (GRCh38)	cells	10X 3' v2		10.1136/annrheumdis-2018-214865	Valenzi	Single-cell analysis reveals fibroblast heterogeneity and myofibroblasts in systemic sclerosis-associated interstitial lung disease	https://www.ncbi.nlm.nih.gov/geo/query/acc.cgi?acc=GSE128169			Disease data only (healthy already in Lafyatis_Rojas_2019 in HLCA core)
Lambrechts_2021	1		No	Yes	COVID-19, non-COVID-19 pneumonia	35	35	65166	BALF	alive diseased	ensembl93 (GRCh38)	cells	10X 5' v1		10.1038/s41422-020-00455-9	Wauters	Discriminating mild from critical COVID-19 by innate and adaptive immune single-cell profiling of bronchoalveolar lavages			https://covid19.lambrechtslab.org/downloads/Allcells.counts.rds
Meyer_2021	2	5', 3'	No	Yes	Healthy	7	59	129340	donor lung	organ donor	ensembl93 (GRCh38)	cells	10X 3' v2, 10X 5' v1		10.1038/s41588-022-01243-4	Madissoon	A spatially resolved atlas of the human lung characterizes a gland-associated immune niche			https://cellgeni.cog.sanger.ac.uk/5-locations-lung/lung_5loc_sc_sn_cellxgene_030222.h5ad	Unnormalized data shared via email
Meyer_Nikolic_2022	1		No	Yes	Healthy	36	53	119634	brush	alive healthy	ensembl93 (GRCh38)	cells	10X 5' v1		10.1038/s41586-021-04345-x	Yoshida	Local and systemic responses to SARS-CoV-2 infection in children and adults			https://www.covid19cellatlas.org/index.patient.html
Peer_Massague_2020	1		No	Yes	Lung adenocarcinoma (tumor and adjacent normal)	9	12	32850	surgical resection	alive diseased	hg38	cells	10X 3' v2		10.1038/s41591-019-0750-6	Laughney	Regenerative lineages and immune-mediated pruning in lung cancer metastasis			https://s3.amazonaws.com/dp-lab-data-public/lung-development-cancer-progression/PATIENT_LUNG_ADENOCARCINOMA_ANNOTATED.h5	Metastases excluded (since this is not lung tissue)
Regev_2021	3	cryo, fresh, nuclei	No	Yes	COVID-19	16	24	96060	autopsy, autopsy cryopreserved	autopsy	GRCh38	cells/nuclei	10X 3' v3, 10X 5' v1.1		10.1038/s41586-021-03570-8	Delorey	COVID-19 tissue atlases reveal SARS-CoV-2 pathology and cellular targets	https://www.ncbi.nlm.nih.gov/geo/query/acc.cgi?acc=GSE171668	NA	NA	Lung tissue only
Schiller_2020	1		No	Yes	Endstage lung fibrosis, Cancer (non-cancerous tissue used for samples)	14	15	38648	lung explant, surgical resection	alive diseased	ensembl99 (GRCh38)	cells	Drop-Seq		10.15252/emmm.202012871	Mayr	Integrative analysis of cell state changes in lung fibrosis with peripheral protein biomarkers			https://github.com/theislab/2020_Mayr
Schiller_2021	1		No	No	Cancer (non-cancerous tissue used for samples)	7	7	35984	surgical resection	alive diseased	ensembl99 (GRCh38)	cells	10X 3' v3		NA	NA	NA	NA	NA	NA
Schultze_unpubl	1		No	No	Cancer (non-cancerous tissue used for samples)	3	14	8016	surgical resection	alive diseased	ensembl84 (GRCh38)	cells	Seq-Well		NA	NA	NA	NA	NA	NA
Shalek_2018	1		No	Yes	Chronic rhinitis, healthy	18	21	36740	nasal scraping	alive diseased. alive healthy	GRCh37.p13 (hg19)	cells	Seq-Well		10.1038/s41586-018-0449-8	Ordovas-Montanes	Allergic inflammatory memory in human respiratory epithelial progenitor cells			https://static-content.springer.com/esm/art%3A10.1038%2Fs41586-018-0449-8/MediaObjects/41586_2018_449_MOESM4_ESM.zip
Sheppard_2020	1		No	Yes	Healthy, SSc-ILD, IPF	8	15	80020	lung explant, rejected donor lung	organ donor, alive diseased	GRCh38	cells	10X 3' v2		10.1038/s41467-020-15647-5	Tsukui	Collagen-producing lung cell atlas identifies multiple subsets with distinct localization and relevance to fibrosis	https://www.ncbi.nlm.nih.gov/geo/query/acc.cgi?acc=GSE132771
Sims_2019	1		No	Yes	Healthy, anti-CD3 anti-CD28 antibody stimulated	2	4	10790	healthy donor lung (isolated and cultured T cells)	organ donor	GENCODE v.24 (GRCh38.p5 )	cells	10X 3' v2		10.1038/s41467-019-12464-3	Szabo	Single-cell transcriptomics of human T cells reveals tissue and activation signatures in health and disease	https://www.ncbi.nlm.nih.gov/geo/query/acc.cgi?acc=GSE126030
Sun_2020	4	batch 1-4	No	Yes	Healthy	9	9	46500	cryopreserved donor lung	lung donor (incl. preterm (~30wk), pediatric(~3yrs), adult(~30yrs)	ensembl93 (hg38)	nuclei	10X 3' v3		10.7554/eLife.62522	Wang	Single-cell multiomic profiling of human lungs reveals cell-type-specific and age-dynamic control of SARS-CoV2 host genes	https://www.ncbi.nlm.nih.gov/geo/query/acc.cgi?acc=GSE161382
Tata_unpubl	1		No	Yes	Healthy	3	3	21700	autopsy	autopsy	ensembl93 + 98 (GRCh38)	cells	10X 3' v3		10.1038/s41586-022-04541-3	Kadur Lakshminarasimha Murthy	Human distal lung maps and lineage hierarchies reveal a bipotent progenitor	https://www.ncbi.nlm.nih.gov/geo/query/acc.cgi?acc=GSE178360
Thienpont_2018	2	10Xv1, 10Xv2	No	Yes	Squamous Cell Carcinoma, Pleiomorphic Carcinoma, Adenocarcinoma, Large Cell Carcinoma (tumor and non-tumor tissue) (all COPD patients)	8	36	93575	surgical resection	alive diseased	ensembl85 (hg19)	cells	10X 3' v1, v2		10.1038/s41591-018-0096-5	Lambrechts	Phenotype molding of stromal cells in the lung tumor microenvironment			http://blueprint.lambrechtslab.org/#/099de49a-cd68-4db1-82c1-cc7acd3c6d14/*/welcome
Wunderink_2021	2	cryo, fresh	No	Yes	COVID-19	10	15	77146	BALF, cryopreserved BALF	alive diseased	ensembl93 (GRCh38)	cells	10X 5' v1		10.1038/s41586-020-03148-w	Grant	Circuits between infected macrophages and T cells in SARS-CoV-2 pneumonia	https://www.ncbi.nlm.nih.gov/geo/query/acc.cgi?acc=GSE155249
Xu_2020	1		No	Yes	Lymphangioleiomyomatosis	2	2	12374	lung explant	alive diseased	ensembl84 (hg19)	cells	10X 3' v2		10.1164/rccm.201912-2445OC	Guo	Single-Cell Transcriptomic Analysis Identifies a Unique Pulmonary Lymphangioleiomyomatosis Cell	https://www.ncbi.nlm.nih.gov/geo/query/acc.cgi?acc=GSE135851			Including only LAM1 and LAM3
Zhang_2021	1		No	Yes	Healthy, moderate COVID-19, severe COVID-19	12	12	62469	BALF	alive healthy, alive diseased	GRCh38	cells	10X 3' v2, v3		10.1038/s41591-020-0901-9	Liao	Single-cell landscape of bronchoalveolar immune cells in patients with COVID-19	https://www.ncbi.nlm.nih.gov/geo/query/acc.cgi?acc=GSE145926
Total:	49					487	743	2382658
					IPF: idiopathic pulmonary fibrosis				BALF: bronchoalveolar lavage fluid
					CF: cystic fibrosis
					SSc-ILD: systemic sclerosis-associated interstitial lung disease
					NSCLC: non-small-cell lung cancer
					COPD: chronic obstructive pulmonary disease
					NSIP: non-specific interstitial pneumonia
					cHP: chronic hypersensitivity pneumonitis
					ILD: interstitial lung disease

## Sheet: 2 - Sample Overview
sample	HLCA_core_or_extension	dataset	study	n_cells	subject_ID	age*	sex	lung_condition	cells_or_nuclei	single_cell_platform	tissue_sampling_type	tissue_dissociation_protocol	harmonized_ethnicity	selfreported_ethnicity_as_collected	mixed_harmonized_ethnicity	mixed_selfreported_ethnicity_as_collected	smoking_status	BMI	cause_of_death	sequencing_platform	cell_ranger_version	fresh_or_frozen	anatomical_region_level_1	anatomical_region_level_2	anatomical_region_level_3
F01157	core	Banovich_Kropski_2020	Banovich_Kropski_2020	2542	THD0001	36	male	Healthy	cells	10X 5' v1	donor_lung	Dispase + collagenase	european	white			active	29.9	nan	Illumina NovaSeq 6000 S1	v.3.1.0	fresh	parenchyma
F01365	core	Banovich_Kropski_2020	Banovich_Kropski_2020	1636	THD0005	59	male	Healthy	cells	10X 5' v1	donor_lung	Dispase + collagenase	european	white			active	30	nan	Illumina NovaSeq 6000 S1	v.3.1.0	fresh	parenchyma	parenchyma lower lobe	parenchyma left lower lobe
F01366	core	Banovich_Kropski_2020	Banovich_Kropski_2020	1573	THD0005	59	male	Healthy	cells	10X 5' v1	donor_lung	Dispase + collagenase	european	white			active	30	nan	Illumina NovaSeq 6000 S1	v.3.1.0	fresh	parenchyma	parenchyma lower lobe	parenchyma left lower lobe
F01367	core	Banovich_Kropski_2020	Banovich_Kropski_2020	1307	THD0005	59	male	Healthy	cells	10X 5' v1	donor_lung	Dispase + collagenase	european	white			active	30	nan	Illumina NovaSeq 6000 S1	v.3.1.0	fresh	parenchyma	parenchyma lower lobe	parenchyma left lower lobe
F01403	core	Banovich_Kropski_2020	Banovich_Kropski_2020	1296	THD0006	35	male	Healthy	cells	10X 5' v1	donor_lung	Dispase + collagenase	european	white			never	28.8	head trauma	Illumina NovaSeq 6000 S1	v.3.1.0	fresh	parenchyma
F01607	core	Banovich_Kropski_2020	Banovich_Kropski_2020	4201	THD0007	57	male	Healthy	cells	10X 5' v1	donor_lung	Dispase + collagenase	european	white			former	25.3	head trauma	Illumina NovaSeq 6000 S2	v.3.1.0	fresh	parenchyma
F01639	core	Banovich_Kropski_2020	Banovich_Kropski_2020	3252	THD0008	53	male	Healthy	cells	10X 5' v1	donor_lung	Dispase + collagenase	european	white			active	33.8	nan	Illumina NovaSeq 6000 S2	v.3.1.0	fresh	parenchyma
F01641	core	Banovich_Kropski_2020	Banovich_Kropski_2020	1739	THD0009	54	female	Healthy	cells	10X 5' v1	donor_lung	Dispase + collagenase	european	white			nan	22.3	nan	Illumina NovaSeq 6000 S2	v.3.1.0	fresh	parenchyma
F01692	core	Banovich_Kropski_2020	Banovich_Kropski_2020	748	THD0010	47	male	Healthy	cells	10X 5' v1	donor_lung	Dispase + collagenase	admixed american	latino			never	30	nan	Illumina NovaSeq 6000 S2	v.3.1.0	fresh	parenchyma	parenchyma lower lobe	parenchyma right lower lobe
F01874	core	Banovich_Kropski_2020	Banovich_Kropski_2020	957	THD0012	40	male	Healthy	cells	10X 5' v1	donor_lung	Dispase + collagenase	european	white			former	47.8	nan	Illumina NovaSeq 6000 S2	v.3.1.0	fresh	parenchyma
F02092	core	Banovich_Kropski_2020	Banovich_Kropski_2020	1920	THD0014	64	male	Healthy	cells	10X 5' v1	donor_lung	Dispase + collagenase	european	white			never	21.5	CVA/stroke	Illumina NovaSeq 6000 SP	v.3.1.0	fresh	parenchyma
F02509	core	Banovich_Kropski_2020	Banovich_Kropski_2020	1465	THD0015	58	male	Healthy	cells	10X 5' v1	donor_lung	Dispase + collagenase	european	white			nan	24.8	nan	Illumina NovaSeq 6000 S4	v.3.1.0	fresh	parenchyma	parenchyma lower lobe	parenchyma right lower lobe
F02730	core	Banovich_Kropski_2020	Banovich_Kropski_2020	1411	THD0017	42	male	Healthy	cells	10X 5' v2	donor_lung	Dispase + collagenase	european	white			active	30.9	nan	Illumina NovaSeq 6000 S4	v.3.1.0	fresh	parenchyma
F02992	core	Banovich_Kropski_2020	Banovich_Kropski_2020	1753	THD0019	55	male	Healthy	cells	10X 5' v2	donor_lung	Dispase + collagenase	european	white			active	33.2	nan	Illumina NovaSeq 6000 S4	v.3.1.0	fresh	parenchyma	parenchyma lower lobe	parenchyma right lower lobe
F03045	core	Banovich_Kropski_2020	Banovich_Kropski_2020	782	THD0020	40	male	Healthy	cells	10X 5' v2	donor_lung	Dispase + collagenase	european	white			active	28.3	nan	Illumina NovaSeq 6000 S4	v.3.1.0	fresh	parenchyma
F01394	core	Banovich_Kropski_2020	Banovich_Kropski_2020	5972	VUHD071	38	male	Healthy	cells	10X 5' v1	donor_lung	Dispase + collagenase	european	white			active	24.1	nan	Illumina NovaSeq 6000 S1	v.3.1.0	fresh	parenchyma	parenchyma upper lobe	parenchyma right upper lobe
F01483	core	Banovich_Kropski_2020	Banovich_Kropski_2020	601	VUHD072	71	female	Healthy	cells	10X 5' v1	donor_lung	Dispase + collagenase	european	white			active	21.1	nan	Illumina NovaSeq 6000 S1	v.3.1.0	fresh	parenchyma
F01494	core	Banovich_Kropski_2020	Banovich_Kropski_2020	142	VUHD073	55	female	Healthy	cells	10X 5' v1	donor_lung	Dispase + collagenase	european	white			active	48.9	nan	Illumina NovaSeq 6000 S1	v.3.1.0	fresh	parenchyma
F01495	core	Banovich_Kropski_2020	Banovich_Kropski_2020	136	VUHD073	55	female	Healthy	cells	10X 5' v1	donor_lung	Dispase + collagenase	european	white			active	48.9	nan	Illumina NovaSeq 6000 S1	v.3.1.0	fresh	parenchyma
F01506	core	Banovich_Kropski_2020	Banovich_Kropski_2020	47	VUHD076	15	male	Healthy	cells	10X 5' v1	donor_lung	Dispase + collagenase	european	white			never		nan	Illumina NovaSeq 6000 S1	v.3.1.0	fresh	parenchyma
F01508	core	Banovich_Kropski_2020	Banovich_Kropski_2020	377	VUHD077	55	female	Healthy	cells	10X 5' v1	donor_lung	Dispase + collagenase	european	white			active		nan	nan	v.3.1.0	fresh	parenchyma
F01511	core	Banovich_Kropski_2020	Banovich_Kropski_2020	436	VUHD078	27	male	Healthy	cells	10X 5' v1	donor_lung	Dispase + collagenase	european	white			former		nan	Illumina NovaSeq 6000 S1	v.3.1.0	fresh	parenchyma
F01513	core	Banovich_Kropski_2020	Banovich_Kropski_2020	400	VUHD080	29	male	Healthy	cells	10X 5' v1	donor_lung	Dispase + collagenase	european	white			former		nan	Illumina NovaSeq 6000 S1	v.3.1.0	fresh	parenchyma
VUHD101	core	Banovich_Kropski_2020	Banovich_Kropski_2020	3115	VUHD101	25	male	Healthy	cells	10X 5' v1	donor_lung	Dispase + collagenase					never		nan	Illumina NovaSeq 6000 S4	v.3.1.0	fresh	parenchyma
F02617	core	Banovich_Kropski_2020	Banovich_Kropski_2020	9395	VUHD103	55	male	Healthy	cells	10X 5' v1	donor_lung	Dispase + collagenase	european	white			never	21.8	nan	Illumina NovaSeq 6000 S4	v.3.1.0	fresh	parenchyma
F02607	core	Banovich_Kropski_2020	Banovich_Kropski_2020	6180	VUHD104	29	male	Healthy	cells	10X 5' v1	donor_lung	Dispase + collagenase	african	black			active		nan	Illumina NovaSeq 6000 S4	v.3.1.0	fresh	parenchyma
F02609	core	Banovich_Kropski_2020	Banovich_Kropski_2020	140	VUHD105	58	male	Healthy	cells	10X 5' v1	donor_lung	Dispase + collagenase					never		nan	Illumina NovaSeq 6000 S4	v.3.1.0	fresh	parenchyma
F02611	core	Banovich_Kropski_2020	Banovich_Kropski_2020	9331	VUHD106	49	male	Healthy	cells	10X 5' v1	donor_lung	Dispase + collagenase	european	white			former		stroke	Illumina NovaSeq 6000 S4	v.3.1.0	fresh	parenchyma
F02613	core	Banovich_Kropski_2020	Banovich_Kropski_2020	1028	VUHD107	25	male	Healthy	cells	10X 5' v1	donor_lung	Dispase + collagenase	european	white			former	34.7	MVA	Illumina NovaSeq 6000 S4	v.3.1.0	fresh	parenchyma
VUHD66	core	Banovich_Kropski_2020	Banovich_Kropski_2020	3440	VUHD66	30	male	Healthy	cells	10X 5' v1	donor_lung	Dispase + collagenase	european	white			active	24.1	nan	Illumina NovaSeq 6000 S1	v.3.1.0	fresh	parenchyma	parenchyma upper lobe	parenchyma right upper lobe
VUHD67	core	Banovich_Kropski_2020	Banovich_Kropski_2020	10093	VUHD67	30	female	Healthy	cells	10X 5' v1	donor_lung	Dispase + collagenase					active		meth overdose	Illumina NovaSeq 6000 S1	v.3.1.0	fresh	parenchyma	parenchyma upper lobe	parenchyma right upper lobe
VUHD68	core	Banovich_Kropski_2020	Banovich_Kropski_2020	7850	VUHD68	41	male	Healthy	cells	10X 5' v1	donor_lung	Dispase + collagenase	european	white			former	23.5	nan	Illumina NovaSeq 6000 S1	v.3.1.0	fresh	parenchyma	parenchyma upper lobe	parenchyma right upper lobe
F00409	core	Banovich_Kropski_2020	Banovich_Kropski_2020	1208	VUHD69	31	female	Healthy	cells	10X 5' v1	donor_lung	Dispase + collagenase	african	black			never	38.3	nan	Illumina NovaSeq 6000 S1	v.3.1.0	fresh	parenchyma
VUHD70	core	Banovich_Kropski_2020	Banovich_Kropski_2020	2322	VUHD70	54	male	Healthy	cells	10X 5' v1	donor_lung	Dispase + collagenase	european	white			active	40.2	Intracerebral hemorrhage	Illumina NovaSeq 6000 S1	v.3.1.0	fresh	parenchyma	parenchyma upper lobe	parenchyma right upper lobe
F01851	core	Banovich_Kropski_2020	Banovich_Kropski_2020	9134	VUHD84	34	female	Healthy	cells	10X 5' v1	donor_lung	Dispase + collagenase	european	white			former		nan	Illumina NovaSeq 6000 S2	v.3.1.0	fresh	parenchyma
F01853	core	Banovich_Kropski_2020	Banovich_Kropski_2020	1332	VUHD85	53	male	Healthy	cells	10X 5' v1	donor_lung	Dispase + collagenase	african	black			never		nan	Illumina NovaSeq 6000 S2	v.3.1.0	fresh	parenchyma
F01869	core	Banovich_Kropski_2020	Banovich_Kropski_2020	8	VUHD87	53	male	Healthy	cells	10X 5' v1	donor_lung	Dispase + collagenase	european	white			former		nan	Illumina NovaSeq 6000 S2	v.3.1.0	fresh	parenchyma
F02526	core	Banovich_Kropski_2020	Banovich_Kropski_2020	3474	VUHD92	55	male	Healthy	cells	10X 5' v1	donor_lung	Dispase + collagenase	african	black			never	31.8	nan	Illumina NovaSeq 6000 S4	v.3.1.0	fresh	parenchyma
F02524	core	Banovich_Kropski_2020	Banovich_Kropski_2020	7286	VUHD94	62	male	Healthy	cells	10X 5' v1	donor_lung	Dispase + collagenase	european	white			never	41.5	nan	Illumina NovaSeq 6000 S4	v.3.1.0	fresh	parenchyma
F02522	core	Banovich_Kropski_2020	Banovich_Kropski_2020	7560	VUHD95	64	female	Healthy	cells	10X 5' v1	donor_lung	Dispase + collagenase	european	white			never	39.4	nan	Illumina NovaSeq 6000 S4	v.3.1.0	fresh	parenchyma
F02528	core	Banovich_Kropski_2020	Banovich_Kropski_2020	4305	VUHD98	69	male	Healthy	cells	10X 5' v1	donor_lung	Dispase + collagenase	european	white			never		nan	Illumina NovaSeq 6000 S4	v.3.1.0	fresh	parenchyma
D322_Biop_Nas1	core	Barbry_Leroy_2020	Barbry_Leroy_2020	1712	D322	30	female	Healthy	cells	10X 3' v2	biopsy	Cold protease 1h	european	white			never	28	nan	Illumina NextSeq 500	v.3.0.2	fresh	nose	inferior turbinate	inferior turbinate right nostril
D322_Biop_Pro1	core	Barbry_Leroy_2020	Barbry_Leroy_2020	1916	D322	30	female	Healthy	cells	10X 3' v2	biopsy	Cold protease 1h	european	white			never	28	nan	Illumina NextSeq 500	v.3.0.2	fresh	airway	trachea
D326_Biop_Int1	core	Barbry_Leroy_2020	Barbry_Leroy_2020	1215	D326	31	male	Healthy	cells	10X 3' v2	biopsy	Cold protease 1h	european	white			never	26.1	nan	Illumina NextSeq 500	v.3.0.2	fresh	airway	lobular bronchi	lobular bronchi upper left lobe
D326_Biop_Pro1	core	Barbry_Leroy_2020	Barbry_Leroy_2020	2863	D326	31	male	Healthy	cells	10X 3' v2	biopsy	Cold protease 1h	european	white			never	26.1	nan	Illumina NextSeq 500	v.3.0.2	fresh	airway	trachea
D326_Brus_Dis1	core	Barbry_Leroy_2020	Barbry_Leroy_2020	1103	D326	31	male	Healthy	cells	10X 3' v2	brush	Cold protease 1h	european	white			never	26.1	nan	Illumina NextSeq 500	v.3.0.2	fresh	airway	distal lobular airways	distal airways upper left lobe
D337_Brus_Dis1	core	Barbry_Leroy_2020	Barbry_Leroy_2020	1376	D337	35	female	Healthy	cells	10X 3' v2	brush	Cold protease 1h	european	white			former	21.3	nan	Illumina NextSeq 500	v.3.0.2	fresh	airway	distal lobular airways	distal airways lower right lobe
D339_Biop_Int1	core	Barbry_Leroy_2020	Barbry_Leroy_2020	3191	D339	29	male	Healthy	cells	10X 3' v2	biopsy	Cold protease 1h	european	white			never	27.6	nan	Illumina NextSeq 500	v.3.0.2	fresh	airway	lobular bronchi	lobular bronchi upper left lobe
D339_Biop_Nas1	core	Barbry_Leroy_2020	Barbry_Leroy_2020	1868	D339	29	male	Healthy	cells	10X 3' v2	biopsy	Cold protease 1h	european	white			never	27.6	nan	Illumina NextSeq 500	v.3.0.2	fresh	nose	inferior turbinate	inferior turbinate right nostril
D339_Biop_Pro1	core	Barbry_Leroy_2020	Barbry_Leroy_2020	731	D339	29	male	Healthy	cells	10X 3' v2	biopsy	Cold protease 1h	european	white			never	27.6	nan	Illumina NextSeq 500	v.3.0.2	fresh	airway	trachea
D344_Biop_Int1	core	Barbry_Leroy_2020	Barbry_Leroy_2020	988	D344	26	female	Healthy	cells	10X 3' v2	biopsy	Cold protease 1h	european	white			former	20.5	nan	Illumina NextSeq 500	v.3.0.2	fresh	airway	lobular bronchi	lobular bronchi upper right lobe
D344_Biop_Nas1	core	Barbry_Leroy_2020	Barbry_Leroy_2020	2012	D344	26	female	Healthy	cells	10X 3' v2	biopsy	Cold protease 1h	european	white			former	20.5	nan	Illumina NextSeq 500	v.3.0.2	fresh	nose	inferior turbinate	inferior turbinate right nostril
D344_Biop_Pro1	core	Barbry_Leroy_2020	Barbry_Leroy_2020	296	D344	26	female	Healthy	cells	10X 3' v2	biopsy	Cold protease 1h	european	white			former	20.5	nan	Illumina NextSeq 500	v.3.0.2	fresh	airway	trachea
D344_Brus_Dis1	core	Barbry_Leroy_2020	Barbry_Leroy_2020	2705	D344	26	female	Healthy	cells	10X 3' v2	brush	Cold protease 1h	european	white			former	20.5	nan	Illumina NextSeq 500	v.3.0.2	fresh	airway	distal lobular airways	distal airways lower right lobe
D353_Biop_Int2	core	Barbry_Leroy_2020	Barbry_Leroy_2020	2154	D353	30	female	Healthy	cells	10X 3' v2	biopsy	Cold protease 1h	european	white			never	20.2	nan	Illumina NextSeq 500	v.3.0.2	fresh	airway	lobular bronchi	lobular bronchi upper right lobe
D353_Biop_Pro1	core	Barbry_Leroy_2020	Barbry_Leroy_2020	4007	D353	30	female	Healthy	cells	10X 3' v2	biopsy	Cold protease 1h	european	white			never	20.2	nan	Illumina NextSeq 500	v.3.0.2	fresh	airway	trachea
D353_Brus_Dis1	core	Barbry_Leroy_2020	Barbry_Leroy_2020	4377	D353	30	female	Healthy	cells	10X 3' v2	brush	Cold protease 1h	european	white			never	20.2	nan	Illumina NextSeq 500	v.3.0.2	fresh	airway	distal lobular airways	distal airways middle right lobe
D353_Brus_Nas1	core	Barbry_Leroy_2020	Barbry_Leroy_2020	4842	D353	30	female	Healthy	cells	10X 3' v2	brush	Cold protease 1h	european	white			never	20.2	nan	Illumina NextSeq 500	v.3.0.2	fresh	nose	inferior turbinate	inferior turbinate left nostril
D354_Biop_Int2	core	Barbry_Leroy_2020	Barbry_Leroy_2020	2643	D354	33	male	Healthy	cells	10X 3' v2	biopsy	Cold protease 1h	european	white			never	23.8	nan	Illumina NextSeq 500	v.3.0.2	fresh	airway	lobular bronchi	lobular bronchi upper left lobe
D354_Biop_Pro1	core	Barbry_Leroy_2020	Barbry_Leroy_2020	1696	D354	33	male	Healthy	cells	10X 3' v2	biopsy	Cold protease 1h	european	white			never	23.8	nan	Illumina NextSeq 500	v.3.0.2	fresh	airway	trachea
D354_Brus_Dis1	core	Barbry_Leroy_2020	Barbry_Leroy_2020	2477	D354	33	male	Healthy	cells	10X 3' v2	brush	Cold protease 1h	european	white			never	23.8	nan	Illumina NextSeq 500	v.3.0.2	fresh	airway	distal lobular airways	distal airways upper right lobe
D363_Biop_Int2	core	Barbry_Leroy_2020	Barbry_Leroy_2020	1265	D363	24	female	Healthy	cells	10X 3' v2	biopsy	Cold protease 1h	european	white			never	21	nan	Illumina NextSeq 500	v.3.0.2	fresh	airway	lobular bronchi	lobular bronchi lower right lobe
D363_Biop_Pro1	core	Barbry_Leroy_2020	Barbry_Leroy_2020	1496	D363	24	female	Healthy	cells	10X 3' v2	biopsy	Cold protease 1h	european	white			never	21	nan	Illumina NextSeq 500	v.3.0.2	fresh	airway	trachea
D363_Brus_Dis1	core	Barbry_Leroy_2020	Barbry_Leroy_2020	1599	D363	24	female	Healthy	cells	10X 3' v2	brush	Cold protease 1h	european	white			never	21	nan	Illumina NextSeq 500	v.3.0.2	fresh	airway	distal lobular airways	distal airways middle right lobe
D363_Brus_Nas1	core	Barbry_Leroy_2020	Barbry_Leroy_2020	3183	D363	24	female	Healthy	cells	10X 3' v2	brush	Cold protease 1h	european	white			never	21	nan	Illumina NextSeq 500	v.3.0.2	fresh	nose	inferior turbinate
D367_Biop_Int1	core	Barbry_Leroy_2020	Barbry_Leroy_2020	2181	D367	27	male	Healthy	cells	10X 3' v2	biopsy	Cold protease 1h	african	black			never	20.4	nan	Illumina NextSeq 500	v.3.0.2	fresh	airway	lobular bronchi	lobular bronchi lower left lobe
D367_Biop_Pro1	core	Barbry_Leroy_2020	Barbry_Leroy_2020	3062	D367	27	male	Healthy	cells	10X 3' v2	biopsy	Cold protease 1h	african	black			never	20.4	nan	Illumina NextSeq 500	v.3.0.2	fresh	airway	trachea
D367_Brus_Dis1	core	Barbry_Leroy_2020	Barbry_Leroy_2020	1985	D367	27	male	Healthy	cells	10X 3' v2	brush	Cold protease 1h	african	black			never	20.4	nan	Illumina NextSeq 500	v.3.0.2	fresh	airway	distal lobular airways	distal airways lower left lobe
D367_Brus_Nas1	core	Barbry_Leroy_2020	Barbry_Leroy_2020	2280	D367	27	male	Healthy	cells	10X 3' v2	brush	Cold protease 1h	african	black			never	20.4	nan	Illumina NextSeq 500	v.3.0.2	fresh	nose	inferior turbinate	inferior turbinate left nostril
D372_Biop_Int1	core	Barbry_Leroy_2020	Barbry_Leroy_2020	1230	D372	35	female	Healthy	cells	10X 3' v2	biopsy	Cold protease 1h	european	white			former	23.7	nan	Illumina NextSeq 500	v.3.0.2	fresh	airway	lobular bronchi	lobular bronchi lower left lobe
D372_Biop_Int2	core	Barbry_Leroy_2020	Barbry_Leroy_2020	3791	D372	35	female	Healthy	cells	10X 3' v2	biopsy	Cold protease 1h	european	white			former	23.7	nan	Illumina NextSeq 500	v.3.0.2	fresh	airway	lobular bronchi	lobular bronchi lower right lobe
D372_Biop_Pro1	core	Barbry_Leroy_2020	Barbry_Leroy_2020	4344	D372	35	female	Healthy	cells	10X 3' v2	biopsy	Cold protease 1h	european	white			former	23.7	nan	Illumina NextSeq 500	v.3.0.2	fresh	airway	trachea
D372_Brus_Dis1	core	Barbry_Leroy_2020	Barbry_Leroy_2020	1670	D372	35	female	Healthy	cells	10X 3' v2	brush	Cold protease 1h	european	white			former	23.7	nan	Illumina NextSeq 500	v.3.0.2	fresh	airway	distal lobular airways	distal airways upper left lobe
D372_Brus_Nas1	core	Barbry_Leroy_2020	Barbry_Leroy_2020	2229	D372	35	female	Healthy	cells	10X 3' v2	brush	Cold protease 1h	european	white			former	23.7	nan	Illumina NextSeq 500	v.3.0.2	fresh	nose	inferior turbinate	inferior turbinate right nostril
SC172	core	Jain_Misharin_2021_10Xv1	Jain_Misharin_2021	1650	2020-3173-NC002	57	male	Healthy	cells	10X 5' v1	scraping	Cold protease 1h	asian	asian			never	23	nan	Illumina NovaSeq 6000	v.4.0.0	fresh	nose	inferior turbinate	inferior turbinate right nostril
SC174_SC172	core	Jain_Misharin_2021_10Xv1	Jain_Misharin_2021	3234	2020-3173-NC002	57	male	Healthy	cells	10X 5' v1	scraping	Cold protease 1h	asian	asian			never	23	nan	Illumina NovaSeq 6000	v.4.0.0	fresh	nose	inferior turbinate	inferior turbinate right nostril
SC173	core	Jain_Misharin_2021_10Xv1	Jain_Misharin_2021	4915	2020-3173-NC008	41	male	Healthy	cells	10X 5' v1	scraping	Cold protease 1h	european	white			never	19.9	nan	Illumina NovaSeq 6000	v.4.0.0	fresh	nose	inferior turbinate	inferior turbinate right nostril
SC174_SC173	core	Jain_Misharin_2021_10Xv1	Jain_Misharin_2021	2623	2020-3173-NC008	41	male	Healthy	cells	10X 5' v1	scraping	Cold protease 1h	european	white			never	19.9	nan	Illumina NovaSeq 6000	v.4.0.0	fresh	nose	inferior turbinate	inferior turbinate right nostril
SC181	core	Jain_Misharin_2021_10Xv2	Jain_Misharin_2021	3111	2020-3173-NC003	30	male	Healthy	cells	10X 5' v2	scraping	Cold protease 1h	european	white			nan	26.4	nan	Illumina NovaSeq 6000	v.4.0.0	fresh	nose	inferior turbinate	inferior turbinate right nostril
SC182	core	Jain_Misharin_2021_10Xv2	Jain_Misharin_2021	11725	2020-3173-NC004	27	female	Healthy	cells	10X 5' v2	scraping	Cold protease 1h	mixed	mixed	european/asian	white/asian	nan	28.2	nan	Illumina NovaSeq 6000	v.4.0.0	fresh	nose	inferior turbinate	inferior turbinate right nostril
SC183	core	Jain_Misharin_2021_10Xv2	Jain_Misharin_2021	6255	2020-3173-NC005	37	female	Healthy	cells	10X 5' v2	scraping	Cold protease 1h	african	black			nan	24.3	nan	Illumina NovaSeq 6000	v.4.0.0	fresh	nose	inferior turbinate	inferior turbinate right nostril
SC184	core	Jain_Misharin_2021_10Xv2	Jain_Misharin_2021	8617	2020-3173-NC006	25	male	Healthy	cells	10X 5' v2	scraping	Cold protease 1h	admixed american	latino			nan	25.4	nan	Illumina NovaSeq 6000	v.4.0.0	fresh	nose	inferior turbinate	inferior turbinate right nostril
SC185	core	Jain_Misharin_2021_10Xv2	Jain_Misharin_2021	3427	2020-3173-NC007		female	Healthy	cells	10X 5' v2	scraping	Cold protease 1h	european	white			nan		nan	Illumina NovaSeq 6000	v.4.0.0	fresh	nose	inferior turbinate	inferior turbinate right nostril
distal 1a	core	Krasnow_2020	Krasnow_2020	7523	donor 1	75	male	Healthy (tumor adjacent)	cells	10X 3' v2	surgical_resection	Collagenase + Elastase + DNAse	european	white			former	24.6	nan	Illumina NovaSeq 6000	v.3.1.0	fresh	parenchyma	parenchyma upper lobe	parenchyma left upper lobe
distal 2	core	Krasnow_2020	Krasnow_2020	18541	donor 2	46	male	Healthy (tumor adjacent)	cells	10X 3' v2	surgical_resection	Collagenase + Elastase + DNAse	european	white			never	33.1	nan	Illumina NovaSeq 6000	v.3.1.0	fresh	parenchyma	parenchyma right middle lobe
medial 2	core	Krasnow_2020	Krasnow_2020	10251	donor 2	46	male	Healthy (tumor adjacent)	cells	10X 3' v2	surgical_resection	Collagenase + Elastase + DNAse	european	white			never	33.1	nan	Illumina NovaSeq 6000	v.3.1.0	fresh	airway	distal lobular airways	distal airways middle right lobe
distal 3	core	Krasnow_2020	Krasnow_2020	16898	donor 3	51	female	Healthy (tumor adjacent)	cells	10X 3' v2	surgical_resection	Collagenase + Elastase + DNAse					never	22	nan	Illumina NovaSeq 6000	v.3.1.0	fresh	parenchyma	parenchyma lower lobe	parenchyma left lower lobe
proximal 3	core	Krasnow_2020	Krasnow_2020	7769	donor 3	51	female	Healthy (tumor adjacent)	cells	10X 3' v2	surgical_resection	Collagenase + Elastase + DNAse					never	22	nan	Illumina NovaSeq 6000	v.3.1.0	fresh	airway	segmental bronchi
SC14	core	Lafyatis_Rojas_2019_10Xv1	Lafyatis_Rojas_2019	704	lafy_donor_1	76	male	Healthy	cells	10X 3' v1	donor_lung	Collagenase A + DNAse	asian	asian			never		nan	Illumina NextSeq 500	nan	fresh	parenchyma
SC31	core	Lafyatis_Rojas_2019_10Xv1	Lafyatis_Rojas_2019	1040	lafy_donor_2	56	male	Healthy	cells	10X 3' v1	donor_lung	Collagenase A + DNAse	european	white			never		nan	Illumina NextSeq 500	nan	fresh	parenchyma
SC31D	core	Lafyatis_Rojas_2019_10Xv1	Lafyatis_Rojas_2019	1177	lafy_donor_2	56	male	Healthy	cells	10X 3' v1	donor_lung	Collagenase A + DNAse	european	white			never		nan	Illumina NextSeq 500	nan	fresh	parenchyma
SC45	core	Lafyatis_Rojas_2019_10Xv2	Lafyatis_Rojas_2019	3385	lafy_donor_3	55	male	Healthy	cells	10X 3' v2	donor_lung	Collagenase A + DNAse	european	white			former		nan	Illumina NextSeq 500	nan	fresh	parenchyma
SC56	core	Lafyatis_Rojas_2019_10Xv2	Lafyatis_Rojas_2019	4431	lafy_donor_4	57	female	Healthy	cells	10X 3' v2	donor_lung	Collagenase A + DNAse	european	white			never		nan	Illumina NextSeq 500	nan	fresh	parenchyma
SC59	core	Lafyatis_Rojas_2019_10Xv2	Lafyatis_Rojas_2019	3272	lafy_donor_5	18	male	Healthy	cells	10X 3' v2	donor_lung	Collagenase A + DNAse	european	white			never		nan	Illumina NextSeq 500	nan	fresh	parenchyma
SC155	core	Lafyatis_Rojas_2019_10Xv2	Lafyatis_Rojas_2019	4249	lafy_donor_6	23	female	Healthy	cells	10X 3' v2	donor_lung	Collagenase A + DNAse	european	white			never		nan	Illumina NextSeq 500	nan	fresh	parenchyma	parenchyma lower lobe
SC156	core	Lafyatis_Rojas_2019_10Xv2	Lafyatis_Rojas_2019	5923	lafy_donor_6	23	female	Healthy	cells	10X 3' v2	donor_lung	Collagenase A + DNAse	european	white			never		nan	Illumina NextSeq 500	nan	fresh	parenchyma	parenchyma upper lobe
356C_0h	core	Meyer_2019	Meyer_2019	3772	356C	42.5	female	Healthy	cells	10X 3' v2	donor_lung	Collagenase D + DNAse	european	white			never	41	Intracranial haemorrhage	Illumina HiSeq 4000	v.2.0.2	fresh	parenchyma	parenchyma lower lobe	parenchyma left lower lobe
356C_12h	core	Meyer_2019	Meyer_2019	3471	356C	42.5	female	Healthy	cells	10X 3' v2	donor_lung	Collagenase D + DNAse	european	white			never	41	Intracranial haemorrhage	Illumina HiSeq 4000	v.2.0.2	fresh	parenchyma	parenchyma lower lobe	parenchyma left lower lobe
356C_24h	core	Meyer_2019	Meyer_2019	3688	356C	42.5	female	Healthy	cells	10X 3' v2	donor_lung	Collagenase D + DNAse	european	white			never	41	Intracranial haemorrhage	Illumina HiSeq 4000	v.2.0.2	fresh	parenchyma	parenchyma lower lobe	parenchyma left lower lobe
356C_72h	core	Meyer_2019	Meyer_2019	2626	356C	42.5	female	Healthy	cells	10X 3' v2	donor_lung	Collagenase D + DNAse	european	white			never	41	Intracranial haemorrhage	Illumina HiSeq 4000	v.2.0.2	fresh	parenchyma	parenchyma lower lobe	parenchyma left lower lobe
368C_0h	core	Meyer_2019	Meyer_2019	505	368C	57.5	male	Healthy	cells	10X 3' v2	donor_lung	Collagenase D + DNAse	european	white			active	22	Intracranial haemorrhage	Illumina HiSeq 4000	v.2.0.2	fresh	parenchyma	parenchyma lower lobe	parenchyma left lower lobe
368C_12h	core	Meyer_2019	Meyer_2019	3298	368C	57.5	male	Healthy	cells	10X 3' v2	donor_lung	Collagenase D + DNAse	european	white			active	22	Intracranial haemorrhage	Illumina HiSeq 4000	v.2.0.2	fresh	parenchyma	parenchyma lower lobe	parenchyma left lower lobe
368C_24h	core	Meyer_2019	Meyer_2019	2049	368C	57.5	male	Healthy	cells	10X 3' v2	donor_lung	Collagenase D + DNAse	european	white			active	22	Intracranial haemorrhage	Illumina HiSeq 4000	v.2.0.2	fresh	parenchyma	parenchyma lower lobe	parenchyma left lower lobe
368C_72h	core	Meyer_2019	Meyer_2019	1417	368C	57.5	male	Healthy	cells	10X 3' v2	donor_lung	Collagenase D + DNAse	european	white			active	22	Intracranial haemorrhage	Illumina HiSeq 4000	v.2.0.2	fresh	parenchyma	parenchyma lower lobe	parenchyma left lower lobe
390C_0h	core	Meyer_2019	Meyer_2019	3576	390C	67.5	female	Healthy	cells	10X 3' v2	donor_lung	Collagenase D + DNAse	european	white			never	34	Intracranial haemorrhage	Illumina HiSeq 4000	v.2.0.2	fresh	parenchyma	parenchyma lower lobe	parenchyma left lower lobe
390C_12h	core	Meyer_2019	Meyer_2019	5087	390C	67.5	female	Healthy	cells	10X 3' v2	donor_lung	Collagenase D + DNAse	european	white			never	34	Intracranial haemorrhage	Illumina HiSeq 4000	v.2.0.2	fresh	parenchyma	parenchyma lower lobe	parenchyma left lower lobe
390C_24h	core	Meyer_2019	Meyer_2019	2698	390C	67.5	female	Healthy	cells	10X 3' v2	donor_lung	Collagenase D + DNAse	european	white			never	34	Intracranial haemorrhage	Illumina HiSeq 4000	v.2.0.2	fresh	parenchyma	parenchyma lower lobe	parenchyma left lower lobe
390C_72h	core	Meyer_2019	Meyer_2019	3367	390C	67.5	female	Healthy	cells	10X 3' v2	donor_lung	Collagenase D + DNAse	european	white			never	34	Intracranial haemorrhage	Illumina HiSeq 4000	v.2.0.2	fresh	parenchyma	parenchyma lower lobe	parenchyma left lower lobe
SC84	core	Misharin_2021	Misharin_2021	7297	NU_CZI01	52	male	Healthy	cells	10X 3' v3	donor_lung	Collagenase D + DNAse	african	black			nan	47.7	stroke, intracranial hemorrhage	Illumina HiSeq 4000	v.3.0.2	fresh	parenchyma	parenchyma upper lobe	parenchyma left upper lobe
SC85	core	Misharin_2021	Misharin_2021	5792	NU_CZI01	52	male	Healthy	cells	10X 3' v3	donor_lung	Collagenase D + DNAse	african	black			nan	47.7	stroke, intracranial hemorrhage	Illumina HiSeq 4000	v.3.0.2	fresh	parenchyma	parenchyma upper lobe	parenchyma left upper lobe
SC86	core	Misharin_2021	Misharin_2021	5523	NU_CZI01	52	male	Healthy	cells	10X 3' v3	donor_lung	Collagenase D + DNAse	african	black			nan	47.7	stroke, intracranial hemorrhage	Illumina HiSeq 4000	v.3.0.2	fresh	parenchyma	parenchyma upper lobe	parenchyma left upper lobe
SC87	core	Misharin_2021	Misharin_2021	3599	NU_CZI01	52	male	Healthy	cells	10X 3' v3	donor_lung	Collagenase D + DNAse	african	black			nan	47.7	stroke, intracranial hemorrhage	Illumina HiSeq 4000	v.3.0.2	fresh	airway	left or right main bronchus
SC88	core	Misharin_2021	Misharin_2021	5356	NU_CZI01	52	male	Healthy	cells	10X 3' v3	donor_lung	Collagenase D + DNAse	african	black			nan	47.7	stroke, intracranial hemorrhage	Illumina HiSeq 4000	v.3.0.2	fresh	airway	left or right main bronchus
SC89	core	Misharin_2021	Misharin_2021	462	NU_CZI01	52	male	Healthy	cells	10X 3' v3	donor_lung	Collagenase D + DNAse	african	black			nan	47.7	stroke, intracranial hemorrhage	Illumina HiSeq 4000	v.3.0.2	fresh	airway	left or right main bronchus
SC141	core	Misharin_2021	Misharin_2021	4644	NU_CZI02	25	male	Healthy	cells	10X 3' v3	donor_lung	Collagenase D + DNAse					nan		head trauma	Illumina NovaSeq 6000	v.3.1.0	fresh	parenchyma
SC142	core	Misharin_2021	Misharin_2021	5190	NU_CZI02	25	male	Healthy	cells	10X 3' v3	donor_lung	Collagenase D + DNAse					nan		head trauma	Illumina NovaSeq 6000	v.3.1.0	fresh	parenchyma
SC143	core	Misharin_2021	Misharin_2021	3948	NU_CZI02	25	male	Healthy	cells	10X 3' v3	donor_lung	Collagenase D + DNAse					nan		head trauma	Illumina NovaSeq 6000	v.3.1.0	fresh	parenchyma
SC144	core	Misharin_2021	Misharin_2021	23032	NU_CZI02	25	male	Healthy	cells	10X 3' v3	donor_lung	Collagenase D + DNAse					nan		head trauma	Illumina NovaSeq 6000	v.3.1.0	fresh	parenchyma
SC07	core	Misharin_Budinger_2018	Misharin_Budinger_2018	5390	Donor_01	63	male	Healthy	cells	10X 3' v2	donor_lung	Collagenase D + DNAse	african	black			never		stroke	Illumina HiSeq 4000	v.2.0.1	fresh	parenchyma	parenchyma lower lobe
SC10	core	Misharin_Budinger_2018	Misharin_Budinger_2018	3832	Donor_02	55	male	Healthy	cells	10X 3' v2	donor_lung	Collagenase D + DNAse	asian	asian			former		intracranial hemorrhage	Illumina HiSeq 4000	v.1.3.1	fresh	parenchyma	parenchyma lower lobe
SC18	core	Misharin_Budinger_2018	Misharin_Budinger_2018	5163	Donor_03	29	female	Healthy	cells	10X 3' v2	donor_lung	Collagenase D + DNAse	african	black			never		anoxic brain injury	Illumina HiSeq 4000	v.2.0.1	fresh	parenchyma	parenchyma lower lobe
SC20	core	Misharin_Budinger_2018	Misharin_Budinger_2018	5164	Donor_04	57	female	Healthy	cells	10X 3' v2	donor_lung	Collagenase D + DNAse	african	black			never		anoxic brain injury	Illumina HiSeq 4000	v.2.0.1	fresh	parenchyma	parenchyma lower lobe
SC22	core	Misharin_Budinger_2018	Misharin_Budinger_2018	5282	Donor_05	49	female	Healthy	cells	10X 3' v2	donor_lung	Collagenase D + DNAse	european	white			active		intracranial hemorrhage	Illumina HiSeq 4000	v.2.0.1	fresh	parenchyma	parenchyma lower lobe
SC24	core	Misharin_Budinger_2018	Misharin_Budinger_2018	4241	Donor_06	22	female	Healthy	cells	10X 3' v2	donor_lung	Collagenase D + DNAse	african	black			never		anoxic brain injury after seizure	Illumina HiSeq 4000	v.2.0.1	fresh	parenchyma	parenchyma lower lobe
SC27	core	Misharin_Budinger_2018	Misharin_Budinger_2018	7268	Donor_07	47	female	Healthy	cells	10X 3' v2	donor_lung	Collagenase D + DNAse	european	white			active		intracranial hemorrhage	Illumina HiSeq 4000	v.2.0.1	fresh	parenchyma	parenchyma lower lobe
SC29	core	Misharin_Budinger_2018	Misharin_Budinger_2018	4880	Donor_08	21	male	Healthy	cells	10X 3' v2	donor_lung	Collagenase D + DNAse	african	black			never		head trauma from gunshot wound	Illumina HiSeq 4000	v.2.0.1	fresh	parenchyma	parenchyma lower lobe
GRO-01_biopsy	core	Nawijn_2021	Nawijn_2021	194	GRO-01	41	male	Healthy	cells	10X 3' v2	biopsy	Collagenase D + DNAse	european	white			never	23.5	nan	Illumina NovaSeq 6000	v.2.0.2	fresh	airway	lobular bronchi
GRO-01_nasal_brush	core	Nawijn_2021	Nawijn_2021	693	GRO-01	41	male	Healthy	cells	10X 3' v2	brush	Collagenase D + DNAse	european	white			never	23.5	nan	Illumina NovaSeq 6000	v.2.0.2	fresh	nose	inferior turbinate
GRO-02_biopsy	core	Nawijn_2021	Nawijn_2021	942	GRO-02	61	female	Healthy	cells	10X 3' v2	biopsy	Collagenase D + DNAse	european	white			never	24.3	nan	Illumina NovaSeq 6000	v.2.0.2	fresh	airway	lobular bronchi
GRO-03_biopsy	core	Nawijn_2021	Nawijn_2021	10238	GRO-03	57	male	Healthy	cells	10X 3' v2	biopsy	Collagenase D + DNAse	european	white			never	25.1	nan	Illumina NovaSeq 6000	v.2.0.2	fresh	airway	lobular bronchi
GRO-03_nasal_brush	core	Nawijn_2021	Nawijn_2021	2498	GRO-03	57	male	Healthy	cells	10X 3' v2	brush	Collagenase D + DNAse	european	white			never	25.1	nan	Illumina NovaSeq 6000	v.2.0.2	fresh	nose	inferior turbinate
GRO-04_biopsy	core	Nawijn_2021	Nawijn_2021	9127	GRO-04	52	male	Healthy	cells	10X 3' v2	biopsy	Collagenase D + DNAse	european	white			never	31	nan	Illumina NovaSeq 6000	v.2.0.2	fresh	airway	lobular bronchi
GRO-04_nasal_brush	core	Nawijn_2021	Nawijn_2021	4349	GRO-04	52	male	Healthy	cells	10X 3' v2	brush	Collagenase D + DNAse	european	white			never	31	nan	Illumina NovaSeq 6000	v.2.0.2	fresh	nose	inferior turbinate
GRO-06_biopsy	core	Nawijn_2021	Nawijn_2021	3561	GRO-06	56	male	Healthy	cells	10X 3' v2	biopsy	Collagenase D + DNAse	european	white			never	22.4	nan	Illumina HiSeq 4000	v.2.0.2	fresh	airway	lobular bronchi
GRO-07_biopsy	core	Nawijn_2021	Nawijn_2021	4660	GRO-07	64	male	Healthy	cells	10X 3' v2	biopsy	Collagenase D + DNAse	european	white			former	32	nan	Illumina HiSeq 4000	v.2.0.2	fresh	airway	lobular bronchi
GRO-08_biopsy	core	Nawijn_2021	Nawijn_2021	3025	GRO-08	51	male	Healthy	cells	10X 3' v2	biopsy	Collagenase D + DNAse	european	white			never	23.7	nan	Illumina HiSeq 4000	v.2.0.2	fresh	airway	lobular bronchi
GRO-09_biopsy	core	Nawijn_2021	Nawijn_2021	11199	GRO-09	50	female	Healthy	cells	10X 3' v2	biopsy	Collagenase D + DNAse	european	white			former	22.6	nan	Illumina HiSeq 4000	v.2.0.2	fresh	airway	lobular bronchi
GRO-09_nasal_brush	core	Nawijn_2021	Nawijn_2021	4988	GRO-09	50	female	Healthy	cells	10X 3' v2	brush	Collagenase D + DNAse	european	white			former	22.6	nan	Illumina HiSeq 4000	v.2.0.2	fresh	nose	inferior turbinate
GRO-10_biopsy	core	Nawijn_2021	Nawijn_2021	10733	GRO-10	59	male	Healthy	cells	10X 3' v2	biopsy	Collagenase D + DNAse	european	white			never	28.7	nan	Illumina HiSeq 4000	v.2.0.2	fresh	airway	lobular bronchi
GRO-10_nasal_brush	core	Nawijn_2021	Nawijn_2021	2068	GRO-10	59	male	Healthy	cells	10X 3' v2	brush	Collagenase D + DNAse	european	white			never	28.7	nan	Illumina HiSeq 4000	v.2.0.2	fresh	nose	inferior turbinate
GRO-11_biopsy	core	Nawijn_2021	Nawijn_2021	2127	GRO-11	59	male	Healthy	cells	10X 3' v2	biopsy	Collagenase D + DNAse	european	white			never	23.5	nan	Illumina HiSeq 4000	v.2.0.2	fresh	airway	lobular bronchi
T120	core	Seibold_2020_10Xv2	Seibold_2020	1786	T120	57	female	Healthy	cells	10X 3' v2	donor_lung	Cold protease overnight	european	white			active	22.039	nan	Illumina NovaSeq 6000	v.2	frozen	airway	trachea
T121	core	Seibold_2020_10Xv2	Seibold_2020	1419	T121	23	female	Healthy	cells	10X 3' v2	donor_lung	Cold protease overnight					active		nan	Illumina NovaSeq 6000	v.2	frozen	airway	trachea
T126	core	Seibold_2020_10Xv2	Seibold_2020	1775	T126	35	female	Healthy	cells	10X 3' v2	donor_lung	Cold protease overnight	european	white			never		nan	Illumina NovaSeq 6000	v.2	frozen	airway	trachea
T137	core	Seibold_2020_10Xv2	Seibold_2020	1332	T137	27	female	Healthy	cells	10X 3' v2	donor_lung	Cold protease overnight	admixed american	latino			never	24.705	nan	Illumina NovaSeq 6000	v.2	frozen	airway	trachea
T85	core	Seibold_2020_10Xv2	Seibold_2020	3583	T85	59	male	Healthy	cells	10X 3' v2	donor_lung	Cold protease overnight	african	black			active	23.246	nan	Illumina NovaSeq 6000; Illumina HiSeq 4000	v.2	frozen	airway	trachea
T89	core	Seibold_2020_10Xv2	Seibold_2020	2232	T89	10	female	Healthy	cells	10X 3' v2	donor_lung	Cold protease overnight	pacific islander	pacific islander			never	25.333	nan	Illumina NovaSeq 6000; Illumina HiSeq 4000	v.2	frozen	airway	trachea
T101	core	Seibold_2020_10Xv3	Seibold_2020	3295	T101	55	male	Healthy	cells	10X 3' v3	donor_lung	Cold protease overnight					active		nan	Illumina NovaSeq 6000	v.3	frozen	airway	trachea
T153	core	Seibold_2020_10Xv3	Seibold_2020	3434	T153	38	male	Healthy	cells	10X 3' v3	donor_lung	Cold protease overnight	admixed american	latino			never	28.161	nan	Illumina NovaSeq 6000	v.3	frozen	airway	trachea
T154	core	Seibold_2020_10Xv3	Seibold_2020	1649	T154	61	male	Healthy	cells	10X 3' v3	donor_lung	Cold protease overnight	european	white			active	26.636	nan	Illumina NovaSeq 6000	v.3	frozen	airway	trachea
T164	core	Seibold_2020_10Xv3	Seibold_2020	3247	T164	66	male	Healthy	cells	10X 3' v3	donor_lung	Cold protease overnight	european	white			never	28.903	nan	Illumina NovaSeq 6000	v.3	frozen	airway	trachea
T165	core	Seibold_2020_10Xv3	Seibold_2020	2118	T165	64	male	Healthy	cells	10X 3' v3	donor_lung	Cold protease overnight	european	white			never	24.395	nan	Illumina NovaSeq 6000	v.3	frozen	airway	trachea
T166	core	Seibold_2020_10Xv3	Seibold_2020	2626	T166	68	female	Healthy	cells	10X 3' v3	donor_lung	Cold protease overnight	european	white			never	21.35	nan	Illumina NovaSeq 6000	v.3	frozen	airway	trachea
T167	core	Seibold_2020_10Xv3	Seibold_2020	2867	T167	66	female	Healthy	cells	10X 3' v3	donor_lung	Cold protease overnight	european	white			active	24.977	nan	Illumina NovaSeq 6000	v.3	frozen	airway	trachea
T90	core	Seibold_2020_10Xv3	Seibold_2020	2230	T90	44	male	Healthy	cells	10X 3' v3	donor_lung	Cold protease overnight	european	white			active	31.395	nan	Illumina NovaSeq 6000	v.3	frozen	airway	trachea
7119452	core	Teichmann_Meyer_2019	Teichmann_Meyer_2019	149	284C	57.5	male	Healthy	cells	10X 3' v2	donor_lung	Collagenase D + DNAse	european	white			former	26	accident	Illumina HiSeq 4000	v.2.0.2	fresh	parenchyma	parenchyma lower lobe	parenchyma left lower lobe
7119453	core	Teichmann_Meyer_2019	Teichmann_Meyer_2019	182	284C	57.5	male	Healthy	cells	10X 3' v2	donor_lung	Collagenase D + DNAse	european	white			former	26	accident	Illumina HiSeq 4000	v.2.0.2	fresh	parenchyma	parenchyma lower lobe	parenchyma left lower lobe
7135919	core	Teichmann_Meyer_2019	Teichmann_Meyer_2019	1338	290B	62.5	female	Healthy	cells	10X 3' v2	donor_lung	Collagenase D + DNAse	mixed	mixed	american	latino	active	28	drug overdose	Illumina HiSeq 4000	v.2.0.2	fresh	parenchyma	parenchyma lower lobe	parenchyma left lower lobe
7135920	core	Teichmann_Meyer_2019	Teichmann_Meyer_2019	653	290B	62.5	female	Healthy	cells	10X 3' v2	donor_lung	Collagenase D + DNAse	mixed	mixed	american	latino	active	28	drug overdose	Illumina HiSeq 4000	v.2.0.2	fresh	parenchyma	parenchyma lower lobe	parenchyma left lower lobe
7239213	core	Teichmann_Meyer_2019	Teichmann_Meyer_2019	371	292B	57.5	male	Healthy	cells	10X 3' v2	donor_lung	Collagenase D + DNAse	european	white			active	27	Intracranial haemorrhage	Illumina HiSeq 4000	v.2.0.2	fresh	parenchyma	parenchyma lower lobe	parenchyma left lower lobe
7185212	core	Teichmann_Meyer_2019	Teichmann_Meyer_2019	2531	296C	32.5	female	Healthy	cells	10X 3' v2	donor_lung	Collagenase D + DNAse	european	white			active	21	Intracranial haemorrhage	Illumina HiSeq 4000	v.2.0.2	fresh	parenchyma	parenchyma lower lobe	parenchyma left lower lobe
7185213	core	Teichmann_Meyer_2019	Teichmann_Meyer_2019	1240	296C	32.5	female	Healthy	cells	10X 3' v2	donor_lung	Collagenase D + DNAse	european	white			active	21	Intracranial haemorrhage	Illumina HiSeq 4000	v.2.0.2	fresh	parenchyma	parenchyma lower lobe	parenchyma right lower lobe
7239219	core	Teichmann_Meyer_2019	Teichmann_Meyer_2019	1001	298C	52.5	male	Healthy	cells	10X 3' v2	donor_lung	Collagenase D + DNAse	european	white			former	23	Intracranial haemorrhage	Illumina HiSeq 4000	v.2.0.2	fresh	parenchyma	parenchyma lower lobe	parenchyma left lower lobe
7239220	core	Teichmann_Meyer_2019	Teichmann_Meyer_2019	1424	298C	52.5	male	Healthy	cells	10X 3' v2	donor_lung	Collagenase D + DNAse	european	white			former	23	Intracranial haemorrhage	Illumina HiSeq 4000	v.2.0.2	fresh	parenchyma	parenchyma lower lobe	parenchyma right lower lobe
7239217	core	Teichmann_Meyer_2019	Teichmann_Meyer_2019	1860	302C	42.5	male	Healthy	cells	10X 3' v2	donor_lung	Collagenase D + DNAse	european	white			active	34	known or suspected suicide	Illumina HiSeq 4000	v.2.0.2	fresh	parenchyma	parenchyma lower lobe	parenchyma left lower lobe
7239218	core	Teichmann_Meyer_2019	Teichmann_Meyer_2019	1482	302C	42.5	male	Healthy	cells	10X 3' v2	donor_lung	Collagenase D + DNAse	european	white			active	34	known or suspected suicide	Illumina HiSeq 4000	v.2.0.2	fresh	parenchyma	parenchyma lower lobe	parenchyma right lower lobe
VUILD54	extension	Banovich_Kropski_2020	Banovich_Kropski_2020	750	VUILD54		nan	HP	cells	10X 5'	lung_explant						nan		nan	nan	nan	nan	nan	nan	nan
VUILD58	extension	Banovich_Kropski_2020	Banovich_Kropski_2020	6785	VUILD58		nan	HP	cells	10X 5'	lung_explant						nan		nan	nan	nan	nan	nan	nan	nan
TILD019	extension	Banovich_Kropski_2020	Banovich_Kropski_2020	4006	TILD019		nan	ILD	cells	10X 5'	lung_explant						nan		nan	nan	nan	nan	nan	nan	nan
TILD001	extension	Banovich_Kropski_2020	Banovich_Kropski_2020	2128	TILD001		nan	IPF	cells	10X 5'	lung_explant						nan		nan	nan	nan	nan	nan	nan	nan
TILD006	extension	Banovich_Kropski_2020	Banovich_Kropski_2020	3313	TILD006		nan	IPF	cells	10X 5'	lung_explant						nan		nan	nan	nan	nan	nan	nan	nan
TILD010	extension	Banovich_Kropski_2020	Banovich_Kropski_2020	1584	TILD010		nan	IPF	cells	10X 5'	lung_explant						nan		nan	nan	nan	nan	nan	nan	nan
TILD015	extension	Banovich_Kropski_2020	Banovich_Kropski_2020	6401	TILD015		nan	IPF	cells	10X 5'	lung_explant						nan		nan	nan	nan	nan	nan	nan	nan
TILD028	extension	Banovich_Kropski_2020	Banovich_Kropski_2020	4393	TILD028		nan	IPF	cells	10X 5'	lung_explant						nan		nan	nan	nan	nan	nan	nan	nan
VUILD53	extension	Banovich_Kropski_2020	Banovich_Kropski_2020	1116	VUILD53		nan	IPF	cells	10X 5'	lung_explant						nan		nan	nan	nan	nan	nan	nan	nan
VUILD59	extension	Banovich_Kropski_2020	Banovich_Kropski_2020	15141	VUILD59		nan	IPF	cells	10X 5'	lung_explant						nan		nan	nan	nan	nan	nan	nan	nan
VUILD60	extension	Banovich_Kropski_2020	Banovich_Kropski_2020	8461	VUILD60		nan	IPF	cells	10X 5'	lung_explant						nan		nan	nan	nan	nan	nan	nan	nan
VUILD61	extension	Banovich_Kropski_2020	Banovich_Kropski_2020	8400	VUILD61		nan	IPF	cells	10X 5'	lung_explant						nan		nan	nan	nan	nan	nan	nan	nan
VUILD63	extension	Banovich_Kropski_2020	Banovich_Kropski_2020	2123	VUILD63		nan	IPF	cells	10X 5'	lung_explant						nan		nan	nan	nan	nan	nan	nan	nan
VUILD64	extension	Banovich_Kropski_2020	Banovich_Kropski_2020	1419	VUILD64		nan	IPF	cells	10X 5'	lung_explant						nan		nan	nan	nan	nan	nan	nan	nan
VUILD65	extension	Banovich_Kropski_2020	Banovich_Kropski_2020	3189	VUILD65		nan	IPF	cells	10X 5'	lung_explant						nan		nan	nan	nan	nan	nan	nan	nan
VUILD48	extension	Banovich_Kropski_2020	Banovich_Kropski_2020	376	VUILD48		nan	NSIP	cells	10X 5'	lung_explant						nan		nan	nan	nan	nan	nan	nan	nan
VUILD55	extension	Banovich_Kropski_2020	Banovich_Kropski_2020	2745	VUILD55		nan	NSIP	cells	10X 5'	lung_explant						nan		nan	nan	nan	nan	nan	nan	nan
VUILD62	extension	Banovich_Kropski_2020	Banovich_Kropski_2020	5476	VUILD62		nan	NSIP	cells	10X 5'	lung_explant						nan		nan	nan	nan	nan	nan	nan	nan
TILD030	extension	Banovich_Kropski_2020	Banovich_Kropski_2020	3082	TILD030		nan	Sarcoidosis	cells	10X 5'	lung_explant						nan		nan	nan	nan	nan	nan	nan	nan
VUILD57	extension	Banovich_Kropski_2020	Banovich_Kropski_2020	1804	VUILD57		nan	Sarcoidosis	cells	10X 5'	lung_explant						nan		nan	nan	nan	nan	nan	nan	nan
BarbyUnpublished_sample_1	extension	Barbry_unpubl	Barbry_unpubl	13806	D460		nan	IPF	cells	10X 3' v3	brush						nan		nan	nan	nan	nan	nan	nan	nan
BarbyUnpublished_sample_4	extension	Barbry_unpubl	Barbry_unpubl	10140	D460		nan	IPF	cells	10X 3' v3	biopsy						nan		nan	nan	nan	nan	nan	nan	nan
BarbyUnpublished_sample_5	extension	Barbry_unpubl	Barbry_unpubl	9265	D460		nan	IPF	cells	10X 3' v3	biopsy						nan		nan	nan	nan	nan	nan	nan	nan
BarbyUnpublished_sample_7	extension	Barbry_unpubl	Barbry_unpubl	7268	D460		nan	IPF	cells	10X 3' v3	brush						nan		nan	nan	nan	nan	nan	nan	nan
BarbyUnpublished_sample_10	extension	Barbry_unpubl	Barbry_unpubl	5073	D460		nan	IPF	cells	10X 3' v3	biopsy						nan		nan	nan	nan	nan	nan	nan	nan
BarbyUnpublished_sample_12	extension	Barbry_unpubl	Barbry_unpubl	2836	D460		nan	IPF	cells	10X 3' v3	brush						nan		nan	nan	nan	nan	nan	nan	nan
BarbyUnpublished_sample_0	extension	Barbry_unpubl	Barbry_unpubl	14824	D463		nan	IPF	cells	10X 3' v3	biopsy						nan		nan	nan	nan	nan	nan	nan	nan
BarbyUnpublished_sample_2	extension	Barbry_unpubl	Barbry_unpubl	13815	D463		nan	IPF	cells	10X 3' v3	biopsy						nan		nan	nan	nan	nan	nan	nan	nan
BarbyUnpublished_sample_3	extension	Barbry_unpubl	Barbry_unpubl	10372	D463		nan	IPF	cells	10X 3' v3	biopsy						nan		nan	nan	nan	nan	nan	nan	nan
BarbyUnpublished_sample_6	extension	Barbry_unpubl	Barbry_unpubl	7880	D463		nan	IPF	cells	10X 3' v3	brush						nan		nan	nan	nan	nan	nan	nan	nan
BarbyUnpublished_sample_11	extension	Barbry_unpubl	Barbry_unpubl	3045	D463		nan	IPF	cells	10X 3' v3	brush						nan		nan	nan	nan	nan	nan	nan	nan
BarbyUnpublished_sample_16	extension	Barbry_unpubl	Barbry_unpubl	1887	D463		nan	IPF	cells	10X 3' v3	brush						nan		nan	nan	nan	nan	nan	nan	nan
Sample_15	extension	Budinger_2020	Budinger_2020	4161	Case_1	27	female	COVID-19	cells	10X 3' v3	autopsy		admixed american	latino			nan	25.2	nan	nan	nan	nan	nan	nan	nan
Sample_16	extension	Budinger_2020	Budinger_2020	9797	Case_1	27	female	COVID-19	cells	10X 3' v3	autopsy		admixed american	latino			nan	25.2	nan	nan	nan	nan	nan	nan	nan
Sample_17	extension	Budinger_2020	Budinger_2020	8108	Case_1	27	female	COVID-19	cells	10X 3' v3	autopsy		admixed american	latino			nan	25.2	nan	nan	nan	nan	nan	nan	nan
Sample_18	extension	Budinger_2020	Budinger_2020	16420	Case_1	27	female	COVID-19	cells	10X 3' v3	autopsy		admixed american	latino			nan	25.2	nan	nan	nan	nan	nan	nan	nan
Sample_7	extension	Budinger_2020	Budinger_2020	7996	PMB_1	53	male	COVID-19	cells	10X 3' v3	autopsy						nan		nan	nan	nan	nan	nan	nan	nan
Sample_8	extension	Budinger_2020	Budinger_2020	8008	PMB_1	53	male	COVID-19	cells	10X 3' v3	autopsy						nan		nan	nan	nan	nan	nan	nan	nan
Sample_9	extension	Budinger_2020	Budinger_2020	6377	PMB_1	53	male	COVID-19	cells	10X 3' v3	autopsy						nan		nan	nan	nan	nan	nan	nan	nan
Sample_10	extension	Budinger_2020	Budinger_2020	3465	PMB_1	53	male	COVID-19	cells	10X 3' v3	autopsy						nan		nan	nan	nan	nan	nan	nan	nan
Sample_19	extension	Budinger_2020	Budinger_2020	6752	PMB_2	57	female	COVID-19	cells	10X 3' v3	autopsy						nan		nan	nan	nan	nan	nan	nan	nan
Sample_20	extension	Budinger_2020	Budinger_2020	13789	PMB_2	57	female	COVID-19	cells	10X 3' v3	autopsy						nan		nan	nan	nan	nan	nan	nan	nan
Sample_21	extension	Budinger_2020	Budinger_2020	2491	PMB_2	57	female	COVID-19	cells	10X 3' v3	autopsy						nan		nan	nan	nan	nan	nan	nan	nan
Sample_22	extension	Budinger_2020	Budinger_2020	4616	PMB_2	57	female	COVID-19	cells	10X 3' v3	autopsy						nan		nan	nan	nan	nan	nan	nan	nan
Duong_lungMAP_unpubl_sample_0	extension	Duong_lungMAP_unpubl	Duong_lungMAP_unpubl	6016	D239	37	male	Healthy	nuclei	10X 3' v3	donor_lung		african	black			hist of marijuana use		nan	nan	nan	nan	airway	nan	nan
Duong_lungMAP_unpubl_sample_1	extension	Duong_lungMAP_unpubl	Duong_lungMAP_unpubl	9177	D239	37	male	Healthy	nuclei	10X 3' v3	donor_lung		african	black			hist of marijuana use		nan	nan	nan	nan	airway	nan	nan
Duong_lungMAP_unpubl_sample_2	extension	Duong_lungMAP_unpubl	Duong_lungMAP_unpubl	3612	D239	37	male	Healthy	nuclei	10X 3' v3	donor_lung		african	black			hist of marijuana use		nan	nan	nan	nan	parenchyma	nan	nan
Duong_lungMAP_unpubl_sample_3	extension	Duong_lungMAP_unpubl	Duong_lungMAP_unpubl	3720	D239	37	male	Healthy	nuclei	10X 3' v3	donor_lung		african	black			hist of marijuana use		nan	nan	nan	nan	airway	nan	nan
Duong_lungMAP_unpubl_sample_4	extension	Duong_lungMAP_unpubl	Duong_lungMAP_unpubl	5290	D239	37	male	Healthy	nuclei	10X 3' v3	donor_lung		african	black			hist of marijuana use		nan	nan	nan	nan	airway	nan	nan
Duong_lungMAP_unpubl_sample_5	extension	Duong_lungMAP_unpubl	Duong_lungMAP_unpubl	6967	D239	37	male	Healthy	nuclei	10X 3' v3	donor_lung		african	black			hist of marijuana use		nan	nan	nan	nan	airway	nan	nan
Duong_lungMAP_unpubl_sample_6	extension	Duong_lungMAP_unpubl	Duong_lungMAP_unpubl	6351	D239	37	male	Healthy	nuclei	10X 3' v3	donor_lung		african	black			hist of marijuana use		nan	nan	nan	nan	parenchyma	nan	nan
Duong_lungMAP_unpubl_sample_7	extension	Duong_lungMAP_unpubl	Duong_lungMAP_unpubl	6030	D239	37	male	Healthy	nuclei	10X 3' v3	donor_lung		african	black			hist of marijuana use		nan	nan	nan	nan	parenchyma	nan	nan
Duong_lungMAP_unpubl_sample_8	extension	Duong_lungMAP_unpubl	Duong_lungMAP_unpubl	6741	D239	37	male	Healthy	nuclei	10X 3' v3	donor_lung		african	black			hist of marijuana use		nan	nan	nan	nan	parenchyma	nan	nan
101CV0ng	extension	Eils_2020	Eils_2020	3417	101CV0ng	75	female	Healthy (tumor adjacent)	nuclei	10X 3' v2	surgical_resection						never		nan	nan	nan	nan	nan	nan	nan
16E0F2ng	extension	Eils_2020	Eils_2020	3606	16E0F2ng	50	female	Healthy (tumor adjacent)	nuclei	10X 3' v2	surgical_resection						never		nan	nan	nan	nan	nan	nan	nan
1A1DFBng	extension	Eils_2020	Eils_2020	3004	1A1DFBng	47	female	Healthy (tumor adjacent)	nuclei	10X 3' v2	surgical_resection						active		nan	nan	nan	nan	nan	nan	nan
9JQK55ng	extension	Eils_2020	Eils_2020	3786	9JQK55ng	45	female	Healthy (tumor adjacent)	nuclei	10X 3' v2	surgical_resection						active		nan	nan	nan	nan	nan	nan	nan
A9LCTZng	extension	Eils_2020	Eils_2020	4773	A9LCTZng	45	female	Healthy (tumor adjacent)	nuclei	10X 3' v2	surgical_resection						never		nan	nan	nan	nan	nan	nan	nan
JVV9L8ng	extension	Eils_2020	Eils_2020	4138	JVV9L8ng	49	male	Healthy (tumor adjacent)	nuclei	10X 3' v2	surgical_resection						never		nan	nan	nan	nan	nan	nan	nan
KJYDM1ng	extension	Eils_2020	Eils_2020	2380	KJYDM1ng	45	male	Healthy (tumor adjacent)	nuclei	10X 3' v2	surgical_resection						never		nan	nan	nan	nan	nan	nan	nan
ODGS1Mng	extension	Eils_2020	Eils_2020	1662	ODGS1Mng	76	female	Healthy (tumor adjacent)	nuclei	10X 3' v2	surgical_resection						never		nan	nan	nan	nan	nan	nan	nan
QZY9VQng	extension	Eils_2020	Eils_2020	4395	QZY9VQng	44	female	Healthy (tumor adjacent)	nuclei	10X 3' v2	surgical_resection						active		nan	nan	nan	nan	nan	nan	nan
S4ECX8ng	extension	Eils_2020	Eils_2020	3627	S4ECX8ng	46	male	Healthy (tumor adjacent)	nuclei	10X 3' v2	surgical_resection						never		nan	nan	nan	nan	nan	nan	nan
SHMI57ng	extension	Eils_2020	Eils_2020	2440	SHMI57ng	56	female	Healthy (tumor adjacent)	nuclei	10X 3' v2	surgical_resection						never		nan	nan	nan	nan	nan	nan	nan
ZM3KACng	extension	Eils_2020	Eils_2020	2550	ZM3KACng	79	female	Healthy (tumor adjacent)	nuclei	10X 3' v2	surgical_resection						never		nan	nan	nan	nan	nan	nan	nan
CF301018	extension	Gomperts_2021_CFF	Gomperts_2021	713	CF301018		nan	CF	cells	10X 3' v2	lung_explant						nan		nan	nan	nan	nan	nan	nan	nan
ND15656	extension	Gomperts_2021_CFF	Gomperts_2021	3306	ND15656		nan	CF	cells	10X 3' v2	lung_explant						nan		nan	nan	nan	nan	nan	nan	nan
ND16737	extension	Gomperts_2021_CFF	Gomperts_2021	297	ND16737		nan	CF	cells	10X 3' v2	lung_explant						nan		nan	nan	nan	nan	nan	nan	nan
ND15989	extension	Gomperts_2021_CFF	Gomperts_2021	2122	ND15989		nan	Healthy	cells	10X 3' v2	lung_explant						nan		nan	nan	nan	nan	nan	nan	nan
ND17494	extension	Gomperts_2021_CFF	Gomperts_2021	557	ND17494		nan	Healthy	cells	10X 3' v2	lung_explant						nan		nan	nan	nan	nan	nan	nan	nan
cf019	extension	Gomperts_2021_CSMC	Gomperts_2021	1059	cf019		nan	CF	cells	10X 3' v2	lung_explant						nan		nan	nan	nan	nan	nan	nan	nan
KKCFFT32N	extension	Gomperts_2021_CSMC	Gomperts_2021	450	KKCFFT32N		nan	CF	cells	10X 3' v2	lung_explant						nan		nan	nan	nan	nan	nan	nan	nan
KKD019N	extension	Gomperts_2021_CSMC	Gomperts_2021	719	KKD019N		nan	CF	cells	10X 3' v2	lung_explant						nan		nan	nan	nan	nan	nan	nan	nan
KKD020N	extension	Gomperts_2021_CSMC	Gomperts_2021	501	KKD020N		nan	CF	cells	10X 3' v2	lung_explant						nan		nan	nan	nan	nan	nan	nan	nan
KKD022N	extension	Gomperts_2021_CSMC	Gomperts_2021	572	KKD022N		nan	CF	cells	10X 3' v2	lung_explant						nan		nan	nan	nan	nan	nan	nan	nan
KKD023N	extension	Gomperts_2021_CSMC	Gomperts_2021	57	KKD023N		nan	CF	cells	10X 3' v2	lung_explant						nan		nan	nan	nan	nan	nan	nan	nan
KKD024N	extension	Gomperts_2021_CSMC	Gomperts_2021	80	KKD024N		nan	CF	cells	10X 3' v2	lung_explant						nan		nan	nan	nan	nan	nan	nan	nan
cc01p	extension	Gomperts_2021_CSMC	Gomperts_2021	1243	cc01p		nan	Healthy	cells	10X 3' v2	lung_explant						nan		nan	nan	nan	nan	nan	nan	nan
cc02p	extension	Gomperts_2021_CSMC	Gomperts_2021	547	cc02p		nan	Healthy	cells	10X 3' v2	lung_explant						nan		nan	nan	nan	nan	nan	nan	nan
cc04p	extension	Gomperts_2021_CSMC	Gomperts_2021	1120	cc04p		nan	Healthy	cells	10X 3' v2	lung_explant						nan		nan	nan	nan	nan	nan	nan	nan
cc05p	extension	Gomperts_2021_CSMC	Gomperts_2021	1687	cc05p		nan	Healthy	cells	10X 3' v2	lung_explant						nan		nan	nan	nan	nan	nan	nan	nan
dd09p	extension	Gomperts_2021_CSMC	Gomperts_2021	1592	dd09p		nan	Healthy	cells	10X 3' v2	lung_explant						nan		nan	nan	nan	nan	nan	nan	nan
dd10p	extension	Gomperts_2021_CSMC	Gomperts_2021	2132	dd10p		nan	Healthy	cells	10X 3' v2	lung_explant						nan		nan	nan	nan	nan	nan	nan	nan
dd39p	extension	Gomperts_2021_CSMC	Gomperts_2021	969	dd39p		nan	Healthy	cells	10X 3' v2	lung_explant						nan		nan	nan	nan	nan	nan	nan	nan
dd49p	extension	Gomperts_2021_CSMC	Gomperts_2021	1062	dd49p		nan	Healthy	cells	10X 3' v2	lung_explant						nan		nan	nan	nan	nan	nan	nan	nan
h18	extension	Gomperts_2021_CSMC	Gomperts_2021	685	h18		nan	Healthy	cells	10X 3' v2	lung_explant						nan		nan	nan	nan	nan	nan	nan	nan
BG9_12	extension	Gomperts2021_UCLA	Gomperts_2021	2163	BG9_12		nan	CF	cells	Drop-Seq	lung_explant						nan		nan	nan	nan	nan	nan	nan	nan
BG9_18	extension	Gomperts2021_UCLA	Gomperts_2021	191	BG9_18		nan	CF	cells	Drop-Seq	lung_explant						nan		nan	nan	nan	nan	nan	nan	nan
BG9_20	extension	Gomperts2021_UCLA	Gomperts_2021	2502	BG9_20		nan	CF	cells	Drop-Seq	lung_explant						nan		nan	nan	nan	nan	nan	nan	nan
BG9_23	extension	Gomperts2021_UCLA	Gomperts_2021	822	BG9_23		nan	CF	cells	Drop-Seq	lung_explant						nan		nan	nan	nan	nan	nan	nan	nan
BG9_24	extension	Gomperts2021_UCLA	Gomperts_2021	42	BG9_24		nan	CF	cells	Drop-Seq	lung_explant						nan		nan	nan	nan	nan	nan	nan	nan
BG9_26	extension	Gomperts2021_UCLA	Gomperts_2021	280	BG9_26		nan	CF	cells	Drop-Seq	lung_explant						nan		nan	nan	nan	nan	nan	nan	nan
BG9_27	extension	Gomperts2021_UCLA	Gomperts_2021	168	BG9_27		nan	CF	cells	Drop-Seq	lung_explant						nan		nan	nan	nan	nan	nan	nan	nan
BG9_30	extension	Gomperts2021_UCLA	Gomperts_2021	363	BG9_30		nan	CF	cells	Drop-Seq	lung_explant						nan		nan	nan	nan	nan	nan	nan	nan
BG9_34	extension	Gomperts2021_UCLA	Gomperts_2021	2849	BG9_34		nan	CF	cells	Drop-Seq	lung_explant						nan		nan	nan	nan	nan	nan	nan	nan
BG9_35	extension	Gomperts2021_UCLA	Gomperts_2021	115	BG9_35		nan	CF	cells	Drop-Seq	lung_explant						nan		nan	nan	nan	nan	nan	nan	nan
BG9_36	extension	Gomperts2021_UCLA	Gomperts_2021	183	BG9_36		nan	CF	cells	Drop-Seq	lung_explant						nan		nan	nan	nan	nan	nan	nan	nan
BG9_7	extension	Gomperts2021_UCLA	Gomperts_2021	158	BG9_7		nan	CF	cells	Drop-Seq	lung_explant						nan		nan	nan	nan	nan	nan	nan	nan
BG9_19	extension	Gomperts2021_UCLA	Gomperts_2021	1216	BG9_19		nan	Healthy	cells	Drop-Seq	lung_explant						nan		nan	nan	nan	nan	nan	nan	nan
BG9_2	extension	Gomperts2021_UCLA	Gomperts_2021	532	BG9_2		nan	Healthy	cells	Drop-Seq	lung_explant						nan		nan	nan	nan	nan	nan	nan	nan
BG9_21	extension	Gomperts2021_UCLA	Gomperts_2021	865	BG9_21		nan	Healthy	cells	Drop-Seq	lung_explant						nan		nan	nan	nan	nan	nan	nan	nan
BG9_22	extension	Gomperts2021_UCLA	Gomperts_2021	1349	BG9_22		nan	Healthy	cells	Drop-Seq	lung_explant						nan		nan	nan	nan	nan	nan	nan	nan
BG9_25	extension	Gomperts2021_UCLA	Gomperts_2021	26	BG9_25		nan	Healthy	cells	Drop-Seq	lung_explant						nan		nan	nan	nan	nan	nan	nan	nan
BG9_3	extension	Gomperts2021_UCLA	Gomperts_2021	464	BG9_3		nan	Healthy	cells	Drop-Seq	lung_explant						nan		nan	nan	nan	nan	nan	nan	nan
BG9_31	extension	Gomperts2021_UCLA	Gomperts_2021	1706	BG9_31		nan	Healthy	cells	Drop-Seq	lung_explant						nan		nan	nan	nan	nan	nan	nan	nan
BG9_33	extension	Gomperts2021_UCLA	Gomperts_2021	1623	BG9_33		nan	Healthy	cells	Drop-Seq	lung_explant						nan		nan	nan	nan	nan	nan	nan	nan
BG9_37	extension	Gomperts2021_UCLA	Gomperts_2021	1622	BG9_37		nan	Healthy	cells	Drop-Seq	lung_explant						nan		nan	nan	nan	nan	nan	nan	nan
PX10	extension	Janssen_2020	Janssen_2020	3816	GSM4593897		nan	Healthy	cells	10X 3' v2	balf						nan		nan	nan	nan	nan	nan	nan	nan
PX9	extension	Janssen_2020	Janssen_2020	2486	SAMN15153955		nan	Healthy	cells	10X 3' v2	balf						nan		nan	nan	nan	nan	nan	nan	nan
PX8	extension	Janssen_2020	Janssen_2020	6333	SAMN15153956		nan	Healthy	cells	10X 3' v2	balf						nan		nan	nan	nan	nan	nan	nan	nan
PX7	extension	Janssen_2020	Janssen_2020	5276	SAMN15153957		nan	Healthy	cells	10X 3' v2	balf						nan		nan	nan	nan	nan	nan	nan	nan
PX6	extension	Janssen_2020	Janssen_2020	4978	SAMN15153958		nan	Healthy	cells	10X 3' v2	balf						nan		nan	nan	nan	nan	nan	nan	nan
PX5	extension	Janssen_2020	Janssen_2020	5409	SAMN15153959		nan	Healthy	cells	10X 3' v2	balf						nan		nan	nan	nan	nan	nan	nan	nan
PX4	extension	Janssen_2020	Janssen_2020	4677	SAMN15153960		nan	Healthy	cells	10X 3' v2	balf						nan		nan	nan	nan	nan	nan	nan	nan
PX3	extension	Janssen_2020	Janssen_2020	4498	SAMN15153961		nan	Healthy	cells	10X 3' v2	balf						nan		nan	nan	nan	nan	nan	nan	nan
PX2	extension	Janssen_2020	Janssen_2020	5932	SAMN15153962		nan	Healthy	cells	10X 3' v2	balf						nan		nan	nan	nan	nan	nan	nan	nan
PX1	extension	Janssen_2020	Janssen_2020	5979	SAMN15153963		nan	Healthy	cells	10X 3' v2	balf						nan		nan	nan	nan	nan	nan	nan	nan
052CO-a	extension	Kaminski_2020	Kaminski_2020	3390	052CO		nan	COPD	cells	10X 3' v2	lung_explant						nan		nan	nan	nan	nan	nan	nan	nan
056CO	extension	Kaminski_2020	Kaminski_2020	4297	056CO		nan	COPD	cells	10X 3' v2	lung_explant						nan		nan	nan	nan	nan	nan	nan	nan
137CO	extension	Kaminski_2020	Kaminski_2020	59	137CO		nan	COPD	cells	10X 3' v2	lung_explant						nan		nan	nan	nan	nan	nan	nan	nan
152CO	extension	Kaminski_2020	Kaminski_2020	95	152CO		nan	COPD	cells	10X 3' v2	lung_explant						nan		nan	nan	nan	nan	nan	nan	nan
152CO-a	extension	Kaminski_2020	Kaminski_2020	4753	152CO		nan	COPD	cells	10X 3' v2	lung_explant						nan		nan	nan	nan	nan	nan	nan	nan
153CO-a	extension	Kaminski_2020	Kaminski_2020	1596	153CO		nan	COPD	cells	10X 3' v2	lung_explant						nan		nan	nan	nan	nan	nan	nan	nan
153CO-b	extension	Kaminski_2020	Kaminski_2020	1659	153CO		nan	COPD	cells	10X 3' v2	lung_explant						nan		nan	nan	nan	nan	nan	nan	nan
178CO	extension	Kaminski_2020	Kaminski_2020	8443	178CO		nan	COPD	cells	10X 3' v2	lung_explant						nan		nan	nan	nan	nan	nan	nan	nan
184CO-a	extension	Kaminski_2020	Kaminski_2020	3097	184CO		nan	COPD	cells	10X 3' v2	lung_explant						nan		nan	nan	nan	nan	nan	nan	nan
184CO-b	extension	Kaminski_2020	Kaminski_2020	3282	184CO		nan	COPD	cells	10X 3' v2	lung_explant						nan		nan	nan	nan	nan	nan	nan	nan
186CO-b	extension	Kaminski_2020	Kaminski_2020	3551	186CO		nan	COPD	cells	10X 3' v2	lung_explant						nan		nan	nan	nan	nan	nan	nan	nan
192CO	extension	Kaminski_2020	Kaminski_2020	1214	192CO		nan	COPD	cells	10X 3' v2	lung_explant						nan		nan	nan	nan	nan	nan	nan	nan
192CO-a	extension	Kaminski_2020	Kaminski_2020	2519	192CO		nan	COPD	cells	10X 3' v2	lung_explant						nan		nan	nan	nan	nan	nan	nan	nan
192CO-b	extension	Kaminski_2020	Kaminski_2020	3064	192CO		nan	COPD	cells	10X 3' v2	lung_explant						nan		nan	nan	nan	nan	nan	nan	nan
193CO-a	extension	Kaminski_2020	Kaminski_2020	3340	193CO		nan	COPD	cells	10X 3' v2	lung_explant						nan		nan	nan	nan	nan	nan	nan	nan
193CO-b	extension	Kaminski_2020	Kaminski_2020	3322	193CO		nan	COPD	cells	10X 3' v2	lung_explant						nan		nan	nan	nan	nan	nan	nan	nan
194CO-a	extension	Kaminski_2020	Kaminski_2020	2888	194CO		nan	COPD	cells	10X 3' v2	lung_explant						nan		nan	nan	nan	nan	nan	nan	nan
207CO	extension	Kaminski_2020	Kaminski_2020	3029	207CO		nan	COPD	cells	10X 3' v2	lung_explant						nan		nan	nan	nan	nan	nan	nan	nan
217CO-a	extension	Kaminski_2020	Kaminski_2020	2520	217CO		nan	COPD	cells	10X 3' v2	lung_explant						nan		nan	nan	nan	nan	nan	nan	nan
235CO	extension	Kaminski_2020	Kaminski_2020	4080	235CO		nan	COPD	cells	10X 3' v2	lung_explant						nan		nan	nan	nan	nan	nan	nan	nan
237CO	extension	Kaminski_2020	Kaminski_2020	3518	237CO		nan	COPD	cells	10X 3' v2	lung_explant						nan		nan	nan	nan	nan	nan	nan	nan
238CO	extension	Kaminski_2020	Kaminski_2020	1939	238CO		nan	COPD	cells	10X 3' v2	lung_explant						nan		nan	nan	nan	nan	nan	nan	nan
23CO	extension	Kaminski_2020	Kaminski_2020	1839	23CO		nan	COPD	cells	10X 3' v2	lung_explant						nan		nan	nan	nan	nan	nan	nan	nan
8CO	extension	Kaminski_2020	Kaminski_2020	449	8CO		nan	COPD	cells	10X 3' v2	lung_explant						nan		nan	nan	nan	nan	nan	nan	nan
001C	extension	Kaminski_2020	Kaminski_2020	1849	001C		nan	Healthy	cells	10X 3' v2	donor_lung						nan		nan	nan	nan	nan	nan	nan	nan
002C	extension	Kaminski_2020	Kaminski_2020	693	002C		nan	Healthy	cells	10X 3' v2	donor_lung						nan		nan	nan	nan	nan	nan	nan	nan
003C	extension	Kaminski_2020	Kaminski_2020	3415	003C		nan	Healthy	cells	10X 3' v2	donor_lung						nan		nan	nan	nan	nan	nan	nan	nan
034C	extension	Kaminski_2020	Kaminski_2020	705	034C		nan	Healthy	cells	10X 3' v2	donor_lung						nan		nan	nan	nan	nan	nan	nan	nan
065C	extension	Kaminski_2020	Kaminski_2020	1871	065C		nan	Healthy	cells	10X 3' v2	donor_lung						nan		nan	nan	nan	nan	nan	nan	nan
081C	extension	Kaminski_2020	Kaminski_2020	962	081C		nan	Healthy	cells	10X 3' v2	donor_lung						nan		nan	nan	nan	nan	nan	nan	nan
084C	extension	Kaminski_2020	Kaminski_2020	477	084C		nan	Healthy	cells	10X 3' v2	donor_lung						nan		nan	nan	nan	nan	nan	nan	nan
092C	extension	Kaminski_2020	Kaminski_2020	4315	092C		nan	Healthy	cells	10X 3' v2	donor_lung						nan		nan	nan	nan	nan	nan	nan	nan
098C-a	extension	Kaminski_2020	Kaminski_2020	4375	098C		nan	Healthy	cells	10X 3' v2	donor_lung						nan		nan	nan	nan	nan	nan	nan	nan
098C-b	extension	Kaminski_2020	Kaminski_2020	4753	098C		nan	Healthy	cells	10X 3' v2	donor_lung						nan		nan	nan	nan	nan	nan	nan	nan
133C-a	extension	Kaminski_2020	Kaminski_2020	8348	133C		nan	Healthy	cells	10X 3' v2	donor_lung						nan		nan	nan	nan	nan	nan	nan	nan
137C-a	extension	Kaminski_2020	Kaminski_2020	2249	1372C		nan	Healthy	cells	10X 3' v2	donor_lung						nan		nan	nan	nan	nan	nan	nan	nan
137C-b	extension	Kaminski_2020	Kaminski_2020	2292	1372C		nan	Healthy	cells	10X 3' v2	donor_lung						nan		nan	nan	nan	nan	nan	nan	nan
137C	extension	Kaminski_2020	Kaminski_2020	998	137C		nan	Healthy	cells	10X 3' v2	donor_lung						nan		nan	nan	nan	nan	nan	nan	nan
160C	extension	Kaminski_2020	Kaminski_2020	4494	160C		nan	Healthy	cells	10X 3' v2	donor_lung						nan		nan	nan	nan	nan	nan	nan	nan
92C	extension	Kaminski_2020	Kaminski_2020	472	192C		nan	Healthy	cells	10X 3' v2	donor_lung						nan		nan	nan	nan	nan	nan	nan	nan
192C-a	extension	Kaminski_2020	Kaminski_2020	3518	192C		nan	Healthy	cells	10X 3' v2	donor_lung						nan		nan	nan	nan	nan	nan	nan	nan
208C	extension	Kaminski_2020	Kaminski_2020	2037	208C		nan	Healthy	cells	10X 3' v2	donor_lung						nan		nan	nan	nan	nan	nan	nan	nan
218C-a	extension	Kaminski_2020	Kaminski_2020	1023	218C		nan	Healthy	cells	10X 3' v2	donor_lung						nan		nan	nan	nan	nan	nan	nan	nan
218C-b	extension	Kaminski_2020	Kaminski_2020	1078	218C		nan	Healthy	cells	10X 3' v2	donor_lung						nan		nan	nan	nan	nan	nan	nan	nan
219C-a	extension	Kaminski_2020	Kaminski_2020	1344	218C		nan	Healthy	cells	10X 3' v2	donor_lung						nan		nan	nan	nan	nan	nan	nan	nan
219C-b	extension	Kaminski_2020	Kaminski_2020	1365	218C		nan	Healthy	cells	10X 3' v2	donor_lung						nan		nan	nan	nan	nan	nan	nan	nan
022C-a	extension	Kaminski_2020	Kaminski_2020	4014	222C		nan	Healthy	cells	10X 3' v2	donor_lung						nan		nan	nan	nan	nan	nan	nan	nan
022C-b	extension	Kaminski_2020	Kaminski_2020	3696	222C		nan	Healthy	cells	10X 3' v2	donor_lung						nan		nan	nan	nan	nan	nan	nan	nan
222C	extension	Kaminski_2020	Kaminski_2020	2289	222C		nan	Healthy	cells	10X 3' v2	donor_lung						nan		nan	nan	nan	nan	nan	nan	nan
226C-a	extension	Kaminski_2020	Kaminski_2020	5091	226C		nan	Healthy	cells	10X 3' v2	donor_lung						nan		nan	nan	nan	nan	nan	nan	nan
226C-b	extension	Kaminski_2020	Kaminski_2020	5570	226C		nan	Healthy	cells	10X 3' v2	donor_lung						nan		nan	nan	nan	nan	nan	nan	nan
244C	extension	Kaminski_2020	Kaminski_2020	165	244C		nan	Healthy	cells	10X 3' v2	donor_lung						nan		nan	nan	nan	nan	nan	nan	nan
253C	extension	Kaminski_2020	Kaminski_2020	941	253C		nan	Healthy	cells	10X 3' v2	donor_lung						nan		nan	nan	nan	nan	nan	nan	nan
296C	extension	Kaminski_2020	Kaminski_2020	3261	296C		nan	Healthy	cells	10X 3' v2	donor_lung						nan		nan	nan	nan	nan	nan	nan	nan
388C	extension	Kaminski_2020	Kaminski_2020	2272	388C		nan	Healthy	cells	10X 3' v2	donor_lung						nan		nan	nan	nan	nan	nan	nan	nan
396C	extension	Kaminski_2020	Kaminski_2020	1240	396C		nan	Healthy	cells	10X 3' v2	donor_lung						nan		nan	nan	nan	nan	nan	nan	nan
439C	extension	Kaminski_2020	Kaminski_2020	2615	439C		nan	Healthy	cells	10X 3' v2	donor_lung						nan		nan	nan	nan	nan	nan	nan	nan
439C-b	extension	Kaminski_2020	Kaminski_2020	4492	439C		nan	Healthy	cells	10X 3' v2	donor_lung						nan		nan	nan	nan	nan	nan	nan	nan
454C	extension	Kaminski_2020	Kaminski_2020	1153	454C		nan	Healthy	cells	10X 3' v2	donor_lung						nan		nan	nan	nan	nan	nan	nan	nan
465C	extension	Kaminski_2020	Kaminski_2020	2610	465C		nan	Healthy	cells	10X 3' v2	donor_lung						nan		nan	nan	nan	nan	nan	nan	nan
483C	extension	Kaminski_2020	Kaminski_2020	2159	483C		nan	Healthy	cells	10X 3' v2	donor_lung						nan		nan	nan	nan	nan	nan	nan	nan
484C	extension	Kaminski_2020	Kaminski_2020	1102	484C		nan	Healthy	cells	10X 3' v2	donor_lung						nan		nan	nan	nan	nan	nan	nan	nan
010I	extension	Kaminski_2020	Kaminski_2020	4721	010I		nan	IPF	cells	10X 3' v2	lung_explant						nan		nan	nan	nan	nan	nan	nan	nan
021I	extension	Kaminski_2020	Kaminski_2020	3065	021I		nan	IPF	cells	10X 3' v2	lung_explant						nan		nan	nan	nan	nan	nan	nan	nan
022I	extension	Kaminski_2020	Kaminski_2020	4734	022I		nan	IPF	cells	10X 3' v2	lung_explant						nan		nan	nan	nan	nan	nan	nan	nan
025I	extension	Kaminski_2020	Kaminski_2020	3208	025I		nan	IPF	cells	10X 3' v2	lung_explant						nan		nan	nan	nan	nan	nan	nan	nan
034I-a	extension	Kaminski_2020	Kaminski_2020	4158	034I		nan	IPF	cells	10X 3' v2	lung_explant						nan		nan	nan	nan	nan	nan	nan	nan
040I	extension	Kaminski_2020	Kaminski_2020	1212	040I		nan	IPF	cells	10X 3' v2	lung_explant						nan		nan	nan	nan	nan	nan	nan	nan
040I-b	extension	Kaminski_2020	Kaminski_2020	3680	040I		nan	IPF	cells	10X 3' v2	lung_explant						nan		nan	nan	nan	nan	nan	nan	nan
041I-b	extension	Kaminski_2020	Kaminski_2020	3633	041I		nan	IPF	cells	10X 3' v2	lung_explant						nan		nan	nan	nan	nan	nan	nan	nan
051I	extension	Kaminski_2020	Kaminski_2020	2424	051I		nan	IPF	cells	10X 3' v2	lung_explant						nan		nan	nan	nan	nan	nan	nan	nan
051I-a	extension	Kaminski_2020	Kaminski_2020	4313	051I		nan	IPF	cells	10X 3' v2	lung_explant						nan		nan	nan	nan	nan	nan	nan	nan
053I	extension	Kaminski_2020	Kaminski_2020	1520	053I		nan	IPF	cells	10X 3' v2	lung_explant						nan		nan	nan	nan	nan	nan	nan	nan
053I-d	extension	Kaminski_2020	Kaminski_2020	1244	053I		nan	IPF	cells	10X 3' v2	lung_explant						nan		nan	nan	nan	nan	nan	nan	nan
053I-n	extension	Kaminski_2020	Kaminski_2020	935	053I		nan	IPF	cells	10X 3' v2	lung_explant						nan		nan	nan	nan	nan	nan	nan	nan
063I-b	extension	Kaminski_2020	Kaminski_2020	3264	063I		nan	IPF	cells	10X 3' v2	lung_explant						nan		nan	nan	nan	nan	nan	nan	nan
123I	extension	Kaminski_2020	Kaminski_2020	1832	123I		nan	IPF	cells	10X 3' v2	lung_explant						nan		nan	nan	nan	nan	nan	nan	nan
135I-a	extension	Kaminski_2020	Kaminski_2020	3196	135I		nan	IPF	cells	10X 3' v2	lung_explant						nan		nan	nan	nan	nan	nan	nan	nan
135I-b	extension	Kaminski_2020	Kaminski_2020	3070	135I		nan	IPF	cells	10X 3' v2	lung_explant						nan		nan	nan	nan	nan	nan	nan	nan
138I	extension	Kaminski_2020	Kaminski_2020	232	138I		nan	IPF	cells	10X 3' v2	lung_explant						nan		nan	nan	nan	nan	nan	nan	nan
138I-a	extension	Kaminski_2020	Kaminski_2020	3394	138I		nan	IPF	cells	10X 3' v2	lung_explant						nan		nan	nan	nan	nan	nan	nan	nan
145I-a	extension	Kaminski_2020	Kaminski_2020	4798	145I		nan	IPF	cells	10X 3' v2	lung_explant						nan		nan	nan	nan	nan	nan	nan	nan
157I	extension	Kaminski_2020	Kaminski_2020	561	157I		nan	IPF	cells	10X 3' v2	lung_explant						nan		nan	nan	nan	nan	nan	nan	nan
157I-a	extension	Kaminski_2020	Kaminski_2020	3090	157I		nan	IPF	cells	10X 3' v2	lung_explant						nan		nan	nan	nan	nan	nan	nan	nan
157I-b	extension	Kaminski_2020	Kaminski_2020	3299	157I		nan	IPF	cells	10X 3' v2	lung_explant						nan		nan	nan	nan	nan	nan	nan	nan
158I-b	extension	Kaminski_2020	Kaminski_2020	6340	158I		nan	IPF	cells	10X 3' v2	lung_explant						nan		nan	nan	nan	nan	nan	nan	nan
166I-a	extension	Kaminski_2020	Kaminski_2020	5377	166I		nan	IPF	cells	10X 3' v2	lung_explant						nan		nan	nan	nan	nan	nan	nan	nan
174I-a	extension	Kaminski_2020	Kaminski_2020	5746	174I		nan	IPF	cells	10X 3' v2	lung_explant						nan		nan	nan	nan	nan	nan	nan	nan
177I	extension	Kaminski_2020	Kaminski_2020	6254	177I		nan	IPF	cells	10X 3' v2	lung_explant						nan		nan	nan	nan	nan	nan	nan	nan
179I	extension	Kaminski_2020	Kaminski_2020	4464	179I		nan	IPF	cells	10X 3' v2	lung_explant						nan		nan	nan	nan	nan	nan	nan	nan
209I-a	extension	Kaminski_2020	Kaminski_2020	4501	209I		nan	IPF	cells	10X 3' v2	lung_explant						nan		nan	nan	nan	nan	nan	nan	nan
210CO	extension	Kaminski_2020	Kaminski_2020	2741	210I		nan	IPF	cells	10X 3' v2	lung_explant						nan		nan	nan	nan	nan	nan	nan	nan
212I-a	extension	Kaminski_2020	Kaminski_2020	4353	212I		nan	IPF	cells	10X 3' v2	lung_explant						nan		nan	nan	nan	nan	nan	nan	nan
214I-a	extension	Kaminski_2020	Kaminski_2020	953	214I		nan	IPF	cells	10X 3' v2	lung_explant						nan		nan	nan	nan	nan	nan	nan	nan
221I-a	extension	Kaminski_2020	Kaminski_2020	5191	221I		nan	IPF	cells	10X 3' v2	lung_explant						nan		nan	nan	nan	nan	nan	nan	nan
222I-a	extension	Kaminski_2020	Kaminski_2020	3137	222I		nan	IPF	cells	10X 3' v2	lung_explant						nan		nan	nan	nan	nan	nan	nan	nan
222I-b	extension	Kaminski_2020	Kaminski_2020	5324	222I		nan	IPF	cells	10X 3' v2	lung_explant						nan		nan	nan	nan	nan	nan	nan	nan
225I-a	extension	Kaminski_2020	Kaminski_2020	5488	225I		nan	IPF	cells	10X 3' v2	lung_explant						nan		nan	nan	nan	nan	nan	nan	nan
225I-b	extension	Kaminski_2020	Kaminski_2020	6318	225I		nan	IPF	cells	10X 3' v2	lung_explant						nan		nan	nan	nan	nan	nan	nan	nan
228I-a	extension	Kaminski_2020	Kaminski_2020	1583	228I		nan	IPF	cells	10X 3' v2	lung_explant						nan		nan	nan	nan	nan	nan	nan	nan
228I-b	extension	Kaminski_2020	Kaminski_2020	1610	228I		nan	IPF	cells	10X 3' v2	lung_explant						nan		nan	nan	nan	nan	nan	nan	nan
29I	extension	Kaminski_2020	Kaminski_2020	1254	29I		nan	IPF	cells	10X 3' v2	lung_explant						nan		nan	nan	nan	nan	nan	nan	nan
47I-a	extension	Kaminski_2020	Kaminski_2020	604	47I		nan	IPF	cells	10X 3' v2	lung_explant						nan		nan	nan	nan	nan	nan	nan	nan
47I-b	extension	Kaminski_2020	Kaminski_2020	1847	47I		nan	IPF	cells	10X 3' v2	lung_explant						nan		nan	nan	nan	nan	nan	nan	nan
49I-a	extension	Kaminski_2020	Kaminski_2020	2899	49I		nan	IPF	cells	10X 3' v2	lung_explant						nan		nan	nan	nan	nan	nan	nan	nan
49I-b	extension	Kaminski_2020	Kaminski_2020	1675	49I		nan	IPF	cells	10X 3' v2	lung_explant						nan		nan	nan	nan	nan	nan	nan	nan
59I	extension	Kaminski_2020	Kaminski_2020	1162	59I		nan	IPF	cells	10X 3' v2	lung_explant						nan		nan	nan	nan	nan	nan	nan	nan
SSC 1	extension	Lafyatis_2019	Lafyatis_2019	4959	SSc_1	67	female	Systemic sclerosis-associated ILD	cells	10X 3' v2	lung_explant						nan		nan	nan	nan	nan	nan	nan	nan
SSC 2	extension	Lafyatis_2019	Lafyatis_2019	1187	SSc_1	67	female	Systemic sclerosis-associated ILD	cells	10X 3' v2	lung_explant						nan		nan	nan	nan	nan	nan	nan	nan
SSC 3	extension	Lafyatis_2019	Lafyatis_2019	4634	SSc_2	43	male	Systemic sclerosis-associated ILD	cells	10X 3' v2	lung_explant						nan		nan	nan	nan	nan	nan	nan	nan
SSC 4	extension	Lafyatis_2019	Lafyatis_2019	3258	SSc_2	43	male	Systemic sclerosis-associated ILD	cells	10X 3' v2	lung_explant						nan		nan	nan	nan	nan	nan	nan	nan
SSC 5	extension	Lafyatis_2019	Lafyatis_2019	5087	SSc_3	53	male	Systemic sclerosis-associated ILD	cells	10X 3' v2	lung_explant						nan		nan	nan	nan	nan	nan	nan	nan
SSC 6	extension	Lafyatis_2019	Lafyatis_2019	324	SSc_3	53	male	Systemic sclerosis-associated ILD	cells	10X 3' v2	lung_explant						nan		nan	nan	nan	nan	nan	nan	nan
SSC 7	extension	Lafyatis_2019	Lafyatis_2019	4905	SSc_4	64	male	Systemic sclerosis-associated ILD	cells	10X 3' v2	lung_explant						nan		nan	nan	nan	nan	nan	nan	nan
SSC 8	extension	Lafyatis_2019	Lafyatis_2019	2943	SSc_4	64	male	Systemic sclerosis-associated ILD	cells	10X 3' v2	lung_explant						nan		nan	nan	nan	nan	nan	nan	nan
BAL009	extension	Lambrechts_2021	Lambrechts_2021	1212	BAL009		nan	COVID-19	cells	10X 5' v1	balf						nan		nan	nan	nan	nan	nan	nan	nan
BAL012	extension	Lambrechts_2021	Lambrechts_2021	498	BAL012		nan	COVID-19	cells	10X 5' v1	balf						nan		nan	nan	nan	nan	nan	nan	nan
BAL013	extension	Lambrechts_2021	Lambrechts_2021	1950	BAL013		nan	COVID-19	cells	10X 5' v1	balf						nan		nan	nan	nan	nan	nan	nan	nan
BAL014	extension	Lambrechts_2021	Lambrechts_2021	1939	BAL014		nan	COVID-19	cells	10X 5' v1	balf						nan		nan	nan	nan	nan	nan	nan	nan
BAL015	extension	Lambrechts_2021	Lambrechts_2021	1989	BAL015		nan	COVID-19	cells	10X 5' v1	balf						nan		nan	nan	nan	nan	nan	nan	nan
BAL016	extension	Lambrechts_2021	Lambrechts_2021	1399	BAL016		nan	COVID-19	cells	10X 5' v1	balf						nan		nan	nan	nan	nan	nan	nan	nan
BAL020	extension	Lambrechts_2021	Lambrechts_2021	1408	BAL020		nan	COVID-19	cells	10X 5' v1	balf						nan		nan	nan	nan	nan	nan	nan	nan
BAL021	extension	Lambrechts_2021	Lambrechts_2021	2593	BAL021		nan	COVID-19	cells	10X 5' v1	balf						nan		nan	nan	nan	nan	nan	nan	nan
BAL022	extension	Lambrechts_2021	Lambrechts_2021	1482	BAL022		nan	COVID-19	cells	10X 5' v1	balf						nan		nan	nan	nan	nan	nan	nan	nan
BAL023	extension	Lambrechts_2021	Lambrechts_2021	1224	BAL023		nan	COVID-19	cells	10X 5' v1	balf						nan		nan	nan	nan	nan	nan	nan	nan
BAL024	extension	Lambrechts_2021	Lambrechts_2021	2267	BAL024		nan	COVID-19	cells	10X 5' v1	balf						nan		nan	nan	nan	nan	nan	nan	nan
BAL025	extension	Lambrechts_2021	Lambrechts_2021	1175	BAL025		nan	COVID-19	cells	10X 5' v1	balf						nan		nan	nan	nan	nan	nan	nan	nan
BAL026	extension	Lambrechts_2021	Lambrechts_2021	2111	BAL026		nan	COVID-19	cells	10X 5' v1	balf						nan		nan	nan	nan	nan	nan	nan	nan
BAL027	extension	Lambrechts_2021	Lambrechts_2021	1487	BAL027		nan	COVID-19	cells	10X 5' v1	balf						nan		nan	nan	nan	nan	nan	nan	nan
BAL031	extension	Lambrechts_2021	Lambrechts_2021	3795	BAL031		nan	COVID-19	cells	10X 5' v1	balf						nan		nan	nan	nan	nan	nan	nan	nan
BAL032	extension	Lambrechts_2021	Lambrechts_2021	582	BAL032		nan	COVID-19	cells	10X 5' v1	balf						nan		nan	nan	nan	nan	nan	nan	nan
BAL033	extension	Lambrechts_2021	Lambrechts_2021	1005	BAL033		nan	COVID-19	cells	10X 5' v1	balf						nan		nan	nan	nan	nan	nan	nan	nan
BAL034	extension	Lambrechts_2021	Lambrechts_2021	1199	BAL034		nan	COVID-19	cells	10X 5' v1	balf						nan		nan	nan	nan	nan	nan	nan	nan
BAL035	extension	Lambrechts_2021	Lambrechts_2021	1144	BAL035		nan	COVID-19	cells	10X 5' v1	balf						nan		nan	nan	nan	nan	nan	nan	nan
BAL037	extension	Lambrechts_2021	Lambrechts_2021	914	BAL037		nan	COVID-19	cells	10X 5' v1	balf						nan		nan	nan	nan	nan	nan	nan	nan
BAL039	extension	Lambrechts_2021	Lambrechts_2021	1017	BAL039		nan	COVID-19	cells	10X 5' v1	balf						nan		nan	nan	nan	nan	nan	nan	nan
BAL040	extension	Lambrechts_2021	Lambrechts_2021	853	BAL040		nan	COVID-19	cells	10X 5' v1	balf						nan		nan	nan	nan	nan	nan	nan	nan
BAL001	extension	Lambrechts_2021	Lambrechts_2021	1884	BAL001		nan	Pneumonia non-COVID	cells	10X 5' v1	balf						nan		nan	nan	nan	nan	nan	nan	nan
BAL002	extension	Lambrechts_2021	Lambrechts_2021	3775	BAL002		nan	Pneumonia non-COVID	cells	10X 5' v1	balf						nan		nan	nan	nan	nan	nan	nan	nan
BAL003	extension	Lambrechts_2021	Lambrechts_2021	2117	BAL003		nan	Pneumonia non-COVID	cells	10X 5' v1	balf						nan		nan	nan	nan	nan	nan	nan	nan
BAL010	extension	Lambrechts_2021	Lambrechts_2021	6395	BAL010		nan	Pneumonia non-COVID	cells	10X 5' v1	balf						nan		nan	nan	nan	nan	nan	nan	nan
BAL011	extension	Lambrechts_2021	Lambrechts_2021	448	BAL011		nan	Pneumonia non-COVID	cells	10X 5' v1	balf						nan		nan	nan	nan	nan	nan	nan	nan
BAL017	extension	Lambrechts_2021	Lambrechts_2021	1128	BAL017		nan	Pneumonia non-COVID	cells	10X 5' v1	balf						nan		nan	nan	nan	nan	nan	nan	nan
BAL018	extension	Lambrechts_2021	Lambrechts_2021	504	BAL018		nan	Pneumonia non-COVID	cells	10X 5' v1	balf						nan		nan	nan	nan	nan	nan	nan	nan
BAL019	extension	Lambrechts_2021	Lambrechts_2021	11574	BAL019		nan	Pneumonia non-COVID	cells	10X 5' v1	balf						nan		nan	nan	nan	nan	nan	nan	nan
BAL028	extension	Lambrechts_2021	Lambrechts_2021	1183	BAL028		nan	Pneumonia non-COVID	cells	10X 5' v1	balf						nan		nan	nan	nan	nan	nan	nan	nan
BAL029	extension	Lambrechts_2021	Lambrechts_2021	1278	BAL029		nan	Pneumonia non-COVID	cells	10X 5' v1	balf						nan		nan	nan	nan	nan	nan	nan	nan
BAL030	extension	Lambrechts_2021	Lambrechts_2021	310	BAL030		nan	Pneumonia non-COVID	cells	10X 5' v1	balf						nan		nan	nan	nan	nan	nan	nan	nan
BAL036	extension	Lambrechts_2021	Lambrechts_2021	230	BAL036		nan	Pneumonia non-COVID	cells	10X 5' v1	balf						nan		nan	nan	nan	nan	nan	nan	nan
BAL038	extension	Lambrechts_2021	Lambrechts_2021	1097	BAL038		nan	Pneumonia non-COVID	cells	10X 5' v1	balf						nan		nan	nan	nan	nan	nan	nan	nan
HCATisStab7732261	extension	Meyer_2021_3prime	Meyer_2021	826	A26	75	female	Healthy	cells	10X 3' v2	donor_lung		european	white			never	26
HCATisStab7732262	extension	Meyer_2021_3prime	Meyer_2021	3322	A26	75	female	Healthy	cells	10X 3' v2	donor_lung		european	white			never	26
HCATisStab7732263	extension	Meyer_2021_3prime	Meyer_2021	1981	A26	75	female	Healthy	cells	10X 3' v2	donor_lung		european	white			never	26
HCATisStab7732264	extension	Meyer_2021_3prime	Meyer_2021	2304	A26	75	female	Healthy	cells	10X 3' v2	donor_lung		european	white			never	26
WTDAtest7732265	extension	Meyer_2021_3prime	Meyer_2021	2874	A26	75	female	Healthy	cells	10X 3' v2	donor_lung		european	white			never	26
WTDAtest7732266	extension	Meyer_2021_3prime	Meyer_2021	1789	A26	75	female	Healthy	cells	10X 3' v2	donor_lung		european	white			never	26
WTDAtest7732267	extension	Meyer_2021_3prime	Meyer_2021	1937	A26	75	female	Healthy	cells	10X 3' v2	donor_lung		european	white			never	26
WTDAtest7732268	extension	Meyer_2021_3prime	Meyer_2021	2238	A26	75	female	Healthy	cells	10X 3' v2	donor_lung		european	white			never	26
WTDAtest7732269	extension	Meyer_2021_3prime	Meyer_2021	3425	A26	75	female	Healthy	cells	10X 3' v2	donor_lung		european	white			never	26
WTDAtest7732270	extension	Meyer_2021_3prime	Meyer_2021	3126	A26	75	female	Healthy	cells	10X 3' v2	donor_lung		european	white			never	26
WTDAtest7887999	extension	Meyer_2021_3prime	Meyer_2021	233	A32	29	male	Healthy	cells	10X 3' v2	donor_lung		european	white			active	22
WTDAtest7888000	extension	Meyer_2021_3prime	Meyer_2021	243	A32	29	male	Healthy	cells	10X 3' v2	donor_lung		european	white			active	22
WTDAtest7888001	extension	Meyer_2021_3prime	Meyer_2021	110	A32	29	male	Healthy	cells	10X 3' v2	donor_lung		european	white			active	22
WTDAtest7888002	extension	Meyer_2021_3prime	Meyer_2021	220	A32	29	male	Healthy	cells	10X 3' v2	donor_lung		european	white			active	22
5841STDY7991475	extension	Meyer_2021_5prime	Meyer_2021	2578	A37	59	female	Healthy	cells	10X 5' v1	donor_lung		european	white			active	21
5841STDY7991476	extension	Meyer_2021_5prime	Meyer_2021	445	A37	59	female	Healthy	cells	10X 5' v1	donor_lung		european	white			active	21
5841STDY7991477	extension	Meyer_2021_5prime	Meyer_2021	777	A37	59	female	Healthy	cells	10X 5' v1	donor_lung		european	white			active	21
5841STDY7991478	extension	Meyer_2021_5prime	Meyer_2021	1295	A37	59	female	Healthy	cells	10X 5' v1	donor_lung		european	white			active	21
5841STDY7991479	extension	Meyer_2021_5prime	Meyer_2021	1528	A37	59	female	Healthy	cells	10X 5' v1	donor_lung		european	white			active	21
5841STDY7991482	extension	Meyer_2021_5prime	Meyer_2021	1973	A37	59	female	Healthy	cells	10X 5' v1	donor_lung		european	white			active	21
5841STDY7991483	extension	Meyer_2021_5prime	Meyer_2021	1854	A37	59	female	Healthy	cells	10X 5' v1	donor_lung		european	white			active	21
5841STDY7991484	extension	Meyer_2021_5prime	Meyer_2021	983	A37	59	female	Healthy	cells	10X 5' v1	donor_lung		european	white			active	21
5841STDY7991485	extension	Meyer_2021_5prime	Meyer_2021	718	A37	59	female	Healthy	cells	10X 5' v1	donor_lung		european	white			active	21
5841STDY7991486	extension	Meyer_2021_5prime	Meyer_2021	1410	A37	59	female	Healthy	cells	10X 5' v1	donor_lung		european	white			active	21
5841STDY7991487	extension	Meyer_2021_5prime	Meyer_2021	1454	A37	59	female	Healthy	cells	10X 5' v1	donor_lung		european	white			active	21
WSSS8015042	extension	Meyer_2021_5prime	Meyer_2021	1829	A40	64	male	Healthy	cells	10X 5' v1	donor_lung		european	white			active	39
WSSS8015043	extension	Meyer_2021_5prime	Meyer_2021	1365	A40	64	male	Healthy	cells	10X 5' v1	donor_lung		european	white			active	39
WSSS8015044	extension	Meyer_2021_5prime	Meyer_2021	4126	A40	64	male	Healthy	cells	10X 5' v1	donor_lung		european	white			active	39
WSSS8015045	extension	Meyer_2021_5prime	Meyer_2021	8981	A40	64	male	Healthy	cells	10X 5' v1	donor_lung		european	white			active	39
WSSS8015046	extension	Meyer_2021_5prime	Meyer_2021	8288	A40	64	male	Healthy	cells	10X 5' v1	donor_lung		european	white			active	39
WSSS8015047	extension	Meyer_2021_5prime	Meyer_2021	2050	A40	64	male	Healthy	cells	10X 5' v1	donor_lung		european	white			active	39
WSSS8015048	extension	Meyer_2021_5prime	Meyer_2021	2171	A40	64	male	Healthy	cells	10X 5' v1	donor_lung		european	white			active	39
WSSS8015049	extension	Meyer_2021_5prime	Meyer_2021	2568	A40	64	male	Healthy	cells	10X 5' v1	donor_lung		european	white			active	39
WSSS8015050	extension	Meyer_2021_5prime	Meyer_2021	1242	A40	64	male	Healthy	cells	10X 5' v1	donor_lung		european	white			active	39
WSSS8015051	extension	Meyer_2021_5prime	Meyer_2021	665	A40	64	male	Healthy	cells	10X 5' v1	donor_lung		european	white			active	39
WSSS8062679	extension	Meyer_2021_5prime	Meyer_2021	10941	A43	35	male	Healthy	cells	10X 5' v1	donor_lung		european	white			active	21
WSSS8062680	extension	Meyer_2021_5prime	Meyer_2021	5997	A43	35	male	Healthy	cells	10X 5' v1	donor_lung		european	white			active	21
WSSS8062681	extension	Meyer_2021_5prime	Meyer_2021	4743	A43	35	male	Healthy	cells	10X 5' v1	donor_lung		european	white			active	21
WSSS8062682	extension	Meyer_2021_5prime	Meyer_2021	5323	A43	35	male	Healthy	cells	10X 5' v1	donor_lung		european	white			active	21
WSSS8123922	extension	Meyer_2021_5prime	Meyer_2021	828	A44	66	male	Healthy	cells	10X 5' v1	donor_lung		european	white			active	24
WSSS8123923	extension	Meyer_2021_5prime	Meyer_2021	1187	A44	66	male	Healthy	cells	10X 5' v1	donor_lung		european	white			active	24
WSSS8123924	extension	Meyer_2021_5prime	Meyer_2021	50	A44	66	male	Healthy	cells	10X 5' v1	donor_lung		european	white			active	24
WSSS8123925	extension	Meyer_2021_5prime	Meyer_2021	349	A44	66	male	Healthy	cells	10X 5' v1	donor_lung		european	white			active	24
WSSS8123926	extension	Meyer_2021_5prime	Meyer_2021	3246	A44	66	male	Healthy	cells	10X 5' v1	donor_lung		european	white			active	24
WSSS8123927	extension	Meyer_2021_5prime	Meyer_2021	2925	A44	66	male	Healthy	cells	10X 5' v1	donor_lung		european	white			active	24
WSSS8123928	extension	Meyer_2021_5prime	Meyer_2021	1008	A44	66	male	Healthy	cells	10X 5' v1	donor_lung		european	white			active	24
WSSS8123929	extension	Meyer_2021_5prime	Meyer_2021	925	A44	66	male	Healthy	cells	10X 5' v1	donor_lung		european	white			active	24
WSSS8123930	extension	Meyer_2021_5prime	Meyer_2021	2120	A44	66	male	Healthy	cells	10X 5' v1	donor_lung		european	white			active	24
WSSS8123931	extension	Meyer_2021_5prime	Meyer_2021	3656	A44	66	male	Healthy	cells	10X 5' v1	donor_lung		european	white			active	24
WSSS_A_LNG8620059	extension	Meyer_2021_5prime	Meyer_2021	2323	A47	58	female	Healthy	cells	10X 5' v1	donor_lung		european	white			never	20
WSSS_A_LNG8620060	extension	Meyer_2021_5prime	Meyer_2021	1081	A47	58	female	Healthy	cells	10X 5' v1	donor_lung		european	white			never	20
WSSS_A_LNG8620061	extension	Meyer_2021_5prime	Meyer_2021	1358	A47	58	female	Healthy	cells	10X 5' v1	donor_lung		european	white			never	20
WSSS_A_LNG8620062	extension	Meyer_2021_5prime	Meyer_2021	2296	A47	58	female	Healthy	cells	10X 5' v1	donor_lung		european	white			never	20
WSSS_A_LNG8620063	extension	Meyer_2021_5prime	Meyer_2021	2792	A47	58	female	Healthy	cells	10X 5' v1	donor_lung		european	white			never	20
WSSS_A_LNG8620064	extension	Meyer_2021_5prime	Meyer_2021	793	A47	58	female	Healthy	cells	10X 5' v1	donor_lung		european	white			never	20
WSSS_A_LNG8620065	extension	Meyer_2021_5prime	Meyer_2021	590	A47	58	female	Healthy	cells	10X 5' v1	donor_lung		european	white			never	20
WSSS_A_LNG8620066	extension	Meyer_2021_5prime	Meyer_2021	556	A47	58	female	Healthy	cells	10X 5' v1	donor_lung		european	white			never	20
WSSS_A_LNG8620067	extension	Meyer_2021_5prime	Meyer_2021	304	A47	58	female	Healthy	cells	10X 5' v1	donor_lung		european	white			never	20
WSSS_A_LNG8620068	extension	Meyer_2021_5prime	Meyer_2021	1021	A47	58	female	Healthy	cells	10X 5' v1	donor_lung		european	white			never	20
AN11-NB	extension	MeyerNikolic_unpubl_UCL	Meyer_Nikolic_2022	5367	AN11	38	female	Healthy	cells	10X 5' v1	brush		european	white			former
AN12-NB	extension	MeyerNikolic_unpubl_UCL	Meyer_Nikolic_2022	348	AN12	67	female	Healthy	cells	10X 5' v1	brush		european	white			never
AN13-NB	extension	MeyerNikolic_unpubl_UCL	Meyer_Nikolic_2022	4739	AN13	55	male	Healthy	cells	10X 5' v1	brush		european	white			never
AN14-NB	extension	MeyerNikolic_unpubl_UCL	Meyer_Nikolic_2022	837	AN14	52	male	Healthy	cells	10X 5' v1	brush		european	white			never
AN5-NB	extension	MeyerNikolic_unpubl_UCL	Meyer_Nikolic_2022	1649	AN5	26	female	Healthy	cells	10X 5' v1	brush		european	white			never
AN6-NB	extension	MeyerNikolic_unpubl_UCL	Meyer_Nikolic_2022	1076	AN6	26	female	Healthy	cells	10X 5' v1	brush		european	white			never
AN9-NB	extension	MeyerNikolic_unpubl_UCL	Meyer_Nikolic_2022	1595	AN9	36	female	Healthy	cells	10X 5' v1	brush		african	black			never
NP10-NB	extension	MeyerNikolic_unpubl_UCL	Meyer_Nikolic_2022	3645	NP10	5	male	Healthy	cells	10X 5' v1	brush		european	white			never	14
NP11-NB	extension	MeyerNikolic_unpubl_UCL	Meyer_Nikolic_2022	143	NP11	0.05	male	Healthy	cells	10X 5' v1	brush		european	white			never	13
NP12-NB	extension	MeyerNikolic_unpubl_UCL	Meyer_Nikolic_2022	1158	NP12	0.5	female	Healthy	cells	10X 5' v1	brush		european	white			never	13
NP13-BB	extension	MeyerNikolic_unpubl_UCL	Meyer_Nikolic_2022	5450	NP13	1.8	male	Healthy	cells	10X 5' v1	brush		european	white			never
NP13-NB	extension	MeyerNikolic_unpubl_UCL	Meyer_Nikolic_2022	4775	NP13	1.8	male	Healthy	cells	10X 5' v1	brush		european	white			never
NP14-NB	extension	MeyerNikolic_unpubl_UCL	Meyer_Nikolic_2022	1872	NP14	0.12	female	Healthy	cells	10X 5' v1	brush						never
NP14-TB	extension	MeyerNikolic_unpubl_UCL	Meyer_Nikolic_2022	1103	NP14	0.12	female	Healthy	cells	10X 5' v1	brush						never
NP15-NB	extension	MeyerNikolic_unpubl_UCL	Meyer_Nikolic_2022	1958	NP15	0.008	female	Healthy	cells	10X 5' v1	brush		european	white			never	6
NP16-NB	extension	MeyerNikolic_unpubl_UCL	Meyer_Nikolic_2022	6378	NP16	3.9	female	Healthy	cells	10X 5' v1	brush		european	white			never
NP17-NB	extension	MeyerNikolic_unpubl_UCL	Meyer_Nikolic_2022	5369	NP17	4.75	male	Healthy	cells	10X 5' v1	brush		asian	asian			never	15
NP18-NB	extension	MeyerNikolic_unpubl_UCL	Meyer_Nikolic_2022	1283	NP18	1	male	Healthy	cells	10X 5' v1	brush		african	black			never
NP18-TB	extension	MeyerNikolic_unpubl_UCL	Meyer_Nikolic_2022	3149	NP18	1	male	Healthy	cells	10X 5' v1	brush		african	black			never
NP19-NB	extension	MeyerNikolic_unpubl_UCL	Meyer_Nikolic_2022	5115	NP19	2.8	female	Healthy	cells	10X 5' v1	brush		mixed	mixed			never	17
NP20-NB	extension	MeyerNikolic_unpubl_UCL	Meyer_Nikolic_2022	6232	NP20	15	male	Healthy	cells	10X 5' v1	brush		european	white			never
NP20-TB	extension	MeyerNikolic_unpubl_UCL	Meyer_Nikolic_2022	37	NP20	15	male	Healthy	cells	10X 5' v1	brush		european	white			never
NP21-NB	extension	MeyerNikolic_unpubl_UCL	Meyer_Nikolic_2022	891	NP21	0.03	female	Healthy	cells	10X 5' v1	brush						never
NP21-TB	extension	MeyerNikolic_unpubl_UCL	Meyer_Nikolic_2022	63	NP21	0.03	female	Healthy	cells	10X 5' v1	brush						never
NP22-NB	extension	MeyerNikolic_unpubl_UCL	Meyer_Nikolic_2022	418	NP22	0.25	female	Healthy	cells	10X 5' v1	brush						never	14
NP22-TB	extension	MeyerNikolic_unpubl_UCL	Meyer_Nikolic_2022	988	NP22	0.25	female	Healthy	cells	10X 5' v1	brush						never	14
NP23-NB	extension	MeyerNikolic_unpubl_UCL	Meyer_Nikolic_2022	2240	NP23	0.5	male	Healthy	cells	10X 5' v1	brush		european	white			never
NP23-TB	extension	MeyerNikolic_unpubl_UCL	Meyer_Nikolic_2022	582	NP23	0.5	male	Healthy	cells	10X 5' v1	brush		european	white			never
NP24-NB	extension	MeyerNikolic_unpubl_UCL	Meyer_Nikolic_2022	2421	NP24	2	male	Healthy	cells	10X 5' v1	brush		european	white			never
NP26-NB	extension	MeyerNikolic_unpubl_UCL	Meyer_Nikolic_2022	1181	NP26	3.9	female	Healthy	cells	10X 5' v1	brush		european	white			never
NP26-TB	extension	MeyerNikolic_unpubl_UCL	Meyer_Nikolic_2022	565	NP26	3.9	female	Healthy	cells	10X 5' v1	brush		european	white			never
NP27-NB	extension	MeyerNikolic_unpubl_UCL	Meyer_Nikolic_2022	1640	NP27	14.9	female	Healthy	cells	10X 5' v1	brush		asian	asian			never	16
NP27-TB	extension	MeyerNikolic_unpubl_UCL	Meyer_Nikolic_2022	113	NP27	14.9	female	Healthy	cells	10X 5' v1	brush		asian	asian			never	16
NP30-NB	extension	MeyerNikolic_unpubl_UCL	Meyer_Nikolic_2022	1821	NP30	0.9	female	Healthy	cells	10X 5' v1	brush		african	black			never
NP31-NB	extension	MeyerNikolic_unpubl_UCL	Meyer_Nikolic_2022	3187	NP31	6.75	male	Healthy	cells	10X 5' v1	brush		african	black			never	18
NP31-TB	extension	MeyerNikolic_unpubl_UCL	Meyer_Nikolic_2022	2651	NP31	6.75	male	Healthy	cells	10X 5' v1	brush		african	black			never	18
NP32-NB	extension	MeyerNikolic_unpubl_UCL	Meyer_Nikolic_2022	12616	NP32	16	male	Healthy	cells	10X 5' v1	brush		european	white			never	24
NP35-NB	extension	MeyerNikolic_unpubl_UCL	Meyer_Nikolic_2022	5657	NP35	14	female	Healthy	cells	10X 5' v1	brush		european	white			never	34
NP35-TB	extension	MeyerNikolic_unpubl_UCL	Meyer_Nikolic_2022	362	NP35	14	female	Healthy	cells	10X 5' v1	brush		european	white			never	34
NP36-NB	extension	MeyerNikolic_unpubl_UCL	Meyer_Nikolic_2022	2098	NP36	0.05	male	Healthy	cells	10X 5' v1	brush		european	white			never	13
NP36-TB	extension	MeyerNikolic_unpubl_UCL	Meyer_Nikolic_2022	88	NP36	0.05	male	Healthy	cells	10X 5' v1	brush		european	white			never	13
NP37-NB	extension	MeyerNikolic_unpubl_UCL	Meyer_Nikolic_2022	2922	NP37	2.9	female	Healthy	cells	10X 5' v1	brush		european	white			never
NP37-TB	extension	MeyerNikolic_unpubl_UCL	Meyer_Nikolic_2022	526	NP37	2.9	female	Healthy	cells	10X 5' v1	brush		european	white			never
NP38-NB	extension	MeyerNikolic_unpubl_UCL	Meyer_Nikolic_2022	4019	NP38	12	female	Healthy	cells	10X 5' v1	brush		african	black			never	19
NP38-TB	extension	MeyerNikolic_unpubl_UCL	Meyer_Nikolic_2022	192	NP38	12	female	Healthy	cells	10X 5' v1	brush		african	black			never	19
NP39-NB	extension	MeyerNikolic_unpubl_UCL	Meyer_Nikolic_2022	1274	NP39	7	male	Healthy	cells	10X 5' v1	brush		european	white			never	16
NP39-TB	extension	MeyerNikolic_unpubl_UCL	Meyer_Nikolic_2022	3317	NP39	7	male	Healthy	cells	10X 5' v1	brush		european	white			never	16
NP41-NB	extension	MeyerNikolic_unpubl_UCL	Meyer_Nikolic_2022	93	NP41	9	female	Healthy	cells	10X 5' v1	brush		european	white			never
NP43-NB	extension	MeyerNikolic_unpubl_UCL	Meyer_Nikolic_2022	289	NP43	0.008	female	Healthy	cells	10X 5' v1	brush		european	white			never	11
NP44-NB_v1.0	extension	MeyerNikolic_unpubl_UCL	Meyer_Nikolic_2022	1005	NP44	7	female	Healthy	cells	10X 5' v1	brush		european	white			never	22
NP44-NB_v1.1	extension	MeyerNikolic_unpubl_UCL	Meyer_Nikolic_2022	999	NP44	7	female	Healthy	cells	10X 5' v1	brush		european	white			never	22
NP44-TB	extension	MeyerNikolic_unpubl_UCL	Meyer_Nikolic_2022	204	NP44	7	female	Healthy	cells	10X 5' v1	brush		european	white			never	22
NP47-NB	extension	MeyerNikolic_unpubl_UCL	Meyer_Nikolic_2022	1934	NP47	0.024	female	Healthy	cells	10X 5' v1	brush		european	white			never
HP_01	extension	Misharin_Budinger_2018	Misharin_Budinger_2018	2844	HP_01		nan	HP	cells	10X 3' v2	lung_explant						nan		nan	nan	nan	nan	nan	nan	nan
Cryobiopsy_01	extension	Misharin_Budinger_2018	Misharin_Budinger_2018	1611	Cryobiopsy_01		nan	IPF	cells	10X 3' v2	biopsy_cryopreserved						nan		nan	nan	nan	nan	nan	nan	nan
IPF_01	extension	Misharin_Budinger_2018	Misharin_Budinger_2018	2235	IPF_01		nan	IPF	cells	10X 3' v2	lung_explant						nan		nan	nan	nan	nan	nan	nan	nan
IPF_02	extension	Misharin_Budinger_2018	Misharin_Budinger_2018	2308	IPF_02		nan	IPF	cells	10X 3' v2	lung_explant						nan		nan	nan	nan	nan	nan	nan	nan
IPF_03	extension	Misharin_Budinger_2018	Misharin_Budinger_2018	4019	IPF_03		nan	IPF	cells	10X 3' v2	lung_explant						nan		nan	nan	nan	nan	nan	nan	nan
IPF_04	extension	Misharin_Budinger_2018	Misharin_Budinger_2018	5344	IPF_04		nan	IPF	cells	10X 3' v2	lung_explant						nan		nan	nan	nan	nan	nan	nan	nan
Myositis-ILD_01	extension	Misharin_Budinger_2018	Misharin_Budinger_2018	7163	Myositis-ILD_01		nan	Myositis-associated ILD	cells	10X 3' v2	lung_explant						nan		nan	nan	nan	nan	nan	nan	nan
SSc-ILD_01	extension	Misharin_Budinger_2018	Misharin_Budinger_2018	5179	SSc-ILD_01		nan	Systemic sclerosis-associated ILD	cells	10X 3' v2	lung_explant						nan		nan	nan	nan	nan	nan	nan	nan
SSc-ILD_02	extension	Misharin_Budinger_2018	Misharin_Budinger_2018	6394	SSc-ILD_02		nan	Systemic sclerosis-associated ILD	cells	10X 3' v2	lung_explant						nan		nan	nan	nan	nan	nan	nan	nan
PeerMassague2020_sample_3	extension	Peer_Massague_2020	Peer_Massague_2020	2342	RU675		nan	Healthy (tumor adjacent)	cells	10X 3' v2	surgical_resection						nan		nan	nan	nan	nan	nan	nan	nan
PeerMassague2020_sample_12	extension	Peer_Massague_2020	Peer_Massague_2020	3488	RU682		nan	Healthy (tumor adjacent)	cells	10X 3' v2	surgical_resection						nan		nan	nan	nan	nan	nan	nan	nan
PeerMassague2020_sample_14	extension	Peer_Massague_2020	Peer_Massague_2020	2358	RU684		nan	Healthy (tumor adjacent)	cells	10X 3' v2	surgical_resection						nan		nan	nan	nan	nan	nan	nan	nan
PeerMassague2020_sample_15	extension	Peer_Massague_2020	Peer_Massague_2020	2867	RU685		nan	Healthy (tumor adjacent)	cells	10X 3' v2	surgical_resection						nan		nan	nan	nan	nan	nan	nan	nan
PeerMassague2020_sample_0	extension	Peer_Massague_2020	Peer_Massague_2020	2381	RU653		nan	Lung adenocarcinoma	cells	10X 3' v2	surgical_resection						nan		nan	nan	nan	nan	nan	nan	nan
PeerMassague2020_sample_1	extension	Peer_Massague_2020	Peer_Massague_2020	3669	RU661		nan	Lung adenocarcinoma	cells	10X 3' v2	surgical_resection						nan		nan	nan	nan	nan	nan	nan	nan
PeerMassague2020_sample_4	extension	Peer_Massague_2020	Peer_Massague_2020	2779	RU675		nan	Lung adenocarcinoma	cells	10X 3' v2	surgical_resection						nan		nan	nan	nan	nan	nan	nan	nan
PeerMassague2020_sample_5	extension	Peer_Massague_2020	Peer_Massague_2020	3439	RU676		nan	Lung adenocarcinoma	cells	10X 3' v2	surgical_resection						nan		nan	nan	nan	nan	nan	nan	nan
PeerMassague2020_sample_8	extension	Peer_Massague_2020	Peer_Massague_2020	1323	RU679		nan	Lung adenocarcinoma	cells	10X 3' v2	surgical_resection						nan		nan	nan	nan	nan	nan	nan	nan
PeerMassague2020_sample_9	extension	Peer_Massague_2020	Peer_Massague_2020	636	RU680		nan	Lung adenocarcinoma	cells	10X 3' v2	surgical_resection						nan		nan	nan	nan	nan	nan	nan	nan
PeerMassague2020_sample_11	extension	Peer_Massague_2020	Peer_Massague_2020	3439	RU682		nan	Lung adenocarcinoma	cells	10X 3' v2	surgical_resection						nan		nan	nan	nan	nan	nan	nan	nan
PeerMassague2020_sample_13	extension	Peer_Massague_2020	Peer_Massague_2020	4129	RU684		nan	Lung adenocarcinoma	cells	10X 3' v2	surgical_resection						nan		nan	nan	nan	nan	nan	nan	nan
D3_1	extension	Regev_2021_Cryo	Regev_2021	382	D3		nan	COVID-19	cells	10X 5' v1	autopsy_cryopreserved						nan		nan	nan	nan	nan	nan	nan	nan
D3_2	extension	Regev_2021_Cryo	Regev_2021	351	D3		nan	COVID-19	cells	10X 5' v1	autopsy_cryopreserved						nan		nan	nan	nan	nan	nan	nan	nan
D8_2	extension	Regev_2021_Cryo	Regev_2021	720	D8		nan	COVID-19	cells	10X 5' v1	autopsy_cryopreserved						nan		nan	nan	nan	nan	nan	nan	nan
D8_3	extension	Regev_2021_Cryo	Regev_2021	2913	D8		nan	COVID-19	cells	10X 5' v1	autopsy_cryopreserved						nan		nan	nan	nan	nan	nan	nan	nan
D12_3	extension	Regev_2021_Fresh	Regev_2021	167	D12		nan	COVID-19	cells	10X 5' v1	autopsy						nan		nan	nan	nan	nan	nan	nan	nan
D12_4	extension	Regev_2021_Fresh	Regev_2021	1691	D12		nan	COVID-19	cells	10X 5' v1	autopsy						nan		nan	nan	nan	nan	nan	nan	nan
D12_5	extension	Regev_2021_Fresh	Regev_2021	410	D12		nan	COVID-19	cells	10X 5' v1	autopsy						nan		nan	nan	nan	nan	nan	nan	nan
D1	extension	Regev_2021_Nuclei	Regev_2021	7466	D1		nan	COVID-19	nuclei	10X 3' v3	autopsy						nan		nan	nan	nan	nan	nan	nan	nan
D10	extension	Regev_2021_Nuclei	Regev_2021	2897	D10		nan	COVID-19	nuclei	10X 3' v3	autopsy						nan		nan	nan	nan	nan	nan	nan	nan
D11	extension	Regev_2021_Nuclei	Regev_2021	2455	D11		nan	COVID-19	nuclei	10X 3' v3	autopsy						nan		nan	nan	nan	nan	nan	nan	nan
D12_1	extension	Regev_2021_Nuclei	Regev_2021	4439	D12		nan	COVID-19	nuclei	10X 3' v3	autopsy						nan		nan	nan	nan	nan	nan	nan	nan
D12_2	extension	Regev_2021_Nuclei	Regev_2021	5513	D12		nan	COVID-19	nuclei	10X 3' v3	autopsy						nan		nan	nan	nan	nan	nan	nan	nan
D13	extension	Regev_2021_Nuclei	Regev_2021	8217	D13		nan	COVID-19	nuclei	10X 3' v3	autopsy						nan		nan	nan	nan	nan	nan	nan	nan
D14	extension	Regev_2021_Nuclei	Regev_2021	8147	D14		nan	COVID-19	nuclei	10X 3' v3	autopsy						nan		nan	nan	nan	nan	nan	nan	nan
D15	extension	Regev_2021_Nuclei	Regev_2021	6961	D15		nan	COVID-19	nuclei	10X 3' v3	autopsy						nan		nan	nan	nan	nan	nan	nan	nan
D16	extension	Regev_2021_Nuclei	Regev_2021	6798	D16		nan	COVID-19	nuclei	10X 3' v3	autopsy						nan		nan	nan	nan	nan	nan	nan	nan
D17	extension	Regev_2021_Nuclei	Regev_2021	7304	D17		nan	COVID-19	nuclei	10X 3' v3	autopsy						nan		nan	nan	nan	nan	nan	nan	nan
D2	extension	Regev_2021_Nuclei	Regev_2021	630	D2		nan	COVID-19	nuclei	10X 3' v3	autopsy						nan		nan	nan	nan	nan	nan	nan	nan
D3_3	extension	Regev_2021_Nuclei	Regev_2021	2503	D3		nan	COVID-19	nuclei	10X 3' v3	autopsy						nan		nan	nan	nan	nan	nan	nan	nan
D4	extension	Regev_2021_Nuclei	Regev_2021	2949	D4		nan	COVID-19	nuclei	10X 3' v3	autopsy						nan		nan	nan	nan	nan	nan	nan	nan
D5	extension	Regev_2021_Nuclei	Regev_2021	8390	D5		nan	COVID-19	nuclei	10X 3' v3	autopsy						nan		nan	nan	nan	nan	nan	nan	nan
D6	extension	Regev_2021_Nuclei	Regev_2021	4246	D6		nan	COVID-19	nuclei	10X 3' v3	autopsy						nan		nan	nan	nan	nan	nan	nan	nan
D7	extension	Regev_2021_Nuclei	Regev_2021	8739	D7		nan	COVID-19	nuclei	10X 3' v3	autopsy						nan		nan	nan	nan	nan	nan	nan	nan
D8_1	extension	Regev_2021_Nuclei	Regev_2021	1772	D8		nan	COVID-19	nuclei	10X 3' v3	autopsy						nan		nan	nan	nan	nan	nan	nan	nan
muc10381	extension	Schiller_2020	Schiller_2020	5138	muc10381	51	male	End-stage lung fibrosis, unknown etiology	cells	Drop-Seq	lung_explant						nan		nan	nan	nan	nan	nan	nan	nan
muc8257_1	extension	Schiller_2020	Schiller_2020	4445	muc8257	40	female	End-stage lung fibrosis, unknown etiology	cells	Drop-Seq	lung_explant						nan		nan	nan	nan	nan	nan	nan	nan
muc8257_2	extension	Schiller_2020	Schiller_2020	4681	muc8257	40	female	End-stage lung fibrosis, unknown etiology	cells	Drop-Seq	lung_explant						nan		nan	nan	nan	nan	nan	nan	nan
muc9826	extension	Schiller_2020	Schiller_2020	3262	muc9826	57	male	End-stage lung fibrosis, unknown etiology	cells	Drop-Seq	lung_explant						nan		nan	nan	nan	nan	nan	nan	nan
muc10380	extension	Schiller_2020	Schiller_2020	5428	muc10380	73	male	Healthy (tumor adjacent)	cells	Drop-Seq	surgical_resection						nan		nan	nan	nan	nan	nan	nan	nan
muc3843	extension	Schiller_2020	Schiller_2020	1946	muc3843	63	male	Healthy (tumor adjacent)	cells	Drop-Seq	surgical_resection						nan		nan	nan	nan	nan	nan	nan	nan
muc4658	extension	Schiller_2020	Schiller_2020	1996	muc4658	59	male	Healthy (tumor adjacent)	cells	Drop-Seq	surgical_resection						nan		nan	nan	nan	nan	nan	nan	nan
muc4659	extension	Schiller_2020	Schiller_2020	302	muc4659	75	female	Healthy (tumor adjacent)	cells	Drop-Seq	surgical_resection						nan		nan	nan	nan	nan	nan	nan	nan
muc5103	extension	Schiller_2020	Schiller_2020	2133	muc5103	60	male	Healthy (tumor adjacent)	cells	Drop-Seq	surgical_resection						nan		nan	nan	nan	nan	nan	nan	nan
muc5105	extension	Schiller_2020	Schiller_2020	1152	muc5105	65	male	Healthy (tumor adjacent)	cells	Drop-Seq	surgical_resection						nan		nan	nan	nan	nan	nan	nan	nan
muc5212	extension	Schiller_2020	Schiller_2020	1577	muc5212	62	male	Healthy (tumor adjacent)	cells	Drop-Seq	surgical_resection						nan		nan	nan	nan	nan	nan	nan	nan
muc5213	extension	Schiller_2020	Schiller_2020	1538	muc5213	23	female	Healthy (tumor adjacent)	cells	Drop-Seq	surgical_resection						nan		nan	nan	nan	nan	nan	nan	nan
muc5288	extension	Schiller_2020	Schiller_2020	79	muc5288	76	male	Healthy (tumor adjacent)	cells	Drop-Seq	surgical_resection						nan		nan	nan	nan	nan	nan	nan	nan
muc9832	extension	Schiller_2020	Schiller_2020	1167	muc9832	81	female	Healthy (tumor adjacent)	cells	Drop-Seq	surgical_resection						nan		nan	nan	nan	nan	nan	nan	nan
muc9833	extension	Schiller_2020	Schiller_2020	3804	muc9833	52	female	Healthy (tumor adjacent)	cells	Drop-Seq	surgical_resection						nan		nan	nan	nan	nan	nan	nan	nan
MUC24276	extension	Schiller_2021	Schiller_2021	8404	Patient_1	21	female	Healthy (tumor adjacent)	cells	10X 3' v3	surgical_resection						nan		nan	nan	nan	nan	nan	nan	nan
MUC24280	extension	Schiller_2021	Schiller_2021	3143	Patient_2	71	male	Healthy (tumor adjacent)	cells	10X 3' v3	surgical_resection						nan		nan	nan	nan	nan	nan	nan	nan
MUC28287	extension	Schiller_2021	Schiller_2021	6911	Patient_3	62	female	Healthy (tumor adjacent)	cells	10X 3' v3	surgical_resection						nan		nan	nan	nan	nan	nan	nan	nan
MUC28289	extension	Schiller_2021	Schiller_2021	5511	Patient_4	72	male	Healthy (tumor adjacent)	cells	10X 3' v3	surgical_resection						nan		nan	nan	nan	nan	nan	nan	nan
MUC28291	extension	Schiller_2021	Schiller_2021	6641	Patient_5	81	male	Healthy (tumor adjacent)	cells	10X 3' v3	surgical_resection						nan		nan	nan	nan	nan	nan	nan	nan
MUC28292	extension	Schiller_2021	Schiller_2021	3790	Patient_6	67	female	Healthy (tumor adjacent)	cells	10X 3' v3	surgical_resection						nan		nan	nan	nan	nan	nan	nan	nan
MUC28294	extension	Schiller_2021	Schiller_2021	1584	Patient_7	65	female	Healthy (tumor adjacent)	cells	10X 3' v3	surgical_resection						nan		nan	nan	nan	nan	nan	nan	nan
Pool_350	extension	Schultze_unpubl	Schultze_unpubl	534	LuT_437	67	male	Healthy (tumor adjacent)	cells	Seq-Well	surgical_resection
Pool_351	extension	Schultze_unpubl	Schultze_unpubl	487	LuT_437	67	male	Healthy (tumor adjacent)	cells	Seq-Well	surgical_resection
Pool_352	extension	Schultze_unpubl	Schultze_unpubl	358	LuT_437	67	male	Healthy (tumor adjacent)	cells	Seq-Well	surgical_resection
Pool_353	extension	Schultze_unpubl	Schultze_unpubl	385	LuT_437	67	male	Healthy (tumor adjacent)	cells	Seq-Well	surgical_resection
Pool_354	extension	Schultze_unpubl	Schultze_unpubl	505	LuT_437	67	male	Healthy (tumor adjacent)	cells	Seq-Well	surgical_resection
Pool_423	extension	Schultze_unpubl	Schultze_unpubl	1584	LuT_553	55	male	Healthy (tumor adjacent)	cells	Seq-Well	surgical_resection						active
Pool_424	extension	Schultze_unpubl	Schultze_unpubl	1690	LuT_553	55	male	Healthy (tumor adjacent)	cells	Seq-Well	surgical_resection						active
Pool_425	extension	Schultze_unpubl	Schultze_unpubl	1201	LuT_553	55	male	Healthy (tumor adjacent)	cells	Seq-Well	surgical_resection						active
Pool_426	extension	Schultze_unpubl	Schultze_unpubl	873	LuT_553	55	male	Healthy (tumor adjacent)	cells	Seq-Well	surgical_resection						active
Pool_437	extension	Schultze_unpubl	Schultze_unpubl	80	LuT_580	76	male	Healthy (tumor adjacent)	cells	Seq-Well	surgical_resection
Pool_438	extension	Schultze_unpubl	Schultze_unpubl	91	LuT_580	76	male	Healthy (tumor adjacent)	cells	Seq-Well	surgical_resection
Pool_439	extension	Schultze_unpubl	Schultze_unpubl	66	LuT_580	76	male	Healthy (tumor adjacent)	cells	Seq-Well	surgical_resection
Pool_440	extension	Schultze_unpubl	Schultze_unpubl	81	LuT_580	76	male	Healthy (tumor adjacent)	cells	Seq-Well	surgical_resection
Pool_441	extension	Schultze_unpubl	Schultze_unpubl	81	LuT_580	76	male	Healthy (tumor adjacent)	cells	Seq-Well	surgical_resection
Polyp19AEPI	extension	Shalek_2018	Shalek_2018	599	Shalek2018_subject_163	51	male	Chronic rhinitis	cells	Seq-Well	scraping						nan		nan	nan	nan	nan	nan	nan	nan
Polyp19BEPI	extension	Shalek_2018	Shalek_2018	5625	Shalek2018_subject_163	51	male	Chronic rhinitis	cells	Seq-Well	scraping						nan		nan	nan	nan	nan	nan	nan	nan
Polyp1TOT	extension	Shalek_2018	Shalek_2018	789	Shalek2018_subject_298	56	male	Chronic rhinitis	cells	Seq-Well	scraping						nan		nan	nan	nan	nan	nan	nan	nan
Polyp2TOT	extension	Shalek_2018	Shalek_2018	1309	Shalek2018_subject_299	34	female	Chronic rhinitis	cells	Seq-Well	scraping						nan		nan	nan	nan	nan	nan	nan	nan
Polyp3TOT	extension	Shalek_2018	Shalek_2018	1153	Shalek2018_subject_305	31	female	Chronic rhinitis	cells	Seq-Well	scraping						nan		nan	nan	nan	nan	nan	nan	nan
Polyp4TOT	extension	Shalek_2018	Shalek_2018	913	Shalek2018_subject_308	40	female	Chronic rhinitis	cells	Seq-Well	scraping						nan		nan	nan	nan	nan	nan	nan	nan
Polyp5TOT	extension	Shalek_2018	Shalek_2018	1219	Shalek2018_subject_310	53	female	Chronic rhinitis	cells	Seq-Well	scraping						nan		nan	nan	nan	nan	nan	nan	nan
Polyp6ATOT	extension	Shalek_2018	Shalek_2018	1141	Shalek2018_subject_312	29	female	Chronic rhinitis	cells	Seq-Well	scraping						nan		nan	nan	nan	nan	nan	nan	nan
Polyp6BTOT	extension	Shalek_2018	Shalek_2018	1334	Shalek2018_subject_312	29	female	Chronic rhinitis	cells	Seq-Well	scraping						nan		nan	nan	nan	nan	nan	nan	nan
Polyp7TOT	extension	Shalek_2018	Shalek_2018	1314	Shalek2018_subject_316	35	female	Chronic rhinitis	cells	Seq-Well	scraping						nan		nan	nan	nan	nan	nan	nan	nan
Polyp8TOT	extension	Shalek_2018	Shalek_2018	1286	Shalek2018_subject_317	29	female	Chronic rhinitis	cells	Seq-Well	scraping						nan		nan	nan	nan	nan	nan	nan	nan
Polyp9TOT	extension	Shalek_2018	Shalek_2018	1481	Shalek2018_subject_318	31	female	Chronic rhinitis	cells	Seq-Well	scraping						nan		nan	nan	nan	nan	nan	nan	nan
Polyp11TOT	extension	Shalek_2018	Shalek_2018	2988	Shalek2018_subject_320	55	female	Chronic rhinitis	cells	Seq-Well	scraping						nan		nan	nan	nan	nan	nan	nan	nan
Polyp12TOT	extension	Shalek_2018	Shalek_2018	3109	Shalek2018_subject_321	41	male	Chronic rhinitis	cells	Seq-Well	scraping						nan		nan	nan	nan	nan	nan	nan	nan
Polyp15AEPI	extension	Shalek_2018	Shalek_2018	1381	Shalek2018_subject_356	24	male	Chronic rhinitis	cells	Seq-Well	scraping						nan		nan	nan	nan	nan	nan	nan	nan
Polyp16BEPI	extension	Shalek_2018	Shalek_2018	253	Shalek2018_subject_359	43	female	Chronic rhinitis	cells	Seq-Well	scraping						nan		nan	nan	nan	nan	nan	nan	nan
Polyp17AEPI	extension	Shalek_2018	Shalek_2018	65	Shalek2018_subject_361	60	female	Chronic rhinitis	cells	Seq-Well	scraping						nan		nan	nan	nan	nan	nan	nan	nan
Polyp17BEPI	extension	Shalek_2018	Shalek_2018	3178	Shalek2018_subject_361	60	female	Chronic rhinitis	cells	Seq-Well	scraping						nan		nan	nan	nan	nan	nan	nan	nan
Polyp14BEPI	extension	Shalek_2018	Shalek_2018	882	Shalek2018_subject_358	34	male	Healthy	cells	Seq-Well	scraping						nan		nan	nan	nan	nan	nan	nan	nan
Polyp13AEPI	extension	Shalek_2018	Shalek_2018	2658	Shalek2018_subject_360	29	male	Healthy	cells	Seq-Well	scraping						nan		nan	nan	nan	nan	nan	nan	nan
Polyp18CEPI	extension	Shalek_2018	Shalek_2018	4063	Shalek2018_subject_362	24	female	Healthy	cells	Seq-Well	scraping						nan		nan	nan	nan	nan	nan	nan	nan
NML1_All	extension	Sheppard_2020	Sheppard_2020	3613	NML1		nan	Healthy	cells	10X 3' v2	donor_lung						nan		nan	nan	nan	nan	nan	nan	nan
NML1_Lin	extension	Sheppard_2020	Sheppard_2020	9191	NML1		nan	Healthy	cells	10X 3' v2	donor_lung						nan		nan	nan	nan	nan	nan	nan	nan
NML2_All	extension	Sheppard_2020	Sheppard_2020	4024	NML2		nan	Healthy	cells	10X 3' v2	donor_lung						nan		nan	nan	nan	nan	nan	nan	nan
NML2_Lin	extension	Sheppard_2020	Sheppard_2020	4648	NML2		nan	Healthy	cells	10X 3' v2	donor_lung						nan		nan	nan	nan	nan	nan	nan	nan
NML3_All	extension	Sheppard_2020	Sheppard_2020	4071	NML3		nan	Healthy	cells	10X 3' v2	donor_lung						nan		nan	nan	nan	nan	nan	nan	nan
NML3_Lin	extension	Sheppard_2020	Sheppard_2020	2239	NML3		nan	Healthy	cells	10X 3' v2	donor_lung						nan		nan	nan	nan	nan	nan	nan	nan
IPF1_Lin	extension	Sheppard_2020	Sheppard_2020	4368	IPF1		nan	IPF	cells	10X 3' v2	donor_lung						nan		nan	nan	nan	nan	nan	nan	nan
IPF2_All	extension	Sheppard_2020	Sheppard_2020	3409	IPF2		nan	IPF	cells	10X 3' v2	donor_lung						nan		nan	nan	nan	nan	nan	nan	nan
IPF2_Lin	extension	Sheppard_2020	Sheppard_2020	5920	IPF2		nan	IPF	cells	10X 3' v2	donor_lung						nan		nan	nan	nan	nan	nan	nan	nan
IPF3_All	extension	Sheppard_2020	Sheppard_2020	7664	IPF3		nan	IPF	cells	10X 3' v2	donor_lung						nan		nan	nan	nan	nan	nan	nan	nan
IPF3_Lin	extension	Sheppard_2020	Sheppard_2020	12456	IPF3		nan	IPF	cells	10X 3' v2	donor_lung						nan		nan	nan	nan	nan	nan	nan	nan
SCD1_All	extension	Sheppard_2020	Sheppard_2020	2588	SCD1		nan	Systemic sclerosis-associated ILD	cells	10X 3' v2	donor_lung						nan		nan	nan	nan	nan	nan	nan	nan
SCD1_Lin	extension	Sheppard_2020	Sheppard_2020	8684	SCD1		nan	Systemic sclerosis-associated ILD	cells	10X 3' v2	donor_lung						nan		nan	nan	nan	nan	nan	nan	nan
SCD2_All	extension	Sheppard_2020	Sheppard_2020	4775	SCD2		nan	Systemic sclerosis-associated ILD	cells	10X 3' v2	donor_lung						nan		nan	nan	nan	nan	nan	nan	nan
SCD2_Lin	extension	Sheppard_2020	Sheppard_2020	2370	SCD2		nan	Systemic sclerosis-associated ILD	cells	10X 3' v2	donor_lung						nan		nan	nan	nan	nan	nan	nan	nan
PP002	extension	Sims_2019	Sims_2019	1437	Donor_1		nan	anti-CD3 anti-CD28 antibody stimulated	cells	10X 3' v2	donor_lung						nan		nan	nan	nan	nan	nan	nan	nan
PP010	extension	Sims_2019	Sims_2019	2947	Donor_2		nan	anti-CD3 anti-CD28 antibody stimulated	cells	10X 3' v2	donor_lung						nan		nan	nan	nan	nan	nan	nan	nan
PP001	extension	Sims_2019	Sims_2019	2402	Donor_1		nan	Healthy	cells	10X 3' v2	donor_lung						nan		nan	nan	nan	nan	nan	nan	nan
PP009	extension	Sims_2019	Sims_2019	4004	Donor_2		nan	Healthy	cells	10X 3' v2	donor_lung						nan		nan	nan	nan	nan	nan	nan	nan
GSM4906351	extension	Sun_2020_batch1	Sun_2020	5217	D139	3	female	Healthy	nuclei	10X 3' v3	donor_lung_cryopreserved						nan		nan	nan	nan	nan	nan	nan	nan
GSM4906350	extension	Sun_2020_batch2	Sun_2020	8894	D046	3	male	Healthy	nuclei	10X 3' v3	donor_lung_cryopreserved						nan		nan	nan	nan	nan	nan	nan	nan
GSM4906353	extension	Sun_2020_batch2	Sun_2020	1778	D175	31	female	Healthy	nuclei	10X 3' v3	donor_lung_cryopreserved						nan		nan	nan	nan	nan	nan	nan	nan
GSM4906349	extension	Sun_2020_batch3	Sun_2020	4970	D032	3	male	Healthy	nuclei	10X 3' v3	donor_lung_cryopreserved						nan		nan	nan	nan	nan	nan	nan	nan
GSM4906348	extension	Sun_2020_batch3	Sun_2020	4852	D062	0	male	Healthy	nuclei	10X 3' v3	donor_lung_cryopreserved						nan		nan	nan	nan	nan	nan	nan	nan
GSM4906352	extension	Sun_2020_batch3	Sun_2020	3935	D122	31	male	Healthy	nuclei	10X 3' v3	donor_lung_cryopreserved						nan		nan	nan	nan	nan	nan	nan	nan
GSM4906347	extension	Sun_2020_batch4	Sun_2020	5903	D088	0	female	Healthy	nuclei	10X 3' v3	donor_lung_cryopreserved						nan		nan	nan	nan	nan	nan	nan	nan
GSM4906346	extension	Sun_2020_batch4	Sun_2020	6271	D150	0	male	Healthy	nuclei	10X 3' v3	donor_lung_cryopreserved						nan		nan	nan	nan	nan	nan	nan	nan
GSM4906354	extension	Sun_2020_batch4	Sun_2020	4680	D231	31	female	Healthy	nuclei	10X 3' v3	donor_lung_cryopreserved						nan		nan	nan	nan	nan	nan	nan	nan
DD046Q	extension	Tata_unpubl	Tata_unpubl	6228	DD046Q	45	male	Healthy	cells	10X 3' v3	autopsy						former
DD047Q	extension	Tata_unpubl	Tata_unpubl	8329	DD047Q	20	male	Healthy	cells	10X 3' v3	autopsy						never
DD073R	extension	Tata_unpubl	Tata_unpubl	7143	DD073R	21	male	Healthy	cells	10X 3' v3	autopsy		european	white			active
BT1238	extension	Thienpont_2018_10Xv1	Thienpont_2018	175	lambrechts_1		nan	Squamous Cell Carcinoma	cells	10X 3'	surgical_resection						nan		nan	nan	nan	nan	nan	nan	nan
BT1239	extension	Thienpont_2018_10Xv1	Thienpont_2018	251	lambrechts_1		nan	Squamous Cell Carcinoma	cells	10X 3'	surgical_resection						nan		nan	nan	nan	nan	nan	nan	nan
BT1240	extension	Thienpont_2018_10Xv1	Thienpont_2018	98	lambrechts_1		nan	Squamous Cell Carcinoma	cells	10X 3'	surgical_resection						nan		nan	nan	nan	nan	nan	nan	nan
BT1241	extension	Thienpont_2018_10Xv1	Thienpont_2018	302	lambrechts_1		nan	Squamous Cell Carcinoma	cells	10X 3'	surgical_resection						nan		nan	nan	nan	nan	nan	nan	nan
BT1242	extension	Thienpont_2018_10Xv1	Thienpont_2018	294	lambrechts_1		nan	Squamous Cell Carcinoma	cells	10X 3'	surgical_resection						nan		nan	nan	nan	nan	nan	nan	nan
BT1243	extension	Thienpont_2018_10Xv1	Thienpont_2018	353	lambrechts_1		nan	Squamous Cell Carcinoma	cells	10X 3'	surgical_resection						nan		nan	nan	nan	nan	nan	nan	nan
BT1244	extension	Thienpont_2018_10Xv1	Thienpont_2018	630	lambrechts_2		nan	Squamous Cell Carcinoma	cells	10X 3'	surgical_resection						nan		nan	nan	nan	nan	nan	nan	nan
BT1245	extension	Thienpont_2018_10Xv1	Thienpont_2018	31	lambrechts_2		nan	Squamous Cell Carcinoma	cells	10X 3'	surgical_resection						nan		nan	nan	nan	nan	nan	nan	nan
BT1246	extension	Thienpont_2018_10Xv1	Thienpont_2018	122	lambrechts_2		nan	Squamous Cell Carcinoma	cells	10X 3'	surgical_resection						nan		nan	nan	nan	nan	nan	nan	nan
BT1247	extension	Thienpont_2018_10Xv1	Thienpont_2018	356	lambrechts_2		nan	Squamous Cell Carcinoma	cells	10X 3'	surgical_resection						nan		nan	nan	nan	nan	nan	nan	nan
BT1248	extension	Thienpont_2018_10Xv1	Thienpont_2018	1541	lambrechts_2		nan	Squamous Cell Carcinoma	cells	10X 3'	surgical_resection						nan		nan	nan	nan	nan	nan	nan	nan
BT1249	extension	Thienpont_2018_10Xv1	Thienpont_2018	119	lambrechts_2		nan	Squamous Cell Carcinoma	cells	10X 3'	surgical_resection						nan		nan	nan	nan	nan	nan	nan	nan
BT1298	extension	Thienpont_2018_10Xv2	Thienpont_2018	3628	lambrechts_5		nan	Large Cell Carcinoma	cells	10X 3'	surgical_resection						nan		nan	nan	nan	nan	nan	nan	nan
BT1299	extension	Thienpont_2018_10Xv2	Thienpont_2018	5012	lambrechts_5		nan	Large Cell Carcinoma	cells	10X 3'	surgical_resection						nan		nan	nan	nan	nan	nan	nan	nan
BT1300	extension	Thienpont_2018_10Xv2	Thienpont_2018	6124	lambrechts_5		nan	Large Cell Carcinoma	cells	10X 3'	surgical_resection						nan		nan	nan	nan	nan	nan	nan	nan
BT1301	extension	Thienpont_2018_10Xv2	Thienpont_2018	6403	lambrechts_5		nan	Large Cell Carcinoma	cells	10X 3'	surgical_resection						nan		nan	nan	nan	nan	nan	nan	nan
BT1290	extension	Thienpont_2018_10Xv2	Thienpont_2018	4123	lambrechts_3		nan	Lung adenocarcinoma	cells	10X 3'	surgical_resection						nan		nan	nan	nan	nan	nan	nan	nan
BT1291	extension	Thienpont_2018_10Xv2	Thienpont_2018	4379	lambrechts_3		nan	Lung adenocarcinoma	cells	10X 3'	surgical_resection						nan		nan	nan	nan	nan	nan	nan	nan
BT1292	extension	Thienpont_2018_10Xv2	Thienpont_2018	3517	lambrechts_3		nan	Lung adenocarcinoma	cells	10X 3'	surgical_resection						nan		nan	nan	nan	nan	nan	nan	nan
BT1293	extension	Thienpont_2018_10Xv2	Thienpont_2018	4772	lambrechts_3		nan	Lung adenocarcinoma	cells	10X 3'	surgical_resection						nan		nan	nan	nan	nan	nan	nan	nan
BT1294	extension	Thienpont_2018_10Xv2	Thienpont_2018	3333	lambrechts_4		nan	Lung adenocarcinoma	cells	10X 3'	surgical_resection						nan		nan	nan	nan	nan	nan	nan	nan
BT1295	extension	Thienpont_2018_10Xv2	Thienpont_2018	3282	lambrechts_4		nan	Lung adenocarcinoma	cells	10X 3'	surgical_resection						nan		nan	nan	nan	nan	nan	nan	nan
BT1296	extension	Thienpont_2018_10Xv2	Thienpont_2018	5164	lambrechts_4		nan	Lung adenocarcinoma	cells	10X 3'	surgical_resection						nan		nan	nan	nan	nan	nan	nan	nan
BT1297	extension	Thienpont_2018_10Xv2	Thienpont_2018	5493	lambrechts_4		nan	Lung adenocarcinoma	cells	10X 3'	surgical_resection						nan		nan	nan	nan	nan	nan	nan	nan
BT1375	extension	Thienpont_2018_10Xv2	Thienpont_2018	1735	lambrechts_6		nan	Lung adenocarcinoma	cells	10X 3'	surgical_resection						nan		nan	nan	nan	nan	nan	nan	nan
BT1376	extension	Thienpont_2018_10Xv2	Thienpont_2018	1429	lambrechts_6		nan	Lung adenocarcinoma	cells	10X 3'	surgical_resection						nan		nan	nan	nan	nan	nan	nan	nan
BT1377	extension	Thienpont_2018_10Xv2	Thienpont_2018	814	lambrechts_6		nan	Lung adenocarcinoma	cells	10X 3'	surgical_resection						nan		nan	nan	nan	nan	nan	nan	nan
BT1378	extension	Thienpont_2018_10Xv2	Thienpont_2018	2971	lambrechts_6		nan	Lung adenocarcinoma	cells	10X 3'	surgical_resection						nan		nan	nan	nan	nan	nan	nan	nan
scrBT1429	extension	Thienpont_2018_10Xv2	Thienpont_2018	3177	lambrechts_8		nan	Pleiomorphic Carcinoma	cells	10X 3'	surgical_resection						nan		nan	nan	nan	nan	nan	nan	nan
scrBT1430	extension	Thienpont_2018_10Xv2	Thienpont_2018	2455	lambrechts_8		nan	Pleiomorphic Carcinoma	cells	10X 3'	surgical_resection						nan		nan	nan	nan	nan	nan	nan	nan
scrBT1431	extension	Thienpont_2018_10Xv2	Thienpont_2018	3509	lambrechts_8		nan	Pleiomorphic Carcinoma	cells	10X 3'	surgical_resection						nan		nan	nan	nan	nan	nan	nan	nan
scrBT1432	extension	Thienpont_2018_10Xv2	Thienpont_2018	1624	lambrechts_8		nan	Pleiomorphic Carcinoma	cells	10X 3'	surgical_resection						nan		nan	nan	nan	nan	nan	nan	nan
scrBT1425	extension	Thienpont_2018_10Xv2	Thienpont_2018	2902	lambrechts_7		nan	Squamous Cell Carcinoma	cells	10X 3'	surgical_resection						nan		nan	nan	nan	nan	nan	nan	nan
scrBT1426	extension	Thienpont_2018_10Xv2	Thienpont_2018	3708	lambrechts_7		nan	Squamous Cell Carcinoma	cells	10X 3'	surgical_resection						nan		nan	nan	nan	nan	nan	nan	nan
scrBT1427	extension	Thienpont_2018_10Xv2	Thienpont_2018	3495	lambrechts_7		nan	Squamous Cell Carcinoma	cells	10X 3'	surgical_resection						nan		nan	nan	nan	nan	nan	nan	nan
scrBT1428	extension	Thienpont_2018_10Xv2	Thienpont_2018	6254	lambrechts_7		nan	Squamous Cell Carcinoma	cells	10X 3'	surgical_resection						nan		nan	nan	nan	nan	nan	nan	nan
Wunderink2021_sample_17	extension	Wunderink_2021_cryo	Wunderink_2021	4887	Wunderink2021_subject_7	70.3703	female	COVID-19	cells	10X 5' v1	balf_cryopreserved						nan		nan	nan	nan	nan	nan	nan	nan
Wunderink2021_sample_18	extension	Wunderink_2021_cryo	Wunderink_2021	7764	Wunderink2021_subject_8	21.1164	male	COVID-19	cells	10X 5' v1	balf_cryopreserved						nan		nan	nan	nan	nan	nan	nan	nan
Wunderink2021_sample_19	extension	Wunderink_2021_cryo	Wunderink_2021	8335	Wunderink2021_subject_8	21.1164	male	COVID-19	cells	10X 5' v1	balf_cryopreserved						nan		nan	nan	nan	nan	nan	nan	nan
Wunderink2021_sample_12	extension	Wunderink_2021_cryo	Wunderink_2021	3978	Wunderink2021_subject_9	61.6558	female	COVID-19	cells	10X 5' v1	balf_cryopreserved						nan		nan	nan	nan	nan	nan	nan	nan
Wunderink2021_sample_13	extension	Wunderink_2021_cryo	Wunderink_2021	6396	Wunderink2021_subject_9	61.6558	female	COVID-19	cells	10X 5' v1	balf_cryopreserved						nan		nan	nan	nan	nan	nan	nan	nan
Wunderink2021_sample_14	extension	Wunderink_2021_cryo	Wunderink_2021	5028	Wunderink2021_subject_A	62.3703	male	COVID-19	cells	10X 5' v1	balf_cryopreserved						nan		nan	nan	nan	nan	nan	nan	nan
Wunderink2021_sample_16	extension	Wunderink_2021_cryo	Wunderink_2021	10345	Wunderink2021_subject_A	62.3703	male	COVID-19	cells	10X 5' v1	balf_cryopreserved						nan		nan	nan	nan	nan	nan	nan	nan
Wunderink2021_sample_15	extension	Wunderink_2021_cryo	Wunderink_2021	4956	Wunderink2021_subject_B	48.0542	male	COVID-19	cells	10X 5' v1	balf_cryopreserved						nan		nan	nan	nan	nan	nan	nan	nan
Wunderink2021_sample_5	extension	Wunderink_2021_fresh	Wunderink_2021	3088	Wunderink2021_subject_1	38.3101	male	COVID-19	cells	10X 5' v1	balf						nan		nan	nan	nan	nan	nan	nan	nan
Wunderink2021_sample_6	extension	Wunderink_2021_fresh	Wunderink_2021	3972	Wunderink2021_subject_1	38.3101	male	COVID-19	cells	10X 5' v1	balf						nan		nan	nan	nan	nan	nan	nan	nan
Wunderink2021_sample_7	extension	Wunderink_2021_fresh	Wunderink_2021	2379	Wunderink2021_subject_2	77.1767	male	COVID-19	cells	10X 5' v1	balf						nan		nan	nan	nan	nan	nan	nan	nan
Wunderink2021_sample_3	extension	Wunderink_2021_fresh	Wunderink_2021	4530	Wunderink2021_subject_3	72.5277	male	COVID-19	cells	10X 5' v1	balf						nan		nan	nan	nan	nan	nan	nan	nan
Wunderink2021_sample_4	extension	Wunderink_2021_fresh	Wunderink_2021	4823	Wunderink2021_subject_3	72.5277	male	COVID-19	cells	10X 5' v1	balf						nan		nan	nan	nan	nan	nan	nan	nan
Wunderink2021_sample_1	extension	Wunderink_2021_fresh	Wunderink_2021	2756	Wunderink2021_subject_4	64.0979	male	COVID-19	cells	10X 5' v1	balf						nan		nan	nan	nan	nan	nan	nan	nan
Wunderink2021_sample_2	extension	Wunderink_2021_fresh	Wunderink_2021	3909	Wunderink2021_subject_5	37.738	male	COVID-19	cells	10X 5' v1	balf						nan		nan	nan	nan	nan	nan	nan	nan
LAM1	extension	Xu_2020_LAM1_3	Xu_2020	6530	SAMN12574693	72	nan	Lymphangioleiomyomatosis	cells	10X 3' v2	lung_explant						nan		nan	nan	nan	nan	nan	nan	nan
LAM3	extension	Xu_2020_LAM1_3	Xu_2020	5844	SAMN12574699	50	nan	Lymphangioleiomyomatosis	cells	10X 3' v2	lung_explant						nan		nan	nan	nan	nan	nan	nan	nan
M1	extension	Zhang_2021	Zhang_2021	3517	M1		nan	COVID-19 moderate	cells	10X 3'	balf						nan		nan	nan	nan	nan	nan	nan	nan
M2	extension	Zhang_2021	Zhang_2021	3386	M2		nan	COVID-19 moderate	cells	10X 3'	balf						nan		nan	nan	nan	nan	nan	nan	nan
M3	extension	Zhang_2021	Zhang_2021	356	M3		nan	COVID-19 moderate	cells	10X 3'	balf						nan		nan	nan	nan	nan	nan	nan	nan
S1	extension	Zhang_2021	Zhang_2021	11693	S1		nan	COVID-19 severe	cells	10X 3'	balf						nan		nan	nan	nan	nan	nan	nan	nan
S2	extension	Zhang_2021	Zhang_2021	16474	S2		nan	COVID-19 severe	cells	10X 3'	balf						nan		nan	nan	nan	nan	nan	nan	nan
S3	extension	Zhang_2021	Zhang_2021	1292	S3		nan	COVID-19 severe	cells	10X 3'	balf						nan		nan	nan	nan	nan	nan	nan	nan
S4	extension	Zhang_2021	Zhang_2021	1705	S4		nan	COVID-19 severe	cells	10X 3'	balf						nan		nan	nan	nan	nan	nan	nan	nan
S5	extension	Zhang_2021	Zhang_2021	2041	S5		nan	COVID-19 severe	cells	10X 3'	balf						nan		nan	nan	nan	nan	nan	nan	nan
S6	extension	Zhang_2021	Zhang_2021	2868	S6		nan	COVID-19 severe	cells	10X 3'	balf						nan		nan	nan	nan	nan	nan	nan	nan
HC1	extension	Zhang_2021	Zhang_2021	8429	HC1		nan	Healthy	cells	10X 3'	balf						nan		nan	nan	nan	nan	nan	nan	nan
HC2	extension	Zhang_2021	Zhang_2021	8153	HC2		nan	Healthy	cells	10X 3'	balf						nan		nan	nan	nan	nan	nan	nan	nan
HC3	extension	Zhang_2021	Zhang_2021	2555	HC3		nan	Healthy	cells	10X 3'	balf						nan		nan	nan	nan	nan	nan	nan	nan
	* where age ranges were given, the age shown is the mean of the age range

## Sheet: 3 - CCF conversion
Anatomical region (level 1)	Anatomical region (level 2)	CCF score
nose		0
	inferior turbinate	0
airway		0.36
	trachea	0.36
	left or right main bronchus	0.5
	segmental bronchi	0.64
	lobular bronchi	0.72
	distal lobular airways	0.81
	bronchioles	0.97
parenchyma		0.97

## Sheet: 4 - cell label harmonization
SuppT_X_celltype_ref_mapping
Level_1	Level_2	Level_3	Level_4	Level_5	Banovich_Kropski_2020	Barbry_Leroy_2020	Jain_Misharin_2021	Krasnow_2020	Meyer_2019	Lafyatis_Rojas_2019	Meyer_2021_OLD	Meyer_2021	Meyer_Nikolic_2021	Misharin_2021	Misharin_Budinger_2018	Nawijn_2021	Seibold_2020	Teichmann_Meyer_2019	Thienpont_2018	Kaminski_2020	Banovich_Kropski_2020_disease	Misharin_Budinger_2018_disease	Eils_2020	Sheppard_2020	Duong_lungMAP_unpubl	Sun_2020
Epithelial													Transit epi 1, Transit epi 2		Alveolar epithelial type 2 cells + Secretory cells				Epithelial		Proliferating Epithelial Cells	Proliferating epithelial		Epithelial
	Airway epithelium
		Basal			Basal			Basal			Basal	Basal	Basal 1			Basal - Basal cells				Basal	Basal	KRT5 Basal cells			Basal	basal cells
		Basal											Basal 1 KHDRBS2+			Basal_airway_epithelia
		Basal											Basal 2			Basal
			Basal resting			Basal		Proximal Basal						SC88_C0_Basal_resting		Basal 1		Basal 1
			Suprabasal		Differentiating basal	Suprabasal	Suprabasal	Differentiating Basal			Suprabasal	Suprabasal		SC88_C3_Suprabasal		Basal - Suprabasal cells	Differentiating.basal	Basal 2
			Suprabasal		Differentiating secretory	Suprabasal N										Basal 2
			Basal proliferating				Basal cycling	Proliferating Basal			Dividing_Basal	Dividing_Basal	Cycling basal	SC88_C12_Basal_cells_proliferating	Epithelial cells, proliferating	Basal - Cycling cells	Proliferating.basal
			Basal TP63											SC88_C10_Basal_cells_TP63
			Basal activated											SC88_C15_Basal_activated
			Basal KRT13 cornified											SC88_C17_KRT13_cornified
			Proteasomal basal														Proteasomal.basal
			KRT8 high basal														KRT8.high
			Hillock-like										Cycling hillock, Hillock, Hillock precursor			Basal - Hillock cells
		Multiciliated lineage			Ciliated															Ciliated	Ciliated	Ciliated	Ciliated
			Deuterosomal		Differentiating Ciliated	Deuterosomal	Deuterosomal cells				Deuterosomal	Deuterosomal	Deuterosomal			Secretory - Deuterosomal	Hybrid.secretory.early.ciliating				Differentiating Ciliated				Multiciliated diff
			Deuterosomal													Deuterosomal
			Deuterosomal													Ciliated - Deuterosomal
			Multiciliated				Multiciliated	Proximal Ciliated	Ciliated	9 Ciliated Cell	Ciliated	Ciliated	Ciliated 1	SC88_C1_Ciliated_1	Ciliated cells	Ciliated	Mature.ciliated.A	Ciliated 1							Multiciliated 1	ciliated cells
			Multiciliated					Ciliated					Ciliated 2	SC88_C2_Ciliated_2		Multiciliated cells	Mature.ciliated.B	Ciliated 2							Multiciliated 2
			Multiciliated											SC88_C4_Ciliated_3		Ciliated - Ciliated cells
			Multiciliated											SC85_C8_Ciliated_1		Ciliated - Basal cells
			Multiciliated											SC85_C10_Ciliated_2
			Multiciliated											Ciliated
				Multiciliated (nasal)		Multiciliated N										Ciliated(Nasal)
				Multiciliated (non-nasal)		Multiciliated
			Mucous ciliated				Mucus multiciliated									Ciliated - Mucous ciliated cells
		Secretory											Secretory, Secretory GALNT4+	Secr	Secretory cells	Secretory						Secretory
			Club		Secretory - SCGB3A1+		Club	Club		12 Club	Secretory_Club	Secretory_Club	Club	SC88_C5_Club		Secretory - Club cells		Club		Club	SCGB3A2+ SCGB1A1+		Club		Club	club cells
			Club		Secretory - SCGB1A1+/SCGB3A2+	Secretory								SC85_C7_Club		Secretory_Club	Mucus.secretory				SCGB3A2+
			Club		Secretory - SCGB1A1+									SC86_C23_Club		Secretory - Basal cells
			Club		Secretory - SCGB3A1+/MUC5B+											Club
			Club		Secretory - SCGB1A1+/MUC5B+
				Club (non-nasal)
				Club (nasal)		Secretory N
			Goblet		Secretory - MUC5AC+		Goblet	Goblet			Secretory_Goblet	Secretory_Goblet	Goblet 1	SC88_C8_Goblet		Secretory - Goblet cells	Mature.mucus.secretory			Goblet	MUC5AC+ High				Goblet	goblet cells
			Goblet		Secretory - SCGB3A2+								Goblet 2 BPIFA2+			Secretory_Goblet					MUC5B+
				Goblet (nasal)									Goblet 2 PLAU+			Goblet_1(Nasal)
				Goblet (nasal)									Goblet 2 inflammatory			Goblet 2(Nasal)
				Goblet (bronchial)
				Goblet (subsegmental)
			Transitional Club-AT2
				AT0
				pre-TB secretory
		Rare			PNEC/Ionocyte	Rare cells					Ionocyte_n_Brush	Ionocyte_n_Brush
			Ionocyte				Ionocytes	Ionocyte					Ionocyte	SC88_C19_Ionocytes		Ionocytes	Ionocyte			Ionocyte
			Tuft										Brush				Tuft-like
			Neuroendocrine					Neuroendocrine			Neuroendocrine	Neuroendocrine	Neuroendocrine	SC88_C21_Neuroendocrine			PNEC			PNEC					Neuroendocrine	pulmonary neuroendocrine cells
		Squamous					Squamous, SPRR3						Squamous			Secretory - Basal to secretory
		KRT5- KRT17+ epithelial			KRT5-/KRT17+															Aberrant_Basaloid	KRT5-/KRT17+
		BASCs																							Bronchoalveolar stem cell
	Submucosal Gland
		Submucosal Secretory
			SMG serous			Serous		Serous			SMG_Serous	SMG_Serous		SC88_C18_SMG_Serous		SMG -Serous cells									Serous
				SMG serous (nasal)
				SMG serous (bronchial)
			SMG mucous			SMG Goblet		Mucous			SMG_Mucous	SMG_Mucous		SC88_C11_SMG_Mucous		SMG - Mucous cells	SMG.secretory
			SMG mucous			Mucous								SC85_C20_SMG_Mucous
			SMG MUC5Blow DEFB1											SC88_C16_SMG_MUC5Blow_DEFB1
			SMG basal A								SMG_Basal	SMG_Basal					SMG.basal.A
			SMG basal B														SMG.basal.B
			SMG myoepithelial														SMG.myoepithelial
			SMG duct								SMG_Duct	SMG_Duct	Duct			SMG - Duct cells
	Alveolar epithelium													AT1,HHIP+ AT2					Alveolar
		AT1			AT1	AT1		Alveolar Epithelial Type 1			AT1	AT1		AT1				Type_1_alveolar		ATI	AT1	AT1	AT1		AT1	alveolar type 1 cells
		AT1							Alveolar_Type1	8 AT1				SC85_C9_AT1_1	Alveolar epithelial type 1 cells										AT1 diff
		AT1												SC85_C16_AT1_2
		AT1												SC85_C18_AT1_3
		AT1												SC86_C19_AT1
		AT2			AT2	AT2		Alveolar Epithelial Type 2	Alveolar_Type2	6 AT2	AT2	AT2		AT2	Alveolar epithelial type 2 cells			Type 2 alveolar		ATII	AT2	AT2	AT2		AT2	alveolar type 2 cells
			AT2 homeostatic											SC85_C0_AT2_1
			AT2 homeostatic											SC85_C1_AT2_2
			AT2 homeostatic											SC85_C11_AT2_7
			AT2 homeostatic											SC85_C3_AT2_4
			AT2 homeostatic											SC85_C4_AT2_5
			AT2 activated											SC85_C6_AT2_6_activated_2
			AT2 activated											SC85_C2_AT2_3_activated_1
			AT2 activated											SC85_C12_AT2_8_activated_3
			AT2 activated											SC85_C13_AT2_9_activated_4
			Transitional AT2		Transitional AT2																Transitional AT2				AT1.AT2	AT1/AT2-like
			Transitional AT2																							AT2/Club-like
			Signaling alveolar AT2					Signaling Alveolar Epithelial Type 2
			AT2 proliferating								Dividing_AT2	Dividing_AT2													AT2 prolif
Endothelial						Endothelial													EC					Endothelial
	Blood vessels				Endothelial - inflamed				Blood_vessel	4 Endothelial				Aerocyte,Artery	Endothelial cells	Bronchial_endothelial		Endothelial			Endothelial Cells	Endothelial	Endothelial
		EC arterial			Endothelial - arteriole			Artery						Artery						VE_Arterial					Arterial EC	arteries
			Arterial Pulmonary								Endothelia_vascular_arterial_pulmonary	Endothelia_vascular_arterial_pulmonary
			Arterial Systemic								Endothelia_vascular_arterial_systemic	Endothelia_vascular_arterial_systemic
		EC capillary			Endothelial - capillary			Capillary												VE_Capillary_B					Capillary intermediate	Cap1
		EC capillary																		VE_Capillary_A						Cap2
			EC aerocyte capillary		Endothelial - CA4+ capillary			Capillary Aerocyte			Endothelia_vascular_Cap_a	Endothelia_vascular_Cap_a		SC86_C24_Capillary_aerocyte											aCap
			EC general capillary								Endothelia_vascular_Cap_g	Endothelia_vascular_Cap_g													gCap
			EC capillary intermediate 1					Capillary Intermediate 1
			EC capillary intermediate 2					Capillary Intermediate 2
		EC venous			Endothelial - venule			Vein						Vein		Venous_endothelial				VE_Venous					Venous EC	veins
		EC venous
			EC venous systemic		Endothelial - peribronchiolar						Endothelia_vascular_venous_systemic	Endothelia_vascular_venous_systemic				Bronchial/Venous
			EC venous pulmonary								Endothelia_vascular_venous_pulmonary	Endothelia_vascular_venous_pulmonary
		Bronchial Vessel 1						Bronchial Vessel 1												VE_Peribronchial						bronchial vessel
		Bronchial Vessel 2						Bronchial Vessel 2
	Lymphatic EC				Lymphatic			Lymphatic	Lymph_vessel	11 Lymphatic endothelial	Endothelia_Lymphatic	Endothelia_Lymphatic		SC86_C8_Lymphatics	Lymphatics	Lymphatic_endothelial		Lymphatic		Lymphatic	Lymphatic Endothelial Cells	Lymphatics	LymphaticEndothelium		Lymphatic EC	lymphatics
	Lymphatic EC													Lymphatics
		Lymphatic EC mature
		Lymphatic EC proliferating
		Lymphatic EC differentiating
Stroma										7 Fibroblast/SMC/pericyte					Stromal cells (fibroblasts, smooth muscle, pericytes							SMC+Fibroblasts		Col1+
	Fibroblast lineage					Fibroblast	Fibroblasts		Fibroblast							Fibroblasts		Fibroblasts	Fibroblast	Fibroblast	Fibroblasts		Fibroblasts
		Fibroblasts			FB - Inflamed									SC85_C22_Fibroblast
		Fibroblasts			FB - WNT2+									SC88_C20_Fibroblast											Matrix fibroblast 2	matrix fibroblast 2
		Fibroblasts			FB- MFAP5+									SC89_C0_Fibroblast_1_THBS4											Matrix fibroblast 1	matrix fibroblast 1
		Fibroblasts			Matrix FB									SC89_C1_Fibroblast_2_THBD
		Fibroblasts												SC89_C2_Fibroblast_3
		Fibroblasts												SC89_C4_Fibroblast_4_COL13A1
		Fibroblasts												SC89_C5_Fibroblast_5_CNTFR
		Fibroblasts												SC89_C6_Fibroblast_6_CPXM1
		Fibroblasts												SC89_C7_Fibroblast_7
		Fibroblasts												Fibroblast
			Peribronchial fibroblasts								Fibro_peribronchial	Fibro_peribronchial
			Nerve-associated fibroblasts								NAF_1	NAF_endoneurial
			Nerve-associated fibroblasts								NAF_2	NAF_perineurial
			Perichondrial fibroblasts								Fibro_perichondrial
			Adventitial fibroblasts					Adventitial Fibroblast			Fibro_adventitial	Fibro_adventitial		SC86_C0_Adventitial_fibroblast_1
			Adventitial fibroblasts											SC86_C1_Adventitial_fibroblast_2_G0S2pos
			Adventitial fibroblasts								Fibro_adventitial_CCL	Fibro_immune_recruiting		SC86_C6_Adventitital_fibroblast_3
			Adventitial fibroblasts											SC86_C9_Adventitial_fibroblast_4_metallothionein_high
			Adventitial fibroblasts											SC86_C15_Adventitial_fibroblast_6_metallothionein_high
			Adventitial fibroblasts											SC86_C12_Adventitial_fibroblast_5_mito.high
			Adventitial fibroblasts											AdvF
			Alveolar fibroblasts					Alveolar Fibroblast	Fibro_alveolar		Fibro_alveolar	Fibro_alveolar		AlvF
			Alveolar fibroblasts											SC86_C3_Alveolar_fibroblast_1_ICAM4
			Alveolar fibroblasts											SC86_C4_Alveolar_fibroblast_2
			Alveolar fibroblasts											SC86_C10_Alveolar_fibroblast_3_G0S2negative
			Alveolar fibroblasts											SC86_C11_Alveolar_fibroblast_4_G0S2negative
			Lipofibroblasts					Lipofibroblast						SC86_C13_Lipofibroblast_PTGDS
			Pericytes		Pericyte	Pericyte		Pericyte			Muscle_pericyte_airway	Muscle_perivascular_immune_recruiting		SC85_C19_Pericytes		Pericytes				Pericyte					Pericyte	pericytes
			Pericytes								Muscle_pericyte_parenchyma	Muscle_pericyte_pulmonary		SC86_C2_Pericyte
			Pericytes									Muscle_pericyte_systemic		Pericyte
			Fibroblasts PLIN2+		FB - PLIN2+																PLIN2+ Fibroblasts
			Fibroblasts WIF1+ CHRM2+											SC86_C16_Fibroblast_WIF1_CHRM2_1
			Fibroblasts WIF1+ CHRM2+											SC86_C22_Fibroblast_WIF1_CHRM2_1
			Subpleural fibroblasts		FB - HAS1 hi									SC86_C21_Subpleural_fibroblasts_HAS1							HAS1 High Fibroblasts
			Subpleural fibroblasts											HAS1 F
			Fibroblasts CRABP1+ NOV+
		Myofibroblasts			MyoFB			Myofibroblast			Fibro_ASPN	Fibro_myofibroblast								Myofibroblast	Myofibroblasts				Myofibroblast	myofibroblasts
			Myofibroblasts, CTHRC1+		MyoFB - CTHRC1+
			Activated myofibroblasts		MyoFB - activated
			Secondary crest myofibroblast																						Secondary crest myofib
	Smooth muscle				SMC	Smooth muscle			Muscle_cells		Muscle_cells			SMC		Smooth muscle cells		Smooth muscle		SMC	Smooth Muscle Cells
	Smooth muscle													SC86_C18_SM_3
	Smooth muscle													SC89_C8_SM
	Smooth muscle													SC88_C22_SMC
	Smooth muscle													SC85_C15_SMC
	Smooth muscle													SC86_C7_SM_1
	Smooth muscle													SC86_C17_SM_2
		Vascular smooth muscle						Vascular Smooth Muscle			Muscle_smooth_pulmonary	Muscle_smooth_pulmonary													Venous smooth muscle	vascular smooth muscle
		Vascular smooth muscle									Muscle_sm_peri_sys_intermediate														Arterial smooth muscle
		Vascular smooth muscle									Muscle_smooth_syst_arterial	Muscle_smooth_arterial_systemic
		Airway smooth muscle						Airway Smooth Muscle			Muscle_airway	Muscle_smooth_airway														airway smooth muscle
		Fibromyocytes						Fibromyocyte
		Smooth muscle FABP4
		Smooth muscle LAMC3
		SM activated stress response
		Smooth muscle FAM83D+
	Mesothelium				Mesothelial			Mesothelial			Mesothelia	Mesothelia		SC89_C9_Mesothelial_1				Mesothelium		Mesothelial	Mesothelial Cells
		Mesothelial DEFB4A												SC89_C11_Mesothelial_2_DEFB4A
	Chondrocytes										Chondrocyte	Chondrocyte														chondrocytes
Immune																						Proliferating immune			Immune prog
	Hematopoietic stem cells
	Lymphoid				CD8/NKT					5 T-cell/NK cell					Lymphoid lineage: Plasma cells, B cells, T cells			T and NK
		B cell lineage					B cells			15 B-cell/plasma cell				B cells,Plasma				B cells	B_cell					B cell		B cells
			B cells		B cells	B cells		B	B_cells				B mem	SC84_C12_B_cells		B_cell				B	B Cells	B cells			B
			B cells										B mem activated	SC87_C0_B_cells_1		B_Cells
			B cells										B mem exhausted	SC87_C6_B_cells_2
			B cells											SC87_C7_B_cells_3
				Memory B cells							B_mature	B_memory
				Naive B cells							B_naive	B_naive
			Plasma cells		Plasma	Plasma cells		Plasma	Plasma_cells		B_plasma	B_plasma_IgA	Plasma IgK, Plasma IgL	SC84_C19_Plasma_cells		B_plasma_cell				B_Plasma	Plasma Cells	Plasma cells			Plasma
			Plasma cells									B_plasma_IgG
				Plasmablasts							B_plasmablast	B_plasmablast
		T cell lineage				T cells	T cells			2 T-Cell			T naive	T cells		T_cell			T_cell	T	T Cells		Immuno_TCells	T cell		T cells
		T cell lineage														T cells
			CD4 T cells		CD4				T_CD4		CD4		T CD4 CCR4+	SC84_C8_CD4_T_cells											CD4T
			CD4 T cells										T fh	SC87_C11_CD4_T_cells
				CD4 T cells naive				CD4+ Naive T			CD4_naive/CM	CD4_naive/CM
				CD4 T cells EM				CD4+ Memory/Effector T			CD4_EM/Effector	CD4_EM/Effector	T CD4 mem
				CD4T cells TRM							CD4_TRM	CD4_TRM
			CD8 T cells						T_CD8_CytT		CD8		T CD8 exhausted	SC84_C18_CD8_T_cells						T_Cytotoxic		CD8 T cells			CD8T
			CD8 T cells											SC87_C18_CD8_T_cells
				CD8 T cells naive				CD8+ Naive T
				CD8 T cells EM				CD8+ Memory/Effector T			CD8_EM	CD8_EM	T CD8 mem 1, T CD8 mem 2, T CD8 mem 3
				CD8 T cells TRM							CD8_TRM	CD8_TRM
				CD8_EM/EMRA							CD8_EM/EMRA	CD8_EM/EMRA
				CD8_TRM/EM							CD8_TRM/EM	CD8_TRM/EM
			Gamma-delta T cells								gdT	gdT	T gd
			MAIT cells								MAIT	MAIT	MAIT (can be subdivided into CD4/8+, CD8-CD4-)
			Regulatory T cells						T_regulatory		Tregs	T_reg	T reg							T_Regulatory
			T cells proliferating						T_cells_Dividing				T cycling								Proliferating T Cells
		Innate lymphoid cell NK
			ILCs								ILC	ILC	ILC							ILC_A
			ILCs										LC							ILC_B
			NK cells		NK	LT/NK		Natural Killer	NK		NK		NK cd56hi, NK cd56lo							NK	NK Cells				NK	NK cells
				NK CD11d							NK_ITGAD+	NK_CD11d
				NK CD56							NK_XCL1+	NK_CD56bright
				NK CD16							NK_CD16hi	NK_CD16hi
				NK dividing					NK_Dividing
			NKT cells					Natural Killer T			NKT	NKT	NKT
			NKT cells proliferating					Proliferating NK/T
	Myeloid						Myeloid: monocytes, macrophages, DC2									Myeloid			Myeloid
		Dendritic cells				Dendritic		Dendritic		10 Dendritic cell			fDC		Dendritic cells	Dendritic_Cells		Dendritic cells			cDCs	DC		Dendritic cell	DC	dendritic cells
			DC1		cDC1			Myeloid Dendritic Type 1	DC_1		DC_1	DC_1		SC84_C7_7_DC1_CLEC9A						cDC1
			DC2		cDC2			Myeloid Dendritic Type 2	DC_2		DC_2	DC_2		SC84_C7_2_DC2_FCER1A						cDC2
			DC2					IGSF21+ Dendritic						SC87_C16_DC2
			DC2											DC2
			Migratory DCs								DC_activated	DC_activated								DC_Mature
			Plasmacytoid DCs		pDC		pDC	Plasmacytoid Dendritic	DC_plasmacytoid		DC_plasmacytoid	DC_plasmacytoid	pDC			DC_plasmacytoid				pDC	pDCs
			DC monocyte		moDC				DC_Monocyte_Dividing
			DC activated						DC_activated				cDC activated
			TREM2+ Dendritic					TREM2+ Dendritic
			EREG+ Dendritic					EREG+ Dendritic
			Langerin+ DC																	DC_Langerhans
		Macrophages				Macrophage							Mac	SC84_C11_Macrophages_mixed_cluster						Macrophage	Macrophages			Macrophage	Macrophage 1
		Macrophages											Mac activated	mDC											Macrophage 2
			Alveolar macrophages		Alveolar macrophage			Macrophage	Macrophage_MARCOpos	0 FABP4hi Macrophage	Macro_alv	Macro_alveolar		SC84_C5_Alveolar_macrophages	Alveolar macrophages			Luminal_Macrophages		Macrophage_Alveolar		Alveolar macrophages				Alveolar macrophages
			Alveolar macrophages											SC84_C6_Alveolar_macrophages
			Alveolar macrophages											SC86_C20_Alveolar_macrophages
			Alveolar macrophages											SC87_C19_Alveolar_macrophages
			Alveolar macrophages											MT AM
			Alveolar macrophages											MoAM
			Alveolar macrophages											fMoAM
			Alveolar macrophages											vAM
				Alveolar Mph activated IFI27										SC84_C0_Alveolar_macrophages_activated_IFI27
				Alveolar Mph activated IFI27										SC84_C9_Alveolar_macrophages_activated_IFI27
				Alveolar Mph activated IFI27										IFI27 AM
				Alveolar Mph FN1+										SC84_C14_Alveolar_macrophages_FN1-positive
				Alveolar Mph CCL3+							Macro_int_CCL	Macro_CCL		SC84_C16_Alveolar_macrophages_CCL3-positive
				Alveolar Mph CCL3+										CCL3 AM
				Alveolar Mph MT-positive							Macro_MARCOpos_Metallothioneins	Macro_alveolar_metallothioneins
				Alveolar Mph proliferating
			Interstitial macrophages						Macrophage_MARCOneg		Macro_CXCL10	Macro_interstitial			Not-alveolar macrophages											Interstitial macrophages
			Interstitial macrophages								Macro_MARCOneg_FCGBP_Trachea	Macro_AW_CX3CR1		SC84_C3_Not_alveolar_macrophages
			Interstitial macrophages											SC84_C7_Not_alveolar_macrophages
			Interstitial macrophages											SC87_C2_Not_alveolar_macrophages
			Interstitial macrophages
			Interstitial macrophages
				Interstitial Mph IDO1+										SC84_C17_Not_alveolar_macrophages_IDO1-positive
				Monocyte-derived Mph							MonoMacro_intermediate_1	Macro_intermediate		SC87_C1_Not_alveolar_macrophages_C15orf48
				Interstitial Mph CCL3+										SC87_C4_Not_alveolar_macrophages_CCL3
				Interstitial Mph FPR3+										SC87_C5_Not_alveolar_macrophages_FPR3
				Interstitial Mph AXL+										SC87_C8_Not_alveolar_macrophages_AXL
				Interstitial Mph perivascular							Macro_int	Macro_intravascular		SC87_C12_Not_alveolar_macrophages_perivascular_1								F13A1 Macrophages
				Interstitial Mph perivascular										SC87_C15_Not_alveolar_macrophages_perivascular_2
				Interstitial Mph perivascular										F13A1 IM
				Interstitial Mph perivascular										F13A1 IM,Mo
			Mph proliferating					Proliferating Macrophage	Macrophage_Dividing		Macro_dividing	Macro_dividing			Macrophages, proliferating						Proliferating Macrophages
			Macrophages SPP1 high		Macrophage - SPP1+					1 SPP1hi Macrophage	Macro_CHIT1	Macro_CHIT1										SPP1 Macrophages
			Macrophages MARCO-		Monocyte-derived macrophage
		Monocytes			Monocyte	Monocyte			Monocyte	3 FCN1hi monocyte			Mono CXCL10+	SC89_C10_Monocytes	Monocytes	Monocyte		Neutrophils			Monocytes	Monocytes	Immuno_Monocytes		Monocyte	monocytes
		Monocytes											Mono GPBAR1+, Mono IL6+	Mo
			Classical monocytes		Inflammatory monocyte			Classical Monocyte			Monocyte_CD14	Monocyte_CD14		SC84_C2_Classical_monocytes						cMonocyte
			Classical monocytes											SC87_C3_Classical_monocytes
				OLR1+ Classical Monocyte				OLR1+ Classical Monocyte
			Intermediate monocytes					Intermediate Monocyte						SC84_C1_Intermediate_monocytes
			Non-classical monocytes					Nonclassical Monocyte			Monocyte_CD16	Monocyte_CD16		SC84_C4_Non-classical_monocytes						ncMonocyte
			Non-classical monocytes											SC87_C17_Non-classical_monocytes
			Monocyte CD16
		Mast cells			Mast	Mast cells	Mast cells	Basophil/Mast 1	Mast_cells	13 Mast cell	Mast_cell	Mast_cell	Mast	Mast	Mast cells	Mast_cell		Mast cells	Mast_cell	Mast	Mast Cells	Mast cells				mast cells
		Mast cells						Basophil/Mast 2
	Granulocytes
		Basophilic
		Neutrophilic						Neutrophil					Neut			Neutrophil_CD14_high									Neutrophil
		Eosinophilic
	Megakaryocytic and erythroid
		Megakaryocytes						Platelet/Megakaryocyte			Megakaryocyte	Megakaryocyte
		Erythrocytes					Erythrocytes				Erythrocyte	Erythrocyte														enucleated erythrocytes
		Erythroblast																	Erythroblast			Erythroblasts
Glial
	Schwann cells
		Schwann nonmyelinating									Schwann_nonmyelinating	Schwann_nonmyelinating
		Schwann myelinating									Schwann_Myelinating	Schwann_Myelinating
Proliferating cells					Proliferating					14 Proliferating cell				Cycling cells
Proliferating cells														SC84_C20_Proliferating cells
Unknown																									Mast/Basal	unclassified
Cancer																			Cancer
Unicorns and artifacts					AT2 - low quality								Melanocyte,	SC84_C21_Not_immune	Mixed cluster, integration artifact	Basal - Lysed Goblet cells
Unicorns and artifacts														SC85_C21_Immune		Non-endothelial

## Sheet: 5 - manual annotations
Finest annotation (n cells, % of cells)	Level 1 annotation (n cells, % of cells)	Level 2 annotation (n cells, % of cells)	Level 3 annotation (n cells, % of cells)	Level 4 annotation (n cells, % of cells)	Level 5 annotation (n cells, % of cells)
Basal resting (n=38955, 6.7%)	Epithelial (n=282065, 48.2%)	Airway epithelium (n=207023, 35.4%)	Basal (n=84713, 14.5%)	Basal resting (n=38955, 6.7%)
Suprabasal (n=41158, 7.0%)	Epithelial (n=282065, 48.2%)	Airway epithelium (n=207023, 35.4%)	Basal (n=84713, 14.5%)	Suprabasal (n=41158, 7.0%)
Hillock-like (n=4600, 0.8%)	Epithelial (n=282065, 48.2%)	Airway epithelium (n=207023, 35.4%)	Basal (n=84713, 14.5%)	Hillock-like (n=4600, 0.8%)
Deuterosomal (n=1004, 0.2%)	Epithelial (n=282065, 48.2%)	Airway epithelium (n=207023, 35.4%)	Multiciliated lineage (n=41098, 7.0%)	Deuterosomal (n=1004, 0.2%)
Multiciliated (nasal) (n=4869, 0.8%)	Epithelial (n=282065, 48.2%)	Airway epithelium (n=207023, 35.4%)	Multiciliated lineage (n=41098, 7.0%)	Multiciliated (n=40094, 6.9%)	Multiciliated (nasal) (n=4869, 0.8%)
Multiciliated (non-nasal) (n=35225, 6.0%)	Epithelial (n=282065, 48.2%)	Airway epithelium (n=207023, 35.4%)	Multiciliated lineage (n=41098, 7.0%)	Multiciliated (n=40094, 6.9%)	Multiciliated (non-nasal) (n=35225, 6.0%)
Club (non-nasal) (n=9955, 1.7%)	Epithelial (n=282065, 48.2%)	Airway epithelium (n=207023, 35.4%)	Secretory (n=80327, 13.7%)	Club (n=36023, 6.2%)	Club (non-nasal) (n=9955, 1.7%)
Club (nasal) (n=26068, 4.5%)	Epithelial (n=282065, 48.2%)	Airway epithelium (n=207023, 35.4%)	Secretory (n=80327, 13.7%)	Club (n=36023, 6.2%)	Club (nasal) (n=26068, 4.5%)
Goblet (nasal) (n=35833, 6.1%)	Epithelial (n=282065, 48.2%)	Airway epithelium (n=207023, 35.4%)	Secretory (n=80327, 13.7%)	Goblet (n=38471, 6.6%)	Goblet (nasal) (n=35833, 6.1%)
Goblet (bronchial) (n=1670, 0.3%)	Epithelial (n=282065, 48.2%)	Airway epithelium (n=207023, 35.4%)	Secretory (n=80327, 13.7%)	Goblet (n=38471, 6.6%)	Goblet (bronchial) (n=1670, 0.3%)
Goblet (subsegmental) (n=968, 0.2%)	Epithelial (n=282065, 48.2%)	Airway epithelium (n=207023, 35.4%)	Secretory (n=80327, 13.7%)	Goblet (n=38471, 6.6%)	Goblet (subsegmental) (n=968, 0.2%)
AT0 (n=1440, 0.2%)	Epithelial (n=282065, 48.2%)	Airway epithelium (n=207023, 35.4%)	Secretory (n=80327, 13.7%)	Transitional Club-AT2 (n=5833, 1.0%)	AT0 (n=1440, 0.2%)
pre-TB secretory (n=4393, 0.8%)	Epithelial (n=282065, 48.2%)	Airway epithelium (n=207023, 35.4%)	Secretory (n=80327, 13.7%)	Transitional Club-AT2 (n=5833, 1.0%)	pre-TB secretory (n=4393, 0.8%)
Ionocyte (n=561, 0.1%)	Epithelial (n=282065, 48.2%)	Airway epithelium (n=207023, 35.4%)	Rare (n=885, 0.2%)	Ionocyte (n=561, 0.1%)
Tuft (n=165, 0.0%)	Epithelial (n=282065, 48.2%)	Airway epithelium (n=207023, 35.4%)	Rare (n=885, 0.2%)	Tuft (n=165, 0.0%)
Neuroendocrine (n=159, 0.0%)	Epithelial (n=282065, 48.2%)	Airway epithelium (n=207023, 35.4%)	Rare (n=885, 0.2%)	Neuroendocrine (n=159, 0.0%)
SMG serous (nasal) (n=1472, 0.3%)	Epithelial (n=282065, 48.2%)	Submucosal Gland (n=4700, 0.8%)	Submucosal Secretory (n=4700, 0.8%)	SMG serous (n=2889, 0.5%)	SMG serous (nasal) (n=1472, 0.3%)
SMG serous (bronchial) (n=1417, 0.2%)	Epithelial (n=282065, 48.2%)	Submucosal Gland (n=4700, 0.8%)	Submucosal Secretory (n=4700, 0.8%)	SMG serous (n=2889, 0.5%)	SMG serous (bronchial) (n=1417, 0.2%)
SMG mucous (n=537, 0.1%)	Epithelial (n=282065, 48.2%)	Submucosal Gland (n=4700, 0.8%)	Submucosal Secretory (n=4700, 0.8%)	SMG mucous (n=537, 0.1%)
SMG duct (n=1274, 0.2%)	Epithelial (n=282065, 48.2%)	Submucosal Gland (n=4700, 0.8%)	Submucosal Secretory (n=4700, 0.8%)	SMG duct (n=1274, 0.2%)
AT1 (n=7937, 1.4%)	Epithelial (n=282065, 48.2%)	Alveolar epithelium (n=70342, 12.0%)	AT1 (n=7937, 1.4%)
AT2 (n=61429, 10.5%)	Epithelial (n=282065, 48.2%)	Alveolar epithelium (n=70342, 12.0%)	AT2 (n=62405, 10.7%)
AT2 proliferating (n=976, 0.2%)	Epithelial (n=282065, 48.2%)	Alveolar epithelium (n=70342, 12.0%)	AT2 (n=62405, 10.7%)	AT2 proliferating (n=976, 0.2%)
EC arterial (n=7391, 1.3%)	Endothelial (n=48166, 8.2%)	Blood vessels (n=43571, 7.4%)	EC arterial (n=7391, 1.3%)
EC aerocyte capillary (n=7157, 1.2%)	Endothelial (n=48166, 8.2%)	Blood vessels (n=43571, 7.4%)	EC capillary (n=23205, 4.0%)	EC aerocyte capillary (n=7157, 1.2%)
EC general capillary (n=16048, 2.7%)	Endothelial (n=48166, 8.2%)	Blood vessels (n=43571, 7.4%)	EC capillary (n=23205, 4.0%)	EC general capillary (n=16048, 2.7%)
EC venous systemic (n=6557, 1.1%)	Endothelial (n=48166, 8.2%)	Blood vessels (n=43571, 7.4%)	EC venous (n=12975, 2.2%)	EC venous systemic (n=6557, 1.1%)
EC venous pulmonary (n=6418, 1.1%)	Endothelial (n=48166, 8.2%)	Blood vessels (n=43571, 7.4%)	EC venous (n=12975, 2.2%)	EC venous pulmonary (n=6418, 1.1%)
Lymphatic EC mature (n=4001, 0.7%)	Endothelial (n=48166, 8.2%)	Lymphatic EC (n=4595, 0.8%)	Lymphatic EC mature (n=4001, 0.7%)
Lymphatic EC proliferating (n=28, 0.0%)	Endothelial (n=48166, 8.2%)	Lymphatic EC (n=4595, 0.8%)	Lymphatic EC proliferating (n=28, 0.0%)
Lymphatic EC differentiating (n=566, 0.1%)	Endothelial (n=48166, 8.2%)	Lymphatic EC (n=4595, 0.8%)	Lymphatic EC differentiating (n=566, 0.1%)
Peribronchial fibroblasts (n=1573, 0.3%)	Stroma (n=25217, 4.3%)	Fibroblast lineage (n=21100, 3.6%)	Fibroblasts (n=20384, 3.5%)	Peribronchial fibroblasts (n=1573, 0.3%)
Adventitial fibroblasts (n=10321, 1.8%)	Stroma (n=25217, 4.3%)	Fibroblast lineage (n=21100, 3.6%)	Fibroblasts (n=20384, 3.5%)	Adventitial fibroblasts (n=10321, 1.8%)
Alveolar fibroblasts (n=5182, 0.9%)	Stroma (n=25217, 4.3%)	Fibroblast lineage (n=21100, 3.6%)	Fibroblasts (n=20384, 3.5%)	Alveolar fibroblasts (n=5182, 0.9%)
Pericytes (n=3032, 0.5%)	Stroma (n=25217, 4.3%)	Fibroblast lineage (n=21100, 3.6%)	Fibroblasts (n=20384, 3.5%)	Pericytes (n=3032, 0.5%)
Subpleural fibroblasts (n=276, 0.0%)	Stroma (n=25217, 4.3%)	Fibroblast lineage (n=21100, 3.6%)	Fibroblasts (n=20384, 3.5%)	Subpleural fibroblasts (n=276, 0.0%)
Myofibroblasts (n=716, 0.1%)	Stroma (n=25217, 4.3%)	Fibroblast lineage (n=21100, 3.6%)	Myofibroblasts (n=716, 0.1%)
Smooth muscle (n=2996, 0.5%)	Stroma (n=25217, 4.3%)	Smooth muscle (n=3887, 0.7%)
Smooth muscle FAM83D+ (n=335, 0.1%)	Stroma (n=25217, 4.3%)	Smooth muscle (n=3887, 0.7%)	Smooth muscle FAM83D+ (n=335, 0.1%)
SM activated stress response (n=556, 0.1%)	Stroma (n=25217, 4.3%)	Smooth muscle (n=3887, 0.7%)	SM activated stress response (n=556, 0.1%)
Mesothelium (n=230, 0.0%)	Stroma (n=25217, 4.3%)	Mesothelium (n=230, 0.0%)
Hematopoietic stem cells (n=60, 0.0%)	Immune (n=229496, 39.2%)	Hematopoietic stem cells (n=60, 0.0%)
B cells (n=4511, 0.8%)	Immune (n=229496, 39.2%)	Lymphoid (n=74121, 12.7%)	B cell lineage (n=6284, 1.1%)	B cells (n=4511, 0.8%)
Plasma cells (n=1773, 0.3%)	Immune (n=229496, 39.2%)	Lymphoid (n=74121, 12.7%)	B cell lineage (n=6284, 1.1%)	Plasma cells (n=1773, 0.3%)
CD4 T cells (n=21285, 3.6%)	Immune (n=229496, 39.2%)	Lymphoid (n=74121, 12.7%)	T cell lineage (n=50859, 8.7%)	CD4 T cells (n=21285, 3.6%)
CD8 T cells (n=29074, 5.0%)	Immune (n=229496, 39.2%)	Lymphoid (n=74121, 12.7%)	T cell lineage (n=50859, 8.7%)	CD8 T cells (n=29074, 5.0%)
T cells proliferating (n=500, 0.1%)	Immune (n=229496, 39.2%)	Lymphoid (n=74121, 12.7%)	T cell lineage (n=50859, 8.7%)	T cells proliferating (n=500, 0.1%)
NK cells (n=16978, 2.9%)	Immune (n=229496, 39.2%)	Lymphoid (n=74121, 12.7%)	Innate lymphoid cell NK (n=16978, 2.9%)	NK cells (n=16978, 2.9%)
DC1 (n=322, 0.1%)	Immune (n=229496, 39.2%)	Myeloid (n=155315, 26.6%)	Dendritic cells (n=10319, 1.8%)	DC1 (n=322, 0.1%)
DC2 (n=9133, 1.6%)	Immune (n=229496, 39.2%)	Myeloid (n=155315, 26.6%)	Dendritic cells (n=10319, 1.8%)	DC2 (n=9133, 1.6%)
Migratory DCs (n=312, 0.1%)	Immune (n=229496, 39.2%)	Myeloid (n=155315, 26.6%)	Dendritic cells (n=10319, 1.8%)	Migratory DCs (n=312, 0.1%)
Plasmacytoid DCs (n=552, 0.1%)	Immune (n=229496, 39.2%)	Myeloid (n=155315, 26.6%)	Dendritic cells (n=10319, 1.8%)	Plasmacytoid DCs (n=552, 0.1%)
Alveolar macrophages (n=68487, 11.7%)	Immune (n=229496, 39.2%)	Myeloid (n=155315, 26.6%)	Macrophages (n=111844, 19.1%)	Alveolar macrophages (n=78816, 13.5%)
Alveolar Mph CCL3+ (n=8065, 1.4%)	Immune (n=229496, 39.2%)	Myeloid (n=155315, 26.6%)	Macrophages (n=111844, 19.1%)	Alveolar macrophages (n=78816, 13.5%)	Alveolar Mph CCL3+ (n=8065, 1.4%)
Alveolar Mph MT-positive (n=1203, 0.2%)	Immune (n=229496, 39.2%)	Myeloid (n=155315, 26.6%)	Macrophages (n=111844, 19.1%)	Alveolar macrophages (n=78816, 13.5%)	Alveolar Mph MT-positive (n=1203, 0.2%)
Alveolar Mph proliferating (n=1061, 0.2%)	Immune (n=229496, 39.2%)	Myeloid (n=155315, 26.6%)	Macrophages (n=111844, 19.1%)	Alveolar macrophages (n=78816, 13.5%)	Alveolar Mph proliferating (n=1061, 0.2%)
Monocyte-derived Mph (n=28223, 4.8%)	Immune (n=229496, 39.2%)	Myeloid (n=155315, 26.6%)	Macrophages (n=111844, 19.1%)	Interstitial macrophages (n=33028, 5.6%)	Monocyte-derived Mph (n=28223, 4.8%)
Interstitial Mph perivascular (n=4805, 0.8%)	Immune (n=229496, 39.2%)	Myeloid (n=155315, 26.6%)	Macrophages (n=111844, 19.1%)	Interstitial macrophages (n=33028, 5.6%)	Interstitial Mph perivascular (n=4805, 0.8%)
Classical monocytes (n=17695, 3.0%)	Immune (n=229496, 39.2%)	Myeloid (n=155315, 26.6%)	Monocytes (n=26529, 4.5%)	Classical monocytes (n=17695, 3.0%)
Non-classical monocytes (n=8834, 1.5%)	Immune (n=229496, 39.2%)	Myeloid (n=155315, 26.6%)	Monocytes (n=26529, 4.5%)	Non-classical monocytes (n=8834, 1.5%)
Mast cells (n=6623, 1.1%)	Immune (n=229496, 39.2%)	Myeloid (n=155315, 26.6%)	Mast cells (n=6623, 1.1%)
	= cell type annotation level used for covariate modeling, GWAS cell type stratification, etc.

## Sheet: 6 - marker genes
markergenes
	AT0_marker	AT0_marker_for	AT0_marker_reference	AT1_marker	AT1_marker_for	AT1_marker_reference	AT2 proliferating_marker	AT2 proliferating_marker_for	AT2 proliferating_marker_reference	AT2_marker	AT2_marker_for	AT2_marker_reference	Adventitial fibroblasts_marker	Adventitial fibroblasts_marker_for	Adventitial fibroblasts_marker_reference	Alveolar Mph CCL3+_marker	Alveolar Mph CCL3+_marker_for	Alveolar Mph CCL3+_marker_reference	Alveolar Mph MT-positive_marker	Alveolar Mph MT-positive_marker_for	Alveolar Mph MT-positive_marker_reference	Alveolar Mph proliferating_marker	Alveolar Mph proliferating_marker_for	Alveolar Mph proliferating_marker_reference	Alveolar fibroblasts_marker	Alveolar fibroblasts_marker_for	Alveolar fibroblasts_marker_reference	Alveolar macrophages_marker	Alveolar macrophages_marker_for	Alveolar macrophages_marker_reference	B cells_marker	B cells_marker_for	B cells_marker_reference	Basal resting_marker	Basal resting_marker_for	Basal resting_marker_reference	CD4 T cells_marker	CD4 T cells_marker_for	CD4 T cells_marker_reference	CD8 T cells_marker	CD8 T cells_marker_for	CD8 T cells_marker_reference	Classical monocytes_marker	Classical monocytes_marker_for	Classical monocytes_marker_reference	Club (nasal)_marker	Club (nasal)_marker_for	Club (nasal)_marker_reference	Club (non-nasal)_marker
0	FXYD3	Epithelial	Full atlas	FXYD3	Epithelial	Full atlas	FXYD3	Epithelial	Full atlas	FXYD3	Epithelial	Full atlas	COL1A2	Stroma	Full atlas	CD53	Immune	Full atlas	CD53	Immune	Full atlas	CD53	Immune	Full atlas	COL1A2	Stroma	Full atlas	CD53	Immune	Full atlas	CD53	Immune	Full atlas	FXYD3	Epithelial	Full atlas	CD53	Immune	Full atlas	CD53	Immune	Full atlas	CD53	Immune	Full atlas	FXYD3	Epithelial	Full atlas	FXYD3
1	EPCAM	Epithelial	Full atlas	EPCAM	Epithelial	Full atlas	EPCAM	Epithelial	Full atlas	EPCAM	Epithelial	Full atlas	DCN	Stroma	Full atlas	PTPRC	Immune	Full atlas	PTPRC	Immune	Full atlas	PTPRC	Immune	Full atlas	DCN	Stroma	Full atlas	PTPRC	Immune	Full atlas	PTPRC	Immune	Full atlas	EPCAM	Epithelial	Full atlas	PTPRC	Immune	Full atlas	PTPRC	Immune	Full atlas	PTPRC	Immune	Full atlas	EPCAM	Epithelial	Full atlas	EPCAM
2	ELF3	Epithelial	Full atlas	ELF3	Epithelial	Full atlas	ELF3	Epithelial	Full atlas	ELF3	Epithelial	Full atlas	MFAP4	Stroma	Full atlas	CORO1A	Immune	Full atlas	CORO1A	Immune	Full atlas	CORO1A	Immune	Full atlas	MFAP4	Stroma	Full atlas	CORO1A	Immune	Full atlas	CORO1A	Immune	Full atlas	ELF3	Epithelial	Full atlas	CORO1A	Immune	Full atlas	CORO1A	Immune	Full atlas	CORO1A	Immune	Full atlas	ELF3	Epithelial	Full atlas	ELF3
3	IGFBP2	Airway epithelium	Epithelial	HOPX	Alveolar epithelium	Epithelial	HOPX	Alveolar epithelium	Epithelial	HOPX	Alveolar epithelium	Epithelial	LUM	Fibroblast lineage	Stroma	FCER1G	Myeloid	Immune	FCER1G	Myeloid	Immune	FCER1G	Myeloid	Immune	LUM	Fibroblast lineage	Stroma	FCER1G	Myeloid	Immune	MS4A1	B cells	Immune	IGFBP2	Airway epithelium	Epithelial	ISG20	Lymphoid	Immune	ISG20	Lymphoid	Immune	FCER1G	Myeloid	Immune	IGFBP2	Airway epithelium	Epithelial	IGFBP2
4	SERPINF1	Airway epithelium	Epithelial	SFTA2	Alveolar epithelium	Epithelial	SFTA2	Alveolar epithelium	Epithelial	SFTA2	Alveolar epithelium	Epithelial	COL6A3	Fibroblast lineage	Stroma	C1orf162	Myeloid	Immune	C1orf162	Myeloid	Immune	C1orf162	Myeloid	Immune	COL6A3	Fibroblast lineage	Stroma	C1orf162	Myeloid	Immune				SERPINF1	Airway epithelium	Epithelial	CCL5	Lymphoid	Immune	CCL5	Lymphoid	Immune	C1orf162	Myeloid	Immune	SERPINF1	Airway epithelium	Epithelial	SERPINF1
5	TSPAN1	Airway epithelium	Epithelial	SLC39A8	Alveolar epithelium	Epithelial	SLC39A8	Alveolar epithelium	Epithelial	SLC39A8	Alveolar epithelium	Epithelial	CFD	Fibroblast lineage	Stroma	CLEC7A	Myeloid	Immune	CLEC7A	Myeloid	Immune	CLEC7A	Myeloid	Immune	CFD	Fibroblast lineage	Stroma	CLEC7A	Myeloid	Immune				TSPAN1	Airway epithelium	Epithelial	CD40LG	CD4 T cells (poss. lowly expressed, non-unique, non-universal)	Lymphoid	CD8A	CD8 T cells (poss. lowly expressed, non-unique)	Lymphoid	CLEC7A	Myeloid	Immune	TSPAN1	Airway epithelium	Epithelial	TSPAN1
6	SFTPB	AT0	Airway epithelium	CLIC5	AT1	Alveolar epithelium	CENPW	AT2 proliferating	Alveolar epithelium	MFSD2A	AT2	Alveolar epithelium	MFAP5	Adventitial fibroblasts	Fibroblast lineage	CCL20	Alveolar Mph CCL3+	Myeloid	MT1M	Alveolar Mph MT-positive (poss. lowly expressed, non-unique)	Myeloid	TYMS	Alveolar Mph proliferating	Myeloid	SPINT2	Alveolar fibroblasts (poss. lowly expressed, non-unique)	Fibroblast lineage	CYP27A1	Alveolar macrophages (poss. lowly expressed, non-unique)	Myeloid				KRT15	Basal resting (poss. lowly expressed, non-unique)	Airway epithelium	TNFRSF25	CD4 T cells (poss. lowly expressed, non-unique, non-universal)	Lymphoid	CD8B	CD8 T cells (poss. lowly expressed, non-unique)	Lymphoid	S100A12	Classical monocytes (poss. lowly expressed, non-unique)	Myeloid	SERPINB3	Club (nasal) (poss. lowly expressed, non-unique)	Airway epithelium	CYP2F1
7	SCGB3A2	AT0	Airway epithelium	SPOCK2	AT1	Alveolar epithelium	CDKN3	AT2 proliferating	Alveolar epithelium	C8orf4	AT2	Alveolar epithelium	SCARA5	Adventitial fibroblasts	Fibroblast lineage	FAM89A	Alveolar Mph CCL3+	Myeloid	CCL18	Alveolar Mph MT-positive (poss. lowly expressed, non-unique)	Myeloid	CENPW	Alveolar Mph proliferating	Myeloid	LIMCH1	Alveolar fibroblasts (poss. lowly expressed, non-unique)	Fibroblast lineage	MARCO	Alveolar macrophages (poss. lowly expressed, non-unique)	Myeloid				KRT17	Basal resting (poss. lowly expressed, non-unique)	Airway epithelium	CD28	CD4 T cells (poss. lowly expressed, non-unique, non-universal)	Lymphoid	TRGC2	CD8 T cells (poss. lowly expressed, non-unique)	Lymphoid	FCN1	Classical monocytes (poss. lowly expressed, non-unique)	Myeloid	TCN1	Club (nasal) (poss. lowly expressed, non-unique)	Airway epithelium	SCGB3A1
8	SFTA2	AT0	Airway epithelium	TIMP3	AT1	Alveolar epithelium	BIRC5	AT2 proliferating	Alveolar epithelium	C11orf96	AT2	Alveolar epithelium	PI16	Adventitial fibroblasts	Fibroblast lineage				MT1E	Alveolar Mph MT-positive (poss. lowly expressed, non-unique)	Myeloid	MND1	Alveolar Mph proliferating	Myeloid	FGFR4	Alveolar fibroblasts (poss. lowly expressed, non-unique)	Fibroblast lineage	FABP4	Alveolar macrophages (poss. lowly expressed, non-unique)	Myeloid				TP63	Basal resting (poss. lowly expressed, non-unique)	Airway epithelium	CD4	CD4 T cells (poss. lowly expressed, non-unique, non-universal)	Lymphoid				RNASE2	Classical monocytes (poss. lowly expressed, non-unique)	Myeloid	ASRGL1	Club (nasal) (poss. lowly expressed, non-unique)	Airway epithelium	BPIFB1
9																																					TRAT1	CD4 T cells (poss. lowly expressed, non-unique, non-universal)	Lymphoid
10
[truncated: 134 more columns]

## Sheet: 7 - batch genes
	fraction of datasets in which significantly upregulated (mean across cell types)
RPL13A	0.568862
RPL27A	0.542243
RPS17	0.523002
RPL41	0.519452
RPS6	0.513044
RPL31	0.511628
RPS20	0.509949
RPL7	0.507741
TMSB4X	0.498652
RPS18	0.487655
RPS2	0.484694
RPL3	0.482902
RPL23A	0.479443
RPL21	0.477783
RPS9	0.47126
RPL23	0.469564
MT-ND4	0.469469
RPS27	0.461587
RPS29	0.457482
RPS11	0.452621
RPL37A	0.448153
MT-ND2	0.445019
RPL27	0.443446
RPLP2	0.442844
RPL35	0.437144
RPL26	0.43582
RPL15	0.434998
RPL18A	0.430927
RPL13	0.428792
MALAT1	0.427771
FTL	0.426204
RPL38	0.425983
RPL9	0.420311
UBA52	0.412706
RPS14	0.403983
RPS4X	0.40082
RPS25	0.397541
RPS16	0.396869
RPL10A	0.396719
RPL34	0.395041
RPS19	0.390012
FTH1	0.38994
RPL32	0.383357
RPL4	0.383039
RPS3	0.378015
RPL10	0.377954
RPS15A	0.376325
SAT1	0.375785
RPS23	0.375237
RPL36A	0.374635
PTMA	0.373903
MT-ND1	0.372968
ATP5O	0.372737
RPL19	0.372077
RPS15	0.369976
RPL37	0.369817
NDUFB8	0.36807
RPLP1	0.36225
TPT1	0.361376
RPS24	0.359727
CALM2	0.359281
RPL12	0.359231
B2M	0.35792
NBEAL1	0.357912
RPS12	0.351789
RPL28	0.348505
RPS21	0.34716
EEF1A1	0.34671
HSP90AA1	0.346167
OAZ1	0.345861
RPL36	0.345689
NEAT1	0.344951
SERF2	0.344679
RPL14	0.343974
NAP1L1	0.343681
MINOS1	0.342828
RPS5	0.342638
TMSB10	0.340009
BLOC1S1	0.338864
RPL35A	0.33869
RPL24	0.338533
RPS3A	0.337924
C6orf48	0.337872
UBB	0.337628
RPS27A	0.337069
UQCRB	0.335728
RPL8	0.335174
RPS10	0.334992
RPS28	0.333812
RPL39	0.330863
MT-CYB	0.33075
CD63	0.330533
MT2A	0.330417
MT-ND3	0.330215
RPS26	0.329442
RPL11	0.328165
RPLP0	0.327679
MT-ATP6	0.327589
RPS8	0.327044
JUNB	0.326758
HSPA1A	0.321804
MT-CO1	0.321132
HNRNPA1	0.320475
EIF1	0.320008
PFN1	0.319041
COX7C	0.319033
S100A6	0.318841
ZFP36	0.318689
JUN	0.317593
NDUFC2	0.317586
MT-CO2	0.317418
RPL6	0.316742
NDUFA11	0.316732
ATP5E	0.316376
RPSA	0.314589
FOS	0.314154
HLA-DRA	0.313982
SFTPC	0.311653
DYNLL1	0.309925
IER3	0.309865
MT-CO3	0.307462
RPL17	0.307224
HSPA1B	0.30585
RPL22	0.305525
YBX1	0.304752
OST4	0.304702
RPL5	0.303978
HSPB1	0.303889
H3F3A	0.302401
ACTB	0.302237
FOSB	0.301853
SLC25A6	0.301843
RPL36AL	0.301241
LMNA	0.301147
FAU	0.301075
MTRNR2L8	0.301011
CYCS	0.29971
MT-ND5	0.299471
UQCR11	0.299352
GNB2L1	0.299022
ANXA2	0.29876
PPP1R15A	0.297832
ATF4	0.297037
RPL18	0.296324
EIF4A1	0.296254
RPL29	0.296081
CEBPB	0.295973
HNRNPC	0.295973
RPS13	0.29493
RPS7	0.290398
UQCRQ	0.290232
CFL1	0.290042
NAMPT	0.289979
LGALS1	0.28973
EIF4A2	0.289246
DUSP1	0.289212
YBX3	0.287311
BTG1	0.286553
VMP1	0.286244
ATP1B3	0.286232
CD74	0.285369
SLPI	0.284721
MCL1	0.284617
SRSF3	0.28406
SOD2	0.282236
ATP5I	0.282155
KLF6	0.281847
GAPDH	0.281725
XIST	0.281354
H3F3B	0.281312
CXCL2	0.280569
CNPY2	0.279367
EIF3E	0.279166
NDUFB1	0.278449
SEC61G	0.277809
TMEM258	0.277371
RPL30	0.277023
UBC	0.276654
TIMP1	0.27645
SOCS3	0.27636
ARPC4	0.276256
TRA2B	0.275631
VIM	0.275529
ACTG1	0.275272
GADD45B	0.275254
DNAJB1	0.275071
SRSF2	0.274818
SET	0.274731
COX7A2	0.274563
LDHA	0.274266
VKORC1	0.27414
POLR2L	0.274088
TMA7	0.273982
XBP1	0.273854
CYBA	0.273518
RPL7A	0.273246
CCNL1	0.273238
HNRNPH1	0.273161
MIF	0.272824
CALR	0.272425
IER2	0.272252
UBL5	0.272049
EIF5B	0.271968
SCGB1A1	0.270618
TUBA1B	0.270434
MTRNR2L12	0.270388
RBMX	0.270207
EEF1D	0.270037
S100A4	0.269232
MYL6	0.269131
ATP5L	0.268967
DNAJA1	0.268944
ARPC2	0.268941
EEF1B2	0.268892
PFDN5	0.268388
NDUFS5	0.267999
C14orf2	0.267229
EIF3J	0.267175
SUB1	0.2671
NPC2	0.266476
ENO1	0.266453
SH3BGRL3	0.266146
NUCKS1	0.266045
IFITM3	0.265853
CTSD	0.265314
POMP	0.26499
HNRNPA2B1	0.264834
NFKBIA	0.264702
SDCBP	0.264175
ID2	0.26391
IFITM2	0.263806
SLIRP	0.263544
ALDOA	0.261659
USMG5	0.261387
CEBPD	0.261242
S100A10	0.261082
ARL6IP4	0.260669
RPS27L	0.260645
EGR1	0.2604
CXCL8	0.260316
DBI	0.260239
ZFAS1	0.259503
ANXA1	0.259282
CHMP4A	0.257941
NDUFV2	0.256951
HLA-B	0.256899
TCEB2	0.256581
RBM39	0.256516
CHCHD2	0.256177
TUBB4B	0.255694
MZT2B	0.255452
COX8A	0.255433
SFPQ	0.255267
S100A9	0.255093
MRFAP1	0.255003
PSAP	0.25405
PPP1CB	0.253634
S100A11	0.253617
AP2S1	0.253521
NDUFA3	0.253469
MORF4L2	0.253449
SCGB3A1	0.253177
ZFAND5	0.253155
HSPE1	0.252888
LITAF	0.252818
HNRNPDL	0.252631
HSP90AB1	0.252605
PSMA7	0.252597
DYNC1I2	0.252402
TXN	0.252146
TOMM7	0.251792
ARF6	0.251781
COPE	0.251781
SNRPG	0.251557
SNU13	0.251497
SRSF5	0.251383
EIF5A	0.250784
NDUFA4	0.250501
HNRNPA3	0.250449
LYZ	0.25033
TAGLN2	0.250275
SRP19	0.249352
EIF1AX	0.249001
WBP5	0.248905
MT-ND4L	0.248545
UBE2D3	0.24826
COX17	0.248181
PABPC1	0.248135
SNHG25	0.247425
TPI1	0.246675
HNRNPD	0.246552
HLA-DRB1	0.246207
RAB1A	0.245585
ATF3	0.245309
TSC22D1	0.244926
BTG2	0.244597
GSTP1	0.244592
KDELR2	0.244516
DDIT4	0.244402
ANXA5	0.244216
PRPF38B	0.244167
LAMTOR5	0.243846
UQCRH	0.243739
COX6A1	0.243455
HLA-DRB5	0.243354
NDUFA1	0.243212
COX6C	0.242996
TUBA1A	0.242717
DDX21	0.242264
DDX5	0.242022
CLK1	0.241951
COX4I1	0.241603
HLA-DPB1	0.241527
RGCC	0.241392
PPIA	0.241361
MT1X	0.240913
EZR	0.240718
GLTSCR2	0.240596
COX6B1	0.240567
CDC42	0.240551
HLA-A	0.240336
PSMA2	0.240296
ATP5G2	0.24012
CTSZ	0.239814
SNRPB	0.239307
HSPH1	0.23899
PPDPF	0.2388
MYEOV2	0.238777
SNX3	0.238666
HNRNPM	0.238562
MYL12A	0.237835
P4HB	0.237778
PTP4A2	0.23746
NDUFS6	0.23723
SNRPE	0.236618
BTF3	0.236435
TPM4	0.236418
SERBP1	0.236384
AC090498.1	0.236377
HSPD1	0.235805
DNAJB6	0.235745
ARF1	0.235712
PSMA4	0.235652
ZFP36L2	0.23559
SRP14	0.235513
MRPL23	0.234983
CD52	0.234076
ROMO1	0.233954
SRSF7	0.233873
FAM133B	0.233872
ARPC3	0.233812
NDUFA13	0.233801
TCEB1	0.233719
NPM1	0.233226
EIF4G2	0.23322
HLA-DPA1	0.232802
SRGN	0.232776
SELK	0.232724
PNRC1	0.232582
NDUFB2	0.232407
EEF2	0.232351
EIF2S2	0.232089
DDX3X	0.231938
NEDD8	0.231747
SFTPB	0.231299
DSTN	0.231295
SRRM2	0.231151
FKBP1A	0.230707
HES1	0.230613
WSB1	0.230596
MIDN	0.230432
TYMP	0.230418
C11orf31	0.230349
SFT2D1	0.230028
CSTB	0.229943
CTSB	0.229437
SUMO1	0.2294
SEC61B	0.229336
JTB	0.229306
HSPA8	0.228899
NR4A1	0.228772
MRPL12	0.228756
RTN4	0.228614
TMED2	0.228612
SERTAD1	0.228192
TSC22D3	0.227658
ARPC1B	0.227533
LGALS3	0.227227
SNHG8	0.227085
VIMP	0.226789
HLA-C	0.226739
SFTPA1	0.226701
RRBP1	0.226671
ARGLU1	0.226661
SNRPD2	0.226624
ANP32B	0.226578
SAR1A	0.226405
LINC00998	0.22619
EIF3H	0.226176
UGP2	0.22574
TPM3	0.225736
TXNIP	0.225712
RPS4Y1	0.225601
SSR4	0.225589
CD44	0.225235
ATP5G1	0.225139
GSTO1	0.22502
CDKN1A	0.224988
MAFF	0.224841
CMPK1	0.224518
2015-09-01	0.224163
NACA	0.223772
COX5B	0.223767
AHNAK	0.223674
ATP5J2	0.223646
POLR2J3	0.22346
GUK1	0.223378
COX7B	0.22333
CIRBP	0.223139
CXCL1	0.22308
RHEB	0.222985
PHPT1	0.222716
RANBP1	0.222679
SCP2	0.222444
ACADVL	0.222403
ARF4	0.222401
JUND	0.222343
CTNNB1	0.222214
MANF	0.222202
AMD1	0.222148
C1QB	0.221836
UQCR10	0.221811
MORF4L1	0.221766
COMMD6	0.221061
RAN	0.221061
ATP5J	0.22096
NOP10	0.22093
SNRNP70	0.220814
RNF145	0.220807
RSRP1	0.220686
DDT	0.220684
HERPUD1	0.220447
TMED9	0.220398
LRRFIP1	0.220229
BZW1	0.220095
ZNF90	0.219997
MAP2K3	0.21997
MYDGF	0.219963
HSP90B1	0.21984
YWHAE	0.21983
EDF1	0.219768
RBM25	0.219697
HSPA5	0.219615
IGKC	0.219543
RAP1A	0.219523
GPX1	0.21932
PPIB	0.219126
DDX17	0.218994
TYROBP	0.218808
CD59	0.218762
HSBP1	0.218731
FUS	0.218703
PPP2CA	0.21864
SLC38A2	0.21857
CST3	0.218419
ZFP36L1	0.218404
SF3B5	0.218357
TMEM165	0.218293
DEK	0.218112
ACTN4	0.218099
NME1	0.218033
CHMP4B	0.217909
SNRPD1	0.217387
SERP1	0.217272
MARCKS	0.217222
PKM	0.216746
BAG3	0.216738
RAC1	0.216733
CDC37	0.216725
PAPOLA	0.216629
CSNK1A1	0.216603
MSN	0.216493
SNRPF	0.216473
SFTPA2	0.216111
ATP6V0E1	0.216099
RSL24D1	0.216075
PET100	0.2157
NFE2L2	0.215672
HEBP2	0.215459
PSMB7	0.215416
CAST	0.215302
ATP6V0B	0.214985
ATP1A1	0.214845
BIRC3	0.214573
RSRC2	0.2145
C19orf43	0.214423
N4BP2L2	0.214381
SSR2	0.214057
SAP18	0.21393
CCNI	0.21381
NDUFB7	0.213766
UXT	0.213679
RGS2	0.213653
ARID5B	0.213575
WTAP	0.213541
POLR1D	0.213354
MRPL33	0.213205
PDIA6	0.213152
DNAJB9	0.213014
VAMP2	0.212994
GADD45A	0.212982
STAT3	0.212912
PSMA1	0.212515
HNRNPR	0.21249
EIF4A3	0.2124
NDUFA2	0.212332
LDHB	0.212271
GPX4	0.212227
EMP3	0.212173
HNRNPU	0.212157
PPA1	0.212053
SARAF	0.212038
MT-ND6	0.212006
GLUL	0.211894
DPM1	0.211789
PARK7	0.211681
CD9	0.21165
BANF1	0.21164
SH3GLB1	0.211587
RHOB	0.211546
C1QA	0.21149
CTD-3252C9.4	0.211446
CAPNS1	0.211395
CBX3	0.211331
HLA-E	0.211264
YWHAZ	0.211156
PLP2	0.210552
H2AFZ	0.210258
TBCA	0.210041
HIF1A	0.210032
CXCL3	0.209691
FABP5	0.20954
TCP1	0.209463
PMF1	0.209339
NOP56	0.209275
TUBB	0.209041
APOC1	0.208886
MT1E	0.20872
ATP5B	0.208697
NDUFB3	0.208564
PNISR	0.208366
ENY2	0.20832
ARHGDIA	0.208282
ANAPC11	0.208269
SYNCRIP	0.208232
HNRNPA0	0.207916
C6orf62	0.207742
SCAF11	0.207686
SDC4	0.207451
LAMTOR2	0.207407
AREG	0.20734
OAZ2	0.207233
NDUFB9	0.20718
VAPA	0.207042
HNRNPH3	0.207027
CCL2	0.206952
PRRC2C	0.206819
MTDH	0.206708
GADD45GIP1	0.206644
PGAM1	0.20653
PLAUR	0.206341
PRELID1	0.205637
BRK1	0.205629
PNN	0.205542
TSPO	0.205383
FCER1G	0.205378
YWHAG	0.205373
SF1	0.205333
RHOC	0.205329
EIF5	0.205209
NUCB1	0.205198
H2AFY	0.205024
FAM3C	0.20493
SRSF9	0.204821
EIF1B	0.204772
CAP1	0.204589
RPS19BP1	0.204554
MAPRE1	0.204436
ACTR3	0.204384
SEC62	0.203977
CETN2	0.203972
SNF8	0.203928
ENSA	0.203804
TAX1BP3	0.203798
EIF3L	0.203709
CRIP1	0.203705
C12orf57	0.203684
APRT	0.203578
RBMS1	0.203544
DNAJB11	0.20353
ATP6V1F	0.203521
SELT	0.20351
SLC25A5	0.203487
PA2G4	0.203464
HMGN1	0.203407
KLF4	0.203293
PHB	0.203221
KRTCAP2	0.203197
TUBA1C	0.203141
GRN	0.203121
VAMP8	0.203011
NCL	0.202994
ARPC5	0.202686
PDIA3	0.202369
STRAP	0.202357
UBE2L3	0.202281
NANS	0.202233
NR4A2	0.202212
TM9SF3	0.201963
RDX	0.201854
IRF1	0.201711
TMED10	0.201657
LY6E	0.201497
ALKBH5	0.201421
MAT2A	0.201321
RBM3	0.201291
YWHAH	0.201269
ISG15	0.20107
CFLAR	0.201036
C19orf53	0.200976
FOSL2	0.200924
ACTR2	0.200864
GSPT1	0.200812
SUMO2	0.20081
NONO	0.200515
ARPC5L	0.200299
STOM	0.200231
UBE2K	0.200194
CLIC1	0.20019
ITGB1	0.200067
BRD2	0.200049
CUTA	0.199967
C4orf3	0.199948
VASP	0.199726
MAP1LC3B	0.199692
MYADM	0.199512
CD55	0.19951
MTCH1	0.199446
BUD31	0.199342
CHMP1B	0.199236
SOD1	0.199184
PTPN12	0.199168
TOP1	0.199134
FLNA	0.198971
CREM	0.198933
DAZAP1	0.198817
TMEM147	0.198809
FLOT1	0.198704
HNRNPF	0.198663
VDAC1	0.198662
METTL9	0.198503
PLIN2	0.198401
CSRNP1	0.198317
BSG	0.198249
SEC11C	0.198148
ATOX1	0.197995
TNFAIP3	0.197857
PSENEN	0.197802
IFI16	0.197801
HINT1	0.197783
CELF1	0.197741
RAB7A	0.197538
FABP4	0.197345
LAPTM4A	0.197252
PTMS	0.197239
ST13	0.197106
ILF2	0.197084
CCT3	0.197081
PRDX2	0.197044
SRP9	0.197014
PSMB1	0.196968
FAM177A1	0.196843
NDUFB11	0.196812
SOX4	0.196809
IGFBP7	0.196795
GNB2	0.196672
CHMP2A	0.196671
AKAP13	0.196652
CMTM6	0.19665
PSMB6	0.196526
LAMTOR4	0.196305
ZFAND6	0.196304
G3BP1	0.196162
PTBP1	0.196049
RHOA	0.19594
SMDT1	0.195863
METAP2	0.195863
POLE4	0.195861
DYNLRB1	0.195521
RPN2	0.195358
NHP2	0.195269
GNAI3	0.195268
CANX	0.195249
SDF4	0.195235
ATP5G3	0.195213
S100A8	0.19521
BHLHE40	0.195087
RAB5C	0.195081
SELM	0.195014
PAIP2	0.194992
PFDN2	0.194964
MOB1A	0.194851
EID1	0.194743
IQGAP1	0.194619
EIF3A	0.194515
TERF2IP	0.194403
PRMT2	0.194397
GPBP1	0.194285
EMP1	0.194284
RBX1	0.194281
WDR83OS	0.194251
CDC42SE1	0.194198
SRSF6	0.19419
SHFM1	0.194108
CAPZA1	0.194101
HM13	0.19383
TRAM1	0.193628
DPY30	0.193525
PPP1CA	0.193465
TIMM8B	0.193366
CD164	0.193324
NDUFS8	0.193189
ZNF207	0.193179
COMT	0.193179
NFKBIZ	0.193112
AHSA1	0.192816
EIF3I	0.192793
NUCB2	0.192665
MT-ATP8	0.19257
LUC7L3	0.192551
C9orf16	0.19253
LSM3	0.19247
CALM1	0.192445
ITM2B	0.192118
TMEM123	0.192101
BTG3	0.19188
RAB21	0.19186
APLP2	0.19186
HNRNPAB	0.191666
CD99	0.191597
ID1	0.191585
NKTR	0.191541
RAB10	0.191493
TSPAN3	0.191424
MYL12B	0.191424
PSME2	0.19142
2007-09-01	0.191302
EIF4H	0.191217
ARL4A	0.191158
DHX36	0.191118
RPL22L1	0.190969
LRRC59	0.190803
SRSF4	0.190779
NUDC	0.190706
CD47	0.190633
RNF7	0.190381
PSMD14	0.190202
ANKRD11	0.19019
SERPINA1	0.190146
HMGN2	0.190141
SRSF10	0.190129
CSNK2B	0.190117
TAF1D	0.189994
ATP6V1E1	0.189957
C14orf166	0.189839
CDK2AP2	0.189682
PRNP	0.189629
PPP1R14B	0.189573
DYNLT1	0.189457
C19orf70	0.189455
WDR1	0.189415
PCBP1	0.189387
GNB1	0.189295
POLR2F	0.189245
CD151	0.189234
PSMD8	0.189223
NAA38	0.189171
TXNL4A	0.189165
ZC3H15	0.1891
DPYSL2	0.189036
MRPL51	0.189021
ARID4B	0.188807
RAD23B	0.188622
CALU	0.188554
TMED7	0.188524
FKBP2	0.188442
PTGES3	0.188419
PTP4A1	0.188397
CTSA	0.188379
NDUFA5	0.188307
INSIG1	0.188268
MRPL14	0.188218
DAD1	0.188205
PGK1	0.188143
TAF7	0.188116
KTN1	0.188093
HSPA9	0.188011
CTSS	0.187967
DUSP6	0.187947
CDV3	0.187917
C4orf48	0.187878
LMAN2	0.187859
TCEAL4	0.187712
PRDX6	0.187662
KARS	0.187503
WFDC2	0.187415
TCEAL8	0.187391
CYSTM1	0.18736
SREK1	0.187353
MRPL20	0.187228
NDUFB10	0.187169
ZC3H12A	0.187127
CTSC	0.187086
TNRC6B	0.187065
NDUFB4	0.187032
SNRPB2	0.186943
CCT7	0.186941
SURF4	0.186935
KIF5B	0.186875
TNFRSF12A	0.186875
UBE2N	0.186741
JMJD1C	0.186722
PDCD5	0.186677
PRDX4	0.186567
CALM3	0.186405
MYH9	0.18627
SPCS3	0.186232
PPP1R10	0.186171
KHDRBS1	0.186162
PIM3	0.186129
RBM8A	0.186081
RAB11B	0.186059
LRP10	0.186038
GTF3A	0.185958
SRM	0.185866
POLR2K	0.185774
KRT19	0.185748
HMGB2	0.185736
CBX6	0.185732
TMCO1	0.185702
PSMA3-AS1	0.185683
PICALM	0.185643
SSR3	0.185628
PCNP	0.185609
AUP1	0.1856
CCT5	0.185438
ELF1	0.185381
MRPL52	0.185364
TLN1	0.185099
AIMP1	0.185081
SERPINB1	0.184846
ZNF706	0.184752
PSMC1	0.184746
SLTM	0.184698
SSU72	0.184693
NCOA7	0.184665
MRPL47	0.184655
GTF3C6	0.184633
LCN2	0.184629
HMGB1	0.184609
ARL2	0.184603
RAD23A	0.184582
PSMB2	0.184541
SRP72	0.184511
SPCS2	0.184461
PSMB3	0.184434
EIF3M	0.184395
IL32	0.184391
NARS	0.184353
SUMO3	0.18435
PRMT1	0.184337
CASP4	0.184265
GLRX3	0.184177
HNRNPH2	0.184087
LIMS1	0.184027
ANKRD12	0.183985
AQP3	0.183974
LPP	0.183944
WAC	0.183912
RTF1	0.183771
SERPINH1	0.18374
KLF9	0.183717
YME1L1	0.183708
PUF60	0.183696
APOPT1	0.183629
PRDX5	0.183628
CAPZB	0.183615
PHLDA2	0.183546
FRG1	0.183505
CLU	0.183474
SYNGR2	0.183293
LSM5	0.183258
TAPBP	0.183108
ATP5F1	0.182834
TACC1	0.182711
FAM195B	0.18264
PHLDA1	0.182619
FDX1	0.182575
CCT4	0.182537
TMBIM4	0.182458
ARPP19	0.182422
GTF2I	0.182407
ANAPC16	0.182363
SSR1	0.182348
PDIA4	0.182336
ATP6V1G1	0.182313
LDLR	0.182215
EIF3F	0.182187
ARHGDIB	0.182064
MAP3K8	0.182003
LARP7	0.181985
UPP1	0.181957
ETF1	0.181836
MTHFD2	0.181828
EI24	0.181756
PABPC4	0.181735
SF3B6	0.181732
PFDN1	0.181632
TMEM173	0.181529
ERGIC1	0.181514
PDLIM1	0.181399
SRSF11	0.181371
ERP44	0.181336
LMO4	0.181311
UFM1	0.181309
SLC3A2	0.181292
DRAP1	0.181237
HNRNPK	0.181217
GNG5	0.181204
CCT6A	0.181131
CYR61	0.181073
TIMM13	0.181013
BCLAF1	0.181003
OSTC	0.180856
ATP5D	0.180837
PSMC5	0.180826
TNFRSF1A	0.180796
TFG	0.180778
ZC3H13	0.180768
KDM6B	0.18074
CTSH	0.180707
GHITM	0.180697
EIF3D	0.180553
ATP5EP2	0.180467
STT3B	0.180362
RER1	0.180259
HN1	0.180239
RHOG	0.18017
FKBP5	0.180125
TXNDC17	0.179983
AP2B1	0.179945
ICAM1	0.179735
HIGD1A	0.17965
COPZ1	0.179609
CAPS	0.179602
KRT18	0.179518
RPN1	0.179498
TRAPPC3	0.179474
C20orf24	0.179427
CCT2	0.179342
HDGF	0.179313
FKBP4	0.179304
BAZ1A	0.17922
CTDNEP1	0.179151
POLR2I	0.179139
MRPL32	0.179068
KCNQ1OT1	0.179051
GPRC5A	0.179022
ADRM1	0.178935
SSB	0.178906
TMEM70	0.178874
PSME1	0.178867
DNAJC7	0.178847
SNHG9	0.178847
SDHB	0.178814
SPATS2L	0.178786
LSM1	0.178733
MGP	0.178665
ETS2	0.178646
PDXK	0.178642
DEGS1	0.17861
MGAT1	0.178609
GNAI2	0.178601
QSOX1	0.178594
MDH2	0.17857
TRA2A	0.178437
RALBP1	0.178409
MYC	0.178355
THRAP3	0.178347
PRPF4B	0.178307
SERPING1	0.178304
DDX46	0.178267
LSM7	0.178182
GABARAP	0.178073
AP3D1	0.17794
XRCC6	0.177898
SBDS	0.177895
UGCG	0.177694
SAA1	0.17767
RABAC1	0.177646
B4GALT1	0.177634
BCAP31	0.177583
PSMC4	0.177521
EIF4E	0.17752
AP2M1	0.177387
ISCU	0.177387
TMEM59	0.177333
DNAJC8	0.177306
ANP32A	0.177214
VEGFA	0.177214
ZMAT2	0.177178
C1orf43	0.177144
IFI27	0.177126
WHSC1L1	0.17712
LINC00493	0.177061
MBNL1	0.176987
RNH1	0.176819
C1QBP	0.176735
NAPA	0.176699
CAMTA1	0.176629
AURKAIP1	0.17644
STIP1	0.176424
MZT2A	0.17642
PSMC2	0.176355
FNIP1	0.176294
CORO1C	0.176244
MDM4	0.176212
HDLBP	0.176168
BABAM1	0.176111
ABCF1	0.176086
RAB18	0.176036
TLE4	0.176028
NOP58	0.175934
TMBIM6	0.175886
MPC2	0.175884
LRPAP1	0.175818
COX20	0.17581
USP16	0.175784
TUBB6	0.175707
YWHAQ	0.175638
REL	0.17563
TRIM44	0.175575
LAMP1	0.175569
NDUFS7	0.175486
H1FX	0.175456
PRDX1	0.175415
ATP6V0D1	0.175401
EMC6	0.175365
PRR13	0.175353
UBE2B	0.175284
MRPL57	0.175272
PPP1R2	0.175153
REXO2	0.175117
CCT8	0.175108
MGST3	0.174939
NXT1	0.174927
PSMD7	0.174919
PSMA3	0.174907
PCM1	0.174881
HLA-DQB1	0.174855
ANXA11	0.174805
SEC11A	0.174743
TOR1AIP2	0.174694
PGRMC2	0.174626
MED4	0.174591
MTPN	0.174574
CHMP3	0.174562
SRI	0.174489
B4GALT5	0.17436
FXYD5	0.17428
DDAH2	0.174236
ID3	0.174204
CSRP1	0.174052
LAMTOR1	0.174022
EIF2S1	0.17402
CAMLG	0.174008
SQSTM1	0.17395
WDR45B	0.173839
RBPJ	0.173821
AKAP9	0.173749
ATP5A1	0.173734
PSMD13	0.173705
SEC61A1	0.173665
TOMM22	0.173665
FOXO3	0.173513
ATG101	0.173401
ERGIC3	0.173389
SARS	0.173359
CHP1	0.17327
PLEC	0.173187
EMC7	0.173178
NNMT	0.173108
C1orf122	0.173055
SDHD	0.172985
PDAP1	0.172983
ARL1	0.172973
NENF	0.172884
SLC39A1	0.17286
ZNHIT1	0.17276
BAG1	0.172716
TIMM17A	0.172699
ESD	0.17269
VDAC2	0.172572
ARID5A	0.172546
CCNH	0.172518
NDUFAB1	0.172406
CAPG	0.172364
CACYBP	0.172355
C17orf89	0.172344
IDH3G	0.172159
ALOX5AP	0.172147
TIPARP	0.172079
GABARAPL1	0.172047
KPNB1	0.172047
MRPS15	0.172035
SDF2L1	0.17203
GNL3	0.171936
RNF10	0.171902
FDPS	0.171611
TRMT112	0.171604
GNAS	0.171557
GSN	0.171519
SKIL	0.171469
RSL1D1	0.171429
TRAPPC1	0.171388
CIB1	0.171346
TMEM167A	0.171336
ARF5	0.171328
TMEM230	0.171325
VCP	0.171256
SNRPN	0.17111
EMC10	0.171094
MAPK1IP1L	0.171068
ATP2A2	0.170962
EHD1	0.170928
AHCYL1	0.170758
FAM96B	0.170716
TOMM20	0.170711
SRSF1	0.170622
PEA15	0.170606
ATP5C1	0.17057
MAGOH	0.17057
INTS6	0.170563
AIDA	0.170525
REEP5	0.170521
EFHD2	0.170483
SYAP1	0.170457
BRD4	0.170429
MRPL18	0.170421
NCBP2	0.170379
CLTB	0.170364
RNF181	0.170337
SNRPD3	0.170165
COTL1	0.170145
RP11-1143G9.4	0.170141
ADAR	0.170134
PSMA5	0.170092
FBL	0.170082
FAM120A	0.170056
NAA20	0.170044
IFRD1	0.170031
NUPR1	0.169985
SMIM7	0.169975
PAIP1	0.16995
MAP2K1	0.169902
SNX17	0.169891
PSMC3	0.169831
ELF3	0.169792
GNAQ	0.169775
HSD17B10	0.169718
SNHG15	0.169633
TANK	0.169605
CLTC	0.169597
TKT	0.169522
SYF2	0.169401
IDI1	0.169339
RBM7	0.16932
NDRG1	0.169129
ARRDC3	0.169107
UBE2I	0.169106
GLRX	0.168976
IER3IP1	0.168956
NSA2	0.168945
TMEM248	0.168915
AK2	0.168831
GLRX5	0.168752
PPP4C	0.168652
MIR4435-2HG	0.168601
PCBP2	0.168583
KRT10	0.168324
SSNA1	0.168305
COX5A	0.168292
STUB1	0.168273
KDELR1	0.168232
SEPW1	0.16822
ATP5H	0.168216
AES	0.168205
ALDH2	0.168164
SSBP1	0.168097
NFIC	0.168083
CITED2	0.168078
PPIG	0.168018
CLIC4	0.167992
CRELD2	0.167886
PLSCR1	0.167879
CRIP2	0.167828
METTL7A	0.167821
DDX18	0.167804
CYB5R3	0.167775
SCAND1	0.167756
CD81	0.167744
TMX2	0.167592
MARCKSL1	0.167553
CAPN2	0.167521
S100A16	0.167459
MVP	0.167436
MRPS21	0.167428
LINC00116	0.167368
CLINT1	0.167338
CAPZA2	0.167274
CKLF	0.167241
GOLGA4	0.167227
NINJ1	0.167224
IRF2BP2	0.167165
TMEM259	0.167113
NDFIP1	0.167103
CAPN1	0.16701
MAP7D1	0.166908
MLXIP	0.16688
NDUFS4	0.166868
LAP3	0.166846
NAA10	0.166839
CHD9	0.16674
YWHAB	0.166563
ATG12	0.166322
2002-09-01	0.166239
AP3S1	0.166181
PEBP1	0.166154
LYPLA1	0.166138
FN1	0.166108
RALY	0.166097
ADIRF	0.165986
OAT	0.165944
FKBP8	0.165892
ITGB1BP1	0.165882
DNAJC15	0.165842
IFI27L2	0.165811
ZNF593	0.16579
EPAS1	0.165741
STOML2	0.165737
PCSK7	0.165737
MLF2	0.165668
XRCC5	0.165667
CKS2	0.165666
JMJD6	0.165659
FOXP1	0.165576
ROCK1	0.165519
IER5	0.165487
RUNX1	0.165426
LAPTM5	0.165386
PIM1	0.165374
TXNL1	0.165373
PPHLN1	0.165371
UFC1	0.165292
APEX1	0.165199
TPPP3	0.165182
NAA50	0.165055
ATP6AP1	0.164978
CFDP1	0.164967
ARL6IP1	0.164966
DCXR	0.164868
DERL1	0.164863
YY1	0.164764
RNASET2	0.164618
VDAC3	0.164568
EMP2	0.164552
LSM14A	0.164549
UAP1	0.164547
MGST1	0.164519
TPRKB	0.164467
UBQLN1	0.164458
GLS	0.164335
MAF1	0.164181
ATRX	0.164164
GDI2	0.16413
UBE2A	0.164109
SF3B1	0.16404
HADHB	0.16402
CRK	0.163969
SUN2	0.163959
LARP1	0.163879
NDUFAF3	0.163859
CNBP	0.163847
CCDC59	0.163718
SERPINF1	0.163686
ERH	0.163641
CCL4	0.163554
FAM107B	0.163523
GOLGB1	0.163491
SEC13	0.163453
G0S2	0.163373
RNPS1	0.163298
COPRS	0.163199
MRPL41	0.163185
PSMC6	0.163165
ASAH1	0.163125
RBM6	0.163116
MAP3K13	0.163088
POLR2G	0.163042
MDK	0.162993
MFSD10	0.162981
ECHS1	0.162973
SERPINB6	0.162963
KRT8	0.162893
KPNA2	0.162859
DDX1	0.162781
ANKRD28	0.162751
ZCRB1	0.162687
CHPT1	0.162545
MAPKAPK2	0.162545
TRIP11	0.162505
IL6ST	0.162505
NDUFC1	0.162399
RBM26	0.162365
KLF2	0.162363
CHMP2B	0.162352
SON	0.162343
SEC63	0.162273
YIPF3	0.162191
PRPF40A	0.162165
NDUFA9	0.16216
MRPL54	0.162127
ISG20	0.162102
ISOC2	0.162099
FASTK	0.161965
DHRS4L2	0.161927
ARF3	0.161791
PMVK	0.16172
NDUFA6	0.161718
ORMDL2	0.161532
TUFM	0.161506
PCMT1	0.161455
PPM1G	0.161443
DCTN6	0.161434
UBE2D2	0.161434
HBB	0.161422
SLC25A3	0.161373
RBBP6	0.161364
LSM4	0.161314
ILF3	0.16127
SPCS1	0.161241
IMP3	0.16118
CNDP2	0.161169
FIS1	0.161158
F3	0.161155
CHORDC1	0.161142
UFD1L	0.161108
C11orf58	0.16104
EIF4G1	0.160968
KLF10	0.160957
HAX1	0.160929
DUSP2	0.160888
MTIF3	0.160838
RTN3	0.160825
FNDC3B	0.160806
IGFBP4	0.160747
EIF6	0.160723
RAB5A	0.160649
MRPL22	0.160641
TAX1BP1	0.160551
BAX	0.160522
NMT1	0.160492
DCTN2	0.16049
MPDU1	0.160421
PRKCSH	0.160356
BST2	0.160317
NDUFB6	0.160294
TECR	0.160204
LTBR	0.160196
ARPC1A	0.160175
ARL6IP5	0.160172
C19orf24	0.160124
SKP1	0.160111
COX7A2L	0.160102
PSMB4	0.160072
PSMB8	0.16006
SUCLG2	0.159999
CTGF	0.159972
TGIF1	0.159917
DUSP23	0.1599
UBE2H	0.159892
PRSS23	0.15985
APOE	0.159787
CYB5A	0.159653
RPS6KA3	0.159617
BIRC2	0.159584
PFDN6	0.159573
HNRNPUL1	0.15954
ABL2	0.159447
ELOF1	0.159445
EIF3B	0.159431
SLC25A37	0.159413
S100A2	0.159313
UBA2	0.159307
EIF3K	0.159267
FXYD3	0.159252
CCAR1	0.159132
C8orf59	0.159102
PPP2CB	0.159088
TARDBP	0.159076
PSMD12	0.158983
SUPT4H1	0.158964
AKIRIN1	0.15894
SHISA5	0.158889
CHTOP	0.158861
MCTS1	0.158861
CLIP1	0.158841
TRABD	0.158817
M6PR	0.158811
SETD5	0.158778
BRI3	0.158729
CCND3	0.158668
NDUFA12	0.158635
CSDE1	0.158545
CHID1	0.158517
TXNDC12	0.158453
VBP1	0.158443
TMEM261	0.158416
H2AFV	0.158411
C7orf73	0.158364
TMEM208	0.158312
CHCHD10	0.158311
IDH3B	0.15829
PPP2R2A	0.158269
PYURF	0.158242
PLD3	0.158182
PSMD4	0.15813
OLA1	0.158098
EIF3G	0.157945
CHMP5	0.157894
STX12	0.157863
DERL2	0.157845
TMEM30A	0.157845
OS9	0.157821
AAK1	0.1578
AK1	0.157792
ORMDL1	0.157773
GANAB	0.157711
PPP1R15B	0.157671
AGO2	0.157653
PHIP	0.157644
ADGRE5	0.157487
RAB11A	0.157467
RWDD1	0.157419
AAED1	0.157397
CSNK1D	0.157373
H2AFJ	0.157366
TSPYL1	0.157234
DR1	0.157202
SUCLG1	0.1572
NELFE	0.157059
DPP7	0.157009
NME2	0.156991
PSMB5	0.156951
HMGN3	0.156889
MAPK1	0.156859
TM9SF2	0.156784
SH3BGRL	0.156724
SNRPC	0.156562
ARFGAP3	0.156521
RAB13	0.156476
MKKS	0.156465
MRPL13	0.156461
PSMD9	0.156459
DAP3	0.156456
YTHDF2	0.156256
SND1	0.156121
GLO1	0.156114
TPP1	0.156045
POLR2J	0.155982
TMEM219	0.15597
COMMD3	0.155851
TUBB2A	0.155786
LGMN	0.155762
SDHC	0.155757
POLR2E	0.155746
ASPH	0.155741
MECP2	0.155728
CTBP2	0.155681
ARMCX6	0.155655
TRIB1	0.15564
PSMD6	0.155584
PHF14	0.155533
TFDP1	0.155411
AHR	0.155395
SLC16A3	0.155374
SLC25A11	0.155299
LEPROT	0.155293
BCL7B	0.155249
CCDC12	0.15523
MRPS6	0.155207
UBE2F	0.155181
XRN2	0.155096
RAB14	0.155004
PPP1CC	0.154994
LSM2	0.154944
LIMA1	0.154924
RAB2A	0.154914
FAM50A	0.154872
COA4	0.154872
TNIP2	0.15483
RRAGA	0.154772
RNASEH2C	0.154771
MRPL34	0.154759
ATP1B1	0.154741
2009-09-01	0.15474
MOB2	0.154679
CCPG1	0.15465
KRR1	0.154645
NASP	0.154587
PFDN4	0.154569
RNF187	0.154568
TWISTNB	0.154539
SMIM12	0.154485
DBNL	0.154476
SNRNP27	0.154445
KRT17	0.154417
ZCCHC10	0.154407
CDK4	0.154404
GRINA	0.154363
UBE2R2	0.154356
LSM8	0.154291
CFD	0.154289
SRPRB	0.154283
HIGD2A	0.15428
COX14	0.154252
VMA21	0.154245
FKBP11	0.154238
MKRN1	0.154213
NSRP1	0.154153
PDLIM5	0.154124
PCBD1	0.154119
MRPS26	0.154078
SERPINB3	0.154049
TM4SF1	0.154041
CTSL	0.153991
LMAN1	0.153966
IFNGR1	0.153942
MAP2K2	0.153902
ATP2B1	0.153898
UBE2E1	0.153894
SNRPA1	0.153894
CARHSP1	0.153853
ABRACL	0.153767
ATP13A3	0.153696
ELL2	0.153613
PPP2R1A	0.15361
MYCBP2	0.153508
UPF2	0.153507
MRPL3	0.153438
TOMM40	0.153405
EIF4EBP1	0.153398
TGM2	0.15334
RNF213	0.153276
BPIFB1	0.153238
ACTR10	0.153203
LINC00152	0.153136
SDF2	0.153009
SLC20A1	0.152986
SLC35B1	0.15296
CEBPZ	0.15293
ODC1	0.152876
PPP2R5C	0.15285
TRIM56	0.152837
GTF2H5	0.152836
PPT1	0.152829
CHD1	0.152799
RAB8A	0.152775
THBS1	0.152728
GCC2	0.152718
STK17B	0.152623
TMOD3	0.152596
MESDC1	0.152563
MRPS16	0.152541
VPS29	0.152523
CYB5B	0.152481
AKIRIN2	0.152452
DDX24	0.152332
ERRFI1	0.152322
ELAVL1	0.152318
TARS	0.152206
RPL7L1	0.152186
PTS	0.152167
TNIP1	0.152125
FKBP3	0.152106
CNIH1	0.152073
PPP3CA	0.152058
GSTK1	0.152014
GLIPR2	0.151994
RILPL2	0.151961
NFKB1	0.151955
EWSR1	0.151911
EGLN2	0.151871
ETFA	0.151852
PFKL	0.15184
ATP6V1D	0.15178
SVIP	0.151768
PTPN1	0.15172
STX5	0.151709
ARL5A	0.151708
DDOST	0.15167
WBP11	0.151657
HMGA1	0.151603
SPG21	0.1516
SCO2	0.151568
ZRANB2	0.151535
ELOVL5	0.151524
CNN2	0.151505
EIF4B	0.151501
TMEM50A	0.151488
UQCRFS1	0.151484
APH1A	0.151483
DHX15	0.151404
ETFB	0.151373
PDLIM2	0.151342
SNHG7	0.151328
IFI6	0.151322
TSTA3	0.15129
FUNDC2	0.151271
RTFDC1	0.151262
TNFSF10	0.151261
CHCHD7	0.151251
PABPN1	0.1512
MRPL27	0.151143
IRS2	0.151124
PLIN3	0.15109
NUTF2	0.151036
SPTSSA	0.151029
STX4	0.151016
MDH1	0.151004
MGEA5	0.150989
PSMD11	0.150953
CKAP4	0.150917
TES	0.150894
GABPB1-AS1	0.150853
CNPY3	0.150847
RRP7A	0.150824
PPP4R3A	0.150754
MSMB	0.150745
ALKBH7	0.150601
COPS3	0.150598
PTTG1IP	0.150518
MACF1	0.15051
LINC00657	0.150439
WBP2	0.150365
THOC7	0.150315
CLDN4	0.150274
TIAL1	0.150243
SEC31A	0.150221
SGK1	0.150215
MRPL36	0.150212
CWC15	0.15017
PELI1	0.150089
CERS2	0.150081
TOB1	0.150015
TPM1	0.150001
PSMF1	0.149947
NFIB	0.149871
MRPS7	0.149836
GOLGA2	0.149807
SAP30BP	0.149765
SNX2	0.149764
NUDT3	0.149735
BPTF	0.149725
FAM129B	0.149689
G3BP2	0.149683
U2SURP	0.149562
CCDC107	0.149561
EIF4EBP2	0.149533
HIPK2	0.149483
JAK1	0.149482
KPNA4	0.149481
PLCG2	0.14947
ALCAM	0.149451
GORASP2	0.149449
ACP1	0.149447
COPS6	0.149418
LAMP2	0.149325
COQ10B	0.149284
FCGRT	0.149236
DHX9	0.149204
RCN1	0.149054
ERO1A	0.149031
RAB9A	0.148956
MRPL55	0.14894
TMBIM1	0.148888
CIR1	0.148827
BLOC1S2	0.148817
GARS	0.14878
NSMCE1	0.14876
LLPH	0.148759
PLK3	0.148746
CXCL16	0.148743
MIEN1	0.148677
AAMP	0.148654
GTPBP4	0.148637
BID	0.148626
ERP29	0.148623
PSMB9	0.148607
RAB11FIP1	0.148535
HLA-DQA1	0.148521
SCFD1	0.148471
HIST1H4C	0.14846
CCZ1	0.148444
SPAG7	0.148392
C14orf119	0.148391
AGR2	0.148363
PSMD2	0.148339
GPX3	0.14832
TMEM109	0.148318
HIPK3	0.148302
TGOLN2	0.148301
DPM3	0.148291
TPGS1	0.148268
ADM	0.148211
UQCRC1	0.14818
CYC1	0.148036
C16orf13	0.148034
EIF2S3	0.148002
BCAS2	0.14798
PIGT	0.147943
SYNE2	0.147869
THUMPD3-AS1	0.147862
ERCC1	0.147852
FOXN3	0.147834
HSD17B12	0.147825
EMC4	0.147811
PNKD	0.147791
MAP4K4	0.147761
TIMM9	0.147739
SWAP70	0.147704
PDCD7	0.147667
CD46	0.147638
CCDC50	0.14763
TACSTD2	0.147579
EHD4	0.147537
MYO1C	0.147528
HK1	0.147526
EEF1E1	0.147496
SNRNP200	0.147443
CDC26	0.147427
SYPL1	0.147402
TCF25	0.147384
SRP54	0.14735
ALG5	0.147294
PTPN2	0.147272
RSU1	0.147263
PTOV1	0.14719
HOOK3	0.14704
MLEC	0.147001
SQRDL	0.146987
OSTF1	0.146938
C7orf50	0.146847
RNF5	0.146835
YIF1A	0.146815
PHB2	0.146811
DRAM2	0.146735
MPC1	0.146731
CARD19	0.146703
FAM89B	0.146702
EEF1G	0.146664
PGRMC1	0.146655
NUTM2B-AS1	0.146618
ILK	0.146601
LTA4H	0.146591
RAB32	0.146566
RNF11	0.146527
GRB2	0.146518
NOSIP	0.146454
PUM1	0.146395
IDS	0.146379
RPF1	0.146367
MRPS12	0.146366
TSR3	0.146265
QKI	0.146257
VPS28	0.146254
ATG3	0.146252
NDUFB5	0.146182
ACO2	0.146182
GADD45G	0.146175
C16orf72	0.146164
ATRAID	0.14612
TMEM160	0.14605
GTF2A2	0.146039
WWTR1	0.145972
HRAS	0.145958
SREK1IP1	0.145942
IRF3	0.145938
CNIH4	0.1459
FBXW5	0.145897
MAGT1	0.14589
RALA	0.145877
UQCC2	0.145857
PSMD3	0.145847
C8orf4	0.145791
LASP1	0.145783
C11orf73	0.145754
PLEKHB2	0.145714
MIR22HG	0.145686
TPR	0.145655
PSMG2	0.145471
SZRD1	0.14546
UBE2E3	0.145451
NUFIP2	0.145429
FAM32A	0.145421
CLTA	0.145405
MAP4	0.145397
SPARCL1	0.14536
MED10	0.14536
MRPS36	0.145318
OCIAD1	0.145289
HEXIM1	0.145283
UBXN6	0.145206
ASNA1	0.145134
PAFAH1B1	0.145126
UBL3	0.145104
HMOX2	0.145079
PRPF31	0.145011
UBXN4	0.144975
MRPL24	0.144942
PIN1	0.144901
ATP6V0C	0.144893
TXN2	0.144879
GCHFR	0.144837
PRDX3	0.144829
EBNA1BP2	0.144809
ELOVL1	0.144788
VTI1B	0.144739
CTDSP2	0.144688
CD2BP2	0.144667
LENG8	0.144566
C1orf56	0.144558
RNF126	0.144543
PIN4	0.144538
UBA1	0.144532
CALCOCO2	0.144525
DAZAP2	0.144509
BCL3	0.144454
EPB41L4A-AS1	0.144432
VPS26A	0.144432
BNIP3L	0.144417
TXNRD1	0.144403
MCFD2	0.144384
SLC2A3	0.144361
RNF167	0.144331
MRPL42	0.144322
CORO1B	0.144306
PPP1R7	0.144302
ACBD3	0.144292
ECH1	0.14426
VPS37B	0.144249
CCDC186	0.144211
RYBP	0.144171
CHD4	0.14417
AGTRAP	0.144152
TIPRL	0.144126
SPAG9	0.14412
STAU1	0.144116
DNTTIP2	0.144086
HEXB	0.144086
COPA	0.144064
RAB1B	0.144026
ATP6V1H	0.143972
IFNGR2	0.14395
CCL20	0.143949
RNF114	0.143924
APMAP	0.143769
FBXO7	0.143701
COPS5	0.143689
BOD1	0.14368
NR1H2	0.14366
TMEM14B	0.143641
SIAH2	0.143625
HNRNPA1L2	0.143592
ACTR1A	0.143589
CTTN	0.143559
JOSD1	0.143555
MAP3K2	0.143542
C9orf142	0.143538
KDSR	0.143536
RBM17	0.143465
USO1	0.143427
DNAJC3	0.143343
TALDO1	0.143334
LSM6	0.143306
TUBA4A	0.143258
STXBP2	0.143253
TAF15	0.143183
NEU1	0.143174
SMC3	0.143141
PBDC1	0.14313
SPTBN1	0.143049
FUBP1	0.143039
USP53	0.143022
PTPMT1	0.143011
ACSL3	0.142999
NAPSA	0.142991
VPS13C	0.142975
ARHGEF12	0.142908
PKN1	0.142905
EML4	0.142876
SMARCB1	0.142875
CPEB4	0.14287
FAAP20	0.142857
SCAMP2	0.142804
C1R	0.142787
UBE2G2	0.142783
MARK3	0.142777
NECAP2	0.142737
NDUFS2	0.142734
CD68	0.142716
MYL9	0.142715
CHCHD1	0.142714
WDR26	0.142714
MPHOSPH8	0.142593
MRPL21	0.142574
HNRNPL	0.142561
TIMMDC1	0.142541
DNASE2	0.14254
STK24	0.142492
NEMF	0.14249
MSRB2	0.142474
TSNAX	0.142442
GRAMD1A	0.142418
PHF20	0.142395
PNPLA8	0.142361
DAP	0.142277
IVNS1ABP	0.142266
BAG6	0.142235
SUMF2	0.142207
TWF2	0.142174
WDR82	0.142172
MOB4	0.142171
KMT2E	0.142167
YPEL5	0.142153
SAT2	0.142094
BOD1L1	0.142092
SAR1B	0.142062
GTF2B	0.142021
JAGN1	0.14202
ARMCX3	0.141999
PAK2	0.141982
HP1BP3	0.141961
SLC39A7	0.141828
CTBP1	0.141805
PRELID3B	0.141796
TCEA1	0.141789
NGFRAP1	0.141736
THOC2	0.141717
DAPK3	0.141653
PDCD10	0.141652
FAM49B	0.141637
PCF11	0.141613
GABPB1	0.141573
PMAIP1	0.141543
PRKRA	0.141532
SLC39A3	0.141523
PAFAH1B2	0.141495
ACAP2	0.141473
SNW1	0.141422
SSBP4	0.1414
GRHPR	0.141391
SRRM1	0.141381
RBCK1	0.141359
ZBTB7A	0.14135
PHF5A	0.141349
CTNNA1	0.141282
CHMP1A	0.141278
BTF3L4	0.141259
MMADHC	0.141228
DEDD2	0.141199
SMAD2	0.141188
SPNS1	0.141169
TBCB	0.141139
SNAPC1	0.141118
GOLPH3	0.141076
WBP4	0.141046
UBE2J1	0.141036
GLUD1	0.141012
[truncated: 26,528 more rows]

## Sheet: 11a - deconv nose corticost.
cell_type	difference_in_median_proportion	p (Wilcoxon rank sum test, two-sided)	adjusted p (Benjamini-Hochberg)
Basal resting & Suprabasal	-0.012114	0.568595	0.710744
Multiciliated lineage	0.0030768	0.553449	0.710744
Club	0.00672275	0.730671	0.730671
Goblet	-0.0217465	0.414133	0.710744
Dendritic cells	-0.00421608	0.315745	0.710744
Hillock like	0	excluded: >60% zero values	NA
T cell lineage	0	excluded: >60% zero values	NA

## Sheet: 11b - deconv airway astma
cell_type	difference_in_median_proportion	p (Wilcoxon rank sum test, two-sided)	adjusted p (Benjamini-Hochberg)
EC venous	-0.00440886	0.668241	0.978146
CD4 T cells	-0.0142469	0.095709	0.574254
Fibroblasts	-0.0427139	0.283023	0.84907
Smooth muscle	0.00108478	0.816093	0.978146
Basal & Secretory	0.0234533	0.670766	0.978146
Multiciliated lineage	-0.010594	0.978146	0.978146
EC capillary	0	excluded: >60% zero values	NA
B cell lineage	0	excluded: >60% zero values	NA
NK cells	0	excluded: >60% zero values	NA
CD8 T cells	0	excluded: >60% zero values	NA
Dendritic cells	0	excluded: >60% zero values	NA
Alveolar macrophages	0	excluded: >60% zero values	NA
Mast cells	0	excluded: >60% zero values	NA
Monocytes	0	excluded: >60% zero values	NA
EC capillary	excluded: unreliable results in benchmark	NA	NA
Interstitial macrophages	excluded: unreliable results in benchmark	NA	NA

## Sheet: 11c - deconv parenchyma COPD
cell_type	difference_in_median_proportion	p (Wilcoxon rank sum test, two-sided)	adjusted p (Benjamini-Hochberg)
EC arterial	0.00880898	0.291149	0.370553
EC capillary	0.0234918	0.000120387	0.000421355
EC venous	-0.00474392	0.0989037	0.173081
Lymphatic EC	-0.000948086	0.835617	0.899895
Basal Secretory	0.000497355	0.908679	0.908679
Multiciliated lineage	-0.00971981	0.156533	0.243495
AT2	-0.0132973	0.00219361	0.00511841
B cell lineage	0.00431743	0.0987984	0.173081
Innate lymphoid cell NK T cell lineage	0.00244132	0.493742	0.576032
Dendritic cells	-0.0160003	4.59241e-07	3.21469e-06
Alveolar macrophages	-0.0209132	0.000273451	0.000765664
Interstitial macrophages	-0.0156911	8.32189e-05	0.000388355
Fibroblast lineage	0.00817894	0.187947	0.263126
Smooth muscle	0.0385855	1.32488e-09	1.85484e-08
Mast cells	0	excluded: >60% zero values	NA
Monocytes	0	excluded: >60% zero values	NA

[truncated: 11 more sheets: 13a - IPF disease sign. Alv fib, 13b - IPF disease sign. Alv mac, 14 - alv.fib. cl. 0 diff. genes, 15a - MdM cl. 0 genes, 15b - MdM cl. 1 genes, 15c - MdM cl. 2 genes, 15d - MdM cl. 3 genes, 15e - MdM cl. 4 genes, 15f - MdM cl. 5 genes, 15g - MdM cl. 6 genes, 16 -marker selection parameters]
