# Supplementary material for: An integrated cell atlas of the lung in health and disease
Source: Nat Med. 2023 Jun 8;29(6):1563–77. doi: 10.1038/s41591-023-02327-2 (PMC10287567; doi:10.1038/s41591-023-02327-2)
Supplement: Supplementary file 4 — Results of modeling the effects of demographic variables on cell type-specific gene expression. [file 41591_2023_2327_MOESM4_ESM.zip]

Archive with 31 entries (30 files):
- SuppT_X_covariate_modeling_gene_results/
- __MACOSX/._SuppT_X_covariate_modeling_gene_results
- SuppT_X_covariate_modeling_gene_results/Lymphatic_EC.csv
- SuppT_X_covariate_modeling_gene_results/B_cell.csv
- SuppT_X_covariate_modeling_gene_results/EC_venous.csv
- SuppT_X_covariate_modeling_gene_results/SMG_serous.csv
- SuppT_X_covariate_modeling_gene_results/Transitional_Club-AT2_cells.csv
- SuppT_X_covariate_modeling_gene_results/T_cell_lineage.csv
- SuppT_X_covariate_modeling_gene_results/Interstitial_Mph_perivascular.csv
- SuppT_X_covariate_modeling_gene_results/Innate_lymphoid_cell_NK.csv
- SuppT_X_covariate_modeling_gene_results/Monocyte-derived_Mph.csv
- SuppT_X_covariate_modeling_gene_results/Basal.csv
- SuppT_X_covariate_modeling_gene_results/AT1.csv
- SuppT_X_covariate_modeling_gene_results/EC_arterial.csv
- SuppT_X_covariate_modeling_gene_results/Adventitial_fibroblasts.csv
- SuppT_X_covariate_modeling_gene_results/Smooth_muscle.csv
- SuppT_X_covariate_modeling_gene_results/AT2.csv
- SuppT_X_covariate_modeling_gene_results/Alveolar_fibroblasts.csv
- SuppT_X_covariate_modeling_gene_results/Ionocyte.csv
- SuppT_X_covariate_modeling_gene_results/Alveolar_macrophages.csv
- SuppT_X_covariate_modeling_gene_results/Monocytes.csv
- SuppT_X_covariate_modeling_gene_results/Multiciliated.csv
- SuppT_X_covariate_modeling_gene_results/Plasmacytoid_DCs.csv
- SuppT_X_covariate_modeling_gene_results/Peribronchial_fibroblasts.csv
- SuppT_X_covariate_modeling_gene_results/DC2.csv
- SuppT_X_covariate_modeling_gene_results/Pericytes.csv
- SuppT_X_covariate_modeling_gene_results/Mast_cells.csv
- SuppT_X_covariate_modeling_gene_results/SMG_duct.csv
- SuppT_X_covariate_modeling_gene_results/EC_capillary.csv
- SuppT_X_covariate_modeling_gene_results/Secretory.csv
- SuppT_X_covariate_modeling_gene_results/Plasma_cells.csv
