# Supplementary material for: An integrated cell atlas of the lung in health and disease
Source: Nat Med. 2023 Jun 8;29(6):1563–77. doi: 10.1038/s41591-023-02327-2 (PMC10287567; doi:10.1038/s41591-023-02327-2)
Supplement: Supplementary file 4 — Results of modeling the effects of demographic variables on cell type-specific gene expression. [file 41591_2023_2327_MOESM4_ESM.zip › SuppT_X_covariate_modeling_gene_results/Lymphatic_EC.csv]

	AveExpr	Coef.(Intercept)	Coef.sexfemale	Coef.age	Coef.smoking_status_num	Coef.BMI	t.(Intercept)	t.sexfemale	t.age	t.smoking_status_num	t.BMI	P.value.(Intercept)	P.value.sexfemale	P.value.age	P.value.smoking_status_num	P.value.BMI	adj_P.value.sexfemale	adj_P.value.age	adj_P.value.smoking_status_num	adj_P.value.BMI
TSPAN6	5.06186805052433	5.05619561456844	-0.380773597960492	0.511669039423832	-0.0222298871257947	-0.3629566194772199	11.4866423818801	-1.40869189165427	1.03673489473177	-0.0731465941600393	-1.07017518761861	1.0976841173444999e-11	0.1707735870219739	0.309405929358108	0.942249294775146	0.294375166903277	0.6785448467500514	0.9743936315784004	0.9820138288522412	0.8924359171990561
DPM1	5.862825761694701	6.07973192692478	0.3003374231061559	0.102687139983268	0.0926532837276774	-0.246590343719691	10.3487676160287	1.08713635198583	0.207664593645079	0.27482052031555	-0.7102779978839441	7.26661480658323e-09	0.2877512315822009	0.8372351467512299	0.7858041477656059	0.48450171538307	0.7608341796072269	0.9946724839724358	0.9247622752401856	0.9299238717967856
SCYL3	3.22987493826278	3.16447212241785	-0.518260372933914	-0.280921813979484	0.298803276896346	0.300805955280418	5.924088253279691	-1.4998338466258705	-0.4680820182131129	0.817154349964946	0.7150578675642281	2.9949898807806703e-06	0.145703554805967	0.643626155808249	0.421265335830882	0.4809453804756939	0.655399082154386	0.9895644448691642	0.7353141964358454	0.928639187860343
FGR	4.476776243400559	4.16867720455122	-0.532190095609853	0.274750388027753	0.1054078597308169	0.5074084623681461	5.918778098097531	-1.19437330524219	0.3521118103587271	0.220601201251511	0.9458531314294109	3.0363875282759497e-06	0.243114769187129	0.7275924845859059	0.827126100590626	0.352931590262442	0.7363495671818766	0.9940208819860524	0.9414577940309384	0.9115148393893024
CFH	5.75980321688614	4.952678729839049	-0.282193425567111	1.18217598744667	0.8605904649885621	-0.4559664457470689	7.95178384112556	-0.7348575401059191	1.75815878624326	2.0387025945376203	-0.9499071916262728	1.98086013762285e-08	0.4690030819270759	0.0904887765632737	0.0517686302801343	0.350906372258615	0.8584240374892568	0.938454236215709	0.3297306438001872	0.9107456436066538
FUCA2	5.5430124359663	5.864250114461041	0.516612989885186	-0.2601161397769549	-0.754802978126222	0.0678464641404957	9.11560043568586	1.46289179554755	-0.405255740568518	-1.8372138922486496	0.1596006061876659	6.758348225879901e-08	0.155576942190961	0.688710334462094	0.0778656316147695	0.874555178475854	0.6617012810846887	0.9919791969171236	0.3821189600092728	0.9881751216459896
GCLC	3.48733120739594	3.5565932674404	0.250777334770014	-1.1072863674305802	0.8836467688006621	0.561793481908528	4.14683693834523	0.513648285982361	-1.29354742490697	1.57579675258102	0.935015631178814	0.0006383721664608	0.6118771779997011	0.207547753011286	0.127180995772133	0.3590467088901261	0.9040894160497176	0.9739900672373903	0.4631216039954065	0.9115148393893024
NFYA	3.14999706281292	2.73432141996755	0.192916695960817	-0.0709337559288474	0.209284047654523	0.1777503738076939	3.5077786798309	0.402271150101191	-0.0808356438267239	0.3902214012473429	0.290936261271667	0.0016630134165701	0.6907726076803701	0.936191699962491	0.699551537070798	0.773408329932544	0.9305591116258352	0.9980747621245531	0.886020755911595	0.980384626099532
STPG1	3.35168652792501	3.55634153239248	0.326831749673302	-0.469100302352005	-0.413495438027001	0.1430295682712049	4.5839556161980495	0.6934126262666221	-0.5297378153018429	-0.7652771610503921	0.23687042608148	0.0001008026700421	0.4941992066779579	0.6007885140717719	0.450997816806629	0.8146136869046869	0.8653123647362007	0.9895644448691642	0.7540930516401583	0.9832349401593734
NIPAL3	3.68285345780762	3.24157084335547	-0.280543196453922	0.240986074111765	0.6017524405212621	0.2255268109007639	6.9688184141755904	-0.9684564255495908	0.4730716180127199	1.90157308166683	0.6294365505050029	2.1240322596099898e-07	0.341739702757233	0.6401096858716651	0.0683631537900079	0.5345555979104419	0.7968531649095733	0.9895644448691642	0.3619156590529423	0.94123488105886
LAS1L	4.5258832125628	4.6152651941477805	0.256054648900123	-0.314217950164768	-0.393135148555322	0.3766457098015929	8.748412556901739	0.796405810791745	-0.521296621396126	-1.06845609847851	0.926288769715859	3.1767758213149e-09	0.43300840240754	0.606572415097496	0.295135018345367	0.3628148048993689	0.8429200687420126	0.9895644448691642	0.6475223900263629	0.9121509136277696
ENPP4	2.99181567952987	2.25103279955345	0.301690559009034	0.933522989668493	0.0774011157418109	-0.471002275443224	2.92149011295772	0.7882873229463551	1.4198877198541	0.185258218283498	-1.05843714728329	0.0107023853801781	0.4384214356333449	0.1689315613252349	0.8546334764634491	0.3009610285779489	0.8466073991747519	0.971925521036602	0.952289137584848	0.8956272838002841
SEMA3F	2.20789859247892	2.4091940836687	0.395675623063976	-0.7615094036444008	-0.26495227450053	0.315814649070701	2.71691531855989	0.7552486277559001	-0.8292325487911091	-0.450922111628999	0.506087175097252	0.0132689284443576	0.4569165077069039	0.41458888561889	0.6557843373448051	0.6172217446317521	0.8538111424802245	0.9841830109296388	0.8640227913026914	0.9608475865929852
ANKIB1	4.08639635455942	4.36591482965776	0.0094193005211539	-0.302852063111074	0.3783921063742871	-0.356729681917632	7.49799710776311	0.0267586008520386	-0.47274867560423	0.945022158207538	-0.784418682495881	5.8324741503467e-08	0.9788566029991452	0.6403370251142291	0.353347670117796	0.439883273896599	0.9957440012630976	0.9895644448691642	0.6934975790215088	0.927103558043912
CYP51A1	3.16043498904044	3.41378759137302	-1.6228697478601202	0.3476729551038369	-0.437328072205026	-0.7973124179565351	3.71137810013276	-2.76551269645028	0.41621579566783	-0.85123367168725	-1.41305202561975	0.0016917816351312	0.0105768174197847	0.680933765369626	0.40296354497002	0.1706980721897769	0.3857076131677899	0.9896585248922536	0.7254746308746762	0.8286960928246888
KRIT1	5.426508956798299	4.917021687753071	-0.328287049277715	0.815412302087833	0.353899160195385	-0.355354339340356	11.3164837558837	-1.21414783089823	1.76758290785786	1.21148843674146	-1.1049069379387602	5.750746197426701e-10	0.236702153304237	0.0888713594408223	0.237161695522083	0.2793254536266369	0.7318780796159291	0.9369991283766586	0.5910050053412632	0.8843574745117075
RAD52	2.6437549400614904	1.12000107261949	0.289474385821236	0.828495146215807	0.995494235292084	0.0917460753049391	1.3469549302778403	0.601954973878242	1.03286380221602	2.01496799220136	0.1686834531104049	0.1931837337005	0.552556658735629	0.31170507356709	0.0548617149778946	0.867457555869993	0.886733679895772	0.9743936315784004	0.3352987736028144	0.9874559296007062
BAD	6.115507184958809	6.567070726223201	0.114266308667485	-0.3168694643348869	-0.178937554349256	-0.3957008438204589	17.2373065744634	0.529028779412905	-0.8313326772456651	-0.7221868798305849	-1.49378187928794	4.5994519240223e-13	0.6012802760037471	0.4135036009088449	0.4766430303843	0.147930499531404	0.9015132268918804	0.9841830109296388	0.7704104336903022	0.8224253655691375
LAP3	5.825924173585651	6.178283725171241	0.4765127268744629	-0.3055901359836769	-0.202247420160623	-0.157345203430058	12.6441496943924	1.65995827871754	-0.5573703191832391	-0.5957957041001279	-0.41475047630334	1.3040809822151101e-12	0.10893797978385	0.582041693379179	0.5564632229284261	0.681726897372336	0.6315406061845202	0.9895644448691642	0.8148186077692255	0.9690771732109555
CD99	9.89971938793678	10.1881845732173	-0.385827465460311	-0.2103992253646039	-0.1823918119836799	-0.214818201031002	19.938820220031896	-1.38725102990824	-0.4433195615107529	-0.6032199777340991	-0.663125211476504	8.582099690005051e-14	0.177887502817007	0.661503289516335	0.5519890855717989	0.513722852807625	0.6841364589582762	0.9895644448691642	0.8128410706272091	0.9364218093433446
HS3ST1	7.15926132835539	6.596187809060639	0.503186217638603	0.4050000543172469	-0.0074068840279394	-0.367331947624337	7.85287572167948	1.1013417975688702	0.515095419115302	-0.0148782729552583	-0.6878400171979301	1.74189984483869e-07	0.281247000237002	0.611092579473131	0.9882491824701322	0.4981389485527979	0.7584338537196879	0.9895644448691642	0.9953337194893446	0.9345067111654064
MAD1L1	3.52923289792967	3.94117053522576	-0.235226542871678	-0.1299233250618469	-0.6605744796041839	0.0904970983246381	6.81578369914325	-0.657343522620167	-0.195169331653395	-1.6309542877476697	0.2012592971600499	3.1063924550407e-07	0.516737561990398	0.8467775586046601	0.114955880938329	0.84206207301363	0.8712181418215396	0.9946724839724358	0.4476653024612891	0.9840605155534812
LASP1	6.1168574906717	5.71980797838959	0.0463018642887429	0.370886032703497	-0.051258383993488	0.435741288562528	17.990148468304803	0.2408936065963189	1.04274291333532	-0.234726059719794	1.79661346797846	2.4517255415987098e-12	0.812444092149766	0.306823367578336	0.817251922949019	0.0849133836157348	0.9702002710689284	0.9743936315784004	0.9370846634753608	0.7730420298435988
SNX11	3.63568733841235	3.97230295849333	-0.375534648028753	-0.249137429371888	-0.243622154551483	0.1986063108522459	9.38205918887593	-1.52708260036921	-0.5866162439814631	-0.89015652538197	0.686578916427082	4.62873989383304e-08	0.138852969086185	0.5626771640585749	0.381622884417798	0.4989338951432849	0.6518312639169891	0.9895644448691642	0.7127763212329676	0.9345067111654064
TMEM176A	3.90774905105015	1.4314389446562998	1.13044535881121	2.94640032863034	0.528094333526879	-0.6848699265474449	1.68358575555884	2.3629481602175297	3.2366785169385497	0.918058131431132	-1.08953928404135	0.104232590019373	0.0258911524860385	0.0032891334681931	0.367026943849232	0.2859119088132069	0.4742101933732331	0.7797742671691109	0.703988980449058	0.8882548518411943
M6PR	6.08751384008018	5.31935124296223	0.0321147658520886	0.6896936129432	0.222650571345265	0.490475116293101	15.222030020998002	0.1554857575559849	1.9040824693272504	0.962563589682141	1.96574050659921	4.5838359616712095e-12	0.877676720912433	0.068038628627463	0.3447724082558969	0.0601466663720058	0.9823295397962732	0.932522882661496	0.685766875179543	0.7426261662500978
ICA1	5.70015315723431	5.87278592336251	-0.674652133612619	-0.099594291595843	-0.1235043831935549	0.4177825516970539	14.734913496421	-2.63171904215331	-0.219611617668736	-0.451112076602514	1.36012628893946	3.90875366072431e-14	0.0140992845393726	0.827888711644253	0.655648850509796	0.185467362393451	0.4201482008374217	0.9946724839724358	0.8640227913026914	0.8408072381240156
ALS2	3.26998573945305	3.82871154299258	-0.261877208176353	-0.961612828642195	-0.1688156700880289	0.417686671566424	6.51175819065288	-0.7150696353096329	-1.4331184631149598	-0.41402188003358	0.894659817452104	6.66382610594192e-07	0.480938230966372	0.1637400356258419	0.6822537117867181	0.379176779931709	0.863463358740298	0.971925521036602	0.8768971357728543	0.9147387063520566
CASP10	4.71631660393463	4.703336845466519	-0.0204072914350288	0.0294414537765661	0.27554057910246	-0.286031581779037	10.9799835070601	-0.0779077428492476	0.0618870732064878	0.934566307870034	-0.859073070429568	2.9231300312844095e-11	0.938497921182173	0.951126062824964	0.3586110990447129	0.3981516523239269	0.9914222356742	0.9985265842670348	0.6976532605569715	0.9196426293415456
CFLAR	6.36693345752424	6.05674400936972	0.345821716210674	0.214105835245482	0.2458078309450689	-0.0492883801818793	15.216374262877	1.69230278492928	0.601232278990573	1.04237226477489	-0.19771332708322	1.8158943009226798e-11	0.103480926968318	0.553362183064703	0.307607318601988	0.8449883661943101	0.6246247550277494	0.9895644448691642	0.6581258292330558	0.9840605155534812
TFPI	10.9616019531052	10.1443917675277	0.028821668118049	0.9772675120156008	0.472690301710091	-0.3426276265201239	33.7339550621881	0.1640035242698869	3.21558858608608	2.4136095242722	-1.60196463235824	3.263988180671549e-20	0.870996982549397	0.0034952356680413	0.0231392161375117	0.121370119890046	0.9802871365321408	0.7797742671691109	0.2368024097525927	0.8121476885426917
NDUFAF7	3.6828603475278094	4.12995470137594	-0.302922350282858	-1.28969843364395	0.25137038367175	0.7986361903847601	5.6347081978611895	-0.6955301374401001	-1.71966328145313	0.519056068881068	1.5641595862272295	2.8398792421138105e-05	0.492893543407141	0.0975225559856329	0.6081157248269631	0.1305250776963309	0.8648862500856157	0.946490494056584	0.8393158578809298	0.8121476885426917
RBM5	5.48008382091428	4.41166326480601	0.520723258140676	0.688006870574286	0.7069846691151701	0.19817993902479	8.84527278860794	1.9014314179741896	1.4552066739461005	2.29579420399882	0.605999462263879	2.1074074427653403e-08	0.068649956099096	0.158058464498348	0.0302663947679314	0.5500882206801441	0.5661134060925452	0.971925521036602	0.2643373541512351	0.9439166584080134
ARF5	7.46256561468368	7.32621664978668	0.0861333086850237	0.183742691474032	-0.325713708193742	-0.188313828119039	19.100025823493898	0.456330116774942	0.563456378008138	-1.56630755681927	-0.8544043773023281	2.1660250346286103e-12	0.652292605286833	0.5784319494463299	0.130585300024278	0.401608794506346	0.9208537745852986	0.9895644448691642	0.4696778490127319	0.9197641540515632
POLDIP2	5.377542349335821	5.49563495333036	0.215049211577707	0.3392214057990689	-0.3908816940729029	-0.300281407598694	14.3448652802041	0.977207244250357	0.847235948516183	-1.52781391016767	-1.10758501983377	9.184979656545592e-11	0.337751890614298	0.40460588244614	0.138752848085638	0.278444618699439	0.7950601778345797	0.9841830109296388	0.4822788917138682	0.8843574745117075
PLXND1	5.62446718563941	5.633011642882121	0.131876044924484	-0.3169342627709989	0.4351783575868039	0.0966903874662946	9.740593340864038	0.374079999493598	-0.494464964778382	1.10028020903169	0.2142490261551319	3.65422493613115e-10	0.711378215741814	0.6251301019359929	0.281293204026995	0.832024299685837	0.9395947587648849	0.9895644448691642	0.6336576672674485	0.983966927038346
AK2	6.68220760547348	7.34644241180604	0.319122548764908	-1.03332660513885	-0.422638118835114	0.584045380546644	18.3585118238894	1.68032855970697	-2.9566026907380896	-1.86269259088374	2.50670944819352	5.64816467623476e-12	0.1061169282337849	0.0069622076682805	0.0750280970051172	0.019780507721434	0.6262546058412575	0.8003022552023477	0.3762474683662919	0.6579710286838871
CD38	3.82561949380166	3.9150130873694	0.0243400177704495	0.409095560080899	-0.6456598388075251	-0.1740881217269459	4.71749421978632	0.0484148713966329	0.436194752937941	-1.1169197432227098	-0.2727944438929239	7.084960623828399e-05	0.961755603969832	0.6662960501990489	0.2742443007979839	0.7871662315789829	0.9939142270936414	0.9895644448691642	0.6262166855613496	0.9831193040749956
FKBP4	5.64930880843291	5.34761694168853	-0.0896768859969714	0.4883563045004579	-0.169389833272005	0.475517570830091	8.50370668142179	-0.243851646643956	0.745397680964614	-0.406667413454701	1.07572203590786	5.21738876111941e-08	0.8092905335344301	0.46272807447854	0.6875987918211229	0.292046177600951	0.9689990726906876	0.9865583406584808	0.8796935639038088	0.8912704278415924
KDM1A	4.17866899620438	3.76033725077428	0.0274654414663071	0.38598407925385	0.192720234119698	0.0700410683362117	6.926090298263429	0.0865497772095629	0.692748599412399	0.540489062723232	0.184605996394697	1.35249996896976e-06	0.931698052140169	0.494633102837532	0.593467779740206	0.85499731697935	0.9914222356742	0.9895644448691642	0.8305546696794034	0.986198005535
RBM6	5.684539806882371	4.79998543545464	0.1791068826224869	0.7256127841101	0.582798610205051	0.173838719839909	10.4877106780842	0.832351522003255	2.01653993128198	2.4293117540150098	0.6874616382141839	8.33529820036114e-08	0.413678224341351	0.0554991756059657	0.0232825335817277	0.498717369369816	0.8352791246090516	0.919857810762208	0.2368657702455015	0.9345067111654064
RECQL	5.80513362544284	5.80583285604296	-0.396707990483355	0.2378512485435349	0.263122687259152	-0.262339020010701	13.074392903194198	-1.42957288587306	0.4818693469623139	0.8634243502097321	-0.757210642781519	6.12368560108441e-13	0.164746411173887	0.633930234496213	0.395799530376636	0.455731627317472	0.6718614851960728	0.9895644448691642	0.7210178734890536	0.927103558043912
VPS50	3.91223798895592	3.29903640738954	-0.1694842872785899	-0.109595606632715	0.943533913109331	0.376799756964793	4.86591298357493	-0.415388791364765	-0.1643013219545319	2.16752088143856	0.8044637774846929	9.07387440106378e-05	0.681272930724062	0.870792346252734	0.0395782777629825	0.4286871287083679	0.9271794341858176	0.9946724839724358	0.2976637751950741	0.9232223696238036
NDUFAB1	7.460323623552001	7.70802891472706	0.186911605703598	0.174844924543604	-0.8039967851018481	-0.0580867379768636	18.8709792917573	0.952234225310999	0.49180331522211	-3.51547419127448	-0.24235705539381	3.74512538442507e-12	0.350724890257071	0.627454050963464	0.0018396189920168	0.810680681320899	0.7999203157667613	0.9895644448691642	0.093916236393663	0.9831193040749956
PDK4	6.354995770883889	4.56599993372552	0.582920888482204	2.04092927479607	0.6650256032429929	-1.01983022236175	4.724291285885441	1.15183868543391	2.4168064253112003	1.27648649749913	-1.7816806626364898	0.0001964235804051	0.260775739451563	0.0237613068112117	0.2143406323542619	0.0878975581106348	0.7467256016481105	0.9083224298288868	0.5665615780227018	0.7771078766059555
SLC25A13	4.99790747074705	3.67048043277466	0.259751473069617	1.13020503472149	0.5332947145993371	0.0193115687153368	8.46331162996706	1.2320323920761398	3.19099090474568	2.43459278862278	0.0816147405902592	6.834351591536741e-07	0.230110550212566	0.0040231672979308	0.0230007973523729	0.9356597705498272	0.7284422329435366	0.7797742671691109	0.2359404916409181	0.9940839407611612
ST7	3.1428422614645	2.78082887777572	0.3624037691711729	0.174895798019788	0.0956354397672602	-0.044813532552209	4.25500631361228	0.9185630645742652	0.237417166129807	0.21185753082461	-0.0880612222265975	0.0002397901330319	0.366767612051215	0.8141940455057042	0.8338701979238679	0.930502792220369	0.8109123946134204	0.9946724839724358	0.9438573174706532	0.993972415888224
CDC27	5.6187697537863	6.081845457421241	-0.316109436424021	-0.4687922993135539	-0.200467962935316	0.136329734021026	17.5411040344836	-1.50254689535184	-1.27552431832316	-0.8541617344439828	0.538455095880647	3.7300830442943795e-12	0.145768082539989	0.213405478482143	0.401320924200006	0.5948901996433321	0.655399082154386	0.9743936315784004	0.7240063597647541	0.9549353707752656
HCCS	4.537894783468451	4.9130747747639605	0.0756642995675552	-0.0439259907290307	-0.446526947534829	-0.183418704337488	8.48652086506601	0.221089304437753	-0.0699577713528321	-1.12339138435882	-0.428712844578597	6.51240886310915e-07	0.8271255193043829	0.9447660421201608	0.273319830196396	0.67166966886935	0.9729358454899024	0.9980747621245531	0.6248498523470752	0.9683692562033848
DVL2	3.73850143016974	3.1078534106838	0.520446786836805	0.670085204549579	0.3455948790269699	-0.4990556666101919	5.10487707347997	1.45448189065205	1.00870096388184	0.8309905931118292	-1.06874820710876	2.5486005679266603e-05	0.157779672034479	0.3224139262483549	0.413545416054281	0.295005805954049	0.6635198376961987	0.9743936315784004	0.7298614818079587	0.892644368493519
UPF1	3.8591594484967295	2.8274466929220097	-0.345833440203266	1.78809876379395	0.309814074484088	-0.7218150004306451	4.72354291163402	-0.9408921159886592	2.7460651682456203	0.7668573309387121	-1.59675259493738	6.97267783005629e-05	0.355420508299662	0.0107996772726228	0.450073960982187	0.122405210442055	0.8027738651947794	0.8785823251285063	0.7536246927994714	0.8121476885426917
SKAP2	6.493296120624731	6.633207883458849	-0.285447829500173	0.155455434617547	0.201341594934811	-0.5083002009285179	17.6891503250813	-1.24578716910567	0.3767239786392989	0.7837184015656321	-1.7385446336615802	5.128065879911732e-16	0.223952235933206	0.7094358541444409	0.440286940134084	0.0939454351409535	0.7241679462563446	0.9940208819860524	0.7476074871271077	0.7793172320136894
SLC25A5	8.117377811858491	8.78975323597734	0.107096613259765	-0.201904450134191	-0.803654747515876	-0.392048493156755	19.7036708630618	0.4645102275824269	-0.484033398813878	-3.0001172119073	-1.3807666371056295	5.0766415024231904e-14	0.646391506286506	0.632697556847307	0.0061570353960918	0.180330354309095	0.9180573798609932	0.9895644448691642	0.1444055868065263	0.8361039036437062
CCDC109B	5.4994998433976905	6.232986885331679	0.276650930173088	-0.537212562562794	-0.54381497805951	-0.267761437691564	13.2463160405543	1.06686360945766	-1.13520011741434	-1.76739313592838	-0.831312072437073	5.46027998768388e-11	0.295869770927927	0.2668366955328869	0.0889554227766925	0.413884518721604	0.7684376198310612	0.9743936315784004	0.4054115783735525	0.9212864972130778
POLR2J	6.76512362164164	7.29486853921498	0.33009540347858	-0.51052467734909	-0.351420562396066	-0.103073619454937	16.742320690581	1.5955858927751698	-1.35039795183749	-1.4418964610266998	-0.4045529787586029	1.4446415289829e-11	0.123902508775562	0.18969235875774	0.162502353239499	0.6895606129405091	0.6447713192609322	0.9739900672373903	0.5089550677792607	0.9717048479822056
DHX33	3.7061816297109	3.67566127680297	-0.5306504878547771	0.244549512118493	0.1212810738090519	0.2420143785659179	5.48872298236418	-1.32689542473847	0.3590864053306071	0.275419437356471	0.508796209506687	2.04175199110922e-05	0.1960869257352939	0.7224554180196621	0.785171345839923	0.6153178421366391	0.7012788230256585	0.9940208819860524	0.9244362652367972	0.960800911569011
THSD7A	5.109455893601821	4.3882249435283605	0.0373849965225844	0.7168031913487349	0.775734481113577	-0.325231751793656	6.39075893137969	0.0931495488572773	1.05355720372056	1.76847800479603	-0.68182896999256	4.5581382027099296e-06	0.926505111935952	0.302258262090997	0.0889084318150123	0.501789848390731	0.9908493725994862	0.9743936315784004	0.4054030482753265	0.9345067111654064
LIG3	3.1361539364446904	3.54561328983793	0.0761916189520198	-0.6878541329875321	0.0556665103785021	-0.0093622724298564	6.94530861465413	0.243014517605326	-1.192040080923	0.157564804814899	-0.0231289375345008	2.2513610973833e-07	0.809901157993418	0.244012510541272	0.8760170393051291	0.981724020778673	0.9689990726906876	0.9743936315784004	0.9610125305875388	0.9984315844374176
RPAP3	4.170557374915759	4.68936864396538	-0.026931510663077	-0.461602628259863	-0.458250158994286	0.0272764722147889	8.35172455811629	-0.0778670725414866	-0.720118912658419	-1.1660551185804198	0.0627546608824797	7.820478512271051e-09	0.938529959877354	0.477876194904211	0.254177522999821	0.950441831752305	0.9914222356742	0.9865583406584808	0.6077021826568207	0.995479146687662
CIAPIN1	4.92908883779689	5.51369857304795	0.375986615066152	-0.5860232327112679	-0.6204889178409351	0.303512367021359	12.6613848434238	1.49829560929502	-1.24431480989755	-2.07097766475539	0.9638079166063191	4.4495438048033796e-10	0.147126474793358	0.224545546688986	0.0493300308841068	0.344070951393959	0.6565474074760312	0.9743936315784004	0.324345445293591	0.9087903173271122
SPPL2B	4.24445172463051	4.00222954412168	0.617629391833791	-0.920187141207643	0.296407927588801	1.2322956706012	6.91726866428678	1.7815949257631298	-1.40528089664844	0.7441001277942779	2.76038555279491	2.41345242868151e-07	0.0865011131093822	0.171774564165892	0.4634883103295129	0.010441792155235	0.5976434573973858	0.971925521036602	0.7628719947280672	0.6085195810085013
FAM214B	3.33265397439707	4.04666541858594	-0.314133425407831	-0.239628802888863	-0.6955796717662969	-0.497662717046943	8.16926669410213	-1.02199671252277	-0.424097757396898	-2.0152657827762	-1.2825153178776998	1.1918751116145501e-08	0.316198162930549	0.674982956653357	0.0543242430191749	0.210978763028445	0.7831276303090076	0.9895644448691642	0.3347315090307149	0.8555772341082711
COPZ2	2.51269010788324	1.7845614931766	0.2275455890389129	0.253160050907737	0.927415626173937	-0.0729331894405429	2.06397837477752	0.4275008940985879	0.274723108798953	1.58571014610107	-0.1121921051181	0.0551946106438147	0.6729912331768722	0.7857002551546429	0.12651102716712	0.911536466019157	0.9267703951521722	0.9946724839724358	0.4624023780863142	0.992415980827627
MSL3	4.64556486848955	4.947129592881099	-0.478619479488067	-0.0300686398906989	-0.416788340829366	0.0007077285768076	10.161425335815698	-1.57111104665865	-0.0543385712407693	-1.23355972217361	0.0018892376006483	1.51731586364984e-10	0.128248309236272	0.957080811044265	0.228402779245971	0.998507028583674	0.6447713192609322	0.9987693378893844	0.5821308191270129	0.9999026960966642
CREBBP	4.64358946108562	4.289785854033029	-0.36428737542145	0.289010337645242	0.5949696395884699	-0.1503828460568169	10.5063986978416	-1.42116429884205	0.640536688769772	2.13765735310609	-0.4786491138818989	7.504708215725109e-11	0.167152809205938	0.5274292489462271	0.0421154388531482	0.6361889970053101	0.6736873315123907	0.9895644448691642	0.3054644322172253	0.9634710704841782
GCFC2	4.0293569948465695	4.04418764670976	0.342315363004562	-0.41642557940895	-0.097887208570335	0.512709554238581	5.70791175658595	0.810041653206797	-0.535915326649848	-0.200536381137987	0.9647411194381	9.33170157388073e-05	0.428852543955429	0.5967132877472479	0.8435831620223551	0.3437422696689249	0.8404045415038434	0.9895644448691642	0.9479585646108818	0.9087903173271122
WDR54	5.368639023002269	6.28284188718534	-0.171159748874477	-0.635131107326444	-0.526930375033264	-0.271708537924902	16.673127401528	-0.7393065385470949	-1.4794925342531002	-2.00162936095804	-0.923834464841638	2.1167878490325203e-15	0.466343714489767	0.151024167223946	0.0558619149567283	0.364067464090506	0.858042275002999	0.971925521036602	0.3387447912168256	0.912751214942668
CROT	3.44096246063467	2.6318366432477003	0.6452025564866579	0.268740751689782	0.341726354085739	-0.233015803698081	3.86319002838676	1.67271175614288	0.398151094871392	0.819912554449798	-0.529245744738034	0.0009190698512702	0.1065560101350219	0.6938876714985789	0.4199425611536129	0.601439734510487	0.6273188801534145	0.9926050924286912	0.7347450561219234	0.9570910336142856
KMT2E	7.4648138511775	7.373086888333499	-0.143918387870419	0.267848609597208	0.253223748662625	-0.191279345735181	26.65311793482889	-0.916382395581861	0.980444404913018	1.41604616026346	-0.9872514435743108	2.7211760484764905e-17	0.367929882598927	0.3361046379112579	0.1686900360450769	0.332931146106221	0.8117587939183772	0.977506017698868	0.5163239941347434	0.9027544205540788
RHBDD2	5.98228053134714	5.94689340262446	0.199829406416244	-0.142528188420923	-0.239971838423969	0.393816579219442	12.3034780401711	0.704234770417119	-0.2800967158154799	-0.7390881432242561	1.14019383905973	1.56833934542142e-09	0.487811796706574	0.7816208433672241	0.466739290615381	0.264784605160172	0.8636015625217822	0.9946724839724358	0.7643843966501763	0.8807574912725361
IBTK	4.784334471878691	4.84282597346367	-0.212476120981468	0.367155395844411	-0.237712132786765	-0.262242085567336	10.660752816766	-0.769170154147406	0.716868491260712	-0.7544625641128051	-0.749901605381653	5.5028082336959293e-11	0.448723803650764	0.4798460544413611	0.45735106441286	0.460046364476416	0.8515719918112881	0.9865583406584808	0.7584302404004003	0.927103558043912
ZNF195	4.24193444772408	3.97280657319589	0.145772403494241	0.172638404689311	-0.286420803027719	0.313065842734984	5.6666659445199095	0.345927547429507	0.224103243856121	-0.595872888307077	0.6042943560030289	3.05206970465422e-05	0.732851148120742	0.8244541171081919	0.557762443403915	0.550949095753235	0.9464813967152796	0.9946724839724358	0.8148186077692255	0.9439166584080134
MYCBP2	5.787975826228981	5.695925338265691	-0.0492460501948592	0.0042693138251133	0.26568600335052	-0.0147363620969514	13.5964345073548	-0.1964374769088289	0.0097829348302809	0.9446912648910748	-0.0480404655249226	8.662826734515061e-10	0.8459024226799409	0.9922692959586832	0.3540567658591499	0.962058340516165	0.9742135263836122	0.9997299144638372	0.6938088430386709	0.997346007687386
FBXL3	5.1571602481271	4.841130190463191	0.511446458610887	-0.101315187462964	0.539459190259081	-0.0573832759324494	8.09763006442834	1.5000138282477098	-0.17092113722812	1.3876452197333	-0.139123189293807	8.9879361489656e-08	0.14568248920837	0.865631451885743	0.177056861584389	0.890474260961705	0.655399082154386	0.9946724839724358	0.5251256410816645	0.991024352134284
PDK2	4.1725052255972095	3.82539071563164	0.127802082556676	0.2462452649971269	-0.0452443872256681	0.186375240626147	5.65246736738726	0.312439064692501	0.3398104906357029	-0.0987092357657058	0.3793259775935511	1.59390687336275e-05	0.7573596418298509	0.7367322569037551	0.922170893152889	0.707526329906304	0.9543565398249968	0.9940208819860524	0.9748851963673172	0.9720190484518708
ITGA3	4.33911066578822	3.4693980003989	0.6740514899414511	0.397360480361127	0.2421873661178999	0.48771949609936	4.429075458584969	1.53036585395686	0.501759971112285	0.4774650989913571	0.902117518627457	0.0002666861183165	0.138017408476283	0.620092045935555	0.637020649910807	0.37547850508105	0.6518312639169891	0.9895644448691642	0.8541646042164467	0.9147387063520566
ZFX	4.08959458016009	4.13480771240227	-0.4729483697523571	-0.0996314243978077	0.3149000189691789	0.13360231592168	7.16645622851102	-1.2880298592378	-0.158293962479238	0.797837908934525	0.3049890561263499	2.93689759854582e-06	0.213109248591615	0.875454396455222	0.4355719709942749	0.762858451901347	0.714114121067004	0.9946724839724358	0.7452290466629247	0.9800716004279374
LAMP2	6.2982147690282	6.33269092310642	4.58063960152075e-05	0.0964478903281699	0.121286045179235	-0.161950870463221	13.250768154571	0.0001649084767192	0.197687887784778	0.384075379959839	-0.475174329434034	3.1160549740793405e-10	0.9998696920724948	0.8448430599405609	0.7040584512877621	0.638774140552947	0.999889953273322	0.9946724839724358	0.8881703996956803	0.9634726294376532
GDE1	4.25394022918621	5.08339139713532	0.3909591698569439	-0.6427102797377989	-0.743759318295075	-0.3570689856409579	10.5522817023015	1.3658751992344902	-1.16790058445546	-2.19076014426192	-0.945930988655725	6.841434290052249e-11	0.183677929025403	0.253445456615515	0.0376289847972131	0.352892622880508	0.6916792959328545	0.9743936315784004	0.2896381462879475	0.9115148393893024
C19orf60	7.06941829385731	7.144691719934079	0.217823358320038	0.15364895770834	-0.11258407415476	-0.28767318321932	17.0363451765743	0.881365552752805	0.341515946096349	-0.393234686097887	-0.914090613050358	4.88884544024918e-12	0.3879600886121239	0.735474893568576	0.6980539161070749	0.369204505911242	0.8233841492737729	0.9940208819860524	0.8853063150895478	0.9147387063520566
OSBPL7	2.84719324808578	3.18508803325387	0.6178645172857751	-0.6334690122199561	0.1225125862035119	-0.7901641138961859	3.75765233633598	1.23728871701607	-0.6977175660596638	0.212254110596122	-1.25931284440965	0.0015255108855545	0.227815744065218	0.4915468864516339	0.8337136305604529	0.2193999212113599	0.7267441949775442	0.989058251096658	0.9438573174706532	0.855752879100826
TMEM98	5.66679738458233	4.7454632738989	0.430098182999344	0.703238120425614	0.2369626237876489	-0.28649680191221	7.17361831304095	1.2251001416632	1.2074704394282	0.630397010360591	-0.721039815552028	1.75650107731017e-06	0.232339600759378	0.2391200281527589	0.534429733759965	0.47807283401993	0.7291834927274204	0.9743936315784004	0.8036211789697768	0.9276446341805218
MAP3K14	3.18691618355108	2.53402281859592	0.8305604442086241	-0.198873835149697	0.331514185722855	0.562440652789714	3.64143786386008	2.2613898020004704	-0.296740571723398	0.7815529109069019	1.27387740213881	0.0018187743216798	0.0327759547710455	0.769177150360015	0.4419226391980839	0.2152186138739689	0.4965052094808664	0.9946724839724358	0.747936763995382	0.855752879100826
AP2B1	6.094909481212991	6.09176579775676	-1.06843302422924	0.372329747079077	0.50418443294179	0.286814490253772	12.054858798551304	-3.9823424197942296	0.8296216639655942	1.71787193564044	0.9037663155047329	3.0883839212771203e-10	0.0005330926948588	0.414833984402856	0.0985061454594168	0.375151869630416	0.1809652024375977	0.9841830109296388	0.4214285471158508	0.9147387063520566
ZNF263	3.83932818430064	3.46847948656367	0.333945644301777	-0.0501990060678674	0.460995730709512	0.3889008706775829	5.403530949352519	0.988111075527178	-0.0839746394872769	1.17319126467651	0.949638287896003	3.54615809997313e-05	0.332729592691269	0.93376237839478	0.25197965134626	0.351917321365236	0.7898816536474542	0.9980747621245531	0.6062427975307482	0.9115148393893024
SPATA20	4.1195434220891	4.45418473743121	-0.141618279025901	-0.278656370484659	-0.981833750590476	0.199138758499021	8.14883819463216	-0.456613584292882	-0.5122548026287961	-2.9037611567510293	0.578510244536952	8.294576582312482e-08	0.651794526725473	0.612933289489327	0.0075531250724488	0.568228968929577	0.9205040598331946	0.9895644448691642	0.1522310455426933	0.9483306590775558
TNFRSF12A	4.8403278005363095	7.37109160181215	-0.8618449789045891	-1.08359822868698	-2.59660722097238	0.265920995380174	7.020339433044361	-1.601948330948	-1.04488727347966	-3.7972612373863	0.404486916156723	9.90112321018119e-07	0.121482374864629	0.305865644695838	0.0008174933178643	0.689409480560033	0.6424004879434351	0.9743936315784004	0.0690014395502119	0.9717048479822056
RALA	6.345045670095531	6.568567552925611	-0.163184732912006	-0.5233191823625779	-0.1084728325235619	0.70017293648324	15.1171752217301	-0.612626457152068	-1.07038212168764	-0.362443515715931	2.06977053722809	2.1478173232145695e-14	0.5454449121490751	0.294283794038748	0.71995022904248	0.0485452465916903	0.8833358139465308	0.9743936315784004	0.8945769024746387	0.7218230749796132
KDM7A	3.8399577680929	3.286997378362	0.0177337357031806	0.0582805471391673	0.8705571022117551	0.0167229987412106	4.519127158601179	0.0415290733508717	0.0802944556384108	1.8587479358519	0.0331306409000807	0.0002447868761406	0.967193994347942	0.936647560313488	0.0745112074597669	0.973838611813193	0.9948867204678744	0.9980747621245531	0.3754248293074243	0.9984315844374176
ETV1	2.83935965913859	1.62771611622649	0.3535453159740629	0.909989291915455	1.05275695705194	-0.4178641074193179	2.01229570876903	0.72006713328011	1.07203953823555	1.96717530751705	-0.6995456214151761	0.0575073954383014	0.478220940465651	0.29355983582837	0.0601270650516611	0.49045639449398	0.863463358740298	0.9743936315784004	0.3480396746123618	0.9311634583485974
AGK	3.81319650302939	3.31145017253344	-0.190122746879379	0.5499188443209201	0.516420186578185	-0.144822814407077	6.03160778761391	-0.693887204792376	1.21123176345103	1.74554838736835	-0.461296490800601	2.85431141901511e-05	0.494632354425427	0.238040181085281	0.0941764598846855	0.648985922948478	0.8653123647362007	0.9743936315784004	0.4144346919906113	0.964810757412596
PHTF2	4.04315635626307	2.8873563834427	-0.8397904857070551	0.940735182642116	0.8710522516618249	0.419026963240089	4.7394988352872005	-2.1147405783951	1.41986129229677	2.12659877018209	0.914280537828824	0.0001515974201437	0.0476285705405304	0.167556534623613	0.0474891326964694	0.3696589336280589	0.527763517771408	0.971925521036602	0.319589787158972	0.9147387063520566
FARP2	3.26994036304406	2.7552791574234106	-0.6828094297404929	0.90496377261796	0.22685851548417	-0.2256002697655469	4.398587886876809	-1.70705842978662	1.3053586178692902	0.529769008244709	-0.467257071776385	0.0001643535914911	0.0997283873103454	0.2032048045495439	0.600767189669255	0.644208362545058	0.6214479993242485	0.9739900672373903	0.8352234938282873	0.9645302016129008
GGCT	5.74442002130422	6.01454424495271	0.5123730111596819	-0.232060454509871	-0.6950376934619319	0.0590281180201176	11.6426886819082	1.96003173081752	-0.4824324821773479	-2.26456600560944	0.187291450196393	1.20628148768094e-09	0.061542605187623	0.633849935567839	0.0328559370260657	0.853075454442277	0.5548249886842122	0.9895644448691642	0.2725222764989997	0.9860327452342276
DBF4	3.2919646761351604	3.26263156486162	-0.458778554763882	0.42778896922788	-0.0335236740696551	-0.151436864769038	7.52926125909801	-1.68882243774611	0.898984440978972	-0.112921509502112	-0.4545960576719939	4.68120793710866e-07	0.10695483147669	0.376946311746062	0.91123629279163	0.6532699144475561	0.6286911065107088	0.9841830109296388	0.9720537131579255	0.9651760115612084
TBXA2R	3.0188039712844	2.9987052565052097	-0.954195940465915	-0.427890661272126	0.210394546420769	0.983937616459178	3.28792958505651	-1.69556517590924	-0.4501489769131679	0.3474604822434749	1.52131517852195	0.003886506440383	0.102001636260314	0.656353841839139	0.731060118751072	0.140536771162387	0.6230130752561803	0.9895644448691642	0.8990502789988014	0.8121476885426917
IFRD1	5.3568102123760095	5.56792279281056	-0.1477967068656659	-0.259264740281113	-0.0888951652140304	0.3562480383262439	6.60901372770592	-0.30031958808472	-0.297323584628424	-0.1591382675985719	0.604576431940386	8.86975433622774e-06	0.76634249014126	0.768607060349955	0.8747935110695441	0.551027392197828	0.9564247204269226	0.9946724839724358	0.9607363593873202	0.9439166584080134
COX10	3.4015304470431804	3.2760173430884	-0.119366970623812	-0.145747525100535	0.0090710885023557	0.317239124965594	4.81343614402204	-0.289519518743985	-0.201606101992387	0.0197655274152526	0.641216862735319	0.0001356413455509	0.7745859028756	0.841793860462515	0.984388053234972	0.527058030008168	0.9581161237856984	0.9946724839724358	0.9939524510605792	0.9393183184661492
GTF2IRD1	2.7595596754068703	2.3778293147279905	-0.39903829803802	-0.409052496635996	0.688127613253781	0.578092035661749	3.31616538990655	-0.856520691735023	-0.5058511213661301	1.4130003495847	1.01775842853249	0.0026972210060337	0.39953550254489	0.617223318838214	0.169515859723242	0.31817046128078	0.8288621068452596	0.9895644448691642	0.5167189600332394	0.9014360499304244
PAF1	4.8601890991413	5.00374738396645	0.37587494281434	-0.425110632205101	-0.4436973245443379	0.4978977285122379	12.4713673148579	1.6264063576901695	-1.01959419162561	-1.66606147987619	1.7956637378363	7.022554796118221e-11	0.115985709450769	0.317326446351818	0.107751142177395	0.0843882015657278	0.6374190069394565	0.9743936315784004	0.4339955093151862	0.7730420298435988
VPS41	4.76275805901656	4.83311000839815	0.2170581378099219	-0.0863372267227836	0.0984400348724778	-0.3399097038099899	9.31253428475986	0.699996009178143	-0.1548432946494519	0.277114414408788	-0.873182245335509	1.06826001404424e-08	0.490809984986974	0.878142878487814	0.784080612754745	0.390557597885992	0.8639470424055319	0.9946724839724358	0.9241675166389436	0.9188640611830864
ARHGAP44	2.6758499972316097	2.73217674468553	0.0550455622625785	-0.9193340183320792	0.7819758834765079	0.1615723327441839	3.63646073222437	0.118207265790573	-1.08146021330835	1.51754093221041	0.267583930882868	0.001197407359305	0.906811946402734	0.28942156122385	0.141196544828687	0.791130895135979	0.988019890928596	0.9743936315784004	0.4863246610624873	0.9831193040749956
ELAC2	4.637328617239611	4.39936912986283	0.384896742718531	0.0596905468590241	-0.11624032610813	0.541508135380999	8.92766263691695	1.35095348886003	0.115188260108981	-0.348427818449701	1.5361255462393302	4.556953726005639e-08	0.1889283110552289	0.9091832003903452	0.730492427005375	0.1366038105179509	0.6957364723200131	0.9963635154851672	0.8990502789988014	0.8121476885426917
ARSD	3.41437979937288	4.3065279810996495	-0.1140427605595259	-0.5067261598515821	-0.0001214225834966	-1.28752034919769	5.98161725665349	-0.263709503497262	-0.663581521430186	-0.0002476221734756	-2.3687589195417904	6.29791625768099e-05	0.7945800590160799	0.512800484020816	0.999804733253356	0.0257727999108328	0.9644805664992876	0.9895644448691642	0.999857163449386	0.6790498482459716
PNPLA4	4.19863137218817	3.82749677419729	0.711692573513533	1.05214276838389	0.354300198487821	-1.90091629114781	4.82376873315795	1.55971240410097	1.21431452455314	0.651288107939518	-3.06231851718538	5.35107019891464e-05	0.130918518530908	0.235542182418717	0.520575979608259	0.0050564392630992	0.6447713192609322	0.9743936315784004	0.7954525086414299	0.5728044011953302
ADIPOR2	4.1260284813760295	4.3582897819577004	-0.6437132739228549	0.150339430055418	-0.0154806280592075	-0.29224046940944	6.82913443832258	-1.61110635089728	0.211354601490299	-0.0352558407812098	-0.590668424000845	3.00473150056991e-07	0.1192315757391049	0.8342585124422249	0.972145020929822	0.55984251410721	0.6411413323208782	0.9946724839724358	0.9909240389986884	0.94755464842313
CDKL3	2.67151702118674	3.22084438790176	-0.796042964779937	-0.443416256996301	0.0618627606036126	-0.538710278022359	4.2253795657976605	-1.6032818283891002	-0.5143325787091461	0.1177944794741769	-0.898498213129565	0.0002591923562682	0.120953026288683	0.6113639219307441	0.9071358020056568	0.377165871429125	0.642166326558193	0.9895644448691642	0.9709594867032498	0.9147387063520566
MARK4	3.97243521649931	4.4563843736310895	-0.381829659089016	-0.939394445719504	0.248022643614855	0.342370437827315	7.96841866764704	-1.07458405377109	-1.49558963892886	0.64321174557504	0.778120030683191	1.90494823927601e-08	0.292432760793233	0.146800985499738	0.525719547176777	0.4435221126093429	0.7642454010763499	0.971925521036602	0.7979045674675543	0.927103558043912
CCDC124	6.61151231610973	6.69224307511817	0.224448834687115	0.1272086433855219	-0.383736770954894	-0.17175850430819	18.026764698055302	1.11282508704611	0.3544232316111689	-1.65481700401739	-0.699817557318282	3.73013947657765e-13	0.276280333568796	0.726028806608958	0.1104738182752859	0.490842253167447	0.7571008377374965	0.9940208819860524	0.4397531228780858	0.9312468720493874
CEACAM21	3.81930687963679	5.02734464604865	-0.7498482702310041	-1.52044352274726	-0.3535269005086229	0.843601093194898	6.68094009194956	-1.82030552690652	-2.08327495558611	-0.780761584705448	1.7969618180438998	2.80963236369999e-06	0.0807787782613864	0.0477409814376605	0.442399677283063	0.0852950929553663	0.5916629188237614	0.9091059037951976	0.7481185549981657	0.7730420298435988
PAFAH1B1	5.58890593288224	5.59668893563794	-0.340439912061311	0.0703033615655159	-0.2866228041161689	0.622801027221469	10.302986551421	-1.03440418818066	0.1203875468560519	-0.7803018065043299	1.58471540651845	3.1226818836110094e-08	0.311664624359882	0.905102705194139	0.4430797675635829	0.12513691171295	0.7803615897063713	0.9955517965762776	0.7485522201415639	0.8121476885426917
KIAA0100	4.05473119045864	3.7303878614775097	-0.5521420966101139	0.144643263529318	0.626382871128408	0.1207134847063099	4.68070009041157	-1.0877500439582	0.164623434978682	1.1480437947327	0.194077427391462	0.0002069781559309	0.291705043790407	0.870521795479841	0.268452815007796	0.8477199893500459	0.7640267778900256	0.9946724839724358	0.6213062632754836	0.9845201576662584
GAS7	5.23468750769288	5.993725661509759	0.0464139243029427	-1.09883291263826	-0.110968986912653	0.3073259531866489	10.960101939207098	0.140517871154494	-1.83065251024016	-0.292278039983052	0.736382045125992	4.901760414122461e-09	0.8895935872037579	0.0787453495073171	0.773112966904338	0.46809616359595	0.984998915664878	0.9351522193879254	0.9187203096254346	0.927103558043912
TRAPPC6A	5.99628433983514	6.290384346180849	0.279197852536155	0.193482132971143	-0.349818882288023	-0.533590626863705	15.8332941914975	1.2424021701096202	0.476535122344031	-1.33106757907094	-1.9078130895907104	2.03840434137638e-12	0.225209466146376	0.6377009238901109	0.194724711599337	0.0678785290653064	0.7241841174831035	0.9895644448691642	0.5459294033020836	0.7633802829920355
ST7L	4.21350927206472	3.78837993501306	-0.106984663903978	0.269975406181728	0.5349992619023479	-0.212041266595867	5.79802018541675	-0.30234088625554	0.466219230938899	1.39682905453206	-0.523541063730793	1.97639629313336e-05	0.764980473246199	0.6452832956559289	0.175197568321014	0.6055360363176719	0.9564247204269226	0.9895644448691642	0.5230177452016349	0.957374739617165
RPUSD1	4.088536902071311	3.88536256224319	0.3365544181022369	0.4222588794280471	-0.7229083671089791	0.176639209230453	5.994713201241519	0.86939366568352	0.572727614011602	-1.60129081380314	0.358012654494501	2.49576653546415e-06	0.392587253165104	0.57174925848241	0.121394333867309	0.7232241189603721	0.8251463027999102	0.9895644448691642	0.4547195405837596	0.9731187096697336
RHBDF1	3.38774979060651	3.8538707174912297	-0.247937836057131	-0.888242315859835	-0.297264063680872	0.621842656326423	6.0251737499910405	-0.658493709904763	-1.40433324048312	-0.7256945346439729	1.46467854946042	8.17669137004057e-06	0.516076478162799	0.1724638746533399	0.4745901730176721	0.1557899475885499	0.8708515298752132	0.971925521036602	0.7688192148518249	0.826771911526699
LUC7L	5.156380793865269	5.10427328990471	-0.655114856750475	0.2114880979946439	-0.0831228670019341	0.4403572520457229	15.8902154921614	-3.22014052207781	0.595363396745838	-0.378048729395094	1.8310709673111496	1.93151800661915e-12	0.0038877713144762	0.5567621686039079	0.7090715402684592	0.0786535566635242	0.3084647356909373	0.9895644448691642	0.8903822022360521	0.7676627018033467
TSR3	4.82783318561179	5.2334244005805495	0.330331407192325	-0.452914699809452	0.0881513565229534	-0.0005411413129241	8.60363000930776	0.98642649846029	-0.7484459556487858	0.219438385165108	-0.0012770930914065	2.42364501816818e-08	0.3330165341728969	0.460938671865089	0.828022322120332	0.998991012146086	0.7898816536474542	0.9865583406584808	0.942178418219086	0.9999026960966642
PIGQ	4.34985509062553	4.37812949662201	-0.372861344230161	-0.0391932249788384	-0.124217277212303	0.322246775602812	8.22716908971762	-1.09874900316241	-0.0648327985995228	-0.3375281309361049	0.785011181567807	1.04219673578531e-08	0.281948343414101	0.9488030474455	0.738428707648806	0.4395419124882629	0.7589311512500602	0.9985265842670348	0.9027090657474928	0.9270532690538548
CRAMP1	2.90751671598337	1.49891476175704	-0.620811600570933	0.878965324092236	1.1833038187467	0.642520149168357	2.17082827112759	-1.42087693518341	1.29112573646478	2.726078307838009	1.3541811188476205	0.043676123191232	0.167336088987812	0.208739548216486	0.0114475910464037	0.1883069886390259	0.6736873315123907	0.9740915090518616	0.1790922039658043	0.8435682688651658
DNAJC11	4.07752799369523	3.25347167866637	0.3771566540177899	0.230293861579227	0.433233831956129	0.627419071476123	6.89903921098562	1.33487872355319	0.445129528242343	1.34224423687296	1.75442604356819	9.51709776967107e-06	0.2018136155642449	0.660029316891249	0.200316601880637	0.0923105233115505	0.7034129901350088	0.9895644448691642	0.5507072225022884	0.7793172320136894
MYLIP	5.27507099959679	5.70416643511308	0.320337545738958	-0.7375130929812092	1.19786287817515	-0.4233255092137971	7.90421593995752	0.924800156437833	-1.21260482208673	2.84126761136392	-0.946655517283005	5.87237830765313e-07	0.364483843290978	0.237256151736591	0.0090240516171984	0.3536571523213639	0.8094898783472539	0.9743936315784004	0.1628799846232169	0.9115148393893024
PSMB1	8.30423723799893	8.37804400224888	0.447869436956796	0.2268335429465059	-0.486299915357589	-0.171396595899612	33.2540493832103	3.0420021420833496	0.8114323065235859	-2.8079952848113297	-0.8966832462306109	7.77051615576153e-23	0.0053136131640299	0.424483946904847	0.0093305910061537	0.378115851011206	0.3292846634078434	0.9841830109296388	0.1633340224468675	0.9147387063520566
JARID2	3.5670619341591503	3.5618016532812407	0.183661585695396	-0.16026751658548	0.565760716943516	-0.1504048845816269	6.233491768009079	0.548057570417626	-0.275156638504189	1.48777573024194	-0.36054455824306	4.17882232330734e-06	0.5883691679625319	0.78537822579471	0.148917185036937	0.7214099343304899	0.897488090265906	0.9946724839724358	0.4963278489576983	0.9731187096697336
CDKL5	2.7765110179296	3.3457015585285896	-0.8936285090201821	-0.915693079066771	0.3711688780070879	0.0305099073844472	5.27463680249438	-2.2281778134989803	-1.4156929005333798	0.882562332945514	0.0665467189154801	5.12617251992024e-05	0.0347315264052719	0.1689951501147769	0.385567443484948	0.947482701818436	0.5054280952583046	0.971925521036602	0.7157686049079831	0.9951154772826596
CDK11A	4.19550613986574	4.62832937065659	-0.453875309396316	-0.1414093485070269	-0.142456692416496	-0.339922605905926	9.34738933738348	-1.47065146305859	-0.2552326667860909	-0.416512609195401	-0.882514323714643	8.47873051049692e-10	0.15338505161634	0.8005516313023481	0.6804534595077939	0.3855856123934579	0.6592062063993455	0.9946724839724358	0.8762615400478133	0.9170295408064332
NADK	3.86110529082208	3.4874761163550096	-0.325086442044468	0.311819555814057	0.290649548776206	0.243081298509471	4.88373845580496	-0.7470057725502829	0.4168633371527179	0.6047968137285	0.4645855402996579	9.11471621703239e-05	0.462059762877826	0.6802002570230269	0.5507681095995489	0.6461013273573871	0.8559726683297508	0.9895644448691642	0.8125907133951576	0.9645302016129008
CYTH3	3.47945188909988	3.1815735087622405	-0.2450131298334289	-0.306585814745292	0.44701697707649	0.5811415119441999	5.02345909520603	-0.6180441413108559	-0.4361060507013339	1.03590273875797	1.17986521191371	3.15883017525127e-05	0.541922729443879	0.6663595774210009	0.309786698515291	0.248736959617966	0.8833161478036133	0.9895644448691642	0.660513504455872	0.873919913693255
ADAM22	2.4352805287495496	0.73685985210741	-0.610902127655375	1.1153729791726998	2.00782270927052	-0.1013908273536809	1.07643037494057	-1.37757164466238	1.5478310713189	4.37823967413451	-0.1909494730329519	0.298786977922233	0.185145996610029	0.13375140922024	0.0003479708997806	0.8501611541904691	0.6938186453010795	0.971925521036602	0.0575740502468663	0.9850166905607348
SYPL1	8.23571506363988	8.25713950446831	0.555563812822089	-0.228939868257257	-0.1529431676873419	-0.341622146284725	15.1758261620946	2.0024740088264097	-0.4772549318156429	-0.4881370664682329	-1.03226720014386	2.0580563979805598e-11	0.0566519480058523	0.637532278287449	0.62990716229581	0.312539888844957	0.5433900703408513	0.9895644448691642	0.8511573291705861	0.8988369271737593
CYB561	3.0193105949115098	3.3733766595564103	0.0305478905116136	-0.16127976938921	-0.347378949393883	-0.479031568960854	5.15216068438978	0.0762473504781765	-0.216922173702472	-0.7638743626419191	-0.93573251608629	2.2501065424785e-05	0.939806007290001	0.8299621661411222	0.451818922652972	0.358021461397975	0.9914222356742	0.9946724839724358	0.7547514418894303	0.9115148393893024
SPAG9	6.00909749355845	6.35349421355607	-0.756801076432134	-0.156060773418537	0.0607110933430383	-0.0153781661651944	15.5773333807207	-2.9597092333762003	-0.3562913808786829	0.218393931450493	-0.0499928083301333	7.161137272484449e-11	0.0072336468887544	0.724498079614885	0.82922574778364	0.960510300627889	0.3665032384451142	0.9940208819860524	0.942178418219086	0.997346007687386
AASS	3.36078374091192	4.37192700354902	-0.699857059995286	-0.9214017284242292	-0.179470167034148	-0.3571852365451071	5.97487194020878	-1.4964966019137498	-1.10952261249253	-0.353801970047948	-0.616906742987211	2.62683446805831e-06	0.146565910338678	0.2773619846110949	0.726340302135994	0.542661185572774	0.6565474074760312	0.9743936315784004	0.8972810071979604	0.9430863384660158
SS18L2	6.11508851884941	7.03696743368904	-0.0884445477614195	-1.22042137799019	-0.1649639079418599	0.194935709218177	22.7981086450147	-0.467772696065155	-3.49617282522342	-0.772602249645593	0.800738758946255	1.0322889975863002e-18	0.643844433103094	0.0017127816486013	0.446724739847079	0.430539641089062	0.9180573798609932	0.6650199474435438	0.7509198728891816	0.9232223696238036
MPND	2.83254970334607	3.13416247919946	0.3027656826946669	-0.721677572869578	-0.1157684849890759	0.2231003379180439	3.2807432373807903	0.534115335219012	-0.701057458875945	-0.176763669653909	0.312111229819482	0.0045105114778175	0.598301174192375	0.489511358185442	0.8612863404775358	0.757462546562369	0.9003535558059035	0.9872494210080642	0.9550330996111772	0.9789739022619964
MGST1	5.42996502490721	5.48005710032009	1.65282964347964	0.9970805186656272	-0.893197278463317	-1.79463169661372	6.56989831490137	4.1749015602187205	1.2970018005503898	-1.82249393142506	-3.44483846404465	2.20780079998965e-06	0.0003262283828779	0.2067195073234549	0.0807669421709457	0.0021362272128005	0.168749045325028	0.9739900672373903	0.3882791342682231	0.5111456562426369
CRY1	4.24225413711667	5.4710777000731206	-0.24156510355688	-1.91651122362093	-0.689993208926862	0.947128115831292	8.28143716990233	-0.5793898714445871	-2.50458116676874	-1.47922511363912	1.84489746011321	1.31697910855186e-05	0.570436358447009	0.0194869488538655	0.172016959421613	0.0765720565257014	0.8931777060291732	0.9083224298288868	0.519724746553158	0.7676627018033467
NFIX	5.5708522357601	5.58754846828022	0.128426585785517	0.117772878769795	-0.0093760504209857	-0.15230253144268	16.984558306322597	0.6525790808476141	0.325096569698801	-0.0413516452004522	-0.611203789741303	7.604770182425841e-12	0.52175143437472	0.747741072039659	0.9674318326762232	0.546447917157341	0.8734904978779885	0.9940208819860524	0.9887759973454764	0.9439166584080134
ST3GAL1	5.45406141346352	5.21475991088127	0.108327313254785	-0.0413558510237064	0.160237572099901	0.25958083692499	12.0432898436883	0.415964803325938	-0.0921920766230984	0.555694671461708	0.83536721667935	2.60358148154743e-10	0.6809272596969749	0.927254618309061	0.583237543927412	0.411266549655396	0.9271794341858176	0.997738327094694	0.8259195674911094	0.9212864972130778
IL32	8.715848203552639	10.7101343696258	-0.18323016599341	-1.55849935183453	-1.6610638106833602	-0.0946912798676093	16.624248594961802	-0.4740571583963199	-2.13041989047831	-3.6754948056412298	-0.190676501492295	6.039919750769499e-12	0.6403621388374829	0.0428901029299802	0.0017391261310589	0.8502856522534851	0.9175476262372354	0.9091059037951976	0.0923671875452978	0.9850606456932364
PKD1	3.85560922397636	4.32406439512291	-0.114969191773093	-0.294263665379255	-0.3969898336987529	-0.199976706401196	8.47050236494973	-0.366619867109597	-0.508810193688637	-1.11495888327923	-0.501791158831026	5.958462135345129e-09	0.716869360424248	0.6151760913534571	0.27506827009621	0.620037323893496	0.940681805679372	0.9895644448691642	0.6266820648037777	0.9613112732844664
MED24	4.74996931782142	5.46824022105582	0.2251060702812999	-1.26707244210416	-0.347512577786193	0.5603493704077789	10.608909805131802	0.7306520281905909	-2.23540644146708	-0.967466517141871	1.44981452394416	4.50221673610801e-09	0.472374212954215	0.0342907208649453	0.344087877084671	0.1590681000842	0.8610633579078917	0.9083224298288868	0.685766875179543	0.828346617487237
RHOBTB2	3.11973481796895	3.2219604172284297	0.339970303360293	-0.599661515589749	0.13210698625823	0.273233496697678	7.3662609670706	1.28026192533175	-1.20973399585854	0.43653318428971	0.7882653169054641	8.01982371813853e-08	0.211757810125801	0.237265804806786	0.666053693980715	0.43766995235053	0.7130075189658105	0.9743936315784004	0.8699357298411168	0.9265173612676658
HEATR5B	3.5346338929486203	3.38871487576066	-0.612761451270964	-0.5390954882596141	0.296550112378121	0.960300321885102	4.421567822401429	-1.2686653446847098	-0.674766022369161	0.579290411408024	1.7514292796238795	0.0004285493474951	0.215951342368276	0.5058115880659461	0.567514149112686	0.0920105952417932	0.7151794291794794	0.9895644448691642	0.8198947590329271	0.7793172320136894
SEC62	8.50628824041467	8.8156203088112	-0.438350824342841	0.025512646204207	-0.129450828942659	-0.113785796878521	37.904925327006296	-3.62504929799365	0.1215427723656469	-0.944645425124575	-0.778587818777692	7.4273181645105e-19	0.0013372129579578	0.9042705499296742	0.354189993026988	0.443969452205303	0.2116672933838975	0.9955517965762776	0.6938088430386709	0.927103558043912
RPS20	9.77084739899738	10.7980923231605	0.300726938017921	-0.288909983911859	-0.293280416911484	-0.138254393805741	17.6653609144829	1.77869195004112	-0.891614510467249	-1.3299111880178998	-0.603070902632215	4.0839507341716203e-07	0.0888779332953045	0.38205318056263	0.196908552236426	0.552532409617444	0.6039723028137297	0.9841830109296388	0.5472086262394452	0.9452164043843788
CSDE1	7.687208322593619	7.4893858514478096	0.137647925586008	0.135612288975515	0.1209704838056569	0.14015438564609	21.2676087191129	0.655767591474996	0.34922110484846	0.503150436807682	0.523495590578705	5.75366138498892e-18	0.517735019952973	0.7297358949552829	0.619094534287722	0.6050631455801321	0.8717006253979632	0.9940208819860524	0.8454107331612152	0.957374739617165
UBE3C	4.19047920045228	4.79839103766648	-0.846876187607805	-0.733717636243975	0.125879168130889	0.555332585828074	7.15020458590079	-2.0338178208912097	-1.06274031252092	0.2784616293987659	1.1326269348025502	7.047360033426529e-07	0.0523792912593812	0.2976953336976289	0.782903436870555	0.267817568705853	0.5288162331891582	0.9743936315784004	0.9235112716475466	0.8807574912725361
REV3L	5.851057869936401	6.14884121927268	-0.379142872701983	-0.254177419441272	0.280009600777704	0.0177421125851532	11.332208338337	-1.21536436407515	-0.478524958899942	0.805385713238655	0.0477647588657179	1.27231466647883e-09	0.235404982834958	0.636486888660485	0.4280726903953489	0.962303971365712	0.7318780796159291	0.9895644448691642	0.7388836449525708	0.997346007687386
FAM76A	3.84621061960334	4.11245734635142	-0.0413578135331353	-1.11665829451362	-0.0322194215954815	1.16499294205545	6.860042722340809	-0.1102941192461999	-1.63278764840145	-0.077955382114727	2.49189024171484	2.7821835032918e-07	0.913023074411572	0.1145674528675019	0.938460392711425	0.0194102094799718	0.9893546549993992	0.9705335973895208	0.9805967559504192	0.6579710286838871
POMT2	2.6207151398187003	2.88792597578685	-0.598970614393583	-0.5130776270526269	0.0584022265427066	0.338383803749713	4.0410761763782	-1.44001389178924	-0.757447865569315	0.135648822917752	0.747239284686495	0.0009273958346086	0.162506863932649	0.456211164094667	0.893217157002282	0.462554895150656	0.6718614851960728	0.9865583406584808	0.9656282010705558	0.927103558043912
VTA1	4.67505421068166	3.8596640702751297	0.261477589926784	0.313864336403798	0.5467964207056321	0.223848557890755	7.06825687500836	0.804350763750692	0.567130253164832	1.5249077880083	0.577841070594302	4.95458035775623e-07	0.4285239041176439	0.575510656680599	0.139376375508139	0.568392408770596	0.8403168675473218	0.9895644448691642	0.4826994142941833	0.9483306590775558
BAZ1B	5.22315616887366	5.365514331132959	-0.25183515513734	0.5060380587040121	-0.189714727143426	-0.483323271560529	9.82277295842475	-0.760336895485979	0.8315172420660691	-0.5052527826059909	-1.15325593449848	3.0724734058339e-10	0.453893492042097	0.41325333397651	0.6176376618968851	0.259297636249811	0.8526424462593372	0.9841830109296388	0.8454107331612152	0.8785490511955405
RANBP9	4.13134566704345	4.85177324995272	0.1435614071436929	-1.09771607946804	0.414535870475267	-0.162781074673	8.13229217696231	0.411226610034667	-1.77699774820413	1.01893765411705	-0.3664286852265999	3.33806512803898e-07	0.6843604011818579	0.0872806172029682	0.318230149718278	0.7170828262622551	0.9285857758568012	0.9369991283766586	0.6666404377916828	0.973031864774006
SPRTN	4.1688063854331805	4.08866197973971	-0.0044883155745432	0.0932159777152418	0.0303906426522947	0.074883729009308	7.431845732345151	-0.0150829586220716	0.182755066478967	0.0895987035091527	0.2132974056896419	4.1049951494498e-07	0.9880858668889352	0.856475264330235	0.929321781296254	0.8328914920952121	0.9970880998362256	0.9946724839724358	0.9769408459126848	0.9840605155534812
METTL13	3.97381014726136	4.69224719780227	0.0561464558935947	-0.6534389667043199	-0.9124472838542071	0.188218379286442	9.12697122290378	0.189609707839606	-1.2183459737826798	-2.65981975503588	0.532465381823	2.9608353712491e-07	0.8510891675544829	0.234132725338081	0.0132188024502891	0.5993490798834301	0.976031711029537	0.9743936315784004	0.1894221035418579	0.9570075107441328
DYRK4	4.2866475709766	5.19869135069421	-0.001746137386745	-0.7008480749152141	-0.6820990310554461	-0.1249999056677809	8.466888700590639	-0.0046279744382151	-1.00364308240742	-1.5750372057854598	-0.263628807213055	4.78768174250809e-07	0.9963539061774448	0.325031218322718	0.134271034437282	0.7941479723101659	0.9992772327213288	0.9743936315784004	0.4747658154998392	0.9831193040749956
ZNF207	6.45961210293506	7.30558720622075	-0.232774654813167	-0.9332537631632242	-0.11016789778981	0.0103416072102541	19.654478641781	-1.20362995842047	-2.7683751673516603	-0.496878504909315	0.0447092512667813	2.50463087727919e-13	0.240361283822017	0.0106614890280076	0.623749405833177	0.964722227313019	0.7346290048850521	0.8785823251285063	0.8471607578368738	0.9978675646993416
UQCRC1	6.54507127872831	6.78584316221423	0.156034092718405	-0.218360221161798	-0.237244824582196	0.0466256014110907	21.9199994164355	0.8418635666675099	-0.6289907810726579	-1.11185959955839	0.194668212587041	2.7299758813742297e-18	0.407541470506942	0.5348428552086351	0.276374259701428	0.8471658384940091	0.8324736939440662	0.9895644448691642	0.6281484073102158	0.9845201576662584
STARD3NL	6.024558902738071	5.891771389959019	-0.155960927025195	0.597217799231228	-0.275791785949102	-0.458329365974378	14.1395045139503	-0.8523499384773041	1.9105402166159904	-1.35445328754352	-2.14619371580218	3.321180761313029e-08	0.402996731809692	0.0689470721769995	0.189158639541273	0.0431402259440515	0.8311022376400311	0.932522882661496	0.5407508105155385	0.7171635100679621
CD9	10.5531720232336	11.5465267233466	0.179859227620105	-0.397247773634861	-0.6682388912642679	-0.845684872740217	30.3869337176164	0.8460688110236759	-1.04092492902832	-2.68716317608999	-3.18967729455747	1.0561442892429e-18	0.405271061624907	0.3076696759068039	0.0124174910435235	0.0038107098764173	0.8321420636533405	0.9743936315784004	0.1842386545962157	0.534310238562708
NCAPD2	2.6554507490739	2.04990097105278	0.150303319764889	-0.266590491878891	0.616153373746199	0.4334753149327729	2.8561643040290896	0.35372704718415	-0.370377972032808	1.3693250694373	0.8845201305374971	0.0095559407459855	0.7264042311245731	0.714189905899792	0.182776478100072	0.384953527839862	0.9442010451396508	0.9940208819860524	0.5317831052919356	0.9168821327100576
IFFO1	3.71901380782932	3.3867190695033904	-0.125982693045334	-0.414773823117365	0.5342908104235139	1.05281666300517	5.812208629087009	-0.347688634084469	-0.631514139346568	1.3439602471749	2.3387143158159	4.001492598851069e-06	0.730873105297312	0.5332178713702439	0.1905724344319969	0.0273110575598728	0.9455575994035876	0.9895644448691642	0.541725010192712	0.6790498482459716
PHF7	2.51466552810237	1.58724403463458	-0.0541387073151145	0.8483427127825519	0.8793329386305121	-0.4498748541595579	2.7699819692507006	-0.150019671849246	1.3420023190584398	2.25716400210287	-1.00233981677782	0.0102082429157086	0.8819068311534691	0.191198094617472	0.032626459972105	0.325417418140536	0.983160240843111	0.9739900672373903	0.2720144865818565	0.9014360499304244
NISCH	4.08517909185121	3.47217061443607	0.327847028329802	1.12327385616232	-0.0919288805257991	-0.4668465324317929	6.611866512176781	1.10215277921069	2.0811658565718	-0.268394498416323	-1.28287056041803	2.62008464655165e-06	0.2805518359880639	0.0474587973740695	0.7905162360971129	0.211195507767235	0.7580817659443809	0.9091059037951976	0.9265706835704134	0.8555772341082711
STAB1	5.41430006434233	4.21130058904628	0.176409818815092	1.05861660165165	0.451202763698047	0.435870425051533	8.18615431100655	0.6193396182945899	2.15929873227712	1.4395339402392302	1.29305998217786	1.70329926762873e-07	0.541210593284171	0.0407547139511518	0.162557364417566	0.2083918993838189	0.8831340051009271	0.9091059037951976	0.5089550677792607	0.8550350552582592
FUZ	3.57937402487144	4.42278828713497	-0.123311239929149	-0.5291978565862829	-0.4520062882152729	-0.482050546786668	7.16572062907754	-0.329493874917788	-0.7873100705813431	-1.06136683699829	-1.03393251204846	1.48462879205793e-06	0.7448307307044899	0.4382473393878821	0.300028467911169	0.31069476637334	0.9503785275689566	0.9842908983664675	0.6508433024836262	0.8975227874328575
IDS	5.747557920885	5.63462538153478	-0.267732206196256	0.481455488416368	0.171822103371313	-0.496117453826747	11.8035311806506	-0.9952621910843852	1.05629802308973	0.580777652992215	-1.55590655405503	6.017293913732598e-10	0.329188646394923	0.301267904787212	0.566675058191928	0.133210300674362	0.7885956064128608	0.9743936315784004	0.8193699805796737	0.8121476885426917
ZNF200	3.31798162603328	3.44832818954494	-0.346228790681865	0.068934710353471	-0.12269301177471	-0.2016360319476239	6.191748677332781	-1.00284856005449	0.110107372008289	-0.318894748191122	-0.466518433111426	1.5042123440129e-06	0.325176502358722	0.913169724219985	0.752354181121754	0.64472985364303	0.7872180236159471	0.9967187163790432	0.9091845153621706	0.9645302016129008
LRRC23	4.22930689736598	3.81109276927975	0.0736334644007873	0.0915654139202823	0.5083367825987279	-0.0725419975905947	7.18609041995016	0.228499354682874	0.159744184734807	1.40058018626603	-0.1787376965734249	9.32695520248582e-07	0.821585679260697	0.8743265928350981	0.1769355074620669	0.859571488051674	0.9714926257259696	0.9946724839724358	0.5250442819542555	0.9867773160524614
HFE	2.9902662297086096	2.02627522625472	-0.0598307993939015	0.7509549013845942	1.33068871981993	-0.671073104831439	2.45006274932984	-0.118794148324209	0.8990241578541271	2.44558370016118	-1.09811264852827	0.0241636690786697	0.9063754895625028	0.376941309080388	0.0216076297294283	0.282329631272581	0.988019890928596	0.9841830109296388	0.2306700779131825	0.8857382118088878
SCMH1	3.86710218253613	3.58332135735765	-0.581483538021516	0.416346304648812	0.563542526575352	-0.258671126414833	5.292130138236139	-1.37797328488059	0.60039497605281	1.2545127668413798	-0.522939659102051	4.407015296638661e-05	0.1801094800830819	0.5534878795650501	0.220875750496874	0.6055521419828079	0.6864185811605736	0.9895644448691642	0.5735757582513547	0.957374739617165
FYN	4.9563782058098	4.9074127535476695	0.4004872187039679	-0.385547716808699	0.315960291401428	0.3775109618123329	9.67268302803835	1.36751264586852	-0.743769027725102	0.9274149147659828	1.03596363641369	4.55363794886551e-09	0.183342598018286	0.463686451828364	0.362435926817409	0.309813789663549	0.6916028200120418	0.9865583406584808	0.6999017219043127	0.8971209532064972
HIVEP2	3.77775687676026	4.42544062523913	-1.20736255213958	-0.510510521670945	0.8042396129151641	-0.0158891873787676	7.21206125273363	-3.3678618373817004	-0.8893061277261328	2.07918818338293	-0.0375518444274494	4.24949338218597e-07	0.0024203698852264	0.382281629562539	0.0478263432234713	0.97034877771059	0.2723274266837701	0.9841830109296388	0.3203436055815793	0.9984315844374176
TCEB3	4.81617201950424	5.22104726674554	0.1018450096287169	-0.134894455818077	-0.303821571670718	-0.0619474983320448	8.53109705393095	0.289427912159766	-0.2083136234426	-0.734183450695689	-0.140088169503686	3.64001610073389e-08	0.77462287912996	0.8366075128384921	0.469526200020056	0.8896776330324921	0.9581161237856984	0.9946724839724358	0.7664811964606878	0.990971497489843
LYPLA2	5.17188814855361	5.74800964558583	0.2143579583262569	-0.61489908410649	-0.625405366541	0.372257359525037	9.07365891538526	0.577312426623487	-0.908374472978986	-1.44456435866788	0.8128612217595079	1.28659446759688e-06	0.569429715869528	0.3720474820470649	0.162570445639509	0.423850345875592	0.8927500563237307	0.9841830109296388	0.5089550677792607	0.9232223696238036
CLCN6	3.42694235337484	2.8245117964240896	0.2714920701224069	-0.0964200145078454	0.455053251654696	0.274778409018606	3.99794352664144	0.675273000444398	-0.136672258847635	1.0407867019064498	0.588527142939058	0.0006664639803475	0.505520783646478	0.892371686355739	0.307752373225633	0.56156163574797	0.8685269842833832	0.9955517965762776	0.6581937515543692	0.9483306590775558
TSPAN9	5.69139992233317	5.45563723753592	0.1068116139291319	0.0907879754351249	0.278197454094902	0.0251770374644539	13.5318545849199	0.444319770551058	0.2164938440371679	1.03335309477967	0.0858290056779617	8.823124728465029e-12	0.660600889604401	0.8302930688957401	0.311147470189652	0.9322621526402652	0.9241705046305638	0.9946724839724358	0.6609962412260969	0.9939990968494572
BTBD7	4.88602217147157	4.81646668175457	0.4201253245630421	0.1032491103005149	0.37894543480126	-0.116416834621945	8.42458550555861	1.51350605609519	0.208243541906401	1.14043144469658	-0.33365347054707	2.02258769211928e-07	0.143400245036893	0.8368174797984951	0.265433924963876	0.7416458410136071	0.655399082154386	0.9946724839724358	0.6179701444535411	0.9761098300002428
APBA3	3.72400030899398	4.01112124015418	-0.230469281456208	-0.6343062607372509	-0.0815163845939025	0.4276119695928379	9.30200259445897	-0.8644961261867758	-1.35601027257968	-0.275726026199445	1.32366823166753	1.83122408329889e-08	0.396016287295255	0.186798029099417	0.7853015041192349	0.1971412200320119	0.8277403147080883	0.9739900672373903	0.9244362652367972	0.8451133913371767
MKS1	3.37985351982192	2.85961760350077	0.1174156291904649	0.280014807042272	0.0756722159063028	0.0553304101545393	4.305677843669811	0.3140484806726409	0.45057479011046	0.190853287105881	0.134162932591877	0.000399255968729	0.7560990306741271	0.656284562729972	0.8502156731435171	0.894408961413812	0.9543565398249968	0.9895644448691642	0.9512506744654442	0.991024352134284
ABHD5	4.1901867952013	4.46095159897974	0.155581959191927	-0.357095705267717	-0.1927381687494619	0.128202857639981	8.7805540580693	0.512290618558197	-0.6263490275114351	-0.546711361995061	0.326073248371736	2.95585129904358e-09	0.612772221228609	0.536546911797559	0.5892387925409069	0.746978990940894	0.9045926144692852	0.9895644448691642	0.8283672398888124	0.9769071489433916
AKAP8L	4.458538188971731	4.47202180500883	0.180152043585276	-0.2400576096214789	-0.0128595187858554	0.0904674488735021	7.19061318307289	0.499195899970049	-0.3714204176458799	-0.0309721951376468	0.206982213772887	6.71766857636705e-07	0.621863085077063	0.7133406121862359	0.975529077095187	0.837675325851558	0.9091171981778468	0.9940208819860524	0.991514493252306	0.9840605155534812
MBTD1	3.16432610252296	1.92789862721205	-0.342283925328099	0.578440681583148	1.24830802834835	0.559564319051581	3.04808136156676	-0.856213511246956	0.83382564811266	2.93487721928679	1.14516123775947	0.0052353776369166	0.3997022561036639	0.4119746071381049	0.0068894609654418	0.262574595496726	0.8288621068452596	0.9841830109296388	0.1520837901629288	0.8807574912725361
UTP18	5.01691140408653	5.45177558657429	-0.1721821948280549	-0.2158902027232439	-0.350958815636438	0.212350363373332	12.346177451732302	-0.7043384143349158	-0.501193759423725	-1.23675562355708	0.7232175286669029	9.68473121086936e-11	0.4875561245763	0.6205445595064661	0.22737644849881	0.476373419788951	0.8636015625217822	0.9895644448691642	0.5814705581834737	0.9271579876212868
RNF216	4.61720753309021	4.4281736092497805	-0.443579008650762	0.63034366989667	-0.0296055397062787	-0.0809686706515219	8.43034691006409	-1.3831370631343505	1.12681892069299	-0.0838495482999982	-0.211419407935725	4.63621600211146e-08	0.179125224750163	0.270112140462623	0.933842847975345	0.8342087562725901	0.6850032295473227	0.9743936315784004	0.9787374848000944	0.9840605155534812
TTC19	5.878612566476611	5.509597726867981	0.242006055940246	1.00695385890849	-0.13693366419789	-0.6199911055655329	10.3277918169894	0.8493243332326421	2.0100346686077	-0.418634832399662	-1.80704159434876	1.9373635326636202e-09	0.403752497580887	0.0554841258691181	0.67910700808699	0.0832808877182247	0.8316050508657262	0.919857810762208	0.8760504927820582	0.7730420298435988
PTBP1	6.43942190427977	6.213605984509491	0.122624795906318	0.298459209617481	0.029889570262691	-0.0009764659237462	17.941430064469603	0.710326717878011	1.00003547500367	0.150866587762817	-0.0047033788505707	6.532523899627129e-12	0.484458554295901	0.327492243394877	0.881368733693351	0.996288132368064	0.8636015625217822	0.9743936315784004	0.962754481611666	0.9999026960966642
LARS2	2.61578905679435	2.07283258964331	-0.833530612720519	0.387072160744802	0.3828027162125371	0.0981070906639826	2.73488105663476	-1.66593114814413	0.482723998778501	0.758694797243086	0.176498972301296	0.0138068977650838	0.1079653750818339	0.633400878464647	0.45497926579207	0.861315693745205	0.6305110153726978	0.9895644448691642	0.7574288729223391	0.9872421558105792
PIK3C2A	5.68667123227777	5.09735722072165	-0.3075672801372009	0.212875224808495	0.9463704709398092	0.5635259040953859	11.0590846358689	-1.2034018193378702	0.493016543818255	3.33017698854427	1.8310750453093303	7.009100976397651e-10	0.240004914657516	0.6263487199661689	0.0026847194449816	0.0793714274381603	0.7346290048850521	0.9895644448691642	0.1106960408836632	0.7676627018033467
PLAUR	4.6544878473573394	5.01058079215874	-0.604799882255117	0.56710276122196	-0.6891783098883921	-0.0270303290240424	6.73514168682021	-1.58007893343658	0.818088480805476	-1.53878539985291	-0.0580423617191284	1.69896401011052e-06	0.126718174806605	0.4211066557263379	0.1366722124866589	0.954198410727413	0.6447713192609322	0.9841830109296388	0.4792091419052356	0.9958527067202824
WIZ	3.2640440969565	4.14679016796921	-0.333267035337257	-0.8869467377845709	-0.4526712786389	0.0509655405791552	5.601718806827769	-0.701020352734299	-1.03104482542082	-0.8725071174500121	0.0861988793106982	6.91995534067681e-06	0.4895173924671189	0.3120160687366419	0.390918463092106	0.931968721800613	0.8636015625217822	0.9743936315784004	0.7187325511771157	0.9939990968494572
RABGAP1	4.7622290239089695	4.78259094811441	-0.338830815786862	0.1004016222664289	0.0228812955746222	-0.367866758319425	8.8109622102686	-1.02135123531508	0.177440451703824	0.0635498031921157	-0.950537739948407	2.09395162199363e-08	0.3165295385007199	0.860549293807984	0.949815050846927	0.350819956235524	0.7831276303090076	0.9946724839724358	0.9848041483655368	0.9107456436066538
DCN	3.8160477367473	6.77838709523814	-0.8108703021014548	0.141472606322792	-3.2477575250105604	-2.7338252901078497	4.42767157133399	-1.06621297637529	0.0933556032124201	-3.58371588296102	-2.99118449462204	0.0002622113564749	0.2964670717785769	0.926359626443231	0.0014624573864796	0.0064595112956895	0.7684376198310612	0.9975644714651184	0.0866810680111399	0.5728044011953302
PPP5C	5.177687617153151	5.31768658892157	0.529203952023483	-0.6942058449089339	-0.0805106619617712	0.314664229010413	10.9389098474712	1.92896859191851	-1.42686098906497	-0.258736606752222	0.9643018679551558	6.8080006315271e-10	0.0647797583488052	0.165797268693898	0.7979006108644681	0.344348020695531	0.5588644360830429	0.971925521036602	0.928682124135947	0.9087903173271122
CEP68	6.25465119362253	5.645132090025049	0.443478970834905	0.26785859543715	0.319710222831343	-0.0605927836020294	11.0685435973241	1.59379054179724	0.5587114010672789	1.03534128163415	-0.1843520373537589	5.59748672632726e-10	0.123509599910564	0.581393920417731	0.310464359606065	0.8552759833396609	0.6447713192609322	0.9895644448691642	0.660513504455872	0.986198005535
MAP4K3	3.2411347857760098	3.29538039774984	-0.257359029776529	-0.307647717903974	0.245673368053666	0.10980413764332	6.68524537593405	-0.826349874822731	-0.5577957724992629	0.726977916408083	0.283561658729851	4.30547731637434e-07	0.416124769941961	0.581755324683889	0.473734816826287	0.778992079933143	0.8352791246090516	0.9895644448691642	0.7684011139514177	0.9815577212208106
TYROBP	5.6812007963322495	4.89096468475338	-0.5225680294838929	2.0666923081504	-0.2233435601147219	-0.90800047601811	3.5865557754109703	-0.7681433447918171	1.73984313373449	-0.2916999569160839	-1.08582451025134	0.0022077555888402	0.449858703370334	0.0947734527852349	0.7730577841817858	0.2886768567357219	0.8516813862237098	0.9427014616346832	0.9187203096254346	0.889005963436411
BRCA1	3.2053009828163703	3.26738327678934	-0.275150263032174	-0.196470885317466	-0.128202292170731	0.156309865540208	3.7502953653085696	-0.518692253544567	-0.214763005428083	-0.221109537174678	0.252615845620303	0.0020219200670075	0.608407032483895	0.831658958709095	0.8267562683142992	0.802676758609968	0.90327195375172	0.9946724839724358	0.9413192929881664	0.9831193040749956
ERCC1	6.155703144466711	6.775999666014821	0.334206791677496	-0.6454737897161229	-0.784156422713287	0.404830734325368	21.6159530816575	1.79557027375921	-1.79276482088969	-3.57317840054636	1.6775879126602	3.85448268815408e-18	0.0841954181239867	0.0846540022089863	0.0014078062574353	0.105410585260453	0.5956373277440397	0.9351522193879254	0.0851402742348294	0.7864152579968589
SEMA3B	2.83576801279894	3.2236638406333102	-0.150542703520137	0.0455585157445659	-0.8268994152967791	-0.1715852905032319	5.28312499347779	-0.401023484245676	0.0646124342342981	-1.93124828825241	-0.3637205686482899	1.59425561164269e-05	0.6916795887054821	0.948976812324904	0.0644228461235005	0.7190076409593721	0.9305591116258352	0.9985265842670348	0.3546840778352373	0.9731187096697336
MBTPS2	3.37497973619591	3.06573527546222	0.247576653477206	-0.323170548920052	0.519186260855149	0.8352422449935241	3.82697311870905	0.5993225639901911	-0.4270594490661379	1.0866082995885	1.63616182159321	0.0011662791675833	0.554443711723223	0.673081306017069	0.287773183686643	0.114995620445784	0.8869053539303219	0.9895644448691642	0.6397007999708421	0.8026939968784738
PRICKLE3	2.79987675940826	2.98494405270079	-0.4410975872887729	-0.38495843163116	-0.174690452749463	0.565320455204172	5.918202493655389	-1.37764174597248	-0.6613444757566421	-0.498781335321467	1.42082681758348	3.04090958046609e-06	0.180057647288306	0.5142099708635229	0.6221272776672021	0.16724997127039	0.6864185811605736	0.9895644448691642	0.8459563173440985	0.828346617487237
LTF	3.37579740430111	3.013042449454161	-0.8674831899781871	0.8182092443907378	-0.131606967604703	0.7869208163553969	3.4717393023644503	-1.93872062526676	1.07843371197548	-0.27409013115642	1.5690733793622602	0.0033253974522873	0.0645367249739374	0.291870029390299	0.7864256889707671	0.1303318682612839	0.5585003271508804	0.9743936315784004	0.9247859838407532	0.8121476885426917
EXTL3	3.34275494699381	3.47261459531738	-0.576875278232641	-0.5787436570023361	0.5186788880397729	0.489939243572786	5.93859791760734	-1.53320631014936	-0.922293754800703	1.29730871279376	1.08862116666318	9.311228797316789e-06	0.138684950409682	0.3648645263926479	0.208259307511178	0.286327154932088	0.6518312639169891	0.9835993407246016	0.5589601225182089	0.8887133908452463
ELOVL5	5.72546279987388	5.13681030813755	0.4162688067578479	0.373762121894102	0.136928427181546	0.0380392024231331	12.465678630641598	2.05160359670431	1.06224895667875	0.604406030381036	0.159362168742295	6.016684261689891e-09	0.0516690890403941	0.299180173943522	0.5515311972993471	0.87482102147124	0.5288162331891582	0.9743936315784004	0.8126058469731345	0.9881751216459896
ALOX5	3.61381842199355	2.60824228580494	-0.4370091127951021	1.46375997791583	-0.302401445224876	0.738494620489787	2.8181722798552995	-1.07844152862514	1.97160393186442	-0.6658173087091359	1.53339620002554	0.0139174253018214	0.291795800633128	0.0606003730173977	0.512113148607139	0.1388669547177999	0.7640267778900256	0.9319165023075175	0.7905364003477473	0.8121476885426917
KDM5D	2.9873248473622995	3.88069769234916	-2.73566734837178	-0.692357905989219	0.276823511964492	0.563326901224866	6.965974744851249	-6.6003681734175705	-1.09772975784997	0.7331333972407271	1.29993422185675	2.13903483048811e-07	5.3290547307926e-07	0.28238504300253	0.470036063309419	0.2050305451522889	0.0008692991215352	0.9743936315784004	0.7665560981033183	0.8504784641082842
CALCOCO1	5.41357987012695	5.495249609198389	0.274696503290767	-0.5320200622633571	0.0509959101729496	-0.046721173679492	8.96490843071232	0.888475269548751	-1.00293884997072	0.152464889457313	-0.133095633235903	2.16698930156948e-07	0.383221442322792	0.326149850129677	0.880123096659356	0.895281992341972	0.8211372648528287	0.9743936315784004	0.962104327688241	0.9912735038773732
UBR7	4.1123778052353295	4.19896587815812	-0.0600433898413552	-0.341509162014374	-0.185064347845682	0.622098084721739	6.65322184267885	-0.15389163915072	-0.471088494433099	-0.421847076041871	1.28453463988756	4.66582197867964e-07	0.8788834562236559	0.641506293581263	0.676604297132883	0.2102825048619419	0.9824679138973956	0.9895644448691642	0.8753537102277446	0.8555772341082711
MAP4K5	5.99121657340957	5.13333502615416	-0.419020158929471	0.439320037769317	0.931379320986238	0.5763642662219389	11.6404750954056	-1.5276128711894097	0.960994795124806	3.18419793835715	1.79067313180936	3.47428429066648e-09	0.139649360677598	0.345446775822983	0.0039086268441278	0.0850315113006588	0.6525673207445419	0.9789319336798598	0.1252962633413391	0.7730420298435988
EHD3	2.5742889701383	1.6477936448609298	0.4815185570172171	0.160214402537644	0.471240364095368	0.1644228584254669	1.60634881220956	0.7842363748003159	0.150103140071313	0.7068223261921769	0.2264323233957219	0.124505590966041	0.4400460471624821	0.88185643182147	0.485964201672346	0.8227154899032829	0.8476174706684235	0.9953135124014872	0.7752964544481252	0.9835149429934256
PSMC4	6.095147717183781	7.1097453837508295	-0.266183278445102	-0.888947303730884	-0.601010612998769	0.4295020049846559	16.9301270824481	-1.32684697589194	-2.46176738406404	-2.5462897663758	1.7812772502672902	1.2914834536595599e-11	0.197173653256088	0.0214735179072859	0.0178050022950636	0.0880435360144367	0.7022961421140161	0.9083224298288868	0.2150965245412142	0.7771078766059555
MAN2B2	3.45001877858406	3.35475577468293	0.0273785771032496	0.138225193408029	-0.0632159117763324	-0.230222243039516	5.71079907898404	0.0771403425740121	0.214018799042918	-0.156200149431961	-0.512696963044424	3.57119922012943e-05	0.939342370371999	0.832224753917101	0.8776049577088492	0.612579284891844	0.9914222356742	0.9946724839724358	0.961361303810606	0.9598118742023736
CLDN11	3.59507921188639	2.4408508498071	0.990357491814399	0.685192507066103	0.878280786817631	0.340402298832254	2.61050299303192	1.97708149230564	0.759020745364114	1.44448475368779	0.525923234620012	0.0161349168371931	0.0587697806699839	0.45472747858016	0.160567950259323	0.6035030785516919	0.5522709364363475	0.9863901350104668	0.5075227039435226	0.957374739617165
SLC25A39	6.36273365835939	6.314415811595921	0.270360853144489	0.0640627074036519	-0.263145051991806	0.29812884784429	14.8156187916529	1.12012506966656	0.1479345632794249	-0.9409287008305268	0.99978676855151	3.39290437559132e-12	0.272910700007249	0.883544006826846	0.3554032783126329	0.326855847387781	0.7543355336346523	0.9953135124014872	0.6951683236847307	0.9014360499304244
MVP	6.23527699927138	6.72942855411512	0.489090184796895	-0.0714162245909381	-0.8573740853149019	-0.230594601649382	17.258470403868	2.14898488394792	-0.160736499117758	-3.12846435712988	-0.7708742030643392	9.27269859698123e-16	0.0411200531000199	0.8735433369088399	0.0042990868515719	0.447730589426572	0.5130435764145553	0.9946724839724358	0.1269355533186973	0.927103558043912
NUB1	5.479893355864309	5.3863880540774	-0.0819003923654935	0.0027605215425828	0.194175056604101	0.225979955493514	13.1678022346067	-0.325821445159942	0.0060338102894511	0.693016454831938	0.7153504309326478	5.20956097446729e-13	0.7471673202280079	0.9952318040395	0.494443704399861	0.480767651386603	0.9508869609460708	0.9997299144638372	0.7802949813358246	0.928639187860343
PGM3	3.9471705137834094	4.5952819168694194	-0.469076430853923	-0.2705249717233349	-0.226787097531832	-0.318752037836412	11.3813822319116	-1.84206647633186	-0.596608513095655	-0.810894782171244	-1.00701856965032	1.3421216762930699e-11	0.0768996461578205	0.555928484443999	0.424787080748799	0.32320642113888	0.5884240116046112	0.9895644448691642	0.7378017367096051	0.9014360499304244
RWDD2A	2.60164370905943	1.2947166030893	-0.208459458714458	0.7872794122479542	0.994326405840116	0.0890032857301562	1.2935016864783502	-0.326482386871794	0.7164521391450359	1.467910948814	0.113092671223657	0.2072119336812739	0.7466730211584571	0.480098715469802	0.154122869676837	0.910825791927813	0.9507380065190668	0.9865583406584808	0.5019814489434845	0.992415980827627
CLK1	6.12767111961586	5.14292988356698	0.180433401364557	1.0232955907899102	0.611055003419796	-0.104764362607694	7.38955286213318	0.428237224008049	1.3418368009627	1.28788119737954	-0.1980565157990269	7.57950032082438e-08	0.6720051476701251	0.191251059540438	0.209132495862426	0.8445412643255501	0.9267351648674288	0.9739900672373903	0.5602466579365367	0.9840605155534812
POLR3B	2.60094909094492	2.42742634826601	0.582182166052714	-0.224792191779707	0.148497055405969	-0.127689041571315	3.37238135148807	1.3917447581624902	-0.303298312755024	0.316870446790741	-0.2564425232037089	0.0033765128937373	0.175793144455316	0.7641140767174581	0.7538747433958269	0.7997865645942579	0.6832397486002377	0.9946724839724358	0.9100556465306576	0.9831193040749956
ANGEL1	3.3091764638471	3.551400613019	0.0580246054431924	-0.7765996566745551	-0.2488739480201	0.278837537350562	5.52295712153076	0.153428330411133	-1.17020671154028	-0.600226692612077	0.641524674389897	1.98767917689194e-05	0.879247453487639	0.252727785959319	0.5535782192605029	0.5271078015575421	0.9824679138973956	0.9743936315784004	0.8136070157011155	0.9393183184661492
RNF14	4.47428420133907	4.82085750143052	-0.0553083089803797	-0.618414984232909	0.319506374274708	-0.331039984568255	8.065956461447518	-0.1622209091874649	-1.090433337265	0.8458596237814591	-0.83028421259124	1.57169856557003e-07	0.872423828418674	0.286016326639104	0.40558458069933	0.4146239662491829	0.9802871365321408	0.9743936315784004	0.7265154302468718	0.9212864972130778
DNASE1L1	5.00671746968951	5.31921990370927	-0.386195281202267	-0.0087527146602968	-0.398632969476948	0.0369332851456712	7.765191156852901	-1.07852720641105	-0.0141464301570424	-1.01273547726422	0.0895630957118905	7.17872537045172e-07	0.291447458804906	0.988831121359175	0.321446831202156	0.929412315672602	0.7640267778900256	0.9997299144638372	0.6692903207400372	0.9938774275999862
DDX11	3.08908890526687	2.8442197499125403	0.122600378413933	-0.6796191851468679	0.432420111382986	0.8353253448500749	3.17617821953698	0.24167902459902	-0.79717784693629	0.7685713633769691	1.43267930416885	0.0054238245277234	0.8110113491768391	0.433062468574106	0.449326311466062	0.165167198743283	0.9697708472872154	0.9842908983664675	0.7533795683018875	0.828346617487237
HEBP1	8.164675406234961	7.5540364371737505	0.226292108459927	0.559746879595827	0.0710055321514514	-0.152827916134444	19.3414917277467	1.21342468456741	1.7438095328775305	0.345170268183499	-0.6959793005724061	2.21574281534879e-11	0.237242044938756	0.0945704447562304	0.7331198493704499	0.4935449633303129	0.7322060938007483	0.9427014616346832	0.8999773906583607	0.931877229475836
GPRC5A	4.02801404108277	6.65503536224357	-0.0585672746875229	-2.4750400470118503	-2.11737536010154	0.3683411192270159	8.894270304316981	-0.135762068914785	-2.9638072291698303	-3.9547756100968	0.691615463601727	1.88495455908054e-07	0.8930876463398941	0.0064707883623904	0.000635778444839	0.4954546777512379	0.9862118691576808	0.7799946522485693	0.060799652960238	0.9325627245797368
TACC3	2.44597099862337	3.27324312807184	0.114750087643191	-0.8972146941106189	-0.2144517712015489	-0.5819088564712679	4.837474046716889	0.2754203493750869	-1.20318082107573	-0.456694318130024	-1.12255321547951	0.0001410686041906	0.785506662268812	0.23978546471522	0.652635388169671	0.271903962412857	0.9610400026944488	0.9743936315784004	0.8627007454258167	0.8809082598983334
UFL1	5.50989775738706	5.7088140883655	-0.153366172243543	0.266466313815927	-0.335334700292571	-0.5720953558649899	9.95146658054585	-0.447248398192195	0.445893972568397	-0.873746077428914	-1.39009534592271	4.43833683858135e-09	0.658440419298568	0.6593791630122211	0.3903091070372321	0.176522035768685	0.9241645310427764	0.9895644448691642	0.7181435146457076	0.8299551678072216
POLA2	3.14954373389586	2.8389924065080203	0.0786540898413161	-0.0065528833573373	0.3422166569120889	-0.0184342435616073	4.80102113853965	0.2161361481552879	-0.009871277316699	0.8415236425479359	-0.0394690079467084	5.68239019106564e-05	0.830568398140862	0.992199342511948	0.407728336608475	0.9688179752666948	0.9729358454899024	0.9997299144638372	0.7278107235626944	0.9984315844374176
ZC3H3	3.61643417474942	3.55132350280595	0.108858708395024	-0.3889165374057829	0.1208036706236589	0.477610952015765	6.727560684960429	0.3419368824621009	-0.656006518057204	0.3331258192432439	1.16902687918149	3.87234097605742e-07	0.735146913059403	0.517583727773324	0.741710750651254	0.252999438035778	0.9472341339012688	0.9895644448691642	0.9041959063491666	0.8772026283977132
CAPN1	5.617181377374769	5.47064223996278	0.289846450600538	-0.0588457818736846	-0.0075080212384541	0.3584507623002029	14.4837932491056	1.33840426237849	-0.154600004034422	-0.0303145688250015	1.3739735345328603	2.50921372245322e-10	0.1923583972329839	0.8783516129617941	0.976047684457957	0.181982433713416	0.6985584847901486	0.9946724839724358	0.9916740112534522	0.8385874483196054
MDH1	6.383064263568371	6.85888492713722	0.273569808127474	-0.0754302817217667	-0.602427448019979	-0.465299883704977	14.3127074601428	1.18386941495426	-0.180393666752552	-2.24187790382108	-1.66626256413078	2.7097363874006003e-10	0.2483492106203989	0.858400517007703	0.0348267643399977	0.109519336469309	0.7412011061210393	0.9946724839724358	0.2795680425809353	0.7925957909919261
SLC30A9	4.9908247734792	4.57408322184084	0.0951913195451718	-0.14191403991064	0.2988350051826769	0.620635178265044	11.339294971983302	0.392896636024076	-0.3356121763348339	1.1042976066203798	2.13985750975512	2.66607615023448e-09	0.697767558964475	0.7398570346188459	0.280055667255056	0.0420042079584339	0.93379580952701	0.9940208819860524	0.6323576284196674	0.7171635100679621
COX15	4.16071378250442	3.8634641380056696	-0.0547093597286872	0.241921559849715	0.256197866663362	-0.181769367366663	7.6779594740376	-0.176498025914628	0.431713197153469	0.738207810269371	-0.4648536675512609	3.78850497286151e-08	0.8612703262038991	0.6695088350670849	0.466999649006041	0.645905883989607	0.9785324817476676	0.9895644448691642	0.7644957193391695	0.9645302016129008
CCDC88C	3.21442382806734	3.10543322879556	-0.258816421658216	0.366753442076943	0.253816067215235	-0.253877784149126	4.56252078332279	-0.648547493577792	0.531703509778704	0.570828778447474	-0.523680944238354	0.0002559696237131	0.522318307955397	0.59952285353973	0.573018471765856	0.6051926437467751	0.8738580335978269	0.9895644448691642	0.8211245869781246	0.957374739617165
YAF2	5.00876474475064	4.81838977101176	0.1049295333172619	0.3680476078206189	0.121256885654473	-0.147073069223941	7.67565713378698	0.332155527292818	0.66139775632236	0.330363492547861	-0.382093412161239	8.309069156792051e-07	0.742663999896966	0.5147245010324699	0.744033002574874	0.705926624782541	0.9500599080898968	0.9895644448691642	0.9055139048580424	0.9720190484518708
ZMYND11	5.071518382073401	4.96602597798429	-0.151879102321331	-0.13634590325971	0.6681020224763741	0.0398108870222871	12.0589445809053	-0.596663090220337	-0.300549268894095	2.3772927689679904	0.124220666280561	3.7599262364535995e-12	0.5558925882405389	0.766148390390178	0.025082818114393	0.9020959620131558	0.8869053539303219	0.9946724839724358	0.2432004612385283	0.9922967993775538
DPEP1	2.3971324186437903	1.89937409152812	-0.334776461763863	0.0028096123582828	0.530859411608332	-0.169478272541781	2.10779091555031	-0.585019180207649	0.0030785581859348	0.922277605360992	-0.269129766494418	0.0481724520898747	0.563588003454266	0.997568045640565	0.364948226247609	0.790109840840755	0.8897599935357372	0.9997299144638372	0.7024647206078767	0.9831193040749956
BID	5.97224183013087	6.49202597899313	0.2669544503392539	-0.372847080977197	-0.610217363340536	-0.0283749667203449	16.0410634488789	1.1079366329124	-0.818589333800707	-2.1601964389338	-0.0916046532675188	1.8133814290212598e-09	0.2845519470309769	0.4207620187664199	0.048672987782303	0.927733138700738	0.7595451218132621	0.9841830109296388	0.3229729451677015	0.9935164375566284
MATR3	4.02833765868764	2.38834817896856	-0.409127423548052	1.00524007000446	0.221033267369749	0.071304463628019	2.1023109596986203	-0.767613922121537	1.29649616812397	0.501990729033625	0.144684896519384	0.0649943939840968	0.4504867514112889	0.207806483461708	0.6205075890077011	0.886241153292778	0.8516813862237098	0.9739900672373903	0.8456738159170825	0.9907024242139711
XYLT2	2.92516910347776	1.75305097524446	0.415368740826914	1.0153475367316	0.6547091267278211	-0.242857188860631	2.47590266698396	0.985382990187598	1.40223089414968	1.3991141732045098	-0.479548551817743	0.0237870707827111	0.333729428301478	0.172774008024525	0.1736426025970409	0.6356514221772099	0.7903935263414817	0.971925521036602	0.5213644408281946	0.9634710704841782
RGPD5	2.08186986358832	1.81967788315712	-0.0121966990509782	-0.105707355779335	0.5563707059490239	-0.453250890006614	1.70152421459847	-0.0191009478373564	-0.0945987922471302	0.780733906772091	-0.593933684884469	0.108331632903278	0.9849079091729468	0.92536929272143	0.442058231514318	0.558033322096816	0.9966434293427116	0.9975644714651184	0.747936763995382	0.9464787152284324
NUDCD3	4.6529818874644	4.222735576018351	-0.0976202500804029	0.450018474204767	0.3605727834299089	0.136235230225179	6.26604117391251	-0.237809705859527	0.6055138966372379	0.7873457781083001	0.2663386219818029	1.24398850012631e-06	0.8138927928449641	0.550087169014531	0.438198429625914	0.7920792989512131	0.9702325803516588	0.9895644448691642	0.7467754493830973	0.9831193040749956
GLT8D1	5.22569527008242	4.87370063502586	-0.372697956778126	1.1109658417938302	-0.202990540365292	-0.501708518518546	9.004602422172741	-1.12085920730829	1.8886428190701496	-0.55150012651776	-1.2535865843501202	4.59861220079145e-08	0.274618956512431	0.0701622883643333	0.586608597451978	0.221207613284665	0.7563216727020002	0.9331298329261342	0.8278155831274578	0.8581326677922873
ATP2C1	4.98034279465336	4.27197294764898	-0.0169184367898814	0.157991586916816	0.844042412221218	0.444371756651146	7.50239430925255	-0.0549520792940967	0.313105719761136	2.48339479272919	1.24309516036607	2.14172113014812e-06	0.956635283451484	0.7569845698809851	0.0205055981385796	0.226718199997706	0.9938269139409918	0.9940208819860524	0.2254442850362729	0.8590837057922416
IGF1	7.311952867210469	8.81947823652228	-0.359859636667544	-0.942864807848213	-0.718682198967698	-0.657742131649781	13.0799393574134	-0.9160198350900028	-1.35042062739198	-1.5891090835915602	-1.34894270194622	6.59461648252789e-11	0.3680981312855279	0.1886031344172449	0.124173303729079	0.189360461450778	0.8117690906201589	0.9739900672373903	0.4596916709293817	0.8436713037452199
SLC38A5	2.5460731486261805	2.9692416797992904	0.2345989666785539	0.0323909403503469	-1.04645790213308	0.2971741221611489	2.94271898793886	0.4531772074597849	0.0331871826814087	-1.70359018810062	0.480674658744984	0.0082260680492219	0.65432508693135	0.9737904862225358	0.101019137484685	0.635147708915751	0.9216928022462552	0.9997299144638372	0.4237080067354923	0.9634710704841782
RALBP1	6.2831807862582005	6.02074543494359	0.1649080581424639	0.337286417163856	0.476569987809017	-0.231343515372613	11.685555485640302	0.561430052351145	0.654256771013651	1.41971508646296	-0.6316314005307521	1.0700324629599799e-10	0.5793169864958629	0.518732882723378	0.167570424181694	0.5332417912671049	0.8957420757232382	0.9895644448691642	0.5148356984847942	0.9411877130796004
RUFY3	4.596508867460241	4.39126370266221	-0.668640318796881	0.9068309540038147	0.360913066517464	-0.733709104630888	7.32093527959329	-1.81322211062873	1.44470093459999	0.902329312798654	-1.65158926868847	4.875122878986e-07	0.0820996561058745	0.160501774452765	0.375339725030443	0.110665486156643	0.5920895230093699	0.971925521036602	0.7098005449865779	0.7935559120747306
SLC11A1	3.31764192708192	3.1382071451932902	-0.684137161814877	0.6203098634695849	0.4702771461635399	-0.564106349942012	3.6852072427749	-1.45166454382063	0.7941501193214751	0.911776342674875	-1.00339746757636	0.0015689957668038	0.159179377934187	0.434764186880432	0.370722673300126	0.325872375311398	0.6664684771490242	0.9842908983664675	0.7065847087944949	0.9014360499304244
WWTR1	6.97761450325387	6.51685324869406	0.1086414296912469	0.029074564074642	1.0924584516897702	-0.0533607388442072	14.7597437927175	0.424528647157448	0.0657132919251456	3.79068433529628	-0.167830725451421	1.77578015578474e-11	0.674675244193687	0.948117197150984	0.0008061618286888	0.8680518943442491	0.92681424186761	0.9985265842670348	0.0690014395502119	0.9874559296007062
AGPS	4.21439358226472	3.40343926124963	-0.365805545888522	0.8220688250240491	0.693943834949307	-0.1182114743582959	6.5533074123828206	-1.13679482352129	1.52155934866778	2.00388697978475	-0.308580320821549	2.76128377047599e-06	0.266999227415152	0.140191455881324	0.0562406101428464	0.760102095028245	0.7508685197664855	0.971925521036602	0.3397123903532866	0.9800716004279374
CXorf56	3.2942070603774702	3.2218688697918703	-0.10113779581146	0.128694025960305	-0.159773701094554	-0.0036077653180847	5.30540994817995	-0.268472896018193	0.188647661638825	-0.381210634708234	-0.0076641527519344	1.5035806106809698e-05	0.790454076114164	0.8518337585133628	0.706144372503712	0.993943455430404	0.962792185184543	0.9946724839724358	0.8887329085481356	0.9998299763809776
TTC27	3.756002795964	3.54921810396524	0.4547009047475789	0.0479098966832231	-0.169847668445746	0.105690890896377	5.503349445295299	1.2937069689709195	0.0767509964438874	-0.431281514140964	0.257454840547225	2.6482730557901695e-05	0.207597893128055	0.939446726306023	0.6700262421154749	0.799062008986249	0.7090240204432275	0.9980747621245531	0.8721146786313743	0.9831193040749956
ZNF582	2.92003459043619	3.12038684618137	0.1763544803157349	-0.1046659971742619	-0.422214433137909	-0.0901984750319617	5.63319039312446	0.527719288740592	-0.164606689622372	-1.09153969802007	-0.20847173413296	6.37451546104416e-06	0.6021692065243559	0.870526629994735	0.2850476237413449	0.836485212995958	0.9015132268918804	0.9946724839724358	0.6367658071803072	0.9840605155534812
PHLDB1	3.36189205899531	4.448369245921981	-0.622192508894673	-1.14995206070048	-0.600595255854814	0.6318912673705439	7.06508214742672	-1.78136926221968	-1.87389489135721	-1.53422014138933	1.57161620357126	1.63153701052922e-06	0.0870174877162565	0.0728400423232334	0.137611150017258	0.129529026292719	0.5992047259145307	0.9351522193879254	0.4806675528534058	0.8121476885426917
MARCO	3.56173510112441	3.63175482185287	-1.9891594096845	1.6909935211467702	-0.328733632391653	-0.836836881511706	2.56415619528256	-2.6733977342705697	1.38221351063981	-0.4074818293604	-0.960073040617785	0.019956088420387	0.0132784300415607	0.179668015159465	0.687280922943944	0.346875225031893	0.4128304126225697	0.971925521036602	0.879557078102769	0.9089201153264892
PRDM11	2.45995605026011	1.17003529310044	-0.5343128151752471	1.33113496697368	0.312875409517958	0.296323334763497	1.66172303532901	-1.1737223305546498	1.68309409522921	0.650998499715101	0.547588427702965	0.108580486189241	0.251146250559121	0.104328735537479	0.5207599459829529	0.588644945399365	0.7412011061210393	0.9652579185529184	0.7955144935346606	0.9532915153898924
SNAI2	4.42513052532233	3.8791960939752297	-0.601039026655854	0.488812918660908	0.627682235441385	0.767255912372443	5.545274247636889	-1.54616779478872	0.742781301815496	1.44593450375872	1.67474224162458	2.29507385455075e-05	0.134622643945223	0.464626351483915	0.160596595509721	0.1068659811543819	0.649474570118584	0.9865583406584808	0.5075227039435226	0.7876521149850175
CD74	9.45160045950226	9.51921146177932	-0.924450597216332	1.03625536794895	-0.2147147844314789	-0.8131986914898031	13.9525085985577	-2.19245002905493	1.37375844144371	-0.46016775938643	-1.55778880926202	1.38477069839982e-13	0.0374935495718387	0.181246193172072	0.649221147905279	0.131373603640079	0.5118874171840101	0.972710387657502	0.8604290825020016	0.8121476885426917
HGF	3.61287360715522	2.41759959621536	0.0158742652368292	0.26285004638941	1.17822205816112	0.877269047769894	3.32574652402368	0.0350516305370122	0.330437612041981	2.39983436524254	1.57740842875772	0.0026332394799442	0.972306294812928	0.743717335214588	0.0238591751330919	0.126792421347881	0.9950279741830794	0.9940208819860524	0.2396446716810113	0.8121476885426917
ZRANB1	4.1705594117728	4.19076407774536	-0.245284110401235	0.085212553926028	-0.0755659011365295	0.161659835683083	6.85582528191262	-0.688891140856401	0.13486518396815	-0.187228364613223	0.3763115292147679	2.2686451295540297e-06	0.49703596113499	0.893761715292287	0.852939343748567	0.709812413938764	0.8658400478232198	0.9955517965762776	0.9519689459036034	0.9720190484518708
NCDN	3.04258858297063	3.5296719399587406	0.361187464696303	-1.24643995577007	-0.3515583316745679	0.851851602121184	6.606724349309231	1.13756741030251	-2.12978647081004	-0.952128532121924	2.15977221326401	4.45180703551831e-06	0.266594455382718	0.0428901404794027	0.3511569650902069	0.0402233473062669	0.7508685197664855	0.9091059037951976	0.6919023833952707	0.7171635100679621
ADGRA2	4.85283196177085	4.42348865067394	0.221953211391894	0.40729276085614	0.489598699717017	-0.27900021845625	11.1023644232475	0.923944711722536	0.924660879882621	1.79105062780476	-0.905491196916436	2.3009972276359598e-11	0.364011133558795	0.3636453486265971	0.0849352582631123	0.373520222866872	0.8092327110838821	0.9835993407246016	0.3947887860378297	0.9147387063520566
ZFP64	3.7262587026112097	3.47712939391034	-0.170051662649661	-0.8673446953080239	0.509110733173777	1.3800587361859	6.774980585976991	-0.520179973170277	-1.48556447949347	1.45225020918077	3.46416758014575	3.4393543858274e-07	0.607339511606299	0.149419778479239	0.158394059338134	0.0018576471015221	0.9029515886163074	0.971925521036602	0.5052195076798096	0.5111456562426369
MNAT1	5.12689973469337	5.227331488605531	-0.0403309028245053	0.331218883411899	-0.401116022046646	-0.221558299448638	13.6303215778681	-0.173128844676989	0.7632310882228058	-1.5057648644553	-0.751071434358598	2.36904157133497e-13	0.8638909350531792	0.4521957522096839	0.144181108403121	0.45935415773641	0.9787037173623871	0.9863901350104668	0.4901188528229538	0.927103558043912
SAMD4A	4.0487767175319	5.21655502167514	-0.0498506061917293	-1.44279855876392	0.0211424509811742	0.135275574291826	6.197291524769219	-0.109021210026731	-1.79913366823179	0.0384538771455815	0.237770307602573	4.228128033747429e-06	0.9140410909952472	0.0839092016605989	0.969622510655164	0.8140367029511251	0.9896097055966048	0.9351522193879254	0.9899201090801708	0.9831193040749956
MRE11A	4.2088291841167	3.93879600677542	-0.467732813164316	0.472808825440204	0.49035877142184	-0.2052578206848339	9.721732482389411	-1.85694037805629	1.06667454230686	1.7852773042411203	-0.66387318840288	3.803046913040869e-10	0.0746838445856516	0.295923947054833	0.0858884052643112	0.5126159802062971	0.5841251899551307	0.9743936315784004	0.3967038940532054	0.9363030310285834
SERPINB1	6.64563271998775	7.3528698952522	0.46138189559891	-0.665052830720548	-0.3944152164510999	-0.303330563932769	11.4788098610413	1.2242312607035	-0.923930312780358	-0.8894599505784779	-0.6057233660147869	1.11418085416529e-11	0.23184274487541	0.3640184903561589	0.381912068139127	0.549950157684931	0.7287344320197612	0.9835993407246016	0.7127763212329676	0.9439166584080134
SPAST	3.44962371212241	3.69184723063884	-0.5986245511136861	0.1062738173275159	-0.29221831086932	-0.5726917829609879	5.19568781262412	-1.38597517063537	0.149031710607313	-0.6310007352601271	-1.15047561228709	6.41656578584594e-05	0.177567166517791	0.882712251239611	0.53357730743374	0.261249662990888	0.6841364589582762	0.9953135124014872	0.8031217854683609	0.8807574912725361
NRXN3	2.5746673344151403	0.8245943074128929	0.549977412533611	0.426298430002985	1.7851947075119998	0.4505208512182159	0.859024240279308	0.924114959557372	0.402912388434155	2.7628805898332898	0.5892724720163001	0.398178098372598	0.363924156933633	0.69030664709446	0.0103805909537756	0.5607643805460121	0.8092327110838821	0.992238309910322	0.173433396559105	0.9476534972696192
OSBPL5	5.24732881887477	4.34685327804609	0.279057058573901	0.8438044055752321	0.196807298157377	-0.0232296303578507	11.834294832195	1.30863648418719	2.2902451398936	0.8417227019877	-0.092942845227543	7.8230816233557e-11	0.202114336592156	0.0305068413423046	0.407672654393563	0.926685338176221	0.7034129901350088	0.9083224298288868	0.7278107235626944	0.9933975329439136
AQR	4.693236124883481	4.8655956948427805	-0.1242476662711969	-0.154040245096946	0.4385392392850321	-0.209786162161029	9.49069682149061	-0.478296812783629	-0.343889150624741	1.47948973275039	-0.665677507227579	5.62032542972039e-08	0.6368424207360129	0.7339898637936959	0.152214597739223	0.512299902289202	0.9162157709198264	0.9940208819860524	0.4997697986936982	0.9362410290751756
FHL1	7.59627050004511	8.06801766280537	0.0090955700494334	-0.685531547881702	-0.3888609369694629	0.118113916922435	14.3447949834343	0.0344240200658421	-1.5278264047265802	-1.3033989315473	0.381946337667365	2.68595817169215e-09	0.972835044401742	0.1402090377822749	0.205332362583917	0.706078847637732	0.9950279741830794	0.971925521036602	0.5561307996568202	0.9720190484518708
RTFDC1	6.92069697149518	7.22636352466563	0.284785553368562	-0.251294932887212	-0.304016821833084	-0.0571708876268867	26.950977954349295	1.795122004324	-0.8371603684445079	-1.64064417951948	-0.27571942920979	1.57949132489398e-20	0.0842685498829441	0.41013175180682	0.112915274717758	0.78494316802624	0.5956373277440397	0.9841830109296388	0.4436325940925522	0.9829063877793366
RNF10	5.830799861934861	5.50427786001807	0.0083924877005451	0.563103078750752	0.0420363296484802	-0.0799978846854184	15.1091321299871	0.0380114019446011	1.38717719813051	0.168076582770235	-0.286847883437813	2.1747748291041803e-14	0.969968952859424	0.1771651788410269	0.867823636966573	0.776502372043123	0.9950279741830794	0.971925521036602	0.958417900904092	0.981291515865214
ZDHHC6	4.81351351133744	4.9560002689020894	-0.3107749648167069	-0.201495970725605	0.181757074606712	0.1628419111013719	10.9428165752404	-1.10536671652902	-0.398996848153859	0.584972618030746	0.465126278919909	3.14458814533627e-11	0.2791247515919069	0.6931538341002409	0.563608822211121	0.6457132405056669	0.7580817659443809	0.9926050924286912	0.8174287138321479	0.9645302016129008
RNH1	7.75689568793146	7.996793365754679	0.296770298147063	-0.108383727472753	-0.6112870864724829	0.0288156948943485	20.2491501729887	1.43146652607774	-0.291917649152477	-2.5373269869591604	0.1139304822333469	1.75797744937724e-13	0.1650026081931959	0.772862064359183	0.018035053211451	0.910275414715428	0.6718614851960728	0.9946724839724358	0.2171840270331348	0.992415980827627
NDUFS1	5.30820345934301	4.964953909782911	-0.0245884747792376	0.229280210486531	0.447242117779717	0.0848320364838048	11.060926031168302	-0.0915982245694769	0.492295879920409	1.4963675380772798	0.261702901759448	1.00314980881508e-09	0.927738186271182	0.62665135569701	0.146762976902927	0.795637488827332	0.9909574394373992	0.9895644448691642	0.4934010863088063	0.9831193040749956
RB1CC1	5.97382321822325	5.53158464811794	-0.582153762113521	0.243919790503363	0.381289940423179	0.445771026707119	15.770819810265	-2.64304879203039	0.652523147599731	1.60963859851433	1.7142885304799198	4.439695808891351e-10	0.0149604556260394	0.5197924911944279	0.122083800593924	0.0983745604453283	0.4256249625608209	0.9895644448691642	0.4556620697798803	0.7793172320136894
ERP44	6.585319106059201	6.86098302505552	0.1614125297393419	-0.0334702364760724	-0.481937735713549	-0.1413468277708809	26.8999857216786	1.15971221332392	-0.134946028645386	-2.96803105266559	-0.83200977127516	1.36602687597902e-16	0.256944391330268	0.89373768543689	0.0064664504365463	0.4135763763322529	0.7436591418180819	0.9955517965762776	0.1474713546450848	0.9212864972130778
ALAS1	4.7202107350223	5.445203364327719	0.0802518289817516	-0.160052295443716	-1.05459158348429	-0.381968076835979	8.30617867884536	0.202653511684928	-0.213644442502352	-2.29568981282454	-0.7558335692871428	8.684293443235759e-09	0.8409833631178291	0.832490861117532	0.0300081566179247	0.456542706641692	0.9733277169456384	0.9946724839724358	0.2633776710209811	0.927103558043912
BIRC3	4.1915074399702	4.70077144378896	0.0072409217895021	-0.900851353720038	-0.0597082106013379	0.74741725606326	5.72312923664723	0.0151709257118579	-1.04390055582568	-0.107901862219997	1.2793185453750902	1.35576606735005e-05	0.988013574597802	0.306141314416655	0.9149141028520308	0.212214398913612	0.9970880998362256	0.9743936315784004	0.9729676337641032	0.855752879100826
AKAP11	4.522758393372991	3.45598946361	0.445841533621355	0.7040175604049301	0.725855208052766	-0.0864549639049421	5.0278266234755895	1.10399695662048	1.01731319449289	1.6416677349382902	-0.181160697303313	5.91184839056413e-05	0.279707728931296	0.31855733858378	0.112748980622371	0.8576944210621099	0.7580817659443809	0.9743936315784004	0.4432067010302528	0.9867157134674036
GLRX2	4.43476277754963	5.497216598438981	-0.574014528544484	-0.312039440072617	-0.980814100885947	-0.0600767522220791	9.850807211693027	-1.9294826231525	-0.58161325138255	-2.89019082990831	-0.171485533942296	5.514039442289189e-09	0.0650817329710376	0.566072863140742	0.0079133555245889	0.865291774077415	0.5594784430059289	0.9895644448691642	0.1540871175892599	0.9874559296007062
SNAPC1	5.2150474861392695	5.97394937116088	0.140763023253496	-0.682233607787603	-0.0474183111802349	-0.214663658760343	9.41265372431516	0.4178796517067779	-1.13728033312027	-0.1180851530143149	-0.514389519658109	2.74659807105106e-08	0.67959446706397	0.266291175185666	0.906941711083948	0.611816000723063	0.926867813421378	0.9743936315784004	0.9709594867032498	0.9596083173373668
DERA	5.21275423549174	5.93217047163807	0.0321379262430479	-0.732801802964794	-0.581264153035564	0.301600483163812	11.0510943684057	0.0974522410353723	-1.18671386556352	-1.54447299885978	0.7237855972508108	2.5431047511218298e-11	0.92311463004535	0.246071076363457	0.134559560158334	0.4756596951210921	0.990294540904608	0.9743936315784004	0.4755552157148574	0.927103558043912
STRAP	6.85781342517491	6.93800534045439	0.2345269202626509	-0.306587775214068	-0.0627023513425256	0.174719953703799	12.9525904959334	0.8732121130628221	-0.6575655462347829	-0.202820663400346	0.540943956005796	3.8055306831098996e-09	0.391573472150905	0.517405217628774	0.841068049871439	0.5939972038611391	0.8245743554070957	0.9895644448691642	0.9466278713813644	0.9547582175056164
PLEKHO1	3.46607273749594	3.8566069159925496	-0.0012533117636768	-0.934586530585884	0.0776493571300755	0.5404195200191331	4.700707147352031	-0.0025044028917915	-1.0390690160261802	0.137008452388072	0.867459678879385	0.0001899140812175	0.99802353807242	0.308422613273002	0.8923575133584408	0.393629046962587	0.9995166649004787	0.9743936315784004	0.9656282010705558	0.9196426293415456
GCLM	4.408699166461259	4.82626294549355	-0.53842188440409	0.13430223817544	-0.5208436062010411	0.372611138340104	6.14910992634282	-1.19433683203755	0.16619716331099	-0.994893523406012	0.6781504387692929	4.27370864521138e-06	0.2431497129925139	0.869289218571894	0.328972464265511	0.5037492910498039	0.7363495671818766	0.9946724839724358	0.6758813221414544	0.9345067111654064
UBR2	4.24090642648487	4.09181591293909	-0.335802230186446	0.1229158876099209	0.242785481682608	-0.0169013207930601	5.952147657333129	-0.7956147917757241	0.172791755977042	0.529360089969557	-0.0340545849668335	8.98604458741066e-06	0.4335563340442511	0.8641586925593309	0.601089947319941	0.973097621467748	0.8432192662094277	0.9946724839724358	0.8353161070339393	0.9984315844374176
EHD2	7.2651042266602	6.85930864293521	0.289514040211521	0.390117087881025	0.145130983565611	0.109840000948998	21.0061511448528	1.5111581856726202	1.12044263675167	0.655110484214617	0.451707045814884	5.04233594357859e-10	0.149910540228611	0.272939135385589	0.52148193303972	0.65550192893635	0.6591241707515001	0.9743936315784004	0.7957472128502696	0.9651760115612084
CCDC28A	4.91554414441965	4.2624225246267	0.253679107817328	0.2816567064681139	0.8303550341839548	-0.4967733499240421	7.13500386054162	0.715306144463092	0.475389618088944	2.16993479047268	-1.18674030875342	4.78994120175581e-07	0.4807948833281939	0.63855848610492	0.0393883692766405	0.246446308526278	0.863463358740298	0.9895644448691642	0.2970441632658508	0.8732478723992121
RRAGD	2.34147209750417	2.25137698760118	-0.150993237681614	0.0392044427658505	0.747941904659374	-1.07377637389018	2.07687406641588	-0.235377607263371	0.0351086111171607	1.05797498026926	-1.37129392599804	0.0514147844722567	0.8157630123368771	0.972265608768958	0.299799420441479	0.182596984672857	0.9702325803516588	0.9997299144638372	0.6507185589593804	0.8389150153695978
HSF2	3.84037483942772	3.27622280716067	0.3903226054779969	0.434445102642104	0.4909285073174571	-0.219543716732752	5.8844844479882	1.18859632234001	0.7351239357210692	1.30134777708178	-0.5265435970672679	3.96980964027346e-05	0.250384775039904	0.4689458608900159	0.208936623795743	0.6031632681825579	0.7412011061210393	0.9865583406584808	0.5601174979494831	0.957374739617165
PHF20	5.57631317786342	5.663184786978849	0.112999097164997	0.0288420102220321	-0.0998272305568627	0.0438087796933089	11.7411266395029	0.402520303869125	0.0566973106388591	-0.30728143357979	0.125677829612909	1.55631253883726e-10	0.6907274012848	0.95521985623771	0.76114480045377	0.9009564729252142	0.9305591116258352	0.998536449650588	0.9141612424737388	0.9922967993775538
NR1H3	5.05842534531123	3.3281422620172	0.5367757914564	1.15799168079902	1.49880153050092	-0.4344961438818989	4.20073126329373	1.13195086965327	1.44495226343774	2.9307345753911203	-0.764980814199171	0.0003860614304779	0.268099946943165	0.160531227575653	0.006958600812925	0.4512449489082999	0.7514823615952541	0.971925521036602	0.1520837901629288	0.927103558043912
TYMP	5.390466284167559	5.511294713822349	-0.2252267627372119	0.210082487311028	-0.0247911126207206	-0.3650294648605729	9.9808840070847	-0.6912964066654139	0.367315499532808	-0.067024865216495	-0.911417282840938	8.283430016710842e-09	0.495594739454545	0.716371574747812	0.947079482320886	0.370692751309763	0.8653123647362007	0.9940208819860524	0.9838319329888106	0.9147387063520566
NCAPH2	4.00439257801754	4.715134497322129	0.0688854871348776	-0.53518361943586	-0.319904599641851	-0.477499188208847	8.118715009533139	0.195687114631356	-0.825375114425453	-0.7943223316125709	-1.04511984558351	1.34051133215659e-08	0.8463764084525721	0.416667825653829	0.434198576494311	0.305587497694224	0.9742377081111864	0.9841830109296388	0.7441252072685807	0.8957837711608797
TOMM34	3.8388052514217503	4.723343680968361	0.1247238433842959	-1.27481347789613	-0.344680662957547	0.29830798002158	8.56123712670805	0.366403127488709	-2.0045629863032497	-0.890084867913794	0.681711014684536	4.846915084244551e-09	0.7170291285096819	0.0555279108958648	0.3815826667767379	0.5014496487497879	0.940681805679372	0.919857810762208	0.7127763212329676	0.9345067111654064
SEC63	6.14405952228292	5.61726741293846	-0.0069932507619923	0.699470140433405	0.431903791867604	0.0873499075343992	11.4156414303411	-0.0244033808507307	1.3951851398453998	1.32010983432804	0.2459781067195839	1.50454406891209e-10	0.980720488157261	0.174768910443797	0.19843356871222	0.807632788167414	0.99612630803549	0.971925521036602	0.5487664670583386	0.9831193040749956
KPNA6	4.95813926102212	5.32592646811388	-0.0078133663644795	-0.5908045938230749	-0.0069738646596015	0.294859234408056	13.315757879140198	-0.0322239470155043	-1.35157966511432	-0.0252988256491268	0.980870838187105	7.2009316090868e-11	0.974579714566252	0.188217714262451	0.9800449536592868	0.335707857133126	0.9950279741830794	0.9739900672373903	0.9930025276100114	0.9040121661559332
VIM	12.505004317676802	12.5807677934759	0.0340942473716254	0.1739696751627399	-0.287845374887308	-0.3861210609461379	32.4286641759522	0.154556283120671	0.451022552821305	-1.15124126648208	-1.43619286581256	9.317666660543931e-20	0.8783722243550721	0.655798034858286	0.260182113203274	0.163232123847626	0.9824292739992366	0.9895644448691642	0.613254177987023	0.828346617487237
RTEL1-TNFRSF6B	2.24125173221838	2.05763089854462	-0.4558990283951429	0.5773869799335489	-1.21650933561834	-0.38111155883138	1.3886391772832	-0.4920607712346529	0.381697697946589	-1.30529710672032	-0.380751595971242	0.179669031607961	0.626816305883327	0.70588211813436	0.203406679099301	0.706660953328907	0.9115164070971912	0.9940208819860524	0.5537321440939676	0.9720190484518708
FAS	2.47320049706941	1.21194676230304	-0.4562369855372439	1.62766813780327	0.296688673835254	-0.309847754355869	1.40389443955404	-0.828074772293967	1.82137091901619	0.532804929752387	-0.501978795522509	0.175283285086876	0.41522377525721	0.0803082146534635	0.5986971875561451	0.620032920089293	0.8352791246090516	0.9351522193879254	0.8342843993819097	0.9613112732844664
RNASET2	4.4270548755687305	3.97395438691132	0.1699211842612309	1.03099039395581	0.0173673759909092	-0.651506910505698	8.47736044657904	0.6260257884722049	2.12125180690012	0.0560171331152153	-1.9366789907224096	1.18194962845648e-07	0.536984385381204	0.0436053190276538	0.955759613590074	0.0638648185645972	0.8803421663500064	0.9091059037951976	0.986049332427082	0.7539472252395655
CD44	4.42544844098078	4.10430558089928	-0.241524207286791	0.7558456912756941	-0.0060197434322844	0.2222232318815299	4.83881531636377	-0.64409091767301	1.09466561503803	-0.0136314921578355	0.4696680233158329	0.0002094791462677	0.525729994994131	0.284724200071459	0.989239608344183	0.642989030619769	0.8756250364360574	0.9743936315784004	0.9957143766988152	0.964441171537231
AGPAT4	4.68825496759821	4.45281899697709	-0.1171001066387509	-0.195171037488091	0.8334099112652841	0.307036615985791	8.21568672476502	-0.373353671167461	-0.367435194378467	2.3597383249619	0.8085840196190369	4.88429386217049e-08	0.7119156939276801	0.716308846732465	0.026082356071162	0.4262947337508739	0.9395947587648849	0.9940208819860524	0.2464251001709306	0.9232223696238036
BTN3A1	3.6501298063676697	2.835923978118509	0.171067331807488	0.3246531173750079	0.7291745685360971	0.2240499008804489	3.7673789815696206	0.426221421042026	0.4859343963652779	1.68212869197816	0.48834779079834	0.0016222510939136	0.673768704475504	0.631507773360817	0.105697271010343	0.629934651729413	0.92681424186761	0.9895644448691642	0.4314329067782293	0.9631159522614464
MIPEP	3.3182248412396698	3.35272730542156	0.0527777518443952	-0.355307413076551	0.0862498103187712	0.428375647826642	6.219473073099881	0.158277612080175	-0.582595195490916	0.231554170158848	1.01668307026295	1.40118959448152e-06	0.875460986239937	0.5651846904586669	0.818697010067758	0.31867223662762	0.9817447796029248	0.9895644448691642	0.93752138896379	0.9014360499304244
PRKCH	6.03714072765542	5.773505748620959	0.0388206534192483	-0.0148766189324877	0.3978797459778289	0.3327515709525769	15.0296358076862	0.173985782386487	-0.0383257104465576	1.57583050194983	1.2252740884411002	1.4790619847285801e-12	0.863226171097992	0.9697227760775842	0.1271638087230119	0.231685955204717	0.9785609161036626	0.9997299144638372	0.4631216039954065	0.8623794348142076
IFNGR1	6.37727895588578	6.53446530864069	-0.3566189068842199	0.205418618842947	-0.188933611305945	-0.179399148841836	12.894297951261802	-1.1682554897131998	0.382439244124944	-0.5500861116553941	-0.4794538037896379	6.94830549155354e-11	0.254071617032552	0.705244104645224	0.5872556310830811	0.635624297264297	0.7413766942898962	0.9940208819860524	0.8278793187235031	0.9634710704841782
B4GALT7	4.59654868477849	4.72520676926201	0.336984689907104	0.0199615296836044	-0.6913052636041	0.25763568702528	9.01078159827262	1.08197806225417	0.0341676065567501	-1.89520076312636	0.667565435980732	4.770076344278971e-07	0.291989928697318	0.9730115242664922	0.072942948552977	0.510296071895715	0.7640267778900256	0.9997299144638372	0.3729068978135123	0.9355476895303506
VRK2	4.23563407873553	3.4949333598007404	-0.0423350575027483	0.591039835221526	0.640848581503058	0.0911396781767947	8.38123358960834	-0.16826745197441	1.3019213368309	2.2716174244444303	0.289412690243748	7.308311244868709e-09	0.8676749999486941	0.204360263070035	0.0316208079589385	0.774560910329197	0.979674719656329	0.9739900672373903	0.2695466626012884	0.9807760339423248
TNFRSF1B	3.2266999923717403	2.6335946127295897	-0.9300402130459408	1.18820063170123	-0.327681230422141	0.2459167194594	3.0137683430415603	-1.70195238994069	1.3087230697044598	-0.5640638193860811	0.391924530885326	0.0076905939914645	0.1009589844792959	0.202175803810983	0.5775825446707249	0.698391464922196	0.6230130752561803	0.9739900672373903	0.8226454087834908	0.9720190484518708
VEZT	5.5120307686090495	5.011877933937741	0.4968879237815639	0.210923556562134	0.370672630017154	0.0020240926641024	9.52595220795661	1.68862597540905	0.412333036999659	1.10879718501961	0.0057308097822975	1.18341768895602e-07	0.103429968077205	0.6836782108609181	0.278005387052353	0.9954776274564168	0.6246247550277494	0.9900565739181444	0.6302193833975652	0.9999026960966642
POU2F2	2.29179872294957	1.44954292915896	-0.470065187454924	0.231050183554961	0.677295037515757	0.581825185821563	1.35461563214325	-0.689530167674348	0.206195494787846	0.971710072371542	0.7537672790632058	0.1914711254675689	0.496655139932017	0.8382673235832729	0.340155340738603	0.457991609266058	0.865673323513077	0.9946724839724358	0.6823493350264943	0.927103558043912
BRD9	4.477694372392901	4.51639522501603	-0.414656152714492	0.246514663152196	0.0250545758473865	0.0554923726538837	7.4157082589014	-1.32252692934561	0.460316624559336	0.0716265623007202	0.152039021704716	1.93780856851568e-06	0.198610934646585	0.649525170404468	0.9435097094640692	0.880508939520501	0.7030147546743818	0.9895644448691642	0.9824449166164432	0.989542904698587
SNX1	5.90115894056695	5.84043698230118	-0.3575762374756721	0.151791883152704	-0.129067875468246	0.176744354964203	15.5677453147908	-1.55839877273059	0.38614562722337	-0.514285275726493	0.652920974636922	7.966981077646991e-13	0.131433038136201	0.7025372274599441	0.6114528693120611	0.5195835937733411	0.6447713192609322	0.9935222627680084	0.8415981679694311	0.9364218093433446
TBPL1	5.739359079135151	5.671624579874179	-0.058666931490352	0.245755594790968	-0.280238758640377	0.1219766243608469	12.2422249330744	-0.206834582233776	0.467979060803383	-0.8742954282089549	0.344203856319242	2.68817339895898e-12	0.837750353270282	0.643698805463734	0.389962005041955	0.733461404837899	0.9729358454899024	0.9895644448691642	0.718033876446287	0.974935107124259
ARNTL2	2.8808255164313	2.62992912463297	0.102425970209703	-0.884044056152736	0.8481600760277459	1.0777440274371	3.44308704739351	0.231083745131696	-1.13596444954501	1.6850844191556102	1.99503412133242	0.0030723510284901	0.8190592575724039	0.266483640056277	0.1039530486253959	0.057280817381328	0.9713116983679296	0.9743936315784004	0.4279977182912469	0.7390926950243901
BCLAF1	6.7039383521645	6.7147958661245095	-0.0682708015446076	-0.0217623009048479	0.0637770500180993	0.0808025928267228	24.353831303797804	-0.409823845520944	-0.0711281115232913	0.337430504206158	0.3794846297197679	1.25580680593676e-10	0.689710251055292	0.943861251488558	0.7428300702684928	0.708091726023968	0.9298701283001504	0.9980747621245531	0.905004273344332	0.9720190484518708
SLC39A9	3.80405977560078	4.08176021934346	-0.0814587180574732	-0.7349039485181991	0.4317470533791829	-0.0735190489626737	5.77828404806024	-0.184898324575576	-0.942962261810326	0.8862090467140201	-0.131890611571825	7.41359008038881e-05	0.855984106550814	0.354570992703233	0.3940705499249489	0.896146853664861	0.9768469327470513	0.9789319336798598	0.720636808315269	0.9917047682583324
TFB1M	3.49195992307014	3.40553696190572	-0.292157599302964	0.0637459736926702	0.258731526606131	-0.219068995544541	5.27519187043221	-0.7433685448608119	0.0958943198505299	0.600464424405952	-0.4625537148190779	3.41019955833336e-05	0.464093755469516	0.924340616160343	0.5535080848896371	0.6475497372871309	0.8567066358443448	0.9975644714651184	0.8136070157011155	0.964810757412596
RABEP1	4.898876183925441	5.406407213611209	-0.415749677764305	0.0984060249338452	-0.393130007586741	-0.5081149947961799	10.9123295754896	-1.4029364776367	0.1878212074684	-1.17069431182827	-1.41053420046053	2.4332792691560602e-09	0.172732408601355	0.852478459457197	0.252502309546617	0.17054930435551	0.6800334530395303	0.9946724839724358	0.6066329157635098	0.8286960928246888
HMGB3	4.4483189825292095	4.97021706195248	-0.1285454563637819	-0.1157379183876769	-0.376828055431572	-0.572251946274407	7.41258826575933	-0.31312210159363	-0.1534911626831269	-0.8091873942616479	-1.09547583211486	7.16829313754115e-08	0.756685938231342	0.879196077170235	0.425750840317016	0.283352469162536	0.9543565398249968	0.9946724839724358	0.7379525242972921	0.8857382118088878
NUP160	3.79163578413698	4.29114521915102	0.2482424980613599	-1.06977068430804	-0.291044982400547	0.7877098740077599	7.78086175466696	0.7351097143233609	-1.67481001198652	-0.753812057602136	1.8112782218643704	2.96578381219424e-08	0.468852108931761	0.1059599502812669	0.457734906694068	0.0816669008232626	0.8584240374892568	0.9665284935180954	0.7584302404004003	0.7717935079359749
BAK1	3.41090404577348	3.33786838371057	0.16445131869315	0.591092602072247	-0.539556079389554	-0.346642316820372	5.4306753800745895	0.446353710646995	0.853451995003083	-1.26282139471514	-0.7350328023083499	1.08237846790605e-05	0.6590372207333169	0.401203339807132	0.2178619527855949	0.468898152006851	0.9241645310427764	0.9841830109296388	0.5703275146630574	0.927103558043912
GRN	8.58154336231889	8.86019848460652	-0.0649044322167707	-0.0182643434623796	-0.3230244849843889	-0.3654159961062839	25.6494642895073	-0.369661731453189	-0.059920868935154	-1.62586165050106	-1.7330985510137902	2.09034873076402e-14	0.7149448144540159	0.952729132055414	0.117396135354314	0.0966281506174217	0.940681805679372	0.9985265842670348	0.4502125842348662	0.7793172320136894
FAM13B	4.58958381121457	3.49908084724888	-0.489792985899714	0.575292575965506	1.2033980367809098	0.369218625135616	9.2943239076777	-2.3346166310862904	1.72544771358584	5.59939878865276	1.57037473296924	5.02067795968378e-08	0.0282047430133301	0.0975145791184999	9.39374892700515e-06	0.129804300535494	0.4853594058402514	0.946490494056584	0.0213801725578637	0.8121476885426917
ARHGAP31	4.94326134919716	4.40312983541446	-0.485299598663893	0.316761460350659	0.611410253620315	0.269067721326573	11.7592386290958	-2.06619801312238	0.81404199407877	2.46454344098562	0.992558434739596	7.608408668857239e-11	0.04906798348482	0.423038287279668	0.0207055704814337	0.330120568221419	0.5288162331891582	0.9841830109296388	0.2263490798066431	0.9023774223710852
CENPQ	3.50439946630904	3.03210273063109	0.567386544005104	-0.2005737827907	0.3162558561124389	0.485499348558409	3.84677785618958	1.40670027544896	-0.2913577880908279	0.700046773555483	1.03299282873157	0.0015195506367187	0.172585036741778	0.773349956561274	0.490753607034566	0.31245953001858	0.6800334530395303	0.9946724839724358	0.7780406865496463	0.8988369271737593
SARS	6.68365875881032	7.421954337599959	0.0117327863293359	-0.272330575239612	-0.9106734664588472	-0.0979702537459825	23.309742873385897	0.0677487629865178	-0.8583765905559699	-4.43271276228954	-0.4597023678826079	7.38634446870252e-16	0.946509123142933	0.398710013602979	0.0001541130664567	0.6497684989040289	0.992182688889342	0.9841830109296388	0.0455379921305611	0.964810757412596
RANBP3	4.77328883937209	4.58413046136532	-0.0519976012997505	0.563189802763498	-0.303243865587151	-0.160279722429275	9.37169031685198	-0.174850110692233	1.02267745957385	-0.8983281164537901	-0.429132034555234	8.044294776688818e-10	0.86255190381638	0.3158821685854689	0.377254836254899	0.671362161027537	0.9785609161036626	0.9743936315784004	0.7104853804558275	0.9683692562033848
ARID4A	5.59689121404904	5.11607199749289	0.208376105006784	0.3559677858626389	0.6062999372478559	-0.326342635492047	11.8356098761245	1.0127985889272	1.02785245504778	2.70314194110376	-1.3676561356782202	2.56819051247992e-08	0.321660139442555	0.3147293638612189	0.0126984271707674	0.1849133077245489	0.7865474197167935	0.9743936315784004	0.1851054807697787	0.8408072381240156
TSSC1	4.076302789480049	3.98937983685457	0.342951265145439	-0.333594992412062	0.411245715272828	0.572996713658432	5.29617431254268	0.797677939001185	-0.431889703734877	0.8220104015409091	1.07219320999463	3.56628624139128e-05	0.432395189318954	0.669383557934469	0.418647678206636	0.293557052594789	0.8421456879085566	0.9895644448691642	0.733858684225434	0.8924359171990561
PNPLA6	4.7286918926823205	4.68933474719479	-0.0321912255873078	0.5371167265165799	-0.154923626801184	-0.584234827564946	10.9734025270888	-0.12421415919035	1.1547989294925902	-0.52851098567487	-1.82495236099916	6.644331474811949e-08	0.902458300402869	0.258739039767199	0.602985303985982	0.0795277168376602	0.987490420000948	0.9743936315784004	0.8363023524481381	0.7676627018033467
IFT88	4.32674190284684	3.73050635107204	-0.6545554045597889	1.02933522868885	0.0038874718616893	0.0947430225527176	8.02385276049835	-2.25935372716228	1.98273792764184	0.0122778270125752	0.270809814267198	1.67280071756319e-08	0.0324722614135714	0.0580554844101102	0.990297685233855	0.788675648269048	0.4965052094808664	0.9288001045792842	0.996162614510852	0.9831193040749956
ALG1	4.09229378939326	4.19273836946311	0.356023634907331	-0.232906436225619	-0.3923304194187659	0.151875128045929	7.07583079953695	1.09533135066442	-0.3989425004724989	-1.05168059242974	0.3902553847559129	1.1388952807589898e-06	0.283575044826107	0.69330372106601	0.3028802158305499	0.699795856993229	0.7594081610058577	0.9926050924286912	0.6533576881404548	0.9720190484518708
ZCCHC8	3.99406864789253	3.8103748506031696	-0.6316983654097691	0.473691332157262	0.1771506348335089	-0.0609613249769659	6.52752736392536	-1.7485139730023995	0.72958883362196	0.44285755685501	-0.136516930700694	6.40355240466537e-07	0.0921747464539004	0.4721638830033289	0.6615315213153321	0.892464233036122	0.6085317926093126	0.9865583406584808	0.8679822606542555	0.991024352134284
ABCF2	5.11219065833808	5.143944640975519	-0.152066193177517	0.26540508804382	-0.505117066558556	0.338908499149989	12.2656219320073	-0.617795889703563	0.598342514661514	-1.80936286777668	1.1635723117898402	1.01085172777962e-10	0.542165257436174	0.554790846407446	0.0820355476405886	0.255295945010533	0.8833161478036133	0.9895644448691642	0.3899601220342097	0.8772026283977132
CHPF2	3.81729468470092	3.7116879587473	0.430237504194447	0.0421652157338849	-0.1102507079472479	0.0604628553041659	7.97669219766463	1.54947704262578	0.0806903763664279	-0.341589722167235	0.1673877972720729	1.86830819197584e-08	0.133354947038249	0.936306109664414	0.735405148257213	0.8683600611968391	0.6481788679701717	0.9980747621245531	0.9006576180765264	0.9874559296007062
FUT8	3.4067198742028904	2.73513560783294	-0.402246529545976	0.785025112090598	0.3802924010993089	-0.1363776473758969	4.52482713193856	-1.10369939144206	1.29458336198005	0.9889481773761072	-0.3242625150109899	0.0002197523555135	0.279839170298223	0.207196162438078	0.3318999071788039	0.748452159279277	0.7580817659443809	0.9739900672373903	0.6771281720499801	0.9772608813563548
UBA6	5.09309287466851	4.76126795918582	0.123127780393072	0.0479532630462535	0.399106536997846	0.263312782554778	10.041860470167402	0.455291765372097	0.102663806024984	1.30891595683701	0.8158558357517142	2.21247329331681e-09	0.652697419110563	0.9190331580773408	0.202091532475286	0.422318952835278	0.920864942905803	0.9975106346521988	0.5518181894985063	0.9232223696238036
GAB2	3.25473755973042	2.03239538262293	-0.20832127989145	0.236355646028784	1.24919622876162	0.476071895197251	2.46078892519875	-0.420498442859045	0.295841822049937	2.48030139938483	0.866976346178534	0.023510043273696	0.6776496954157679	0.769838725508653	0.0201852807180634	0.394500972431617	0.92681424186761	0.9946724839724358	0.224105848362499	0.9196426293415456
ATP6V0A1	4.42990133563026	4.084583244155221	0.398558549306243	0.234325134067581	-0.1041424215610309	-0.256554688979373	7.10910548878212	1.32826796570133	0.454115903784597	-0.313332030917476	-0.7461115656706421	1.67538544855923e-06	0.196477488667126	0.653844404493221	0.75674419510891	0.4630792068127	0.701793415264248	0.9895644448691642	0.9116080439344338	0.927103558043912
PIAS1	5.3870774306190805	5.62351539867028	-0.2008682318653399	-0.201766324602052	0.268283006534142	-0.133353257236926	10.450207827860698	-0.607159873710972	-0.336264448395172	0.725928768997525	-0.319103915138041	8.40815387460763e-11	0.549011035567529	0.7393703042859598	0.474366922517841	0.7521973774916659	0.8846168580395481	0.9940208819860524	0.7687920258968611	0.9779660848924068
SLC4A7	4.67655570684539	4.60309729617304	-1.08476895373611	-0.379456367525746	0.7483289238919442	1.07177103283383	6.928689216630531	-2.6183520285066204	-0.566147452821004	1.70878656695887	2.26641465581748	8.038852671514399e-07	0.0145419627540124	0.57620273635695	0.0994099126567765	0.032149212257834	0.4240531177204137	0.9895644448691642	0.4224787473707936	0.6893057226895865
APBA2	4.12541362324605	3.23637518833767	0.7620829210806059	0.170503875433763	0.655084442781796	0.5824104563915821	6.329823281766701	2.8356502696934403	0.362777060196231	2.08716212394022	1.7760713544123403	4.76150310996868e-06	0.008999447556425	0.719889812933419	0.0473066156152447	0.0884561781014281	0.3792731759084609	0.9940208819860524	0.319589787158972	0.7771078766059555
MAP2K3	4.9838705879671	5.2462114167714695	-0.0732146875085187	0.1153126486043119	-0.0176472622060071	0.0383494477006337	8.123412745961469	-0.232850689527093	0.206928568029965	-0.0465940817662616	0.0979787546058539	2.1974904622632106e-07	0.817840908754088	0.8377965224286609	0.963220444933136	0.9227797103970092	0.9711036060813384	0.9946724839724358	0.9876333776969864	0.9929129897066236
TMSB10	12.296753715459	12.484367855569902	-0.0668398243745693	0.110547235785588	-0.303326160208893	-0.2938590647297669	30.4655052416687	-0.371057067019935	0.3489095052003889	-1.4802098861568	-1.34906222753889	9.15379139030355e-13	0.714016869893263	0.7303612264678879	0.152528458907988	0.1907633667571029	0.9402351283713644	0.9940208819860524	0.5002230150930558	0.8447031570800903
ASTE1	3.25896258924192	3.16657249865363	-0.104443470438729	-0.639906195973049	0.7328220077234909	0.346042672321214	4.8475754095547	-0.266592558434172	-0.9583784096241732	1.68749671220653	0.7365856483971159	0.0001231382395132	0.791893392288258	0.346764259582038	0.1035686562265399	0.4681979280038839	0.9635123710115758	0.9789319336798598	0.4268784164643336	0.927103558043912
RNF19A	5.150879823510191	4.87212824567101	-0.296935968692456	-0.0110401740236407	0.566644905772758	-0.0276418034662971	12.5259369259092	-1.26100959473554	-0.0284355887538831	2.2495541868665696	-0.101164181583598	5.87172091947539e-11	0.218526848496439	0.97753760822539	0.0332070245602082	0.920233806378118	0.7174943842727859	0.9997299144638372	0.2736393479327801	0.992750395552142
PEX3	4.134185449290641	3.47509644713054	0.599896444511995	-0.186418589937535	0.364009245118467	0.9238201463864693	5.77632782818934	1.70339660340716	-0.293621418757806	0.900197391656438	2.14368013135954	2.9382022310653004e-05	0.101692043940238	0.7713874321781758	0.377247037528342	0.0415835754496406	0.6230130752561803	0.9946724839724358	0.7104853804558275	0.7171635100679621
GABARAPL2	8.67683429296955	8.9031190658259	0.0605713228065721	0.1040857207868549	-0.308223808472887	-0.503659655330064	35.1194860565941	0.472317907151745	0.4644002266602439	-2.11403522821736	-3.25165523012746	3.12793567697369e-17	0.641012460957301	0.646613975149364	0.0452635788954269	0.0035045002028068	0.9175476262372354	0.9895644448691642	0.3134347510064936	0.534310238562708
SH3YL1	3.92928425385292	4.59287748240863	-0.142786059819493	-0.7070690240651031	-0.135241350076441	-0.12247711884283	8.55473105837538	-0.433277950150937	-1.17846409404756	-0.362588761233457	-0.29420741981647	2.52939053834495e-07	0.669813794554136	0.249460237143508	0.7215050339640379	0.770975878155927	0.9260460587036942	0.9743936315784004	0.8948954770536627	0.980384626099532
FAM136A	4.53676098481667	4.73850864095146	-0.314483939688783	-0.0553830326631813	0.0465015159950865	0.291343823352416	6.98183466430032	-0.832802161076646	-0.0832536356072801	0.109391289103802	0.6429559461729261	8.09259600979199e-07	0.412631330337856	0.934304273161552	0.913751673462755	0.526203047989211	0.8348773640815125	0.9980747621245531	0.9727660692708512	0.9390294317260814
VCL	4.664855589372	4.93447664318897	0.0164952723285599	-0.21228513888243	-0.156678519577454	0.235833407802385	8.20227989145449	0.045543946044948	-0.315540152027942	-0.377942104504242	0.510440451482536	1.1040228281604e-08	0.964021757119277	0.7548704541570079	0.7085416466473109	0.6140495533350601	0.9942541791451096	0.9940208819860524	0.8902050003493913	0.9604471028130211
DAPK2	2.72569391634978	1.51240014721433	0.687743841922323	0.5079568624783449	0.8162299196926941	-0.100885116754113	1.6821837768436203	1.49652400806074	0.652548430641476	1.6369644207942	-0.1918086590719039	0.113126006296414	0.1477715011537489	0.520417380948145	0.114947914430524	0.849590966583886	0.6565474074760312	0.9895644448691642	0.4476653024612891	0.9846568082008984
NSMAF	3.5703864518518102	3.5002952890197	-0.202235954529353	0.0264392587714471	0.0682807491137729	0.295012479204529	5.97988173804013	-0.5587462398546589	0.0404679492896554	0.169768977883989	0.653023949378937	2.593096358737e-06	0.581115825837604	0.968029215171812	0.8665058784688191	0.519474073139134	0.8962294682654308	0.9997299144638372	0.9578277704686898	0.9364218093433446
ADSS	5.76270746282416	5.85310872375546	-0.054433594319705	-0.258277585790612	-0.0293780793549162	0.411490669911445	16.4785763003656	-0.253842531766108	-0.671890993559558	-0.121053106468389	1.5571875816078702	2.04871277259048e-12	0.8018867824224349	0.507600719872785	0.904712727470872	0.131523474480963	0.9661237628016228	0.9895644448691642	0.9698803900714388	0.8121476885426917
TIMP2	7.254547315329	6.920232566157121	-0.132439327593166	0.0914765826811988	0.676341917067018	-0.224189505431905	15.081400992077802	-0.51666403958147	0.213265766625963	2.40056404527671	-0.7321169391881519	3.82450905500027e-12	0.609937223411647	0.832886585541168	0.0241548499937909	0.471173858765096	0.9036131677535116	0.9946724839724358	0.2409134030931993	0.927103558043912
RFC1	6.65304207378351	5.85628232560077	-0.0864042067487949	0.684598325733446	0.648539276655011	0.132852544768443	18.5537983602824	-0.450495086663209	1.98641027492735	3.03399251986925	0.5504241129819429	1.6189850757280003e-16	0.656087779874957	0.0576232319133686	0.0054183978525842	0.5867269531153051	0.9234729666019804	0.9264080712171582	0.1401394717327464	0.952556582015497
TBC1D23	4.3914587347973	4.23450707301228	-0.136591410695672	0.114498117770914	0.0093605659280179	0.0151761531478409	7.7314168667932	-0.434810640594149	0.216374238004816	0.0276264897315653	0.0425972920696673	2.61749033750804e-07	0.6673654474781	0.830460966989585	0.9781789189736328	0.966374493777904	0.9255991519030882	0.9946724839724358	0.9924800894805224	0.9982156430237404
CUL3	4.668259213717151	4.545280667111361	0.185027306331906	-0.438465287793797	0.3579734978082999	0.512722464192475	7.73338463704275	0.527705186601756	-0.705786900941548	0.897392672818799	1.19678113900548	1.89553355559906e-07	0.602342905127604	0.486597136616526	0.3780450479873811	0.24223731232754	0.9015132268918804	0.9872494210080642	0.7105449657251021	0.8702512513934251
MYOM2	2.72257720053789	3.06090331333629	-0.206390098243295	-0.445596449522652	0.0112274498702647	0.0883517548869104	3.5495188977423195	-0.4117020603565389	-0.498517766187439	0.0195474657804581	0.144329296475324	0.0022503583625315	0.6839671805099611	0.622318412616254	0.984554601738552	0.886391724790595	0.9284542246870998	0.9895644448691642	0.9939524510605792	0.9907024242139711
CYP46A1	4.23090294140509	3.9507222404366	0.5223731720743751	-0.6807806374373669	0.207418001431198	1.25950579165455	5.49657476285556	1.22043987006732	-0.850987969207015	0.4170465670572429	2.33586065549036	8.7933925715128e-05	0.237613102320401	0.402838153684026	0.6820343278697869	0.0276575844882899	0.7322060938007483	0.9841830109296388	0.8768738005343755	0.6790498482459716
ZZZ3	4.35513674332514	3.94755930069408	-0.25965655433546	0.2085758098297259	0.5244750069352729	0.379213460393726	6.5806816877135805	-0.7043285945374119	0.3159275552448289	1.28689326420882	0.832319363796081	5.59995521835789e-07	0.487489402231854	0.754579722806275	0.209471485915598	0.412808721909292	0.8636015625217822	0.9940208819860524	0.5606699738191596	0.9212864972130778
TUBG2	3.88113595429735	3.64700518958642	0.344520073317926	-0.7039050561963209	0.0940682178824078	1.0734554702488102	6.4421090757582	1.05854469224377	-1.20290156706256	0.259572230652725	2.82862009829232	2.67121604418149e-06	0.299544992745365	0.2399401740512279	0.7972401433893129	0.0090423138924923	0.769717766302468	0.9743936315784004	0.9284274285479308	0.6085195810085013
RPL26L1	5.910872578518809	5.91594806271242	0.513663034430783	0.122007522714041	-0.278492132009243	-0.0517007098915209	11.4482948579386	1.67936999093059	0.2088453778454529	-0.7744971289621779	-0.1291990104657009	1.18092860127675e-11	0.105059417548018	0.8361965353193019	0.445623347412157	0.898194473917235	0.6246247550277494	0.9946724839724358	0.7500586502079085	0.992174001101011
FLT4	7.483146430227999	6.6499722911538806	0.0365448320902979	0.3263551456836669	0.7991227529818149	0.471238313913655	13.9430799649927	0.128921053818518	0.666127549627339	2.53182660927819	1.36732560564575	1.2588115042439402e-10	0.8984818912715881	0.5112014670581679	0.0181884439852913	0.183242992131555	0.9873059591581694	0.9895644448691642	0.2182060248603322	0.8398329643403527
NSUN2	3.97972074970519	3.37115356596067	-0.234852975202583	0.597201494466843	0.018989239261048	0.9321357734333968	4.83393358046229	-0.569187095200319	0.8171992188082791	0.041187922718342	1.9168322498941	9.42606424154729e-05	0.574227081011708	0.421242002951369	0.967463006668452	0.0663555755887991	0.8940626873598628	0.9841830109296388	0.9887759973454764	0.7604495973822093
FBXO42	3.34327797928806	3.95363268506527	-0.6185994169736221	-0.7537877862495591	-0.1131870523693259	0.441944186850646	6.495181078563111	-1.5833504263294	-1.08203176547863	-0.268662277866028	0.919834117564784	6.949050881853949e-07	0.1254312051934019	0.289172266257976	0.7903099106849121	0.366115339397363	0.6447713192609322	0.9743936315784004	0.9265166801714806	0.9132006839028796
MFAP3	3.44099462397933	3.0640480907541203	-0.4496226938800429	-0.0215680905199211	0.564182333547657	0.0117401451641275	4.00198824739613	-0.9540159618956172	-0.0287419037067223	1.178876785418	0.0227053627921719	0.0006704937683357	0.348935968047901	0.977297504537067	0.2493244127076039	0.982068961658891	0.7994481686431798	0.9997299144638372	0.6026575651258567	0.9984315844374176
MRI1	3.83375713589255	3.20073065204798	-0.2307644351311839	0.314213443364613	0.5054249169119021	-0.0014193519632027	4.1379063245901095	-0.574903443465926	0.50559746354225	1.22949291365928	-0.0033114968866148	0.0010476142151868	0.570818752610922	0.61789608933772	0.231113563615981	0.997386494180511	0.8931777060291732	0.9895644448691642	0.5859019097766166	0.9999026960966642
METTL1	3.81220127388237	5.306951095813639	-0.0794073191563241	-1.19960767223524	-1.1314697340939	0.524506049403125	5.72573061663795	-0.164293961853179	-1.3118798728291698	-1.87532111795702	0.860522805212441	1.3779445656247302e-05	0.8707911185201949	0.201156882797265	0.0721299432684654	0.397845036753111	0.9802871365321408	0.9739900672373903	0.3705149969469697	0.9196426293415456
AGA	4.25061437039329	5.34689286522641	-0.512908488008167	-0.7516284413622829	-0.6980165974049871	-0.0516020375425699	10.2690858385775	-1.56988650703337	-1.26775422198752	-1.91851656299877	-0.126621046588382	1.21611062699475e-10	0.128533001188298	0.216122043992048	0.0660884302795483	0.9002144845789691	0.6447713192609322	0.9743936315784004	0.3580680774155894	0.9922967993775538
PI4K2B	3.36088527459982	3.37870157253569	-0.4268002710240189	-0.38507569178723	0.944914993833446	0.141877818366247	6.425725862248731	-1.42142842323558	-0.7789446290468159	2.8199646495247697	0.391429501669257	2.6594776503453e-06	0.167356246589238	0.443297053241539	0.0091484100302512	0.698870148663806	0.6736873315123907	0.9842908983664675	0.1628799846232169	0.9720190484518708
BOD1L1	5.366633836252309	5.63179832310709	-0.552574590861552	-0.0506375137277172	0.014157973088366	-0.0375655054297782	11.6819203927932	-1.84155712238043	-0.097145878147734	0.0429447912876157	-0.10422492266423	1.18001736137987e-09	0.0784834923925876	0.923355956702227	0.966122163835234	0.9177907276222652	0.5887187929480004	0.9975644714651184	0.9886224462229084	0.992750395552142
MAT2B	5.89982711523494	5.6822360781147	-0.39381185385755	0.265181050737543	0.0432488374178183	-0.1065592901822109	10.3598490678823	-1.24426764375068	0.5055150158451189	0.131418369218884	-0.300232920078509	1.3859736742909202e-09	0.224790594325748	0.61765986600782	0.896498038316408	0.766547885586131	0.7241679462563446	0.9895644448691642	0.9670282157384572	0.9800716004279374
TLL1	4.976004225452741	2.88624136187147	0.7196211291824821	1.75935551024319	1.48364324762219	-0.371722672356685	5.57976598956814	2.3692305144532	3.18741957096017	4.27660188787718	-0.9558655224402473	7.66854273153739e-05	0.0383343172397448	0.0038335231967546	0.0006543149737714	0.350661884036836	0.5120588068006211	0.7797742671691109	0.0620508700126629	0.9107456436066538
EDC4	2.59782927375191	1.646936904922	-0.439768183079942	0.6462275026916489	0.222857901513848	-0.0525280678277442	1.98109168481604	-0.9332852422169692	0.870939198597516	0.511157124233674	-0.1102755360501469	0.0652527794311461	0.359884608859231	0.392563163132046	0.6140017522135289	0.913145106746832	0.8063831582784245	0.9841830109296388	0.8428528444962227	0.992750395552142
TRIO	4.20949533173059	3.68700845802718	-0.0069235434631688	-0.214590824188419	0.683374639090389	0.8000621681776751	6.9659005240516105	-0.0214305181357485	-0.368536437302727	1.89750766513473	1.98075772326627	2.13942784634645e-07	0.983065852747265	0.71545714570589	0.0689189792313351	0.0582897448925905	0.9965294655157036	0.9940208819860524	0.3634374345007383	0.7390926950243901
VCAN	3.3807499352122794	1.04563744285651	0.5590239327218249	2.63730810820856	0.359286410684157	-0.7457181560068491	0.76141980400011	0.725943299582918	2.06376100181337	0.427211717837486	-0.8002228283331619	0.4551950947330589	0.474568101093509	0.0496892682039203	0.6728933414133841	0.4313707770138089	0.8616909582200005	0.9091059037951976	0.87354850847414	0.9237861201387176
CLEC16A	3.0987000858212204	1.64892981990871	0.172941746252703	0.959233406010534	1.09133252698552	0.277410048441711	2.98594986628796	0.535364293429055	1.76648599436918	3.087502121811509	0.723798335858067	0.0072584317900555	0.5969599143393841	0.0893360328900417	0.004776177289172	0.475934884542402	0.9003535558059035	0.9369991283766586	0.1317529614454288	0.927103558043912
MSR1	2.9248294045264	1.8160899125076	-0.87425905913163	2.46689329161445	0.377895024514552	-1.3290454450241298	1.67875080281852	-1.51345731701069	2.63107706756564	0.6142543300543549	-1.95367358713754	0.111118592446594	0.143190227351752	0.0147104957140878	0.54489634466403	0.0628823161242348	0.655399082154386	0.8932682592843203	0.8092889073824714	0.7516814679556638
SKIV2L2	4.79790553110854	5.27901807330109	-0.4620820780374789	-0.2265090687791519	-0.188597340129316	-0.153804068762465	8.559730550909231	-1.21111343077018	-0.337578755147591	-0.445026097507957	-0.333755428553078	1.1293678960727101e-07	0.238066360413575	0.7383929032708879	0.660440279356369	0.7412427402274029	0.7330073543037023	0.9940208819860524	0.867475805525794	0.9761098300002428
ZFYVE16	5.005692090049	5.4207920439476	-0.4188005218287609	-0.5932898771122901	0.181474410234248	0.194612482143044	9.51073565710153	-1.17712407666908	-0.9278718499537242	0.4614907062595579	0.4373360909084389	5.962468114719471e-10	0.2498099349027399	0.362008329443835	0.648284418219737	0.665478867130453	0.7412011061210393	0.9831690689303269	0.860046243802822	0.9679285936690452
FAM65A	6.21099608328134	5.97719225529627	0.253101891942955	-0.410038610534003	0.253593004720831	0.4063478625566529	14.4744370252088	1.0796120112653198	-1.01567230164807	0.970022967546552	1.45963252752552	6.387059890843769e-12	0.290344921432504	0.319460489790145	0.341102527451162	0.157144852280028	0.7640267778900256	0.9743936315784004	0.68292518690961	0.8272061010403409
RAI14	6.2168631048583	6.79284463153044	0.274123645533462	-0.5756487950004621	-0.159836979211844	0.205267351729962	11.77976455625	0.9071187811900508	-1.04257312003888	-0.440073665917563	0.539878035388191	2.00579965809676e-10	0.372918143238075	0.307114616034716	0.663623749224736	0.594208928024422	0.8150510116040259	0.9743936315784004	0.8691465140688068	0.9549151099105924
PNKP	5.488722727250449	4.7388652093202	0.484063598876146	0.3198287508328	0.378292855801226	0.538588265578113	13.1892842693869	2.40845993165992	0.905719668573692	1.6377774292791398	2.20523589384098	1.53525841617445e-11	0.0234389572453603	0.3735450457663229	0.1135773942393399	0.0368541520079973	0.4608549801736853	0.9841830109296388	0.4449262466243335	0.7144265481944363
PHLPP2	2.6160187354824	1.91385953456626	-0.4360777371215879	0.0239787947454114	1.28248679859231	0.132828792525401	2.72465982598744	-1.00659759498781	0.0340751628584755	2.86067697670906	0.265381310702196	0.0135957465433815	0.32343333004804	0.973088233050346	0.0082741579684371	0.7929637844855251	0.7870264519779735	0.9997299144638372	0.1574580563224325	0.9831193040749956
SPDL1	3.00659579589206	3.3928946036921603	0.186006844653766	-0.4956942816063279	-0.581232769207805	0.0361469622611499	4.36368392940573	0.4425529337705089	-0.653970600876956	-1.21855040702497	0.0722263818723872	0.0003259314748876	0.661864820042027	0.5191634764127899	0.2344199148081729	0.943025120213856	0.9242558060954006	0.9895644448691642	0.5885062057174075	0.9947068811163822
STAU2	4.90000074453483	5.3929763967363895	-1.34808657017394	0.304830377806628	-0.326567015722267	0.0369473702358586	9.140503113849867	-4.3634410198262	0.5927055515370551	-0.9793310653265492	0.105948348804953	9.31654596072586e-08	0.0002093318996553	0.558985229471626	0.337350536808131	0.9165406780225992	0.1323442787820831	0.9895644448691642	0.680522157230922	0.992750395552142
PQLC2	3.07075075794759	2.57781782315141	-0.292606377010858	0.531146207202653	0.477865592913259	-0.267135355535732	4.19804621088257	-0.7583531215005991	0.8000863689099151	1.13994504030027	-0.5654072563004571	0.0004587349551406	0.456230073301671	0.4309272666697489	0.266839818736483	0.5766749695843231	0.8536691438074983	0.9842908983664675	0.6197218647390156	0.950203852304852
CTNS	3.22664612938734	2.93839395458051	0.316842276565027	-0.419616921532445	0.221087876502191	0.427861655830646	4.625437118667679	0.822758246806502	-0.611681802235426	0.508291728470423	0.898896828120745	0.000185569177193	0.418721358921977	0.5460775476816939	0.616139889898936	0.376959093147728	0.8367074740179278	0.9895644448691642	0.8446408499827708	0.9147387063520566
PHF23	4.45144022224293	4.68731002353149	-0.276073408042062	-0.1921393848935919	-0.304778930092045	0.669199933333027	9.11408891999237	-1.02958472393268	-0.41000059471861	-0.9853981251241852	2.126460148288	2.90108206891069e-08	0.313167651729532	0.685357248072301	0.334027674024317	0.0439877091412511	0.7817414487500997	0.9902698683421516	0.6789124057485982	0.7171635100679621
INPP4A	3.5278356999218703	3.58105055525719	-0.316787720422976	-0.1715344476796589	0.0546998367629638	0.177340702541291	6.16185531694788	-0.8796104597577981	-0.264206024786744	0.1369032268485	0.39231172580338	1.62393388115193e-06	0.38712821957915	0.79370420081312	0.8921619090731079	0.698025523037951	0.8230254165880322	0.9946724839724358	0.9656282010705558	0.9720190484518708
PSMA4	7.23062490130304	8.33807116307303	0.3111369496232529	-0.430166733973531	-0.723751313189909	-0.246367821166223	14.3247938169453	1.09166893157208	-0.8019689067272021	-2.03570252095348	-0.6641953118745849	4.27068704845192e-12	0.285505722862853	0.4301892902144679	0.0526109011991712	0.5128550341157511	0.7595451218132621	0.9842908983664675	0.3305974906938532	0.9363030310285834
LSG1	4.17154575167371	4.4321627554117695	0.0591665209102529	-0.438659658540776	-0.259735784315381	0.446950782731966	8.458282943479071	0.186891651310057	-0.7497206550450981	-0.7156005374980059	1.1159502149649698	3.81150628606654e-07	0.853788293637419	0.460327089253928	0.484365948990312	0.274942714082096	0.9766456439509934	0.9865583406584808	0.7743115116244913	0.8826087690421022
PARP3	3.13303165980128	2.13848651072548	0.18479388650853	1.35725346528378	0.0033036618394767	-0.6489334764836999	2.56959841132705	0.382759850938868	1.6380705193960905	0.0064201316938336	-1.16468509716746	0.0178154432733164	0.7050281716021779	0.1138144006281	0.994927879207462	0.255336196948771	0.9377075025823182	0.9705335973895208	0.9976728031566124	0.8772026283977132
THAP3	3.76133167470646	2.91810229852036	0.1825110553657699	1.16113363952263	0.3216139739243679	-0.360726656427537	6.289825736137661	0.660537047913783	2.35364821970879	1.02822108534802	-1.05076532346602	1.4183712724490802e-05	0.516841472954354	0.0264960598511929	0.315327132812806	0.303272207306303	0.8712181418215396	0.9083224298288868	0.6641537611345054	0.8957837711608797
TDP1	2.60990654842228	3.6887996390552495	-0.469388175523151	-1.15944435778404	0.129584675984148	-0.365681867946596	6.270443290779361	-1.60961829116819	-2.3262899564964803	0.408946197122752	-1.09504266147982	1.8789278655561895e-05	0.120866691779848	0.0290040405686488	0.686295848642285	0.28502174861895	0.6421462179360325	0.9083224298288868	0.879557078102769	0.8866996990933984
SPATA7	3.6606951825577	3.0618144646568703	0.197335229532079	0.0175650681149613	0.9269552946906608	-0.135986352481978	4.84364459835724	0.527550799549221	0.0272551694393143	2.20519711112257	-0.295296499815032	0.0001024009388628	0.6023801286212579	0.9784646808617572	0.0366621526854195	0.77012902114521	0.9015132268918804	0.9997299144638372	0.2865489681044463	0.980384626099532
MED17	4.2141424582420495	3.3184080770896696	0.385121537109172	1.0797367962243398	0.0123278363985926	-0.0700465962418189	5.161063983542911	1.1327922370992	1.80619011566956	0.0319220814555269	-0.175583452882898	5.94605695735303e-05	0.268169584397041	0.0832514588447183	0.97479454122335	0.862111652572947	0.7514823615952541	0.9351522193879254	0.9915093677926357	0.9872421558105792
RETSAT	4.0562956171204	3.82521062354303	-0.420097837835876	0.358521305127909	0.319091580782109	-0.319195427529534	6.57894174451962	-1.13154693249276	0.5573864179322751	0.800493760640632	-0.703695506195672	4.15333886823934e-06	0.273041548669932	0.5820565781382211	0.4350610884187899	0.4881835167946849	0.7543355336346523	0.9895644448691642	0.7449586497450842	0.9302656117156708
CAPG	5.887746025054541	6.73409895854084	-0.242652128903282	-0.131761780632086	-0.553717463137781	-0.90415945593007	9.73254603752622	-0.640688737419137	-0.19691238247164	-1.2625274220536498	-1.93922286151519	8.36815487012091e-09	0.52749463594565	0.845499309785533	0.218311612062012	0.0644796120718823	0.8758149711322015	0.9946724839724358	0.5709184467299949	0.7572528228875341
AP2S1	7.65132743556806	7.93019142070006	0.278310453584297	-0.0925139092665296	-0.289708265332773	-0.21733377404452	14.5091273099581	0.96473260441847	-0.178442981744313	-0.8557643014315881	-0.601312264684075	7.27503010424776e-12	0.3439790649633089	0.859836971700518	0.400308362126076	0.553277562561712	0.7968531649095733	0.9946724839724358	0.723673836520029	0.9452164043843788
DCUN1D1	4.64206414123712	4.6676382891127695	-0.5903876796109271	0.4031664058106939	0.5393742990966961	-0.4681312004630879	7.37197281542881	-1.64601530585493	0.669407015190897	1.3461593793961102	-1.08133749694648	4.0003010145490716e-07	0.112169197803175	0.509396758982777	0.190208031805868	0.290224071222786	0.6324005595235108	0.9895644448691642	0.5415480114963167	0.8893198600121317
JADE2	4.22661752488836	4.682191708802231	0.0564558024124026	-0.726265230073725	0.0881908924225663	-0.3258614778060589	7.553305114761961	0.1514819763920269	-1.1176156353558602	0.2113069971586849	-0.7236675317222091	2.45835929016914e-07	0.8807769794779159	0.273989090537192	0.834310156393725	0.475872328588121	0.9824679138973956	0.9743936315784004	0.944028431024037	0.927103558043912
LCP2	2.7628525178326804	1.28805784021241	0.0649844507361629	0.445919452348015	0.7773698675963621	1.4211596702493603	1.06878069701955	0.0908067108879791	0.364206331657384	0.985826464959429	1.65988569433038	0.299038902917602	0.928342706305548	0.7186916656717449	0.3333104280794819	0.109499349741631	0.9910450279321892	0.9940208819860524	0.6779867869780254	0.7925957909919261
TRIT1	3.66779284122934	3.49861928194629	0.533120997941261	-0.333401993802278	0.32242230474071	0.379424586971623	4.86569494161383	1.38764836848518	-0.4860190973607229	0.7296505695190771	0.8190996567590759	0.0001207446385411	0.177649787539787	0.6313131645486679	0.472498209191296	0.4209896807888589	0.6841364589582762	0.9895644448691642	0.7680918803580175	0.9232223696238036
CUL7	2.63616175845725	2.31333619002518	-0.7133283615372421	0.317732764074643	0.37457959342407	-0.133504871365661	3.84044329526613	-1.83095721405862	0.4914404022276311	0.921372238421274	-0.292208273106141	0.0015055838074541	0.0808920001435459	0.627243810629025	0.366930184659391	0.772448148294606	0.5916629188237614	0.9895644448691642	0.703929497167437	0.980384626099532
CTNNA1	7.274926528020519	7.51484942399984	0.0659776643637459	-0.214769395209402	-0.0480786813055549	-0.0312780616962424	25.2150670456908	0.37049950153246	-0.651208915275923	-0.235666549463578	-0.136073792414804	8.386069147435161e-20	0.71401174001413	0.520626281244164	0.815537901112249	0.892811063294875	0.9402351283713644	0.9895644448691642	0.936383447338468	0.991024352134284
PHKA2	2.6598096016649304	2.36519549101693	-0.7620687311791301	-0.173372579258607	0.7706712887395429	0.107960994111444	3.02702065387339	-1.50871692835239	-0.2015255532678529	1.4432034874805302	0.177366949795623	0.0070667921430551	0.146285835694864	0.8418604461303709	0.165320116557075	0.860611802354707	0.6562474593424769	0.9946724839724358	0.5125637481801307	0.9872421558105792
CNTLN	4.82897924127889	4.9550468471033	-0.321414168590979	-0.147583414054533	0.140180740458524	-0.161334147245071	10.9003547069531	-1.1573377392022	-0.310974190105106	0.459358494663008	-0.489574441844207	2.7729787026451103e-09	0.257911319414473	0.7583093090730341	0.649874384668944	0.628619634083421	0.7445468116067729	0.9940208819860524	0.8607507562305147	0.9631159522614464
HSPA5	8.1769661923514	9.130749670644562	-0.332727656778737	-0.5634758119572839	-0.876509727979345	0.0557145294489002	14.2112054701772	-0.89622668941837	-0.8454094108336601	-2.05092764745095	0.121864937683548	2.1130431466963102e-10	0.378417343406445	0.40567362551003	0.0505581595575495	0.903966698540068	0.8163844241369013	0.9841830109296388	0.3278358152506628	0.992415980827627
DSG2	2.46866799853369	2.3084278362508903	0.220223045870583	0.5546076325326329	0.404700389847693	-1.37198695807491	2.85070216952608	0.447418108387779	0.6153213971835461	0.7297696759009481	-2.1488969753352603	0.0084296600816516	0.658278630168486	0.543691356633486	0.472055186622938	0.0411276960300148	0.9241645310427764	0.9895644448691642	0.7680918803580175	0.7171635100679621
GEMIN8	3.59043830045223	3.17663757383987	-0.7391470018762271	0.617112001999071	0.0352829987292983	0.401605449016812	5.9502071382722805	-2.15893669679154	1.03589212356449	0.0971257745419697	0.9928168994285458	2.79953808266488e-06	0.0402630126362089	0.3097915578191189	0.923371356012737	0.329949682327016	0.5120588068006211	0.9743936315784004	0.9750988275898308	0.9023774223710852
OFD1	4.59547156927817	4.75778450625215	-0.607215763917802	0.340514409027474	-0.246767254771018	-0.0451849746738327	9.469697889535	-1.96082219868079	0.6043987035938809	-0.714993389128818	-0.118065077911273	6.51177368898179e-10	0.0606948034232046	0.550816902491469	0.480984555522567	0.906923499466328	0.5548249886842122	0.9895644448691642	0.7722692980428714	0.992415980827627
GPM6B	2.3483023477924903	2.83031899717657	0.140991887583319	0.3623391497180671	-0.4964541880627139	-1.8167770580344496	2.9011213382860697	0.236546637487541	0.3278121156718689	-0.734487317268852	-2.39557320293809	0.0074719601672161	0.8148622321147869	0.7456788900743321	0.469224780464767	0.0240862044878414	0.9702325803516588	0.9940208819860524	0.7663286454777625	0.6718161938030274
PREX2	4.35553590929687	3.71034633583315	-1.14762653124282	0.8043756682053259	0.811726582884886	-0.0487628093055487	5.98922183095562	-2.80073004303387	1.179812393189	1.9530737249931	-0.104044264135896	2.5313639179202703e-06	0.0094926284814581	0.248757602416282	0.0616528243787134	0.9179326626262148	0.3792731759084609	0.9743936315784004	0.3506736542589311	0.992750395552142
WDR37	3.70674870892654	3.2590441399386	-0.7906434835676379	0.178945768703682	0.486225211905516	0.512408758678474	5.53827746368691	-2.08078892009624	0.2868187819270349	1.2280396515705	1.17882813522066	5.508885844149351e-05	0.0492751141488599	0.7765245790476429	0.23254122873327	0.249163910068325	0.5288162331891582	0.9946724839724358	0.5878499297396181	0.874609900239833
YTHDC2	4.925574509962559	4.47157592718357	-0.407162662652883	0.7883298593471322	0.332979404563674	-0.6124388495389781	6.80572584207471	-1.03235310637062	1.21311657149979	0.7980844933259109	-1.3481278190308796	1.5924698122351998e-06	0.311563431204555	0.236553076639745	0.432244411520794	0.190190863680563	0.7803421145608912	0.9743936315784004	0.7431547670504057	0.8439545410759495
CTPS2	3.42321381059247	2.8449408071375	-0.317901668954739	0.34470489851697	0.975580814009657	-0.1692149983845269	4.946573219333519	-0.886824157779322	0.5891844619316919	2.56654377377112	-0.4022845336929229	0.0001549611654807	0.383553179633395	0.560891267076398	0.0164801981510635	0.690850968662707	0.8213782945593604	0.9895644448691642	0.2095471005129638	0.9717048479822056
ATP6V1H	5.1625472545579205	4.7366704002315005	0.195816721231336	0.426545985313266	-0.0124459829385332	0.256597656214585	12.0714193345442	0.830983313078414	0.994233560401933	-0.046468349958484	0.881456055010405	1.01908246697893e-06	0.420924704266576	0.329632031554927	0.9635904263675792	0.3864776535193859	0.8381795830873384	0.9743936315784004	0.9876333776969864	0.9171712298012148
POLR2B	5.2991581606353	5.719127100871639	-0.226274275912616	-0.423839489651885	-0.0702916031423372	0.0897379704902575	15.1974061916196	-0.973132055237616	-0.998659045738325	-0.270081066042906	0.3064617524234669	1.89709432153885e-14	0.339454910620253	0.327164110552151	0.7892301113950742	0.7616938872736341	0.7956759418377881	0.9743936315784004	0.925732856465702	0.9800716004279374
FAM214A	3.70580032032902	3.4821374128487097	-0.560300736470385	0.414082812909098	0.550490520830773	-0.607488082173963	4.6557705121126105	-1.2118886242687	0.545608225167962	1.1294536542749498	-1.12206155657351	0.0001643711924768	0.236490206993871	0.590071340417456	0.2690215390041099	0.27242100096119	0.7318780796159291	0.9895644448691642	0.6217845333155965	0.8809082598983334
ARAP2	2.41816715079152	1.91746907512606	-0.3594103416082179	0.227644428869224	0.4181899246932921	-0.0458197489488543	2.2467900153765603	-0.6875738614978381	0.2601996548482519	0.7527139900609979	-0.0751946862665452	0.0357382391508372	0.4978146688267059	0.7967858488114008	0.4583841044794229	0.940655761882841	0.8660955406280252	0.9946724839724358	0.7588396869116094	0.9945065743142107
TPR	6.7874557918817695	7.21015643929001	-0.3796685227127779	0.198167918187357	-0.463424329908741	-0.3902763670944629	19.7787713457595	-1.74553028289968	0.5144934623978821	-1.8755639837180305	-1.4537817546623302	3.16570451908026e-13	0.0936361810965002	0.6112533968441379	0.0727884174136025	0.1579823965135759	0.6120503968283586	0.9895644448691642	0.3722841304120433	0.8278362164956813
KIAA0556	3.0573609055673	3.095132909755069	-0.386868395365807	-0.355337416020493	0.176542813044567	0.315723882510393	6.24300413265665	-1.23069610484024	-0.6550172705116999	0.5186237813697121	0.8369962325139129	2.13513192120151e-05	0.23243479248106	0.518247572026226	0.610366374595677	0.4102306854390499	0.7291834927274204	0.9895644448691642	0.8408145918047215	0.9212864972130778
DTNBP1	5.10458345848287	5.35926643619964	-0.0976636227322075	-0.0956432799066991	0.0076398805305656	0.476684109429616	8.21467008150887	-0.3018714424047219	-0.16386987654961	0.0192217694550229	1.17181217578068	9.742615160249949e-08	0.7652777421858921	0.8711654126454741	0.984817705570402	0.252667063292413	0.9564247204269226	0.9946724839724358	0.9939524510605792	0.8772026283977132
C12orf4	3.70852078976694	3.97625738089539	-0.397849768511786	-0.430795756722092	0.39185398795928	-0.0162600791539567	7.3528616499659805	-1.16770704460527	-0.7437668441869201	1.0587335119594	-0.0392350989588031	1.36293598377203e-06	0.25588982647588	0.4637018800618039	0.302501306667361	0.969003951757076	0.7430533874191158	0.9865583406584808	0.6530952134081898	0.9984315844374176
SCML1	4.226994839517499	4.86885607145271	-0.595381726472436	-0.2646695891562469	-0.114732529656675	-0.30197918878203	8.230881218116581	-1.5971566724076498	-0.4088628801235639	-0.280966762596017	-0.6556502595097671	5.68048761022157e-07	0.1265258378600819	0.686018529077564	0.782361135832162	0.517942259571209	0.6447713192609322	0.9908479325933086	0.9235112716475466	0.9364218093433446
WWC3	4.60991271249054	4.03168329650341	0.278847999571385	0.602203439898667	0.425423792562267	-0.4195845727164839	8.61095788255713	0.997679894744045	1.1696277150956	1.32853667406728	-1.16684124012108	4.33041896434417e-09	0.327629845199867	0.2527617407295129	0.195544483628286	0.253865491124869	0.7884177708552519	0.9743936315784004	0.5459951487253032	0.8772026283977132
ARHGAP6	3.62174734574664	4.66923568153263	-0.996848389377557	-0.87577094473536	-0.571744646803086	0.211397384304512	11.9862681745586	-3.94425203865532	-1.9632450542438304	-2.11491853552099	0.691696872056389	4.2993073459807495e-12	0.000540574070608	0.060397932319023	0.0441789080901138	0.4952585802820589	0.1809652024375977	0.9319165023075175	0.3108780612512468	0.9325097344750456
FAM184B	2.050534636353	-0.143456632890316	1.18192870560556	2.093145506815	1.62512529593443	-1.3704590135226002	-0.0995580658969996	1.47134473977052	1.4857903634669398	1.79516179867159	-1.35720272760576	0.921692857118014	0.153333486967373	0.149866648296899	0.0846113471449677	0.187259138926476	0.6592062063993455	0.971925521036602	0.3943114046749941	0.8429626452052905
MAP4	6.313918601404099	6.36764144087927	-0.438884515246297	0.369829592487757	-0.2333298623453719	0.0772798918839569	11.3785941265903	-1.2733474326376002	0.5895432862974871	-0.604608685176374	0.179609958165698	1.3493111821789299e-11	0.214162037349254	0.560585477906575	0.55067946121993	0.8588512450010408	0.714114121067004	0.9895644448691642	0.8125907133951576	0.9867157134674036
GOPC	5.9365988102352905	4.9832065385683	0.386478104156682	0.8208271424817242	0.35942063780028	-0.0613227511337197	12.3178574077386	1.8320230812504	2.26050619999089	1.54299581671785	-0.2459254061003719	5.63491688550055e-10	0.0793040375156578	0.0332215932988235	0.135970773061751	0.8078964896722349	0.5900396630783965	0.9083224298288868	0.4778713395437698	0.9831193040749956
USP28	3.151829875139069	2.7686915379194	0.1871972947949639	-0.524660098993712	0.769972987288837	0.3597223564534079	4.18486883757435	0.4651833917667439	-0.737222717622259	1.6970508465294	0.712648048325356	0.0006709084211912	0.646337023969511	0.467619729024717	0.104948354409601	0.4824107614561829	0.9180573798609932	0.9865583406584808	0.4302277641142865	0.9296693436726002
TSPAN17	4.28220842338633	4.85627459672024	-0.120892727268788	-0.442944136610005	-0.479504006259042	0.224362468020167	7.9223378303715	-0.3544836579791099	-0.7197845258376451	-1.2315506074483	0.550744194869259	1.51516350771285e-07	0.725863146650712	0.478213794755215	0.2293548786996739	0.586834494414783	0.944135177156986	0.9865583406584808	0.5831229936555608	0.952556582015497
NOP16	4.95869311165508	6.11595434545759	-0.191461903299046	-1.09944327185102	-0.575002072953697	0.8973991221542941	7.60016842252921	-0.478055419315036	-1.4954385389526998	-1.15752891351874	1.79841559135525	2.98205107406986e-07	0.636793269681903	0.147350929079298	0.258017581125756	0.0846488456821662	0.9162157709198264	0.971925521036602	0.6110801401063691	0.7730420298435988
CC2D2A	3.26715099597028	3.77638970748792	0.194072091214291	-0.2451380797391789	-0.300319810676288	-0.7861091243761359	6.32921002189604	0.54181509546594	-0.3770698346088739	-0.731169452103693	-1.72749780261834	7.389176745995481e-06	0.593555171438186	0.709200646072322	0.472787316683061	0.0959413874177829	0.8996787461671255	0.9940208819860524	0.7680918803580175	0.7793172320136894
RRM2B	4.06893258039434	4.02835949919848	-0.459046731583781	0.2626275036821939	0.4341381622754799	-0.546808207380903	8.855935455458221	-1.6110004288352502	0.53501680418394	1.3957021476238898	-1.56184228048554	3.04738598066157e-08	0.1216546480304859	0.5971894856521689	0.176563327721203	0.130469309976022	0.6424004879434351	0.9895644448691642	0.5248225652060492	0.8121476885426917
ZNF800	5.33760887164103	5.2406545108587	-0.510944524569736	0.2336127464867509	-0.1023719190847409	0.329371448600112	11.3860735917447	-2.10489649365588	0.5816955355984499	-0.387917835450541	1.2013841104427	3.1307162694670693e-09	0.0459281599699912	0.566251583231294	0.7015129352939449	0.241670102813286	0.5253342381516228	0.9895644448691642	0.8873199070406905	0.8702512513934251
SNX29	3.7405724905895097	4.02066214973449	-0.894433072091551	-0.403254191079712	0.673536973827373	-0.081262343847063	6.67915559761092	-2.27197708678591	-0.615684337437691	1.63254767779231	-0.1704505180581569	4.0392237378831295e-06	0.0361802170992493	0.543468228438431	0.123142668638835	0.866035262582605	0.5087299391083091	0.9895644448691642	0.4570657433496224	0.9874559296007062
MRPS10	5.45056094543828	5.99908777103047	0.0905124161396322	-0.4433925000244579	-0.4296155312170689	0.0150129845016346	17.6238112322222	0.440698592515699	-1.14495732719113	-1.80946273557886	0.0567503393634702	5.605790332671711e-16	0.663073806794102	0.262657533384832	0.0819557701140032	0.955177959280753	0.9247994729357556	0.9743936315784004	0.3898742696325064	0.9962653088143651
RSF1	6.52377677309425	6.47504776722791	-0.548810634623387	0.349222380647449	0.1099160132476619	-0.19658135397444	21.9124125795686	-2.98123283180789	1.06920901033003	0.5442319431728471	-0.861092806991005	2.7534304793902898e-18	0.0061595110653759	0.294802054151863	0.5909191480230339	0.39705875949758	0.3436431738873884	0.9743936315784004	0.8289768126851733	0.9196426293415456
VPS13D	4.0841553973571605	3.4012374377406096	-0.229823754395506	0.508586921031917	0.7664388196305029	0.0944897968469941	5.7061262029127695	-0.749161737424923	1.00717486743269	2.32756055953036	0.265828100436222	4.88019060283493e-05	0.461234105785956	0.324333014139557	0.0290142141905181	0.7927754543222679	0.8556967922797815	0.9743936315784004	0.2584477539904667	0.9831193040749956
CELF2	3.9902470888031503	4.81410469742808	0.5703215941214731	-0.0651871031246383	-0.914306815967008	-1.30964759252054	6.674510996500571	1.36056029033478	-0.0798023789803603	-1.80784052644707	-2.32217920591696	4.42299625516777e-07	0.1853317985336319	0.93700550855052	0.0822146277924858	0.028320303862231	0.6938186453010795	0.9980747621245531	0.3904743000980389	0.6790498482459716
FAM120A	5.39599797726076	5.93526602244254	-0.420640847950806	-0.227002110150811	0.096549658334893	-0.127648450809948	11.1877787587924	-1.54894590423772	-0.4780049178775	0.309814389230001	-0.385137283338774	1.12960436332821e-09	0.134210653617424	0.6369070519766801	0.75933688944519	0.7035711875976829	0.6493695740502914	0.9895644448691642	0.9134418054223338	0.9720190484518708
R3HDM1	4.15318037176171	4.40121193556167	-0.433493207711892	-0.0556792890486757	0.0421192008562889	-0.3469591586080789	11.9080534332177	-1.95683646805092	-0.148359293051564	0.176759043478409	-1.34781308444409	5.86082668478234e-11	0.0611870932777177	0.883218849456034	0.8610742132700451	0.189739789806715	0.5548249886842122	0.9953135124014872	0.9550330996111772	0.8436713037452199
ERCC8	3.34614309036784	3.58536209794782	-0.369409473991668	-1.0181397154160798	0.514031229349361	0.8076471358837041	5.59294731727386	-0.9035391365913192	-1.46233111656449	1.1699458973589498	1.64172128561417	4.77023695580262e-05	0.3765055587927629	0.155716887078087	0.257819647274969	0.112762014716651	0.8162761019359196	0.971925521036602	0.6110801401063691	0.7991899686865139
ADAMTS6	3.22016526544858	2.76638259627477	0.571302947944188	-0.0778684814005512	0.699169169831625	0.1427032055518	3.16403854994837	1.2219966675454	-0.0929379315474798	1.28226458761924	0.2416215006544249	0.0049844430379002	0.232966959289683	0.926700457838578	0.211407426440713	0.8111144182337141	0.7297451133268905	0.9975644714651184	0.5621510991306318	0.9831193040749956
H6PD	4.40002720082124	4.85371897972949	0.5641683092867671	-0.77275599453144	-0.3842709960994099	0.184332356936743	8.80231044254569	1.71584606401086	-1.22825686004502	-0.991782821382426	0.427219631322383	2.8153137045151602e-09	0.0980849061011427	0.230353516228555	0.330444425808658	0.672736671028755	0.6206411609498862	0.9743936315784004	0.6765093412128413	0.9683692562033848
VAMP3	6.72506668274979	6.50098655749991	0.289033880806071	0.263676098726142	-0.1389180334132559	-0.174872128919851	13.862617225468302	1.18296010333069	0.618677920588542	-0.500588187534239	-0.596478232872433	1.92477535966346e-10	0.248444518948903	0.5420716473556311	0.6212895922072309	0.556753703522736	0.7412011061210393	0.9895644448691642	0.8459563173440985	0.9463565565479816
PER3	3.53853692171798	3.86526397793881	0.63916317148327	-0.8764739341695641	-0.203471813721051	0.308071183318665	6.15885731639323	1.71509762659799	-1.22518225918642	-0.4650887175303689	0.620213471983292	1.6364621688344102e-06	0.0982239829061571	0.231490281701529	0.64573978213418	0.5405157638711471	0.6206411609498862	0.9743936315784004	0.8584718131643655	0.9418990500497748
LTBP1	2.69465308397735	4.26221775002605	0.0011814984035958	-1.16865276937058	-0.9912380608437	-0.613918624846633	3.8155140626453297	0.0019455107700006	-1.04784182036096	-1.3785416631735603	-0.822617327484304	0.0011072778229992	0.998462734451156	0.304651484808036	0.179992909315036	0.418782646250412	0.9995652359461888	0.9743936315784004	0.5279174439078292	0.9232223696238036
RCN1	6.9774199848992895	7.7014920720381905	0.0507727329630924	-0.4426291264820849	-0.8321199294298041	0.178166091314644	18.6881557043527	0.206684871570934	-0.946686402964172	-2.89461824674406	0.5607886579837621	1.3590960418168002e-16	0.837866067252247	0.3525146891540279	0.0075894203232496	0.5797428136898721	0.9729358454899024	0.9789319336798598	0.1522310455426933	0.95037067412716
ELN	6.96039746594302	6.45196722286229	0.444096225659215	0.1443728768593229	0.0291573711453042	0.0926406954745723	13.0089148626424	1.7325782124238702	0.323949145509313	0.1013485925896419	0.3047283629825469	8.211720690299101e-10	0.0961828447637064	0.748860307176024	0.920135956412193	0.7633645143875151	0.618395917181344	0.9940208819860524	0.9740339055674234	0.9800716004279374
RFC2	4.77776126682107	4.90101755754769	0.142901264110307	-0.15033691944986	-0.227939806308558	0.0817070518099624	10.4676180268724	0.50461755090919	-0.285845723553942	-0.700131323878742	0.228442696179877	1.39548938068391e-06	0.622303488910162	0.7773999504510041	0.498164592594744	0.8211768836518442	0.9091392794728465	0.9946724839724358	0.7823864017806673	0.9835149429934256
ARID1B	4.53817884423854	4.5478538453083095	0.407135000908307	-0.726510976965142	0.378686693302109	0.255824025710735	8.79590238919422	1.2883838906294098	-1.25049341988758	1.05602246841095	0.6320198487822769	2.8559797589855797e-09	0.208960167990726	0.2222568529410719	0.3006721872253289	0.532892524421565	0.7104868757576391	0.9743936315784004	0.6511436373036837	0.94114823116384
CLPTM1L	4.03381159371332	4.970771870759809	-0.260165264699986	-0.664933671736009	-0.5359167482456529	-0.0749905649698669	5.3974745420115	-0.5741155230691689	-0.791356605669266	-1.0048025310617	-0.134925951300887	4.1011321300624e-05	0.5711544870016689	0.436375516046924	0.324961445348924	0.8938324053097841	0.8931777060291732	0.9842908983664675	0.6725237438429124	0.991024352134284
NEDD4L	2.9953296915154506	4.4271316960256	0.0118868495589181	-1.07460929442098	-0.530401687580567	-1.1813943166894298	7.91725267405046	0.0349550463671022	-1.67047179956617	-1.35447951768952	-2.63935834617781	2.1484857758078e-08	0.972382572031749	0.106822692022557	0.1872382589400739	0.0138523306889909	0.9950279741830794	0.9667856440477016	0.5387538272409713	0.6221552993934034
HEXB	6.7750665529036	6.6326345483307	-0.113213059933542	0.7894490630219408	-0.289043954828437	-0.451246512063829	16.480737028201098	-0.562226731209246	2.28900367208571	-1.26007419389454	-1.8669285782553704	1.98951846365131e-11	0.579250319630047	0.0314026033464488	0.220069279047274	0.0747610108908007	0.8957420757232382	0.9083224298288868	0.5725625047000408	0.7676627018033467
PTCD2	2.7854425988608096	2.55668068106292	-0.355458216069394	0.0314060189053526	-0.0412969789167141	0.442578359756585	4.485901873655321	-0.9811575232347758	0.0478879679903784	-0.105067608507584	0.992029535940192	0.0001305660617739	0.335557414922676	0.962171489080359	0.9171285398901072	0.330326341752911	0.7921813993754924	0.9997299144638372	0.9735935432788636	0.9025483239251206
JKAMP	5.29308139721235	6.239891104175269	-0.100582618128896	-0.3123575821004519	-1.00869391480837	-0.649513263842405	10.0104174725876	-0.280330871870708	-0.4916976237210879	-2.46768976941262	-1.5377837674906998	2.56905545183619e-09	0.7814495565166679	0.627123450871645	0.020540981085341	0.136791535800518	0.9600814541623048	0.9895644448691642	0.2254442850362729	0.8121476885426917
DKK3	7.14245824250263	6.72693049405532	0.4693555026994879	1.5655861596191103	0.343824870485145	-1.94086241517558	8.684307191754339	1.0519574649047	1.9306071974884	0.656566357555311	-3.28639574374758	6.444240601918e-08	0.305056685033335	0.0645767180407574	0.517881577911849	0.0029785176956077	0.7736462362251155	0.932522882661496	0.7937654205549467	0.5111456562426369
MCUR1	5.8256198527855005	6.51057996805315	-0.492676541827607	-0.352607715608955	-0.535835482540542	-0.0660570536353093	20.1708698805807	-2.62621089388432	-1.0899461784291702	-2.56896307172969	-0.300220609245016	1.86068501730912e-14	0.0143149063471744	0.286001768142422	0.0163540743019622	0.7665422346858249	0.4234636878867248	0.9743936315784004	0.2091116466925054	0.9800716004279374
LIMA1	5.1740495057829206	4.5593172222346	0.226011851420346	0.5772795345631141	0.173397360371818	0.286439523636013	7.60895269605108	0.6276367366761071	0.880894797846013	0.4250865298609471	0.637698593557236	1.63142235891026e-05	0.54182154381452	0.386767596408743	0.677477080067216	0.529815615549722	0.8833161478036133	0.9841830109296388	0.875534031499836	0.9400220930707572
LETMD1	5.3730645396128605	4.3021850717041	0.349895531836531	1.05036754227114	0.6722288358287349	-0.532931849773419	9.24549106224388	1.29025263289755	2.2544699354268	2.25708040729682	-1.64295739688642	4.7115404778663105e-09	0.208323805435443	0.0329037257798019	0.0326556022073515	0.1126504027158849	0.7100104539848281	0.9083224298288868	0.2720144865818565	0.7991899686865139
MAPK9	3.56456177044043	2.12742396678818	-0.394242255484342	1.72060260334906	0.7203916175646959	-0.114052703335685	3.38887393788541	-1.00425577656319	2.52243803573291	1.70138352544495	-0.239767448968195	0.0022469291022613	0.324510753756675	0.0181121882172841	0.100802025084433	0.812390768599042	0.7871109980786557	0.9083224298288868	0.4237080067354923	0.9831193040749956
COL23A1	3.2100977295977207	1.61938569068623	1.08864562900875	1.04595446368713	0.734795006251111	0.1759337789893	2.63203732893184	3.0427721724837298	1.55053101950584	1.7504045294658703	0.37406826744262	0.0140889138301525	0.0053036419644873	0.133102354663372	0.0918421774107469	0.711386838958918	0.3292846634078434	0.971925521036602	0.4101899446366954	0.9720738902362988
BCAR1	6.76612548919208	6.71581693779557	0.519975503466621	-0.207303246886971	-0.108494746037511	0.448836672677747	11.7116081514991	1.66319806139783	-0.3715244557855039	-0.294316134119236	1.1627492364473202	1.87889078820735e-10	0.108421980494242	0.7133292826259721	0.7708779265823671	0.25597653768116	0.6305110153726978	0.9940208819860524	0.9176223375454716	0.8772026283977132
FAM160A2	4.00972445788698	3.69615380233437	-0.4012153812433811	0.7120545498479742	-0.165597229221093	-0.033278171933337	6.7317826200100805	-1.18915583163869	1.17471892779699	-0.441567851251948	-0.081527930014784	5.15092837873862e-06	0.2492937698408399	0.250870337419049	0.663697997122841	0.9356670671685472	0.7412011061210393	0.9743936315784004	0.8691465140688068	0.9940839407611612
HERPUD1	7.493360209367889	7.34327812161857	-0.123261893687248	0.5699643239810699	-0.320872462174715	-0.2351045725895119	18.8022868017229	-0.572143866935171	1.53019066565078	-1.32859171372988	-0.91479345814939	1.5796299733672499e-13	0.572351327666116	0.1388268610807539	0.196177028298858	0.369517591541796	0.8935777242600604	0.971925521036602	0.546690048918317	0.9147387063520566
HOMER3	6.425944046290821	6.89946921097658	-0.282951348198311	-0.331604722747253	-0.1218300258025549	-0.205753939740333	11.5850211132808	-0.772462194724095	-0.507397817164808	-0.298079390747596	-0.4512572378324149	4.15291971485171e-09	0.449275291429113	0.616190778041923	0.7691314623369241	0.655642109206476	0.8515719918112881	0.9895644448691642	0.9170395202335704	0.9651760115612084
PIK3CB	3.73818896033766	3.63811261982773	0.448219667270488	0.114270954009132	-0.236839447392048	-0.363740154560959	5.34527233116893	1.23538201799884	0.174144822100617	-0.5789376928450249	-0.8392799098422231	3.72309970829642e-05	0.228252437075926	0.863193225243438	0.5679458857982379	0.40976936303537	0.7268574093009422	0.9946724839724358	0.8200012280184319	0.9212864972130778
CYBA	7.85142632092426	7.614718959474501	0.007210775586261	1.0281689395657	0.317567423371455	-1.21512581955443	15.6733289770857	0.0258027145368749	2.0997068990500503	0.995505013225997	-3.43548296475349	4.21431183461337e-13	0.979612499498846	0.0456628681996875	0.328669532556864	0.0020131018193193	0.9958518066274652	0.9091059037951976	0.675869042373891	0.5111456562426369
THOC3	4.48045717691369	4.5350573991352405	0.0767829004960029	-0.168850147058879	-0.487676880695002	0.549286117372723	6.7734515071776	0.191730936412424	-0.232992691885658	-1.07233982229434	1.1411113512273998	1.72174064569817e-06	0.8495529445570441	0.8175979150819859	0.2941087965087	0.264225623833958	0.975574054068771	0.9946724839724358	0.6469284649043863	0.8807574912725361
HEBP2	6.37258523806638	6.273284604195651	0.0115013211968539	0.285847589796096	0.0046247093088119	0.0980801918640009	14.069070373041198	0.047415369591406	0.668490725875989	0.0163044005862061	0.326565358751751	3.4092075733451198e-12	0.9625498828297132	0.509862255818925	0.98711784689893	0.7467235831595358	0.9941809205886932	0.9895644448691642	0.994898689018672	0.9769071489433916
MPHOSPH9	3.1668231648605603	3.48572094586126	0.1630793632556869	-0.789524070977676	0.74122442830263	-0.226793101952488	4.31544654707015	0.366996932725241	-1.00948684045922	1.46825478800972	-0.41516011036069	0.0003820031561579	0.716706593055	0.322559660484543	0.1544598884639089	0.6817770893138139	0.940681805679372	0.9743936315784004	0.5025023937256088	0.9690771732109555
PLEKHA5	3.91362613733601	4.22171969623733	-0.424219609015303	-0.6232065100951639	0.2910624921808	0.0604648300199139	6.28647341929505	-0.974487834745682	-0.8266850017394209	0.6300737817777801	0.115172224085104	1.18078461720129e-06	0.338794339414015	0.4159381671962849	0.534145104259824	0.909193497863378	0.7951756914868552	0.9841830109296388	0.8034061969966689	0.992415980827627
SIKE1	4.0792969249153295	3.8602095810286303	0.0498339398124489	0.120192887771879	0.0795569615671857	0.0467608521535232	7.21562282716028	0.158703194792633	0.219290891487891	0.225845833192007	0.124195769818796	9.22691374273078e-07	0.875138809408696	0.8281452699814991	0.82309052502388	0.902138351731282	0.9817303801298608	0.9946724839724358	0.9396986672288452	0.9922967993775538
RRP12	3.64307072218419	3.7293771111243914	0.237221922182106	-0.934132180239777	0.209159451343094	1.1076405144435	4.35740134523877	0.491697765876061	-1.0562579770745402	0.367104914962555	1.86244087048377	0.000295669822148	0.6270616913925179	0.300590829031524	0.7165174754422501	0.0741828053060485	0.9115945385854436	0.9743936315784004	0.8934877131857119	0.7676627018033467
FNIP2	4.957011577872111	5.48491153141613	-0.3129376232361039	-0.6458421135768411	0.5598778402733621	0.0411068391466727	8.797819394316999	-0.917050606526702	-1.08596958334148	1.41304081024228	0.0969836711768538	1.74673017026935e-08	0.367701182407308	0.287720956485656	0.169704915430847	0.923523057104251	0.8115670007360676	0.9743936315784004	0.516789386567578	0.9929129897066236
MSMO1	4.67244310978958	5.028227335850451	0.3070608813931469	0.322805741241505	-1.00270660063874	-0.189663676967141	6.68927978235906	0.7884516909628729	0.441295969298619	-2.17526085286058	-0.398954763716551	1.62370672079977e-06	0.4377410119769089	0.6627652227926191	0.0393093163704283	0.6934348582918559	0.8462616034377335	0.9895644448691642	0.2970385260926123	0.9717048479822056
TTC17	5.631906483431161	5.57641005478324	-0.0039752859116717	-0.304164048861797	0.110605966087651	0.234095220315148	12.9507372456303	-0.0161668167197747	-0.7291420706628491	0.4084145627458089	0.818730911483908	5.49398009891339e-11	0.9872272597823052	0.472714269346752	0.6863959413595079	0.420939989067209	0.9970880998362256	0.9865583406584808	0.879557078102769	0.9232223696238036
FOXN3	5.22934746330106	5.09545615104074	-0.328817495868923	-0.0681568039025982	0.5895655502760649	0.340251053952921	9.21095630922992	-1.10313636826111	-0.13292238220976	1.7331220809176695	0.938798206799625	1.53857923031371e-08	0.2804740100256699	0.895331341666543	0.0953912863197904	0.357135501488212	0.7580817659443809	0.9955517965762776	0.4158036337263537	0.9115148393893024
AKR7A2	5.91855618575835	6.23320282091764	0.0371938366260589	0.340425921512018	-0.4401457131214379	-0.872490406095453	15.042881905552402	0.1545091453035809	0.80187069282164	-1.60783693950774	-2.97990084614389	9.41637041861578e-13	0.878402272666277	0.4299619725532129	0.1199502252407069	0.0062889148108814	0.9824292739992366	0.9842908983664675	0.4521475863660966	0.5728044011953302
MRTO4	4.852533887887519	6.2391302139106	0.188025283203813	-1.36504054622304	-1.15205928793357	0.68429981899049	7.6359965437144	0.419383301743531	-1.59733039970276	-2.11395713571178	1.2420371941518	5.44179008334527e-07	0.6783855082246639	0.122295609343778	0.0442728842657333	0.22583203707211	0.92681424186761	0.971925521036602	0.3109013958766156	0.8581326677922873
USE1	5.2430543835452905	5.700721536168211	-0.0467142946456016	-0.534285554456532	-0.499916893051577	0.446453857679905	14.8163494180046	-0.203043696990013	-1.28552544941616	-1.90495097321241	1.60557231512479	2.2626761818436204e-09	0.840950465246442	0.209990276967501	0.0698701925367277	0.1205220326045019	0.9733277169456384	0.9740915090518616	0.3647352252605326	0.8121388564755296
LAMA3	2.44552188971265	1.86537138382929	-0.2445886533792819	0.290492150713976	1.03938845080482	-0.497212337190399	2.4060368934294902	-0.555506753359997	0.411044815692445	2.26618187507798	-0.9882316151047092	0.0278925309355747	0.5836269746030059	0.684738030025234	0.0326969702749021	0.3333390723343279	0.8974023741362259	0.9900565739181444	0.2720144865818565	0.9027544205540788
AP5M1	4.23048071228334	3.65960188057572	0.0579259041520602	0.4191269501996389	0.6754937695147181	-0.157290818545302	6.94622268402548	0.1795603597492139	0.729645332968878	1.88552426373541	-0.388929341045909	2.2462679874439301e-07	0.8588897897274059	0.472129922150498	0.0705802703587431	0.7004954319806661	0.9776299863676612	0.9865583406584808	0.366257855304376	0.9720190484518708
ANAPC4	4.14504460718927	4.716372792788151	-0.2915066646724669	-0.49242193506533	-0.255547644662205	-0.0859689686520549	7.6177460021628605	-0.770664135521896	-0.744209089867132	-0.6048166671986689	-0.189111635076374	6.06773064697118e-07	0.448315356789125	0.4634249074740039	0.550968795770295	0.8514814658629599	0.8515719918112881	0.9865583406584808	0.8126058469731345	0.9852457117082964
TRAPPC3	6.34255095065718	6.457711558876751	0.3865123438563879	0.122522574265872	-0.451888156540129	0.0176984970029672	14.448194580346902	1.64686635022272	0.284807621013013	-1.6139570079806298	0.0606851174745905	6.938947080640981e-12	0.11195354945085	0.7781370945355991	0.119011369957022	0.9521077546753872	0.6324005595235108	0.9946724839724358	0.4512446188366261	0.995479146687662
THRAP3	6.85994073421339	6.889631924536929	-0.1657357133937139	0.0776990831579616	-0.037552841394298	0.357121883810472	15.8146206153319	-0.814292069028187	0.2169308620381239	-0.1604760515625019	1.4443932378432398	2.5869080847475903e-10	0.423761477463244	0.8301665437650501	0.8738988500665259	0.1622673735156569	0.838818617087698	0.9946724839724358	0.9602460072399898	0.828346617487237
PHPT1	7.4793083184182	7.85558793489946	0.468428938954996	-0.238420553259816	-0.0912286777543971	-0.3660301880518971	17.7490871567137	2.01362259684714	-0.563501084619025	-0.329777152642813	-1.23721991346518	5.1019317997094104e-14	0.054815271487582	0.5780889517214929	0.744284167819109	0.227730643817642	0.5355041148291869	0.9895644448691642	0.9055139048580424	0.8590837057922416
ARID4B	6.58376715687436	6.18571943991961	0.0885098206242293	0.4656678484417449	0.327758091204176	0.0275080518781026	12.252168393343698	0.31970305737813	0.968512927406709	1.02991204283573	0.0806869146787669	1.85101408945414e-10	0.7518334305548741	0.34221168939614	0.312857582150895	0.9363555860334342	0.9531278988774552	0.977506017698868	0.6625082405800494	0.9940839407611612
OPN3	3.49676538616526	3.73547884427698	-0.5412948994334761	-0.115061544080028	0.144373407227364	-0.0740082896605281	6.80979974320432	-1.5718699432123602	-0.1886421827568919	0.3842993273034079	-0.173477069818663	3.15308882791529e-07	0.128072134685946	0.851838008991586	0.703881831173452	0.8636200053685691	0.6447713192609322	0.9946724839724358	0.8881703996956803	0.9872421558105792
SDCCAG8	5.86483858243989	6.345990719276191	-0.377781923157616	-0.165083225751773	-0.3789037517933259	-0.131054038545889	18.1826721334687	-1.74258331908297	-0.417757100730919	-1.56467036859974	-0.482263996902015	2.64027985778032e-16	0.0932246609205267	0.6795546851881831	0.1297515239937819	0.633653663466451	0.610302481753839	0.9895644448691642	0.4680102513626747	0.9631159522614464
KIF1B	4.21083570758371	4.24293601537842	-0.158133443225308	-0.1887352511171519	0.102529198740341	0.209469668410453	7.43454574548211	-0.4458919728417639	-0.297332724868011	0.261668989096055	0.4751958725971	6.79753988951028e-08	0.659366414370281	0.768575208203533	0.795638493565483	0.63861518298973	0.9241645310427764	0.9946724839724358	0.9284274285479308	0.9634710704841782
FOXC1	3.2945936177108504	2.8388783264515096	0.41530875791005	0.3421445900419739	0.187920437886808	-0.399514247573808	4.153851726677741	1.00925618682755	0.4464603374589629	0.398256746521955	-0.748351156411023	0.0003126815354535	0.322152682188047	0.6589612116204561	0.693692516813065	0.460964741754122	0.7865474197167935	0.9895644448691642	0.8834177306773366	0.927103558043912
TBC1D22A	4.54564053401984	4.37813978845517	0.112689058972774	-0.302034398308977	0.149725682871995	0.485841563188366	9.390127052423493	0.392587862364128	-0.5742804249316421	0.466298223055252	1.35947127574968	7.73000474099232e-10	0.6978240296025411	0.57071368541738	0.6448853614068729	0.185672108032131	0.93379580952701	0.9895644448691642	0.8579372706114349	0.8408072381240156
SYNE2	6.5695667048209	6.937915462228481	-0.602211452747599	0.0385679224420776	0.115621134476913	-0.647251578555826	11.888677154567098	-1.91949960671202	0.0741445443493658	0.342713208702872	-1.76743504618452	1.9337465334041703e-09	0.0670045164014248	0.941524891243938	0.734834964906097	0.0905092273683393	0.5635708770496779	0.9980747621245531	0.9004883362191191	0.7793172320136894
ATP9A	4.54263369690088	3.82310857742608	-0.0934245983262208	0.6786650257382	0.9196444051513492	-0.312870664187398	6.868851053956099	-0.273160098873641	1.12205932879288	2.43419188021294	-0.729750088882236	2.721890191675111e-07	0.7868882235846201	0.272093079353445	0.0220991876967061	0.472066958817802	0.9615781949655952	0.9743936315784004	0.2317883570757251	0.927103558043912
CHRDL2	4.57811200143993	5.11469667143432	-0.5238220915011379	0.188238258777852	-0.566134586779579	-0.33967781594028	6.01260800820954	-1.12886016284925	0.2324653656747339	-1.09467199391251	-0.625918176896077	1.02426830097708e-05	0.269683411230494	0.8181007074323109	0.284360376374787	0.537425204644747	0.7522167014940112	0.9946724839724358	0.6362605354197948	0.941776844603822
FAM168A	3.06692440552983	3.1497110316874	-0.8162204126087791	-0.118234481531869	0.387928436077943	-0.106829589842517	4.73145519020301	-1.91382716327411	-0.1685975525685319	0.860562177174188	-0.2138761092236989	0.0002393769376469	0.0674845531985768	0.867420423945124	0.39819385645414	0.8323352917591371	0.564472351638068	0.9946724839724358	0.7222941117914347	0.983966927038346
GALC	3.9627501451420097	4.07707824515803	-1.1653610356991	-0.288008192209838	0.436215997225981	0.4755129944883939	9.0784113684495	-3.89351483216521	-0.577945696948204	1.4268305446855198	1.3647921446091202	1.52547535964078e-09	0.0006167864129227	0.5682730642324689	0.165528172241044	0.184014007274453	0.1809652024375977	0.9895644448691642	0.5125743129532193	0.8408072381240156
NOP58	5.8751250827605	6.1435277632167695	-0.256222256481302	0.243282882266466	-0.453652225963035	0.142741796906586	13.6469068257576	-1.00543476142278	0.5402847862984911	-1.5415739326476898	0.465000033358724	4.73717948246128e-12	0.323964724024445	0.59365150834894	0.1353058586217219	0.645909103352974	0.7871109980786557	0.9895644448691642	0.4766390278849057	0.9645302016129008
SZRD1	5.809428785547791	5.33458394833196	0.247460944033404	0.649170585457209	-0.209639170809242	0.275727510853325	13.6191737389911	1.09726656716985	1.5914545985584598	-0.806524154242971	0.999384643205456	4.8126075084263094e-11	0.2828454076421149	0.123603729532598	0.4273335632259279	0.326914890519973	0.7589311512500602	0.971925521036602	0.7388836449525708	0.9014360499304244
CUL1	5.00976777909031	4.9649858217836105	0.36427305807876	-0.4130726368824729	0.0435060423852796	0.383716823243122	12.361543960492	1.54578802764802	-0.977332833920687	0.160304769411602	1.32890305334673	3.18052552036097e-10	0.1347645012053659	0.33741131382023	0.873932590806953	0.195538461417269	0.649474570118584	0.977506017698868	0.9602460072399898	0.8451133913371767
FAM114A2	4.49874971016612	4.11429875241364	0.5199148634747249	0.0597471419719966	0.444049835824815	0.167740239885134	7.48684912476898	1.60735841695112	0.0983787961755347	1.17665669032564	0.398325535511394	5.99128633772408e-08	0.120053596354276	0.922386054026446	0.249993227169573	0.6936424418580259	0.6411413323208782	0.9975644714651184	0.6036331264989901	0.9717048479822056
TAB2	3.88071717183881	3.7714560774019503	-0.0287620626440013	-0.580075842580947	0.527228030691631	0.5139051838068871	7.0763615651455405	-0.0859035433648484	-0.971777393563509	1.44210271030223	1.23612610164854	1.62881106219946e-07	0.9322012159068191	0.340115809925756	0.1612119001004759	0.227463181176469	0.9914222356742	0.977506017698868	0.5082756138568082	0.8590837057922416
GINM1	6.87375813843703	7.094832874584	-0.3825574919003089	0.1390482550873309	-0.10796787086984	-0.39667199763874	20.2573484960274	-1.8211028367043	0.383178758159864	-0.461046288361108	-1.55321159883947	2.6519576952644004e-15	0.0802613630334628	0.7047093714793441	0.6486399953100209	0.132527565354399	0.5916629188237614	0.9940208819860524	0.8603071621686635	0.8121476885426917
EIF2AK2	5.76805720095083	5.694266580190999	-0.25257962511315	0.20511323831153	0.0639312264097403	0.158853133421007	10.7084085881095	-0.8052935847943941	0.3760814945482489	0.182649376391619	0.426022406659815	1.1852890854818102e-08	0.427981322815479	0.7099661219149379	0.8564898872469151	0.6737990688283629	0.8400185328803296	0.9940208819860524	0.9529052236878844	0.9683692562033848
USP36	4.051324392240351	3.50283028964387	0.0518064066665384	0.0841481807381298	0.8994474942888578	0.267128686331945	5.70802116163913	0.145875030628207	0.140460896220436	2.24686422843834	0.618133022309134	1.5457135018955402e-05	0.885152627356467	0.8894087606507979	0.0333910560814502	0.542150572850174	0.983795558950366	0.9954931033290834	0.2743611683804356	0.9430863384660158
KMT2C	5.450132051937469	4.75220458721182	0.303382878673691	-0.175118332337325	0.908690680704326	0.594216869265707	9.21297528820944	1.1058685695916002	-0.3804401856317849	3.0059792628785096	1.8390725982512	7.014736047211861e-08	0.279727675074658	0.707016596467606	0.0061117239418394	0.0787967982178907	0.7580817659443809	0.9940208819860524	0.1444055868065263	0.7676627018033467
PUM2	4.908424660452099	5.08600325344666	-0.5893709846901141	-0.540787846543225	0.739900486914663	0.2335506129375119	8.94473184756071	-1.6077731344634	-0.8626331491191851	1.9051485305246496	0.521616164665836	2.0497832787859893e-09	0.119962407386376	0.396226558899852	0.06787754388039	0.606352984948862	0.6411413323208782	0.9841830109296388	0.3614630085909397	0.957476530800944
MRPL43	6.54664118301358	6.84270607540084	0.337469343771276	-0.0040643543208235	-0.409624213170955	-0.6265646907082629	17.5653103900035	1.60831095357537	-0.0108447397872347	-1.7060449532737698	-2.4613625425621604	5.862545445802491e-14	0.120149896419815	0.9914332958514008	0.100317038711368	0.0212885779319737	0.6411413323208782	0.9997299144638372	0.4228848098432621	0.6609013569744623
C4orf27	5.892445538490911	6.234524200295231	0.173052298998921	0.350756596662442	-0.396667560985383	-0.798616054261986	15.0199992460125	0.7017245571681391	0.7598355562948571	-1.3778245949234098	-2.47787258267665	2.49804406312128e-14	0.489085304648306	0.454187964951341	0.180001834957466	0.0200341747081698	0.8636015625217822	0.9863901350104668	0.5279174439078292	0.6579710286838871
ZFR	5.62879307130754	5.814310139758941	-0.5524352330395129	-0.491098053408789	0.151172088756357	0.613698387718699	14.0824166560747	-2.1005649401323403	-1.04973231748004	0.532786425734617	1.90433650127138	1.1182192321577303e-13	0.0455274921658888	0.303501177863415	0.5987061089232321	0.0679875677276774	0.5253342381516228	0.9743936315784004	0.8342843993819097	0.7633802829920355
RC3H2	4.75729980352796	3.84176267913991	0.33134408935112	-0.193466047164662	1.18667212040465	0.823968777565875	6.510409129441481	0.923669697727139	-0.304761417646014	2.9631932004318897	1.82756013394835	6.5975357512724606e-06	0.369215094902668	0.7630176722380551	0.0093433855249255	0.0803445929852442	0.8131735591237396	0.9946724839724358	0.1633340224468675	0.7712719835932912
TRAF3IP2	4.71647865988795	5.04150869641631	-0.4755761156001989	0.253889712458533	-0.901764214266256	0.217433044974283	11.6353793508728	-1.78209456618829	0.520330097243057	-3.00401493962947	0.6782865833556451	8.29202272499073e-09	0.0901820870480629	0.607309095977306	0.0071551850160931	0.5036195852058929	0.6054702953433373	0.9895644448691642	0.1520837901629288	0.9345067111654064
DCBLD2	3.2377085272099704	3.21692160198357	-0.522191663008615	0.541304868425417	0.317539926093771	-0.766821269349598	6.39301944585292	-1.65702325715171	0.988470600028382	0.9244143962083148	-1.9513066290528	2.52295731083411e-05	0.121643677276414	0.332110403709216	0.370925927094755	0.0625139451686467	0.6424004879434351	0.9754122244995908	0.7065847087944949	0.7501848537204393
SOAT1	4.18435559725306	4.4736432466316	-0.1937412321743049	-0.759848706713089	0.3918213502791079	0.1759611647269889	8.21542127191391	-0.563949832763007	-1.24483112924586	1.03882408097863	0.406471019133677	1.07092428340877e-08	0.577620900187216	0.224297833429874	0.308451424450975	0.6877230038504512	0.8956705060812805	0.9743936315784004	0.6590644405279938	0.971446426978764
GDI2	7.60450835451183	7.4428586824546095	0.352482623172224	0.23095257148856	4.12150987847744e-05	-0.165620924919558	29.729602401648897	2.4173630001061697	0.874454181549162	0.0002437786037126	-0.897340414157963	4.0686189283307785e-17	0.0237461844953944	0.389888081098467	0.999807532475996	0.377827627422104	0.4616431548312327	0.9841830109296388	0.999857163449386	0.9147387063520566
ATG5	5.23661937482003	5.40543318385505	-0.6966690279842089	0.109548295976713	-0.247098927483711	0.2323033152245849	13.2615493903032	-2.65349436603331	0.236027209745476	-0.878633178293869	0.740099899950159	4.4331236643525497e-13	0.0134059813322379	0.8152609942037471	0.387648271541949	0.465870419022911	0.4130539032064947	0.9946724839724358	0.7170022534649473	0.927103558043912
PITHD1	5.48813448165024	5.36332733575188	0.1701223718798469	0.195723540025441	0.151075846466371	-0.063949302186618	11.6907620367582	0.6149670269667471	0.382621163040883	0.4769080852206429	-0.179627068185961	7.45949383074033e-12	0.543921770169115	0.70511078406526	0.637411698674032	0.8588379482670291	0.8833358139465308	0.9940208819860524	0.8544875875733873	0.9867157134674036
MTA3	4.18466452970327	3.96302439303605	-0.0097163262427216	0.225838802715021	0.2856614690535639	-0.0972651465475904	8.54642300593621	-0.0343014356796102	0.4397799339449609	0.8981361408042209	-0.2726761371343389	5.0127159549067795e-09	0.972898767187501	0.6637305223075279	0.377355260780536	0.7872561865236801	0.9950279741830794	0.9895644448691642	0.7104853804558275	0.9831193040749956
USP13	4.53732152503	2.62434547920992	-0.187204664597618	1.10079938744656	1.54114116148943	1.10465093229025	3.34151118840442	-0.467566538480732	1.78291978457435	3.5430327560202497	2.40452248030066	0.00440962459964	0.6443581845129029	0.0874862370266226	0.0016660409977305	0.0244448285472824	0.9180573798609932	0.9369991283766586	0.0910261131687882	0.6737513415627767
ATP11B	4.3631103704286005	4.60583715196821	-0.119476201728793	-0.5010899423421379	0.107629403349443	0.208662077214568	7.516058866556509	-0.3169490380536189	-0.7249327426869391	0.2530793103176439	0.438093624916229	5.5842443776137014e-08	0.753813315469428	0.4749674766250439	0.802197264051675	0.66493671473372	0.9534728831879616	0.9865583406584808	0.9303376690508696	0.9676444774513724
LAMC2	2.6726641561939304	3.5650102557999106	0.241374604961439	-1.08678639446379	0.1045814648217419	-0.272227440940948	3.32162605499016	0.4161742514936379	-1.04444271660407	0.156603574547023	-0.380197814757281	0.0035610085804055	0.6808223920658149	0.3063897088302739	0.8768132216890079	0.7071900335993899	0.9271794341858176	0.9743936315784004	0.9613334949463588	0.9720190484518708
SEC61A1	6.121532764793121	6.01049488566068	0.126036601780705	-0.1195529689030659	0.2406250300217099	0.0930846013465907	16.5163437441526	0.591762172450301	-0.321053487578013	1.00093291987987	0.3586562670852229	6.55104827519379e-11	0.559213617059077	0.7507581618349419	0.326161455287198	0.7229033445538942	0.8878140293153316	0.9940208819860524	0.673202880599095	0.9731187096697336
PPP1R12A	6.26706733056026	6.101727706269441	-0.328118431436068	0.150069323552718	0.2608571433657989	0.317161050937158	19.3866898574895	-1.77755983005118	0.471381762781027	1.2612284749303002	1.4205328408707	5.120925537760911e-15	0.0871880160610883	0.6413248433672321	0.218429747324366	0.167524360256996	0.5993194668126367	0.9895644448691642	0.5709184467299949	0.828346617487237
CROCC	3.62939672701518	2.88440945890509	-0.18507247019578	0.7668883928957559	0.6935520709708579	-0.300928182990533	4.0065508463875	-0.442924113790759	1.10739980250211	1.55081349368536	-0.620692357745583	0.0007511421503562	0.661578892740571	0.278829108387813	0.133534064996116	0.540675295733796	0.9242558060954006	0.9743936315784004	0.4733888175788667	0.9418990500497748
POLR3E	3.9185918923719103	4.38898466988783	0.388653931859578	-0.9844690920957452	-0.344730437303953	0.573694264727458	8.72397742739949	1.2883087692408	-1.73549886964517	-0.984078284279419	1.4899140867390002	2.1294272603861498e-07	0.212481325011916	0.0948500152523473	0.338973172974331	0.148446414188116	0.7137654206313462	0.9427014616346832	0.6817047677018481	0.8236568471286008
ATP2B4	5.0730725037722095	5.38300203244621	0.0746329049386567	-0.0684111694518356	0.226443359089164	-0.699771693815072	8.88872782473763	0.206579247945401	-0.102216653777095	0.542165348535923	-1.4683223917490802	2.3214714490463198e-09	0.837947707827863	0.919368981398424	0.592321504151905	0.1540119166939509	0.9729358454899024	0.9975106346521988	0.8299589351288387	0.826771911526699
ZC3H11A	5.737292877749191	5.53552163018102	-0.146000699547519	0.445751192737585	0.435720304986415	-0.547063998002474	8.79239605655812	-0.383135264685187	0.6767916799837761	1.02745318545309	-1.16770645832497	2.946105582634e-08	0.7048958608527142	0.504519330787511	0.313996684782783	0.25354728869889	0.9377075025823182	0.9895644448691642	0.6634389663624343	0.8772026283977132
RIOK2	4.10247665949569	4.87217342337646	-0.0707074384397415	-0.482563583669787	-0.706458688453397	-0.0747476992290336	7.0378072677284	-0.174029073416246	-0.654255942745147	-1.50116771182682	-0.151307298929107	4.08836010784932e-06	0.8632489487490921	0.518693142495439	0.145767511538661	0.880942579562024	0.9785609161036626	0.9895644448691642	0.4920495538713602	0.989542904698587
YIPF1	3.8592753046724506	3.80208686688408	0.0442256797276595	0.127337823425603	-0.2226436735183969	0.129238633568344	7.73576290811926	0.152193164405298	0.243050131715858	-0.667536499584154	0.361916574837164	1.96429987005016e-06	0.880398311955505	0.809878778158876	0.511048612231263	0.720345285653722	0.9824679138973956	0.9946724839724358	0.7898591888077919	0.9731187096697336
NDC1	3.24661148884611	3.17175058906317	-0.041591649164176	-0.0292313546871258	0.6178527301202429	-0.615864192853344	4.69721799251239	-0.0999233475953832	-0.0405196404082441	1.34109149700383	-1.18512502322449	0.0002618832022372	0.9213991677985932	0.9679892793393678	0.195054734565138	0.246702512141535	0.990294540904608	0.9997299144638372	0.5459951487253032	0.8732478723992121
FLYWCH1	3.9110379711952894	2.75793281391664	0.30697254726708	0.7981375735993109	0.5548892947376259	0.138383863079484	4.182186828346181	0.804763998168717	1.2304371772366498	1.31977532710602	0.30990710834365	0.0004496070958069	0.428290344021255	0.229828743260733	0.1985367342084489	0.759218687451855	0.8402951542586583	0.9743936315784004	0.5489183759213191	0.9799663659827476
UNKL	3.3185443649097	3.6173168154046897	0.863275379835369	-0.7284598623489709	-0.352414977163849	-0.171269416153791	5.856290574052991	2.4391750530346	-1.08325226537354	-0.826233645847823	-0.379519196329365	2.7979838150645897e-05	0.0227186543247602	0.288733291540351	0.4174485875609749	0.70740608983539	0.4575779678815779	0.9743936315784004	0.7331118713647986	0.9720190484518708
TBXAS1	2.3514480415316603	1.8191552384965897	-1.0926686791328102	1.10882013207624	-0.3277673881053359	0.0135678884617313	1.71314817188585	-1.61423202079756	1.0054732609256098	-0.465185245607704	0.0177969066503377	0.1022811752644529	0.118677757173103	0.324059588305057	0.645678765114063	0.985939413850124	0.6411413323208782	0.9743936315784004	0.8584718131643655	0.999035708911526
PARP12	4.6715819114388495	4.707986827806111	0.198746655949606	-0.543988211845878	-0.151673331197618	0.6051576833496021	9.8560113555117	0.7230882941422672	-1.12257188735146	-0.485822473174365	1.8650711639039	4.7355562951792305e-09	0.476086269459655	0.272007471336355	0.6311686777737421	0.0739998668367203	0.8616909582200005	0.9743936315784004	0.8517371698168131	0.7676627018033467
ALDH18A1	3.74310063517459	3.25317869517618	-0.243040905319528	0.582809866665819	0.7194319073661829	0.335554397216931	5.05381039515313	-0.6999765111963311	0.9775359873262628	1.8138938379449496	0.7864098273875229	5.82324643390044e-05	0.4903869213705321	0.337714369323885	0.0817037858800021	0.439219416169466	0.8636015625217822	0.977506017698868	0.3895589027307248	0.9270532690538548
TARBP1	3.04992553939201	3.46513845883401	0.0407158246867663	-0.6311544831655279	0.273241798755083	-0.0160005731959255	3.94132077178249	0.0814188714615399	-0.7048348996313891	0.4722175297707879	-0.0263115328457432	0.0008974848721307	0.9357326170493272	0.48725797565824	0.640711895523866	0.9792222901165258	0.9914222356742	0.9872494210080642	0.8558850507431792	0.9984315844374176
GATB	3.35133290526691	3.06761949106691	0.0888726327520147	0.547655365896055	0.165342747515041	-0.491328817521014	4.92002076610268	0.238332913616763	0.828469892339011	0.391007803692115	-1.05032295985454	8.99273322560823e-05	0.8137393598550351	0.414958891219541	0.6992926595499269	0.303248860714912	0.9702325803516588	0.9841830109296388	0.8859886958002859	0.8957837711608797
MXD1	3.0741189332257903	0.8123445280399301	-0.409616794882579	1.54270082809153	2.22332099779325	0.1543194291801309	1.01531798828907	-0.7939631111015371	1.86260688370395	4.19730539332066	0.2561565011619239	0.322560270088214	0.4367388273683449	0.0738686827289196	0.0004115489097674	0.8000378067319208	0.8458267436544642	0.9351522193879254	0.0589121035185311	0.9831193040749956
CDK17	5.4703791058944	4.67060084069683	0.0976213014561893	0.160925611399515	0.689612052279541	0.7584715007763371	9.025664401059949	0.328993834542623	0.321804365127232	2.1019987515452	2.18039426818829	3.23282220593521e-08	0.7448304065371271	0.750275802558031	0.0455744989737114	0.039144212529865	0.9503785275689566	0.9940208819860524	0.3136347574809823	0.7163890214128971
DNAJC25	3.23017018740335	4.30441092402688	-0.0014770449418123	-1.14384995211344	-0.285691366724606	-0.188271390357123	7.34125701428953	-0.0042847789150699	-1.83138138759255	-0.715235512117673	-0.443401794198779	5.24134168212845e-07	0.996614743574608	0.0785264336978601	0.4810619906131	0.661201994512973	0.9992772327213288	0.9351522193879254	0.7722692980428714	0.9667838491015844
SLC2A3	6.36524228784857	6.28687125756737	-0.545865727764777	0.5698617914679001	0.0232865841130896	-0.128244302327359	7.92959087989844	-1.17770227159983	0.724827442642643	0.0448649069384135	-0.2302133608801489	6.03834734678984e-07	0.249583439520146	0.4751961846627839	0.9645587632814068	0.8198319087263248	0.7412011061210393	0.9865583406584808	0.9877331707137956	0.9835149429934256
CTDP1	3.316054017483049	2.72797095596051	0.124466184146277	0.238011427521182	0.286631831128988	0.641244107048682	4.25666721424033	0.3381621719112249	0.3759315215990189	0.689720078463419	1.46339575923285	0.0004051009491951	0.737967949354218	0.7100890148489492	0.496514460825919	0.155934109809969	0.9480831374374318	0.9940208819860524	0.7812962616425551	0.826771911526699
YBX3	8.5990624790814	8.53966886201985	0.0674783481465749	-0.147822234804535	0.574187713574954	0.52023972641689	14.8882106639085	0.272693736711688	-0.340570229447052	1.91826952210269	1.6624975492666	7.49532978079985e-10	0.787498382871673	0.736472823718671	0.0673447020515273	0.109904759067246	0.9620753190638368	0.9940208819860524	0.359806221332856	0.7925957909919261
WNK1	6.20365684750483	5.882992318864269	-0.339860517432748	0.488334127187076	0.8543926815089621	-0.2498365300858339	14.185353321217802	-1.80224456676124	1.53305068313871	4.03329678921496	-1.08378715461423	4.6984757265358e-09	0.0846513625320704	0.138959385972882	0.0005189155896927	0.289890547180231	0.5964907155510595	0.971925521036602	0.0596454676703818	0.8893198600121317
CCAR1	5.544128494078961	5.64071818266832	-0.476352807539881	0.445155949668754	0.1068643847132859	-0.342296704891176	12.6254631222831	-1.8063270795091104	0.978636679211856	0.364317896887921	-1.07632392350878	5.7090022943386796e-11	0.0824915037503189	0.336867275712951	0.7185669305783199	0.291925297712725	0.5928380670518089	0.977506017698868	0.8944873444871918	0.8912704278415924
OGFR	5.22460229934289	5.391881289357491	-0.163841528323775	-0.181685916407582	-0.09784581017288	0.03933792340694	15.8371797404916	-0.7853485944171078	-0.488026646515366	-0.41803260829983	0.1529309150750619	5.2720080781002396e-11	0.441475069234255	0.629655764065547	0.6805271960406479	0.8796401091526271	0.8477867963805277	0.9895644448691642	0.8762615400478133	0.9894538343537508
PIGV	3.2029016649996094	2.341810918495	-0.239377808003036	0.452479228818405	0.767031209689246	0.254267948310177	3.1392250729832	-0.5119468317763061	0.551736622718745	1.51543312629484	0.440363026956988	0.0041866519031877	0.613009473292918	0.585840240597436	0.141727031597191	0.663313658636588	0.9045926144692852	0.9895644448691642	0.4875891925786837	0.967137943829244
SNRNP40	5.8818154051478695	6.55153835139642	0.0608166190419703	-0.460667284368224	-0.8258203921501601	-0.0825762789721783	18.8571301648842	0.35465289999216	-1.51206423480658	-4.19703431113691	-0.4135803193936729	9.185913442822018e-12	0.7260216990598231	0.143980364573189	0.0003395181656905	0.6831123756623749	0.944135177156986	0.971925521036602	0.0575740502468663	0.9696517137003836
QSER1	4.23767008835081	3.56820927427245	-0.5478288396575379	0.663323485856411	0.964704155642643	-0.0648923799684782	6.5561495418829	-1.64042017420176	1.22133093599117	2.70417449146771	-0.165825663966962	1.92878486658112e-06	0.112962500142672	0.233089128539136	0.0119139184095616	0.8696078031597071	0.6324005595235108	0.9743936315784004	0.1806805936050622	0.9878224316659304
MPC1	6.22270510871158	6.59600619684834	0.0253203071907456	-0.060485065353862	-0.32073682500654	-0.258199360562098	16.8053611737042	0.108039981211612	-0.141597651167996	-1.1875174772048702	-0.871597502691865	9.919636695246629e-11	0.915100720833625	0.8885004515858219	0.249822294920376	0.39149816602433	0.9900034416852032	0.9954931033290834	0.6034764840148332	0.9193663081627892
ACAA1	5.4746463579038	5.511139137818789	0.159495029367479	0.1481873280441369	-0.0005567442840301	-0.249974706200171	14.9299529418647	0.71774085055542	0.358636515650081	-0.0021855326153162	-0.8753644067337341	2.87537180598608e-14	0.4793169169260851	0.7227628320999231	0.9982728815892892	0.389390993618351	0.863463358740298	0.9940208819860524	0.9989751488292392	0.9188640611830864
BCAT1	5.567454473198019	5.31137571088772	0.0726224435055342	-0.0245702994758095	0.410714358342527	0.40022162877815	10.2974395553735	0.232157181567477	-0.0430695206141608	1.1683713460349	1.00256764077837	1.1475382829408501e-10	0.8182335833669041	0.965975182287527	0.253258962132269	0.325309516714439	0.971161679048328	0.9997299144638372	0.607432350363237	0.9014360499304244
HDAC7	5.7408847534761	5.375507421931991	0.1497578545578859	0.277134323335776	0.0362766153291928	0.345575144353203	9.91730364510763	0.4617954864345689	0.4711848235429859	0.0980607922319771	0.862531732296557	3.2195838694283394e-08	0.6489752871199169	0.641465800429463	0.922789973871706	0.3963170842658139	0.9193501630264928	0.9895644448691642	0.9748851963673172	0.9196426293415456
SPAG4	3.24824700839346	3.5284235688490897	-0.471734629641921	-0.2160842666723939	-0.2352862158840649	0.132809413414686	5.53457763962466	-1.21785404832959	-0.318717266434882	-0.5551915718183461	0.291000036709337	3.97939166971669e-05	0.2345011265232149	0.752494852383314	0.5835869281367321	0.773435624404388	0.7318780796159291	0.9940208819860524	0.8259195674911094	0.980384626099532
NCKAP1	5.9104076399275005	5.951283417728	-0.0166683620879619	-0.251704784734753	0.346636923495158	0.0667117999203376	14.9343354306179	-0.0683965832912394	-0.566613283286294	1.26873787139545	0.214995334083086	2.85570799926846e-14	0.9459932447113788	0.575836089212951	0.215776360369411	0.831448455050499	0.992182688889342	0.9895644448691642	0.5682793290913902	0.9838705852630424
MRPS35	5.729196334622579	5.621240660352121	0.245027731968608	-0.0355729722950749	-0.114936174232098	0.282278879306963	17.4834491773392	1.26638883474371	-0.0981572103271094	-0.51777791038398	1.13504229504845	6.794398851344239e-16	0.2166025808680639	0.9225602868804292	0.608991192589042	0.266713463251769	0.7155111162681733	0.9975644714651184	0.8397334026006662	0.8807574912725361
GUCY1B3	3.16637405594984	2.68048238826528	0.357044992318546	0.476575918404584	0.33466708266528	-0.714419323865059	3.54780312051445	0.781049291553663	0.569176738553231	0.645232052789411	-1.2062859498957	0.0015019428656357	0.441827568658269	0.5741208935391829	0.524430304722618	0.2385694918395549	0.8480346991619331	0.9895644448691642	0.7973419117118409	0.8691785389629973
SFSWAP	5.346826665360219	5.38030774793155	-0.250105928646968	0.205892390272651	-0.0880197141217688	-0.0698679285910032	12.936857716123	-0.975245488522491	0.4404038743017299	-0.306439544944606	-0.217368736029723	7.781736104318499e-13	0.338425571288815	0.6632844602692889	0.7617106030103751	0.829617797081662	0.7950601778345797	0.9895644448691642	0.9141612424737388	0.9835149429934256
TNK2	2.99208109646548	2.60726290806014	0.94436889058936	-0.763691037695516	0.558686278136572	0.585032692793266	3.86572544224659	2.3544246349550697	-0.996920430551909	1.1987807885396202	1.08833064501818	0.0006629115644267	0.0263826801364095	0.327991398994203	0.241425636275676	0.286435012597701	0.4760865991600888	0.9743936315784004	0.5958411929770534	0.8887133908452463
MON2	4.48605208932852	4.38730585518062	0.0091153335328331	-0.7186938408453009	0.898793798935186	0.0572858624683273	6.341229842608299	0.0228958166554401	-1.12052775410281	2.1051639497038503	0.125640003736049	5.68173446826346e-06	0.981917527829754	0.273527475756482	0.0455789572118442	0.901084396625953	0.9965294655157036	0.9743936315784004	0.3136347574809823	0.9922967993775538
GPBP1	6.39327117148098	6.736496794541349	-0.263159652993712	0.303723082482183	-0.3901682248505079	-0.457160281958514	15.045175278776698	-0.9681623798203628	0.6088121543395579	-1.25611479496372	-1.32012491767298	2.4019907906458e-14	0.341883738434917	0.547931887857073	0.2202445749898799	0.198298261918333	0.7968531649095733	0.9895644448691642	0.5727566872451632	0.8451133913371767
CS	4.65234419052512	3.77220952251715	0.0005980580052432	0.4397103231283339	0.305725492760745	0.81684445800422	7.030642961970509	0.0019612502336998	0.843403934620422	0.928017176171292	2.33573916791939	1.03139172851569e-06	0.9984503284125508	0.4070057317467029	0.362221370583539	0.0280617114415983	0.9995652359461888	0.9841830109296388	0.6997794248851239	0.6790498482459716
MRPS24	4.29249278390572	4.35328433250006	-0.984597775922724	-0.472186842635516	-0.930965466932908	-0.3018301596176789	3.88021569107237	-2.09844867498532	-0.7349160750288101	-2.53762742280082	-0.737338227282852	0.0060397559513557	0.0471360948517459	0.469957077582219	0.0185520013890422	0.468550165815589	0.5273752686328377	0.9865583406584808	0.2195073197449235	0.927103558043912
ELMO2	3.67693136637729	3.7867407660313694	-1.2521465726978502	0.0981398213426785	0.0320666306735723	0.161313995325726	7.39233538624003	-3.76346425999354	0.1819163361446989	0.0935969156881692	0.433878327008802	8.456414811932921e-07	0.0009126326745504	0.8570648216194939	0.926172002342982	0.667984239198547	0.203642349733013	0.9946724839724358	0.9760357690406016	0.9680251003404444
WAPL	4.997268397800481	5.89943160337257	-0.0681122355557165	-1.51853579782733	-0.315691834619085	0.760264181582687	11.6593034903537	-0.2171828549003719	-2.61169083913737	-0.8925066540483491	1.90567685637133	7.914673394229659e-12	0.8297611361582109	0.0147663775577693	0.3803078584838879	0.0678060429457289	0.9729358454899024	0.8932682592843203	0.712412087168172	0.7633802829920355
VMP1	6.087941046365241	5.5942453743133305	0.241207408232544	0.886466642819327	0.0911463955875269	0.2089165827738719	8.97719765038232	0.704279228069693	1.45049947000898	0.225263312524565	0.4867259457914979	9.038569320307009e-09	0.487523675521141	0.158966375375521	0.8235398454052091	0.630591467962338	0.8636015625217822	0.971925521036602	0.940008369178664	0.9631159522614464
APPBP2	4.8164204619123	4.08610515854215	0.0325990940211402	0.858141602257157	0.511506906035571	-0.0798238976197606	9.25064347581801	0.139488657952529	2.1590754684479	1.95110993784691	-0.2874312211747299	2.6038756790658905e-08	0.8902122952253059	0.0410096563096045	0.0626859554558622	0.7762890889613641	0.985085173051729	0.9091059037951976	0.3515813186048775	0.981291515865214
POLD1	3.0784038857006903	2.66674380205113	-0.33176789333451	0.594240740634549	-0.2376986109703329	0.138657286174533	4.38847583867264	-0.877466519983008	0.8730202207896501	-0.566398542656379	0.29792507568614	0.0004814222626302	0.3914280073821239	0.390754921876195	0.5786527340432212	0.7681898664177309	0.8245743554070957	0.9841830109296388	0.8230306353470637	0.9800716004279374
EIF4B	7.53021581169824	6.764439595532349	0.4135431376200689	0.287646021089615	0.7025319934899621	0.002433413970987	18.2413068366912	2.14963076545113	0.873257989337047	3.25163754538775	0.0105134232251513	3.88857728461189e-12	0.0420689123751428	0.391438081077654	0.0034552171708163	0.991703498260207	0.5150880899222763	0.9841830109296388	0.1196631536556556	0.9996688030934636
GLTSCR1	2.72101273222527	2.60091933184932	-0.467991794741275	0.113588941770477	0.251248629792588	-0.128258666450193	4.12867175300597	-1.18549254271621	0.167740810461675	0.5854794384421421	-0.270506077783989	0.0009419298322176	0.2489615581708289	0.8680854295550591	0.564434662354304	0.78890867439508	0.7412011061210393	0.9946724839724358	0.8180420857860391	0.9831193040749956
SPHK2	2.9401450257813706	2.80909935038415	-0.1703495762323719	-0.121208772415141	-0.0252780600881471	0.431299292654162	4.532883318851531	-0.434598080101686	-0.1734247242146099	-0.0592663359732883	0.8880725898986659	0.0001153473189063	0.6674399508362691	0.863660730747232	0.9531931610414992	0.382644022169073	0.9255991519030882	0.9946724839724358	0.986049332427082	0.915387315327693
RPL18	10.975735810174902	11.0831981367487	0.5301307692465971	0.0337753627244629	-0.37167940309518	-0.421676624567811	31.5827511885878	2.8222593831700404	0.10015563367524	-1.72105952558995	-1.8317049882583705	5.379032266235589e-19	0.0091800476644169	0.921023858199897	0.0975803614788239	0.079258524148199	0.3792731759084609	0.9975644714651184	0.419658828387994	0.7676627018033467
CA11	3.60214936119638	3.77056523322582	-0.6668711567894859	-0.028079132427185	0.5470011772050879	-0.443141691661545	4.80518893784658	-1.43669372555956	-0.0361642711618526	1.07051803581768	-0.793768870415453	0.0001041134893514	0.162738633249448	0.9714315602846728	0.2942397823711239	0.434789983489568	0.6718614851960728	0.9997299144638372	0.6469284649043863	0.9246949621841988
ISOC2	5.619927048875151	6.285560454999599	0.470193347368443	-0.5022308077792029	-0.216919479533196	0.0309008209037799	10.1517713973367	1.58126767361629	-0.8981664450886271	-0.589390693713848	0.0813287533987987	3.6848165338335803e-09	0.126612675565657	0.377793003949504	0.5609829183418471	0.9358587646456492	0.6447713192609322	0.9841830109296388	0.8157731349120267	0.9940839407611612
U2AF2	5.31435525650143	5.1966506677538495	-0.0922241999000517	0.5708549793018111	-0.393310261025769	-0.0073366351693885	12.6682216918895	-0.370297890153266	1.2296943050638	-1.3818619597251898	-0.0234664774670508	1.2494563626352999e-12	0.7141601366896378	0.2298234959607169	0.178772944331603	0.981457354597206	0.9402546861446848	0.9743936315784004	0.5267830415571316	0.9984315844374176
EPN1	6.43556512691916	6.36961042038618	0.0018109451656351	-0.102711051893578	-0.4708163478966409	0.159057937670837	10.2870648978979	0.0087149308504778	-0.286944752989538	-2.06443451432893	0.6723456261217969	2.74106536193785e-05	0.9931250217566652	0.7768402397877779	0.0509903805668325	0.508423015065482	0.99883011467882	0.9946724839724358	0.3278995238897509	0.9345067111654064
MED29	5.0420586277440895	5.022580928159719	0.3932611135789109	0.279829277065756	0.017642482872965	-0.597106902210056	8.53822417844149	1.17036968473533	0.460007084747214	0.045610833106275	-1.42184050687818	3.55306305254468e-08	0.2526268852675369	0.649342961298056	0.963969217483218	0.167149151403485	0.7413766942898962	0.9895644448691642	0.9876333776969864	0.828346617487237
ZNF275	2.42410569190696	2.88551373032364	-0.0912688207377127	-0.7700876399271039	0.1544216592306309	-0.0027403794016282	3.9362282981713	-0.2080568762463769	-0.9993517246022072	0.312827932444715	-0.0051888323394555	0.0009999835649961	0.8368238209337651	0.326876399042653	0.7569533219890909	0.9959012845425708	0.9729358454899024	0.9743936315784004	0.9117409826667924	0.9999026960966642
GPC1	2.51690878401376	3.53532421376239	-0.3690878318980179	-1.48583216185925	0.201613393551938	0.152586519127849	3.58826659380571	-0.6421423312800961	-1.4669693845642	0.308502949544852	0.218881884275236	0.0020218629309731	0.526406070315419	0.1545103082670409	0.7601611935457779	0.828548235184381	0.8756250364360574	0.971925521036602	0.9137877927194508	0.9835149429934256
HAGH	5.775980757651451	5.60022269929059	0.252225983877991	0.0208144371829952	0.307668371287508	-0.130312757822418	11.2972170201414	0.8530118053676959	0.039762218416712	0.918284283552403	-0.3525864892975769	6.699652188566469e-09	0.403108149732017	0.9685871276503688	0.368403765613473	0.7272412032467909	0.8311022376400311	0.9997299144638372	0.7047293415164436	0.974060071557632
RNF4	4.41292358634219	4.454109268689161	-0.663240511272686	-0.1668785878391009	0.148523282326672	0.316246895166866	9.921018276554472	-2.29093648460173	-0.329762285789364	0.48129252891409	0.91307988398056	2.50004897327373e-10	0.0303205396771637	0.7442217158769399	0.634334566483856	0.36959022691264	0.4894294206044297	0.9940208819860524	0.853211089774496	0.9147387063520566
CASP8	3.16847713540071	2.67931134354777	0.300849186625255	-0.576461063377873	0.171822789836345	1.13756820855676	3.70064489255356	0.667110971426844	-0.689326420049613	0.343938959581078	1.99603193937334	0.0010154700915101	0.5105790089338189	0.496724299939206	0.733658287125415	0.0565041172299527	0.8686111067583758	0.9895644448691642	0.9000757960456344	0.7390926950243901
LIMCH1	5.99230056075426	5.957001467078189	-0.1535781313587	-0.0985963380487654	0.4885178466477221	-0.0724098293370205	12.333561234479802	-0.520456199507936	-0.191419370496201	1.48993075731131	-0.1978196965674959	8.403934943063259e-11	0.6077070489641739	0.849686132250426	0.149788524192949	0.844728325007562	0.9029515886163074	0.9946724839724358	0.4965317230747917	0.9840605155534812
ASUN	3.47064329637887	3.45280177650285	0.7352933438450241	-0.502424588731096	-0.0131904058654283	0.31324925506019	7.49501178683908	2.7277528519142	-0.957434169457639	-0.0411525951137383	0.86432177218701	5.8745759386657406e-08	0.0112741415844397	0.347166965762577	0.967488640636369	0.395315528455469	0.3911577171674505	0.9789319336798598	0.9887759973454764	0.9196426293415456
TM7SF3	5.30641225554726	5.262511976734429	-0.312455370357901	0.5510239679166989	-0.230307408713436	-0.187064169531098	10.8507757335522	-1.07814675417775	1.07776560688331	-0.7095546788477389	-0.540579421845244	2.7835297014255702e-09	0.291242381295001	0.291051388158153	0.48438696408214	0.59345960920414	0.7640267778900256	0.9743936315784004	0.7743115116244913	0.9547096678409284
SPA17	3.8146587530665896	4.2147558355024906	-0.2075345722441939	0.110107823517949	-0.387692843600868	-0.6052757235419179	8.52634267872666	-0.6814612452018709	0.1991253931139839	-1.13218260678824	-1.56951926056893	5.24679121169695e-09	0.501605056144064	0.843713691076591	0.267891704176987	0.128618483194709	0.8685269842833832	0.9946724839724358	0.6209346820288918	0.8121476885426917
WISP2	1.98948199436262	2.4156511271319703	-0.5577629050561059	1.17398761260599	-1.11782515178162	-1.9134871252511496	2.12773993073024	-0.8416756990491859	1.03243189125356	-1.61031784440762	-2.57472880206204	0.0454013621674995	0.407718735474068	0.311753008117362	0.1198801589150419	0.0165524050450727	0.8324736939440662	0.9743936315784004	0.4521475863660966	0.6317492737102274
ST3GAL6	4.33972833694482	4.3196997256918	-0.383171261456719	-0.728695633933135	0.4431894841800289	1.0714674255694798	6.64496575311583	-0.920551511349958	-1.01514801593385	0.9938743599369432	2.1697743789534	2.9800393896950897e-05	0.370654503413927	0.319585804651211	0.339752854999056	0.0399460172678236	0.814114568447912	0.9743936315784004	0.6821431704109487	0.7171635100679621
TAF2	4.29889856109149	4.06257855437733	-0.2710126209243719	0.277001988805683	0.3389376357572499	-0.0755811368733296	6.445618065078389	-0.708709850713515	0.4242502027165589	0.8055732958637328	-0.164552069627668	3.89418519564129e-06	0.485048394458276	0.6748801128980071	0.427959531562366	0.870578608257798	0.8636015625217822	0.9895644448691642	0.7388836449525708	0.9879105449978464
HIPK2	4.22220820654652	4.28473969341006	0.236588961782981	-1.03049350780033	0.389248435540454	1.014099819188	8.54307291841681	0.7762304517304158	-1.86285671449708	1.12421161137525	2.6419864814451	2.10448034664423e-05	0.452153779517459	0.0746197080710759	0.289577905159376	0.0142315116936456	0.8519056309451464	0.9351522193879254	0.6412524928417396	0.6221552993934034
TNPO3	4.35966838520194	3.8181658529969	0.0118268219944769	0.9861525516427	0.136971098566725	-0.2293139998174889	8.408085056846652	0.0509426045729134	2.37824775210969	0.524406156259531	-0.822524366724122	1.36007578188797e-07	0.959792667765261	0.0257701045106336	0.604880129518636	0.4191875135996029	0.9939142270936414	0.9083224298288868	0.8372972630123096	0.9232223696238036
RFXANK	5.59337975349526	5.4654402714009	0.667207637634557	0.0103857797543433	-0.2858329285916119	0.27950520550825	13.4166192223025	2.80670366142006	0.0224792282401871	-1.01062169752626	0.902319276470926	3.40082985572386e-13	0.0093592061493997	0.98223731572465	0.3215108028464939	0.37517096898134	0.3792731759084609	0.9997299144638372	0.6692903207400372	0.9147387063520566
TMEM161A	4.35875455441826	5.087626577604509	-0.0274242782072812	-0.589520662938668	-0.831682608944515	-0.0014095627717422	9.741280235672289	-0.0891677170777362	-1.06251437181475	-2.35311738957979	-0.0038258515978316	1.0001402756678e-08	0.929643813784833	0.297772572292777	0.0266090222913502	0.996977159107545	0.9914222356742	0.9743936315784004	0.2486130325743557	0.9999026960966642
CTSA	6.883479827994191	7.05722525830083	0.122121090798413	-0.2415167651380789	-0.112146930140772	-0.0921070445335975	23.6102621288192	0.7129996717061869	-0.79901638732796	-0.5728534676424979	-0.438223696769743	2.42980268921473e-16	0.48219687208359	0.4315877769810639	0.571665294142272	0.6649304009257571	0.8636015625217822	0.9842908983664675	0.8202719434069407	0.9676444774513724
SUGP2	4.35018633567171	4.338437001756491	-0.4357609822849171	0.084383222646124	0.452441901797205	-0.1152945145487959	7.725264099120589	-1.29982743015227	0.148550509434655	1.2333856942546102	-0.2915699699027019	1.30000446539047e-07	0.205069984514004	0.883068658104636	0.228491441141051	0.773006800658298	0.7050034565774863	0.9953135124014872	0.5821308191270129	0.980384626099532
SLC12A2	3.4580305996187697	4.52682491980744	0.1898436763589699	-1.31573379559113	0.0386597068550101	-0.370248792210761	9.70378051644142	0.6652521599768609	-2.48940998186548	0.118872899786173	-0.982853378294442	3.9504904617513003e-10	0.5117478864184299	0.0195192884363779	0.906289751213945	0.3347377562555629	0.8689482165684471	0.9083224298288868	0.9705982842852148	0.9031203330823306
SNX24	3.5429735013846804	3.68907466830957	-0.228631759207105	-0.0060875983431283	-0.1898629475554119	-0.372567453829119	6.98671236588292	-0.765438303184527	-0.0122231214077156	-0.5831793450787031	-1.07582494100505	1.27413689277678e-06	0.451172815783216	0.990346135152853	0.565021721458598	0.292849196005431	0.8516813862237098	0.9997299144638372	0.8183717946033913	0.89188090686833
CNN2	3.0265254250541096	3.0570812190056302	-0.444276614836645	0.5582865122729389	-0.6319637357001241	-0.26757548894197	3.03956668046779	-0.796385362537317	0.569063659467542	-1.04221691967001	-0.410088510268082	0.0064008063071119	0.433183808557658	0.574387041059581	0.307307087770541	0.6853674885110949	0.8431044538030013	0.9895644448691642	0.6581258292330558	0.9703262029430528
SNCAIP	4.63627436363901	3.60744251652079	-0.109013918691044	0.4636022827819289	1.08375826344297	0.1569933729505939	4.20302044108271	-0.2116363613968539	0.5616445798275489	2.04930620489283	0.2740272443216069	0.0004474524459537	0.8340789794461549	0.579434078887049	0.0510237753249007	0.7863870581618829	0.9729358454899024	0.9895644448691642	0.3278995238897509	0.9830918073033316
DDX20	3.57243463501705	2.68372682003997	-0.504617444935521	0.8993458234538421	0.321163093844216	0.753176895527491	4.45273218878587	-1.58447853618947	1.7015497505268702	0.927441934255493	2.08255583977831	0.0004073439534	0.126234093271153	0.102073277187344	0.363076442245944	0.0485245620852709	0.6447713192609322	0.9607949993103154	0.7006630342138109	0.7218230749796132
BTBD1	3.99314327942306	4.23680339618957	-0.282787852248701	-0.147454829323354	0.245385512663307	-0.104920101172339	7.68742298252895	-0.842513258061254	-0.256371088661103	0.66046986797012	-0.257485342010223	2.8167395151148e-07	0.407531683227907	0.7996830776962099	0.514973008933743	0.7988424758941279	0.8324736939440662	0.9946724839724358	0.7917556045556925	0.9831193040749956
FAR2	4.14958219434146	4.25486332871866	0.2403042124137469	0.0679271733308342	0.0748517986611568	-0.506926028946088	9.8982850005306	0.940693202645891	0.142584042501273	0.252280586642878	-1.52134348254326	2.62192379726521e-10	0.355520546054384	0.887717916467471	0.8028078993454709	0.140243615416719	0.8027738651947794	0.9953355477364542	0.930720649404183	0.8121476885426917
SBNO2	4.18624891527136	4.29590477193619	-0.187447516804242	-0.8654094343252379	0.273539652299072	1.5399874512222702	3.9712349249036	-0.318905772623177	-0.8225282066019541	0.390463920866001	2.13121550454593	0.0007063522801441	0.7523732969120971	0.418364944204	0.6993941756527111	0.043107632959448	0.9531278988774552	0.9841830109296388	0.886002365140247	0.7171635100679621
PMS1	4.41050703174739	3.4977405202274503	-0.260197268219581	1.29403560828173	0.286489990047466	-0.316744041329656	5.8513158086590895	-0.7113898965253229	2.0333738147104	0.7163115798552808	-0.725885309785928	1.07297081259362e-05	0.483830560792534	0.0523420914002865	0.480501553723009	0.474399060126791	0.8636015625217822	0.9163892309773236	0.7721867145907831	0.927103558043912
HMG20B	5.894636329028	5.80855104599727	0.338606790564729	-0.0920853680551892	-0.0048026066053518	0.0202747675546046	15.9574582495554	1.60781200965112	-0.245551221105738	-0.0198958714725437	0.078595336417731	2.80193922886444e-12	0.120084278673377	0.8079642275292109	0.9842794572276508	0.937970260960864	0.6411413323208782	0.9946724839724358	0.9939524510605792	0.9943271140879956
CALCRL	8.50364812516086	8.22710098048281	-0.3938440177497829	-0.139169080628289	0.329226891929175	-0.0417946639701543	14.8511614553035	-1.3545467241957805	-0.293868209765876	1.09002573806326	-0.128521168036826	6.58359055239397e-11	0.18815488745634	0.771409527579889	0.28658952926383	0.8988322380025899	0.6957364723200131	0.9946724839724358	0.6382365641922477	0.9922942435137238
TAF11	5.713901166075701	5.91995856321216	-0.0539275527595003	0.034872317915981	-0.3135064936448039	-0.0010584624479233	15.208360070852802	-0.233538893643858	0.0837683490353137	-1.18369739958411	-0.0037259846110365	9.68808415016694e-12	0.8173184877074849	0.933882611707162	0.247948501805621	0.997055603709996	0.9711036060813384	0.9980747621245531	0.6009912567727299	0.9999026960966642
ANKS1A	5.094083439867901	3.7032617761331297	-0.396304622548266	2.01733581229978	0.595112960595902	-0.3653266089183579	5.55680641168434	-1.03913882501277	3.18509129463463	1.46064841861682	-0.8201949087487871	2.19124587108305e-05	0.308628743513589	0.0039208054255209	0.156779209125969	0.42022304115361	0.7776475169385758	0.7797742671691109	0.5033678056668066	0.9232223696238036
AP3D1	5.2014877475443	4.7966507632897	0.166629972196688	0.7517258634555442	-0.0454464884498454	0.0236526125078017	9.73360777056925	0.580823622009662	1.44373122285415	-0.138200322797257	0.0674431659473435	3.68389784491318e-09	0.566576681702342	0.1607597619064469	0.891165706152174	0.946745497509917	0.8918922954841484	0.971925521036602	0.965438266804161	0.9950206435473504
ZNF76	4.24727029557589	3.5343208295971	0.3971279527292439	0.266194156836156	0.483356634245807	0.3182979126261689	7.73955152678856	1.4542851400528	0.525751522642789	1.54004754171406	0.907804240937339	3.27154758179721e-08	0.157833761040739	0.6035166337308511	0.135632296076375	0.3723194622769639	0.6635198376961987	0.9895644448691642	0.4771238112362125	0.9147387063520566
SLC9A3R2	8.437745870280871	9.0236478207806	0.228382707438618	-0.4040452954574439	-0.438384220849796	-0.0146525398880832	12.0346876718277	0.517141096253058	-0.486197925526424	-0.85376329162514	-0.0257346166078931	3.93172580475925e-12	0.609429426581915	0.6308997295798039	0.401033948610783	0.979665518382534	0.9034680958507684	0.9895644448691642	0.7239414068916954	0.9984315844374176
NTHL1	5.491981551225781	6.14717103900288	0.194214195155573	-0.405016657523214	-0.515835157616011	-0.497887014380851	15.8258213183673	0.833961783083947	-0.92501338683793	-1.89708672347992	-1.65205899493116	8.12090462296062e-08	0.421279409597433	0.363960414433276	0.0867913368262089	0.110972297438761	0.8381795830873384	0.9835993407246016	0.3993875507813414	0.7942545565113838
UHRF1BP1	3.51346633374577	2.52505182676707	-0.242786128509279	0.621702299917174	0.856997553466098	0.249265128439888	3.92178430500189	-0.606000836287404	0.8837312666619991	1.96414098640749	0.502789103833292	0.0005731057867467	0.5497686952175649	0.384940324559637	0.0602884772410002	0.6193450887165821	0.884769257893448	0.9841830109296388	0.3481783509705237	0.9608925848118208
GNAI3	6.0054954213323	6.221020874325019	-0.411029538529736	0.116369466251043	0.0339966394300219	-0.0479812880775316	13.4404927870134	-1.56611669874273	0.2607477515291039	0.1147777268519509	-0.1522730873019669	1.1444025276377499e-11	0.129568481912683	0.7963959550665981	0.909515549106875	0.8802061771042199	0.6447713192609322	0.9946724839724358	0.9717666837701848	0.9894838629024426
IPO5	5.301312388813651	4.90875888145919	0.3410379691329939	0.215632811736663	0.276277480967078	0.180758859590093	10.9233064217365	1.2809737422402598	0.444453761819401	0.902390931265312	0.5408060217773429	1.10877205424409e-08	0.215051368677222	0.6604327031218421	0.377164868564614	0.593277932117548	0.7144299850682606	0.9895644448691642	0.7104853804558275	0.9547096678409284
OAT	5.694534747468571	5.47596544363055	0.185513823139471	0.2593641417301039	0.5628593658711359	-0.219628334545433	10.6763099104789	0.640168879003958	0.515742537027456	1.69458085794972	-0.6148509118072389	7.358651281585141e-10	0.527675392671772	0.6104583670449821	0.102146633284078	0.5441987642232771	0.8758149711322015	0.9895644448691642	0.4250178928943365	0.943564568808688
WDR3	4.05385706177509	4.74654243241059	-0.160114357114542	-0.465367360429492	-0.56384373321465	0.2444342038240239	9.47172243246673	-0.592487389530814	-0.945439455399862	-1.76476040597076	0.7487196896652021	4.7884002617551495e-09	0.55872171842104	0.353326356868641	0.0895876986559297	0.4611232552115979	0.8877979578300992	0.9789319336798598	0.4060167306668578	0.927103558043912
PKN2	5.6001388712752105	5.3754476111568295	-0.8680635216133	0.516174903619621	0.1368613060892	-0.0424879871937653	11.5713013959212	-2.937275638052569	1.05593690503067	0.439617344550147	-0.125022711567907	2.64938089175924e-10	0.0069590403855172	0.300745481991393	0.663928847033465	0.901472049776403	0.3583433465483522	0.9743936315784004	0.869160959843826	0.9922967993775538
WDR18	5.08837268861468	5.48476777321071	0.210378815190278	0.0634416970026815	-0.7493416418181759	-0.151527661378839	8.34222104655064	0.536683542525939	0.0850319501298937	-1.63652550149804	-0.300265302675406	7.99314418812545e-09	0.596049174376935	0.932887386398638	0.113778911842077	0.7663625398756279	0.9003535558059035	0.9980747621245531	0.4452558517066149	0.9800716004279374
TRAM2	3.1770821647921004	3.06481188476872	0.343239145694667	-0.842345689325126	0.289846549939984	0.93650530408916	5.46981623573908	1.00770036249633	-1.32072887522474	0.7515926041774159	2.13638458520861	9.769058449788e-06	0.322885099521736	0.198099547585208	0.459045972055239	0.0422286186123939	0.7867268056847543	0.9739900672373903	0.759294064242532	0.7171635100679621
NTN1	4.857494656007111	5.800283091215969	0.3555804632830329	-0.810907716020293	-0.535125491416353	-0.2484757276067969	10.2041956975468	1.06222055358766	-1.26098860734764	-1.34492366795986	-0.558918537156568	1.38938353713738e-10	0.297902845779168	0.218511123110651	0.1902651574437939	0.5809999370796519	0.7694358567786955	0.9743936315784004	0.5415751605078477	0.9510614620204888
DGKA	3.1971157778075803	2.4340787019510097	-0.317529433092331	0.302769956190488	-0.011428400798974	0.615966193818432	2.90615546971649	-0.635933921362	0.352797282621053	-0.0222178675057057	1.11813860226826	0.0085178412574708	0.530391226804739	0.727154416929714	0.9824471137392552	0.274243745687593	0.8761579563126622	0.9940208819860524	0.9937391377567444	0.8819444483587275
ANKRD44	2.7685588995908303	2.81804488727687	-0.0836811177013968	0.080894531284203	-0.290876484047941	-0.3357475292276179	3.07753570080964	-0.163473097121284	0.0910365795279465	-0.517101235314125	-0.566106522960978	0.0068250775249089	0.8714765588916941	0.928220540385668	0.6097315753116711	0.5768748564780579	0.9802871365321408	0.9977489049439472	0.8403470179298554	0.950203852304852
KARS	5.81541739125042	6.798701962659671	0.281073831444021	-0.611045926651045	-0.6067467773911199	0.2297228649096439	12.866749205970098	1.24848434208668	-1.42208973212181	-2.1176489651972403	0.797327857327243	1.05775663886895e-09	0.2240797520790949	0.1679897997109219	0.0449332845746502	0.4333302425157179	0.7241679462563446	0.971925521036602	0.3124607747876339	0.9246949621841988
ADAT1	3.4321585389352203	2.5242102155325097	0.217375846893448	0.8022054275701641	0.4534110975042689	0.0299597654470059	4.443005051510911	0.63553958761512	1.28636270001397	1.16859141228672	0.0689940008226778	0.0001462005459021	0.5306310570999401	0.20965371245184	0.253171816525064	0.945522290056463	0.8761725812242191	0.9740915090518616	0.607432350363237	0.9950206435473504
PDIA5	5.36798380731931	5.1364917891746105	-0.220958645279758	0.642661069614804	0.0564076029540668	-0.141200349703241	10.3292480413328	-0.7274882681749241	1.16249139556377	0.165570972168065	-0.3702772091551409	1.07532929023905e-10	0.4734275099332771	0.255595599443531	0.8697753066823241	0.71417535964923	0.8613128721816027	0.9743936315784004	0.9592056391166632	0.973031864774006
TBC1D22B	3.34397971635507	2.87629916292453	-0.1931481804393819	0.333553183529892	0.253402398487286	-0.0685192168220802	4.18337049798763	-0.455344056012921	0.462567504631901	0.548381433333489	-0.136250816454121	0.0005409741922027	0.652807191596801	0.647526489634393	0.5882682933124119	0.892682221577912	0.9209056452673356	0.9895644448691642	0.8282188763943149	0.991024352134284
NDUFB4	8.17995865557639	8.541906674741151	-0.0518679084968394	-0.206799010819962	-0.3332855134697299	-0.0371071199494902	21.1531175962005	-0.314484065597491	-0.7077750474190431	-1.7664456829463795	-0.186035449819909	7.02900531777107e-10	0.7560418117355941	0.4863235637328239	0.0908671638918444	0.8540980955250609	0.9543565398249968	0.9872494210080642	0.4090460146713565	0.986198005535
SPEN	4.627399489646731	4.88933207584294	-0.15004928651975	-0.386235212888956	0.5902958918921121	-0.192928037606678	6.338640584434089	-0.316999760587376	-0.460066519361865	1.11199092064172	-0.320516001199366	5.04273511087432e-06	0.7546876640926858	0.649310564650317	0.279704016258687	0.751189509713201	0.954048613349785	0.9895644448691642	0.6320067978928005	0.9774503346545056
MYLK	2.3643009766525696	2.15271837390504	-0.606026233464219	0.651572460355853	-0.55461161565631	0.0923533330736263	2.2811236757348503	-1.03028123460242	0.643284844938875	-0.8653817548435699	0.135342123284412	0.0352549469241149	0.312905586394558	0.525683494162506	0.395082771235216	0.893397176053352	0.7814056557318565	0.9895644448691642	0.7210178734890536	0.991024352134284
ZC3H15	6.8014905502646	7.76917357434744	-0.184827401289347	-0.8313144343250022	-0.415104065181505	0.152351793533379	20.4927436625726	-0.884051742558798	-2.21236597997894	-1.6911321889674198	0.5883239336976271	2.0946475091561506e-15	0.384829513744589	0.0360890826220407	0.102845976151485	0.561608356567032	0.8222688289347232	0.9083224298288868	0.4258475046580826	0.9483306590775558
MAP2K4	3.8892156716722	4.00998653338101	-0.6749803040955881	-0.1803437942774589	0.489222853665421	-0.332338875288789	5.79220363567749	-1.51089686625851	-0.234174133546266	1.02514915809388	-0.606579381863627	4.21470887970809e-06	0.142874201517981	0.816684003608675	0.314736682313933	0.549390433348848	0.655399082154386	0.9946724839724358	0.6641393370540621	0.9439166584080134
TMEM206	2.84438577132494	3.15600040083121	0.180015149181353	-0.205032803108482	-0.875100508782063	0.108936509317487	5.483139747808191	0.529235446516037	-0.329788086186109	-2.22162235744306	0.263516774825211	3.9141138238609006e-05	0.601381839536845	0.744204427596927	0.0358361229180988	0.794257222770453	0.9015132268918804	0.9940208819860524	0.2830083822400863	0.9831193040749956
SLK	5.21891933202934	5.85935877866855	-0.6046493612120389	-0.367474140539131	-0.339587805176896	0.194385121942984	9.74843856562153	-1.7096420295562198	-0.603494651668069	-0.859981125052817	0.4662174008601339	7.476896859880359e-09	0.0992774034136815	0.551513122432475	0.397681401141072	0.645163393428637	0.6211290265840059	0.9895644448691642	0.7219037079255701	0.9645302016129008
CYB5R4	3.68456916707156	3.24745658932488	-0.0090504262326286	0.7514862113021779	0.382974266871882	-0.605316019020234	5.446355830753781	-0.0254919742948943	1.18868927031135	0.949308209350504	-1.3535754996484	6.46863877008239e-05	0.979925178437114	0.2453764408831739	0.353127378185796	0.187681196063409	0.9958518066274652	0.9743936315784004	0.6934975790215088	0.8429626452052905
GSTO2	2.53989305983445	1.26167458436274	0.210519338385159	0.916722758624814	0.6427727119201601	0.439805050937262	0.997986118297275	0.281116195302917	0.704003624131783	0.767296652843626	0.485447301070837	0.330737733365293	0.780892944656028	0.4877226118111269	0.449847038159948	0.631506618443471	0.9599602970348424	0.9872494210080642	0.7536080221198598	0.9631159522614464
PRKCQ	2.69757934749385	1.96942366843095	0.116751604505276	0.410404997990535	0.755892553730826	-0.366631409319652	2.49584359370142	0.237005472626021	0.471442217619322	1.40299281679607	-0.588842727346068	0.0225662396211771	0.815278594389067	0.641289640458353	0.178420331954535	0.561176157341	0.9702325803516588	0.9895644448691642	0.5265561488275403	0.9482085628122612
ASB1	2.49039734879593	2.81799321616392	-0.0316101511024907	-0.8749618754346908	-0.251076571343004	1.0143998877199698	3.92114331716998	-0.0764467245575535	-1.16199209909083	-0.523166295588835	2.05973310860309	0.0009833904081265	0.939649450660947	0.255845550869869	0.6052969594601851	0.0500632242844709	0.9914222356742	0.9743936315784004	0.8373970340406865	0.7218230749796132
FAM107B	6.68828620356045	5.610509370059379	0.186168834456156	1.10118918021816	0.7665166122599449	0.0947038874821667	10.6417386524986	0.595385807421441	1.93309807876408	2.15307324548027	0.238127415376124	5.71631015205347e-11	0.556732990306407	0.0641839289379744	0.0407660072223723	0.813648989592569	0.8869299716751902	0.932522882661496	0.2999071851090955	0.9831193040749956
TBC1D1	4.20887043221817	3.14171941987919	0.4066598109131529	0.5602876925199101	0.944418809915598	0.487987747019568	5.569224111495191	1.24497492742188	0.977150024953409	2.5151974989275097	1.19643982607669	1.67919304977859e-05	0.2246259972855499	0.337500229036877	0.0186550874366833	0.242321953333462	0.7241679462563446	0.977506017698868	0.2197643904626099	0.8702512513934251
CDK13	4.32891294421136	5.03202913774816	-0.6089029195983829	-0.316146830717122	0.0068368648994046	-0.8312463179807809	9.82503867419082	-1.85871319566628	-0.552894566057889	0.0192700454755521	-2.0403183087711	3.0578571095744703e-10	0.0744234599517405	0.585058497900057	0.9847728014971732	0.0515964338264213	0.5841251899551307	0.9895644448691642	0.9939524510605792	0.7222416022013867
MTHFD2	4.10862225944598	4.97702833978934	0.303964435959397	-0.7583385976467991	-1.28925421049077	1.05866959675046	4.7481582373038895	0.627621406993847	-0.776408460211315	-2.12614616356592	1.7417680814356398	0.0001416733548727	0.536057424597705	0.444865073387834	0.043828079976462	0.094520820550245	0.8802965836192994	0.9848781243207916	0.3101754351422527	0.7793172320136894
FOXJ2	3.4291264751617496	3.2990631201855405	0.0119040020156248	-0.20352659059992	0.8128896070873821	-0.2546873550049119	5.393493618456169	0.0393786795899468	-0.388628334476129	2.4934757649371	-0.711889513757889	7.14615567553672e-05	0.968920078966846	0.701052110001894	0.020147690606551	0.48374432556172	0.9949688401169644	0.9929505386085898	0.224105848362499	0.9299238717967856
YBX1	9.98808682813944	10.4438515183663	-0.115605130657661	0.0633159567856189	-0.319972262788795	-0.268551361605538	28.2423577752748	-0.7646144798715859	0.2347611908482339	-1.81547050117019	-1.4444327077668	9.9449980951358e-12	0.4523436123400139	0.816486987619463	0.0826362565242009	0.162364732082204	0.8521222162604467	0.9946724839724358	0.3912799430125718	0.828346617487237
PDE4A	3.56503011784885	4.02509295691216	-0.175562630247138	-0.5969138769019151	0.375518520145124	-0.2356872699334939	7.56968554781334	-0.536903036926916	-1.03296206219128	1.02362325952583	-0.5647974866870561	4.7552156269119806e-07	0.5970246701410861	0.311190523585842	0.318601012120505	0.5770791213309859	0.9003535558059035	0.9743936315784004	0.6666404377916828	0.950203852304852
PPP2R5A	5.474832395645009	5.24982796565389	-0.289361430405958	0.122944128937825	0.280348789747048	0.201229179341356	15.3231624899479	-1.3659844035573403	0.3360387605563339	1.20900915357369	0.7910784566100021	1.72056827500685e-11	0.185286124719769	0.7395394540635679	0.2389390705039659	0.436056697028247	0.6938186453010795	0.9940208819860524	0.5930492479767485	0.9248988835859562
ELAVL1	6.065542354215769	6.184230814223191	-0.2150702142736689	0.316441013951186	-0.203817628660193	-0.249784116468409	16.4842873389503	-0.944101256118846	0.783746569040751	-0.7955010309757142	-0.894878445011701	1.79822015499765e-10	0.356109958629435	0.440284197002216	0.435274516222241	0.379078888598393	0.8034360287872662	0.9842908983664675	0.7450998788521515	0.9147387063520566
TIE1	7.84738119549246	7.30888154423298	0.0273003440317687	0.265181372847105	0.4493331815731621	0.375022262655909	24.5469455696554	0.155285798321108	0.857534112587932	2.26480797548394	1.7372161331428602	3.04268431484512e-15	0.8778650821596421	0.398987702344358	0.0325854273216746	0.0941962161711719	0.982386989116744	0.9841830109296388	0.2720144865818565	0.7793172320136894
DIP2B	3.6294364568647497	3.7190267549607903	-0.2267419120484219	-0.253325743499538	0.0314681585317134	0.245833931211612	5.25474699441595	-0.551706966713292	-0.349046240814178	0.0698406379125676	0.511296270667625	4.26775881905189e-05	0.585877983092761	0.7299364432645079	0.944861701740716	0.613744744141395	0.897488090265906	0.9940208819860524	0.9831330498134176	0.9604471028130211
SMARCD1	4.58251443424221	5.27213902577771	-0.255064103999941	-0.8795026143013441	-0.367559695051484	0.431084982408615	9.53588775950884	-0.737885575192047	-1.38350455791885	-0.94996643040548	0.995704749872492	5.64956604098921e-10	0.467192124192368	0.178274865442494	0.35087683725693	0.328570711315716	0.8580579983469825	0.971925521036602	0.6916643699954726	0.9014360499304244
KDM4A	3.99423892492526	3.06967885921507	0.0217116792388633	0.69968764476935	0.58616775292338	0.0521433563939859	5.172456913555219	0.0608287962686182	1.11807325620025	1.46929442989797	0.119685257538218	5.68573028236724e-05	0.9520245490000708	0.273784035850152	0.155084663293878	0.905659209256285	0.9922190097647045	0.9743936315784004	0.5033678056668066	0.992415980827627
NFYC	5.53003431407766	6.1495015509813	-0.0125512965010368	-0.789176744216467	-0.5156185256565461	0.271393957932106	13.7665379265391	-0.04728125410096	-1.6825191673565802	-1.71582738358452	0.857436514195559	2.25950134730872e-11	0.962653625368697	0.104465126628887	0.0982145337848406	0.3992189084318689	0.9941916922312164	0.9657296027918232	0.4206553987472661	0.9197641540515632
ELOVL1	6.599414868883411	6.77449969977246	-0.1020820859213469	0.0408468501994939	-1.00119045213233	-0.257294962992036	10.1153384680829	-0.43051328228374	0.0997833881435751	-3.89087526874291	-0.95817966733019	1.7611204240864897e-05	0.670982984251884	0.921415933091313	0.0007847311907135	0.348429692957244	0.9263599764788656	0.9975644714651184	0.0690014395502119	0.9104775903222588
SPI1	3.48414324349326	1.78700794401992	-0.766181114627143	2.98183718077802	0.0936525088102815	-0.98913518939021	1.52194929414281	-1.14174598676174	2.76154984772287	0.13446342617724	-1.27897017119758	0.14438557553424	0.264508104213889	0.0108009247639785	0.8941484276137259	0.213386129791481	0.7499412650201843	0.8785823251285063	0.9659587152310803	0.855752879100826
ZNRD1	5.344119730577	5.99685811131703	-0.177779944469278	-0.4766218717791989	-0.551381721107519	-0.0020970953060438	13.934195222716	-0.6989955171846559	-1.05739681917082	-1.90556013106894	-0.0068432684220702	2.36656019930583e-10	0.4908924729632249	0.300086857815224	0.0680400569664936	0.994594129317686	0.8639586053698577	0.9743936315784004	0.3615711613113905	0.9999026960966642
CLDN18	2.26444398402844	3.36199911418487	-0.671705493141488	-0.288838790799192	-0.633283861762532	-1.21627261183314	3.7738995616442894	-1.40893966622033	-0.34952003387303	-1.2148962708666002	-2.1948889556265603	0.0013701729521374	0.1713493199913759	0.7297282571235301	0.236142133101224	0.038365537564457	0.6787547012344127	0.9940208819860524	0.5904850526679695	0.7163890214128971
ZBTB11	4.1475333692455	3.44484256869349	-0.109047798360225	0.120886227520104	0.756571193116097	0.6186102176238361	7.33362291988438	-0.376161050874068	0.2381730624857189	2.37115452285736	1.75631217553592	2.09976636677078e-06	0.7110886441693259	0.8136322880530201	0.0290534911964353	0.0913868140671128	0.9395947587648849	0.9946724839724358	0.2584477539904667	0.7793172320136894
ATXN3	6.27332310331639	6.03941798216946	0.170714732211251	0.290186995280213	0.352425570693344	-0.199706904371225	9.989066794812349	0.5344361892932801	0.520577146333534	0.9684678087800932	-0.518591470002012	9.980221369545093e-09	0.5978854667524001	0.607426304374115	0.3424141902823849	0.608965536965317	0.9003535558059035	0.9895644448691642	0.6842460662224844	0.9577187377996388
GOLGA5	4.536207362703309	4.16372247518475	0.0025426213648061	-0.309955382175596	0.17398293294104	0.944138606505963	9.67014620297973	0.0099325007407153	-0.7023434538882679	0.615520236371219	3.1530669852412903	1.1441951676364e-08	0.992151543772928	0.488733083993876	0.543586160310944	0.0040977670995944	0.9981156796442646	0.9872494210080642	0.8086928786631017	0.535058252720915
LRRC40	3.84885536659823	3.975956266246	0.2382804794074069	-0.299701081334072	-0.331611002863633	0.4211184033672659	8.358733902291549	0.8283445664128961	-0.556634904207666	-1.00710697919192	1.1558339024296205	7.69558200150664e-09	0.415014872311924	0.582536858740205	0.3231647422288839	0.2582603229324819	0.8352791246090516	0.9895644448691642	0.6710975851395437	0.8784763593353121
ISOC1	4.13626379641833	3.93842616595282	0.0801251750873227	0.0395263970296683	0.222919319638018	0.473530914189643	6.40709798724877	0.217870248028506	0.0600301081881821	0.53380397573063	1.04090059504084	1.18482372230325e-05	0.829712630721665	0.9525945057840572	0.599108839130947	0.307590406084643	0.9729358454899024	0.9985265842670348	0.834499215337843	0.8964496973689985
EML1	3.17581387991624	2.71965538130256	-0.1407335644298819	-0.110501523109373	1.05598166712668	0.0935030951945377	4.64776441902078	-0.395993699828882	-0.187128416280201	2.73669540797792	0.2191677246454589	0.0001558006269398	0.695359231660306	0.8530238535559829	0.0110627933041012	0.828265295725578	0.932499181745732	0.9946724839724358	0.1780262289205601	0.9835149429934256
TRMT11	3.8781633648971097	4.22614332508557	-0.152330105624591	-0.305640060283783	-0.292391487046041	-0.112510878902922	6.7800530570636495	-0.41941765566937	-0.4814943594053239	-0.715136025468619	-0.261980794975991	1.8346294607620096e-06	0.6783590346989411	0.6342538904899129	0.480917231284905	0.79552053174298	0.92681424186761	0.9895644448691642	0.7722692980428714	0.9831193040749956
THUMPD1	5.77846707567902	5.519307827638019	-0.228966632512801	0.8620669846333661	0.0580227847747813	-0.572683141383296	10.344268937863	-0.7019934281779321	1.4585386806036895	0.157999828179634	-1.3971660526411498	1.04287279986404e-10	0.4889203873705871	0.1566677228322359	0.875677674665319	0.174174592530948	0.8636015625217822	0.971925521036602	0.9608728124280522	0.8299551678072216
MSANTD3	3.9556628708550097	4.986490887005861	-0.483893968599485	-0.794660057066604	-0.621988462748562	0.237859582843681	7.79568082046746	-1.29548739357582	-1.2054396615163	-1.456382990613	0.531431938627791	1.93740220257763e-07	0.206539966647917	0.2389359372565689	0.157265148450747	0.599788528185522	0.7075330585350076	0.9743936315784004	0.5034685883757767	0.9570910336142856
KIF26A	3.41273426181304	2.23067237851353	-0.319405691730163	1.0113479110135102	1.09441240783593	-0.3700643353043049	3.21358760383829	-0.7314582516268341	1.35082929757172	2.33475974893928	-0.689580354510047	0.0034833521694456	0.471040962301579	0.1883900270501139	0.0275493988194963	0.496567167872017	0.8601486121617409	0.9739900672373903	0.2532408389061937	0.9334640406675148
ATG2B	3.41665242231834	3.14626693636601	-1.0448725182293102	0.0906599788535773	0.8793563264747329	0.0463139243636385	5.05561049444619	-2.5474627333426803	0.1350392607558019	2.0770010345197	0.0956231147029085	8.81352875005655e-05	0.0194203161289816	0.8936223950119909	0.0530303225529611	0.924579969048201	0.455562149926628	0.9955517965762776	0.3311435673408875	0.9931772746619336
ARFGEF1	4.59795717216708	4.011660170543149	-0.25469807708428	0.638214733962079	0.342638075391922	0.0424970935300122	7.64541705925039	-0.8096954494925072	1.19061229188634	1.00017371775972	0.11524895788438	2.47257787347912e-07	0.4254876927268169	0.2446613981178449	0.3264445513023549	0.909153678071537	0.8393899288462194	0.9743936315784004	0.673444670108351	0.992415980827627
ACSM2B	2.56975647160258	3.14419745599804	-0.4449993811984249	0.2448322837260609	-0.348694465767802	-0.8216330713095641	2.605283830889089	-0.6779694268458161	0.2104488330335689	-0.457212508689452	-1.05850979054571	0.0175360893535717	0.5039990689405429	0.8350490264196341	0.6514763616925129	0.300521196577236	0.8685269842833832	0.9946724839724358	0.8618116008110996	0.8953508267890119
MTFR1	3.38249945163622	4.42813810574341	-0.5732816598501059	-1.22636862183566	-0.264389710935925	0.141145692843638	5.768171375848991	-1.1649365221259	-1.40713196681824	-0.497309144877825	0.2302636296260139	4.48611068067246e-06	0.2546220095475769	0.171230781190929	0.623150710746259	0.819689042214973	0.7413766942898962	0.971925521036602	0.8470443249274281	0.9835149429934256
FECH	3.63336560954033	2.9813335110421	-0.171572810250082	1.18303510919001	0.042218712505047	-0.5636582135970211	6.64991310750296	-0.62779512162996	2.46977604388209	0.139277888948613	-1.69943856308641	2.2082760592404203e-06	0.53635503908771	0.0204114860246915	0.89039103940456	0.101196760054356	0.8802965836192994	0.9083224298288868	0.965290085588634	0.7802799426283904
MYO9A	4.42352671643664	4.37177796106762	-1.2588535709701598	-0.2425670322920689	0.605408315126746	0.550800104544522	6.99634680862265	-2.9534934558979	-0.345329625431688	1.4204489636408502	1.13557036692272	1.9842290432185e-07	0.0065869433131797	0.732624893506415	0.167358810060422	0.266496301859645	0.3533600165770414	0.9940208819860524	0.5145786530245291	0.8807574912725361
DDX3Y	4.4147196570846	4.86709388146863	-4.940939630321799	0.831554485152713	0.683748800355916	0.429160713488931	8.43111927080503	-9.77903122263442	1.32769392853952	1.7941009307068998	0.9831188062073	1.32391452973733e-08	3.79160778217409e-10	0.196056896237064	0.0865110944543789	0.33482463238433	1.438283218704705e-06	0.9739900672373903	0.3982944613225319	0.9031203330823306
PFKP	4.99772833338278	5.308082669737691	-0.203755430638156	-0.2028060985437049	-0.166597181303084	0.273587385968331	8.12580776039696	-0.543513837537395	-0.307506883040848	-0.3883992184015339	0.6041050510168101	7.66501890303531e-08	0.591406332936283	0.760926004885641	0.7008836207339401	0.5511707437324991	0.8988935129707979	0.9944477209934672	0.8868468953722921	0.9439166584080134
IDI1	5.17123239285132	5.881073467480809	-0.142003167853835	0.0100420281456108	-0.7293322035361139	-0.321034938193182	9.4851398205984	-0.446108023911443	0.0174282057426727	-1.9417994065898	-0.836532530446461	2.17939648019597e-08	0.6594370116272441	0.986236723299235	0.0639096026802128	0.411398747519859	0.9241645310427764	0.9997299144638372	0.3540390032644785	0.9212864972130778
SP100	6.881036268072849	6.467358372421111	0.0027901122253172	0.066424809609318	0.426493358208285	0.514502722322314	21.665952929496697	0.0164251830291867	0.2261177690124019	2.21104792942696	2.48401124023633	6.869026833203529e-15	0.98702083068834	0.822912205758416	0.0360503073694682	0.0200307279296327	0.9970880998362256	0.9946724839724358	0.2845024257035701	0.6579710286838871
KLF6	9.279399632893131	8.08984389439221	0.5143369181848321	0.376852337339409	0.7833464651149151	0.333080052220545	14.884867498349	1.7828989787060705	0.774611581790488	2.45704417656039	0.9787482810538628	1.1432144739313302e-11	0.0870900366135882	0.446120450595788	0.0215262599374107	0.337575854458232	0.5992047259145307	0.9849768799973664	0.2306674558264913	0.9065078022027254
PLPP1	8.12530068411437	8.935266972344449	-0.0778224281157541	-0.653712962166842	-0.383968273699532	-0.6668186080335731	11.4967923459749	-0.17911150612048	-0.878909599016558	-0.781600204569726	-1.26609800238829	8.20405089361059e-10	0.8592948124712579	0.388046459168871	0.441773283723199	0.217802840683436	0.9778774965922916	0.9841830109296388	0.747936763995382	0.855752879100826
NEO1	3.9007345395772006	1.03595231338923	0.840979340469441	1.09885157386838	2.7015078667566	0.77143419751782	1.05592159546277	1.7216399038098005	1.38833759594485	5.178881781879269	1.30797850447323	0.3079622317300859	0.0981727380980866	0.1782248242868719	2.81050810513894e-05	0.203645362637317	0.6206411609498862	0.971925521036602	0.0246027555665239	0.8488753315207272
TRAM1	7.25739531671508	7.11075637640327	-0.0781722021828617	0.124155696488789	0.447476977249727	-0.122964996235386	19.3442045593857	-0.357272120482171	0.328988594191886	1.81945858640348	-0.454668951543621	2.1368739930271997e-12	0.723978253665684	0.7448032519422629	0.0812622811052664	0.6531232663840091	0.9439588137850004	0.9940208819860524	0.3891003283449618	0.9651760115612084
PHKA1	2.85615070556314	1.533692296079	-0.115250065754339	1.09035491056536	1.4522718258332	-0.60759029099383	2.65674110744941	-0.317848813334724	1.75165201061247	3.7290252999059	-1.34133962561479	0.0133053805910177	0.753138436524068	0.0916232913442657	0.0009439229823416	0.1914102217552289	0.9531665201807262	0.938454236215709	0.0724195132391826	0.8451133913371767
TNFRSF1A	7.173728822925191	7.43147854859004	-0.367848898116056	-7.8763315601638e-05	-0.524965969632296	0.391836947726702	17.4049007724048	-1.79882369200377	-0.0002230902729837	-2.24769516008453	1.61670820922215	5.8741160666889e-11	0.0850606694800745	0.999823913349466	0.0344379475736851	0.119778129402623	0.5970251519484051	0.999999618453166	0.2781256182473963	0.8121388564755296
EVI5	4.8218213304915	5.27141770624232	-0.7617294562956691	-0.863221535469165	0.4331081987076249	0.353161461212727	11.9826977521244	-2.68600678729706	-1.78801233045717	1.4289391052646	1.03250999436569	3.84153870896096e-06	0.0219875481753666	0.0856290631289732	0.193147868620183	0.312181155749635	0.4561038134502146	0.9351522193879254	0.5439938347810631	0.8988369271737593
STOML1	3.84253776200785	4.401672155494929	-0.0373275572087476	-0.659232046636201	-0.609546717495609	0.269145880069326	8.08983892259146	-0.109333984595488	-1.0452529908346802	-1.59730273193488	0.6292530039579499	1.43380858740681e-08	0.913777087033636	0.305527132455558	0.122282299206615	0.534673866755477	0.9896097055966048	0.9743936315784004	0.4561037577749193	0.94123488105886
PKM	8.11451276229644	8.55873671894002	0.12531433176289	-0.0236776637525989	-0.5037960934178181	-0.269688296573242	22.456442191803102	0.703043609712437	-0.0731526892443217	-2.41027038028684	-1.21587597319157	1.45385293008436e-13	0.488922836599024	0.942301769256674	0.0241500023523628	0.236311262739091	0.8636015625217822	0.9980747621245531	0.2409134030931993	0.866626539603289
DHX29	5.5297516631969	5.76572673531139	-0.0811127628291949	0.365687473619614	-0.4031540527422129	-0.450740058522563	13.6536811985056	-0.318990409838026	0.770273677660482	-1.37025877283692	-1.37624734409713	2.27784327685778e-13	0.752282466280435	0.4480804579456079	0.182322593532458	0.180483718548353	0.9531278988774552	0.9852646093726792	0.5313267898589942	0.8361039036437062
DNTTIP2	5.90137932625511	6.45942744043848	-0.382671284605902	-0.3397494227442629	-0.4315035096444379	0.222839235890893	17.289935676022697	-1.7530592668176002	-0.8822002883104899	-1.7218550614181205	0.8435221453219709	8.419156372977811e-14	0.0914067309406799	0.385777690751651	0.0970159593080428	0.4067534761502859	0.6075984802014821	0.9841830109296388	0.4191501962511492	0.9212864972130778
METTL22	3.36129261680394	2.9932466881032096	-0.2693748304126139	0.5264370112527801	0.085491488735299	0.157763715360547	4.95108334474497	-0.7513605007986429	0.8317519629576179	0.215238488737005	0.3662050948089389	8.3376002847957e-05	0.4593614729805279	0.413130806149116	0.831270889581165	0.717206482852009	0.8555270655776473	0.9841830109296388	0.9428747855510472	0.973031864774006
TP53BP1	4.65784714126954	3.9299954669255297	-0.59255333717701	1.12174324144285	0.4666373346798599	-0.503368921886896	6.91213902575396	-1.69295557204333	1.9778950082258897	1.28633246425737	-1.2695602027704198	1.26198240025751e-06	0.10252785601682	0.0591837725741818	0.2098907452000949	0.2162737132009549	0.6230130752561803	0.9319165023075175	0.5609059150576203	0.855752879100826
RRP15	5.044836876451781	5.07441345599639	-0.3299819187016989	-0.42556004853663	0.271123810210109	1.04400414339922	8.02323294836186	-0.897686688564032	-0.6682847420929979	0.651241274825145	2.37765341034684	9.64502315094635e-08	0.3775924302530301	0.5098708411657921	0.520608988080964	0.02521308089836	0.8163670378727051	0.9895644448691642	0.7954525086414299	0.6790498482459716
RHOA	9.27110959198309	9.32267505365805	-0.0894158970744082	0.0084778205932213	-0.400522926683461	-0.0933294008810333	23.8875278711339	-0.5038321926497571	0.0275690616642271	-2.06258731790638	-0.452097392427004	7.17706499615963e-12	0.619154811914821	0.9782438803230028	0.0506647664437503	0.655498217216803	0.9077538587809676	0.9997299144638372	0.3278995238897509	0.9651760115612084
DHX8	4.30409380031138	4.1176975327412	-0.0525324057093539	-0.0335124615670934	0.344500986226496	0.3065716525440939	9.47228371017475	-0.199959340818447	-0.0700478827053947	1.15994589611276	0.921584012065343	6.47567254896518e-10	0.8430681377509871	0.9446915458397892	0.256612061822538	0.365218591343101	0.9737253027104672	0.9980747621245531	0.610419160439064	0.9132006839028796
PRKCZ	5.6700129652529005	6.0792385387552095	0.254884624583814	-0.440710847079597	-0.2881340879173499	0.031472835638605	17.2029073094586	1.20489642524398	-1.10259288735135	-1.17505601765728	0.1150338143557599	1.0018209697511901e-15	0.2390963735095949	0.280305779434266	0.250621707290653	0.909302126665444	0.7334007359943912	0.9743936315784004	0.6041251914779986	0.992415980827627
ZFY	3.00619070595284	2.918162117413	-2.2766887478082403	0.454572143859814	0.547395459422604	0.07268634322757	4.653605607158731	-5.374035064664559	0.757662103594239	1.42431766111483	0.172903530210731	0.000215162978472	1.4203290670300598e-05	0.45611415764289	0.166883251746072	0.864204100688838	0.016163344782802	0.9865583406584808	0.51355635610338	0.987370311709346
IARS2	6.056816641559029	5.54723520590039	0.254802411375063	0.5242155152675491	0.2584334652037099	-0.197930184829227	13.7771879740728	1.17430236354847	1.41484097661773	1.05716109365786	-0.764738450852827	3.0083425193201694e-11	0.251430645139457	0.1697601730279019	0.300713944417577	0.451955529986857	0.7412011061210393	0.971925521036602	0.6511436373036837	0.927103558043912
SYT1	4.11822942318737	3.3219314554921096	-1.1878207804823702	1.8222541504543603	0.6603906045854749	-1.16219699818397	2.82012772928864	-1.57351260014282	1.42914492729976	0.831524617298955	-1.2774860792272	0.0090658050884487	0.127691480984855	0.1648682155122769	0.413249244554668	0.212720503499126	0.6447713192609322	0.971925521036602	0.7296782626892353	0.855752879100826
NAV3	2.9190161038860603	3.0659197891285497	-1.09782146360678	-0.0433299840755358	0.608922996272452	-0.152587504467583	5.0928750862888	-2.74820041330626	-0.0650719205862147	1.48440828287428	-0.322733625841885	2.63050296127311e-05	0.0107455925802739	0.948614494452883	0.149724214708854	0.7494780659916279	0.3867488768147903	0.9985265842670348	0.4965317230747917	0.9773295826637576
IDH3G	6.0891184781722405	6.2361283015689	0.344514312057701	0.0043460813622818	-0.2231285407088349	-0.1379606690834469	15.8090262694253	1.4696053798225803	0.0098946784133172	-0.818146101070307	-0.45087792149045	7.490876523043009e-15	0.1536663484044509	0.992180850704386	0.4207090273163049	0.655815414677609	0.6592062063993455	0.9997299144638372	0.7353141964358454	0.9651760115612084
ROGDI	5.01236480090583	4.923289914791231	-0.0525563951093299	0.7844231132281471	-0.43014630161729	-0.28671884509562	10.4932388261225	-0.193561199906326	1.60194895422389	-1.3806019597583798	-0.866177484923177	1.066383258458e-09	0.8480396293707679	0.121269485688973	0.179167739015144	0.394443791317881	0.9751127596483116	0.971925521036602	0.5274001215707032	0.9196426293415456
ROCK1	6.27795005430588	6.08417205855458	-0.468060737777682	0.837240812503342	0.222086184714795	-0.270165063290965	11.623063253470098	-1.54228377466778	1.6114886314341	0.650739159473703	-0.7306342675895201	1.58961216165791e-10	0.135093908852687	0.1193421935064719	0.5209391466565879	0.471695042581324	0.6495333145717933	0.971925521036602	0.7955626650358697	0.927103558043912
CBFB	4.19331929286072	4.422362862639839	0.0462033505981372	-0.6161452087640159	0.291039002444838	0.2315930456812289	7.455572967065621	0.14050364012351	-1.0763264409168	0.767961138386677	0.586844473715313	3.39027061706504e-07	0.8893662664423799	0.291953179795914	0.449559036709529	0.562709398531522	0.984998915664878	0.9743936315784004	0.753428874345141	0.9483306590775558
PDK3	2.733429705847	2.56021775014696	0.0240395997444435	-0.0605507519438278	0.6067055459689561	-0.168673765556001	3.62730128404064	0.0590363944798342	-0.0853689235553331	1.34382785035076	-0.338048768038757	0.0016328184056376	0.953374942393842	0.93263170037101	0.190661657287216	0.738164145726777	0.9926922601616052	0.9980747621245531	0.541725010192712	0.9756455259431732
HYAL2	9.192833212250962	9.768711963569393	0.125753705660856	-0.1934616579904489	-0.881296868266668	-0.102435801873301	17.187116785119	0.391464127782859	-0.335696820185201	-2.3552073558971096	-0.258852063329172	1.46332362365502e-12	0.698646726137996	0.7398412302410351	0.0263390768457234	0.7978659548941609	0.9343580211518862	0.9940208819860524	0.2475259392361539	0.9831193040749956
HDAC4	3.39517116464035	3.41091305126494	0.372368421883407	-0.6704213880162601	0.662990122964045	0.458755688262311	4.90198527082027	0.9787442086158872	-0.9707148730800842	1.46180547312966	0.945390548343668	9.19600372128077e-05	0.336782689945115	0.3407510712440449	0.155794638665804	0.353633916903816	0.7939894368293783	0.977506017698868	0.5033678056668066	0.9115148393893024
RASSF1	6.071566291734	6.741257239628201	-0.0866010645261043	-0.1826118580776539	-0.996016286000712	-0.0071013860558289	16.6107780012426	-0.352735696044992	-0.392901396066526	-3.49461975945217	-0.0227744005090409	9.96853359768129e-09	0.7296207001776309	0.697765120254447	0.0049339147542465	0.982014553339633	0.9453467677862092	0.9929505386085898	0.1330520139889235	0.9984315844374176
IFI35	5.740010215092321	6.25476889031718	0.1134945757267749	-0.282631564910909	-0.509763525816653	-0.128123423696016	19.555671654655896	0.6084397032270511	-0.8310989155275121	-2.34312424982025	-0.552902673915448	6.530439728466901e-14	0.548425144095057	0.4134864348416579	0.0274035569989079	0.585086130595571	0.8844844003533889	0.9841830109296388	0.2525121284595732	0.952469437742654
HEATR6	2.60638100843324	4.44857166496084	-0.535212255601659	-1.32987211518865	-0.8472572875832041	-1.35653852881021	5.8513422071650805	-1.15337309246274	-1.644151151776	-1.64411251584304	-2.49077259813426	1.48378804706736e-05	0.259292578661781	0.112257677123814	0.112366510994959	0.0198540172090818	0.7466471521181852	0.9705335973895208	0.4428583718295957	0.6579710286838871
COASY	4.7796676657313695	5.86742729548033	-0.1752823515091519	-1.34897523273752	-0.5234744340888371	0.518050660714257	9.61182036193902	-0.526258311127375	-2.26992067868929	-1.38471215307991	1.33489444851057	2.5095137434181e-08	0.6033105107739389	0.0321646835069062	0.178464592796821	0.194866478592423	0.901571492395545	0.9083224298288868	0.5265561488275403	0.8451133913371767
PLEKHH3	3.6189654172136	2.55929413247719	0.47328693847324	1.26026213457383	0.122700225085118	-0.326372745899632	3.5720694876850096	1.21719927006494	1.83444207149128	0.279441579628116	-0.698081332459017	0.0020754503737108	0.2349456485350599	0.0788792905123089	0.782253486778568	0.491936008379106	0.7318780796159291	0.9351522193879254	0.9235112716475466	0.9313311887130638
MEF2A	5.813529524437809	6.34422345470004	-0.471119223874598	-0.5706673587854261	-0.222769032593315	0.383226375843895	10.3031579670687	-1.24516281216735	-0.8602845977979701	-0.529377638672645	0.8432086734837758	8.64367953769623e-08	0.225787057086101	0.3974994714707879	0.601899327525935	0.4068469733655879	0.7247832927614742	0.9841830109296388	0.8355226088369285	0.9212864972130778
OTUD5	3.95161250566354	3.94810381445949	0.1985272906292929	-0.0270727473030437	-0.158145649826525	0.146395433552284	5.68860391491174	0.479261184177876	-0.0359665577357151	-0.3313633780383599	0.2855612128066619	6.26876049141512e-05	0.63664901996803	0.9715856732482328	0.743597321417315	0.777479592118112	0.9162157709198264	0.9997299144638372	0.9055139048580424	0.9815528908702146
TFE3	4.20647644352287	3.4344861573762704	-0.1176248366771939	0.387900089009399	0.486559690477132	0.5018279439143151	7.66353677455492	-0.4356419127528549	0.8451993654193158	1.65246842759512	1.58481005403835	1.64474707529672e-07	0.666748048940467	0.4057214250600289	0.110574067046334	0.1251300855842219	0.9253161947490872	0.9841830109296388	0.4397789655766959	0.8121476885426917
TBC1D25	3.9596633237144303	4.04808008498169	-0.489958609044165	0.1071667824286409	0.382730729785978	-0.285377897039866	6.85323462126363	-1.39024721030065	0.1838049758596789	0.987813860420063	-0.679860310731923	1.47108855530014e-06	0.176243282649605	0.8556153660899221	0.332348686746615	0.5028374508243979	0.6836892187075467	0.9946724839724358	0.6774345649809824	0.9345067111654064
ACSL4	4.50142129857187	4.72630333247145	-0.311618443372462	-0.3676404319256179	0.206085891024068	0.169213452191072	7.701419835546419	-0.8150340696533671	-0.53322336623488	0.4850049994214689	0.353522923906795	3.58239756345859e-08	0.422456208096534	0.5984079334132479	0.6317342629996391	0.7265469848003722	0.8381795830873384	0.9895644448691642	0.8517933546132574	0.9739971676295728
INPP5A	2.59180969030044	3.2074128560616297	-0.651190085139526	-1.00309059114083	0.3279596799269769	0.287398846687302	4.35965106669002	-1.44620391726302	-1.29648372287609	0.660928669481798	0.536065646456247	0.0003039768101637	0.160160356830638	0.2062289707612939	0.514565850201687	0.5965779863061971	0.6686077992416216	0.9739900672373903	0.7917556045556925	0.955129077682122
GPKOW	4.446050050818831	4.474196328219469	-0.0305433873746163	0.109462236695348	-0.720147487676836	0.291930578163523	7.35536017429339	-0.0841751307158395	0.1642756683077169	-1.73614004551895	0.67390938417097	2.68921370328378e-06	0.933643980482229	0.8707891471424509	0.0954611201897966	0.50636012111525	0.9914222356742	0.9946724839724358	0.4158036337263537	0.9345067111654064
GRIPAP1	4.00612420480086	4.09969238546364	-0.4226356623016889	-0.0611693010628648	-0.187415761063886	0.430865547608792	9.95496210640283	-1.65000630255991	-0.136392225337132	-0.6631069659847479	1.3942486529861498	1.37674844485482e-07	0.115254431424214	0.8925754977098329	0.516143264602611	0.175286484967268	0.6360792578116176	0.9955517965762776	0.7924898395503116	0.8299551678072216
FTSJ1	4.52435431962847	4.6003798386853	-0.0090947505051322	-0.319128536995977	-0.418878806310604	0.7024842470633801	10.9035247791852	-0.0365335892482873	-0.721166755860497	-1.5070437565947898	2.42256993997616	5.189678719998801e-10	0.971137618326362	0.477257589660735	0.143867800732151	0.022818974062645	0.9950279741830794	0.9865583406584808	0.4901188528229538	0.6695136530705327
REEP1	5.4285229532364205	4.55577609244104	0.4515934773896261	0.3190788144881389	0.8767524360132479	0.0475357975112896	8.93769183277274	1.48501843997699	0.601463146441477	2.57578798138348	0.127132071797725	4.64947855958402e-08	0.1508306358696839	0.552740674065803	0.0164755943467646	0.8998140502063579	0.6591241707515001	0.9895644448691642	0.2095471005129638	0.9922967993775538
ATP11A	5.08891396057361	5.66768615163689	-0.0729650329701656	-0.841934119431152	0.118292600230058	-0.0759589403575616	10.654979642511	-0.228301358665971	-1.50880630915174	0.327020031947231	-0.193389833282835	8.0426575292363e-09	0.821286269707299	0.143419881927061	0.746425651175833	0.848189297438887	0.9713496173130648	0.971925521036602	0.9063018206795432	0.9845450191551663
POLR1A	3.49641816760804	2.791282972149629	0.2277338705389239	0.493582776448062	0.0962334420178333	0.4669977346013689	3.92562077471576	0.559837718684562	0.677375760833295	0.210354840489732	0.956810599949501	0.0009646226598198	0.58038233284964	0.504258580978034	0.835034838791913	0.347847612572239	0.8958314774023306	0.9895644448691642	0.9442265963286932	0.9098483441233258
LAPTM4A	9.20440498026372	9.58981049826286	0.163704790445872	-0.361614893867812	-0.271433492012863	-0.2942355444071911	28.9300402937463	0.9146065562363008	-1.15476138146839	-1.33485006710885	-1.3648997922828998	1.81850332139564e-17	0.3692105254096839	0.25932928305393	0.194093205176125	0.185006313746607	0.8131735591237396	0.9743936315784004	0.5453969101846579	0.8408072381240156
TTC7A	3.2618213098441102	2.58949328017026	-0.402837510386835	0.6902181698441601	0.5445057745314199	-0.0817026886898809	4.755097397080419	-1.17965538596103	1.15325836727862	1.46911328630246	-0.193337910381395	6.41513847333245e-05	0.248818972015086	0.259296655918769	0.153798818224328	0.848196781001516	0.7412011061210393	0.9743936315784004	0.5017113307046653	0.9845450191551663
IP6K2	5.130457676796361	5.0683479956604005	0.271880888169522	0.150599627775973	0.151487853238137	-0.391593069100528	9.81291757925583	0.919456053087111	0.28821092797942	0.44964312798273	-1.0849817890056102	4.9636832267025e-09	0.366313502102246	0.7754939477308929	0.656696428715104	0.288238321590967	0.810902208673057	0.9946724839724358	0.8646540968156755	0.8889301083211937
SRBD1	3.57838819462384	2.16821608611097	0.243834801099612	1.3515966246458102	0.8251710982990459	-0.300361601685887	3.1584420237864195	0.5912954540677591	1.8966281891965904	1.80687073937402	-0.591828522072824	0.004712345724996	0.559868027902103	0.0690421223398269	0.0828507743417235	0.559088580869719	0.8882333971177934	0.932522882661496	0.3912964215052939	0.947255091045899
KIF2A	4.99563947568691	5.01770048425723	-0.453187658189294	0.283875525772208	-0.365936890947817	-0.265724870018806	11.1560015782975	-1.78752971706642	0.6757115859076349	-1.3926597363173898	-0.9510860221913	6.367875526269541e-10	0.0859905089262432	0.5055433897913879	0.176199155950762	0.351042645872614	0.5976434573973858	0.9895644448691642	0.5245948009106597	0.9107456436066538
RASGRP2	3.1296803938933904	2.68225757222234	-0.1066937285253109	0.883073388995769	-0.147614303406428	-0.7420548412350408	2.68713421053293	-0.176639910458689	0.8440583789360699	-0.219409153842245	-1.00152705436922	0.0146400614599776	0.861247954099572	0.4063364953452629	0.8281361544378101	0.325841783314878	0.9785324817476676	0.9841830109296388	0.942178418219086	0.9014360499304244
PSME4	3.98853689008439	3.76829393944004	-0.218462523042433	0.152699983583552	0.7280678155758771	-0.121759634016384	5.764362739879969	-0.581041441947764	0.246616214817594	1.73162232921422	-0.271167706437988	1.14229256119385e-05	0.566298401293381	0.807198610676256	0.0953310352611019	0.78852325509041	0.8918922954841484	0.9946724839724358	0.4158036337263537	0.9831193040749956
IFT80	3.44890781865317	2.55323189319789	0.799358089216518	-0.267446061594122	0.958538317923457	0.759933547529123	4.15806398307955	2.29472212786605	-0.436859370429142	2.43647948502399	1.80258255541412	0.0004921131559876	0.0300924035801008	0.6659028274098311	0.0220120244328601	0.0835933114417044	0.4871288090206929	0.9895644448691642	0.2317883570757251	0.7730420298435988
SIRT2	6.1781307391039695	5.93540496407261	-0.0356062028911635	0.2722323186387589	0.150715304060638	0.114139187191887	17.3045320059236	-0.1712188061541219	0.72233168477111	0.6426790790092329	0.435880708263899	6.075501583172579e-11	0.8662516057543109	0.4766576828592079	0.5298832297722861	0.6668147411685071	0.9787473464539376	0.9865583406584808	0.8010190163135781	0.9680129735121652
ERLEC1	6.174066576862759	6.5490399841028895	-0.0857630784118272	-0.22011354336121	-0.3430435085767349	-0.178799469288108	20.130401195033897	-0.4697990529483571	-0.6914727971589979	-1.6753640974871695	-0.824419393468695	6.68082815831536e-15	0.642479149017173	0.495608505804652	0.106119571801625	0.417678609563615	0.9175476262372354	0.9895644448691642	0.4320508431466953	0.9231916890202015
PPP2R5B	4.70730652108074	5.27195890838056	-0.376315875831649	-0.251577076224166	-0.6918410691977671	0.129777136256931	8.35829433273636	-0.984901572403946	-0.3769148619687549	-1.62469916155527	0.2899395893518269	4.0388306108966005e-06	0.3345369900064719	0.709297269229892	0.116827205315565	0.774330651106028	0.7908690752297053	0.9940208819860524	0.4494789228784109	0.9807326443613352
MAST4	3.51505755027362	2.65801442788127	0.114664592126622	0.0020808877445236	0.9706481462376648	0.788899071121978	3.57920867124789	0.251678606224266	0.0026217840627593	1.92286649582681	1.41957005327001	0.0050829139310847	0.80416987411677	0.997928370034534	0.0733598622925325	0.167698377478923	0.967168736162296	0.9997299144638372	0.3734246930962797	0.828346617487237
ADGRF5	6.21664634442688	6.8227343003996594	-0.687678077425024	-0.385823967090416	0.0210348725311056	-0.0357131267992599	12.535739498754198	-2.0048609689309203	-0.6350889150861179	0.0562988224024369	-0.0842274978920803	1.58240806259191e-12	0.0554940831770569	0.530920330589331	0.9555341797032252	0.933520746334694	0.5378197063094624	0.9895644448691642	0.986049332427082	0.9939990968494572
NUP133	4.11021095728315	3.2949297947426097	0.293546641510619	0.729963690097554	0.438760075610702	0.169681141719288	7.08693861681718	1.05945909322512	1.42357236819529	1.38247309569547	0.483008904854234	1.58695512194169e-07	0.299134447417524	0.166460819763808	0.1785875040291449	0.633131778963712	0.769717766302468	0.971925521036602	0.5265682387757471	0.9631159522614464
NUCKS1	8.01445237487864	8.14556864132853	0.121304612570845	0.111125409706111	0.109024875804961	-0.210264395722475	22.9915790088163	0.675936552411426	0.345590563171166	0.515934930461492	-0.926628694928466	1.06356252863924e-15	0.505413228642933	0.732607119403599	0.610513457660083	0.363323001549905	0.8685269842833832	0.9940208819860524	0.8409154137220703	0.9123150737685748
VPS35	6.459374546205631	6.90099207274492	-0.347974028014176	-0.150331717555332	-0.171197648915787	-0.300303848072799	20.299055501811495	-1.68026500570505	-0.41054462700238	-0.7361991572963279	-1.1715654226148702	2.8273224337524894e-14	0.106328295104452	0.6847746303435601	0.4691429029992279	0.252013282965614	0.6266266174462267	0.9900565739181444	0.7663048996887059	0.8772026283977132
DNAJA2	6.04245299472762	5.950774669221751	-0.19009383894501	0.234723435400883	-0.2991185598358689	0.0386724067977956	14.323987046306698	-0.823789972049364	0.601134450701723	-1.1839848852566202	0.145487852627323	1.3216486378948299e-11	0.4178743717550829	0.5532927301554871	0.247683810350923	0.8855484949033711	0.8366309554139416	0.9895644448691642	0.600719182791027	0.9907024242139711
BCL3	5.65502157442978	6.182626674374991	-0.5603781380946429	-1.14077385923791	0.221819744536301	0.8935551883406758	8.28824018932311	-1.34628697557197	-1.64748593977936	0.472825883044955	1.83837129356847	2.08499716030653e-07	0.190269983196056	0.112150559966158	0.6404179604290989	0.0786773521265705	0.6975748739597672	0.9705335973895208	0.8558850507431792	0.7676627018033467
KCNAB2	2.63190734407917	1.98372840457187	-0.177371956255942	0.5062456157283579	0.440419435009785	-0.0630572515079418	2.48856519999844	-0.369211831447005	0.618813365321717	0.8545067464085729	-0.111117809451841	0.0215896816237823	0.714963595449308	0.541488273977205	0.400632908566662	0.912407939447388	0.940681805679372	0.9895644448691642	0.7236785555371406	0.992750395552142
CLEC2D	2.8423837221050503	1.93701558288735	0.319988799696872	1.3191841294	-0.0922442415978026	-0.534705350327084	2.846928935049581	0.7679457213007259	1.74268395984184	-0.1961557275958529	-1.02614283146625	0.0085058204266443	0.449438287742917	0.0932067599425143	0.846013388887352	0.314276988859788	0.8516813862237098	0.9403306100583446	0.949189822097808	0.8988369271737593
FUNDC1	4.67363028123956	4.83874722403692	0.511556191399978	-0.0110477777106987	-0.2925619166717669	-0.185065321396773	10.4792564868942	2.04473876115706	-0.0240749298615073	-1.00265493980211	-0.600887627391967	7.952714205484701e-10	0.0511837784462009	0.9809797250680472	0.325412194222344	0.553361915176236	0.5288162331891582	0.9997299144638372	0.672695871071803	0.9452164043843788
MAOB	3.26241059521534	2.71809190439661	0.572024003868995	0.567002784860319	0.564192357646776	-1.05833187913671	2.96228431013445	1.05140600072392	0.573016198294593	0.901908376772956	-1.4863232747236002	0.0147259935287562	0.317205667646219	0.571725401684848	0.384554016370498	0.150075508894	0.7835431574894386	0.9895644448691642	0.7153031556548328	0.826771911526699
RORA	5.22969713994993	5.86342279546335	-0.356885828240621	-0.74878966119706	-0.0493493228741088	0.069060232234792	8.53024109671875	-0.94454411660652	-1.16102571218454	-0.115882498530481	0.157237909731868	5.68229770860713e-08	0.353947750145272	0.25673101432082	0.908672409502685	0.8763762576707891	0.8017367429644099	0.9743936315784004	0.971531194625636	0.9883719744383832
TGFBR3	6.25300832826154	5.381934406590071	-0.391257698563398	-0.0596780046270834	1.30305218327762	0.7898620841651879	15.4858480518368	-1.76911875426426	-0.158372755072182	5.55966544666717	2.9624455791337203	4.63429417591817e-12	0.0922957710055952	0.8753924717184809	2.47438772324714e-05	0.0065966088299924	0.6085317926093126	0.9946724839724358	0.0234654435754603	0.5728044011953302
ATP1B3	7.70416422553349	8.29255877285092	0.140200911693734	-0.0887941853758672	-0.244356369076833	-0.289048813879544	18.287332268302	0.6250956706476479	-0.2191488732461839	-0.9002526873881049	-1.0069475708891	7.0420883702709e-14	0.537684684145746	0.828344936606757	0.3767156351662539	0.323973951890934	0.8810441620703513	0.9946724839724358	0.7104779463360904	0.9014360499304244
NEDD4	4.27227528700079	3.70879932147263	0.436590732153637	-0.3708752481265139	0.0775452221536786	0.845045799249182	4.88598546080201	1.23676769699082	-0.6228911745429561	0.205231802621349	2.15741758696522	0.0004056717821584	0.22857555893721	0.53951373483352	0.8392012282033041	0.0418587505626314	0.7271987309772014	0.9895644448691642	0.9460237718626648	0.7171635100679621
PIGB	3.5189549539261096	4.03031324819943	0.278653758544983	-1.13175104704731	0.204338391888365	0.116376420221506	6.195235623373651	0.7363276205772191	-1.69665633017397	0.470351519950247	0.249146033213201	7.9505936441095e-06	0.4681575486926649	0.101764727631278	0.642069772202585	0.8052780441743571	0.8583051762663669	0.9607949993103154	0.8566468178241219	0.9831193040749956
MAPK6	4.10481590640528	4.03153129424569	-0.169736830107999	-0.3679102907397029	0.258822100135515	0.459127163527076	7.5530257710188495	-0.508261149610964	-0.614879347833147	0.706008931416927	1.11639436168344	5.10931006832449e-08	0.615555707362446	0.543978787574858	0.486461177617116	0.274464895168189	0.9055548931428984	0.9895644448691642	0.7754486904724444	0.8819444483587275
GNB5	5.21893906171968	4.79908782927495	0.306962643458696	-0.113533364777268	0.234097934795659	0.361416656301174	10.190982815602	1.19997435252918	-0.2558146708035479	0.826084838730302	1.2158166576951102	7.818580624163971e-09	0.241589683515045	0.800265447056537	0.4167787068180109	0.236233949189171	0.7351347243635284	0.9946724839724358	0.7325738132504985	0.866626539603289
RAB27A	4.6582343860511	5.34283620822323	-0.567543269705244	-0.370851621096381	-0.227471929947403	0.402883272747136	8.901022261256161	-1.7803720741953	-0.655966095539771	-0.606683376514557	1.03107567017423	1.7732394680414502e-08	0.0870433148199191	0.517799236391689	0.549466626821229	0.312546748878686	0.5992047259145307	0.9895644448691642	0.8117070998601724	0.8988369271737593
CECR5	4.67004948672173	5.348208351280441	-0.059306524707835	-0.545350988111498	-0.533385683274328	0.0760866993024547	12.3918820682926	-0.22524534805607	-1.1122844912965202	-1.77261173446085	0.227291904777033	2.0493790461670997e-12	0.823549459954986	0.276194952729609	0.0880115069016469	0.8219745517039859	0.971748166877226	0.9743936315784004	0.4029679646555335	0.9835149429934256
UFD1L	6.434210765041129	6.36416392787328	0.397763001726121	-0.0291086497592592	-0.228768593996735	0.287969808894466	18.369748534656697	1.9395228571331105	-0.0747807550131131	-0.95829528310562	1.08041763819654	2.0611886605746695e-16	0.063360114239922	0.940961559945158	0.34674088095007	0.28987669769732	0.5562733846331401	0.9980747621245531	0.6879203670173983	0.8893198600121317
LRP6	4.32572004207731	3.54837642378375	0.104056673434453	0.6427037768706241	0.681584999030332	0.0574261694381259	6.77056651035645	0.332338948251677	1.14858289589129	1.92626443666802	0.146627371648799	2.0601151786775503e-06	0.743102399265098	0.261268393000529	0.0673244344634344	0.8845998788542471	0.9503785275689566	0.9743936315784004	0.359806221332856	0.9904749857909712
PHRF1	3.61199188908364	3.32258427229271	-0.207494401279849	-0.0420744938732726	0.352226227465656	0.346174863262716	5.982765100288611	-0.597457879871332	-0.0678018615563245	0.9274488584034408	0.8064375461993191	2.5738779811560503e-06	0.555369978751011	0.946462094068956	0.362223699385586	0.427305868513975	0.8869053539303219	0.9984232856125934	0.6997794248851239	0.9232223696238036
IKBKAP	3.31896449589314	2.85080401205688	0.502205158872396	-0.474244216414766	0.846043670156697	0.307114681461107	4.42640623904075	1.32468571295767	-0.714614674364966	1.9638866735301297	0.6542874118824711	0.0004375117355239	0.1970109935290439	0.481275344182938	0.0606800166818165	0.518920864423432	0.7022961421140161	0.9865583406584808	0.3486683940821746	0.9364218093433446
NUCB2	6.566341525234621	7.069350734910151	-0.0630818391776522	0.308276312194832	-0.645719712012344	-0.5821073121321529	18.250806312029603	-0.341782663910767	0.914223130282602	-3.0066531986898	-2.57211717095424	1.2149182995538601e-12	0.735501168630813	0.3697459629688761	0.0061603785033227	0.0169505789173244	0.9474760356597977	0.9841830109296388	0.1444055868065263	0.6317492737102274
PFN2	3.6750564519009	6.184757718596469	-0.3928768398236079	-2.46021430407509	-1.06476341685136	-0.2327732974046729	7.746798311915669	-0.86482309985038	-3.0084981722513104	-2.06198297470551	-0.433445909635391	2.1857558713397006e-07	0.395127392679054	0.0058398458566661	0.0494498547965185	0.6685368746708901	0.8274843078188507	0.7799946522485693	0.324345445293591	0.9680251003404444
PTPN3	5.01149445177325	5.02725238547768	0.658467646834235	-0.0880846166689817	0.152508691436209	-0.1412589465659089	8.735908843594549	2.0370631058099	-0.149088640360591	0.3978651246989739	-0.3454501549897489	2.16992947876331e-08	0.0520088693929565	0.88263619187978	0.6939870189407871	0.73259158923507	0.5288162331891582	0.9953135124014872	0.8834574012057859	0.974935107124259
SLC44A1	5.060921102703599	4.6561100834094	0.236513993615618	0.332179410048349	0.425703250842271	-0.106577168089304	12.6977548352053	1.0782461920683002	0.820631469117271	1.6987805462191798	-0.378477207629658	1.18565120300531e-12	0.290826279929555	0.419316902963845	0.101297735309843	0.7081489699668171	0.7640267778900256	0.9841830109296388	0.4239677189503543	0.9720190484518708
TMEM260	3.78273822093481	3.6691148752727503	-0.331294447791762	-0.0613821288298646	0.351871308222772	0.0645501783964914	6.061467962870919	-0.8880443561567791	-0.0968999385470241	0.8625148465228599	0.1441850571741919	1.5101636542183e-05	0.383398635095514	0.923549173080569	0.396960874176545	0.8864700222927611	0.821278424394318	0.9975644714651184	0.7211709368022162	0.9907024242139711
SMG6	4.5354400718813	5.035428057042321	-0.16275762938152	-0.714283288378198	-0.1870414208077389	0.212666239441007	11.204463564555	-0.585066317111011	-1.40597916593573	-0.599540221255841	0.6071775933487329	1.8870807290345002e-11	0.563546759964126	0.17156927536154	0.554001952594901	0.548999456521895	0.8897599935357372	0.971925521036602	0.8137296770556468	0.9439166584080134
EXOC5	4.96999888408827	4.29875862266187	-0.103849400031825	0.1861299702083419	0.935353125721212	0.344468954680745	7.837832203840491	-0.308131001046566	0.31164070985026	2.52230306189728	0.819398129917245	2.5913735449447204e-08	0.7604377687464441	0.757798877774026	0.0181177423175944	0.4200073721165589	0.955585447033407	0.9940208819860524	0.2179491623406176	0.9232223696238036
FSTL3	4.5212725330411	6.825168519731901	-0.386909126081144	-1.38100512448962	-1.64829413084541	-0.309220727600625	7.87992516786556	-0.847881462970693	-1.6130416027358898	-2.90882874205206	-0.543842523751344	1.46162406805967e-07	0.40435688200332	0.11898093595597	0.007391282198675	0.5914825923284089	0.831753977199172	0.971925521036602	0.1522310455426933	0.9545668131022668
DGCR2	4.39395504809731	4.8228197306667	-0.23049079084003	-0.253433835730338	-0.2190144207950869	-0.1169818776241049	8.0070911914723	-0.612509278568473	-0.37114845685156	-0.523647941876873	-0.250845096052166	1.73976698497089e-08	0.545521225774461	0.713534152228239	0.604958644815313	0.803905671934553	0.8833358139465308	0.9940208819860524	0.8372972630123096	0.9831193040749956
RNF126	5.71901653870703	5.72256406378829	0.392696493922133	-0.176383089532212	-0.0599925579263233	0.362176218767858	10.4825910435852	1.39106272530458	-0.351157739076018	-0.17978886673653	1.05380241001738	4.87455592178996e-09	0.176657526881883	0.728483933968335	0.858794547268347	0.302687390232768	0.683801710336312	0.9940208819860524	0.9539367445499064	0.8957264886606762
MNT	3.51955666183111	4.1866198518745605	0.275238251480692	-1.19291331980778	-0.428533381429982	0.327645297478296	5.35384333535165	0.583614126147111	-1.3479681991121295	-0.780927548431979	0.5355326470489179	0.0003078062141254	0.567989544378201	0.19004909449718	0.451714572509414	0.596868559044095	0.8920441556216798	0.9739900672373903	0.7547514418894303	0.9552313989191608
ZXDC	3.07444505392632	2.39526614603868	0.136594158832333	1.15528295577559	0.8407866696378121	-1.44387207302248	2.9149699761211605	0.308506982511276	1.58929312942646	1.74799557335475	-2.78006585400383	0.0091870944272131	0.760337806192889	0.125089764168918	0.0932625987984451	0.0105805034830276	0.955585447033407	0.971925521036602	0.4129292494570937	0.6085195810085013
JMJD6	4.53323085313323	4.29646081496336	-0.27542390940621	0.6775026228244339	-0.0063635177485714	0.05676153297579	8.06026897476177	-0.907949457787968	1.26769732034159	-0.0185016483501716	0.155800907957443	8.64654672184021e-08	0.372247726423198	0.216251925311753	0.985380739207103	0.877436141553368	0.8148829184672772	0.9743936315784004	0.994186883703176	0.9890276635179605
POLB	4.5368756091471205	4.18222453744566	-0.1872315716724839	0.5139739874383711	0.160767910233901	-0.0331633730312504	8.23334214505021	-0.612363764636558	0.9669729548328442	0.474671208985731	-0.0906755729263315	6.02073015835481e-08	0.5457798289346689	0.342469503249126	0.639051086154543	0.9284474016003872	0.8833358139465308	0.9777478542335812	0.8555668330760697	0.9935164375566284
WIPI1	4.5140812458056505	3.9364971869267498	0.257235705086263	0.941813424542824	0.18855723190707	-0.230384678348653	6.781685800353951	0.7572373174846869	1.5119754511453405	0.481024492203212	-0.537312879618252	1.08184608678652e-05	0.4596101191198229	0.142841442403899	0.635672466062748	0.595797192200085	0.8555270655776473	0.971925521036602	0.853938305018831	0.9549542507823896
GBA2	4.4571289920141295	3.74791792282676	0.039191028061512	0.7505432222047008	0.5393889869015039	-0.309349913665802	7.312981904438581	0.12711228127486	1.38674981850577	1.56006854324139	-0.8136810305942959	4.85042801386133e-07	0.899922540024495	0.177298135631673	0.131562950295062	0.42321815934983	0.987490420000948	0.971925521036602	0.4705721186633623	0.9232223696238036
NDST1	4.06934595990231	4.53945551285422	-0.321983794912116	-0.5259762317958621	-0.0807443601382609	0.12170747783824	7.28892598613634	-0.8726032234467141	-0.834076861260467	-0.1963045926230039	0.278312988280315	1.51481947253238e-06	0.390885441204657	0.412032363862467	0.845900477333196	0.783176428624948	0.8245743554070957	0.9841830109296388	0.949189822097808	0.9823584456884956
ASNS	2.70448659927942	1.73954954217575	1.48679333922166	0.7369581557198108	-0.270694851369545	-0.3479386762655759	1.69292664825306	2.7216837081925	0.703324845377821	-0.415759230237835	-0.509002955773287	0.105176917789168	0.0114461237594389	0.4881858934680089	0.681035553783141	0.615238422473167	0.3935253425450594	0.9872494210080642	0.8764487223346115	0.960800911569011
AP3M2	3.79762203411446	4.04390928813841	-0.5240680089646079	-0.157444904825795	0.1576991750416499	0.0374177134508197	7.35444369371988	-1.51795823991046	-0.259289367381408	0.4195842791028529	0.0879483141929649	8.25313085783963e-08	0.1410917097503859	0.7974539797916842	0.6782359667324971	0.9305916598979292	0.6534179343866753	0.9946724839724358	0.8756180685664317	0.993972415888224
PABPC1	9.01200830609422	9.01780375926049	0.0008115522069884	0.0043361963939036	0.0771800171429643	-0.0989975389351429	28.040939412017003	0.0045781716539908	0.0140450212918302	0.384428120525189	-0.460763879507372	4.17781213468218e-16	0.996383755949956	0.98890900967588	0.7039551261747421	0.649205648641879	0.9992772327213288	0.9997299144638372	0.8881703996956803	0.964810757412596
TESK2	2.71597662893761	2.44993719642613	-0.232716167529528	0.0788314062980719	0.614864332924449	-0.82729303938051	3.56934761259725	-0.5642885838377321	0.118999965014053	1.48121874673099	-1.81346653091185	0.0019363080031161	0.5775048146976229	0.90623913019752	0.151040266401552	0.0823061249634125	0.895612536284948	0.9955517965762776	0.4977811270343648	0.7717935079359749
CFAP20	5.47852834742762	5.822454580169389	0.6504530666223511	-0.0756314810057909	-0.499801173881165	-0.453123583164359	13.0215982192082	2.74175225876279	-0.1739042179144809	-1.75196485054792	-1.54457906251086	2.3896007841890603e-11	0.0110158762410589	0.863325638607536	0.0918234283423597	0.135327865005406	0.3867641045307169	0.9946724839724358	0.4101899446366954	0.8121476885426917
CSNK2A2	4.0929721595430895	3.59839834022915	0.4471288264322789	0.0701687217334441	0.262030923338922	0.21912628070733	6.56129101186	1.3662279425642498	0.115700704490974	0.6961348611903461	0.520630404670133	5.8804904669375e-07	0.183568574625279	0.9087787444870552	0.4925210285459149	0.6070300264717889	0.6916792959328545	0.9962337069899516	0.7793227620762669	0.957476530800944
PTPN21	2.8563803842511897	3.58929100117278	-0.2051796583676789	-0.5005245928922271	-0.1595991268063389	-0.752526576005213	5.657745234440941	-0.522989653957203	-0.7118667904945759	-0.364454353438863	-1.5240784515667298	3.92220140968288e-05	0.607181151969233	0.4829447439375949	0.719978181229769	0.139585239957323	0.9029515886163074	0.9865583406584808	0.8945769024746387	0.8121476885426917
EIF2B3	4.22382687431517	4.037383007811831	0.503156906019261	0.180494376826679	0.0281567215590612	-0.0210931719778493	5.98681330499395	1.31369329022726	0.258494290882101	0.0623410659753251	-0.0433838660598575	9.88198349399713e-06	0.201002097356166	0.7980615077559079	0.950785361894718	0.9657279922647592	0.7034129901350088	0.9946724839724358	0.9851531838625048	0.9981517138154208
TCOF1	4.28447845753091	4.03788564247624	0.403425416998649	-0.160397904873463	-0.0613777691037193	0.502908060485609	7.13204938605428	1.1755388544133798	-0.2509038290684789	-0.15681443402035	1.1554888040819	1.4204025108593398e-07	0.25043200582204	0.8038607485801941	0.8766024652666999	0.258399005559033	0.7412011061210393	0.9946724839724358	0.961238779604456	0.8784763593353121
CDC42	8.27052318433948	8.14519736192991	0.0838244887850368	0.547643198830218	-0.0976189660847679	-0.178008630811411	23.6660120885264	0.428804397353145	1.5667385777999898	-0.430578669638397	-0.7269456417394051	4.1555920161119e-17	0.671600769534902	0.129310348933841	0.670325219499057	0.4737908532545321	0.926640118090708	0.971925521036602	0.8722045504115331	0.927103558043912
OSBPL3	2.40842939458036	1.2300496724144	-0.6044632027125141	1.10944793128501	0.8590221409362471	0.2754793005691939	1.63006399394918	-1.28050977400137	1.42455536065772	1.76159705948445	0.505480396106329	0.120240683560116	0.211767520864207	0.166412480297629	0.0898944088257952	0.617650502941829	0.7130075189658105	0.971925521036602	0.4069205936505765	0.9608475865929852
RAD18	2.63201736434248	3.70064544068371	-0.0637236412161726	-1.76957964379756	-0.208792703398938	0.4584857525661029	5.93537755614215	-0.172470709060804	-2.78735677212994	-0.5052488041051599	1.05606493614309	1.29098579412082e-05	0.8644032114283209	0.0099127171387802	0.6176465128938751	0.301381741414732	0.9787473464539376	0.8785823251285063	0.8454107331612152	0.8956272838002841
ATP2B1	5.8513344892223005	7.03809984332191	-0.3577033331550239	-0.66236662751068	-0.308165670777245	-0.5676464406537329	11.4324069634188	-1.00001462220959	-1.03206243403619	-0.7395556566734621	-1.26460222306999	2.1672010940221001e-10	0.3266121661173909	0.311562788827283	0.46626798520819	0.21741701508089	0.7877862238193497	0.9743936315784004	0.7643423514895975	0.855752879100826
NCK2	3.75306215688923	3.11233087845775	0.5837867132903779	0.0945913979854524	0.755754949400016	-0.0661486294273244	5.125490666706231	1.60951042510226	0.142424328757213	1.823967496438	-0.140927595987251	2.41386516856068e-05	0.119581031959392	0.887842807124143	0.079672169136801	0.8890133435107399	0.6411413323208782	0.9953355477364542	0.3876859805030025	0.9907914845903651
MAP4K4	5.4231394878407295	5.468051936201429	-0.0137930060234651	-0.804464687594708	0.615179561138647	0.468213920806653	13.3588251361245	-0.0542311488168606	-1.7575422003581798	2.18393620990456	1.43876752769803	3.7529567668920793e-13	0.957165571962874	0.0905957684882963	0.0381803773783638	0.162146743829364	0.9938269139409918	0.938454236215709	0.2918156938351222	0.828346617487237
MGAT4A	3.58995620429541	3.41223887605847	0.236021693078791	-0.472309485182693	0.127977809916661	0.720960271595516	5.60512087121109	0.633607026995365	-0.678914743109246	0.303113447490871	1.5058998910631698	6.85878920473709e-06	0.5318721079407199	0.503191037580893	0.7642155063718431	0.144146598927216	0.8767674574301014	0.9895644448691642	0.9155314108142024	0.8196525391792703
RPL31	10.1917749428469	10.7740741461336	0.0280981620532248	0.262573850110919	-0.259700005729651	-0.3412541321474799	18.2814928231271	0.1518080606417799	0.7646086902163359	-1.13340489842258	-1.41935591524141	9.79958726438949e-08	0.8806934857123491	0.4524404882872139	0.268981286107192	0.169564595272269	0.9824679138973956	0.9863901350104668	0.6217845333155965	0.8286960928246888
WDR1	6.612814585726861	7.22455708519455	0.0313226651478047	-0.4928954780564939	-0.734890110741222	0.0459714810000787	15.002731806877902	0.151601068209875	-1.31512442177041	-3.0629930637016805	0.1858985581144639	7.177724794211759e-09	0.880842448944995	0.201604562869681	0.0055832790085336	0.854214717694741	0.9824679138973956	0.9739900672373903	0.1403195992457975	0.986198005535
SNX13	4.9231938327953495	3.88603487322787	-0.287000747180005	0.886762206306978	0.648321713488319	0.264076118009639	6.97968929519187	-0.8896163950001641	1.6734499836596	1.91846858865459	0.721251916551164	1.40846395060945e-06	0.382162489055245	0.107134916733076	0.0667448188906778	0.477814025436912	0.8199489301373847	0.9667856440477016	0.359806221332856	0.927517700740157
ARHGAP10	2.9305601259285496	3.0931064775375896	-0.402325628322833	0.647126279734693	-0.0874667679733221	-1.5134958521751498	4.28589930734844	-0.896624527043772	0.8593403596695579	-0.183795018404203	-2.87649357786673	0.0003063173570721	0.378212764789254	0.398042727899111	0.8556023390392579	0.0080207269029765	0.8163844241369013	0.9841830109296388	0.9526897211987468	0.5855110722343198
RPS6KA2	6.15926911884704	4.672234159598349	0.169458780781873	0.60983602204543	1.31495864374173	0.973234031967853	9.48367158645786	0.56243644196367	1.13376051928514	3.98457532212185	2.59858011575559	6.31911596509072e-10	0.578636268842653	0.267241109604391	0.0004866871408152	0.0152188793323706	0.8957420757232382	0.9743936315784004	0.0596454676703818	0.6229886575625088
ING3	4.46748214888362	5.00840780653806	0.377638366947942	-0.860866676295254	-0.423134502801077	0.299779535729306	8.44710794687073	1.06153883785971	-1.2710316098523702	-1.01876804774038	0.6482095369229449	6.2853672937313906e-09	0.298206554767612	0.214971910055428	0.317699859490515	0.522533377712764	0.769717766302468	0.9743936315784004	0.6666404377916828	0.937014891521225
VASH1	2.65114792922623	2.57997643590081	0.197408503461998	-0.162781832640292	-0.006877842776643	-0.0662034871430457	3.71198282227196	0.479922691737404	-0.227914026798715	-0.0153370584449855	-0.137478447168422	0.0015181603317344	0.635296647703569	0.821538840076477	0.98788083392969	0.8917929704893409	0.9159740660900342	0.9946724839724358	0.9952269732754844	0.991024352134284
LMCD1	5.9423870320599805	6.40782390881325	0.464736630669944	-0.8790394522251409	-0.1140906545218339	0.0637624106470861	9.87037598599961	1.31342952189191	-1.4198358204056698	-0.279771058365311	0.150607741231618	5.3907703546632205e-09	0.200901947640389	0.168110814421153	0.78193597973265	0.8815453398799891	0.7034129901350088	0.971925521036602	0.9235112716475466	0.989542904698587
WBSCR22	6.001493044850269	6.28341484660566	0.3481083499094899	-0.191383465584151	-0.716560969382787	0.307569230816442	17.0459636314874	1.6041069648106203	-0.4690422362474989	-2.7970368193524804	1.12097271771637	2.6292199546946898e-12	0.122856593123012	0.6429912476202371	0.0106095756774087	0.272572301756572	0.6447713192609322	0.9895644448691642	0.176258352129797	0.8809082598983334
SEL1L	5.453616701723679	5.151457846398401	-0.321843038607205	0.1426181267548559	0.5316961773482141	0.151888335100136	14.7434812673725	-1.47557546802501	0.3675133983710039	2.23181785288282	0.561636939643102	3.8561265526768e-14	0.152066525319034	0.716210838706037	0.0344602040183505	0.57917303152848	0.6591241707515001	0.9940208819860524	0.2781256182473963	0.950203852304852
ATP6AP1	6.418932323997399	6.692889277468881	-0.194020984733851	0.18354997923932	-0.4976930751972129	-0.6246722229763859	20.3024398026134	-1.11540108328974	0.612878937488332	-2.60065735844881	-3.0773778750442005	7.0207940505002e-14	0.275524712172633	0.5456965339574339	0.0156423872735789	0.0052473041402415	0.7571008377374965	0.9895644448691642	0.2048450715458331	0.5728044011953302
TCF3	3.62262135446769	3.96173225462374	-0.385358521793782	-0.53783831755123	0.375188341281481	-0.119595881022217	6.59333073485654	-1.01818479858575	-0.8315673951450129	0.906190682993152	-0.259278614634598	3.50490086075625e-06	0.319007915675057	0.4132291354242279	0.3744877058952779	0.7974670880956791	0.7849586467065721	0.9841830109296388	0.7088606275928581	0.9831193040749956
TRIB2	5.01813080788822	4.959790111084209	0.127071111750409	0.4265780503144579	-0.0210097335458212	-0.3758073718676629	11.5348847642814	0.49515744681357	0.889334556818478	-0.0707893349082654	-1.13314773008698	1.0014804439525099e-11	0.624647908545546	0.3819781869159779	0.944107118887068	0.267493634144842	0.910178386587492	0.9841830109296388	0.9827972020613642	0.8807574912725361
DAZAP1	5.535997001769951	5.281136965085151	-0.0125019340557785	0.460905732738179	0.253639820047047	0.0198817206593896	10.7114377853016	-0.0441864552275486	0.9283787001961008	0.7916094082961892	0.0580083996293707	4.6522418777235404e-10	0.9650933952726728	0.3618301748184621	0.435765233329025	0.9541970347277848	0.994361193090019	0.9829618976925516	0.7452290466629247	0.9958527067202824
MBD3	4.010166984336419	4.6811001475383	0.831444920881185	-1.33300863994855	-0.0246235200598102	-0.0826978906833499	7.11601053609992	2.18761602549752	-1.85806525420238	-0.0536182530358014	-0.164569553922446	3.38257656982264e-06	0.0400408274453411	0.0747181378162655	0.957805932503805	0.8705563555156008	0.5120588068006211	0.9351522193879254	0.9867672924038838	0.9879105449978464
HLTF	4.03382874260105	3.60851484382272	-1.1517675218021002	1.31964761205255	-0.140734430438557	-0.260803529381864	6.58129071780193	-3.29579817096391	2.31245500526518	-0.3928114930908529	-0.6727538693532389	2.47086925461378e-06	0.0028654673924376	0.0290397673441338	0.6976608676988231	0.507177668689073	0.2835566863125207	0.9083224298288868	0.8853063150895478	0.9345067111654064
FAM50A	6.689414169424059	6.84062891453151	0.328580178170068	-0.2589286002568189	-0.318186929344969	0.0808610588258429	21.061227208244897	1.80458045322483	-0.791643735119341	-1.50236458114957	0.359464801211264	8.22132175550674e-15	0.0827498975320944	0.435835553505131	0.1450623135329209	0.722272561581991	0.5937539936413835	0.9842908983664675	0.4905940276670196	0.9731187096697336
FAM3A	4.57992665851339	4.3737404364844	0.6063261598098479	-0.5323432449381861	0.1115120850723399	0.612494563906612	8.82907344611722	2.13014063773447	-1.03988822980755	0.341111387924553	1.79116243980183	6.078842784906829e-08	0.0428671971405336	0.308019322589427	0.7357727076574029	0.0852715187420148	0.5176258615254264	0.9743936315784004	0.900762446539132	0.7730420298435988
CPSF1	3.95352591604991	3.5009584457562	0.493471558490325	-0.285616213943973	0.5215885744920901	0.374896961385326	5.99599216556039	1.40588380350762	-0.441362869547752	1.30128463393853	0.831779263165192	2.4875488376936403e-06	0.17159730012754	0.6625991100336569	0.2045748480701039	0.413108063985562	0.6787547012344127	0.9895644448691642	0.5556233343765592	0.9212864972130778
CYBRD1	4.79298828799383	4.76987444159327	-0.363499497742339	0.7632999750351881	0.209734554733297	-1.01089111649364	11.1800047524755	-1.39324988620231	1.6193974946341598	0.717137747128263	-3.06535842099686	1.9786760446213697e-11	0.1753422742218509	0.117429688299501	0.4796826988579029	0.0050189973602201	0.6828867490228145	0.9705335973895208	0.7721867145907831	0.5728044011953302
PDCD2	6.0578169299397	6.555589219356031	-0.0833978759257234	-0.332848814173439	-0.39741427056024	0.0621901706817427	17.9882849161402	-0.388608781700306	-0.8586148834787231	-1.60325359599471	0.235044429443755	1.02967536072297e-13	0.7008425653572281	0.398400000996377	0.121405133382731	0.8160246618233341	0.935552890764253	0.9841830109296388	0.4547195405837596	0.9832349401593734
RDH11	5.50463926240183	5.334505647665679	0.0840626396795861	0.66625914019077	-0.0547146882877234	-0.307557123927154	12.2310447453626	0.321909486547122	1.38441990375754	-0.182064709909033	-0.92346384565601	2.74347890568077e-12	0.7500952079980621	0.177997783161511	0.856944015391227	0.3642568738795429	0.952480552732047	0.971925521036602	0.9531453408912172	0.912751214942668
PRKACA	3.88605324773028	3.7638119177403504	0.210877171050222	-0.201607916770542	0.163486868071102	0.4167832399720569	7.81022486148107	0.7548792573499301	-0.4044952291357039	0.507718532455117	1.20579094110368	2.06082215078726e-07	0.4572735237820989	0.6891573651909301	0.61603726227076	0.238816698530201	0.8541761339053844	0.9919791969171236	0.8446390415230421	0.8692306663485622
ADGRL1	3.40779354940413	3.52626298035752	0.573390533653365	-0.0786136264595701	-0.240447788600959	-0.482404735033371	7.45696953589254	2.06061539576588	-0.147831305496969	-0.7334040820274829	-1.30709080563598	6.439104392423e-08	0.0494760783630797	0.8836163974794928	0.469873800613066	0.2026244324927339	0.5288162331891582	0.9953135124014872	0.7665560981033183	0.847121984484685
ACTN1	8.28254200773865	8.17121659584799	0.3796302950134609	-0.0938491194111864	0.155201818741459	0.1518993378910269	26.359237569267695	2.31254953448163	-0.322159170723014	0.807326469099717	0.743496359807708	6.741632289022769e-17	0.0292868759776156	0.750038489187977	0.4270853966382399	0.464315305988417	0.4853594058402514	0.9940208819860524	0.7387206885753957	0.927103558043912
ZFYVE26	2.64409463901285	1.56923178356344	0.373072319743983	0.908825885086446	0.330056274086321	-0.0828088630975131	2.15025710576843	1.12234067623481	1.57453664813433	0.947133058529168	-0.216852488812228	0.0523593969604462	0.273231201198773	0.129063941517512	0.353491220645053	0.8302716138877719	0.7543355336346523	0.971925521036602	0.693574153610466	0.9835149429934256
EPN2	4.95175023192441	5.09650656656696	-0.664880082966489	0.002249397538935	0.0746604707610125	0.18563257720987	10.398814145768	-2.1397805229038	0.0040966754932477	0.2226532475834849	0.4921538234564	9.332542204642489e-11	0.0419272421297259	0.996762606554205	0.825545265696619	0.6267406389115912	0.5150880899222763	0.9997299144638372	0.9407876150237856	0.9631159522614464
PTPN18	5.33109661441346	5.403720543965501	0.0939362343917265	-0.2924032671881889	0.170568560825774	0.0687842324926821	12.5367824016711	0.358657384915495	-0.623448691069338	0.576238503268239	0.211501540470258	1.83194032220747e-10	0.723260425084558	0.5384485723099539	0.570361559633037	0.8341487981663149	0.9437400221231405	0.9895644448691642	0.8202719434069407	0.9840605155534812
LIMS2	5.33332548082771	5.98264364920252	0.0492250628804103	-0.241329964251747	-0.94452397075991	-0.637516038578552	8.22256819045601	0.117435234623588	-0.325568637428378	-2.01491250737519	-1.29802186296498	4.7251705880177314e-08	0.9074194249395828	0.74740208237599	0.0544617309466633	0.206211993932168	0.9881754120394692	0.9940208819860524	0.3347315090307149	0.8517940076036558
LNX1	3.64131537729117	4.62051584567926	-0.777398693600182	-1.13767304140443	0.2692112997194549	-0.0715251686090557	6.683958605407269	-1.80211705050401	-1.64998752168679	0.593092101410239	-0.145698523813864	3.93126212567788e-06	0.0832592467342709	0.111430720504304	0.5582670628265419	0.885393638253629	0.5949779001585386	0.9705335973895208	0.8148186077692255	0.9907024242139711
ALDH3A2	5.566635213527401	5.19310337044587	0.478836361108802	0.2686136868641129	0.108108548674123	-0.141822298312237	9.135877176601287	1.49739713381724	0.472752144847661	0.294343011671426	-0.364101783240618	1.43950232366314e-08	0.146358176784816	0.640404308856525	0.7708468985823042	0.7188729931020319	0.6562474593424769	0.9895644448691642	0.9176223375454716	0.9731187096697336
TFRC	4.10491031697128	4.63604908377071	-0.444551965380673	-0.231261686917513	0.125258363073261	0.231276014654048	5.4102237723162006	-1.03386518383004	-0.301629608147714	0.242525272427892	0.423918969678637	2.9776809540944104e-05	0.311218673231664	0.7654592488940799	0.8103734646170629	0.675403421817957	0.7803421145608912	0.9946724839724358	0.9338784837814862	0.9684502144944376
SREBF1	4.12202080439703	5.1197263792314205	-0.429188109985757	-0.7598951905230992	-0.447515201310296	-0.3639866934541339	9.97524488128623	-1.32378269494701	-1.29619108939371	-1.2434240798169098	-0.903518231308667	2.2323098169448702e-10	0.197097138464789	0.2062977496301589	0.2248071994050769	0.374546442962012	0.7022961421140161	0.9739900672373903	0.5778870407114922	0.9147387063520566
AFF4	5.8396449960026695	5.68761728762605	-0.218538528370369	0.1197374550662919	0.4992640531259379	0.0353695495602601	12.5258873383757	-0.784332448090294	0.238489764309133	1.61186093362187	0.100404695452183	1.61057057777306e-12	0.439932970261684	0.81337095436985	0.119066641609426	0.920793274241586	0.8476174706684235	0.9946724839724358	0.4512446188366261	0.992750395552142
UBE2D1	5.33282299447957	5.50294826332785	-0.1974096329645999	-3.7494073185489296e-05	0.1321976965201	-0.2944277045678969	13.291582939161	-0.871182848366664	-9.888596790392892e-05	0.522974805757337	-1.10537042663736	1.02034339058254e-10	0.392068208652482	0.9999219095671408	0.6056858928333281	0.280219997069047	0.8248726593575977	0.999999618453166	0.8374080258101413	0.8843574745117075
MPP5	4.604694185718009	3.4801741558545296	0.103834459272068	0.8276030984558991	1.0722273766436898	0.223965391778422	7.48489020414357	0.387495746569688	1.80141130444855	3.61437933431383	0.6985795762206469	3.22401605977878e-07	0.701547175286024	0.0834921302628827	0.0012785749306951	0.491258398722427	0.9360542683497424	0.9351522193879254	0.0826714926779016	0.9312468720493874
RHOBTB1	3.21978379979062	3.20917817552108	-0.479060707334667	-0.7621431442362779	0.4035221744850629	0.737165937207083	3.9249538453613	-0.926560149989478	-0.879294182326947	0.739943332155087	1.24572041769932	0.0008465304216746	0.362813979133388	0.38732318852003	0.46610009073274	0.2241310979920739	0.8090317514696741	0.9841830109296388	0.7642966905675188	0.8581326677922873
SMC1A	5.24320350993232	4.9606359900355	0.159545553402304	-0.0216326427913921	0.132735942009687	0.48973085107769	10.2946915651823	0.547920579665895	-0.0400429510166519	0.4005837930672379	1.3185955131442602	1.1540063554474599e-10	0.5884201270298121	0.968364788111568	0.691999330501774	0.19880215717132	0.897488090265906	0.9997299144638372	0.8822641368566592	0.8451133913371767
HSD17B10	6.23022629980628	6.17142477198121	0.543203857665685	0.378079606106446	-0.454682828248832	-0.167083812591528	13.2575591258993	1.99813482211668	0.725594944028462	-1.40489687210752	-0.4670192304777779	3.0561421363481603e-09	0.0642229438780604	0.474768098599246	0.1802117796635019	0.644661668505771	0.5578856005522419	0.9865583406584808	0.5279174439078292	0.9645302016129008
MARK2	3.14755670316734	3.31498983564182	0.0822050817571552	-0.6133598299524521	0.320721621103698	0.4171889826240589	4.18483548071855	0.180717853021122	-0.759908105326146	0.6113650723870079	0.7427141495571742	0.0005241145437691	0.857991315798025	0.454203464912347	0.546277602598476	0.464615296948607	0.9773352883086776	0.9863901350104668	0.8103354293407011	0.927103558043912
CHFR	3.3880694689573803	3.16359823558882	0.169441155455824	-0.6746277979324439	0.2613357953221299	1.0833014781061	5.26576326467379	0.4571584710958321	-0.990840671515832	0.634440264252939	2.3160734797079905	1.6686984319151902e-05	0.6513540999004611	0.330895629482775	0.531336829189123	0.0287014918283227	0.920357876703446	0.9754122244995908	0.8020182722838262	0.6790498482459716
P4HA2	4.22175842296217	4.1312615503856005	-1.07234500745414	-0.0650972703266497	0.405237681410441	0.474954385622288	6.8928637261093	-2.6985015398763696	-0.097372970610352	0.993040297609649	1.02744340936396	2.56419581470545e-07	0.0120728360308049	0.923176965760834	0.329842866598623	0.3136760216313189	0.4031175044012273	0.9975644714651184	0.676476270940466	0.8988369271737593
NFATC3	4.72591705456494	4.28985766663196	0.30546217168508	0.537395158109462	0.211634473407981	-0.360874748535165	11.7506816099093	1.40211653651147	1.32224608163102	0.8400691312883269	-1.2779834337411002	6.665699380745489e-12	0.172707314887588	0.197601035868438	0.408528533771381	0.212547770020564	0.6800334530395303	0.9739900672373903	0.7278107235626944	0.855752879100826
TRNT1	4.7982439711176506	4.44097093453646	0.3186451729432	-0.0994525432763546	0.31776252328345	0.5419578404359661	10.7036561917664	1.28163117230168	-0.215506621671962	1.11605140021283	1.70142697944345	5.050713002217221e-11	0.211284169581626	0.831054005304301	0.274608965168563	0.100793767113272	0.7130075189658105	0.9946724839724358	0.6263859674515269	0.7802657386705543
ACADVL	6.47646894020231	6.215532764450639	0.310737285563555	0.45228648910143	-0.1465637602049899	0.1016463504322239	12.3603052526168	1.04579255930082	0.811667247341446	-0.424586903116038	0.264202686645738	2.1696975403545e-12	0.305282589238188	0.42435149539337	0.67463079781817	0.7937067450071781	0.7736462362251155	0.9841830109296388	0.8747064462995072	0.9831193040749956
STK10	2.83618895580675	1.25155433980156	0.2318703456282939	1.3522888851938	0.753129166469942	0.0734119786296024	1.43207627320463	0.436613993700072	1.40456851337308	1.2629742512677702	0.1086777090366419	0.1640353404176839	0.6659958305000401	0.171984202887753	0.2178078776037969	0.914292520452915	0.9251293273348272	0.971925521036602	0.5703275146630574	0.992750395552142
FBXW11	4.78828946858221	4.5053140935646	-0.4435574581446579	-0.404724093882303	0.68214801743231	0.8219896752595659	7.816618036177401	-1.20731938381883	-0.627718498477049	1.72951228135071	1.8352913687666497	2.7247897114751203e-08	0.238178195822313	0.535663177121098	0.095574545002237	0.0779276067504366	0.7330106205886873	0.9895644448691642	0.4158036337263537	0.7676627018033467
ACAP1	2.7660399782784504	1.38504103742131	0.112856159459136	1.10095958357656	0.0905341469708364	0.68168033095452	1.71493476342933	0.225964830415378	1.2107504759039398	0.163145798513691	1.10672612675614	0.0982542686831996	0.822995703033479	0.236882497963399	0.871665122669074	0.278547257950336	0.971748166877226	0.9743936315784004	0.9592446664707536	0.8843574745117075
DERL2	5.735602970280991	6.3479628775123	0.214022406825967	-0.6557597356310311	-0.487583282246553	0.1010608973580419	17.8712809491863	1.0127543173513298	-1.67314255711301	-1.97967182659253	0.3771362069387029	1.6518943764200802e-11	0.323314657751321	0.1065049851381099	0.0625575841682978	0.709141821826709	0.7870204930930553	0.9665284935180954	0.3515813186048775	0.9720190484518708
NDE1	4.252422849989819	3.88223682754398	0.313051002526383	0.437180627438415	-0.0280575789787649	-0.42640517932625	6.503229138897099	0.991760205792067	0.7970425937532979	-0.0810529668301126	-1.16204084005132	4.53615671066425e-06	0.3311001094513419	0.433302895759406	0.936077781790975	0.257059036197074	0.7894048082756764	0.9842908983664675	0.9800418272315278	0.8772947746923385
AP1M1	5.0330666231379295	4.95241924237828	0.0109109293419479	-0.097565739344298	-0.147554581446463	0.2474848771392929	10.364838588735	0.0383178111639842	-0.196599700866649	-0.464109225732736	0.731569234773183	1.1726522372263002e-09	0.969729360984567	0.845672608121456	0.646452143035443	0.4710601376204379	0.9950279741830794	0.9946724839724358	0.8590187220108401	0.927103558043912
PVR	4.6914045512487	4.8463690189069295	-0.0226651222983889	-0.277291127222438	0.0795096875298219	0.450166286050428	7.0188460763177805	-0.0670276383493071	-0.472440993753128	0.200106821195148	1.11024288001272	4.030958928772631e-06	0.9471264097773592	0.640964977132129	0.8431171468463491	0.278528235177057	0.992182688889342	0.9895644448691642	0.9477227081348648	0.8843574745117075
XRCC1	4.52482050264877	4.34972151274542	-0.277923137095974	0.731870065615996	-0.015468056514588	-0.4685693296603749	8.028717935052178	-0.8325879973235141	1.21078986259221	-0.0415596609639809	-1.1268554002371598	1.6538618475648897e-08	0.412659886776382	0.236867654873147	0.967167241886969	0.270096691255836	0.8348773640815125	0.9743936315784004	0.9887759973454764	0.8807574912725361
SCARB1	2.6192454715576003	2.39267687107506	0.3541022846758279	-0.4643696346554749	-0.2153516673053929	0.483497823267419	2.85065007183173	0.7084777686336271	-0.528575149974636	-0.3976243233499289	0.8440133823990109	0.0096620859149476	0.484954069129984	0.60164176266948	0.6941605422449979	0.4067036469786189	0.8636015625217822	0.9895644448691642	0.8834574012057859	0.9212864972130778
SELO	3.25272526204515	2.20294547636464	-0.0396536472182756	0.7985858541308699	0.495873629058679	0.108399525646094	2.8467309117462003	-0.0904595647721095	1.06297055190013	1.07329758293422	0.2169079079971149	0.0099429752302088	0.928630953292547	0.298041838115253	0.293437593920213	0.830094641991827	0.9910738299230222	0.9743936315784004	0.6462782695591299	0.9835149429934256
ALPK1	2.43108772916519	2.65109760939223	-0.357220116842022	-0.313183584190067	0.2233582099373149	-0.294887487781428	2.99324946393296	-0.75609318171984	-0.396391890792092	0.4531304259103879	-0.545639348677426	0.0084636001774941	0.4569065110399	0.6953785812370279	0.654591235294179	0.5905654273615041	0.8538111424802245	0.9926050924286912	0.863712740009614	0.9545668131022668
LLGL2	3.1687727085335298	3.63635339009305	-0.0525937784459412	-0.0157902648840022	-0.3731807483168859	-0.8110901148296851	5.617648858545199	-0.1326800682048879	-0.0215395985561875	-0.830653108944059	-1.59117755351944	6.63821686757443e-06	0.8954679378910001	0.9829796724689008	0.413732654417049	0.123656554901172	0.9868422805209484	0.9997299144638372	0.7300534188331833	0.8121476885426917
PDE8A	4.0029936184215495	3.3124403867942407	-0.135446078165283	0.4379762846166	0.341586236643314	0.459169484469437	5.25261240413461	-0.3711845163008649	0.713617779443928	0.8543600550906341	1.07956414954604	5.7353825505258495e-05	0.713565652739484	0.482193839896901	0.4008962040559699	0.291024244184266	0.940184917005364	0.9865583406584808	0.7238138667550275	0.8905232317335162
CLCN4	2.61998185637871	3.2923723807441	-0.6068593565689729	-0.982351059979565	0.359102266846301	-0.0237712083717478	5.3906132212174205	-1.6888472346968502	-1.6285615795323	0.923287944144391	-0.056566836347324	3.75651129656401e-05	0.103420768045032	0.1160325911785669	0.3645196046633169	0.9553631022899328	0.6246247550277494	0.9705335973895208	0.7021793854839601	0.9962653088143651
NLE1	3.4990353586156804	3.63841804108809	0.331625543333974	-0.413788979188237	-0.493761639194706	0.460048702818771	6.365875648713911	0.950173135337873	-0.625396610316334	-1.23532755929168	1.03314212984014	9.64588024320566e-07	0.350773792314325	0.5371619745516281	0.2277552290133979	0.3110522143212199	0.7999203157667613	0.9895644448691642	0.5818184901614738	0.8975227874328575
SDHA	5.76230893543972	5.97439901443141	-0.0216965861208482	0.187051521741011	-0.4081116863708739	-0.210410850149905	16.0720907945064	-0.0962654434944899	0.446227311611494	-1.5837694114383798	-0.734231772758557	5.068382045483961e-15	0.924047941560146	0.659127329340362	0.125335679026053	0.469377842583662	0.990455455868368	0.9895644448691642	0.4615922418499946	0.927103558043912
SMARCE1	6.75942160498288	6.70741624242587	0.0161676859763259	0.101567146547221	0.0670967171786055	-0.297300921969298	21.893634363568697	0.0939269791849763	0.340617876049057	0.347372591995977	-1.43226550574343	7.32513322031675e-16	0.925897785709454	0.736218133115646	0.731162009365073	0.164622088062485	0.990830421804238	0.9940208819860524	0.8990502789988014	0.828346617487237
KDM5A	5.41595593203117	4.67200456420722	-0.262156431001993	1.09633393282965	0.100478896480663	-0.162287139849313	9.317960092379789	-0.8855220657003791	2.17163194430896	0.309776888766441	-0.467421556438199	2.5615760091790802e-08	0.384004460556767	0.0394990039699076	0.759226988992131	0.644353657012437	0.8214635721160771	0.9091059037951976	0.9134418054223338	0.9645302016129008
PPP2R3A	2.90862295595304	3.17218979619058	-1.28401733321069	0.536925319420843	-0.319187835853221	-0.298027338148215	5.548837976231391	-3.3712717112315	0.8619109443341451	-0.8187200207911159	-0.7012282963530589	0.0001811979887138	0.0029700350110352	0.396679306028022	0.4225365176801779	0.4894487696849679	0.2865522811432929	0.9841830109296388	0.7363653248392688	0.9309955589180672
FERMT2	5.85691274647272	5.84875625250216	-0.223483483902654	0.215199431999925	-0.3100494408825969	0.19941892773603	12.8771188889451	-0.938289126572634	0.529151237145993	-1.1550628573856498	0.712455481056636	7.49272942855163e-10	0.3574526408402489	0.601648411579674	0.259581516302438	0.483405696469135	0.8045221595722329	0.9895644448691642	0.6128708828883288	0.9299238717967856
PTGS2	3.07004485449588	1.39713450511952	1.92699187106442	1.0613005961109	0.924351478187243	-0.800607688074673	1.1892321986394	2.96217128223586	0.8267079498318342	1.1555698481195	-0.882963113330577	0.245096147663416	0.0064502836895764	0.415925391332671	0.258366431963772	0.385347558897617	0.3516598253115192	0.9841830109296388	0.6113310243079555	0.9168821327100576
IGF2BP2	3.5385161103165497	5.22098440624203	-0.3284103433965269	-0.7607883316003491	-0.9654879217669692	-1.70523626139261	7.053750953028281	-0.7251207340908059	-0.9052604204570992	-1.86480653825142	-2.88704174602382	1.72210492048215e-07	0.474854093387398	0.373640163918637	0.0735344703908062	0.0077284766370012	0.8616909582200005	0.9841830109296388	0.3734246930962797	0.5855110722343198
MAP3K13	4.92516617976606	5.82483644487494	0.261462120807585	-0.770563133106288	-0.504496321037984	-0.192532820625383	10.731214222044	0.818127232670275	-1.3036257600748795	-1.34131484145981	-0.473393799751621	1.84117544906126e-08	0.4224285641853929	0.2039150220519039	0.194385548516803	0.639883620991754	0.8381795830873384	0.9739900672373903	0.5455259043455531	0.9635235330688106
ST6GAL1	4.9758746652364	3.35555685599058	0.8366604686745609	0.511660251597723	1.81659342671358	0.0925649376422112	4.770393648761809	2.00504151848738	0.701052537951317	3.82422763819305	0.173728295749797	0.0001795873083126	0.0599659266130732	0.489547318343454	0.0010853029751428	0.86347290671	0.5548249886842122	0.9872494210080642	0.0757854703155176	0.9872421558105792
FRY	5.62232609422529	6.166698454030731	0.0001198638623668	0.251597426964719	-0.626714343904783	-0.8074026709376271	15.8549589865875	0.000515718992569	0.5732173803684399	-2.2962155127624304	-2.66737936155619	6.994266596841639e-15	0.999592452450293	0.571422530114551	0.0299737885835962	0.0129806772187724	0.99988912989352	0.9895644448691642	0.2633776710209811	0.6221552993934034
PICALM	5.900323084226309	6.17375342414003	0.0174700614949317	-0.47865369337444	-0.0532307794365807	0.399818520456436	13.4425091337068	0.0625107484126304	-0.935043016999027	-0.1677333492097769	1.13240518392372	9.556554761803459e-11	0.950774338981306	0.358477348744969	0.868590333572963	0.267965636415072	0.9922159847457246	0.9792867199936108	0.958417900904092	0.8807574912725361
NSF	4.1218687111517	2.56529641589352	0.5857403923058101	0.7987170745309029	0.827738814509218	0.6928674116841731	5.05933738623018	2.24965733863551	1.80107787996486	2.8604422573693995	2.27121179783922	0.0001086372083337	0.0339008881211959	0.0844516091443523	0.0086691281442505	0.0327015804072145	0.4992737986197215	0.9351522193879254	0.1609989672687014	0.6893057226895865
CLASP1	3.76496786789994	3.3719191261442703	0.299861877550611	0.0314949466905382	0.645281528236124	-0.114885614080771	7.44883424592247	1.10802500456536	0.063406068890542	2.07817594338986	-0.324236111117794	6.566856514823529e-08	0.277996283567318	0.9499281181750768	0.0477043781967919	0.7483533938182759	0.7580817659443809	0.9985265842670348	0.3200918772874362	0.9772608813563548
MRPS34	6.70818150644238	7.12064645704266	0.1773604050726089	-0.0162104482747003	-0.548166000092939	-0.391002594361039	19.4428446052236	0.8927896737817851	-0.0455958979658518	-2.36646880140302	-1.59243874266747	1.9095802428117502e-14	0.380332108067702	0.9639934592452292	0.0258973067071765	0.1241935656273769	0.8175631639233943	0.9997299144638372	0.2457976232924675	0.8121476885426917
CLNS1A	6.181852708625281	6.20632220535019	0.403861510919289	0.0737286936269421	-0.304410138747238	-0.1304291520695989	19.087051726503603	2.2450641739314	0.230312377347921	-1.4599992850946	-0.5956183756027629	1.2648901060184399e-12	0.0336162440854813	0.8197307933430881	0.156537726621629	0.557135982289047	0.4992737986197215	0.9946724839724358	0.5033678056668066	0.9464787152284324
TEAD2	5.70405764189717	5.66966764705339	-0.206239852556092	0.144152357203414	0.171261343517167	-0.1407569133836519	12.8677834809507	-0.78525729876157	0.32434313226168	0.5919023488316321	-0.451420597479669	4.706987270969038e-10	0.439423389877444	0.7483233821525171	0.559028903726293	0.655623914640705	0.8473632641460533	0.9940208819860524	0.8148775361092884	0.9651760115612084
EED	3.98926672629411	3.69609608079388	0.0317873421796584	0.298831440243849	0.488257490152674	-0.4575603801786379	6.44823543187122	0.0910673801849546	0.47520199479937	1.24067964029723	-1.018801361443	7.82603977992921e-07	0.928137045819348	0.63861087800266	0.2258032301536389	0.31768433960455	0.9910283366851368	0.9895644448691642	0.5794948859973119	0.901333279655891
TSG101	6.461285314941901	7.19303186448288	0.0380987650004635	-0.4836854588134289	-0.6788989450368988	-0.237659047448991	27.6864322392097	0.243439148487206	-1.6411158859540098	-3.75231864144672	-1.17405361296642	8.023901406124729e-21	0.80957573252204	0.112816713397107	0.0008889095503481	0.2510158805274839	0.9689990726906876	0.9705335973895208	0.0723366775229833	0.877090766404562
NCBP3	4.97395205501778	5.7929639517980895	-0.7392041106141859	-0.621087116259596	0.0645224417235175	-0.412869679863968	12.2763914310085	-2.46326247048925	-1.16904238640784	0.1969124476885389	-1.10391494969179	2.5261835660510998e-12	0.0207041814693631	0.252993301134556	0.845427254970857	0.279742430531905	0.455562149926628	0.9743936315784004	0.9491872692944312	0.8843574745117075
MGLL	7.01982921583537	7.61916655674798	-0.7418541233698371	-0.391593387783597	-0.605893280229866	0.388819629101981	13.0848179055435	-2.08387213561341	-0.62832664818939	-1.5347069958111	0.908952892722372	1.70442613118112e-10	0.0478740193377882	0.535271052243849	0.138038842149772	0.371724428029626	0.528644171836804	0.9895644448691642	0.481285922157368	0.9147387063520566
NTN4	3.98067344588593	4.68747513770473	-0.078902887815003	-1.09246118681986	0.232811283572333	0.0930665295956974	6.3218776459990895	-0.1708456690050689	-1.3073907025999298	0.4512201666050759	0.158293472581694	1.0788834747371e-06	0.865667732944259	0.202524081500465	0.655571967757608	0.8754486143771669	0.9787473464539376	0.9739900672373903	0.8640227913026914	0.9882556523769626
BCS1L	4.0949168718749	4.7541407424372695	0.12275172939503	-0.510549317951947	-0.403264199492332	-0.0395357245329157	6.95441855831543	0.3102606981656211	-0.714192184211905	-0.87873162951016	-0.0813762333265524	5.91189047894125e-06	0.75893809157618	0.481475439084258	0.387837309348224	0.935786461663222	0.9550719321173204	0.9865583406584808	0.7171902145568394	0.9940839407611612
NUAK1	3.39612448860696	2.46470360137154	1.18903720850502	1.06432220708398	0.5418888339821839	-1.33103486309923	2.51193579858906	2.21712764319516	1.10156076504874	0.8862271226431991	-1.9864886815896297	0.0204712754317253	0.0357325199756498	0.2811537468431779	0.3838771996114229	0.0584875444676698	0.5076605210023655	0.9743936315784004	0.714733468065221	0.7390926950243901
DPP8	5.06006221490704	5.584386927037411	-0.123427935708856	-0.1893952977646089	-0.2073607465482369	-0.4880055872827329	13.2043762864196	-0.48088739391379	-0.397655632447549	-0.7040187101333821	-1.4747451229874098	4.89115708409771e-13	0.6346186229418149	0.6941301581198421	0.487679160935334	0.1522882288170319	0.915933817358198	0.9926050924286912	0.7754911737655701	0.826771911526699
SLC24A1	6.18686008941868	5.54981119764696	-0.0146055782444799	0.8381571541840501	0.281804681323311	-0.0588784566937932	10.3239549370574	-0.0460467992852868	1.50820429145567	0.787383450522497	-0.1523730172761629	9.33685228158332e-09	0.9636377315925128	0.143608958804138	0.438265897710291	0.88008174222028	0.9942541791451096	0.971925521036602	0.7467754493830973	0.9894615912336284
ZNF532	3.47277355518138	3.08553744648014	-0.0554112079423703	-0.0485641296538345	0.688177803652623	-0.0763531351198521	3.915146316473	-0.114889904347358	-0.0590136258804157	1.31571127301606	-0.132039057680498	0.0009773966953854	0.9094466667052208	0.953395273098273	0.200020450933731	0.8959822152814159	0.988531807481124	0.9985265842670348	0.5505232251119825	0.9917047682583324
SCARF1	5.445983703110371	4.81550990357361	0.0832270144649434	0.924587250482452	0.146899074466241	0.0240679697212559	6.18939659775877	0.2018207501632569	1.33263870160439	0.316185761561077	0.0499550630856819	8.47228616184512e-06	0.8417273958530881	0.195105815971296	0.7545963069615319	0.960580528882	0.9733946064213974	0.9739900672373903	0.9104565755100952	0.997346007687386
LMAN1	6.95428504004126	6.87342876551723	-0.2139203436660549	0.257601894245327	0.148479180667877	-0.135152563749502	21.216534869111	-1.0905161578267	0.727053649412125	0.672253145773416	-0.54306924920191	1.51924368779579e-14	0.288973704739313	0.4737456077506239	0.5096894621028689	0.5920327387412829	0.7614079092228252	0.9865583406584808	0.788900528980481	0.9545668131022668
HACD3	5.79973944506104	6.33092019106164	0.0329959724655729	-0.0107524020035621	-0.242642785597714	-0.6945074353674631	15.144014878173802	0.131817406926005	-0.0230337826972415	-0.8359717443224721	-2.12378106771409	2.06033480346869e-14	0.8961434962631329	0.981799196208204	0.4107880215923429	0.0433641549287832	0.9868422805209484	0.9997299144638372	0.7282968984641188	0.7171635100679621
IPCEF1	3.3893685203343904	3.9932028562965	-0.571102564419718	-0.8927053334406679	0.115643964170075	0.164710362305493	6.80995707045983	-1.52742131570522	-1.34280022053772	0.284714136273295	0.352864696612715	3.15185200190865e-07	0.138731372384004	0.190942930589237	0.778118665592518	0.7270346011430301	0.6518312639169891	0.9739900672373903	0.921540188183147	0.974060071557632
ZZEF1	3.83307151114441	2.9581989672722595	0.0067014833786787	0.183231820263096	0.6541835926978421	1.02197618942559	5.36588134684367	0.0198655151726109	0.29800240601158	1.75781742403563	2.46441001318128	1.28283584505071e-05	0.984302324388878	0.768069748372612	0.0905479975093452	0.0206508173978946	0.996613023356974	0.9946724839724358	0.408093549170831	0.660741323848598
ENO1	8.28029358386942	8.66288709937701	0.292336709261235	-0.0138467464065737	-0.6346145596248579	0.2922853425506699	14.5879534619116	1.0960919386111	-0.0280261972801913	-1.95088387693492	0.861001846652631	1.24931206397753e-10	0.284147715249431	0.977876670103296	0.0630806710657345	0.398052290028775	0.7595451218132621	0.9997299144638372	0.3520637747562818	0.9196426293415456
MYDGF	7.838201432027299	8.31494626668298	0.0266518301267145	-0.142352228256791	-0.733534513931147	-0.213817318472148	23.8450544996612	0.159835159703796	-0.4784519789506279	-3.83864022214254	-1.06412657781569	4.29009286656707e-13	0.8743973506745991	0.6368252048949029	0.0008386079623577	0.298557262614594	0.9812288581675316	0.9895644448691642	0.0691547725480496	0.8945619825145082
TUBE1	4.37351449844958	3.20356447773946	-0.0335183845962449	0.9596724058077952	0.910590570570954	0.148825864490084	5.80798327236789	-0.108122937427385	1.85628520778074	2.71231587769929	0.416733724178376	1.15986736902634e-05	0.914754670882566	0.0753530638665608	0.0119396890583519	0.680539687467282	0.9898322294038232	0.9351522193879254	0.1806805936050622	0.9689570048629924
ACTR6	4.984154984341941	5.73929984413831	-0.661928611236235	-0.328265653689057	-0.47308899088049	-0.158209470361654	11.4787772065616	-2.08825138798814	-0.576849676531962	-1.3597416774198798	-0.407199280778077	1.11425016301391e-11	0.0467135299742475	0.569002325291296	0.185587563782191	0.6871947441658759	0.5253342381516228	0.9895644448691642	0.5364456377549743	0.9713501338753288
TIPIN	3.71111069533987	4.53186935189476	0.265966707004763	-0.87189660605649	-0.651289246767808	0.4597424795616779	7.301228757992929	0.951484057262908	-1.5913345937447398	-1.88518846264853	1.3151767196979198	1.29036032832193e-06	0.350910136563981	0.1245732354320039	0.0716446848030341	0.201322051338522	0.7999203157667613	0.971925521036602	0.3690568948036941	0.8464372084733565
SRI	7.71709985049949	7.82387395242351	0.047811604795315	0.234870946365426	-0.377713203731731	-0.1032901500386609	30.480014957878	0.313663251393583	0.827100774683543	-2.14677846807695	-0.528688371752945	7.08375668005894e-22	0.7562795164071329	0.415706732459507	0.0413122682853523	0.601506155065513	0.9543565398249968	0.9841830109296388	0.3015767711111325	0.9570910336142856
EIF4G3	4.91960391773542	3.87285045165085	0.0772085222579747	0.564975374826016	1.16519121774139	0.335716528315739	10.0399958413064	0.334241272777174	1.44073653114404	4.56616380422376	1.20067978398325	1.87612591400645e-09	0.7409455253719659	0.161610099648405	0.0001092844194102	0.240717671164486	0.9493922561676124	0.971925521036602	0.0355330483682466	0.8701303299600737
NUP37	4.56863709890409	4.18744483896534	-0.0736492516245816	0.893325110504683	-0.26239264526753	-0.1927580151170219	9.53051972806938	-0.277550127782364	1.81308723397964	-0.869252560824192	-0.5809277708558679	5.71489884227476e-10	0.783552733346643	0.0813799315802554	0.3926629926050711	0.5662912746824821	0.9603841153659384	0.9351522193879254	0.7198699541782374	0.9483306590775558
SEMA3A	7.11462701437044	6.413221691960371	0.1680562476141459	0.147371284003939	0.760824904608667	0.493028966833034	16.4642281033173	0.718353025097728	0.345602379913272	2.8846428290606294	1.66008556358847	2.8586751358231703e-15	0.478945798219133	0.732422271751525	0.0077730065329428	0.108912162267298	0.863463358740298	0.9940208819860524	0.1530394711849299	0.7924682906661454
TTC38	3.65653407607269	2.3747748154411603	0.4156978639616649	0.6642284639622149	0.418652881851246	0.9444032860916528	5.0993920659192	1.49870538846417	1.2808634489264998	1.3224531733330702	2.6893326771929003	2.58570788206534e-05	0.145994691147488	0.211549635258063	0.197533066733988	0.0123339154206012	0.655399082154386	0.9743936315784004	0.5482747071787276	0.6210617587895649
ACAT1	6.63636055685098	7.134901850607211	0.0601837548910572	0.0011953042500632	-0.451962572237373	-0.5362723717744289	21.3558762634527	0.302145104943244	0.0032619397411592	-1.95790705290611	-2.10065744350116	3.73241391867819e-09	0.7673883999632322	0.997422988473657	0.0734046651812019	0.0462154040008268	0.9564247204269226	0.9997299144638372	0.3734246930962797	0.721563753308394
GRAMD4	2.95856106481879	2.02653064624703	0.652993731626471	-0.351426509299505	1.34692960157709	0.689263568038456	3.0254971065129705	1.6179757881600498	-0.472503261754641	2.96499356689055	1.30344209919363	0.0055316927690469	0.117737046906806	0.640509811083092	0.0064064223277013	0.203848428986155	0.6396263456026868	0.9895644448691642	0.1471088147239831	0.8488753315207272
CELSR1	4.04999128860636	3.94387051202275	0.369020862250794	-0.3555195756365299	0.5924061013749761	-0.142491460462429	7.93773191911716	1.2466690648733998	-0.6745789525259	1.7477760033948202	-0.37904155193938	5.33260705143587e-07	0.226675307642887	0.505938403589393	0.0956676259644834	0.7077699347805122	0.7249166332843803	0.9895644448691642	0.4158036337263537	0.9720190484518708
ZNF638	5.96576503007053	6.34191633321944	-0.293354969463228	-0.361057598046364	-0.1194021288578019	0.0475817272860682	11.6648368094105	-0.90807497661263	-0.635421134517328	-0.330436403449102	0.123217492164244	1.3272666778825601e-09	0.372224500959282	0.530770143637947	0.7437278934432628	0.9029256218982008	0.8148829184672772	0.9895644448691642	0.9055139048580424	0.9923125064363852
SLC25A40	3.48554171372832	3.22787848890392	-0.147716762588707	0.104947767990798	0.302406810732081	-0.0564548623449728	5.114049920060929	-0.4066206337827671	0.168207328265579	0.770741487609493	-0.135067903196395	6.20348873918349e-05	0.687687192116432	0.867797801386449	0.4480797438256551	0.893692130928586	0.9288878630605336	0.9946724839724358	0.75208664966607	0.991024352134284
TIMM21	4.57973468566926	4.82945557105358	-0.243816565045405	0.0865006789152743	-0.5583381484628579	-0.152503429656586	10.9918828906902	-0.962095583970384	0.196768645881807	-2.00258849937777	-0.520231957362803	4.13466571869901e-10	0.3449127966412589	0.845571349997966	0.055918020798525	0.6075269138894921	0.7971838094152623	0.9946724839724358	0.3388429588323826	0.957476530800944
ADD2	3.13893827469268	4.65646828304096	-0.0212641178541532	-1.82486322882712	-0.989423291609858	0.328401921145981	6.98981868976077	-0.0565136580554436	-2.63286172800128	-2.25978820970725	0.736891286883469	1.02428665767513e-06	0.95536516286304	0.014132056714955	0.0324703795080298	0.468183530969872	0.9934809831638636	0.8932682592843203	0.2720144865818565	0.927103558043912
RASAL2	4.34282558455832	4.64216583148759	0.159317929059182	-0.13769303888701	-0.128969963118803	-0.5335532031181071	6.31990336141552	0.3621739887089179	-0.167937504868801	-0.253033481222963	-0.929362859275516	1.08432337255859e-06	0.720149223606967	0.867931945267466	0.8022322975743571	0.361249846163688	0.942383066648911	0.9946724839724358	0.9303376690508696	0.9121509136277696
VPS9D1	3.08443507966155	2.28928676692262	0.142621712536892	0.9387632053315428	0.415529711418153	-0.6593499183296899	3.45146774128237	0.3540192168017579	1.28845536009841	0.915612675731369	-1.27833884647221	0.0019183706122943	0.726179407367643	0.208935676443004	0.368284632102605	0.212424399268903	0.9441789048846996	0.9740915090518616	0.7046198912790257	0.855752879100826
ZNF37A	4.51016778633847	4.81996209458213	-0.8361032229852671	0.0924036911066059	-0.0280822869996142	0.0007175609998719	6.626953995956219	-1.8898118754282296	0.1228998798666019	-0.0583883038941871	0.0013936513312837	1.69002340277011e-06	0.0699906979553015	0.903140151886348	0.953885804071806	0.9988989972926428	0.5699577639014277	0.9955517965762776	0.986049332427082	0.9999026960966642
MARK3	5.159571653973599	4.945874136325191	0.3190903311494329	0.0619196750638627	0.570252560667856	0.488661870815955	9.49343818916033	1.31532283906936	0.141135861520517	1.92662170647902	1.58801440881533	4.1386204532902206e-08	0.200967423143811	0.8889488915046129	0.0660104613355353	0.125717807848352	0.7034129901350088	0.9954931033290834	0.3580548379401295	0.8121476885426917
SLC25A3	8.65886551257151	8.76476232328459	0.448899907094538	-0.147309383861255	-0.2345356073775739	0.1272451644435709	22.123291336700696	1.92815317146298	-0.335534250124182	-0.8646987355734649	0.4238230548162929	2.17287740850347e-18	0.0648243458374004	0.7399145792104809	0.3951123357344279	0.675180760908616	0.5588644360830429	0.9940208819860524	0.7210178734890536	0.9684502144944376
FNDC3B	5.66273681059155	5.79708394199075	-0.5292912668252849	-0.42360996178413	0.461626282566495	0.377718480449647	14.1277970797814	-2.08134732245714	-0.98462003674652	1.6695322786172	1.24283589499211	3.71032758314494e-11	0.047893861262192	0.3338993596676	0.107673735054189	0.225105404679075	0.528644171836804	0.9765547964577967	0.4339955093151862	0.8581326677922873
FOSL2	5.30328831689706	4.89291765326104	0.215551971964033	-0.217987785565001	0.7539901441583209	1.08733273667547	6.22426001739002	0.549541105468789	-0.3137069158344669	1.57645778795122	2.18840250956512	4.89846982756829e-06	0.587554475417138	0.7563696654004229	0.127504258974924	0.0384890664852683	0.897488090265906	0.9940208819860524	0.46357778502704	0.7163890214128971
FRYL	4.98228922599832	3.91398924339845	-0.116725572497204	0.9902572678456908	0.573886849181489	0.246481205982514	5.971871842405349	-0.319025543689823	1.6216144510013402	1.4641293293074	0.5865626148857901	1.24563171152561e-05	0.7524091428747169	0.118002154810605	0.156018780479525	0.563104539881115	0.9531278988774552	0.9709794083475668	0.5033678056668066	0.9483306590775558
TMEM131	3.96557028734786	3.9818440512935	-0.353819154861794	0.173488830732775	0.0522497110725334	-0.181170670054252	7.27147949846324	-1.05434121598689	0.300405604211375	0.141099953476671	-0.447429864068141	6.69352674264651e-06	0.302823524662989	0.7662582823836569	0.8889969982800621	0.658334205729324	0.7716371945062281	0.9946724839724358	0.964463412513312	0.9652263640581902
FSCN1	8.2115435753933	8.33911091766875	0.0093306987391577	-0.100887974713002	-0.518964831600457	0.147652642746838	14.5854738126653	0.0336394914059154	-0.2102724227718189	-1.67262932984502	0.45553684648528	1.60835896744174e-09	0.973457436635411	0.8353328970941551	0.108189095482281	0.65316809222474	0.9950279741830794	0.9946724839724358	0.4344337573748323	0.9651760115612084
ACTB	11.8787521146011	12.185563662718	0.0459764180648166	0.448120842070776	-1.24985486494174	-0.52327444358081	24.1193830045826	0.202816223455076	1.11145881496711	-4.8290903698458605	-1.9349082391996	7.557461864568081e-12	0.841076099931386	0.277974950358914	7.37088309607158e-05	0.0657473545058245	0.9733277169456384	0.9743936315784004	0.0335522598533178	0.7595988774378506
PLD1	5.1922483130648605	4.1445126630053695	0.503742101903519	0.59275861078503	0.7215640573936909	0.0903234012901677	6.92161492329681	1.4395145811968502	0.974796353810014	1.84628700171365	0.2138323145642769	7.806621415542159e-07	0.16204006063639	0.33867347755337	0.0762839158626823	0.832361751064987	0.6711992661754814	0.977506017698868	0.3785917847873199	0.983966927038346
DLG1	5.41303862232386	5.106664062370321	0.2906829843922719	0.0505038067892875	0.909462764255408	-0.183075003165832	9.40317678125349	0.959425462804186	0.0950974370071207	2.5708959285107498	-0.478057644183354	5.0030693280846305e-09	0.346193531294396	0.924975164982585	0.0162205347972579	0.636707600998506	0.7971838094152623	0.9975644714651184	0.2083405033778723	0.9634710704841782
RAB7A	7.800835056984449	7.68595778350234	0.153690601725432	0.0923046593405608	-0.195287549210971	0.31156861664734	31.7694525159929	1.1739286659768202	0.399208930677637	-1.29066343401001	1.9476360800479904	9.886031099173103e-18	0.25146886256959	0.6931777630231499	0.2086325923103769	0.0632235274629203	0.7412011061210393	0.9926050924286912	0.5597073208592929	0.7535145671668807
BCAP29	7.64836524338392	7.18076050363675	0.109866326460446	0.383994935030769	0.189816847601706	-0.2035174198083819	19.8272414656563	0.59450980202277	1.22264969811548	0.9312115466351808	-0.933994282286253	2.904899842151611e-13	0.5577351811165191	0.233424420232255	0.361074415631869	0.359837720795122	0.8873236909137406	0.9743936315784004	0.6995121534215072	0.91170955430779
SART3	4.2485348989526095	3.48371858987011	-0.216271578383153	0.6562285659771241	0.466989014625525	0.152288905143707	6.94631838917738	-0.7044982629877541	1.18552866625145	1.36782990143512	0.400179618524647	2.2457354068279e-07	0.48738552309246	0.2465309001384339	0.18307259153609	0.6922932960093651	0.8636015625217822	0.9743936315784004	0.5324216947816776	0.9717048479822056
EXOSC7	5.30328404673734	5.96218116908954	0.23870265497538	-0.366442455375623	-0.8547580908190741	-0.20015285482103	15.8709109122442	1.05641423457397	-0.8480362794300258	-3.2294841060080897	-0.6862634897792951	6.8298762213527406e-15	0.3004966078684389	0.404157559490198	0.003348499260007	0.4986218185346079	0.7703503517625451	0.9841830109296388	0.1196631536556556	0.9345067111654064
KIFAP3	5.3756237066343	5.32020415673222	-0.296208293038006	-0.145954961175925	-0.141621147936422	0.261715371578343	9.40853206326114	-0.919116722361934	-0.267971062504731	-0.408283663116758	0.7155451195590601	1.5594302188371e-08	0.3667233579297609	0.7909504905395369	0.686551992829836	0.481207815241972	0.8109123946134204	0.9946724839724358	0.879557078102769	0.9287160859879589
MKRN2	4.401489824051991	3.9033040314620298	-0.118748664638343	0.4386298857092129	0.0646049555656044	0.265621984893417	8.89478312785706	-0.444825721404825	0.936715038567762	0.218559016279184	0.8377909483076541	2.65109214501986e-07	0.660643853705592	0.3575320001285459	0.828889352425586	0.409791146406271	0.9241705046305638	0.9792791164507668	0.942178418219086	0.9212864972130778
MCM6	4.02933212305746	3.70739196454954	0.407242725307816	0.2193245080118939	0.326538790564728	-0.364547492897962	5.7860852784762695	1.06676226663314	0.311948206273583	0.7424283096144159	-0.7330807609005071	4.28218769534855e-06	0.295885065039437	0.757567818150086	0.4644829920535729	0.470067620105222	0.7684376198310612	0.9940208819860524	0.7631845870011061	0.927103558043912
REXO2	8.07296790196149	8.248775860255199	0.28645740747262	-0.257445437591971	0.0617363466425907	-0.0541448838650473	26.5145800020415	1.5608160630310202	-0.752092951582845	0.29042589654237	-0.228360672389449	2.3801830563620696e-20	0.130657998981474	0.4587502148022679	0.773794361721833	0.8211523930638149	0.6447713192609322	0.9865583406584808	0.919183698997334	0.9835149429934256
RBM7	5.321573557842849	5.28412976808928	0.423696875785522	-0.2817163381452169	0.206038023887531	0.1096088786958359	9.4987565796823	1.41463386927457	-0.5427893990144821	0.5931235114850429	0.304822262120833	1.44241944143837e-08	0.1694902175470269	0.5921319779991789	0.558421203229765	0.7631556756874921	0.6776270031121604	0.9895644448691642	0.8148186077692255	0.9800716004279374
RBMS2	5.1643412870746905	4.96618379189882	-0.0131920870901485	0.0223485841246785	0.328999485432903	0.0892201836179615	13.0023005282924	-0.0560745011149412	0.0527359780753578	1.25941455088002	0.301394437276168	6.941577578428671e-13	0.9557111595540628	0.9583453788474608	0.219069824595849	0.765511129462052	0.993604329958454	0.9989443427538618	0.571471386113245	0.9800716004279374
BAZ2A	5.53399793049668	5.25206519056975	-0.10342432835624	-0.430525282939421	0.578716787906179	0.639620516268362	12.9541012406325	-0.405892036813522	-0.941980218800944	2.0795070086617	2.0205143137759096	7.55065298658597e-13	0.688143095849415	0.354873610950323	0.0475724144063192	0.0537424391823174	0.9290625733499044	0.9789319336798598	0.3197720472202673	0.7306350990472614
PTPN23	4.18844068879209	4.41567402090157	0.0772185549462107	-0.238301179276193	-0.164685916748159	-0.0526576699654542	6.855992925492001	0.2032676768139419	-0.345283961075936	-0.3769170153935189	-0.112509183688371	2.35483409904692e-06	0.840621426275235	0.732660831388966	0.709444890565061	0.911291341688917	0.9733277169456384	0.9940208819860524	0.8903822022360521	0.992415980827627
MLH1	4.23211025045788	4.561192181358639	-0.0646654564253931	0.2871994270856439	-0.411250323777634	-0.599049711388589	12.8478134151172	-0.302718786447306	0.71807308616062	-1.66393923026259	-2.17883845886786	9.096810475007669e-13	0.7645129019331058	0.479115485049677	0.1081329348373049	0.0385970215192128	0.9564247204269226	0.9865583406584808	0.4344337573748323	0.7163890214128971
UNG	4.097917091958339	4.02402823895938	0.260657779348433	-0.311725504613339	0.3614216922099411	-0.0576995341655659	7.20830073896802	0.7741229185787329	-0.524383545915962	0.9472040761285972	-0.138367520855961	3.10256477742334e-06	0.4471749050723521	0.604470522034422	0.354342442507975	0.8910162355999399	0.8515719918112881	0.9895644448691642	0.6938088430386709	0.991024352134284
FMO4	2.7128985784512003	3.43004208858464	-0.260789244294832	-1.08780439637656	0.0510373733559326	0.0660313474973869	5.00852544357271	-0.642937271840427	-1.53700996764494	0.11302607665671	0.136953929308685	9.219165903828572e-05	0.525896243682995	0.136519042109916	0.910878276726779	0.8921906413690749	0.8756250364360574	0.971925521036602	0.9718540023580298	0.991024352134284
KLHL20	4.902380575853651	4.99339422674446	-0.124094619238606	-0.155156835053063	0.109762043930591	0.0019973781370623	11.3222259577668	-0.454796156227137	-0.316309488096011	0.361903979799956	0.0058428121932984	2.55498219671092e-08	0.656169376179882	0.754342678028886	0.723252930297571	0.995386218539162	0.9234735964540016	0.9940208819860524	0.8955084698929777	0.9999026960966642
PLXNA2	4.79231021236579	5.29021175274284	0.132420744666229	-0.10548954751896	-0.5610056171836	-0.0954632244800427	6.66307483314667	0.294251990969919	-0.1278639339132219	-1.05882729881856	-0.172277741798436	1.68648899074643e-06	0.7709060163790579	0.8992435500823559	0.2994196157047439	0.8645954999147579	0.957751778443806	0.9955517965762776	0.6506850969628013	0.987370311709346
ANKRD13A	4.27323817712965	3.37725909530981	0.7671512756316271	0.499187794205562	0.776176838392091	-0.4287117441859679	5.38502776427014	2.22929852331829	0.8495910070220458	2.03342416942148	-1.04200630918183	2.72298684892912e-05	0.0349784686955555	0.403727544287486	0.0528089797294573	0.3077075591195529	0.505772769816067	0.9841830109296388	0.3309285183486917	0.8964496973689985
TPD52	3.9492007477822297	4.70549578532811	0.3854932860226071	0.0625084948924212	-0.254407451552382	-1.6909273244247698	10.1666868503503	1.4113398924113	0.121720028386928	-0.7935618095222409	-4.611294017538991	1.50094490883421e-10	0.169999707960802	0.904056642984606	0.434633517868956	9.3784210823867e-05	0.6782379122938704	0.9955517965762776	0.744338515176632	0.2918141367012434
ACACB	2.48372913394289	2.05484967919152	-0.551839849679643	0.8251347716490792	0.320880243066846	-1.02075828151165	2.3151658067233702	-0.961035371927185	0.829768043998795	0.526292360018675	-1.47461496790404	0.0287585564012121	0.345387412219121	0.414223946324464	0.603146152535751	0.152323004034783	0.7971838094152623	0.9841830109296388	0.8363023524481381	0.826771911526699
PAG1	3.2240631745245896	3.6747769015566702	-0.404011641639075	-0.2279894349392169	-0.0513443517243505	-0.157011072476884	4.32353031318995	-0.8478835488532249	-0.2760472009972819	-0.096593510757991	-0.27776353356473	0.000434016462745	0.404577158355448	0.7848464323240021	0.923825029761365	0.7836642188157779	0.831753977199172	0.9946724839724358	0.9751694083849916	0.9826023369461824
GPATCH1	3.17552506710371	2.66029331875028	-0.917192590130905	1.05339315825584	0.319287565160989	-0.516347985826058	3.59389968213957	-1.90956961068036	1.29934361458256	0.6362675185154979	-0.907858462326568	0.0013352233409595	0.0672812355960326	0.2052300911532339	0.53016399851775	0.3722913449687829	0.5641371551852916	0.9739900672373903	0.8012305847452847	0.9147387063520566
ICAM3	4.07248768330592	4.16317210338069	1.19122374897546	-0.225672848687451	-0.6604804370262729	-0.2476609582559869	7.03880984236845	3.9062288711375297	-0.3895776447605421	-1.856797628388	-0.6774809339193728	6.77876200676881e-07	0.0006233682405095	0.7001480734082378	0.075242836926218	0.504575091985786	0.1809652024375977	0.9929505386085898	0.3762474683662919	0.9345067111654064
NT5C2	4.33295777267677	4.47447486892642	-0.101529105246181	-0.5550988387310329	0.4320662163843211	0.0768209182154638	6.716829574441121	-0.274548212914043	-0.8881283590334441	1.07255922269377	0.180599453180958	3.1906905120728403e-06	0.785970706415896	0.383282566137239	0.293993611779882	0.8582564593948729	0.9612313176482026	0.9841830109296388	0.6469284649043863	0.9867157134674036
MCAM	2.2902190344251605	3.04994110162201	-1.4538326244833402	-0.1441513476958559	-0.838492091484109	-0.0878723709380025	3.21291951263845	-2.29358301744562	-0.134056997524485	-1.26911445284038	-0.120975086428155	0.006346354258269	0.0319516771341598	0.8943929718669801	0.222911674022751	0.904641088644457	0.4965052094808664	0.9955517965762776	0.5752233220813847	0.992415980827627
XAB2	5.053405840253981	4.50020472396036	0.216602880829151	0.379963957502356	0.0357417030825987	0.101187723379824	8.77101734582639	0.715020911582256	0.7183140228862059	0.1065503239459089	0.286257322365543	2.2406392718754706e-08	0.480977070126021	0.479011801211901	0.915963639190953	0.777004705649001	0.863463358740298	0.9865583406584808	0.973355702119063	0.9814058175202484
ARHGEF1	5.32181463761856	5.67145703194723	0.0822615181269442	-0.325400442537649	-0.542838717415582	0.3669072950302399	13.3800840326772	0.3188760279914939	-0.6703040975892409	-1.8393246714960605	1.12862998589573	3.61924501840605e-13	0.752368215392712	0.508574527122201	0.0773142323451527	0.269360712546302	0.9531278988774552	0.9895644448691642	0.3810915947094089	0.8807574912725361
STXBP2	3.86874424770322	2.0662892310268	-1.1255295617923602	2.88258216510958	0.446519454333834	-0.297469558652567	2.00531710920634	-1.856490952105	2.9727346198736604	0.7164481579577479	-0.427995687802461	0.0583066139895796	0.0750464905296765	0.0064934214953175	0.480417037543017	0.6724176470335249	0.5842803950545095	0.7799946522485693	0.7721867145907831	0.9683692562033848
MAP2K7	4.262321181886191	3.81504691618147	-0.21887986170056	0.321435283963047	0.4134934718685129	0.450060880790512	7.1297250962109295	-0.6879033383350078	0.584219924974351	1.16774203104099	1.17774405661161	5.05786852553716e-07	0.497701001968277	0.564113815384066	0.25359356063283	0.249620201121086	0.8660955406280252	0.9895644448691642	0.607432350363237	0.8751318203197656
CTTNBP2	3.70275552742094	3.3092668746093703	-1.04762678903234	0.499273404729442	1.12225111695286	-0.832433181311323	3.91532876255566	-1.90222499361664	0.570709446825317	1.96650987503402	-1.2846990771105502	0.0009276328847963	0.06932626965264	0.5731070761056529	0.060985013095062	0.2102261074906209	0.5678443439649111	0.9895644448691642	0.3490993204335038	0.8555772341082711
TOP2B	4.43042966515169	4.2273308205466495	0.0355734942569376	0.556136852286948	0.106847015381063	-0.3818661485351829	7.957158632891001	0.111525848723196	0.944817558724123	0.2931378393887069	-0.937768607318232	1.95599973632916e-08	0.91205589448577	0.353450166274447	0.7717437722838492	0.356993557522108	0.98917345288923	0.9789319336798598	0.917801664603428	0.9115148393893024
TM9SF3	5.705394037773269	5.989067366196481	0.0115301883212289	-0.3317590474433339	0.4858976127260829	-0.0812868112005822	13.480696807116498	0.0492600259332933	-0.811783017517914	1.76627197866634	-0.2796196715595689	2.0506476146667695e-11	0.961105284921974	0.424657048144079	0.0895425891727693	0.782156469115336	0.9939142270936414	0.9841830109296388	0.4060167306668578	0.9821185720547858
NFKB2	4.86480111386887	5.872128628855929	-0.372335633322246	-0.808478283161508	-0.925890045210476	0.558340524455638	10.2025650717114	-1.12720437717996	-1.34787366768116	-2.4126359431064905	1.42171775365247	1.5047476612545601e-09	0.269951933998378	0.189376635927937	0.0231893426696076	0.167377369284643	0.7522167014940112	0.9739900672373903	0.2368657702455015	0.828346617487237
UBE2T	2.53174943262704	2.8408762687047004	0.408239832382932	-0.183079870132668	-0.170928775658861	-1.18473910590862	2.75303789927124	0.742900100395766	-0.193370617974446	-0.295653448747729	-1.83291573639684	0.0127977696601906	0.464558947784861	0.8482953654497559	0.770054495062958	0.0795484476866029	0.8567066358443448	0.9946724839724358	0.9176146757922996	0.7676627018033467
PPP1R12B	3.1827693706796603	3.47228001345546	-1.00881122448579	-0.636882499658064	0.467450694545505	0.319773923515883	6.40715747132648	-2.81094538772781	-1.0507004364621	1.26281212044041	0.73840973603625	8.685420222778531e-07	0.009265542588852	0.3030645519130589	0.217865234021241	0.46687905986111	0.3792731759084609	0.9743936315784004	0.5703275146630574	0.927103558043912
DNAJC10	5.66859234006134	6.15682788254009	-0.470296620405336	-0.248747982401815	-0.1739842813255339	-0.1059533418376	19.9230316829096	-2.42821064359592	-0.712787111769723	-0.813602398872535	-0.438640803462347	2.85920915225615e-17	0.0223967315722905	0.482326127252448	0.42326149706454	0.664545224997664	0.4561038134502146	0.9865583406584808	0.7366661279279991	0.9673221617387332
GTF3C1	4.092815983611819	3.5115119662848	-0.728887717614667	0.7315428020554631	0.8839235948988059	-0.190274389284423	6.11009111929881	-2.00824284077951	1.1827549516260705	2.28607092635505	-0.4328360328507489	1.85459434124848e-06	0.0551114363143372	0.2476095131164919	0.0306433570671711	0.668703280407555	0.5362316910083225	0.9743936315784004	0.2661995445987841	0.9680251003404444
IL4R	3.77192211541827	3.76224930901417	-0.251078459876303	-0.0013223123932558	-0.1702765092275799	0.372521619784382	5.53829594163938	-0.626518564321886	-0.0018769083777094	-0.3757125382345049	0.771010575491178	2.11258789830405e-05	0.5364915969726289	0.9985167980295993	0.7102009870703492	0.447764964578966	0.8802965836192994	0.9997299144638372	0.8903822022360521	0.927103558043912
USP33	5.45122455443452	5.0573620022099	0.254836765696927	0.0231882721689023	0.227888223624891	0.1138026466593569	9.19701800283365	0.860579803407807	0.045568330658167	0.701161573671316	0.331938077649042	3.86911149195117e-08	0.397838574198235	0.964031677598556	0.489889728608947	0.7429036126319	0.8281329750093129	0.9997299144638372	0.7773208465657859	0.9761098300002428
PAK3	2.86784229456921	2.74737541684568	0.509358822478348	0.61959028341534	-0.15631248167514	-0.8314378442407891	3.3910493738975096	1.0909295375807802	0.7261445760214409	-0.286033274275028	-1.41662942795581	0.0030463208776568	0.285844050664161	0.474236861298661	0.777187759965242	0.168588844197022	0.7596696161976068	0.9865583406584808	0.9210035101951948	0.828346617487237
SNRPA	5.81221332057995	5.7124430124395404	0.549151143733252	-0.1649200805054369	-0.372187717244302	0.335271383613751	12.0780708871538	2.06900067575801	-0.3438261342604299	-1.20999249768788	1.03994686372212	1.1413897311939201e-10	0.0486252610534085	0.7337693893575831	0.237181006976586	0.308276845642891	0.5288162331891582	0.9940208819860524	0.5910050053412632	0.8966667029490426
EXOSC5	4.4159295759196695	3.90775924255458	0.163378341952624	1.31357073646575	-0.1076315207571809	-0.860466625206313	9.66360627408144	0.7589035077319641	3.3997069197993	-0.448337463105525	-3.3295862811019803	4.519662109348051e-09	0.454979103063341	0.002286491031757	0.657865513124099	0.0028091257901369	0.8535550351129593	0.6847438931945963	0.8656175716246797	0.5111456562426369
DYNC1I2	7.06051580671409	7.2968559953154895	-0.3011022097313029	0.156142450583914	0.155696955055959	0.0566784315496522	14.9992788635902	-1.3103375076895902	0.384432247962416	0.570142211285338	0.195498634973743	2.61072499097858e-11	0.202514068672898	0.7040495239242579	0.5738859698403029	0.8466761348444549	0.7034129901350088	0.9940208819860524	0.8217971985381461	0.9841560077562164
APBB1IP	2.35892517441355	1.25237274142178	-1.09329975694999	1.82689517709575	0.0626805477396464	-0.505154775106732	1.06772011252615	-1.4308874417629098	1.49436702196438	0.080041841184981	-0.584628268239905	0.298112090097788	0.164607678294063	0.147251657525017	0.93682343163849	0.563865629256083	0.6718614851960728	0.971925521036602	0.980236360063076	0.9483306590775558
LRCH4	3.3746406475485	3.78415757327484	-0.356649433051091	-0.1838675232242149	-0.403753997193898	-0.1353179041881859	5.872695186743179	-0.908987372118944	-0.26352872147137	-0.913564326102366	-0.2841499750803259	1.55438562625397e-05	0.372408018978671	0.794222688030206	0.3701223581881599	0.778558542142919	0.8148829184672772	0.9946724839724358	0.7062875248905166	0.9815577212208106
FAM76B	3.66847204977907	4.31140899418223	-0.8475957050210129	-0.500127530534692	0.107529066143415	0.1123075538110309	6.72976754452459	-2.25808450672312	-0.781777447658528	0.26066633735545	0.253362473005695	2.38168671627572e-06	0.0326668523506548	0.4416120072306961	0.7964265898915129	0.8021379120518499	0.4965052094808664	0.9842908983664675	0.9284274285479308	0.9831193040749956
SIRT6	4.39651471656088	4.61869827804108	0.0363044720676519	-0.0664212992489837	0.3082920943114389	-0.330545232742042	8.98730561781326	0.147177532779441	-0.1523862447783749	1.07139182437517	-1.08173820894426	1.6415696361082402e-07	0.88425309842909	0.8801889018489849	0.294894007325061	0.29067570248026	0.9837840207003384	0.9951059918965218	0.6473560577467583	0.8899078182479114
POLD3	4.05708205514007	4.731988467099111	-0.326466404160275	-0.403704235817267	-0.362899220749007	-0.202147995738174	6.89979042872667	-0.8160172585032409	-0.5810487991752961	-0.8148368013758691	-0.432251155354431	1.7174608987293e-06	0.42197267967083	0.566395499824402	0.422688248870484	0.6694385918215121	0.8381795830873384	0.9895644448691642	0.7365169609778147	0.9681246697093012
CAPZB	8.22576462165051	8.37805249545994	0.0217537738320942	0.1362511655355819	-0.346300065887418	-0.0408238293319497	28.739917481820303	0.141646587457571	0.496828547851625	-1.95830161590458	-0.216820293567276	2.5930660308875404e-17	0.8885099357709331	0.6237465183403901	0.0616606311223305	0.8301930685206959	0.984998915664878	0.9895644448691642	0.3506736542589311	0.9835149429934256
GPR137B	3.52055563008042	4.08393428166836	-0.795592011084071	-1.16756622092305	-0.13095971526646	0.7755090155994241	5.30654104752716	-1.78425826616941	-1.58458135853856	-0.2840574242136789	1.58212475132871	4.40873812957758e-05	0.0863977332706006	0.125784505721803	0.778715273712966	0.12670144050735	0.5976434573973858	0.971925521036602	0.9218537204674454	0.8121476885426917
JADE1	4.19487364290672	3.68202766398071	-0.041115412838568	0.457972732335452	0.722956865227234	-0.162730637780077	7.39001007901371	-0.149606329257998	0.9714070481935608	2.3646691207840296	-0.493644360022947	6.717843181178721e-07	0.8822899643279621	0.340951337881567	0.0263096660655449	0.6261593992628339	0.9834285996003306	0.977506017698868	0.2475259392361539	0.9631159522614464
SLC25A43	3.70500089901847	3.4483306898107005	-0.885864959066653	0.260535088534978	0.109205083276383	0.484666302842321	5.2337137067505095	-2.07274154610075	0.3676254737781479	0.24549771313381	1.00972059586258	7.370545984092521e-05	0.0493224491323327	0.7161283800786351	0.808233405547003	0.321934591330399	0.5288162331891582	0.9940208819860524	0.9328292246576972	0.9014360499304244
UBE2A	6.10511010069541	6.33751485713894	-0.257027942993245	-0.102363319602505	-0.0876153765007534	0.0748647246434932	18.399429826757604	-1.22274275230485	-0.278731696196996	-0.3727427863150639	0.291214664449883	2.1401295027095893e-09	0.236614622837579	0.782662721921092	0.713736991754857	0.7732060572397579	0.7318780796159291	0.9946724839724358	0.8929932392742529	0.980384626099532
FGFR1	5.535075376637191	5.70832334288105	0.236914906884678	-0.157831798480094	0.159429773948542	-0.110431368925781	9.0337898374581	0.6792693874587479	-0.253816538853358	0.393376526016604	-0.25913598112531	1.17824030846793e-08	0.503019047965425	0.801675809809201	0.6972877467298989	0.797673035955251	0.8685269842833832	0.9946724839724358	0.8851237655087841	0.9831193040749956
FBLN1	2.9485464554658103	2.8701720860337203	0.500147790890171	1.89467911702062	-1.48695607504589	-1.9173947573243304	2.00983892081163	0.6570672276410239	1.291946429908	-1.67508533678937	-2.04262972740038	0.0571656751047854	0.516912556553518	0.207823921781147	0.106152386418116	0.0518435334176115	0.8712181418215396	0.9739900672373903	0.4320508431466953	0.7222416022013867
CST7	2.9883955154247897	3.73088628374952	0.200508322020643	-0.539326809709627	-1.45425128796047	0.555314136682391	3.6014574006985702	0.351434022541238	-0.493173993274234	-2.11236679983605	0.7966975703141229	0.0018768487968397	0.7280980479376359	0.626033942668579	0.0444230012971893	0.433109927824694	0.944791092263354	0.9895644448691642	0.311266933302447	0.9246949621841988
MAP2	2.7607929538964	3.04338539911958	-1.24186710590191	-0.8679908546607751	0.255076692841445	0.948660980265222	4.823280677997481	-2.89926114505817	-1.19764878116947	0.593815774689327	1.90677696785321	5.3579716315940506e-05	0.0075053821076267	0.241858632433276	0.557766907685577	0.0676573697960059	0.3681519326930693	0.9743936315784004	0.8148186077692255	0.7633802829920355
PIAS2	3.95705414595026	3.7543268381005	-0.4892448668661879	-0.167437701880114	0.307371423561027	0.8912381080037309	4.913969756908959	-1.02141020435758	-0.2054324324228839	0.593633058051283	1.59318353442868	0.00032466067932	0.318090852135056	0.838835545174621	0.559200244771356	0.123210302639938	0.7835431574894386	0.9946724839724358	0.8150228977328421	0.8121476885426917
ARAF	4.97476601827389	5.62048504007252	-0.0178648064993223	-0.539821185180066	-0.586871896251577	-0.0013548423626166	12.23268314402	-0.0631255226512373	-1.02386938414537	-1.8204916224947605	-0.0037860996540051	2.73530128862771e-12	0.950149359946145	0.315329420677705	0.0802143600326898	0.997008037512648	0.992182688889342	0.9743936315784004	0.3881119970969429	0.9999026960966642
MCCC1	4.01594356382929	3.7835766773981296	0.0670231668377778	-0.0678455010181343	0.0957453558970468	0.3993817455199	9.036001818148607	0.260875213441572	-0.1443283787990709	0.331597867902884	1.24102966926704	1.6749366068193501e-09	0.796243959690016	0.8863540982754141	0.7428510472152379	0.2256760100382	0.9652984192257784	0.9953135124014872	0.905004273344332	0.8581326677922873
LAMP3	2.45306666584731	1.9141318239698504	0.5154078056205029	-0.534129387749776	0.7659978671507621	1.56681824351194	1.59326972760496	0.9191087656117692	-0.515778866880057	1.1170839950825802	2.14467420280108	0.129309157739964	0.367048307966057	0.6107067144540239	0.27499939740256	0.0424971657147768	0.8109123946134204	0.9895644448691642	0.6266506092192897	0.7171635100679621
ACER3	4.81286148577486	5.84772303112632	-1.14425136639633	-0.332216224217498	-0.260546998784657	-0.509654174895314	11.4404089657717	-3.53724941462947	-0.615235184173591	-0.748598526537102	-1.3342793433863	1.6522335282904502e-10	0.0015592486362613	0.54376540093239	0.460906279781401	0.193849808059556	0.2274903779571017	0.9895644448691642	0.7600689940126439	0.8451133913371767
UBE2K	5.55279066645346	6.06493783894962	-0.4240759418282839	-0.49298804030671	0.259947564828456	0.42263990679143	10.9570855039545	-1.43210812168822	-0.953138399912985	0.748714495363626	1.15369986253518	5.05371766131753e-10	0.164359715131794	0.349594247675868	0.460909345868217	0.259723918895819	0.6718614851960728	0.9789319336798598	0.7600689940126439	0.8785490511955405
PIK3C3	4.661269160711269	4.09620594128328	-0.226693389748945	0.6947132655291339	0.3891315487632079	0.0413365758370623	10.6596029036642	-0.96317612457492	1.63385120117688	1.4852491493073503	0.1411293503845899	5.5154836775646296e-11	0.344332469765132	0.114342622819363	0.149502757931782	0.888855544256552	0.7970918441674536	0.9705335973895208	0.4963278489576983	0.990712643843248
N4BP2	2.8064197337862	2.67064578167055	-1.71301873606291	0.227025860337336	0.0861652102654363	0.600144044987411	3.54245194955058	-3.3048173473987204	0.265287847506502	0.167691639282518	1.02498093863557	0.00152256349554	0.0027749459455847	0.79287980252081	0.868123421960243	0.314814550328752	0.2824300323866925	0.9946724839724358	0.958417900904092	0.8994701437964345
TIGAR	3.7955208573106	4.8008283181576	-0.233200363347753	-1.44349826672038	-0.191360094895058	0.3558288249270999	10.0673739255154	-0.8613376481351129	-3.08008175552013	-0.620869411679006	1.09763057940168	5.169324326045779e-09	0.397041141181508	0.0049436881140429	0.5401385454155879	0.283171124477908	0.8278180364731599	0.7799946522485693	0.8070719897642553	0.8857382118088878
TULP3	4.0979215816060695	3.9711055225985	-0.337928883021302	0.3920009151366679	-0.418428631220919	0.134908593241989	5.30685300961485	-0.7567822851746749	0.5014908488565128	-0.846263351079078	0.261300272283045	4.0594368472601895e-05	0.456016629293243	0.620266841821479	0.4051291698596199	0.795980515692572	0.8536691438074983	0.9895644448691642	0.7262712591371259	0.9831193040749956
SYNJ2	3.769252372064	3.63486818798596	-0.198517638043219	-1.13190244781957	0.4399879955449911	1.6674895442689397	7.098455236353161	-0.6051631993726171	-1.9266031308391005	1.25614681370642	4.17047795847551	2.28702086436623e-05	0.5543418153749561	0.0658024951658728	0.246228049362369	0.0003691846173448	0.8869053539303219	0.932522882661496	0.5994648989742689	0.380336687151899
PPP2R5C	5.722782315419299	5.71063538773659	0.4083304130969939	0.10935726795366	0.263547419377149	-0.297882416960858	12.2330171357198	1.59287461792127	0.237432381453464	0.878738550553938	-0.926677821636101	5.3344633631499793e-11	0.123327807876543	0.814216490871823	0.3876633474631049	0.36301682669773	0.6447713192609322	0.9946724839724358	0.7170022534649473	0.9121509136277696
GNB1	6.76481951731434	7.07413609849166	-0.299804370835659	-0.1545542641993769	0.277405178646798	-0.0541241044604483	17.6062328491316	-1.42541379549552	-0.419926612798673	1.14680498679473	-0.208198304614328	1.76866534689892e-13	0.166550254636664	0.6781901680214221	0.262442386554013	0.836832203630386	0.6728741341291473	0.9895644448691642	0.6154119841303665	0.9840605155534812
HOXA9	2.9044149361569	3.84174140078186	-0.290131552830589	-1.03588833931694	-0.329963012563111	0.10695646142059	5.4272946026544	-0.7671015895522909	-1.57158297548993	-0.783172457552183	0.245306412496015	5.09858296838448e-05	0.450470409273082	0.129198256583378	0.4411616774003839	0.808417226685972	0.8516813862237098	0.971925521036602	0.747936763995382	0.9831193040749956
EDN1	4.149679479718221	3.84267981326402	1.6811581214464	-0.488430690102677	0.4465396342140999	-0.543452056466334	2.8335485536803104	2.4667233730749305	-0.408346187932719	0.5648394818268829	-0.6560948508952701	0.0119584138270277	0.0212294038420077	0.686734051312869	0.5774843355382441	0.5183112711708551	0.4561038134502146	0.9909977060121588	0.8226454087834908	0.9364218093433446
MLLT10	4.88879284757805	4.87911428251414	-0.29147355477526	0.195990902022673	0.30495310703487	-0.275120450942438	9.71188111420274	-0.93474593350239	0.3501184954467299	0.8835624826400229	-0.7072176009404201	3.88324380738448e-10	0.358520237807487	0.729070254402257	0.385029781053772	0.485722341695915	0.8052023497630161	0.9940208819860524	0.7154386562658362	0.930123190527666
ZCWPW1	2.84445489655073	2.30141337757989	-0.175391131719098	0.634331697844836	0.423825535292808	-0.3682014678437439	3.61308842224106	-0.437019550293876	0.9120093453647892	0.9711928355829058	-0.7535078048332711	0.0021179006987674	0.666684313152867	0.370167795527806	0.3431672801318139	0.4579511270743839	0.9253161947490872	0.9841830109296388	0.6851304645438672	0.927103558043912
ITM2A	6.588872460190849	6.8352528335503	0.119328427247881	0.8421916404394559	-0.7311891333108321	-1.29190561701881	11.2870692307691	0.33828012322805	1.32706822759661	-1.78375500994493	-2.90826413286288	6.51578274952369e-10	0.738016459159588	0.196023675863885	0.0865004464554899	0.0073501393455197	0.9480831374374318	0.9739900672373903	0.3982944613225319	0.5814235535264577
NRDC	5.72156019607944	5.28812753969676	-0.3207961569816689	0.4492821079980679	0.152927345425729	0.190107460154846	15.7874873431681	-1.54392509161105	1.26065675378818	0.6764942848101372	0.77103522079161	1.09206801201592e-11	0.13576613193806	0.218635211051457	0.505176486677385	0.447652768807487	0.6507222893971385	0.9743936315784004	0.785732481558191	0.927103558043912
VDAC3	7.07122625019816	7.38997656419827	-0.0158649932500138	0.159692557847256	-0.46654465159354	-0.321195803741698	22.3650488345787	-0.0802774394251088	0.4326969696901729	-2.0420256389667	-1.26495119549898	1.6604323151551898e-18	0.93663133801004	0.66880302644502	0.0514150246350708	0.217109425376349	0.9914222356742	0.9895644448691642	0.3288943116060178	0.855752879100826
PCM1	6.09560286717453	6.25676176939758	-0.527284490173753	-0.0578782713805703	0.336024040699943	-0.14301610509524	12.5501427761767	-1.6961483593680098	-0.104735570489288	0.986477407141109	-0.3675886635058939	1.54214793530303e-12	0.101801095639698	0.917389438669812	0.332990733270757	0.716155379406543	0.6230130752561803	0.9975106346521988	0.6776528155617337	0.973031864774006
TNRC6C	4.30496314203059	3.01641114827345	0.0773233072289625	1.1167420797526202	1.18955093598821	-0.433183671270442	5.93103993257764	0.249429025078082	2.03366524625034	3.46570579755269	-1.1184636528736398	2.94165763853063e-06	0.8049889949435541	0.0523087611052003	0.0018504202004248	0.273596794362806	0.967316488260503	0.9163892309773236	0.093916236393663	0.8815208153592109
CBFA2T2	3.5301569267233	1.58532092929997	0.444721792716356	0.773088523853057	1.3807608525943798	1.10021358853152	2.1859060433213098	1.1387527667181698	1.22503732411518	3.2599587804105896	2.46327196310306	0.0430807245070421	0.265914547401664	0.232529699508246	0.0032896286987563	0.0214580870233455	0.750810551618724	0.9743936315784004	0.1193884077017686	0.6609013569744623
ITCH	4.30715301914114	3.6430264816118094	-0.8698785532034929	0.446541727663448	1.25769636478405	-0.0302321712434142	8.46046450697217	-3.05644212184253	0.96216751388713	4.3243932658387205	-0.0900705214791443	6.0965374977960605e-09	0.0051295760631477	0.344829232034751	0.0001998052915874	0.928921467070776	0.3287403260260088	0.9789319336798598	0.0473705045471794	0.9937136957384312
TP53INP2	2.8091147817125	3.81981466698955	0.0215746573966227	-1.52044241389057	0.1845916508135689	-0.127215079979349	6.95496212112129	0.0652798528038939	-2.58604003637158	0.488500377926283	-0.308814846849565	3.99417224628426e-06	0.948491755366778	0.0156654995862881	0.629975558217548	0.759981610834032	0.992182688889342	0.8932682592843203	0.8511573291705861	0.9800716004279374
SDF4	6.86646360713125	6.725585846399139	0.0601368001004682	0.2271807158782469	-0.324927482512623	-0.0625084947715829	15.1729896679805	0.281279518113625	0.6104767407748671	-1.36275407339469	-0.248538863629382	6.028645237734611e-10	0.780999288654729	0.5475514197971451	0.186235316556745	0.805985812778952	0.9599602970348424	0.9895644448691642	0.5374988339882724	0.9831193040749956
TOLLIP	5.086495932703389	6.14190253858163	0.150458968867465	-1.4460339159446898	-0.500073461373696	0.193696194752295	10.05882038482	0.419951310772947	-2.2588008095255803	-1.20593734953256	0.4422376830717779	3.4904301677533594e-08	0.678073657116691	0.0325169006176099	0.239210222304036	0.662107856702418	0.92681424186761	0.9083224298288868	0.5932038199651187	0.9670818777279944
UBE2D4	4.329670449331871	4.43761404247052	0.210050568768486	-0.0519392211402395	-0.0073776933658335	-0.313205859354762	10.5890697970034	0.8339661613791959	-0.1116871409437769	-0.0255100965620779	-0.962123722452162	6.35340666939945e-11	0.411896850990095	0.911929254615928	0.979842885154703	0.344850811205515	0.8348773640815125	0.9964301353927792	0.9929737960976844	0.9087903173271122
RUNX1T1	4.92373643177899	4.656155540050969	-0.12989731627497	0.3021261420731	0.470621484675549	-0.265026224658981	7.39921382486007	-0.334085911973385	0.4332997349089471	1.09219569490788	-0.544672645116392	7.404184246703809e-08	0.7409945487517071	0.668370724892393	0.2847646058656279	0.5906203043821391	0.9493922561676124	0.9895644448691642	0.6366642858056673	0.9545668131022668
THOC1	4.42748322855452	4.815639702754019	-0.539155263649975	0.1531905195183669	-0.330434839824984	-0.267286979123501	8.88899074339443	-1.59685328032754	0.251336513156011	-0.882543440964797	-0.638792823521673	2.32011309977266e-09	0.122382707745088	0.803529820937395	0.385570164703451	0.52854541521482	0.6435837403600284	0.9946724839724358	0.7157686049079831	0.9396992581559775
FKBP7	4.65399456664632	5.120958779730139	-0.247707446938601	-0.0899762346812416	-0.2766502147503989	-0.344764322040323	10.3277773107135	-0.8302111283070179	-0.1712994995295269	-0.819031152947188	-0.950504435930228	6.149569616591109e-09	0.414325422939207	0.865314641857246	0.420561406060672	0.3506879883082109	0.8352791246090516	0.9946724839724358	0.7352878784714161	0.9107456436066538
OSBPL6	3.47785564518197	2.65789127069492	-0.292220193597611	1.15371301491258	0.6246065262885561	-0.3504734885644009	4.050300153461491	-0.8992055228468421	2.15794156243998	1.7517994900223797	-0.923558566166305	0.0011220823504818	0.377735143809257	0.0415093689308989	0.0929842601707559	0.365361800498367	0.8163670378727051	0.9091059037951976	0.4122169383495138	0.9132006839028796
XRCC5	7.25943626806813	7.24715638128095	0.0938494612522002	0.267463889934782	-0.144506219652504	0.0120951640281685	20.123174189943494	0.4466141255913289	0.7031619582067611	-0.5928613573440129	0.0455424812124136	1.61738134754858e-14	0.659138965777155	0.488208561893582	0.5587506799828029	0.964023727683713	0.9241645310427764	0.9872494210080642	0.8148186077692255	0.997673474304422
LXN	4.37008527528458	4.507920786447861	-0.389109702130446	0.076907803483553	-0.1760425251127	0.176674750478845	7.10455990538892	-1.21486856396992	0.140754175679242	-0.49248466618977	0.480544410913898	2.70074382147072e-06	0.236354931097516	0.8892575018140291	0.626924304707465	0.6353631347334621	0.7318780796159291	0.9954931033290834	0.8495354355288105	0.9634710704841782
MKNK1	4.23056203010994	4.13094052206062	0.216897568276271	0.12143743880609	-0.226490657363473	0.185749751054736	6.30058308643351	0.567093457909104	0.175509643886533	-0.5146178612380251	0.3981557666140379	1.15287069746396e-05	0.5758563501559429	0.8620392568358991	0.611351533470706	0.693797205290854	0.8947979571650474	0.9946724839724358	0.8415604754925167	0.9717048479822056
TNS1	6.327923450849871	6.055147947676639	-0.2064951703989949	-0.1450691716615199	0.584698057812685	0.21018997651221	13.1182423946808	-0.7292887623731379	-0.296589914727471	1.87361694829328	0.606843861508482	8.7555930113915e-11	0.473064116729513	0.769137102510883	0.0737492197521645	0.549219013735949	0.8613128721816027	0.9946724839724358	0.3738354873490814	0.9439166584080134
REXO1	3.430591450145529	4.32739982990411	0.0191911870307119	-0.8711852375141701	-0.781175359621345	0.203734644409859	6.0863325991288	0.0497892941086665	-1.18517132109524	-1.7092450305697302	0.435465728273883	7.68308000859361e-06	0.960674030957315	0.246847010842678	0.0994532896751326	0.66707330795242	0.9939142270936414	0.9743936315784004	0.4224787473707936	0.9680129735121652
SAR1A	5.86255067362553	6.164619270583481	0.33401337948419	-0.014596577026241	-0.1246246468699849	-0.3943424900323529	13.4244755913278	1.28448673432254	-0.0308712174799077	-0.407768444452562	-1.2069504878745	1.3810993959886804e-11	0.2103988611447139	0.975608465073057	0.6867937901270239	0.2384967228308989	0.7115945955376431	0.9997299144638372	0.879557078102769	0.8691785389629973
CDC14A	2.90497767503332	0.8606385954592991	-0.565200913791754	2.00015882247564	1.36302967519976	-0.108649332161221	0.965602775341109	-1.00351695511609	2.2758143040194803	2.41062919018488	-0.170730402593599	0.3460869838321019	0.324878283697348	0.0318038844465939	0.0234099586288728	0.8658212516905079	0.7872180236159471	0.9083224298288868	0.2374379048097793	0.9874559296007062
RAPGEF3	2.92919986762682	2.23663030798609	-0.6322533243804599	1.15245697498366	0.335242214534188	-0.4437700202886699	3.58578488172474	-1.5912842436214	1.68490539610445	0.7880218134494259	-0.9198089989926048	0.0013632025405683	0.123632508983135	0.1039748988967539	0.4378098608415639	0.3661282221971499	0.6447713192609322	0.9652579185529184	0.7467754493830973	0.9132006839028796
CEACAM1	4.91374557908822	4.91334549734505	0.0694186125431435	-0.5921450124231321	0.4960269301851379	0.391951146770141	7.327163642207579	0.1657483576717519	-0.7901080558143639	1.07419489809072	0.7478117577733129	8.81856012157073e-08	0.8696371098239151	0.436612062687903	0.29260384296032	0.4612844978669589	0.9802871365321408	0.9842908983664675	0.6454046413414841	0.927103558043912
SENP1	3.12443647089246	2.7989746901446897	-0.5071129982011989	-0.135342417397829	0.766909821542946	0.372454447442883	4.700820132969129	-1.43348399534767	-0.241031944811024	2.05325503827838	0.925038329761212	0.0001879882102484	0.164068816958276	0.8115693903941951	0.0505959440199396	0.3642984198830929	0.6718614851960728	0.9946724839724358	0.3278939880107703	0.912751214942668
CIC	4.11986871935804	4.4159003793299005	-0.4243182729170759	-0.558797601366455	0.1544322467745	0.254851517000136	7.59766342534175	-1.13604611212517	-0.860749919841628	0.3861280888015289	0.559159839478196	4.59041268043694e-08	0.266300769294066	0.397244162900746	0.702543524605944	0.580837654156855	0.7508685197664855	0.9841830109296388	0.8878514710738808	0.9510614620204888
FDFT1	5.61525153609605	6.49202226926026	-0.253354541694006	-0.43395153247712	-0.9796846264639428	-0.6006223945661989	9.47730298966337	-0.818611120957617	-0.8125173218055091	-2.95641643585349	-1.72510773390433	7.065881873741979e-07	0.421373275877174	0.424836151805241	0.0071108351590952	0.0982209996437184	0.8381795830873384	0.9841830109296388	0.1520837901629288	0.7793172320136894
PAFAH1B3	4.957995720293731	5.55858202885213	0.8062426080857429	-0.456055708227952	-0.775721437925085	-0.211390856377603	8.60241869247754	2.7647123400556097	-0.8108556053373029	-2.2382616862049702	-0.58610992176353	1.71701127055737e-07	0.0108233744957544	0.425486942482227	0.0349513920561479	0.563480378408344	0.3867641045307169	0.9841830109296388	0.2799062924693625	0.9483306590775558
OPHN1	3.2593544037037097	3.16311190587988	-1.0992266486693298	-0.1844180409267589	0.599081664847427	0.5239124336289579	6.4953274213324805	-3.58994356060821	-0.381467819369293	1.91860090164424	1.55483839203786	4.94953104297304e-06	0.0013541966953189	0.7060873127988821	0.0661807863411059	0.132904668706319	0.2116672933838975	0.9940208819860524	0.3582955987449025	0.8121476885426917
KIF22	4.392928869037029	3.64400153040197	0.364930441915451	1.12564850462974	0.193631711551693	-0.8935227003815842	5.889757205657	1.02710264810764	1.80968612418217	0.489205300669102	-2.0930173553452502	6.52963312524974e-06	0.313834240663276	0.0820475947628566	0.628823210452506	0.0465287781220527	0.7818887325371734	0.9351522193879254	0.8505286335522131	0.721563753308394
LRRC16A	2.39126152078112	1.51949976690149	1.10384269722673	0.8368812394656329	0.516558461105306	-1.03423844153904	1.48675543277809	1.9592635629927504	0.815448098470107	0.8134328291532341	-1.4813778487622402	0.1519623721173	0.0609067047907393	0.422378738266756	0.423517181202811	0.151203381489683	0.5548249886842122	0.9841830109296388	0.7366661279279991	0.826771911526699
PGM1	5.24580998731067	5.65320450153851	0.0909198581787038	-0.144437512200991	-0.63464776006583	0.0125796683282076	10.6957055615734	0.326974438197597	-0.28902008817791	-1.99923743257178	0.0388203947112905	9.4896809122415e-09	0.746485043020256	0.7750557181657679	0.0572149206148172	0.969377572450293	0.9507380065190668	0.9946724839724358	0.3417878197357583	0.9984315844374176
DDX1	6.087667778286541	6.15830377202176	0.2134902054182469	0.281192339751052	-0.3397096377321839	0.0476826558598978	15.5955955130478	1.04063940902952	0.7603027686294721	-1.39145764788601	0.188406966117117	1.1840382524180701e-12	0.3079608130818489	0.454214100528751	0.176352716718554	0.852125953575006	0.7774622600431587	0.9863901350104668	0.5245948574798274	0.985487129236135
DNM2	5.13744990743653	4.11833091643988	0.5727343235547521	0.513315654602147	0.697600437764203	0.3545680368123929	8.05949322883424	2.03702938566295	1.06197294758697	2.20905325035676	1.06048267457766	4.4482136507676e-07	0.0523311744145417	0.298689361499633	0.036701496446293	0.29983922716877	0.5288162331891582	0.9743936315784004	0.2866595947555349	0.8953508267890119
EPB41L2	6.807481664529481	6.96387581116441	-0.400135021942696	0.181909849284599	0.158945088238792	-0.5165266287600371	17.879087564718002	-1.6817454305004702	0.4261949278727629	0.597567270379663	-1.7088799594871202	3.96452846498565e-16	0.104592853360323	0.6734736376146739	0.5552980695270721	0.0993858239740222	0.6246247550277494	0.9895644448691642	0.8148186077692255	0.7793172320136894
STX7	6.54267112214866	6.38809339389142	0.0357332327766109	0.142983910344295	0.441271476582345	-0.23635580577576	15.578798412528	0.144566474195498	0.318092615744685	1.58048856899247	-0.7434904215543949	1.05907331081388e-14	0.886167969716909	0.7529556062030992	0.126085298956179	0.463850921668545	0.9842949484022288	0.9940208819860524	0.462109726931181	0.927103558043912
RABL2B	4.081823988108059	4.39701518759863	-0.25975025943857	0.155146084992458	-0.719221393725037	-0.297181837811166	8.262176184667501	-0.843225704107866	0.2905570075547349	-2.13043397932277	-0.849080008814597	9.03907256783617e-08	0.406877064618077	0.773769942817248	0.0430385022242401	0.4042040390641429	0.8324242413131425	0.9946724839724358	0.3089131888390102	0.9212864972130778
KEAP1	5.49924441877909	5.68738894369318	0.0534019608746661	-0.414125866237277	-0.13225928143846	0.2196677269453119	12.7068958903788	0.199755840994911	-0.889968703946023	-0.443772350749506	0.690836724846242	4.2571879182724894e-10	0.8432615681493679	0.381677281343285	0.660926436720717	0.495973699295174	0.9738498726953326	0.9841830109296388	0.8675135928352664	0.9329224294180298
SLC35C2	4.80929768191922	3.9167853891070097	0.510116462528627	0.5874067527472601	0.536608554582973	0.197834093853614	9.48711047830511	2.08637064233168	1.29493770217999	1.90867135043666	0.63044974349953	6.272608255698971e-10	0.0468970852100186	0.2067234156285619	0.0674020209217317	0.533902995101049	0.5253342381516228	0.9739900672373903	0.359806221332856	0.94123488105886
CRYBG3	4.27568986627602	4.278071308539951	-0.971818618795627	0.296008235724623	0.0446172212597506	0.301775529628818	8.09226625853635	-2.92846574417688	0.525472883357839	0.125091043680787	0.776105322663008	2.4671465655201695e-07	0.0074089645777299	0.603707791005567	0.9014903633354608	0.444694189129999	0.3673614648334551	0.9895644448691642	0.9681753538466772	0.927103558043912
RFX3	3.90641306881183	3.7894702120853	-0.231417753479659	-0.986060331828824	0.818129164041898	0.9647682932674928	7.05010409883333	-0.674851639054992	-1.63703047179667	2.21591449105709	2.26655463343104	1.73765499754325e-07	0.505727366929505	0.113672730418131	0.0356578465931125	0.0319698262821452	0.8685269842833832	0.9705335973895208	0.2823142377315935	0.6893057226895865
RIF1	5.26032002508183	5.0980802565014605	-0.500736473856069	0.0019283732501958	0.56664438786424	0.48599273501005	8.70467557055108	-1.40694972985665	0.0032124978433916	1.44719353009497	1.14108116351277	5.6542219114459415e-08	0.171431905899987	0.997461462666072	0.160103053630249	0.264324357140959	0.6787547012344127	0.9997299144638372	0.5071738840805193	0.8807574912725361
RAB21	4.70651241622097	5.66146461501812	-0.264672167425543	-0.6965474092116989	0.16031573040801	-0.159061600738647	7.4156206216632	-0.703279432376931	-1.04610283677541	0.350319386488066	-0.3322028434665269	6.07546886181488e-07	0.488561805166572	0.305746116040885	0.729090944050441	0.7426647875324209	0.8636015625217822	0.9743936315784004	0.8983385603393264	0.9761098300002428
SMARCA2	5.480110862782559	5.69368011031281	-0.130390060197085	-0.4317320286601049	0.353912931849849	0.0316453701738285	14.990806731889	-0.556812455092901	-1.01643178528827	1.35498376997565	0.106401986218575	2.61441310148217e-14	0.582417292145108	0.318789568292227	0.1870795837668689	0.916080148553301	0.8966580688525674	0.9743936315784004	0.5387058864541925	0.992750395552142
SESN1	3.733380495379	2.54089745514645	-0.0967728121869528	0.644518115595678	1.03757315411435	0.0945311081567819	3.03835826182312	-0.1902195192329049	0.771148813152725	1.94908234583531	0.162950846247376	0.0061719121743928	0.850615147287727	0.44771004748595	0.0622049860065565	0.8718547292620992	0.9759048670364284	0.9852646093726792	0.3515813186048775	0.9879925738710522
MID2	3.35810030349502	1.4116258684325702	0.144443954853775	0.9320288854019108	1.68837682224619	0.277859532149772	1.5264104825224	0.259068014879354	1.03973598573867	2.9425867504977705	0.4405070956160979	0.142528461479801	0.7976468444010909	0.308526875225547	0.0068585812332526	0.6634188740928829	0.9655931610274135	0.9743936315784004	0.1520837901629288	0.9671553449585624
SRCAP	2.50946027042692	1.46387778209659	-0.8407278730036201	0.1630081515429439	0.9059548222935052	1.2618215250541	2.45859623261248	-2.11258957546463	0.240356649642285	2.26647780091559	2.72261633207505	0.0209224876850561	0.0443952710157098	0.811938863410123	0.0319751497672102	0.0114107024435383	0.5219200527767347	0.9946724839724358	0.2713476542511947	0.61024653511984
PUM3	5.11521264831992	5.81174685144156	-0.6400532871942111	-0.416233884932543	-0.638933219053865	0.604008339011345	9.586000589228188	-1.80974885054412	-0.673280334853919	-1.5960534519682898	1.46086444309722	5.07867584443122e-09	0.0819129593281838	0.506757357342941	0.122565992226025	0.156394500962191	0.5920895230093699	0.9895644448691642	0.4564139370196873	0.826771911526699
KCNN2	2.57360286115207	3.51127714607138	-0.304007169977252	-0.7767986553285229	-1.2985335658034398	0.340416220733	4.82449066948971	-0.656860358140645	-0.8995571200145809	-2.50586332806901	0.598382365704063	5.34087784041003e-05	0.517043260394615	0.376612344557282	0.0188061481691977	0.554762408027108	0.8712312633467784	0.9841830109296388	0.2197643904626099	0.9453643276089
CNOT4	5.31287145783909	5.14216408391851	-0.596808920011248	0.943220532843899	-0.154624576533711	-0.320557556074613	11.149648893654804	-2.09104072375892	1.83531398848696	-0.489572765565252	-0.9146888119492992	2.09876487106288e-11	0.0464424769184703	0.0779241551418659	0.628541498192077	0.368760509798493	0.5253342381516228	0.9351522193879254	0.8504104445875444	0.9147387063520566
PSEN1	4.09157405752019	4.10512534674565	-0.7990514680466629	-0.1828705265769249	0.52492633262363	0.222232676483091	6.53543521787738	-1.9411810600268304	-0.261317574403147	1.2255590092426	0.458661029492486	6.27694790571216e-07	0.0631489985815917	0.795906525162654	0.231350760414793	0.6502887231736391	0.5562733846331401	0.9946724839724358	0.5862328331151958	0.964810757412596
[truncated: 10,330 more rows]
