# Supplementary material for: An integrated cell atlas of the lung in health and disease
Source: Nat Med. 2023 Jun 8;29(6):1563–77. doi: 10.1038/s41591-023-02327-2 (PMC10287567; doi:10.1038/s41591-023-02327-2)
Supplement: Supplementary file 4 — Results of modeling the effects of demographic variables on cell type-specific gene expression. [file 41591_2023_2327_MOESM4_ESM.zip › SuppT_X_covariate_modeling_gene_results/B_cell.csv]

	AveExpr	Coef.(Intercept)	Coef.sexfemale	Coef.age	Coef.smoking_status_num	Coef.BMI	Coef.anatomical_region_ccf_score	Coef.nose	t.(Intercept)	t.sexfemale	t.age	t.smoking_status_num	t.BMI	t.anatomical_region_ccf_score	t.nose	P.value.(Intercept)	P.value.sexfemale	P.value.age	P.value.smoking_status_num	P.value.BMI	P.value.anatomical_region_ccf_score	P.value.nose	adj_P.value.sexfemale	adj_P.value.age	adj_P.value.smoking_status_num	adj_P.value.BMI	adj_P.value.anatomical_region_ccf_score	adj_P.value.nose
DPM1	5.31090832939796	5.04563980563399	-0.123458010891544	-0.5055062977799679	-0.731442315675722	-0.956811599425245	1.26274587635265	0.637824310445617	2.61773442587584	-0.349980585479808	-1.06593680685494	-1.29468431986523	-1.94428596459678	0.590090102332592	0.5139449499448739	0.0143823330368331	0.7291767402885849	0.296157648787726	0.206752261501796	0.0623196925115624	0.559912773676771	0.611725537360234	0.9780870275206917	0.9284966100248802	0.9936613278086815	0.8599222018743508	0.9732443858806415	0.9293025918130816
SCYL3	3.26553936658449	4.1306015454076	-0.0807819835243797	-0.6054141427374019	-0.936550433049874	-0.377719542635094	0.0065937847924694	0.469970966157457	3.04051455539062	-0.239443181231863	-1.3158197147539	-1.68766689529157	-0.8259502043953509	0.0037517854126698	0.39244420898319	0.0050804015217151	0.812506072925175	0.1989067079238649	0.102585551946175	0.415814869461212	0.9970331185685553	0.6977016068888411	0.9840012580862044	0.902421822238165	0.9936613278086815	0.9428551280290266	0.9997775693773872	0.9538888064384642
FGR	4.73229539675951	1.64340906607339	0.612855696094037	0.8550333211768979	-0.585427226696856	-0.12883988975791	3.01253528964434	2.6461970558962102	0.7838782824977	1.455976067696	1.51790902335026	-0.865869862930307	-0.221046835562608	1.25672257822777	1.81336557272734	0.440748208993812	0.156669550644944	0.140481167212258	0.394073781723374	0.8266601435218579	0.219494668204007	0.081053503854921	0.8106633787734077	0.8932727528388974	0.9936613278086815	0.9893112971196673	0.9025084949725966	0.6703072666989623
FUCA2	3.37858747747604	3.93826428118262	0.0232661721367114	0.0256757793606224	0.147611425911002	-0.93064762175599	-0.264706208657247	1.9634836523266104	2.25807937195565	0.0551615793824036	0.0445450873169944	0.2157465425081589	-1.61431447821027	-0.118872231804738	1.32751047428206	0.112226038584918	0.956513181592878	0.96483901297673	0.8307857434667529	0.121189086019323	0.909682210067188	0.1952275712760119	0.9961546600748872	0.996621280061092	0.9959558013152732	0.8781479967257181	0.9956938785833724	0.779159875631396
GCLC	3.62334057841013	6.86789818612476	0.221373683418817	0.508582533977758	0.6794550439952549	0.585812336260431	-4.85255653227817	0.655475360028823	4.250693276488589	0.543598620771969	0.8918785828795749	0.9953714559380072	1.02873202537255	-2.30363844109922	0.462233443915293	0.0002138358701664	0.591019971290002	0.380058834237627	0.328080334331883	0.3124108125772349	0.0288788640625656	0.6474857094737321	0.9568700154238876	0.9426003217145515	0.9936613278086815	0.9169701736524184	0.7275649048123648	0.9412907044385904
NFYA	3.50739678869026	0.598028171479165	-0.277883940919774	0.8617935282614541	-1.03601085394237	0.2896818424176419	2.871116708540029	1.60511250568219	0.396424581777141	-0.7490457990135602	1.72695648532557	-1.7037235101437	0.58143734652779	1.47264464426786	1.20735512104779	0.6947969581653771	0.460076459052965	0.0951938213330328	0.0995084775239515	0.565597578673079	0.151999723805703	0.237395889925296	0.933154534046577	0.8864100917811443	0.9936613278086815	0.9654884048444152	0.8730884933537387	0.8037171188570229
NIPAL3	4.0212960253690095	6.461153634182151	-0.187140705234682	-1.34268777614125	-0.6500672271136789	-0.2378696356108409	-1.26619708717693	-0.831451485226029	5.22122117136766	-0.601689452226898	-3.1098897975791204	-1.24966646058163	-0.557586459109908	-0.7872564802330141	-0.7365606438742858	1.51502267895109e-05	0.552222002243106	0.0042725842460109	0.221766607863687	0.581557638792776	0.43774525135618	0.467516433175589	0.9494260533445892	0.7196336670238821	0.9936613278086815	0.9661586896879812	0.9633304896945082	0.8931743095524013
LAS1L	4.23375660712313	3.76379527470004	0.611289748564638	0.2158535551539339	-0.126410014058008	0.0034985806391759	0.117364966797704	0.0303102034619031	2.7758064273135203	1.78365498065696	0.457062886787326	-0.221962273528105	0.0075754959350302	0.0666769068712577	0.0242152537521485	0.0097036184687275	0.0853232661827018	0.651152296431702	0.825954238986807	0.994009404133272	0.947312750523282	0.9808526655892408	0.758721894784396	0.9758083276140708	0.9959558013152732	0.9984469333856648	0.9959234040730438	0.9993613603436956
ENPP4	3.60357264399192	3.8161061396265	0.0647437662548217	-0.659732285538491	0.121247857363084	0.448711600871259	-0.1196373886963849	0.673454535285579	2.52755836081575	0.174290732028286	-1.31646861334787	0.198678852284103	0.8960472680341109	-0.0612760869286087	0.506853731407023	0.0174109490185054	0.8628910672765709	0.198691810169028	0.8439495662561709	0.3778668156219339	0.95157463774162	0.6162259857101371	0.9903266221010564	0.902421822238165	0.996489528605362	0.9361267541908862	0.9967246475256426	0.93186804704203
ANKIB1	4.00237603124575	3.55284708131196	-0.144427464981818	-0.525849998679894	-0.0294954261298945	-0.3793743069956179	1.20418653689948	0.551711149492111	2.43907696650607	-0.397021134340292	-1.06458841329302	-0.0498534950639798	-0.7745574736238621	0.640956911118594	0.421541903555229	0.0213192159889907	0.694362033644579	0.296157152250677	0.96059307196317	0.4450930133736679	0.5267624527372821	0.676578145035266	0.9780870275206917	0.9284966100248802	0.999177711086659	0.9479748897151186	0.9696321083861772	0.948716048883828
CYP51A1	3.34157170529487	3.51962541432531	-0.632394575619291	-0.3750676947671439	0.76103591735865	0.8051331553422489	-0.3296425953928369	1.05254238198003	1.20261959978421	-1.3586547574845902	-0.6295549057852801	1.08896031416767	1.27474602663618	-0.0976070276051977	0.616873219160884	0.243661251402103	0.185187096334557	0.534168853735253	0.285826727683502	0.212978615116396	0.923111831482135	0.5423075602341649	0.8213127491854391	0.9617447920795336	0.9936613278086815	0.8956420149355914	0.9956938785833724	0.9138231592840294
KRIT1	4.97874639300185	6.56485632413756	0.323117047588888	0.40996213800967	0.120982259497903	-0.0478270789986333	-2.33231977392726	-0.4506857994862809	5.49763838739973	1.03923709861955	0.920707412597144	0.2328128325291219	-0.111701696590669	-1.4967292139538	-0.386163379519461	7.129822007619831e-06	0.3075858842903499	0.365068248138926	0.8176002209439319	0.911856850335961	0.145652116269826	0.702294495507223	0.8824232049839813	0.9426003217145515	0.9959558013152732	0.9940855429734428	0.8712807024112925	0.95540471175913
RAD52	3.0201475198535697	1.6072230484767198	-0.3709763246460129	-0.271446421867081	-0.316390277351923	-0.32100902943298	2.26330510484281	1.81092986494882	1.06674062820588	-1.15967699977529	-0.635450239128447	-0.6216933983163578	-0.7399260087833491	1.2202006205867502	1.62271490793263	0.317948356863232	0.256315357751387	0.530381914962185	0.539176486038375	0.465854512085635	0.247247005585435	0.116174140405404	0.8556709413523356	0.9615375217306392	0.9936613278086815	0.9492269285592524	0.9125138061619033	0.7269903506735685
BAD	4.49822733450329	2.98531849376015	0.2043655021631869	0.0223798184151626	0.0167529703031203	-0.5157341582331371	1.98029001015036	0.423181505622892	1.75259073489997	0.474549446556274	0.0380696094104961	0.0240022809181515	-0.90240136752605	0.90380692987542	0.267718083327303	0.0906175787830091	0.6387884644339521	0.969902318727516	0.98102103250065	0.374541472667594	0.37380847214661	0.7908786325967849	0.9658082775784288	0.9976063740569384	0.9995508005788502	0.9337998767384272	0.9499882979890688	0.974408336906144
LAP3	4.963265197443981	5.69550073781931	-0.0684539899064794	-0.3269780273718269	0.0771582624911979	0.404855711018979	-0.6242618809363061	-1.28663673172386	3.72737864633784	-0.177492999942941	-0.616155134214592	0.1211235956209119	0.777618290203007	-0.316140994483648	-0.883976302152088	0.0008684372908983	0.8603989610341519	0.542769290674925	0.904458192496616	0.4433152443236571	0.7542402125100671	0.384236652250524	0.9903266221010564	0.9628423617170078	0.997522592894886	0.9479748897151186	0.9896820143280012	0.8570240448886269
CD99	7.49302991895121	5.94575773415772	0.0338162429697231	0.177763424792231	0.169584152407075	-0.503095806872844	1.92712464536225	-0.290524186632531	5.21412636339564	0.123781936924468	0.481429097883837	0.384803335239591	-1.3578443181230802	1.33948155410254	-0.231386421619183	0.0012680743379588	0.902452188075283	0.634094351145671	0.7033373336341989	0.18708801250144	0.207694705182051	0.8187069687161941	0.993683693427156	0.9708702699388548	0.9936613278086815	0.8874324227357593	0.9017291509025448	0.9790371150011428
HS3ST1	3.92220662170414	1.3255374123299	0.719875821383181	0.5818806199280461	-1.19408514332377	-1.44663301682886	3.11426349535052	2.79309857630332	0.696366221579303	2.02966789541884	1.21149255100172	-2.13887750289678	-2.9620105450858505	1.3955565580621498	2.24745725716263	0.496229275064168	0.0519944411588355	0.235842773803177	0.0413919966157917	0.0061873315063188	0.178060730320743	0.0326746757558201	0.693833105530156	0.9138488606994364	0.9936613278086815	0.7980698681377588	0.8881687343659058	0.5513594051524547
MAD1L1	4.92932181500503	4.719948881554821	0.306125280060506	0.326838398565655	-0.495405355450824	0.160351046831658	-0.0776645349853003	-1.02497585175323	2.6480862697698	0.78327946623614	0.611839346242413	-0.778828514921702	0.299234512304523	-0.0356229572227099	-0.720000342708254	0.0239589594707344	0.440218738197026	0.545583713005807	0.4426135521864269	0.7671501419911649	0.972050883072263	0.477493412919764	0.928668264996309	0.9629915747255616	0.9936613278086815	0.984637657241478	0.99829601214174	0.8938496506938096
LASP1	4.97851436561027	4.02417135719794	-0.0973802707596986	-0.2818734187675529	-0.8756612097540429	-0.291961849690576	1.81851612052609	-0.33051935135861	2.8081263545465296	-0.2883947072572	-0.6110571111311179	-1.59288422280011	-0.649104664457109	1.01568730268221	-0.2648568298376449	0.0226575426183942	0.775418870784861	0.546144991750958	0.122533303819252	0.522598015866223	0.328736291257055	0.793059931315724	0.9805880661676258	0.9632326961446452	0.9936613278086815	0.961307293498375	0.9428653620269112	0.974408336906144
SNX11	4.2580125688403205	1.37103623858872	0.20117832761116	-0.85488327891486	-1.5179776481241298	-0.7860893823567391	4.76102644800648	1.82196634303177	1.0658762571885698	0.620564184901964	-1.94920557847581	-2.91897420839348	-1.92090871497171	2.9141823865164502	1.54029007382349	0.295584671814539	0.539905149926065	0.0613527477482705	0.0068572729895447	0.064978897483311	0.0069381829179098	0.134716141254935	0.9454093163827848	0.8195930327854576	0.9800415440270912	0.8618048368279382	0.5528477098052219	0.7432201186729747
M6PR	6.24334226384073	4.8883435771542905	0.514791255797163	0.334128423541347	0.2848287486885039	-0.0927670252688559	1.03334591953455	0.82430676524726	4.699594020226679	1.94463160526047	0.930065733507518	0.659528543001921	-0.26245390501357	0.772651299324935	0.761669214015981	6.30408542669352e-05	0.0619266516047189	0.360286855866451	0.514944876011069	0.7948929262367679	0.446202310999281	0.45262558119413	0.7210353778505642	0.9426003217145515	0.9936613278086815	0.984637657241478	0.9634967782037622	0.8857003293921405
CASP10	3.97977569251912	1.57345039316055	-0.363846019362979	1.26939022266264	-0.0468924973293629	-0.0165329980619259	1.8807191418568605	2.19281320034677	0.9022539502489828	-0.906992119833283	2.3406544824773	-0.0725562638400844	-0.0303025558986938	0.85738951624719	1.5551466722966498	0.406567530091256	0.372968899462458	0.0268978546041437	0.9426773103019258	0.976068732291755	0.414493446156052	0.131349202864905	0.9062302079347404	0.7669763866981748	0.9978477184757398	0.994930440898364	0.9617410187229258	0.7419605389719732
CFLAR	6.52981398844276	7.21495756273821	0.116322292104583	-0.156063175087029	0.4413117868606359	0.0912970136828571	-0.820907640268975	-1.2143053755904	8.21691268016878	0.5171837434208979	-0.50467649755524	1.20016250832871	0.301412780364409	-0.7261727685534101	-1.2502778112251798	6.0678753108450005e-09	0.6090896408495561	0.6177350223254089	0.240132489916586	0.7653269363005629	0.473759874944955	0.221546612699469	0.9597793380921608	0.9701696248817137	0.9936613278086815	0.984637657241478	0.9637869700359086	0.7974569928357093
NDUFAF7	3.8784045567244303	3.83607645490268	-0.128208455611083	0.508234623401316	-0.4858530901896339	0.148514846423984	-0.18596063256869	-0.207950402753566	2.41317558727778	-0.3230757508639569	0.935187001896047	-0.7400761000522191	0.2753813794586049	-0.0900837752648614	-0.145889929198913	0.0226072051953438	0.7490383150001658	0.357687898046069	0.465414468245688	0.7850453164921741	0.9288619658542372	0.8850535202198451	0.978507059273402	0.9426003217145515	0.9936613278086815	0.984637657241478	0.9956938785833724	0.991513888741014
RBM5	5.95566801056456	5.47726215743013	-0.149643533492939	-0.0673657589421968	-0.2421727654849819	-0.0153641166226254	0.423393774817639	0.917966695424188	3.50313144026924	-0.586296122346945	-0.190593162021099	-0.609566640827087	-0.0430759908079488	0.241215888270515	1.01356765207971	0.0017192280744789	0.562856301180052	0.8503554508741121	0.547650762130209	0.965965490270271	0.8111464032042242	0.320040718013977	0.952363375893034	0.9946042991685772	0.9936613278086815	0.9942241083452136	0.9913866464966252	0.839006609019204
ARF5	6.0456556647545305	5.49547880347957	-0.215880885892927	0.0283909470462993	-0.260713959573834	-0.545354670252567	1.20034934312464	0.539700077342762	2.87273117109124	-0.6050568907394711	0.0608810958973412	-0.457783234571432	-1.09909537145975	0.543481103222573	0.381083018734941	0.0094693068061695	0.5500623804638609	0.951895393291562	0.650695623657602	0.281087843199625	0.591817588584303	0.706131172896109	0.9486269228300922	0.9964840992713372	0.9936613278086815	0.9096156846612948	0.9775064108814674	0.9563987587441312
POLDIP2	4.54046158388335	2.45753684442543	0.5281256199899129	0.407872949381455	-0.343516071466286	-0.701782611605724	2.08598249570085	1.05406990679123	1.29385921278894	1.6425632482438302	0.9692949467155892	-0.681967529495077	-1.5978110541365	0.96327476241006	0.9050583270919028	0.211700280353106	0.112333379603043	0.341175585736608	0.501328849128015	0.121450685499563	0.345033809020376	0.373448558663572	0.785188214052232	0.9393512487856408	0.9936613278086815	0.8781479967257181	0.9489489344330132	0.8539268281511074
AK2	5.4057231453195	4.8054702079246905	0.0951987550969577	0.0905954912707209	0.513828786194757	0.524992632104354	0.172598500565574	-1.05532285904084	4.724423420251809	0.369735822640739	0.25985310667316	1.21980298447215	1.5281675119574498	0.1317587851491559	-1.0510823552435	5.89073409845171e-05	0.714361160771769	0.7968783346506709	0.2327148072381339	0.137690211114183	0.896117313256121	0.302208079578682	0.9780870275206917	0.9877476969013016	0.9936613278086815	0.8781479967257181	0.9956938785833724	0.8343293273800317
CD38	3.72367313691	4.789747084606541	0.0936346488720093	-0.826689666499943	-0.139912901162159	0.74223752409931	-1.00614387486189	-0.0643625518649729	1.84123194817915	0.1824340500791369	-1.2144172995096298	-0.171424630087246	1.0562863742051	-0.3224400010375999	-0.0359771019673362	0.0887555907322977	0.8565692256415189	0.2347353654810139	0.865127676283264	0.300016310081429	0.751037820908708	0.971556765456957	0.9901552408247172	0.9138488606994364	0.9969122851502544	0.9145341430637478	0.9896820143280012	0.9993613603436956
FKBP4	5.336218139157309	3.49802818380513	-1.2590292747861498	-0.624447789181427	-0.5688139511015029	-0.622695006839255	3.2484693679382204	2.05317350702368	1.28655542160228	-3.01983001559388	-1.21104248530551	-0.8959887852276601	-1.1131375174758	1.06420572683363	1.32927944881591	0.209557183944392	0.0055650283626067	0.23669210589978	0.378572974877688	0.2755846532265039	0.296339533117915	0.194972144714736	0.4914323844260184	0.9138488606994364	0.9936613278086815	0.9096156846612948	0.9323354049147208	0.779159875631396
KDM1A	3.6664866791141097	5.68841308956072	0.281636824909693	0.175138136228601	0.2752100420228099	-0.0548822191769495	-2.4603651481634103	-0.901186967299601	3.25394728860897	0.7725621102140419	0.3492787241080139	0.470225945819621	-0.1080223165892009	-1.16424728676131	-0.715676332053454	0.0083634301977124	0.446390112358805	0.7295013944003579	0.641843809575328	0.914773864809893	0.262406468575503	0.480117651174239	0.9295917125968228	0.9829978026965248	0.9936613278086815	0.9940855429734428	0.9218023576034696	0.8941806204293807
RBM6	6.3618572955896	7.8528299589009904	-0.286301758133476	-0.119656315902399	-0.330827082310942	-0.0809590131490703	-1.19088913193702	-0.992703317431	6.30948653871856	-0.949792278190805	-0.2831952986542669	-0.676761600817551	-0.198676304270231	-0.7611411869780551	-0.8216721622451291	0.0025148600878918	0.352509011573392	0.779170190095162	0.50415578456182	0.844286518744474	0.469726142977405	0.4182091082711729	0.8986686801524206	0.987535566734436	0.9936613278086815	0.9905683338092136	0.9637869700359086	0.8739798311205283
CAMKK1	2.66104270004269	4.77042057209746	-0.3035914670522849	0.6039792191435279	0.013020296631236	-0.0259757598667755	-2.75404111604644	-0.253901553208008	2.68689819698644	-0.6907362276159731	1.01265246334863	0.0180451772247543	-0.0430852812734918	-1.19696830736107	-0.163899138449203	0.0119954356991089	0.4954181338406289	0.3198974278316839	0.98573078781454	0.965939341258444	0.241355288505814	0.8709879168807919	0.9395421019989524	0.9344256995105794	0.9995508005788502	0.9942241083452136	0.9121074768658104	0.9894726643406938
RECQL	5.31425953641539	6.32402679056665	-0.291018079613666	-0.150847434347144	0.1888524777850319	0.343327788941586	-1.07119787000671	-0.298854486029849	5.60743726835273	-1.01165276976412	-0.379954374036206	0.4007337603841671	0.8827210120924631	-0.7355464116802192	-0.272202941032105	5.28974843307472e-06	0.320366935835798	0.706846157451021	0.691657684137237	0.384903022566006	0.468123893552161	0.78746322708589	0.8879187249194793	0.9793575357593614	0.9936613278086815	0.9387281284868364	0.9637869700359086	0.974408336906144
VPS50	3.58419495509529	2.62910101211167	0.260099678484748	-0.289160004053148	-1.15875270789937	-0.14141021194701	1.6224636072024798	1.26462468352551	1.2740472955348705	0.7057222350252199	-0.5951902796373871	-2.01504505683514	-0.281400933983724	0.671273535109313	0.97521541174003	0.220926745336265	0.48619226294312	0.556509428302831	0.0537997559079925	0.780473117778596	0.5097753349270561	0.337811823498784	0.9380014417400314	0.96350365437635	0.9936613278086815	0.984637657241478	0.9656734995141824	0.8402043143603152
NDUFAB1	6.201336246956611	4.978424444931831	0.268340748757338	0.0976214775522695	-0.3194055649036489	-0.6833192300873939	1.6815356161177502	1.32400924879889	4.9184024494242005	1.04082878848057	0.275510851389228	-0.7542466738430039	-1.98596886274765	1.29418463949025	1.3030265694535	3.46659458590336e-05	0.3068593886260529	0.78494687040116	0.4569979476553349	0.0569062906080384	0.206174600052451	0.203180105293939	0.8824232049839813	0.987535566734436	0.9936613278086815	0.8577863801154427	0.9017291509025448	0.7835217580382534
SLC25A13	3.99919206318442	1.99434991835818	0.708438845576165	-0.266762808896004	0.8424916679550358	0.632259135471715	1.55339513001757	1.61317311654374	1.1202835834243	2.21695830683037	-0.641405189312094	1.67768763580605	1.44607875058956	0.7471164965434979	1.4188697434581	0.276576258018516	0.0349357021830946	0.526504014280484	0.1046925308585869	0.159260423721796	0.462680349692317	0.166978976537838	0.6482084705242691	0.9615375217306392	0.9936613278086815	0.8834917564558697	0.9634967782037622	0.7638502981260317
CDC27	4.583634582442469	4.45546081974003	-0.1114845906234709	0.180711767297217	0.6421402886438929	0.527143738080804	-0.4254308774197229	1.0204748041288	3.06127136106455	-0.3045813999378369	0.361649181214734	1.07109721549356	1.06372222676004	-0.2255931582747589	0.7653543425601909	0.0048245804551969	0.762937368890039	0.720329116052912	0.293271824113997	0.2965426346633449	0.8231563967478142	0.450464082445803	0.9788876886633492	0.9829765466928198	0.9936613278086815	0.913269904149148	0.9913866464966252	0.8850283991110501
HCCS	4.54866238468298	2.22922063430459	-0.555472872201626	0.612295281943337	-1.34220227854927	-0.7610378564224879	3.3169037511827004	0.273733684590321	1.9660657935761696	-1.93514705821714	1.53418228041367	-2.8931723333355297	-2.005082524937	2.2830710122363	0.258135603572418	0.0592771799104733	0.0631316306338738	0.1362079817424739	0.0073037197359113	0.0547081265340117	0.0302194277073928	0.7981902105347809	0.7226333420169925	0.8932727528388974	0.9800415440270912	0.8577863801154427	0.7360119575707528	0.9754689921322074
DVL2	4.02368259200492	11.0296205506402	-0.8751009238912528	0.3148155210674589	-0.9491619324937282	0.1362031933652669	-7.604536300553289	-2.55319161202839	4.80834595141358	-2.3432841966305697	0.653302307711074	-1.68197524310826	0.268841384666607	-2.98220720891289	-1.98193588170237	5.09907516539925e-05	0.0271094501010016	0.519382214839655	0.105093151973105	0.790190543800952	0.0059379132649691	0.058301658719355	0.6157639446605881	0.9615375217306392	0.9936613278086815	0.984637657241478	0.5484032111239143	0.6316013027930125
UPF1	3.0990170591298503	3.5316503476919	-0.0485830994590836	0.100074917053789	-0.2776718103111519	-0.4433917818978929	-0.228940807880911	0.590826127414698	2.19511404908682	-0.121773960492976	0.184389676187732	-0.4245005744388099	-0.814093846975042	-0.109922331853121	0.418366422902479	0.0366100941943786	0.903947800414342	0.855036757654289	0.674444892745671	0.422460997123972	0.913255043376189	0.67887076898893	0.9939515350109208	0.9952541242404188	0.9936613278086815	0.9434802573095392	0.9956938785833724	0.9497013881956636
SKAP2	6.51502405376773	8.86582786560008	-0.114974528305889	-0.6944395876405319	-0.106588265026539	0.0026521144337594	-1.95104535442629	-0.7726266584670209	8.0672820799197	-0.4086300290970789	-1.7788180727288798	-0.2287454511754519	0.0069861726695556	-1.3774848652686	-0.681194285461092	8.756073792160711e-09	0.6859196938406861	0.0861298943212911	0.8207292611942499	0.994475424517046	0.179274387982898	0.501343990098628	0.9780870275206917	0.8677586852870078	0.9959558013152732	0.9987263934111188	0.8881687343659058	0.8984682788571497
SLC25A5	8.22120785784365	6.89857845216066	0.343981986697029	0.111827997629359	0.135274180087897	-0.1047995982632239	1.27360596995146	-1.7384016015631598	7.46338727881101	1.9106072460203305	0.4681799231806189	0.470738955465032	-0.421986753047798	1.15264021931011	-1.99590761954186	7.25002017640639e-05	0.0663820791673247	0.6432801618531899	0.6414807737619571	0.676397000682579	0.272540785257004	0.0559600880937709	0.7341377031951662	0.9731302748755088	0.9936613278086815	0.9786262546175444	0.9263995990095532	0.6217904714403923
CCDC109B	6.36780021585367	4.72516052183231	-0.0642388200290689	-0.0693175759225572	0.47626398479784	0.323316619880191	1.75195090702892	-1.2699013609064	3.74120176871346	-0.234878032094105	-0.1929646520807189	1.10331196762386	0.8835532853963379	1.14074565691309	-1.11230229804017	0.007086495634736	0.8160557345616171	0.84837990130218	0.279329569545033	0.3852055650601779	0.279815991845086	0.27547397402039	0.9840012580862044	0.9946042991685772	0.9936613278086815	0.9387281284868364	0.9283026619076796	0.8241112064321584
POLR2J	6.148642531458581	6.782962192467309	0.435168607524839	-0.146526243516077	0.303448320214311	-0.0176831362508015	-0.744453829880576	-2.34757536432317	5.432951222317509	1.56817833149809	-0.389991561882533	0.677442559568298	-0.0468818128189558	-0.488969170795006	-2.11354683330742	0.0002139729403649	0.128265318988758	0.6995073038204129	0.5036996279144221	0.962974889111741	0.631639992047495	0.043635656244049	0.805154572468372	0.9793575357593614	0.9936613278086815	0.9942241083452136	0.9838394388007587	0.5932918173532978
DHX33	3.21600514143214	5.61514712744553	0.0782758626653762	0.241856726185807	0.892165489889564	0.506086988377826	-3.50765119282151	-0.63205002837011	3.0001079028840603	0.183312738675126	0.4172314513976961	1.29017315223432	0.8630197406103491	-1.4897744948708302	-0.422271510920195	0.0154851775755368	0.8559406113116941	0.6797626546968989	0.2075592819581449	0.3958754980505271	0.160146475515143	0.67608646843972	0.989941533581478	0.9793496967109117	0.9936613278086815	0.9426813744740732	0.87595185235078	0.9486630308271226
LIG3	3.33712463742767	3.74925650457802	-0.196003435362586	-0.339253088181985	-0.362862682668687	0.0251784615473763	-0.0231872097150804	2.77264023158048	1.76542361374318	-0.5089284028156339	-0.667393004208874	-0.6047288855202629	0.0480459429336471	-0.009256936501907	2.06578941242418	0.1041652195260819	0.614794633482396	0.509985870922234	0.5503208113623771	0.962021759666818	0.9927338599214708	0.0483196887517076	0.9598409423246916	0.9615375217306392	0.9936613278086815	0.9942241083452136	0.9997775693773872	0.6095191915759129
RPAP3	5.10859473863211	6.8324795127319	-0.427162501372175	0.131084945160703	-0.0411337992349582	0.339697760717628	-2.00880676260417	-0.7909994449324781	5.30980171611429	-1.43712941299274	0.315742469663128	-0.085580734658748	0.8364802402238241	-1.25304350120747	-0.7286341059320709	0.0004977785189953	0.162501529820829	0.754548043410931	0.932408743751481	0.4103730985655029	0.231550186451404	0.4722857118056199	0.8106633787734077	0.9829978026965248	0.9978477184757398	0.9426813744740732	0.9063758134486022	0.8938496506938096
ACSM3	3.38593485566942	4.05919440036784	-0.283935817440603	0.0337939893506984	-0.596500130961013	0.254829413596391	-0.654062022746297	0.0616960309129529	2.32320737130302	-0.669625526279468	0.0585922967823334	-0.856143398532932	0.440804297658537	-0.291044735232039	0.0411779053135735	0.0754263340379415	0.510067742678872	0.9537296814677	0.399230739562004	0.663368943276134	0.778636285467967	0.96744989579691	0.9421225007091868	0.9964840992713372	0.9936613278086815	0.9758985063307692	0.9896820143280012	0.9988609276805264
CIAPIN1	4.18069971223561	5.07630252638561	0.190361520839873	-0.0132438190491715	-0.221577638748088	-0.662187019656431	-0.614034915032766	-0.6683730110720639	3.4608054848408902	0.541339076535541	-0.0270296607515982	-0.386954205442764	-1.37847541694479	-0.331748766339153	-0.5319173395897079	0.0083474670107611	0.59292699814306	0.978632936975426	0.701741940690735	0.180466562693533	0.7453651249165691	0.5989795899050949	0.9568700154238876	0.9981188400173852	0.9936613278086815	0.8870958121587941	0.9896820143280012	0.9272808902531392
SPPL2B	4.7030942901601	5.75182220709364	0.27218106966184	-0.4232476642957939	-0.5728174587859711	-0.505056957724336	-0.5169412189502111	0.503689441343444	4.78728758138004	0.8835567127349759	-0.983695897256768	-1.1270484902736202	-1.22383857427726	-0.333096467550503	0.44275610645268	4.96103605063004e-05	0.384459308311366	0.333689326475774	0.269288325125797	0.231212115211125	0.741542856844768	0.661343876686574	0.9092552890227728	0.9355998660950202	0.9936613278086815	0.8964795740419742	0.9896820143280012	0.9437171804050486
FAM214B	2.83900894834258	2.12801001921055	-0.7504276296343009	0.743293238308553	0.23732273696684	-0.307178215630941	1.06106513893938	1.6642643460160602	1.0184378269948	-2.2960771222858103	1.70794284408205	0.474706124280601	-0.686910799577248	0.447767840372799	1.43188496785269	0.3185664309073099	0.0298248435107897	0.0993844332234935	0.6390680606735849	0.498128446020829	0.657848622794864	0.163554339283248	0.6273179506705767	0.8908691446027666	0.9936613278086815	0.9552568114653291	0.9877562861183264	0.7615611290027412
MSL3	5.2912172582317	5.8296888374982405	0.161157603645265	-0.538570874775128	-0.0494537442349361	-0.0338892618679958	-0.159467545793755	1.01411369701818	4.78067850462748	0.516091485518929	-1.24293867943824	-0.095495976842654	-0.0805956901806935	-0.101141753471174	0.8691381318931021	5.051456088592461e-05	0.609842377443588	0.224198513380761	0.924601073415286	0.936336814959	0.920158724269306	0.3921610630249419	0.9597793380921608	0.911909577033172	0.9978477184757398	0.9940855429734428	0.9956938785833724	0.8628571107176873
CREBBP	4.9385887214897	8.19285401984612	-0.516266935476048	-0.380883885729269	0.2964552913249	1.00390597444488	-3.7381731021246702	-2.78860409406582	6.89162543065234	-1.8882191596569	-1.01247933932413	0.669906774444313	2.7019075079514803	-2.51795885126683	-2.7898638136515497	0.0007490610117695	0.0709352550737897	0.3200506194247169	0.5084063958381679	0.0120685297823798	0.0336349621643033	0.0094138542878979	0.7466308715404542	0.9344256995105794	0.9936613278086815	0.7980698681377588	0.7504380585423938	0.4350668896815213
BZRAP1	2.2670123824793498	-0.663431128941278	-0.327109781118132	0.977342996017903	-0.5971104912969489	-0.421342826764595	3.27266921148501	2.3455009410757404	-0.296401756110961	-0.929939346859234	2.09885604451119	-1.11035340353022	-0.8773305772706999	1.27723440506335	1.86725645094952	0.769897311745859	0.36059388718519	0.0453119850312108	0.277123813934985	0.388035810460136	0.2134503278211569	0.0724020882673285	0.9037272172613904	0.8175984775455675	0.9936613278086815	0.9387281284868364	0.9017291509025448	0.6601366871432892
GCFC2	3.76158291074857	3.73649009729568	0.150684660853	-0.0291864956352315	-0.184821025499507	0.0683110028523885	-0.0482727189981525	0.3025382671828069	2.9482168350281297	0.477252206826321	-0.0675874269954791	-0.354450268213995	0.1595454201920429	-0.0293801846789672	0.267159099510411	0.0063825468403681	0.636886776283478	0.9465943952304878	0.7256570979808709	0.8743845125821379	0.976769793548347	0.7913046204378149	0.9658082775784288	0.9964840992713372	0.9936613278086815	0.992750392016182	0.9987591551558628	0.974408336906144
WDR54	4.5264583307200095	6.902843450419249	0.28433374838578	0.169901358775065	-0.2441703235517099	-0.148999464873807	-2.80801961405203	0.3411270571743789	4.30978845066886	0.68962456973371	0.28743172582446	-0.351321875917472	-0.259888536113068	-1.3421267114130602	0.230735180228757	0.0001822025062726	0.4961064744693329	0.7758983835180941	0.727976839587235	0.7968512790286679	0.1903372495330289	0.8191981814560602	0.9395421019989524	0.9864327329155748	0.9936613278086815	0.984637657241478	0.8982832255252431	0.9790371150011428
CROT	2.67140184516797	5.49136713482546	-0.315597365405712	-0.306920089159531	0.449087661363157	0.227570392843084	-3.0927417446486496	-0.167184717477288	3.5588200283702003	-0.829469641409234	-0.5964039332379151	0.7212523583909559	0.43760617786656	-1.5492876074746	-0.1245315267560119	0.0013523956618856	0.41385462744857	0.555697008311933	0.4767339891059221	0.665028873999751	0.132542755836471	0.90178419036496	0.9227666972188144	0.96350365437635	0.9936613278086815	0.9758985063307692	0.8696900329809453	0.993074037693884
ABCB4	3.87278117027526	5.5274536476526	0.152433656065807	-0.1076264960131379	0.0131390897857632	0.438006907587497	-2.13612627594104	-0.96782915830522	2.92131922264252	0.3593489754639679	-0.185360529608811	0.0190037854178335	0.749649811836261	-0.9055192515724408	-0.650209223891324	0.031540574184031	0.722369608503518	0.854311553512557	0.984972889682463	0.460521082738715	0.389607887254117	0.520906013690123	0.9780870275206917	0.9952541242404188	0.9995508005788502	0.9491625462544732	0.9532053093941788	0.9046121729442238
KMT2E	8.02480476053233	8.809936730472339	0.0161125142958651	-0.16504036951157	0.323276997663192	0.522672159747994	-1.3480182833700505	-1.5652976952295898	6.404785652151901	0.0720243088398681	-0.5581147025574561	0.9399081814556328	1.71211449191793	-0.868177056761197	-1.68246133143031	1.2981362993161698e-06	0.9431370082194152	0.5816528739456739	0.3563038509518579	0.0987127413315092	0.392811060653387	0.104546678913694	0.9961546600748872	0.9670218985152912	0.9936613278086815	0.8734282174181474	0.955691438968377	0.7083441762309799
RHBDD2	4.65601321125916	2.19601705072469	-0.0905234537519764	0.454844199549115	-0.603835898432335	-0.307318442323735	2.84399547743809	0.4960106966185519	1.47422209121691	-0.2419520023020299	0.8917798890090022	-0.988741481904396	-0.6227909428663531	1.4840242065386102	0.357221292357262	0.151577291060084	0.810580692756282	0.38011083007678	0.331257447445252	0.5384616736669421	0.148973421242484	0.723604562451172	0.9840012580862044	0.9426003217145515	0.9936613278086815	0.9646153661932148	0.8712807024112925	0.9585964570507216
IBTK	4.2922311110346	6.59243253722425	-0.435391700628878	-0.392691555358285	0.280924158423557	0.534458535051488	-2.34404509367579	-1.4330722084152498	3.1984673843971496	-0.990506913489499	-0.6600814593749019	0.3997153344248329	0.88378327149132	-0.9300687833973752	-0.9236057377801508	0.0094238208714922	0.330672581163484	0.5146209449249141	0.69239949364016	0.384622930456782	0.367755506046923	0.363615546746271	0.8907085496606758	0.9615375217306392	0.9936613278086815	0.9387281284868364	0.9499882979890688	0.8501237840626062
ZNF195	4.35767787186856	2.51962797260011	-0.337823227766863	-0.1039019818833259	-0.427594752131733	0.434768694808404	2.18512456557632	0.687544026286161	1.73217740474209	-0.944342321731225	-0.215648782497642	-0.728336833287475	0.913195823634421	1.16608348842457	0.523618062263242	0.0942462652667578	0.353072805309724	0.8308247430637551	0.47245523060721	0.368936194788626	0.253417518612148	0.604664261405828	0.8988570862165015	0.9935870598406724	0.9936613278086815	0.9312812695890792	0.919652813478268	0.928580063407184
MYCBP2	6.985823956048581	8.88235461489674	-0.158494197909445	-0.5175616638112971	0.344120147853739	0.508456938151674	-2.13051805315347	-0.436552906052954	5.31979843901408	-0.551646911625624	-1.31932990141594	0.791271536689897	1.31356440744559	-1.12026790180078	-0.4307837324984389	3.093952684801229e-05	0.585795014050114	0.1986162624909019	0.4361227059593189	0.200105835002763	0.273195063477666	0.670000718907376	0.9568700154238876	0.902421822238165	0.9936613278086815	0.8948770170398073	0.9272106287450944	0.9459441203744132
FBXL3	5.02787874012028	3.8094261534310094	0.62245111519972	0.5125546267646409	0.684143003403488	-0.0313170940788328	0.550745443558019	-0.363090833298745	2.45662124856992	1.7041987548908002	1.02898192997402	1.1535147614456	-0.0629606563994304	0.282357254238956	-0.263229724279535	0.0403928765610929	0.0997703629827296	0.312370725146279	0.258568244044869	0.95031515279566	0.782394855235169	0.7943009524607522	0.7732203131161544	0.9321987530535212	0.9936613278086815	0.9942241083452136	0.9896820143280012	0.974408336906144
ITGAL	4.22507325907368	5.284153282457849	0.052342627326972	-0.115096988734001	0.205303817101584	0.229664369266738	-1.30538375818821	-0.761322399021671	4.66993638032121	0.184289439319072	-0.29408856114504	0.435708942196145	0.592862081968596	-0.8884005648153129	-0.7373254941315809	6.83584873161725e-05	0.8551146424977979	0.7708593716814959	0.666388588440081	0.558031909151809	0.3818939721575149	0.467058641494695	0.989941533581478	0.9849598186038137	0.9936613278086815	0.9648002416462352	0.9499882979890688	0.8931743095524013
PDK2	3.6251137489282	0.9518778070102208	0.0995659885881632	0.796387265351885	-1.28225460719898	-1.1898471434066298	3.42569940520572	1.5058875537242902	0.5349610696989511	0.248195692579844	1.4698552848338002	-2.01453201804876	-2.2280199029453502	1.55876560939539	1.07625689548517	0.604884125212892	0.8058657950152092	0.15291065857523	0.0537082510331869	0.0348786138171108	0.141605156018788	0.291041287716831	0.9833388006252248	0.8932727528388974	0.9936613278086815	0.8263162360174896	0.8712807024112925	0.8331052246334687
ZFX	4.871944651246929	6.63474799133733	0.803320437588679	0.0103842943244386	0.8580623578544659	0.9221132855945092	-3.1800796194639904	-1.70841911951355	5.534840494680441	2.61995328484528	0.0245463212896247	1.6658976012807802	2.2041674519222303	-2.03423772297284	-1.47797854260584	6.443529994048829e-06	0.0140448210402542	0.980590940012231	0.106884452879127	0.0359003061726124	0.0514988702942945	0.150575126104298	0.5819244497744306	0.9982738991983948	0.9936613278086815	0.8263162360174896	0.786459029058532	0.7541611263034045
LAMP2	4.5979385934157095	2.07180003344836	-0.0979430893263406	-1.10282175163265	-0.558588551789281	-0.8018596001629309	4.41035766926346	1.4547160030087598	1.41526815455769	-0.269693528535452	-2.30074606608109	-0.9627801861274472	-1.7151966119973898	2.375536267753	1.07732784177235	0.168016579874593	0.789373722745627	0.0290640685820242	0.3438995204207609	0.0973576362898392	0.0246061678031697	0.290528494626553	0.9825561221855024	0.7700324549642055	0.9936613278086815	0.8734282174181474	0.7080123229933332	0.8330592075880401
GDE1	3.99627774277145	0.44161516555671	0.338183285700197	-0.102129201347103	-0.7250818247815358	-0.184442720734976	4.26565864406003	2.16572896888751	0.2920547879337949	0.9003544237349279	-0.203277870777833	-1.19390858272553	-0.380144838937911	2.20017942316486	1.5946166246702098	0.772397803215511	0.3756106281259589	0.8403879243745871	0.242530934797191	0.7067063670633531	0.0362114303927224	0.122025064802833	0.9062302079347404	0.9936125793926172	0.9936613278086815	0.9786392984623632	0.7504380585423938	0.7397760448543031
C19orf60	6.640573362836161	5.564553610081591	0.241208881610668	0.049663707850629	-0.36604751415835	-0.6104564033529339	1.59473609204127	-0.431637934423144	6.39073308851251	1.09508052264246	0.164344949034641	-1.00958494432637	-2.0602835151773	1.42597649265758	-0.445049984070844	6.437592256960071e-07	0.282812035603023	0.8706402538146428	0.321339600480377	0.0487735216422405	0.164929780973204	0.6597052817179	0.870822511827768	0.9952541242404188	0.9936613278086815	0.8477706455968896	0.8815212431326421	0.9430331141078678
OSBPL7	2.8771067693061503	2.1662884222047	-0.362066994706186	0.714813969613437	-0.5166921273364671	-0.278223363795836	0.772279358965214	1.17368042783238	1.22435212558952	-1.01700866775754	1.50274887353259	-0.917003366441395	-0.573147924870124	0.3596966789081889	0.947199534354867	0.254313570697938	0.318058103054822	0.1442121211779	0.366974564666124	0.571285713995373	0.725456757475045	0.351892857030082	0.8871873090257423	0.8932727528388974	0.9936613278086815	0.9658879500422738	0.9896820143280012	0.8476763198585645
MAP3K14	4.14057928973771	3.72856006732655	0.117802947855725	-0.737110615535444	-0.8853772055180559	-0.7459789709136451	1.69813858567878	0.4606915779559239	2.46047062264306	0.3073080638492119	-1.4005665132248704	-1.4165516631638797	-1.4755525710436002	0.8716006939322328	0.331875455185942	0.0203065429135359	0.7608829997375849	0.1723287634584019	0.167644198743212	0.151221728169313	0.390838729192241	0.7424548046151991	0.9788876886633492	0.8932727528388974	0.9936613278086815	0.8781479967257181	0.9543626264207048	0.9640010350881696
AP2B1	5.066223623273889	8.32380256623337	-0.6515033429598349	-0.6542930690582459	0.423212552436295	0.55663519578188	-3.21951743891774	-1.16403720462456	6.37026205878836	-1.95561082836277	-1.4105977175646698	0.769997723940608	1.21374538396017	-1.90028378526475	-0.93096575408097	6.79750071924213e-07	0.0605568748119569	0.169377129743502	0.447749318835017	0.234984107848381	0.0677380218557786	0.3598292074331189	0.7194454639136328	0.8932727528388974	0.9936613278086815	0.8969637229340668	0.7974801318034299	0.8501237840626062
ZNF263	3.97195181320809	1.83905560479851	0.226776169613092	0.883962284046557	0.0620964298858469	0.50328725456195	1.32214109407751	0.727876609695842	1.06904360665509	0.6399262745903239	1.88076165963017	0.109819938597035	1.04868753967731	0.633008610571587	0.585406893391061	0.31695373326541	0.527589839000127	0.0704819952163986	0.913336052832064	0.303840005068546	0.5389150729169699	0.563005627250585	0.9436042984462072	0.8362462829030994	0.9978477184757398	0.9145341430637478	0.9714742099907804	0.920918202387958
SPATA20	3.68024724330978	3.99665906004423	-1.04184860456152	0.4276619099520929	-0.170555383290983	0.60155973306554	-0.5087075222959021	0.196214021272998	2.12249140043084	-3.2051404727125696	0.997536136220484	-0.338358350929921	1.36305063417135	-0.230265901987418	0.169357447872737	0.0615411821568287	0.0033611573347359	0.327076208170728	0.7377169105992479	0.183730872748122	0.821508877536014	0.866763079972499	0.4094736752228854	0.9344256995105794	0.9936613278086815	0.8870958121587941	0.9913866464966252	0.9894219386724368
TNFRSF12A	3.04546079861796	0.496772344494327	-0.355817701733816	0.9249338336217328	-0.4958261567641071	-1.06472399167607	2.9695435874953104	1.2395831602019598	0.172355562307215	-0.715502158801979	1.3911248868392398	-0.6390464774859711	-1.5568712499242698	0.8767591216659449	0.701206282533261	0.8659157120777958	0.480223330160815	0.175147865760791	0.5280915079450139	0.130734620488589	0.393510594635455	0.489076813710341	0.937490653449993	0.8968813962450558	0.9936613278086815	0.8781479967257181	0.955790559535248	0.8952441003810626
MAP3K9	2.96450373185054	4.222449553034259	-0.7411138434212791	-0.14600873537192	-0.340855128643285	-0.107396980619821	-0.8156591882564379	0.2314318655656939	2.1657447253105	-1.53971235653091	-0.22437187706473	-0.433326154231935	-0.163497739880545	-0.323240996524978	0.136321625287173	0.0390001699390417	0.134856677411395	0.8240972139763051	0.6680979276884979	0.8713009679571859	0.7489145065913559	0.8925424564602271	0.8106633787734077	0.993443972049404	0.9936613278086815	0.992402324005672	0.9896820143280012	0.992405480950024
RALA	5.006167528550559	4.11218754821743	0.0971953959154928	-0.3073713210361439	0.274748294345836	0.3119588089589989	0.969244455669323	1.31544622605371	2.47056135008872	0.252753436371422	-0.6018035170161771	0.442326885317171	0.6086498626657889	0.465798866420325	0.930447741222176	0.0648047282203539	0.802592087366246	0.552272690453439	0.6616898198446701	0.549063760025825	0.6549586364460379	0.360112760243342	0.9833388006252248	0.96350365437635	0.9936613278086815	0.9648002416462352	0.987577572209486	0.8501237840626062
KDM7A	4.525220751589179	5.68384578466698	0.151507766572941	0.443130757789245	0.159450310780328	0.174851725184346	-1.82472357325792	-1.41875278527667	3.62560812262363	0.378813336895243	0.791809855772819	0.240146877114393	0.318876870239382	-0.8943035586409479	-0.965168130540345	0.001135399562007	0.7076838318453109	0.435128643783801	0.811965904429518	0.752186558077513	0.378782709085585	0.342723294562234	0.9780870275206917	0.9571368116854476	0.9959558013152732	0.984637657241478	0.9499882979890688	0.844040939683766
AGK	3.4442895343902795	2.15529142681433	0.324452839696336	-0.141708759185859	-0.481716552833685	-0.0613262687536966	1.53160391828886	1.2750648227114298	1.0320016510351	0.7791157579812379	-0.2551623095446569	-0.7307210194857429	-0.10847159435486	0.608949239062745	0.878680656433742	0.323759030497556	0.442530121972203	0.8004677364271949	0.471026053230471	0.914415792394224	0.551585892640546	0.387131761875726	0.928668264996309	0.9888214160973362	0.9936613278086815	0.9940855429734428	0.9728231901218024	0.8589192911028275
PHTF2	5.23209220377057	5.45919734583874	0.431287545336303	-0.644204901130884	0.416281320841558	0.418840685539657	-0.2963343693431189	0.7621809067538771	2.7939269922536303	1.06498876607171	-1.20167063932702	0.638674003527842	0.757447405313238	-0.126891626415504	0.510416421722332	0.0147607408443911	0.296005551167281	0.239561008598194	0.528225143804671	0.4554536591506929	0.9004213854785329	0.6137733474319439	0.8817785855205006	0.9166643226839364	0.9936613278086815	0.9479748897151186	0.9956938785833724	0.9303439744708214
FARP2	4.29634900035913	3.36418066982241	0.188902797383	0.18389666518206	0.206060689152799	0.161044167578604	0.5139427781241089	-0.318144865453607	1.54524956838105	0.515685667636797	0.372446163396829	0.355572411582748	0.312089967890166	0.201705193299498	-0.234878446792982	0.14240019211417	0.6101428896717379	0.7123828369914129	0.7248963878318392	0.7572846659299609	0.8422703577464481	0.8160182804132651	0.9597793380921608	0.9793575357593614	0.9936613278086815	0.984637657241478	0.991396287793844	0.9790371150011428
GGCT	4.312747830181721	3.87519836878886	0.288288024022191	-0.594355775773613	-0.4747975973422679	-0.46914991601355	1.29509723895607	0.274679187961093	3.2488738008229303	0.953410052379966	-1.43137303876106	-0.95983113762774	-1.17327509503555	0.8435320951368399	0.248786450926679	0.0030080618806752	0.348541171634484	0.163391310426668	0.345355874135658	0.250569973791639	0.406079887689219	0.8053417944672749	0.8973013304654581	0.8932727528388974	0.9936613278086815	0.906047312316277	0.959672286835491	0.9767261051263424
DBF4	5.33755261886957	6.155799417872291	-0.15874925665929	-0.699269733065194	1.17096574797109	1.2158819724485	-1.31995276847386	-1.3882932329568798	4.63109542600786	-0.474322894027854	-1.5646196993201202	2.1549764339408	2.71142918213471	-0.7722332104926128	-1.07161837091995	7.600379523127059e-05	0.6389479830343879	0.128905248436723	0.0399109076247768	0.0113170529807889	0.446445839449102	0.293041660574937	0.9658082775784288	0.8932727528388974	0.9936613278086815	0.7980698681377588	0.9634967782037622	0.8334000470596591
IFRD1	6.62082409829556	7.96242924867173	0.0841939006927173	-0.1195486742209289	-0.0097041262160707	0.341318757495107	-2.13745847658124	-0.947036330330908	4.825627234097031	0.32750568891379	-0.355743891266935	-0.0241817941286019	0.94765766673714	-1.1884146192273302	-0.918423401771872	4.94478087127072e-05	0.7460756389525649	0.7250801201038879	0.980905617242882	0.3523190122672779	0.2450869672859189	0.3673549274402039	0.978507059273402	0.9829978026965248	0.9995508005788502	0.9253353749149668	0.9121074768658104	0.8506322440726396
COX10	3.5390573877377403	-0.253462177075887	-0.131204407684028	-0.7571886791144009	0.332272639623282	-0.2538884499966389	4.91275346240221	2.84425819402225	-0.108021251170425	-0.29579320888188	-1.3069252555806798	0.477946622432496	-0.4236393343055	1.7519558904798702	1.8146143441475904	0.91713279793298	0.769594567486069	0.201898876397907	0.6364075972422479	0.6751794300996802	0.111650605069878	0.0808004701461249	0.97983943955022	0.9026035155132468	0.9936613278086815	0.9784186071205936	0.8456159116017212	0.6703072666989623
PAF1	4.91436507086143	2.5968348076635697	0.155653490873639	0.119581230437398	0.7184731085417329	0.570057230210423	1.94537769846816	0.480367200378276	2.06709559696468	0.497438641587957	0.286535821697763	1.41489212631924	1.37551315863567	1.20290531308768	0.4072747604123439	0.0480821126312744	0.622763776369177	0.776577319878268	0.168125799917863	0.179877739968418	0.239086172191618	0.6869031839439189	0.963614919797523	0.9865307516506022	0.9936613278086815	0.8870958121587941	0.9090416490952394	0.9509712801165924
VPS41	4.489765842293671	3.0208681559981296	-0.0581765663455499	-0.392854917871877	-0.315397294042779	0.4603156499251359	1.87449651926467	0.371251395907827	1.73781311699269	-0.16170052862349	-0.823332108667215	-0.549979824184962	0.951363080827004	0.8908045418953641	0.290025832094783	0.131057909503951	0.872752751486527	0.417289745591873	0.586694095449931	0.350453888023148	0.3947997928850979	0.773948782117917	0.9910178111865696	0.9539809818103292	0.9936613278086815	0.9253353749149668	0.9563282621367104	0.9713836124262732
ELAC2	4.09755603272266	2.4951764653604	-0.0319801192324384	-0.0223183690093675	-0.594475538324043	-0.939829946837704	2.57674488041851	0.838433651627603	2.33444437006298	-0.1182653276469209	-0.060308022530544	-1.3684817133842098	-2.6397599372411698	1.87996980954413	0.8613454837591809	0.0269717222866122	0.9067017889603548	0.9523387134186592	0.18204235468066	0.013406829716371	0.0705542700558342	0.396364339000492	0.994129403030906	0.9964840992713372	0.9936613278086815	0.7980698681377588	0.8037936552232785	0.864442978602095
ARSD	2.9703869457794903	3.89931098760407	0.202785573238733	0.4443970225050779	-0.275472850502474	0.165911123627534	-1.5499538815561	0.193317883462401	1.6885356763476005	0.391619204283056	0.636785989553173	-0.329259884205563	0.2345394618060119	-0.5366303815933761	0.107217176261145	0.129487231097163	0.6984900818173639	0.529550656317872	0.7444118927351641	0.816386525001308	0.6011982899655811	0.9153912895268672	0.9780870275206917	0.9615375217306392	0.9936613278086815	0.9872401225523192	0.9795741117790364	0.9936666749885156
PNPLA4	3.5302638316319306	2.3537051265059303	0.5204516012847861	0.546626939709359	0.167339765313163	-0.297524063720038	0.714649266398993	1.027195925391	1.92344481493278	1.7066210337987102	1.31582585200168	0.335494870211404	-0.720819503722695	0.451496639240066	0.942979255488537	0.0646464658236825	0.0989615461628829	0.1989046745938469	0.7397526565700508	0.476996140652196	0.655109445214104	0.3537573854063979	0.7705081743362018	0.902421822238165	0.9936613278086815	0.951117515601606	0.987577572209486	0.8485174265523995
ADIPOR2	4.55480659271374	4.9990331831614405	0.039991105329947	0.283369732122668	0.220851715950639	0.302515491612431	-1.04293097479946	0.669609602692067	3.5893247333929	0.113244292634017	0.57776006862608	0.37624302433323	0.629181772636905	-0.5761241184066639	0.519065459945274	0.0012486980460909	0.9106449385445308	0.5680437486860971	0.709572151880399	0.5343302377886749	0.569133715439361	0.607793866953522	0.9946604245269024	0.965581865825004	0.9936613278086815	0.9637152993743314	0.9732731280363628	0.928580063407184
MARK4	2.62372879858503	3.4879406157071298	-0.0820430775973844	-0.0326487857001128	0.0861544862864117	-0.66888357466637	-0.57794388004699	0.923927820072502	2.34738351036224	-0.22404140933451	-0.065957086757659	0.144145982999253	-1.3377695174493998	-0.3009361778287719	0.7148779075599391	0.0262054118501806	0.824351836553254	0.947880684946242	0.8864176896451751	0.191736467326143	0.7656865635162351	0.480602972185705	0.9850960447484324	0.9964840992713372	0.9969122851502544	0.8919193500629443	0.9896820143280012	0.8941806204293807
CCDC124	5.00158097076165	4.413013278451579	0.432219949122298	0.355494090791296	0.199227619991709	-0.0019675578772902	0.110939738788638	-0.66224634239397	2.19488303409923	1.10756018115504	0.685030690140472	0.3172042073491239	-0.0036152095415218	0.0460785819364586	-0.453606640929836	0.0593484793254301	0.2774819799799389	0.498964147839776	0.753453769603779	0.997142382762514	0.96401759499314	0.653609255789052	0.8686128372613041	0.9615375217306392	0.9936613278086815	0.999372003656069	0.9974696067906856	0.9425827170400224
CEACAM21	3.10035766048378	2.76937120563254	-0.521828111713621	-0.6756249215680009	-0.857905788254939	-0.843521424429897	1.91950316066796	3.3599522068747403	1.13043144897963	-1.09324146934636	-1.06432172802699	-1.14556134358083	-1.30577212497623	0.653371799779435	2.0282557820539	0.2941113119009699	0.283756882136597	0.296334450686287	0.261683876996401	0.202681612077901	0.527700632935957	0.0525098892806796	0.8722789444539697	0.9284966100248802	0.9936613278086815	0.8956420149355914	0.9700154754049364	0.6141756959981098
PAFAH1B1	6.01104571272233	7.00895788554044	-0.404999049593821	-0.5552862718620799	-0.183023814757665	0.3711529692654229	-0.615268394746785	-2.49407998525265	4.7305665164228605	-1.34868165734486	-1.3902042461398405	-0.385634635484671	0.918851116737118	-0.3479531035024509	-2.14638107694925	0.0008147963769866	0.18839580134745	0.175447445658789	0.702692071150085	0.3662213259178309	0.733001045090818	0.0406570111734023	0.8235033114795741	0.8968813962450558	0.9936613278086815	0.929879126447343	0.9896820143280012	0.5856956923704979
KIAA0100	3.7299592319931	2.05137799711795	0.6653805729425601	-0.532471976494604	0.620612610216237	-0.0188565858996839	1.67549787244604	2.51827995002785	0.99947817521386	1.78787711499511	-1.0559911906653598	1.0514066839573	-0.0361907691201514	0.6967943149594741	1.9397709372675704	0.3308490743903269	0.0846814490146472	0.300063558833856	0.302354336391349	0.9713871758100308	0.493058315345346	0.0625850091479736	0.7561061928751843	0.9287169130930888	0.9936613278086815	0.9944457262057346	0.9654472840279772	0.6437751595054777
GAS7	3.10788235198072	2.2781261367041603	-0.1955110433503469	1.76395015466476	0.161090595824634	0.157908161007909	-0.151355508153711	0.6788377751870601	0.9177761396847728	-0.472342332243467	3.20210799640952	0.252936546521354	0.278367773321067	-0.0529302143251577	0.468483334393948	0.370636712184426	0.640429188629208	0.0034675789259991	0.802335065613739	0.782832178270822	0.958239182314498	0.6430911522838471	0.9658082775784288	0.7034173082733627	0.9959558013152732	0.984637657241478	0.9974696067906856	0.9395022224491936
TRAPPC6A	5.470175878849171	5.98080467833614	0.181132423349701	-0.529432683174519	-0.425610301485295	-0.635352735706307	0.3543702969405289	-1.4432243671008	4.5965756596238	0.602232753906922	-1.28124427169783	-0.873996913050941	-1.55951875227264	0.2212362623449189	-1.25544470467905	0.0007872119361317	0.552098642954975	0.210786637875594	0.3896189644395129	0.131726116880574	0.8277354907868331	0.219721661260003	0.9494260533445892	0.9026035155132468	0.9936613278086815	0.8781479967257181	0.9913866464966252	0.7945785129915759
MATK	3.750424463547259	3.23432989667885	0.6098437131501451	-0.394813687784921	-0.983565708546761	-0.447605229532062	1.01999695875154	0.878035868790772	1.6128907100700802	1.36534441736775	-0.6601161788781421	-1.37301592809446	-0.7552215030226329	0.413485936172499	0.563107128983077	0.157306501244195	0.183952000158385	0.514651830027826	0.180696786741339	0.457709567027356	0.688087708867715	0.577853619660065	0.8213127491854391	0.9615375217306392	0.9936613278086815	0.9479748897151186	0.9892108917113908	0.9235335494124716
CD79B	8.61355238755171	7.4240940673449405	0.509609309357823	-0.0177872609740149	-0.00434275740674	0.0479552402193736	1.21836076773083	-1.4307357741349598	5.18154903977067	1.99084257320628	-0.0524276888144329	-0.0107083087089635	0.135106962203894	0.7378476877074109	-1.19489661019682	3.79881549265026e-05	0.0564822128898395	0.958567996089675	0.9915349138881328	0.8934989944775259	0.467439795941796	0.2427225604365439	0.7070284415516146	0.9964840992713372	0.999850901191896	0.9940855429734428	0.9637869700359086	0.8058265400397114
ST7L	3.5347478928678298	4.19710898229018	-0.3815808066720829	-0.159842942410146	-0.633582655527188	-0.0304696908184348	-0.249515086381888	0.0519479947785121	2.75918805988397	-1.01859882294226	-0.312892209530423	-1.0287062138261702	-0.0597456858165512	-0.126964474585616	0.0390530142982302	0.0269792913589551	0.3185068483122689	0.7568099171352559	0.312459701431755	0.952825941446039	0.901077658996566	0.969126610043482	0.8871873090257423	0.9829978026965248	0.9936613278086815	0.9942241083452136	0.9956938785833724	0.999278538142266
RPUSD1	3.78364993239263	0.460417183142229	0.841753414859486	-0.185358518271588	-0.2480630513014669	-0.617836013480603	3.72637625587909	2.30748000923334	0.2475739093576449	2.36396531095022	-0.394302252916381	-0.443292120773937	-1.29422049749498	1.68984486722298	1.84228158110513	0.811145280741341	0.0252806592713681	0.696345439457414	0.6609717796049019	0.206708299694907	0.1194237601782719	0.0761567773731922	0.6157639446605881	0.9793575357593614	0.9936613278086815	0.8956420149355914	0.849907001167393	0.6662335538636265
LUC7L	5.5327293060723495	2.21396729752744	-0.0985355847481317	-0.411009279073455	-0.385787863947272	-0.137909432741711	3.9678935656613694	2.20341586099124	1.10751631720919	-0.319676166483627	-1.01553267512492	-0.7966185744070201	-0.3205715473453689	1.73369713717727	1.84380108934454	0.281896825998956	0.75170413077621	0.319010894835719	0.4328494498163979	0.750950929018175	0.0963562639157538	0.0758597542177036	0.978507059273402	0.9340935974341538	0.9936613278086815	0.984637657241478	0.8223801243991392	0.6654538931952076
BAIAP3	3.34683430293468	3.6338753728790096	-0.197783765811147	0.809195454480097	0.2212370569844719	0.3622742391271299	-1.17798263640309	0.0524408523233318	1.83006132188986	-0.4024533646357629	1.2144424610518	0.2743023612783299	0.540323099431526	-0.457500727309522	0.0300812865275168	0.0779064296144382	0.690406491749468	0.23472213050246	0.7858659064071091	0.5932465031455749	0.650841464709499	0.97621562028839	0.9780870275206917	0.9138488606994364	0.9936613278086815	0.9666726587859582	0.987577572209486	0.9993613603436956
TSR3	4.53745973538769	0.732200519506583	-0.0053411595046454	1.4872648352835198	-0.447976204006177	-1.20449084610601	4.036982513467271	0.92830920569996	0.4053660614658679	-0.0123137206394794	2.52364676883215	-0.6518119357697071	-2.08810507163935	1.77879638041598	0.584740408292385	0.7220626374570299	0.990287622278962	0.0183962142538177	0.520684935220617	0.0551095131163735	0.151905582505139	0.563418390369984	0.9982112391729988	0.7642698495065251	0.9936613278086815	0.8577863801154427	0.8730884933537387	0.9209353203632475
PIGQ	3.23749981453213	2.84629874327844	0.0906674602359531	-0.519245309445455	-0.166805901763248	-0.181504337121152	0.90721261936805	1.32782811552747	1.90742815315919	0.253855854419445	-1.08019234627215	-0.2882326070021989	-0.3770289776279029	0.4762875811419339	1.05402936501599	0.111420117646564	0.801762264890929	0.289927254724482	0.775310386060345	0.7094225418197049	0.64535426517253	0.301003280963138	0.9833388006252248	0.9275309513123416	0.9936613278086815	0.9786392984623632	0.9852099795932946	0.8334459784132794
DNAJC11	3.27627337466123	2.33753679534618	0.426156446636762	0.488809567794836	0.580169908797313	-0.290902370277433	0.422590307629111	1.1673574105912	1.4916806121342598	1.20791122146791	1.02691554589574	1.02374001051826	-0.605430463516172	0.2155890696868169	0.9427559796218008	0.17458565676185	0.2376585351867539	0.313468323589453	0.314748250588992	0.5501189948789871	0.83296471059169	0.353977046530991	0.8530804480971496	0.9321987530535212	0.9936613278086815	0.9648002416462352	0.9913866464966252	0.8485174265523995
MYLIP	6.2436409034169005	3.96090551331695	0.0273063222972165	-0.0292592809204781	-0.373414307543959	-0.443080476455996	2.7325623233474903	-0.920080707490274	2.28550856244136	0.0914796259872979	-0.0747266861088206	-0.785025261214876	-1.05599994264206	1.3776470708965098	-0.772638838656698	0.0329587661550018	0.927798371658971	0.94099453129447	0.439431161813452	0.30008288442452	0.18031038142946	0.446592296111782	0.9957428804294786	0.9964840992713372	0.9936613278086815	0.9145341430637478	0.8881687343659058	0.8836453405128982
PSMB1	7.28504237774306	6.84576410865491	0.595178226883535	0.073870938309261	-0.1956059935287989	-0.204048911809089	0.4783987926155639	-3.01464772518626	7.818208882069969	2.69005282524436	0.24470789068316	-0.532940126068738	-0.683176299785876	0.423057859070234	-2.87867194217813	1.62264805884414e-08	0.0119061163303975	0.8084670944617329	0.598279871250562	0.5001098459673811	0.6754847719277599	0.0075665386640022	0.5527839724827411	0.9904311742098686	0.9936613278086815	0.955647119587314	0.9885610790030908	0.4254235412600664
JARID2	4.8490562876873895	6.60119777837684	-0.0301244556283253	-1.11421018508743	-0.256494899289265	0.363561281235064	-1.35124178621807	-1.8414857173969	3.5831070470761603	-0.0852285435124412	-2.31779804823538	-0.4526931699479299	0.7426847754499308	-0.619970129975712	-1.44857267956803	0.0043879501393904	0.932686362044961	0.0280515826706521	0.654360965307505	0.4639315320199509	0.5439952665083579	0.158609899893388	0.9957428804294786	0.7698675614518204	0.9936613278086815	0.9492269285592524	0.971919345205136	0.7582493625105658
CDK11A	5.05613345942965	3.00669686712458	-0.0562198883625052	-0.1599654378529969	0.0914219633366153	0.6701265696409301	2.0621847646425	0.233485031686133	2.54042980323938	-0.192350473317804	-0.409872807928096	0.1904800499841669	1.73057231334757	1.35627864911346	0.2090668663239749	0.0169009956700786	0.848855975384471	0.68501832797376	0.850307311851881	0.0945367247669216	0.185847319910392	0.835909624395953	0.9889250638296192	0.9793496967109117	0.9969122851502544	0.8734282174181474	0.8940554841339655	0.9842198404170814
NADK	4.51843066539037	2.4760599414795297	0.136389214922435	-0.556519333340699	0.0854894168987244	-0.394859533009096	2.8245877491840203	1.0740851117857702	1.81141599155649	0.3976741655121339	-1.21004463544343	0.155413936432453	-0.88224335253839	1.61664997012781	0.8513805029820709	0.0808172144452714	0.69388605427117	0.236378588467417	0.8776099893255991	0.385156783530818	0.117166533705678	0.401780958416342	0.9780870275206917	0.9138488606994364	0.9969122851502544	0.9387281284868364	0.8483550942197717	0.8670210018981218
SYPL1	7.30341292461048	6.36608735018905	0.0714296469979126	0.0754182695048342	0.0471015875195984	0.114145832659761	0.955647556771862	0.6739827701095171	6.431366407693731	0.286563722192719	0.221541231234211	0.115917580372869	0.340334019829181	0.753909486627616	0.6660417784543189	5.779355855864e-07	0.7765561735353969	0.826278832140667	0.90854524059601	0.7361451810749879	0.457197165608191	0.5108349831706429	0.9811739722703232	0.993443972049404	0.9978477184757398	0.984637657241478	0.9634967782037622	0.9026260719235624
SPAG9	5.103264405505231	6.91755716749828	0.156217033100887	0.250652344393135	0.415651968173289	0.587235084600475	-2.90030593833912	-0.173891586770793	3.96067137676667	0.487654075795163	0.568828186919186	0.81335301561057	1.31036273068451	-1.40654506110893	-0.150573464833999	0.0009499706877847	0.6296051263215939	0.5740252313691391	0.423026538455123	0.200724695979259	0.1737597637351519	0.8813918181480229	0.965750475472524	0.9657579031567648	0.9936613278086815	0.8956420149355914	0.887939929472815	0.9910424272111482
SS18L2	6.567341077921389	5.81305403925035	0.0968262415368822	-0.0330294615676628	0.337907121131507	-0.0533494344258229	0.825370351358898	-0.491701015027608	4.0364219416013	0.320264591752322	-0.0812297372269241	0.6997714344472261	-0.128867326248412	0.476642493512543	-0.3950137229427539	0.0014115288750835	0.751154593325521	0.9358371657595128	0.489845594061988	0.898424730750558	0.6395665954185461	0.6958395947062761	0.978507059273402	0.9964840992713372	0.9936613278086815	0.9940855429734428	0.9845148184751732	0.9535614685345118
MGST1	3.96862590984393	3.72283032881746	-0.4200297669727569	0.7661339847884491	-0.236136035421701	-0.2052548184705299	0.0099479959743376	-0.657434521788459	1.48854882783068	-0.961937409779288	1.30006720278558	-0.345778944899248	-0.339956730799912	0.0033787064020387	-0.420087669358608	0.162424640212401	0.344315378548281	0.204190752460841	0.73215974635599	0.7364269748312059	0.9973468917205128	0.677679000781176	0.8973013304654581	0.9026035155132468	0.9936613278086815	0.984637657241478	0.9997775693773872	0.9493208364943088
CRY1	3.31319703059731	4.67157929484005	-0.472454436833269	-0.284143801530947	-0.0994568735353022	0.497279785012808	-1.31096412000847	0.434333965182276	1.88847939253225	-1.08711731254603	-0.497062803549849	-0.147165787160286	0.839904596054723	-0.450700123304193	0.283094928511772	0.0855911456946787	0.286257138069611	0.623030043792516	0.88408622842842	0.40808139207551	0.6587732835419089	0.779220732961712	0.8747469414775041	0.970619696726987	0.9969122851502544	0.9426813744740732	0.9881108875516946	0.9728863317758356
NFIX	2.77266814563151	4.651089526104201	-0.3341907545040219	0.5321835870487609	-0.0340736787113703	0.105898703117269	-2.46549864937208	-0.211614130704147	3.1346282105876804	-0.910361941726606	1.06920171023288	-0.0565631789218498	0.210601316323951	-1.28233702265167	-0.163491240755684	0.0040154024072823	0.3704024051431289	0.294110035094536	0.955294878936336	0.8347235246912159	0.210239851785304	0.8713060368050909	0.9062302079347404	0.9284966100248802	0.9989201769884364	0.990332352068894	0.9017291509025448	0.9894726643406938
ST3GAL1	5.28433955437159	6.31781175817309	-0.0676787016797203	-0.4972273509985859	-1.00779415758087	-0.0318692902077377	-0.289346342868772	-0.1986326866376089	4.09106582211247	-0.17236111020824	-0.897722576560407	-1.5193635934924998	-0.0600393852374141	-0.144560937376569	-0.131068661427043	0.0003290149242431	0.8643934567034199	0.3769882061937679	0.139883382681591	0.952550752183399	0.8860930669756859	0.8966582013615009	0.9903266221010564	0.9426003217145515	0.9936613278086815	0.9942241083452136	0.9956938785833724	0.992405480950024
IL32	5.39249229278954	7.02260193148509	0.5272901148397029	0.755775496100803	0.546695602404808	0.2291393692460989	-2.64235438099636	-2.26608584497487	2.01159288729842	0.682184899624502	0.721024887731118	0.437173348024562	0.2171207041770689	-0.616471701394364	-0.7726872478439308	0.0910933187943688	0.500892392517946	0.476872998750161	0.665347629470587	0.8299659412801998	0.551807216412847	0.4461843477043359	0.9414197688731948	0.9580250174292866	0.9936613278086815	0.9893112971196673	0.9728231901218024	0.8836453405128982
PKD1	2.863237431387	3.34868444072483	-0.690613171085242	-0.4547792851904829	0.175674246754239	0.121180601204517	0.0080707700635626	1.00640443526719	2.5962743133537205	-2.18009055428543	-1.0686637466081	0.340992761115858	0.28162074698419	0.004845085942072	0.900038157966325	0.0148445683110011	0.0378157746134848	0.29434823612021	0.735654576279293	0.7803052634944669	0.996168551606233	0.375775996484609	0.6649421942196567	0.9284966100248802	0.9936613278086815	0.984637657241478	0.9997775693773872	0.8539268281511074
MED24	3.7600442191918098	2.6017097951623	0.691204339780718	-0.146523484290928	-0.438978013813079	-0.8935013273936708	1.70241111747047	1.13730324230024	2.18974960801809	2.3000541944124	-0.35560761617614	-0.9001741285844921	-2.2481382457969	1.11448015175466	1.05487595456212	0.0370365881500634	0.029108529872328	0.724799580778688	0.3757048946555029	0.0326259335947724	0.274548407319035	0.300499790424034	0.621331437423103	0.9829978026965248	0.9936613278086815	0.8263162360174896	0.9272106287450944	0.8334459784132794
RHOBTB2	3.900659012135	3.02971948600792	0.1695870859341429	0.321354402276569	0.6841912048435781	0.0599048418174283	0.367275703053223	0.574132887554728	1.5972151855967	0.358136318185863	0.496009095690281	0.8803992848201229	0.0927003063852396	0.1494006969520949	0.336926887571368	0.121443558517762	0.722927249433529	0.62375921196957	0.386137472417518	0.926801759067452	0.8823083811088209	0.7386844869812991	0.9780870275206917	0.970619696726987	0.9936613278086815	0.9940855429734428	0.9956938785833724	0.9640010350881696
HEATR5B	4.00221333263922	2.6883853174653103	0.0182314573940183	-1.00180124843175	-0.36653437208157	-0.1678334517812189	2.53136342796229	0.7336143940640479	1.3265861984421	0.0480804265263367	-1.98241158985571	-0.613382181091621	-0.321694986639672	1.06184933857443	0.553046353708761	0.207428781222987	0.96199346848326	0.0573465901261089	0.544669537419939	0.750083067223731	0.302534992184355	0.584621829554422	0.9961546600748872	0.8191029940448804	0.9936613278086815	0.984637657241478	0.9323354049147208	0.9235335494124716
SEC62	8.06684449214146	8.24614217489393	-0.248387765686191	-0.178306073028846	0.0771533206118094	0.243061365575435	-0.026199369052308	-0.186247043021617	5.89204188901431	-0.884599207821738	-0.480131690600293	0.173952070552987	0.639886660563611	-0.0156399501534098	-0.165515141843901	0.0001634006591287	0.383981859514325	0.63486392146399	0.8631557193176942	0.527612190442866	0.9877498546256942	0.86972789600749	0.9090084980092556	0.9708702699388548	0.9969122851502544	0.9634670801468084	0.9995225716009148	0.9894726643406938
RPS20	11.1297804940513	11.0353363688895	0.372934295879877	-0.133897896842094	0.0496143755405882	-0.2947027675168699	0.192086658342127	-0.9922385642605	7.90070842859802	1.6832842142666102	-0.437943841996331	0.143283902848952	-0.9546919751006328	0.130907710549301	-1.25204131978912	1.94275224562372e-08	0.1047341476723019	0.665152043053043	0.887219764961172	0.348736105454062	0.896849287197143	0.222134677718998	0.77867459376081	0.9793496967109117	0.9969122851502544	0.9253353749149668	0.9956938785833724	0.7981479593505366
CSDE1	7.2293500556456305	7.300911761136239	0.1900354166787349	0.102150014016511	0.638629724915041	0.7621960183038001	-0.806133270732351	-0.458244807542793	7.44314525507666	0.7623518348040341	0.3003981771269979	1.576132045621	2.27076965373646	-0.640072996475726	-0.4274659470111579	4.16983877864639e-08	0.452224726908247	0.7660925835733609	0.126228043985509	0.0310479054300628	0.527328528606846	0.672309573238842	0.9318244603689444	0.9849598186038137	0.9936613278086815	0.8263162360174896	0.969910498786665	0.9472128304267002
UBE3C	3.44593854861475	4.6860450148786	-0.0639448990455967	-0.402503372443496	-0.1958845831619839	-0.057222761734474	-0.972717432062582	1.6194603056127	2.82955635894315	-0.18663787862217	-0.873791296846645	-0.358780588123593	-0.122313045123976	-0.482634794733996	1.37086716194363	0.025984648276206	0.8533483981493969	0.389745590277981	0.7224513071148829	0.903578357267842	0.639370688514648	0.181514568783153	0.989941533581478	0.9426003217145515	0.9936613278086815	0.9940855429734428	0.9845148184751732	0.7741621026827674
REV3L	5.495645000973131	8.15231132544608	-0.204039960428954	-0.412106097766805	0.277929029050052	0.141684019538082	-2.69713108629941	-1.27838849578854	8.69339016146011	-0.8398832936028809	-1.19843720342651	0.691508865420173	0.424796055384057	-2.21562228855224	-1.35299831849752	1.9246249621047798e-09	0.408088327397062	0.2407923954128539	0.49494003198634	0.67423199701185	0.0350199797938678	0.186880641015696	0.9211782425580876	0.9179633080154052	0.9936613278086815	0.9784186071205936	0.7504380585423938	0.7766536661624466
FAM76A	4.42157765102938	4.564518552303809	-0.105734024494891	0.188265470373665	-0.776581369712585	-0.856572154537766	0.446610244509771	-0.6570986018195699	3.7996352939691698	-0.343278972499815	0.43550896271513	-1.54330228869133	-2.06817509857594	0.2879006130409149	-0.583416296649298	0.0007171891233201	0.733952778198487	0.666531977573539	0.133985318566362	0.0479733462185421	0.7755431221372329	0.564283368436852	0.978507059273402	0.9793496967109117	0.9936613278086815	0.8449850754402302	0.9896820143280012	0.921568315286316
TRAF3IP3	6.81820296817132	6.74069817965531	0.257766518208327	-0.354503118314841	0.0119219586607238	-0.0509025430860584	0.413913709471892	-1.03352774538252	6.0308904239479695	1.20709350069144	-1.23856178311669	0.0351079601084372	-0.172706347618509	0.317882995028602	-1.15938657357159	1.34134830293874e-05	0.237531194091201	0.225880113030805	0.972246511364094	0.8641282925529871	0.7536167311716591	0.256395007437489	0.8530804480971496	0.9135451737533832	0.9995508005788502	0.9919450839283392	0.9896820143280012	0.8134746189309557
VTA1	4.22134908142989	5.2008669479829	-0.340008204785794	-0.0455483503018357	0.6206012479909089	0.265750526598771	-1.21787748637991	0.8095809148950179	3.4227090942206204	-0.8937507363942641	-0.087620495406654	0.995186382943813	0.5112342627144121	-0.6181976598601989	0.593270828643269	0.0019262229789036	0.3790733826851929	0.930801965320018	0.328168738475739	0.613195028779161	0.541441464195731	0.557762193753537	0.9073734658127725	0.9964840992713372	0.9936613278086815	0.9677864001688632	0.971731393732811	0.9197905857935634
BAZ1B	5.3914146042818	7.591580755946749	-0.484262147492044	0.188412621318736	0.0199897577970992	0.243809624546787	-2.4555703153154	-2.90715697591272	6.21386660234058	-1.52077937940702	0.4115346420505129	0.0379634985515836	0.557166833400761	-1.54495717889546	-2.35204341236789	1.03133497396548e-06	0.139528791434208	0.6838137672646961	0.969986167759119	0.581840413095725	0.133585187329856	0.0259343252361889	0.8106633787734077	0.9793496967109117	0.9995508005788502	0.9661586896879812	0.8696900329809453	0.5326178091892142
RANBP9	3.47124429072267	2.26129081645861	-0.663256522350429	-0.632430620995879	-0.141055886085285	-0.8848893820473359	2.75123015046606	1.57144799326154	1.31173219415876	-2.02279852643162	-1.4452132512121898	-0.274630962008362	-1.99349022246169	1.34176007649062	1.3695182990210302	0.212755583549749	0.0527642383537197	0.159505807434414	0.7856182405721441	0.0561615759242026	0.197870949800555	0.181826199640699	0.6991684801057424	0.8932727528388974	0.9936613278086815	0.8577863801154427	0.9017291509025448	0.7741621026827674
SPRTN	4.35403602634431	2.65737831731076	0.3587582335894079	0.0412614981310105	0.500331939115418	0.434230043410419	1.39167091662154	0.8948428344814878	1.6293127757958898	1.15376963103942	0.101090861783556	1.01889783579508	1.03639680775993	0.723506622264293	0.817969652984476	0.125341663406865	0.2583482846103719	0.9201999024100842	0.317045830070838	0.308993973016083	0.478253441727932	0.42028649818149	0.8577690608959245	0.9964840992713372	0.9936613278086815	0.9169701736524184	0.9654472840279772	0.874229061456364
METTL13	3.36407939376006	2.46344347021925	-0.234835184860103	0.259668190108628	0.0858036196999403	-0.4724675320596649	1.16919525196748	1.0318281765019	1.68004096111799	-0.646802057865372	0.5288808113547271	0.145529564849189	-0.9586324156758228	0.6171042717973101	0.801841234127937	0.104074700178623	0.523027358079855	0.601056004862718	0.885335379217688	0.3459490324650909	0.5421520526423049	0.429397771743112	0.9421225007091868	0.968156665436582	0.9969122851502544	0.924512022429132	0.971731393732811	0.8774889511100048
DYRK4	3.91713837654727	0.381166822074275	0.433547302523485	0.266200368908185	0.547650338390843	-0.2091343247466019	3.47319517936697	2.19991419992629	0.30308916160628	1.44665905361956	0.665853766334597	1.14334135010929	-0.5262228026246389	2.17718582294373	2.0519483397655702	0.7704368979893009	0.159979810576073	0.511188408352946	0.262714694507179	0.6034165984467571	0.0514844217932455	0.0496937825240832	0.8106633787734077	0.9615375217306392	0.9936613278086815	0.9666726587859582	0.786459029058532	0.6095191915759129
ZNF207	6.846166470216769	6.61101053753271	0.149515780959149	-0.4732613514667729	0.274924016964778	-0.1158756300339159	0.5466202010758471	0.39649105375537	6.1278504357576296	0.705549268467273	-1.67301101910633	0.8201965601565642	-0.399326263760782	0.428847911262122	0.4773345685848579	1.2307771633189098e-05	0.486297395604387	0.105464298110848	0.419050964683367	0.692723746915385	0.6724711223305021	0.6368451782383541	0.9380014417400314	0.8908691446027666	0.9936613278086815	0.9786392984623632	0.9885610790030908	0.9382083383368984
UQCRC1	5.75597433390376	4.76654051924036	0.319458957635279	0.3993262497766671	0.436479591826191	-0.0155855125480997	0.6243323129248399	0.522111544065984	4.13304800951208	1.55641127916462	1.4534317493233702	1.32862174712168	-0.053205025960955	0.4693162799481749	0.647621544033047	0.0004028741765961	0.1310917504714359	0.157444120297566	0.194988538589488	0.957947081295432	0.6427218134302479	0.522663581722898	0.8096981152465174	0.8932727528388974	0.9936613278086815	0.9942241083452136	0.9845148184751732	0.9048799123714352
STARD3NL	4.63006293976467	8.431533515025329	-0.3316122967950219	-0.256805313811635	0.0300519841217136	0.205999389441641	-4.2655800760920295	-2.3395707780725097	3.96660237680536	-0.882206862840662	-0.514802239502662	0.0513637314416861	0.399935734833582	-1.73020697442164	-1.7462398210031298	0.0011709265314916	0.385370278053993	0.6109016953885611	0.959434084555318	0.6922688440426341	0.0980852610031315	0.0919618727004135	0.9099718971414884	0.9691326605022365	0.999177711086659	0.9786392984623632	0.8254947841031401	0.6908200035528426
CD9	4.89773188440718	10.4538790895327	-0.747947560246093	-1.32536913227216	1.3520894018144598	0.504699306609955	-5.68256430954055	-2.94125200525706	4.80857584916132	-1.85737579310268	-2.34964913882168	2.23192404397194	0.9241455361482628	-2.23882777112112	-2.03800006233618	0.0001973362783	0.0738876421105023	0.0262148643412673	0.0344732385076776	0.363449978962941	0.0362455009157979	0.051178946684465	0.7497515084614581	0.7642698495065251	0.9936613278086815	0.9278763612760396	0.7504380585423938	0.6107671651720787
NCAPD2	3.444928280187109	4.82018178689115	-0.132448202771764	-0.915732114252775	-0.50560580752744	-0.252910683323968	-0.518686184358349	0.1937524759077629	2.9082398401541	-0.321846819862894	-1.62992107182781	-0.744751402087234	-0.4517783761618929	-0.241653690895018	0.132157987963174	0.0070397779939619	0.749959291175866	0.114318167006496	0.46262760458086	0.6549089063746031	0.810809567086593	0.8958044591691441	0.978507059273402	0.8932727528388974	0.9936613278086815	0.9729105293661828	0.9913866464966252	0.992405480950024
IFFO1	3.69626645060725	0.828798390623312	0.189568708349107	0.0352019487359027	-0.581547241061915	-0.3617325913497721	3.41051427223069	2.17400943239732	0.440395579823378	0.489828479261601	0.0687439787929147	-0.953227465023179	-0.7023597895787901	1.49484697364554	1.59873895604089	0.6724217758008629	0.6281692124472591	0.945685667496613	0.348638489908214	0.488739167663921	0.164246752271043	0.1213590961038849	0.965750475472524	0.9964840992713372	0.9936613278086815	0.9547347094036712	0.8812950396753144	0.7396811211413437
PHF7	3.17433133503217	-3.0287580942194	0.1474980394010639	0.236707584252886	-1.15774755837903	-0.597235844078029	7.36356704170779	3.4997729768049504	-0.997890588137451	0.291012838079336	0.351830845867225	-1.4806184521206	-0.8611660219140691	2.08717560747147	1.92650902299222	0.333470780638146	0.7731923318029029	0.727613122803511	0.1502348697399859	0.396469179525585	0.0503768194550079	0.064307747788973	0.97983943955022	0.9829978026965248	0.9936613278086815	0.9426813744740732	0.786459029058532	0.6466073442853324
NISCH	3.66060210392897	5.90993102555	-0.385894222605246	-0.262839163589644	-0.13670510328291	-0.252730344954123	-2.04909351178406	-0.8632672094270079	2.9900324570386805	-0.97489399873483	-0.492672584794145	-0.217054179341214	-0.4647043233604639	-0.858618306194211	-0.626949187505227	0.0156580419450308	0.3381389886436889	0.626099601483405	0.829744107102662	0.645845711044661	0.406505608886063	0.535829866983187	0.8950999239582674	0.970619696726987	0.9959558013152732	0.9718176841815016	0.959672286835491	0.9099082942618588
STAB1	2.46681871011847	-0.16456576362901	-0.202278162414927	0.4238207953570109	-0.494679624245111	-1.31699499609542	3.6084025924268	2.85245905001798	-0.133895922552614	-0.6691725885616171	1.0435233415208	-1.01221533982164	-3.22545133923909	2.27919664532502	2.67824195544309	0.8944426446166709	0.508865871174239	0.305632245783041	0.3201026653332999	0.0031924623020785	0.0304781755607772	0.0122437515583612	0.9421225007091868	0.92940389345131	0.9936613278086815	0.7035331988287589	0.7363731865103843	0.4502036385054346
FUZ	3.38142193110438	3.59125015554743	-0.5867654283025849	0.292867230628183	-0.265750592764411	0.014776379721682	-0.122476767337215	0.223264390396172	2.56462192140561	-1.6932356555097	0.623240228464051	-0.468869416088589	0.0312996010100266	-0.0675454454330857	0.181833240438208	0.015979726139575	0.101509438881148	0.5381706758500271	0.642793148437214	0.975252654625536	0.9466275156024788	0.8570235917026271	0.7738252305316302	0.9628423617170078	0.9936613278086815	0.9947024190476084	0.9959234040730438	0.9860546496955032
IDS	6.99590127358256	8.435135643217139	-0.0086899568815481	0.140888065843422	-0.0141001286611152	0.1045563499883849	-1.7319016917333898	-1.13101072042253	8.4161742944209	-0.0336868257807435	0.390813548743549	-0.0332337148651465	0.299941748344552	-1.3378032955026498	-1.04029908005006	3.740311853643371e-09	0.973365884412942	0.6988929224470309	0.973723994028641	0.7664370958028559	0.191725589646767	0.307101030522101	0.9961546600748872	0.9793575357593614	0.9995508005788502	0.984637657241478	0.8993538698760588	0.8347152072899824
ZNF200	3.43042019647113	1.16183003949492	0.236834124891191	0.6643366173309739	-0.424415262773327	-0.5483235600337899	2.33583852021423	0.937530495088514	0.5911051103723439	0.626315594711317	1.30360825487494	-0.7118211904038629	-1.05333674889594	1.00117685833393	0.7196648202871708	0.5691197180448871	0.5362114314290399	0.2029843492763719	0.4825898573446829	0.301286769372338	0.33455552150825	0.477700670660199	0.9441332002180316	0.9026035155132468	0.9936613278086815	0.9145341430637478	0.9442713920355184	0.8938496506938096
LRRC23	3.65526018927792	-1.01943511899216	-0.209697601256965	0.9659817146874908	0.333894788115373	-0.3490161854931189	4.87411828659904	1.50293299064404	-0.336542883001616	-0.430819781233658	1.4703579125563602	0.441879473929165	-0.515889365304397	1.3907043233433	0.849324137393478	0.7411730016871441	0.669961868045696	0.152833771292174	0.662206940177927	0.610038547673879	0.180323725873288	0.402917845461621	0.9749947410277092	0.8932727528388974	0.9936613278086815	0.967520003579563	0.8881687343659058	0.8674824984630828
BTK	6.30357631967984	6.340249467393121	0.201905058774676	0.155701367018867	0.249945424552528	-0.280151843288162	-0.070355000177138	-0.6797033955152241	5.68379830293497	0.8651110584362941	0.490745800158255	0.669610705595838	-0.871337475873979	-0.0527429987258212	-0.7284970757146371	7.56403307735899e-05	0.394345472755565	0.627430445029182	0.508590653892268	0.39130992021681	0.9585281704585692	0.472415441943351	0.9144705075232704	0.970619696726987	0.9936613278086815	0.9406440587789408	0.9974696067906856	0.8938496506938096
SCMH1	3.3592809755510897	2.31486648302531	-0.3363193643986489	0.187471946120125	-0.505930851577742	-0.507107035218677	1.61635378991858	1.08709185891162	1.8127578596843	-1.06282417499266	0.4373479291220279	-0.9827770641291028	-1.18491461571999	0.9800943964320508	0.9694389115789448	0.0806046648746937	0.296942671682344	0.665213888038157	0.334133490939773	0.24601128206122	0.335432592839916	0.340626410988756	0.8817785855205006	0.9793496967109117	0.9936613278086815	0.9036581246787664	0.9442713920355184	0.8428931210736164
FYN	4.3046492213496	5.18160516654252	-0.0065466431537272	-0.1777237784282789	0.224628141817031	-0.0706641350121118	-0.8449280316391529	-0.7705088959225981	2.08317905574971	-0.0129955286521862	-0.259211663781146	0.2808833898398239	-0.102013601713748	-0.283294770099723	-0.436319618292769	0.0689603602254854	0.989724889906664	0.797369509961818	0.7808710985047659	0.919503374989274	0.7815284072706209	0.66595297288109	0.9982112391729988	0.9877476969013016	0.9936613278086815	0.9940855429734428	0.9896820143280012	0.9451644448160308
HIVEP2	3.56256050261537	4.70770669011484	0.4537130352959039	-0.389596609327006	0.514900132320285	-0.100850881559673	-1.4007731563579198	1.74005293685843	3.13726125694446	1.21431410909117	-0.75805211144551	0.8339979888074092	-0.196502872019581	-0.7203086505767601	1.30737506387541	0.0039889176333932	0.2347703516883379	0.454753174864951	0.41134094469227	0.8456359001217539	0.477305637754273	0.201719701715797	0.8508314004532392	0.9577421049950906	0.9936613278086815	0.9905683338092136	0.9649826109007194	0.7833980718413842
TCEB3	4.823649444622769	5.409004209744049	0.3987334274708879	0.536669602128327	0.0944184340982138	0.735985584586215	-1.76855192160356	-1.47216097017201	2.98923098729863	1.15308876919856	1.15456176394845	0.170743535133274	1.5294343221257	-0.8299507950290279	-1.16997708776655	0.0087935442206397	0.258638407022134	0.258144330834177	0.8656800235317909	0.1374184375543	0.416075125843547	0.251945194116473	0.8577690608959245	0.9236161450630266	0.9969122851502544	0.8781479967257181	0.9617410187229258	0.8106422562106049
LYPLA2	4.78039852777218	3.43567303062658	0.3202117172882109	0.212126429320088	0.449455653393441	0.194358113263508	1.0387632423101998	-0.0166380688382276	2.28156565102682	0.845306771461498	0.413845068815719	0.72486085623079	0.385498493570204	0.534328580163894	-0.0117545518347196	0.0303197253818664	0.40510529110711	0.6821404911800172	0.474551799982912	0.702781372065195	0.5973317284814189	0.990704794993914	0.9180907590706376	0.9793496967109117	0.9936613278086815	0.9786392984623632	0.978614973391664	0.9993613603436956
CLCN6	3.3156224276712103	4.36276544579529	0.112392554048473	0.0861596214977854	0.5840086762707309	0.9772134730121	-2.08369738891419	0.0932884473155112	2.7784336031303702	0.290448221999739	0.1641833489486109	0.914892872944448	1.85828568757707	-1.02369612085108	0.0677412595602065	0.0096425988958351	0.773613744776182	0.8707662737595959	0.3680599900026279	0.0736716123932168	0.3147423263637849	0.946473033457662	0.97983943955022	0.9952541242404188	0.9936613278086815	0.863492528966397	0.9358480678797788	0.9972962267715194
BTBD7	4.21055156981748	8.19912278856572	0.0513259609819188	-0.86150612146586	0.241572684198452	0.3926663860908729	-4.17126224345836	-0.5540254190883449	6.562054273468	0.1799603614341329	-2.17314971249512	0.514220727393436	0.986856144931502	-2.66490576964591	-0.54918159675935	6.48848515724366e-05	0.8585541144288342	0.0384807393215023	0.6111333881779761	0.332672968204758	0.0177810768581475	0.5872415280291939	0.9903266221010564	0.7893665709967871	0.9936613278086815	0.9218042229546032	0.6904289991689182	0.9248172850925288
APBA3	3.8841426082948898	2.69809837143188	0.142316302463871	0.5857332536314289	1.08384615291219	-0.0226234046590352	0.547106016456988	0.7449359635686948	1.5710165203151798	0.355556635241575	1.08374494863664	1.68424796640049	-0.0415673240560328	0.2520599235616	0.52232566382176	0.182112261631803	0.7251053481345171	0.288285275948003	0.1033866405134009	0.967184999048987	0.807565485724953	0.60561951554263	0.9780870275206917	0.9275309513123416	0.9936613278086815	0.9942241083452136	0.9913866464966252	0.928580063407184
ABHD5	4.325593316305871	5.4948057853205095	-0.558899811169486	-0.8346859852500129	0.2922220241917199	0.315481609502437	-0.784045927314745	1.4351791912920902	3.06859821390502	-1.74052143437547	-2.0129495677790503	0.583446642867798	0.7269467479454429	-0.371753514261074	1.25256649723589	0.026533442204702	0.0927511334212381	0.0538959117866928	0.564465360463925	0.473385006067701	0.719905265938118	0.221002566700928	0.7628307503828359	0.8175984775455675	0.9936613278086815	0.9509075765815516	0.9896820143280012	0.796637159038229
AKAP8L	4.62631431876595	5.0554996559833	0.0893605443703755	-0.506292822865057	-0.138545340010206	-0.0700168673202749	-0.0055173277104108	0.978218446364341	3.49250698454628	0.244493569786848	-1.00777858981598	-0.2291428680385539	-0.142477902518314	-0.0029479758344348	0.728259473116652	0.0016074830439639	0.808631412907698	0.322190936602496	0.8204233944905821	0.887722846714828	0.997668762487152	0.472501832562049	0.9834574462874284	0.9344256995105794	0.9959558013152732	0.9940855429734428	0.9997775693773872	0.8938496506938096
MBTD1	3.4985341697002594	5.49226588774479	0.0847300543932389	0.4740403318724899	0.256667142462312	0.0791591052993622	-2.83396718069283	0.7554987910613191	3.8524240080977297	0.24900639043373	1.01434684928031	0.459947338803264	0.168362485614389	-1.55727401261516	0.633424459728339	0.0057110984030212	0.805357450382275	0.319441722030275	0.6491151266890389	0.867613011051621	0.145623849865719	0.531628553015614	0.9833388006252248	0.9344256995105794	0.9936613278086815	0.992402324005672	0.8712807024112925	0.9076974297600192
UTP18	5.0495470151057305	5.48323033122905	-0.192379138219226	-0.784701007094976	0.0081969513653485	-0.150038574188087	0.4071831774707949	0.649817813258084	3.99658920143184	-0.5558138347799529	-1.65542290067322	0.0144422971118517	-0.321199813629301	0.230538796815175	0.4982957456849259	0.0004240669779009	0.582752623002869	0.109005985949868	0.9885795321907472	0.750444316849032	0.8193492646214691	0.622167297384557	0.9568700154238876	0.8932727528388974	0.9997677534209864	0.984637657241478	0.9913866464966252	0.9327312845259876
RNF216	4.84475348124466	6.35013120043414	-0.228234138806519	-0.420440030692372	-0.392609324359488	-0.0173510279688594	-1.09230788227728	0.7285431694973008	4.446300674750071	-0.6292071808783559	-0.82675738003141	-0.648943567633926	-0.0350215679849313	-0.589308410614477	0.55401809807306	0.000125756079452	0.5343138460228309	0.415364781858074	0.5216625127167371	0.97231102352936	0.560379647731691	0.583964418423229	0.943687418832394	0.953839403616345	0.9936613278086815	0.9944457262057346	0.9732443858806415	0.9235335494124716
TTC19	5.6107957471860805	7.220477107647821	0.2134396067966789	0.9070050665247348	0.5361180054246509	0.336613737110977	-2.9642963617665	-1.3898229638958202	5.13294830042571	0.7161814678962719	2.1898634753575803	1.1257986531523	0.818078116895155	-1.74370699054763	-1.23399445998822	0.0003320289184041	0.479846669021251	0.0370426143520758	0.269830648201637	0.420438535354695	0.100937314246418	0.22747388668068	0.937490653449993	0.7893665709967871	0.9936613278086815	0.9434802573095392	0.8318898610949369	0.8002138381951209
PTBP1	5.9582623413077	7.264489785576731	-0.7183354748160892	-0.718199056944679	-0.853536970296082	0.0929376017633749	-0.4733662514326299	-1.97208563123919	3.57926118973467	-1.9282115631876495	-1.5075104843041598	-1.4528709849801	0.184680743603135	-0.2070554580818089	-1.4285966218898	0.0014751598872705	0.0645364606808422	0.143788593503077	0.158283496347883	0.8548573948822891	0.837471392376766	0.165339556485338	0.7272822552303247	0.8932727528388974	0.9936613278086815	0.9905683338092136	0.9913866464966252	0.7632525133310248
LARS2	2.7619711309234702	2.12563666137112	-0.647248187158337	0.382170107499861	-0.8541022460405708	-0.698972552171696	1.32750077600124	1.30617172520578	0.991840751218432	-1.4164375517533705	0.62470566832958	-1.1738997576963102	-1.12415461291324	0.5022018790136761	0.820428873097716	0.367303849678637	0.1683663311535209	0.537397219894126	0.25033711662556	0.271428390079072	0.629663635350745	0.419270864669414	0.8136126328406268	0.9628423617170078	0.9936613278086815	0.9096156846612948	0.9838394388007587	0.8740231660551099
PIK3C2A	4.37864486130532	7.160859366164969	-0.1841341395546689	0.0565556748336271	-0.4434912437751079	0.418286035160645	-3.22944238204334	-2.2233315057322	5.65744275648109	-0.6104867129431839	0.13389292539453	-0.886882221941695	1.00377789150125	-2.00724952199953	-2.05484900602896	0.0021287955868753	0.547570968937853	0.894466545750701	0.382698227837637	0.325367773690484	0.0751338332876932	0.0493587057925373	0.946753088740286	0.9964840992713372	0.9936613278086815	0.9208090786324794	0.8037936552232785	0.6095191915759129
PLAUR	3.78142946024961	3.0647990971279704	0.075328821763053	0.3862863113888679	1.0665718129387	-1.08395157782528	0.7346731906546421	0.846601020123949	1.19269986559814	0.142627457323311	0.538807011076864	1.26949535965648	-1.48662219932871	0.2353627507592049	0.449799843260871	0.281050331122476	0.887620775338866	0.5943453333435171	0.2147683651898719	0.1493767871672399	0.8194890985192109	0.6563880141852011	0.9928802151061316	0.968153473473878	0.9936613278086815	0.8781479967257181	0.9913866464966252	0.9425827170400224
WIZ	2.6261172022902204	3.11185663865078	-0.237303303530926	0.5678208743269809	0.1329992454075109	0.0842252027983172	-1.01192590937662	0.7862319620058191	2.44269334944018	-0.7758415322908759	1.3799026500581202	0.267871100586834	0.20235950563572	-0.620181130029224	0.7321105967299141	0.154948148973582	0.4479112284830749	0.1818031073686569	0.7908080458694591	0.841739037582756	0.576424799874766	0.4706015128886551	0.9295917125968228	0.8971331286105131	0.9944475321679797	0.9905683338092136	0.9736835277636312	0.8938496506938096
RABGAP1	4.1278109021584095	6.08136801280771	0.214499726634834	-0.314620473825501	1.08481796711059	0.8192300493135659	-2.84198249317366	-0.9817636711667908	3.65646357306148	0.547792408803539	-0.588761235419697	1.69125684353181	1.52678057324538	-1.34664413905306	-0.6997318066986551	0.0053418098755395	0.5884690997454539	0.560827427219036	0.1019041504681699	0.138786037145209	0.2001720158194959	0.489891254339776	0.9568700154238876	0.96350365437635	0.9936613278086815	0.8781479967257181	0.9017291509025448	0.8952441003810626
DCN	3.56725293570486	3.3369585645818103	-0.7630546807910029	-0.190854461175256	1.1926684235125702	-0.629650157293835	0.53448568657365	0.8912817572880691	0.985670035392402	-1.4419898253386998	-0.273087293308643	1.45139761521972	-0.868701852418886	0.136799796422214	0.457878563137165	0.3354957178701	0.160552523914298	0.786819824952942	0.158163750545771	0.3924669695192579	0.8923254813943241	0.650573293855527	0.8106633787734077	0.987535566734436	0.9936613278086815	0.941505133209781	0.9956938785833724	0.9425827170400224
PPP5C	3.83524620655999	2.68487351616758	0.457853686494664	-0.600768118702996	-0.8884429834401759	-0.994327448043472	2.13957899179562	1.10128960691501	1.11383320759221	1.06687216357562	-1.05542018669205	-1.32570729479302	-1.69246956242046	0.7637676383946751	0.728310882321587	0.282729607838371	0.295201545434594	0.300358700324083	0.196033411843648	0.1016571316391439	0.454010771509351	0.472480374538255	0.8817785855205006	0.9287169130930888	0.9936613278086815	0.8734282174181474	0.9634967782037622	0.8938496506938096
CEP68	3.7050480500823904	4.63306074812042	0.139415373439206	0.2550275721108189	-0.367423366969714	0.609041318254407	-1.53811715044004	-0.422418670316924	3.27699585373207	0.396622905761151	0.530833896988402	-0.627866759398975	1.27222171647936	-0.8365231497599691	-0.335071183254419	0.0028001661605583	0.6946523556842409	0.599719539120228	0.5351789650967921	0.213758853598205	0.4099433872981189	0.740068794506852	0.9780870275206917	0.968156665436582	0.9936613278086815	0.8956420149355914	0.9602076449854592	0.9640010350881696
ZBTB32	4.26364335127732	2.64221431051977	0.33183739567662	2.12302715065669	-0.1131458072523809	-0.941223820527353	0.6456393989446129	-0.373350672880592	1.67098838609912	0.8174535709295421	3.7551997346830897	-0.1698172132184669	-1.69122164966023	0.3138876331988189	-0.250749776373302	0.1058659104823469	0.4205710573317089	0.0008068321151004	0.8663749055598101	0.101897530098324	0.7559330526739141	0.8038385114615271	0.9232601358528713	0.653911001591743	0.9969122851502544	0.8734282174181474	0.9896820143280012	0.9767261051263424
TYROBP	5.08629994935877	4.71341971060983	0.438964520221128	-0.1581527845620089	0.261217104735658	-0.933663052682125	0.713959381599271	0.528205900783669	1.2872475403175	0.69007317193449	-0.188312955360733	0.2538275568385619	-1.03628349710375	0.1678085136880019	0.2135509294707439	0.224644310442138	0.4960464577396321	0.8520179073869699	0.8015096633885009	0.309046374580728	0.868896048625977	0.832467494956908	0.9395421019989524	0.995063201397042	0.9959558013152732	0.9169701736524184	0.9931969413467784	0.9829028491375656
TMEM159	4.34817789276312	3.38095105313578	0.132718312587668	0.7483891962329521	1.1915233007488302	0.589573803925	-0.254141246363255	-0.0326144972177937	2.2755648628299303	0.355286316267814	1.46735496273008	1.95091928225346	1.1609455848711598	-0.131821071752509	-0.0239478008579527	0.0307225418470494	0.7250376060208921	0.153423175221649	0.0611389249081001	0.255466393030367	0.896068498303039	0.981064102172298	0.9780870275206917	0.8932727528388974	0.9936613278086815	0.9067362285550848	0.9956938785833724	0.9993613603436956
ERCC1	5.748612320338871	5.063769537083259	0.4873008635332639	0.348257812900169	0.1125498721960539	-0.1724958058515969	0.308119110030192	1.40318942596395	5.5408987512421	2.06922363363459	1.07430943162395	0.290928651247676	-0.5475604572952589	0.260905539550863	1.5872541978273	6.33823959829874e-06	0.0478679085471571	0.291855212423933	0.7732500667178841	0.588332343490963	0.796074756221388	0.123685097613764	0.6863454497644815	0.928119441991486	0.9936613278086815	0.9661586896879812	0.9896820143280012	0.7397760448543031
CD22	7.13159930601475	8.61537797805097	0.52319266159946	-0.320406545738789	-0.6672655940936129	-0.100688281136584	-1.37613223277163	-1.4963343750830502	8.65107010143618	2.03957319304168	-0.899788055736907	-1.5445188480056	-0.291636058986094	-1.0625119956868498	-1.3129256412883998	2.1286952275585896e-09	0.0509298815693752	0.375906802950957	0.133691075121181	0.7727146647527391	0.297081820980259	0.199867328214356	0.6873923195116295	0.9426003217145515	0.9936613278086815	0.984637657241478	0.9323354049147208	0.7814855539494744
ELOVL5	6.798620942878371	5.964308846747531	0.5526098960392889	-0.3647037091319439	0.388559845349546	0.0966515512359472	0.8607470809119501	-0.399162581242848	7.649055928206941	2.80588142650541	-1.38372244439436	1.20540158457018	0.367752172651325	0.860526022192277	-0.455704328168424	2.4782032566022402e-08	0.0090262868737516	0.1773761018247029	0.238136851732247	0.715823411263462	0.3968080089570779	0.652117171182018	0.5454723312285961	0.8968813962450558	0.9936613278086815	0.9795515017251908	0.9563282621367104	0.9425827170400224
ALOX5	5.94539861147992	4.410651626525191	-0.0110750242630158	0.3602828368343139	-0.5244774453180511	-0.221519469499653	1.79722091722668	0.312397779197982	4.61837334605068	-0.0461798576288735	1.08471217383292	-1.3336983446651598	-0.690694739104026	1.4732961895073995	0.3220272284823919	0.0044770105631924	0.963587730204704	0.287673539756468	0.193469067867075	0.497569754141839	0.172592839909641	0.749833355807078	0.9961546600748872	0.9275309513123416	0.9936613278086815	0.9552568114653291	0.8878243552567505	0.9657403830035932
KDM5D	3.3304248781279	2.04972635404602	-3.03535983772046	1.1783230936105902	0.129383194119091	0.135001533683566	2.32818300641644	0.162292835995219	0.884843886697986	-8.63246896082563	2.51163389611852	0.2439848452151039	0.280818233823046	0.881031363267864	0.126188368693429	0.386467900112848	3.37333893977164e-09	0.0184550611984337	0.8092339015780491	0.7810473839151241	0.386770958753997	0.900489903708975	5.664398303033213e-06	0.7642698495065251	0.9959558013152732	0.984637657241478	0.9531642308503678	0.993074037693884
CALCOCO1	4.16671858035281	5.9103999076914695	-0.0702134936436728	-0.7914137839836819	0.593457438604395	0.1274228975419359	-1.54019282399433	0.5764340362371	3.07590254786238	-0.184712710735754	-1.52862057686637	0.981468429902048	0.240253251462435	-0.672992158313544	0.436436717327272	0.0091853823685077	0.854788896425455	0.137578437942268	0.334830660547743	0.8119036679421991	0.50983189116748	0.6658674406984321	0.989941533581478	0.8932727528388974	0.9936613278086815	0.9861119530239684	0.9656734995141824	0.9451644448160308
UBR7	4.03836583060681	2.71709364225334	0.589495770629317	0.7729298308911251	0.0995755273228733	-0.5148508753026961	0.808133515054465	1.99794684068282	1.72534023707373	1.65279319774056	1.57809347418305	0.172601397211326	-1.05436723147583	0.4131165589920779	1.59126943515085	0.124836279651758	0.110130916928558	0.125957625350848	0.8642123147192259	0.301770636863658	0.686880123626771	0.122804118429629	0.785188214052232	0.8932727528388974	0.9969122851502544	0.9145341430637478	0.9892108917113908	0.7397760448543031
MAP4K5	4.46006097989467	5.34337470536659	-0.561906340304254	-0.40306416676396	0.6069951251974189	1.18894349576769	-1.21352667215537	-0.9829262271191552	3.0387522800979	-1.5455214798854802	-0.836099505498327	1.05620467425317	2.43048352452285	-0.567306564798858	-0.760248882051591	0.0272078605825702	0.134132018585548	0.4102020089167589	0.299918516964882	0.0222497039564875	0.5861173116432651	0.45365164029976	0.8106633787734077	0.9529133594273338	0.9936613278086815	0.7980698681377588	0.9757323058172332	0.8857003293921405
EHD3	3.3291538960075897	-1.55743318806861	0.6498759444399	0.457682517111297	0.23517655471948	-0.5511483633983111	5.064114291702389	2.6889440375410096	-0.506521267044662	1.21520916529233	0.639989534674389	0.280868646516216	-0.748161983057225	1.40235749086205	1.40845368034206	0.622743915591317	0.234437078259155	0.5273861150296829	0.780925496002442	0.460607398736312	0.182119521810426	0.170211231376889	0.8502352640248332	0.9615375217306392	0.9936613278086815	0.9491625462544732	0.8897730884379371	0.7651725446998455
PSMC4	5.5364675862537895	5.84508228372193	0.560911993098787	-0.222090981941966	0.615804475536669	0.4489882101314779	-0.7893912796296311	-1.49145019994584	4.8510171066869	1.970928984326	-0.5852707719227579	1.32778885999921	1.1744011766243998	-0.5223773987915921	-1.35456501473187	0.0011068625750284	0.0592520791668654	0.563124754205066	0.1950170681495789	0.251506798662745	0.610192299009321	0.1863903603104249	0.7132194714530095	0.9635878677420842	0.9936613278086815	0.906047312316277	0.9818946978349132	0.7763054485851721
MAN2B2	3.53682201267665	2.8815543839879703	0.263784286201706	0.431663745610299	0.4064958610081149	0.138942386277031	-0.0172848995610007	2.33596672815694	2.16371281449927	0.800109262984738	0.9645808952736972	0.751219082064808	0.310166539182398	-0.0100192487244701	1.99866692626834	0.0391705834657844	0.4303839225901779	0.343012296410537	0.458788559437866	0.7587312262343622	0.992076977529594	0.0554374881967007	0.9276047540227866	0.9401830762385204	0.9936613278086815	0.984637657241478	0.9997447211944384	0.6201474504355388
SLC25A39	5.55288774909797	3.6441537806922297	0.264903996999082	-0.399164293032387	0.3927692597501729	0.2453447425972519	2.13523544440165	-0.130679089987233	3.00648715995465	0.8776868120221422	-0.9990290985764608	0.798343234900782	0.618165765837162	1.37826684708033	-0.1088794450898369	0.0055279295752863	0.3875829037797079	0.326336523599974	0.431390890619116	0.541462185047219	0.179035537432748	0.9140746570736008	0.910024366843556	0.9344256995105794	0.9936613278086815	0.9648002416462352	0.8881687343659058	0.9936666749885156
MVP	5.369217273500721	5.03999721734716	0.488919567925155	0.2725908073434139	0.8525539395259799	0.148769722472438	-0.4565229180576289	1.27770990078418	3.8710740042401097	1.6516814642738795	0.678394958037995	1.78598579365943	0.368794653938604	-0.283231100808738	1.17102212865743	0.0038036533001468	0.1099990500883969	0.503117295756611	0.08501654301676	0.71538997545918	0.781331606137521	0.251460081458988	0.785188214052232	0.9615375217306392	0.9936613278086815	0.9795515017251908	0.9896820143280012	0.8106422562106049
NUB1	5.6229133634518895	7.024381732736219	-0.54329928839233	-0.465729035061057	-0.295940380601143	0.456410797849712	-0.9613159737100452	-2.39287169910053	5.70447636452828	-1.74530987774761	-1.06461436297487	-0.570722346799247	1.07464121843212	-0.6052773412306789	-1.9202779100135705	4.06526605013643e-06	0.0918980086722013	0.296145609218061	0.5727401564958771	0.291709168578842	0.549869540986522	0.0650618137861092	0.7628307503828359	0.9284966100248802	0.9936613278086815	0.913269904149148	0.9726010578369396	0.6471332849259829
PGM3	3.51817794782488	2.66174268559626	-0.248599143446003	0.6353248580916679	0.419962760245395	0.615116793922609	0.074865095326072	0.65470916657214	1.46078806347175	-0.553371382546803	1.04825186398657	0.571705970936187	1.01010943152029	0.0317268145503538	0.409513430652087	0.155205170374795	0.5844011364823071	0.303487102940711	0.572082598228215	0.321092699701822	0.974914990503277	0.6852789295424769	0.9568700154238876	0.92940389345131	0.9936613278086815	0.918840552869362	0.9987591551558628	0.9509712801165924
CLK1	7.2345223234735	8.38977556795631	-0.3365713684651439	-0.515457174486714	-0.253523724023764	-0.0990665594812925	-0.869301044198955	-1.99833439912354	4.4330665049368	-1.07270691005639	-1.2604517281999998	-0.5233013448985661	-0.2311877186594099	-0.4124675128730279	-1.52634900118926	0.0001489961869079	0.293536667822831	0.2191332605082619	0.6054154786586171	0.818988348913534	0.683145815452352	0.139555098202503	0.8816735967480454	0.9059366432584076	0.9936613278086815	0.9872401225523192	0.9892108917113908	0.7446278047624051
POLR3B	2.81795278850926	2.70300589194107	-0.844977405825361	0.646817167782071	-0.672917081515065	-0.555918321238291	0.557711919392207	0.8546929060696559	1.29887964656331	-1.8906465278255904	1.07942904449968	-0.9443765038281752	-0.912779498928022	0.2167664786402739	0.548844664569404	0.243807651135167	0.0696308974804902	0.289885867092615	0.353066107561303	0.369784787806363	0.833368450872234	0.587652756741668	0.7423213045529002	0.9275309513123416	0.9936613278086815	0.9312812695890792	0.9913866464966252	0.924949464798048
RNF14	3.90199411530537	4.33164114320356	0.207707339876046	0.2838082223406	0.0391953372261777	-0.227210828562466	-0.8484513915195692	1.6780470933907	2.3638297629572	0.5802999572295451	0.59427321191299	0.0692223264471134	-0.466469560792063	-0.3867561672107279	1.3441609070038198	0.077377857760838	0.5664812597091751	0.557116483890856	0.945308781678556	0.6448132585878671	0.711445642067727	0.190004721263291	0.9532818926958307	0.96350365437635	0.9978477184757398	0.9718176841815016	0.9896820143280012	0.7766536661624466
DNASE1L1	3.2548793452451497	4.44126074324183	-0.0513232458837683	0.226705991098214	0.219076950169698	0.544010525078133	-1.8789428861720705	-0.0688648792138869	2.81199406204346	-0.1314498666003249	0.427161816217213	0.340244584431306	1.02066689489895	-0.917241649003447	-0.0496767542726801	0.0088941730649196	0.8963594235195509	0.672528445345593	0.7362117978202299	0.3161505862410529	0.366849547070896	0.960732658357187	0.9928808672561326	0.9793496967109117	0.9936613278086815	0.9184593876524249	0.9499882979890688	0.998199764586584
DDX11	3.65793985143006	7.325993542543321	0.270757997093401	-0.7846720941849891	0.953256462667072	0.345432288233144	-4.16663729867112	-1.30285071957269	4.392000065191589	0.74862433988901	-1.5824796169974398	1.62200171900269	0.682096493372572	-2.02179532102523	-1.0223308529756898	0.0012998951463898	0.4605133328952129	0.124883910517614	0.1160110731801399	0.501010612338253	0.0620130776086135	0.315418956206686	0.933160011020409	0.8932727528388974	0.9936613278086815	0.955647119587314	0.7896287042481923	0.8364266248651662
HEBP1	3.74387507482524	4.470883274142941	0.3111455408122489	-0.530000627923373	0.4660646235248689	0.126601785406363	-0.745128150765595	0.215758623008629	3.31917537128008	0.93034068762487	-1.16031881468036	0.844181342907492	0.277873530161555	-0.427024791024657	0.1794097517712789	0.0025140541760237	0.360147004524402	0.255717162592798	0.4057231700658929	0.783151007734603	0.6726270670618969	0.858907983331882	0.9036491456979768	0.9209263501963176	0.9936613278086815	0.984637657241478	0.9885610790030908	0.9864326353440628
CD6	3.3619918662689305	1.85936459634314	0.5557780295450581	-0.0515052515860749	-0.217759162395186	-0.5146062691140689	1.7638228465167498	1.68825515838343	1.29299950392852	1.5585356309119498	-0.1066362664737869	-0.375765855281254	-1.08050089179891	0.952640915125976	1.33114355340279	0.230937002775643	0.13179659981173	0.9158802500256	0.709948588148354	0.290215529794674	0.358020117911359	0.1939077840414789	0.8106633787734077	0.9964840992713372	0.9936613278086815	0.913269904149148	0.9499882979890688	0.7777089339788064
TACC3	3.89479336187272	4.43946285165745	-0.5491389748385139	-0.81675078689613	0.0678762424557699	-0.3047215309732539	0.501534718777579	0.138579076542428	2.57873741884549	-1.28354702953326	-1.41143984032821	0.0973592789599812	-0.525026082431908	0.225533614036219	0.0903739299494735	0.0154639049492303	0.2098218802076519	0.1691311683969419	0.923134662760812	0.6036978881613221	0.823202260608093	0.928633478525663	0.8361071489041642	0.8932727528388974	0.9978477184757398	0.9666726587859582	0.9913866464966252	0.9940410116957652
UFL1	5.11654714017985	5.2101531323304	0.0373268779269764	-0.749227394656897	0.457028961751676	0.6893848672176031	-0.139950521749768	1.18681583533392	2.68398240259332	0.106865097575928	-1.54038928311945	0.8299893670278579	1.41577264074705	-0.0630638181250787	0.975530119607616	0.0136176954163767	0.915690030243018	0.135212015018614	0.41400704663453	0.168005984965307	0.950195461470335	0.337920341106775	0.9949148622977692	0.8932727528388974	0.9936613278086815	0.8849406216290224	0.9963725878697042	0.8402043143603152
POLA2	3.04788619569187	2.9400899070835	-0.31833775328054	-0.6147636115092011	-0.0141982090560595	-0.275377185100465	0.855248465056621	1.33774419161082	1.6595074936008605	-0.730916652072105	-1.04926232704761	-0.02002132675969	-0.466549731047968	0.3738842595272109	0.8680771692272771	0.108174557163465	0.4709026707800839	0.30303006705064	0.98416835441949	0.644431795638462	0.711306712035836	0.392731654079117	0.9359527338941304	0.92940389345131	0.9995508005788502	0.9718176841815016	0.9896820143280012	0.8630597587717649
ZC3H3	3.6541325201420296	1.4563561218003798	-0.681565293975095	0.382817740887109	-0.244482576963695	-0.208573288706686	2.6905970305985	1.33395409698697	0.9686025027232192	-2.05003227589079	0.8594624507278851	-0.462004723014968	-0.464521403522362	1.4391500732355902	1.14082021578451	0.39171575007065	0.0508749875257372	0.397757161126743	0.6476736785891379	0.646481928173806	0.200051318597943	0.264104829833894	0.6873923195116295	0.9455883431694044	0.9936613278086815	0.9719166421606196	0.9017291509025448	0.8179404355749955
CAPN1	5.30515003134475	5.511104486627571	0.5450031161273621	0.833541749554476	0.6526814602283989	0.7109223547077191	-1.6389912105835398	-1.52099902732654	3.5946465215806698	1.65135292590302	1.89718868543815	1.22877636061108	1.59167882956476	-0.874983583876497	-1.22614973610845	0.0122152508308347	0.110121964367344	0.0681633206344787	0.229383414365301	0.1241659047864359	0.403917690161358	0.230357455262671	0.785188214052232	0.8290126160517257	0.9936613278086815	0.8781479967257181	0.9588971743418626	0.8002138381951209
MDH1	6.035011459012389	6.301090541218271	0.232590718937351	-0.301569114784058	0.200019014118526	-0.0945864651816269	-0.0485434741204466	-1.9722172814972705	6.647954053220401	1.0054059647718	-0.956368111150713	0.531476414394724	-0.303807549547409	-0.0405539512656695	-2.08757008213192	0.0009738210188785	0.324705699286937	0.3475530911472639	0.599353644383315	0.764185521278586	0.968533718543382	0.0460906889795499	0.8894961928772833	0.9426003217145515	0.9936613278086815	0.984637657241478	0.9975033857721924	0.6060926177770427
SLC30A9	4.39115403476333	3.08693906776641	-0.3648279277474829	0.0226686447632489	-0.7855974875392191	0.2369207458758539	1.73832026338057	2.0237357376817	2.00471678367972	-1.17985730360564	0.0554149983730265	-1.6017877474813202	0.569241572077949	0.940295006818077	1.84921604244912	0.0685959055110172	0.248111551646778	0.95620141562243	0.120432372769551	0.573890240841014	0.361290022668967	0.0750528303995214	0.8533614801607651	0.9964840992713372	0.9936613278086815	0.9661586896879812	0.9499882979890688	0.6650228850950717
COX15	3.6180718784467407	4.23816650463071	0.418821538411651	0.46370225701823	0.5065990629758711	0.164963435860052	-1.55605085474584	1.50069289752723	3.36928312357999	1.3361786173123	1.07736694290294	0.978119179687174	0.383185208375553	-0.952878362056381	1.3455776388619	0.0022106878579242	0.192249333359983	0.290511336151114	0.3363912954822809	0.704476323981728	0.3488058060915839	0.189234695016878	0.8235033114795741	0.9275309513123416	0.9936613278086815	0.9786392984623632	0.9499882979890688	0.7766536661624466
CCDC88C	5.45751431359092	7.1115668295467405	0.1586978425115759	-0.0226362398468088	0.4621386522936099	0.066861328571302	-2.08853463371503	-2.50308665192188	5.820823771115191	0.608400034401666	-0.0626558907164752	1.11099675899291	0.186440359789669	-1.40904046067368	-2.55073016709776	0.0003046936526718	0.547902249914354	0.950485779580269	0.276029687144082	0.8535131561066541	0.182808769257986	0.0165029289209466	0.9468465125020782	0.9964840992713372	0.9936613278086815	0.9905683338092136	0.890763897632575	0.4992724580272588
YAF2	5.19587545271951	7.732374484152559	-0.0932042500765626	-0.555658743893473	0.7152702863417671	1.2156546522687	-3.10640405964203	-2.40304206101678	5.010408727187	-0.303728257645131	-1.35537135379424	1.46456858250617	2.9157727132651	-1.69914573775113	-2.1655218452726	0.0001164689521761	0.7635809771915891	0.18615809246378	0.154281416486677	0.0069417326408281	0.104030718899116	0.0390466346925916	0.9788876886633492	0.8999011212314462	0.9936613278086815	0.7980698681377588	0.8361176617360869	0.5742724649272639
ZMYND11	4.05865445685185	7.037251954676	0.0541108192767752	0.239304753495634	0.428440317880313	0.327522555794669	-3.89242585564627	-1.89768043193537	4.70354307732348	0.142307010397601	0.443917184178541	0.6697499956952371	0.613544506689461	-1.9923922743165	-1.37330182099673	6.23646054007586e-05	0.887856576118627	0.660514264819481	0.5085031715242171	0.544468922019673	0.0561590731612138	0.18055631147692	0.9928802151061316	0.9792142726156308	0.9936613278086815	0.9648002416462352	0.786459029058532	0.7727328410563428
WAS	6.32415366767558	6.637094507365349	-0.119353563433125	0.321008266021911	0.403130575811478	0.688507723240719	-0.981384131402812	-2.20758526784468	8.12916595673386	-0.861489313559592	1.80539662254749	1.87007522373521	3.61365979366023	-1.07443107369297	-3.95792974299688	1.13168125162323e-08	0.3967996391282329	0.0826557164542425	0.0729214906015365	0.0012383256638347	0.291808739773902	0.0005312397321309	0.915028966700126	0.8677586852870078	0.9936613278086815	0.5390192009012144	0.9313342504049056	0.2568251485428224
BID	4.33332431301244	5.571945546355409	0.264686756930922	-0.0413455329431036	0.4838497728671239	0.124205004293395	-1.6101862870810402	-0.974247489559237	3.85700560962244	0.7242720787176509	-0.0813355915922476	0.7963160473328221	0.247687540312713	-0.8576046610261621	-0.7287444105821469	0.0006157477159353	0.474907459725705	0.935753688242127	0.432548542187066	0.806183542241737	0.3983922511295809	0.472209749129539	0.9365096005893006	0.9964840992713372	0.9936613278086815	0.984637657241478	0.95668122650277	0.8938496506938096
MATR3	4.03438505503079	5.13452938093064	-0.950043224947477	-0.336026088486308	-1.46386628057896	-1.02245630422907	0.1928538144663119	0.476859588651759	1.6410172147191	-2.2632305715745296	-0.637688288058994	-2.37254604168292	-1.79366322687415	0.055607200600425	0.2836556815009489	0.11238828292536	0.0323277277370843	0.529397650891953	0.0257104481485882	0.0847429613178715	0.956050686293642	0.778876757049592	0.6373813247575818	0.9615375217306392	0.9936613278086815	0.8718744249543663	0.9974696067906856	0.9728137857312812
RGPD5	2.99002044031007	1.34977436718665	0.2183112709559369	0.4111268846651471	-0.962002285914264	-0.289984575928025	1.81278788648351	1.74484056895466	0.787425694868405	0.60198984232721	0.852591999644271	-1.66591135978463	-0.592985009466464	0.8615155016941329	1.38288726061864	0.450205889076987	0.552172561177708	0.401196498614891	0.1068841404852709	0.558181853767422	0.4041114000455639	0.177812412208689	0.9494260533445892	0.9473539882882244	0.9936613278086815	0.9648002416462352	0.9588971743418626	0.7687922214183311
NUDCD3	4.76967469151138	3.7855279256761096	0.357046995956032	0.931962780962148	0.0246012322893595	-0.181646706906418	0.313886417395241	-0.5919665380675021	2.6758479330512404	1.03703592647888	1.96676029102904	0.0439607370620495	-0.3900793304804559	0.174654394752333	-0.4647337629236749	0.0372399417306564	0.309523437621279	0.0594388041349159	0.9652531581910452	0.70010740581584	0.8648052363553691	0.645716172215536	0.8831630229494154	0.8195930327854576	0.9995508005788502	0.9786392984623632	0.9929826877340224	0.9407939891643564
GLT8D1	3.91453027184066	3.45302240774292	0.119981407274319	0.017295830628215	0.623883997780368	0.1048930123856409	0.21507040246841	0.475737763913632	2.39519616326872	0.363152639218717	0.0388690422302592	1.17394458742481	0.23452431655191	0.118832338662759	0.406188803545689	0.0430527515906628	0.7193633747911541	0.969276865171227	0.250351141573549	0.8164251010312329	0.90732638540994	0.687716816374332	0.9780870275206917	0.9974938117058336	0.9936613278086815	0.9872401225523192	0.9956938785833724	0.9509712801165924
ATP2C1	4.20321380875835	3.79949425715097	-0.31895392024051	0.137791427519923	0.294725156581023	-0.304445594636748	0.622701890141619	-0.0483537549406417	2.78820837047647	-0.93192588371158	0.294680281286951	0.529840195636041	-0.6557028239778621	0.353578724382014	-0.0391077154107425	0.0094187180962423	0.359341418849327	0.770411947801322	0.600399336085066	0.517367347423383	0.7263030930141721	0.969082023761558	0.9036491456979768	0.9849598186038137	0.9936613278086815	0.9596534811246672	0.9896820143280012	0.999278538142266
SLC38A5	3.2696137778828502	1.2519804049527	0.0043167577787721	1.16833818780944	0.1762758572760689	0.3104818844909199	1.06344853057772	1.3453375233627298	0.944471930564228	0.0132283731427701	2.66395135939022	0.330627760788488	0.7021996691953271	0.61974235848402	1.1602808330276	0.353007757187181	0.989539400524482	0.0126642218392603	0.743387074521942	0.4883514054656729	0.540438407107841	0.255732364772967	0.9982112391729988	0.7642698495065251	0.9936613278086815	0.9547347094036712	0.9717142706102564	0.8130336305104584
RALBP1	5.0094144815830495	6.2793170222086	0.500678189155318	0.8659110308254949	0.999598402118992	0.0153236513832964	-2.59107797566149	-2.04642894617945	5.631774816899299	1.72869795563808	2.11129625966728	2.09959449071762	0.0382169598431337	-1.78506234071258	-1.8504880128611696	4.9514828897019794e-06	0.0948768678724988	0.0438031496341432	0.0449016988095097	0.9697858826770328	0.0850897798061607	0.0748212890514369	0.7664401330643231	0.8164687494201788	0.9936613278086815	0.9942241083452136	0.813611673088004	0.6647482250381197
RUFY3	3.8152104110603102	6.35691226376784	-0.208290707264245	-0.634304264287595	-1.06485084095525	-0.1827813061578	-1.8418045679732	-1.11905622325511	4.11947754168295	-0.536681794689819	-1.1650466690861598	-1.63214525775251	-0.34100134956841	-0.91629400686657	-0.8015566447323309	0.0066361960768524	0.597164752708183	0.254529104379592	0.11389676224265	0.736137458952489	0.3798069190104839	0.429561208652685	0.9580531480610566	0.9209263501963176	0.9936613278086815	0.984637657241478	0.9499882979890688	0.8774889511100048
SLC11A1	3.36332972068529	2.57040617616414	-0.341544191396165	-1.21121665766827	0.404975831390006	0.276282061585567	1.91982959630804	1.51704306463898	1.0696759411512	-0.780288614431182	-2.07942689363811	0.595556729722244	0.46478263384963	0.699847778994607	1.02604799828877	0.295549827528491	0.441878225562524	0.0470728147593483	0.556445359995932	0.645721781880698	0.490020460803952	0.3138960428117759	0.928668264996309	0.8175984775455675	0.9936613278086815	0.9718176841815016	0.9654472840279772	0.8364266248651662
AGPS	3.51086998811543	4.76941276384107	0.184652891241578	0.1836144142391269	0.523872368786486	0.0580436958037706	-1.88228130653461	-0.242249729552289	2.6501845758899	0.4119157248536079	0.297887223760733	0.7064795336622579	0.0940082649986443	-0.8054901966051009	-0.151230250461575	0.0130819824736966	0.6835376633206451	0.7679884519523691	0.485727808279419	0.92577209039329	0.4273246590764369	0.8808784051190859	0.9780870275206917	0.9849598186038137	0.9936613278086815	0.9940855429734428	0.9633304896945082	0.9910424272111482
CXorf56	3.777151558353241	4.60624482163891	0.0148396905256156	0.1905804656375619	-0.519296637122536	0.233331728144852	-1.07019865430547	-0.41978490612175	3.1168697388170497	0.0401362270170277	0.374315056265858	-0.842925773640649	0.4616421800715329	-0.556522687355066	-0.316351432438501	0.004198468809138	0.968269344143794	0.710989799930338	0.4064131984703579	0.647904537129678	0.58227461729491	0.754082184333825	0.9961546600748872	0.9793575357593614	0.9936613278086815	0.9719166421606196	0.9737472569294344	0.967942159149355
TTC27	3.5088933148255403	4.98665537181283	-0.1305530368909919	-0.7018657216615771	0.654938865443678	0.554425904346477	-1.59245723888741	0.0419771836447522	3.45517383471544	-0.36651335783167	-1.45452387706748	1.11820763564424	1.1412337666141	-0.8517415323962529	0.0330473713696759	0.0017710152841617	0.71673716368016	0.156920422092106	0.272980723401277	0.263439567776537	0.401583901120556	0.973871269522534	0.9780870275206917	0.8932727528388974	0.9936613278086815	0.907893560056133	0.9581935694560848	0.9993613603436956
PHLDB1	2.68527118308712	-0.0394881775896753	-0.611496643494102	-0.0063051996587423	-1.13005358917546	-0.153369785723678	3.69128246580111	4.352387133540891	-0.0256737393308346	-1.6242675791637502	-0.0124626157795812	-1.8441561292443505	-0.3010843872961369	1.8616057769605705	3.29070775030096	0.979699675921211	0.1155244726062089	0.990144904941307	0.0757661831418434	0.765574724247763	0.0731867438715344	0.0027038807525252	0.7893331825181278	0.9982738991983948	0.9936613278086815	0.984637657241478	0.8037936552232785	0.3032326089236009
MARCO	3.20950737212645	-2.22023364593326	-0.387421830327152	0.161579487475552	-0.7768478762795541	-1.64789557950234	7.35553146722607	4.00839340728227	-0.8757492786188901	-0.6997024607995501	0.2179353456972339	-0.898606613245387	-2.25804604428362	2.36756724238962	2.06911899759745	0.4123942965764299	0.490060634058961	0.82909991725966	0.376650095998899	0.0330682234799753	0.0405808857490443	0.0481207640723803	0.9391588768121985	0.9935870598406724	0.9936613278086815	0.8263162360174896	0.7504380585423938	0.6095191915759129
CD74	13.452802764368698	12.746533525263	0.0690939675582479	0.2917226875130639	-0.2250269668637589	0.115157192612971	0.537722249535993	-0.372741546709911	12.262713779841402	0.405004417617432	1.30626599636925	-0.844130374418104	0.486280538134242	0.460962301294573	-0.561540204536584	2.1931748817540707e-12	0.6887497628245122	0.202836449223644	0.406398652955983	0.630752612025103	0.648386282655265	0.579226330344254	0.9780870275206917	0.9026035155132468	0.9936613278086815	0.9693395420085648	0.9872893003562068	0.9235335494124716
ZRANB1	4.12755680241809	5.5285899413653805	-0.2472777516453419	-0.495018344325995	0.483632006583015	0.0876251142117856	-1.34831245526844	-1.00724879953291	3.1571407876261497	-0.675962220687097	-0.988628642975868	0.822673746051686	0.172179600101104	-0.631914246759381	-0.78086825187499	0.0121966625745206	0.504749419188425	0.331355472823532	0.417649765453465	0.8645853931004229	0.538653383966249	0.441467274492324	0.9421225007091868	0.9344256995105794	0.9936613278086815	0.9919450839283392	0.9714742099907804	0.8822541863353679
ZFP64	3.29476969753302	1.49814542137719	0.195895352301622	-0.8896973685501569	0.0367595979176414	-0.273902429759693	2.7146642067819	2.33515538582392	1.01748387991284	0.586645982842001	-2.00260267115995	0.0687860207677636	-0.6135199808001701	1.47204581627594	1.99080683594956	0.340901754584288	0.56243496400495	0.0552583617451071	0.945651352176866	0.544953351254061	0.1684782512704309	0.0565011458993369	0.952363375893034	0.8175984775455675	0.9978477184757398	0.9648002416462352	0.8853785056966427	0.6221157287868162
MNAT1	4.74143648379076	6.51539301759757	0.4705148912171379	0.302547777510776	-0.222283611557881	0.328990091989894	-2.7799322967920204	-2.4888347228889303	3.50759309976793	1.46587012911844	0.6819224819812212	-0.43035549946617	0.714432818558173	-1.28209176211125	-2.08214700509705	0.0022697642707577	0.154039311188534	0.5010036589572979	0.670394844952406	0.480894523708525	0.212162122701056	0.0466536814194561	0.8106633787734077	0.9615375217306392	0.9936613278086815	0.951570612938439	0.9017291509025448	0.6062319965075458
SAMD4A	3.31211223487734	2.9226729084288503	-0.292605127807082	0.0273321604602033	-0.321181426629609	-0.400556044335954	0.90467883650362	0.8195401127144321	1.89159004407472	-0.8191855700726149	0.0566845862904175	-0.5580527015720279	-0.8268040978627991	0.4645291419534799	0.655135687542433	0.120983669643648	0.420489307524414	0.955222678066962	0.5812753383889029	0.416416448141121	0.654942885766177	0.5178455845102751	0.9232601358528713	0.9964840992713372	0.9936613278086815	0.9428551280290266	0.987577572209486	0.904462612114358
RUNX3	5.79580081560758	5.7260200480539405	0.454982186041551	-0.0310775231227982	1.01965522074545	0.239715935307467	-0.695458956260553	0.4051519591010259	3.2163240268786	1.3829098820116	-0.0701521514993626	1.9495057514141296	0.525077764443992	-0.334133917212741	0.33128425396258	0.0046518838861224	0.1777582194605269	0.944576250623088	0.0614984055236361	0.6036652070782671	0.741337745265467	0.7429140245974251	0.8203505776310761	0.9964840992713372	0.9936613278086815	0.9666726587859582	0.9896820143280012	0.9640010350881696
MRE11A	4.4141769340576	6.95332273343261	0.172090661675948	0.243923843808995	0.2395799306086559	-0.0330191190749682	-3.14138273730675	-2.00021742979578	5.977710156372	0.57722937332672	0.5740862774093101	0.478606050897371	-0.079360414211992	-2.06859751201382	-1.82392818464322	1.94319299205399e-06	0.5683972138689399	0.5704929168199301	0.6359351445950511	0.9373104334142348	0.0479308448221599	0.0788538079685038	0.953638955825074	0.965581865825004	0.9936613278086815	0.9940855429734428	0.768954238189906	0.6691351029395559
PLEKHB1	3.5198115794792204	3.99139816716277	0.328957116874491	0.369179951149962	0.4603894441364579	-0.0890060470757895	-1.1045213314888402	0.1392812304049639	2.5318969047324305	0.8390080890777231	0.6881036869116421	0.713810704605532	-0.165811913128263	-0.540528796250355	0.0994405035695669	0.0172374926772149	0.4085709996886459	0.497049078783311	0.481252471209036	0.8694964359174701	0.593106561825156	0.921497073894918	0.9211790720196305	0.9615375217306392	0.9936613278086815	0.992402324005672	0.9775064108814674	0.9938003660341788
SERPINB1	6.4664882797561	7.4231332392864	0.3649044472835229	0.7242944270800831	0.394082662794919	0.1181567361262029	-1.97134612689299	-1.00023574800152	6.084268133683679	1.14021193190355	1.6009211152975602	0.7500968623597801	0.271665654147084	-1.23972558593954	-0.7540461259644109	1.4592650727677402e-06	0.263857770176216	0.120618199308263	0.459453326891631	0.7878721677180129	0.225367025027337	0.45711642975267	0.8612768744644379	0.8932727528388974	0.9936613278086815	0.984637657241478	0.9053320483055902	0.888357135841607
SPAST	3.50820494002745	3.2594612994267003	-0.1864510985617639	-0.580933962585745	0.1410632323476109	-0.7076550843934241	1.1807392437521105	0.982480078276467	2.39355841763862	-0.5579767459311661	-1.28988896562318	0.261326976277125	-1.5650894382088605	0.6752042699893729	0.8289161838458671	0.0432208942152299	0.581725972865045	0.208321911159177	0.7957690570521401	0.129784097815756	0.511553724351789	0.414193911460964	0.9568700154238876	0.9026035155132468	0.9959558013152732	0.8781479967257181	0.9656911898517214	0.8719188587482684
AQR	4.16564132128932	7.063760653988121	0.7047081462886	-0.536758522417198	0.6599832597293511	0.4769675393827879	-3.74690189539353	0.241376033260682	4.551795598245981	1.90082563452954	-1.05012346757702	1.07011532573685	0.93174756402027	-1.89198567419034	0.1810876236294289	0.0014122013224423	0.0685721941467628	0.3028351992120049	0.293723031928029	0.3601784187333979	0.0795124137867834	0.857604865189772	0.7404768017455897	0.92940389345131	0.9936613278086815	0.9271858979016924	0.8055514417312042	0.9860546496955032
FHL1	3.45308128332093	-1.4056914898171595	-0.3362040661303531	-0.575631130569969	-0.8285437117015492	-1.30368151906703	7.086621670431909	3.65825061350238	-1.02904956018281	-0.993537808269393	-1.27215225607396	-1.5485389817013402	-2.9597581008049203	4.07096581838472	3.0433532680035698	0.3122642039355119	0.328956934879065	0.2137831720661389	0.132722490672996	0.0062038999589254	0.000347297119081	0.0050446678569537	0.890530700633879	0.9047167001513436	0.9936613278086815	0.7980698681377588	0.5484032111239143	0.3952099331457672
RTFDC1	6.022149899134701	6.74074149420434	0.0065415897745506	0.092157127576891	0.2845071647951649	0.232000971551595	-1.068682839658	-0.888783462972958	7.281133522591361	0.0273466757844286	0.275249334821001	0.7213443957489829	0.71754631967116	-0.8926523902138829	-0.9102868152591832	6.302534838314589e-08	0.97837720969395	0.7851457225172379	0.4766782588699899	0.4789811838185189	0.379651321632706	0.370441326359638	0.9961546600748872	0.987535566734436	0.9936613278086815	0.9513535569423854	0.9499882979890688	0.8526026182583227
RNF10	5.73395434092057	3.88542648439998	-0.00754905502157	0.147325468683599	0.4280585219027361	0.0537165592932315	1.8629934491195	-0.6757342703566961	3.3027754185140896	-0.0256166240434412	0.3715252313200539	0.905272619338433	0.137520232331272	1.24177873681912	-0.5677623720049481	0.0026217842787026	0.979744826956258	0.713043043347235	0.373045112789064	0.8916037600832472	0.224619824179922	0.574721195056312	0.9961546600748872	0.9793575357593614	0.9936613278086815	0.9940855429734428	0.9048662528886742	0.9231573194162545
ZDHHC6	5.1643133308235	5.0649779496787	0.8017243718175809	0.0971145936262949	0.780292530686484	-0.0248002532834435	-0.6738903962142371	-0.8501373577272521	3.80548282138426	3.0649511791516804	0.274003587723317	1.83062700576911	-0.0668472582177779	-0.422254458208735	-0.8566673433318791	0.0037394313858091	0.0047819080707147	0.786093169473078	0.0778361166672229	0.94720416764796	0.679260859862798	0.398912445695908	0.4776690829437627	0.987535566734436	0.9936613278086815	0.9942241083452136	0.9885610790030908	0.865240058170075
RNH1	6.626274152106481	6.1616435714276205	0.151565460110302	0.2791177303453319	-0.151455561709151	-0.1981424304626239	0.398129662471	0.98997704921743	7.377032925897669	0.746265714806902	0.9962970358130072	-0.45831703958436	-0.7224428118728431	0.377712807827919	1.29858131070366	0.0001293051236636	0.462403424452366	0.3277808859800989	0.6503035347475711	0.4770642475789559	0.7124610147374609	0.2046817635967339	0.933160011020409	0.9344256995105794	0.9936613278086815	0.951117515601606	0.9896820143280012	0.7843928369102681
NDUFS1	4.45175227909637	5.07398976208055	-0.175059854725167	-0.0887189585936035	-0.378646815113157	-0.53351471821985	-0.0948466243627009	-0.8229576023159692	4.87147791693681	-0.659933861718607	-0.239089295935136	-0.867209232359967	-1.47642551049685	-0.0702959482654745	-0.8469936032594579	3.94115822482721e-05	0.514688589836386	0.812777756650213	0.3931988292234579	0.150988804394572	0.944457779074804	0.404180303683986	0.9421225007091868	0.991808420860232	0.9936613278086815	0.8781479967257181	0.9956938785833724	0.868297020834591
RB1CC1	5.657222487481261	7.20062450940122	0.149941705354548	-0.4328266437430129	0.1268870462281469	0.613514124542464	-1.90788370752721	-2.8838411429179702	4.62168692834324	0.486290942118128	-1.0348293467242	0.260989894844144	1.45675098244576	-1.03299867572084	-2.47679535257519	0.0006923054209346	0.6305473976616309	0.30966453975975	0.796059088082938	0.156414711683261	0.316916759956668	0.0196020072733269	0.965750475472524	0.9301666829052948	0.9959558013152732	0.8793963282415482	0.9363526285607904	0.4992724580272588
ERP44	6.145826053720289	5.4330507289892	-0.193721654814242	0.1453165200463569	0.255713281653755	0.4615618220316039	0.531905212409757	0.9656309359899292	4.58565777171046	-0.6434404174864511	0.352173316910271	0.522335496509287	1.1465426032098798	0.350131917097461	0.828877902415871	8.603371778664229e-05	0.5251737200046679	0.7273452241616709	0.605545167192358	0.2612745999985689	0.728859900465279	0.414183808105426	0.942484621525386	0.9829978026965248	0.9936613278086815	0.9067362285550848	0.9896820143280012	0.8719188587482684
ALAS1	3.9581556899765897	3.48438501421865	0.4155478006599171	0.7049963375383641	1.29226646330826	-0.147920668075466	-0.588169667695682	1.78415921822113	2.52728268713679	1.20436292958844	1.48314506170984	2.29149324738448	-0.310095395352006	-0.329219792263183	1.4376441338509098	0.0174220248502344	0.238531506061465	0.149205481672219	0.0296638024417113	0.758784757334708	0.744439576839619	0.161617870477003	0.8530804480971496	0.8932727528388974	0.9936613278086815	0.984637657241478	0.9896820143280012	0.7596224555164561
BIRC3	8.93297154557151	9.19535515550699	-0.2498084855817939	-0.768815716628925	-0.320726217087087	-0.100844082300344	0.347911174190033	-1.18289724003892	4.56099835837337	-0.752582604082427	-1.73154102949319	-0.634157308434082	-0.225418695524077	0.154096769285574	-0.95668073303712	0.0001058563993823	0.458376813425484	0.0951351942243607	0.531624169612546	0.8233869992887459	0.878639044274695	0.347405313659143	0.9326115272688486	0.8864100917811443	0.9936613278086815	0.988563798656446	0.9956938785833724	0.8470564277582697
AKAP11	4.84234179196239	5.78720258236901	0.144258081143385	-0.258434161687716	0.103134118183091	-0.7651900271046891	-0.5330281969324749	0.667353165384593	3.74441411379936	0.4535215912370789	-0.573937161903076	0.201966988882989	-1.69727421483799	-0.288959115217398	0.599680687833049	0.0029336243200126	0.653673455572005	0.5705966443427879	0.8414072189076249	0.101087174493378	0.7761009435112121	0.553565744449026	0.96932671953869	0.965581865825004	0.996489528605362	0.8734282174181474	0.9896820143280012	0.9188835824432264
GLRX2	3.8117482470289	2.28397226911356	-0.275196759716503	0.244970122601125	-0.494327114727914	-1.11329881492359	2.51257373024192	0.8956209578710179	1.5448745167743	-0.7387815985563471	0.480091973815429	-0.822139272517545	-2.23357355228539	1.31995134361965	0.673981620273224	0.133605150820782	0.466187833054936	0.634891402229541	0.417943973321201	0.0336794162415244	0.197541479951052	0.5058494334184911	0.9339515645314138	0.9708702699388548	0.9936613278086815	0.8263162360174896	0.9017291509025448	0.8997331138830622
SNAPC1	4.3658259344387	5.97141154586702	0.0850721568912285	-1.20541559138739	-0.0478980015209437	-0.0379424297866771	-0.902586026361567	-0.501036866038159	2.9585019901276497	0.217170762596241	-2.31273339738662	-0.0769043806239906	-0.0711889699139702	-0.3797208470425329	-0.366995024164236	0.0081604022532104	0.8296502644322741	0.0283221423395161	0.93925041576998	0.943756194276562	0.7076247973087969	0.716395971803118	0.9865925273722896	0.7698675614518204	0.9978477184757398	0.9942241083452136	0.9896820143280012	0.9572477706671592
DERA	4.30809701458341	4.40333070025622	-0.0202384357916187	0.0458761258697545	0.124717435598	0.225084793928231	-0.284916553681812	-0.378834563974586	3.8923977482638894	-0.0713566585799575	0.117900909750616	0.265980230491034	0.585307889951368	-0.194155063356143	-0.366720390915624	0.0005603273239753	0.943621151962994	0.9069878954932272	0.792203222885468	0.563028621841445	0.847456233371516	0.7165844258391421	0.9961546600748872	0.9964840992713372	0.9944808567405088	0.9654884048444152	0.9917712557104262	0.9572477706671592
STRAP	6.507695264838611	6.2924808851751	0.146326266004612	-0.8098136748964929	-0.230432414514098	-0.2063667379788769	0.5347080906385271	1.10387270592217	3.06434756160927	0.445544123460051	-1.92736912693142	-0.4460670542030279	-0.453902105348145	0.234253410802996	0.869009972132979	0.0050106495546771	0.659745109870576	0.0653542842323978	0.659437339515033	0.6536788311712679	0.8164961252440329	0.3930412116089871	0.9725257465100206	0.8195930327854576	0.9936613278086815	0.972748857727186	0.9913866464966252	0.8630597587717649
DEF6	5.56306306274769	2.7675284757599403	-0.0550724217143559	-0.107140057992327	-0.7987613591815941	-0.553052714050098	3.9174545604483098	0.0589424911694996	2.58904611892967	-0.206352546166981	-0.296587294385406	-1.83718493766833	-1.5895365158543	2.88458914589198	0.0553048864329762	0.0150969979547017	0.8380087026165379	0.7689705257735481	0.0768183319111267	0.123168519017606	0.0074582283026154	0.9562883180055708	0.988620983332415	0.9849598186038137	0.9936613278086815	0.8781479967257181	0.5528477098052219	0.998199764586584
PLEKHO1	5.321197326298671	6.23534933195644	0.307520531794711	-0.406265881467876	-0.0892503726492554	-1.04808861248663	-0.181958711761262	-1.56723887646588	5.35327906057291	1.02165891533815	-0.9660843780055172	-0.181537666098783	-2.57984609025122	-0.121294456802771	-1.32997832171679	1.05654278815756e-05	0.31568892542046	0.3422727005653099	0.857253370743126	0.0154240518910307	0.904324100349912	0.194258302512469	0.8871873090257423	0.9393512487856408	0.9969122851502544	0.7980698681377588	0.9956938785833724	0.7777089339788064
GCLM	3.95508270715325	7.27924960949573	0.150811793783306	-0.3382926976305269	0.7028845891926401	0.2556887308942639	-3.90601200122288	-1.64338786805964	4.5307345146911695	0.372750339086267	-0.597921806437608	1.0399991429385502	0.451871946304449	-1.86704956840337	-1.12166160132683	9.99290401863248e-05	0.7121411227031179	0.554697919435773	0.307237914446753	0.654842309450458	0.0723976828527935	0.271533845139679	0.9780870275206917	0.96350365437635	0.9936613278086815	0.9729105293661828	0.8037936552232785	0.82138204585325
UBR2	5.01732707558853	7.69115088163148	0.203769481892432	-0.7558606248710258	0.701733531464427	0.0026102471433762	-2.9574024853121204	0.20094018809627	3.89373996868825	0.5842259118263728	-1.59548477083249	1.26499993998509	0.0052231862017607	-1.27386236142921	0.156165260686773	0.0012191520345662	0.5637894949979089	0.121918203032939	0.216601315472355	0.9958695661711422	0.216854360814436	0.8770239812124381	0.952363375893034	0.8932727528388974	0.9936613278086815	0.999130220087614	0.9017291509025448	0.9904501644164316
CCDC28A	4.94324102664358	3.7260887615915	-0.235511725180181	-0.116284953977219	-0.119221909424079	-0.252745579511037	1.85166342964325	-0.1621254412498839	3.50818652249849	-0.949922738634964	-0.346699086460594	-0.30021655611603	-0.7631583814930201	1.3984523700272	-0.177472871385458	0.0210161861453184	0.35161256682554	0.7315026838291819	0.7662868669986309	0.453729118645375	0.2021256514350969	0.8604159947866659	0.8981989378213274	0.9829978026965248	0.9936613278086815	0.9479748897151186	0.9017291509025448	0.9870976027642516
HSF2	3.48230963089655	1.54621615558237	0.521640690995636	0.1455961452032109	0.128576144196279	-0.182684463313346	1.82009913911575	1.74026236531001	1.03221782956274	1.4274796780771002	0.295777973442421	0.216978609997906	-0.373730212196402	0.947114011619675	1.3389014157881498	0.33383257615199	0.165835742327394	0.769695328288667	0.82981113290822	0.711743101644122	0.362123134355213	0.191425912990001	0.810700251217592	0.9849598186038137	0.9959558013152732	0.9791648605273744	0.9499882979890688	0.7766536661624466
PHF20	6.75264863580042	7.341559854424941	-0.101094677147996	0.0038263181183702	0.168834017583723	0.410101384853416	-0.745729470234449	-3.1616726974547005	7.58510007082663	-0.408911086745121	0.0111946648295614	0.417289642606622	1.23098053941853	-0.599214910670151	-2.8638113002835697	2.9112640557321698e-08	0.685715806325983	0.991147519971913	0.6796488927860121	0.228570563916778	0.5538475082437271	0.0078451398232601	0.9780870275206917	0.9982738991983948	0.9936613278086815	0.8956420149355914	0.973131231636248	0.4254235412600664
TYMP	6.73104187914727	8.29287388927672	-0.158644668420873	-0.737514528009189	0.8604210676260691	0.2001056047084869	-1.45086132822676	-3.85436567143799	4.5868270383938	-0.499972940484555	-1.6963800698167	1.77240292023043	0.466389690701981	-0.708712578449395	-3.0117247717850297	0.0001054803541903	0.621168104951031	0.1013496196638	0.0878963478937587	0.6446448876255949	0.484419465686458	0.0056487645864849	0.9634034263210648	0.8908691446027666	0.9936613278086815	0.9718176841815016	0.9654472840279772	0.4007838254143386
NCAPH2	3.8155498096119	5.411074546168719	0.0342374667374157	0.281473336163446	-0.656246978672402	0.5252277221581749	-2.1592592997448503	-0.978133292126597	3.62916724289312	0.0916903507353611	0.545920791574679	-1.04531384041908	1.02518898858377	-1.10957679372569	-0.7275481585464059	0.0011248406062537	0.9275969184046372	0.58944393653647	0.304818723534404	0.314049906952872	0.276620491116859	0.472930455256536	0.9957428804294786	0.9677437020856344	0.9936613278086815	0.9175672602455432	0.9278155009643074	0.8938496506938096
TOMM34	3.89246253097502	1.10128883126531	-0.0667555446445003	-0.565889373243996	0.0299806729086839	0.915751555478654	3.07292777215489	2.04834475980554	0.75255316746166	-0.187621445083191	-1.19813798656597	0.051404625451936	1.9440457501956896	1.62912498166753	1.58908099211259	0.4579990293933539	0.852526449855709	0.240906978656606	0.95936807489347	0.0620004970522722	0.114487396831607	0.1232714799190249	0.989941533581478	0.9179633080154052	0.999177711086659	0.8599222018743508	0.8478933633977094	0.7397760448543031
SEC63	5.5013672767592094	4.79265146000843	-0.2842763560351389	-0.521076149933889	-0.5775453828390601	-0.0676410050688102	1.6161635039985702	-0.9161489608469108	4.16961124414884	-0.9854890678595328	-1.32497718128969	-1.21393380206174	-0.176013556138417	1.09682911175641	-0.80253447057276	0.000266235562379	0.332823663772242	0.195890534097237	0.234913274547577	0.861550130508744	0.282059979448248	0.429003444576811	0.8911861130471228	0.902421822238165	0.9936613278086815	0.9916348517940188	0.9283026619076796	0.8774889511100048
KPNA6	4.847114913223179	6.12002436040892	-0.465859330718536	-0.4057709928102	-0.3685890176371579	-0.132227707248061	-0.662528739837438	0.1184323636279619	3.62864206306405	-1.29204513997839	-0.8264220964642329	-0.641301413278894	-0.269759087644415	-0.32400641841188	0.0924053074730842	0.0043437818835074	0.207188342515462	0.415561853879803	0.5265430528171521	0.7894371066470699	0.7504314905280269	0.92703417844908	0.8356375303616012	0.953839403616345	0.9936613278086815	0.984637657241478	0.9896820143280012	0.9938996874243428
VIM	9.08599459804093	6.73638984297164	0.3442955847553869	0.111785271143823	0.173857495922543	-0.470385346591381	2.67601497866614	-0.1620493580121099	6.294121905646629	1.40320882181373	0.340446162385039	0.440802651003049	-1.4187226036877798	1.99960600286499	-0.145010286697639	0.000857243444582	0.1723975669786109	0.7361487018562509	0.662787157077906	0.1688713897719039	0.0760274814057001	0.8857461145165971	0.8136632745297167	0.9829978026965248	0.9936613278086815	0.8849406216290224	0.8037936552232785	0.991513888741014
FAS	3.7173830635908	0.135032171977612	-0.0397199126360716	1.07572262030422	-0.431925005631086	-0.406626866007905	3.6689850107348	1.88220842753643	0.0753028782024168	-0.1085657518100089	2.2035257284062	-0.750108513933183	-0.8278157931155841	1.69349599670147	1.46766196091952	0.942172924475984	0.914340601712657	0.0360254065426127	0.45944861987221	0.415339840177186	0.121625942091975	0.153594318691615	0.9949148622977692	0.7893665709967871	0.9936613278086815	0.9426813744740732	0.8551160967038718	0.7552672043636492
RNASET2	8.178153713431099	7.55702334783566	0.129464468404078	0.534292963002353	0.0151418084815144	-0.278245283192775	0.4340241753223749	-0.86246540239013	9.75965117256768	0.7172843511594279	2.17253475120132	0.0519674469460147	-1.13039801742426	0.446317596612417	-1.07682135673484	4.97892507971069e-05	0.47955635984343	0.0385966988362614	0.9589259821659508	0.269122245705932	0.664880703958044	0.290772209572136	0.937490653449993	0.7893665709967871	0.999177711086659	0.9088947293004216	0.9885610790030908	0.8331052246334687
CD44	8.088503074759151	8.452962390827	0.25553562132002	0.3229378444765319	0.465766026576605	0.0262929418092825	-0.8798450364724051	-1.53138058939293	7.83019418095771	1.07683276704884	1.00845380727348	1.2286332756566598	0.0813128713429462	-0.6612325707383729	-1.4308412304847602	2.7844187010949e-05	0.290949291601585	0.321911976627401	0.229443703420815	0.935807438827581	0.520113746667687	0.1635682934122309	0.8805389344806156	0.9344256995105794	0.9936613278086815	0.9940855429734428	0.9670529223086328	0.7615611290027412
KCNG1	3.21206242308384	1.9418570158629096	0.922120178314875	0.596342026876546	0.2679873688440239	0.274077613897921	0.4711414210481879	1.5547835838455502	0.662230352406773	1.5798601774118102	0.761671410314227	0.291978187938533	0.345727899186741	0.13572351514798	0.78431960320362	0.518369039800599	0.125409009167178	0.452624441065342	0.7724719861769259	0.732158287542533	0.893450410980509	0.439445971933944	0.7979238201421776	0.9577421049950906	0.9936613278086815	0.9841595867198032	0.9956938785833724	0.8813109839824512
SLAMF7	3.95261788228689	3.50691242082858	0.311058571498533	0.513855669845101	-0.6603862655856129	-0.148190068867149	0.183042332174862	0.0559318892226571	2.18219364133234	0.76714908141728	0.9180870036860848	-0.9818252646111072	-0.269884297060693	0.08771025381137	0.0382168310430443	0.0376448796588414	0.449413620537906	0.3664145340770821	0.3345940149934669	0.789228437520553	0.9307312668211032	0.9697859844543408	0.9300185348237444	0.9426003217145515	0.9936613278086815	0.984637657241478	0.9956938785833724	0.999287944458108
BTN3A1	4.519509803007639	0.450162245674609	-0.0733068585452346	0.2839062587985499	-1.12640863726044	-0.722920137122064	5.15668138691321	1.6506476502956298	0.309043300655113	-0.201202897234118	0.577594036428553	-1.92551229502303	-1.54756255040432	2.7792979392496298	1.22660920539185	0.7595765322644129	0.8419944352803721	0.5681543211296151	0.0643765562405636	0.132957217410544	0.0096226024835458	0.230184657990706	0.9886375940594164	0.965581865825004	0.9936613278086815	0.8781479967257181	0.5888291912535405	0.8002138381951209
MIPEP	3.08757311828461	3.4641258562366803	0.291719074889896	0.147708219324139	0.324214680916388	0.0532367030580994	-0.792843503410927	0.740631748547093	1.6422312264540402	0.668637707951163	0.252063634919754	0.4665950863197989	0.0892145451724072	-0.308323926728068	0.4888866705336029	0.1330710379472089	0.509339849830864	0.8028490124693659	0.6444000381125811	0.929569876467172	0.762561580922174	0.6287831179680771	0.9421225007091868	0.9893946978103364	0.9936613278086815	0.9940855429734428	0.9896820143280012	0.9366816807709276
PRKCH	3.5825923727071203	5.15066625873146	0.328917309221284	1.1016887627271	0.7465498997335258	0.3326379492192	-3.2044196150392503	-0.90822796547011	2.62117607102677	0.722863657312909	1.76395976040548	1.00573348785711	0.528236411347989	-1.29179997647024	-0.56637711648652	0.031441028236255	0.476166104893548	0.0889242672148937	0.323167613646928	0.601790620130058	0.220572499094003	0.575682907888919	0.9366211454124356	0.8758102546021174	0.9936613278086815	0.9666726587859582	0.9029038194416268	0.9233651323163844
IFNGR1	5.949237993746131	5.579522124222031	-0.374709569353225	-0.6645523429301441	-0.3142861136788	-0.172864489197863	1.29500404189695	2.95928040869455	3.30435336701106	-1.09373350422299	-1.4644802756658502	-0.577397433593041	-0.371873787495162	0.6480859044804941	2.66026315344028	0.0049466233302158	0.2834091467706189	0.1542017023678999	0.568285371178703	0.712879462393627	0.524628983420653	0.0127755042431488	0.8721280249584563	0.8932727528388974	0.9936613278086815	0.9795515017251908	0.9691303644963476	0.4580541112089827
B4GALT7	3.4195250915602498	2.2460895931211	0.0252339509434471	0.289276918830527	-0.7345046141099592	-0.66400950715508	1.69080961927059	1.08369783109496	1.4371035035986	0.0647474884058935	0.5459162668331871	-1.15909141204668	-1.26942934421433	0.8387463208062829	0.7834679776628101	0.1617701526203119	0.948835114649328	0.589447005446999	0.25620876630987	0.214738137150719	0.4087154335887	0.43992958047967	0.9961546600748872	0.9677437020856344	0.9936613278086815	0.8956420149355914	0.9601078743923074	0.8813109839824512
SH2D2A	3.3408382599166804	3.70773243963819	0.446652644382317	0.153132986500863	-0.3083097784117439	-0.4886153305875519	-0.4154023203472899	0.449335676397561	2.22106982908858	1.07311184496469	0.268782131634706	-0.44996588606463	-0.8634750806210759	-0.192211636800558	0.303190322580867	0.0346081793637097	0.292382789508728	0.790067929597726	0.6561994852741839	0.3952128174407089	0.8489636857139979	0.763986137531465	0.8814541061971302	0.987535566734436	0.9936613278086815	0.9426813744740732	0.9917712557104262	0.9705052285788204
VRK2	4.337621790189839	6.1551147138065	-0.523252877798685	-0.2638825147264019	0.630669812298758	1.6959752733511102	-2.7896038618441703	0.252408119338077	4.29723176764612	-1.46692069701626	-0.5454429470474171	1.0678427781175	3.5443362038845097	-1.50277010086626	0.195875093791272	0.0001885113112332	0.153540509093574	0.589768077958104	0.294712009571291	0.0014045161143451	0.144094018952624	0.84612255257735	0.8106633787734077	0.9677437020856344	0.9936613278086815	0.544249994308734	0.8712807024112925	0.9842198404170814
TNFRSF1B	5.483300319158451	4.93804759376137	0.448647403831937	0.862896144909547	-0.480033137018771	-0.941583489021048	0.4770903188029289	0.0104973458427452	3.7248931266689502	1.29343613307226	1.7442338527125505	-0.839103265345907	-1.99896138372947	0.276869724685747	0.0077197332686998	0.00087415946563	0.206429640177036	0.0920885347456787	0.408518492942397	0.0554038265131946	0.7839138480695258	0.99389534559888	0.8356203905785098	0.8819705787743941	0.9936613278086815	0.8577863801154427	0.9896820143280012	0.9993613603436956
VEZT	4.71023564656412	6.438261940933031	0.037758286354226	-0.0587829211326639	0.807742312376743	0.867703730694475	-2.6807703473066	-1.6628181268961102	4.79420759445668	0.133865470669208	-0.153796320317458	1.78822859976407	2.25869813653694	-1.6399368456401595	-1.64488267003672	0.0004403511512073	0.8944789484162441	0.8788741077523671	0.0845784119087366	0.0321032334885107	0.120299090086424	0.111206785053157	0.9928802151061316	0.9952541242404188	0.9936613278086815	0.8263162360174896	0.8523300510694247	0.71729088310535
POU2F2	7.539133866130889	8.312431110967879	0.373115228492362	0.331325706917733	-0.0724450864541844	0.0326293177398679	-1.25018213491432	-1.07352790854557	6.23180726535066	1.45713850366926	0.949629596376162	-0.1798079856109539	0.092747911252785	-0.7952770334005078	-1.06335318206617	4.5420698029556e-05	0.156202678067466	0.3504693520092019	0.8586269382355051	0.9267683834101392	0.437744709372752	0.296777077544934	0.8106633787734077	0.9426003217145515	0.9969122851502544	0.9940855429734428	0.9633304896945082	0.8334000470596591
BRD9	4.76738130082561	7.14358897423687	-0.304231028186985	0.29386914661384	1.2301594457488798	0.626896913032251	-3.42490311692424	-2.28991721113149	5.09260786785783	-0.838240990579288	0.5806261901217329	2.0906684039428	1.26429108720005	-1.8848301114126	-1.71112971324981	2.15300080107732e-05	0.408994346458769	0.5661367109272321	0.0457560642599597	0.216549023815806	0.0698713974036124	0.0981155268912344	0.9211790720196305	0.964818209139379	0.9936613278086815	0.8956420149355914	0.8037936552232785	0.6942413950753679
SNX1	4.83813909887292	2.5170545012004704	0.346603777199435	0.268712103221874	0.324142305599826	0.0502216380448935	2.15251245200948	0.6849731144686011	1.61895075896549	1.05035750067839	0.617850699893694	0.618260592558859	0.11382650263578	1.13906000520658	0.567507674166244	0.145365283483233	0.302702271126149	0.54167944817671	0.541425023036814	0.910287981994027	0.277985506122658	0.5749015406066931	0.8817785855205006	0.9628423617170078	0.9936613278086815	0.9940855429734428	0.9283026619076796	0.9231573194162545
TBPL1	5.564144147934309	4.38285595466029	-0.4952830499185209	0.0327161160797398	-0.319401733078917	0.127857396510662	1.5950198352007698	0.656076143852667	3.89718975494768	-2.15776328476352	0.1080931348510519	-0.8781879243847209	0.414772902506639	1.18689334776759	0.7672895165549641	0.0021381045413459	0.0397484061326944	0.9146936248659558	0.387315900404815	0.681583202114332	0.2524303041510869	0.449332131157624	0.6724585273718986	0.9964840992713372	0.9936613278086815	0.9786392984623632	0.9184358610095752	0.8845801149109173
BCLAF1	6.930772143708071	6.83620632240031	-0.2044993195444719	-0.3915820715465429	0.1836475054316739	0.692662400347107	0.165489395084302	-0.406723266821854	6.38890573539993	-0.7597915380408711	-1.07349654080635	0.418241169962727	1.92031384283125	0.1211066464592269	-0.3479190335419739	6.46891927092802e-07	0.453729296761546	0.292213244518041	0.678961263165196	0.0650570881190911	0.90447149438426	0.73050307545129	0.9322048151086544	0.9281363299241058	0.9936613278086815	0.8618048368279382	0.9956938785833724	0.9612511583135618
SLC39A9	3.4611967556329	-1.60411764002423	-0.331658168433246	-0.0786194824730229	-0.545364944716202	-0.1232997787030099	6.11343405580729	3.934077569942	-0.6617738233909151	-0.844902280991164	-0.150916117483316	-0.901538452295958	-0.229437601615554	2.18120780645051	2.80190800024557	0.517978164719781	0.405417944129555	0.8811433822721879	0.37549661571345	0.8202144772733051	0.041648269230432	0.009126004432458	0.9180907590706376	0.9952541242404188	0.9936613278086815	0.9875311733423218	0.7504380585423938	0.4327254989103219
ANK1	3.02811826127365	4.39881469923429	-0.5167066232633171	0.37620911838927	-0.430903839038441	0.6900550520070051	-1.84051650782124	-0.324487752833525	1.8772215015767	-1.1017910284150902	0.599860589574688	-0.579078124015839	1.07660253905792	-0.648102616387728	-0.199557171536119	0.0953458646939525	0.2801834629257669	0.553460104707937	0.5671735311713461	0.291134698850038	0.5291609382014419	0.843312886699131	0.8706079328681493	0.96350365437635	0.9936613278086815	0.913269904149148	0.9700154754049364	0.9842198404170814
TFB1M	4.137735714554109	2.82712777552437	-0.277405384264029	-1.15660749174386	-1.42220542966524	-0.8580522499198671	3.4190997576632403	1.17446788965425	1.90488170015457	-0.8737859024609341	-2.73827635926812	-2.8412066290717	-2.0505320479203	1.9020231920824096	1.05046569250793	0.0934710323939403	0.389945904732474	0.0106539618271927	0.0083098336416798	0.0510419617354229	0.0821927402080359	0.302528101231228	0.9125891568571486	0.7302848901789232	0.9800415440270912	0.8577863801154427	0.8102660054755016	0.8343293273800317
RABEP1	5.715744690043781	7.91248258408344	-0.375190050379187	-0.3764884668194659	0.547518315459155	0.952053264166806	-2.77292790227314	-0.7325923495370551	5.909733423832769	-1.34047050385394	-0.993635120961691	1.24770134106733	2.53095138819864	-1.71586510737348	-0.712033325342035	0.0001453906899983	0.191062350886943	0.328911985415322	0.222517106969022	0.0174083467134264	0.10828998067008	0.482351246542256	0.8235033114795741	0.9344256995105794	0.9936613278086815	0.7980698681377588	0.8445801807113645	0.8941806204293807
HMGB3	2.98555989168386	7.012202966925889	-0.131300032847708	-0.626295629693736	0.83767454637866	0.3461408295526479	-4.50204884893138	-0.947459724047418	3.5507204904161203	-0.268084397793785	-0.936520614697492	1.03871714485272	0.5120678778844451	-1.75813618557077	-0.54554084775462	0.0013813059746742	0.790599509046131	0.357013158406635	0.30782346689033	0.612619024279651	0.0896525185635637	0.589701660862799	0.9825561221855024	0.9426003217145515	0.9936613278086815	0.9677864001688632	0.8196453035643415	0.9254814829408192
NUP160	4.535876104204441	4.90815992003343	0.239649373920993	0.362179509044007	0.0055209767033353	0.0759082342536574	-0.819073221075139	-0.914612174365141	3.8219796275074094	0.7319304341487421	0.7953996064330571	0.01019758230355	0.171048944603834	-0.491310850632337	-0.758106078523248	0.0006758705576592	0.4702933802595471	0.433072509377607	0.991935959903348	0.8654153949376009	0.627035838810132	0.454721387626289	0.9355563175713788	0.9565683274367972	0.999850901191896	0.9920770920831612	0.9838394388007587	0.8863022381149074
BAK1	4.419877246326981	6.7562795487945095	0.478205845503746	-0.7985035648539591	0.659845930306571	0.297386947878602	-2.5797283184145	-1.22320296529839	4.4347184338083	1.2778981557607298	-1.53886805587401	1.05614136868694	0.5759150461942529	-1.31832332825249	-0.889739171387115	0.0017836463758738	0.2129479845248719	0.135483509020186	0.299970731030799	0.569847266826487	0.208663741026158	0.381187308047572	0.8361071489041642	0.8932727528388974	0.9936613278086815	0.9657450698816432	0.9017291509025448	0.8554932921890247
GRN	6.63925414320425	5.501087902036929	0.459097925584141	-0.155327817654871	-0.282647196655364	-0.7696181085031321	1.75231611434415	-0.217987850272923	6.33103933945215	2.09224510083747	-0.52154475266431	-0.7841456695696899	-2.6109653845828	1.57037939871066	-0.2251410009436319	7.54508595691043e-07	0.0456041080070439	0.6060885763126109	0.4395383614388959	0.0143435467470536	0.127560067329319	0.8235046861870129	0.6863454497644815	0.968156665436582	0.9936613278086815	0.7980698681377588	0.8653563959721282	0.979668167827861
FAM13B	5.31206110536345	7.958347364749019	-0.0192744998019305	-0.57402313482532	0.39153332030434	0.7164662899030821	-3.0071843780043297	-2.56472474963519	7.2653451451019695	-0.0687568527901661	-1.47484606844284	0.8339848481789309	1.87079370517288	-2.11238133550125	-2.361363925262069	6.56253223369613e-08	0.945671843421966	0.15141045332779	0.4113482251998279	0.0718592520708424	0.0437025056211045	0.0253997633533064	0.9961546600748872	0.8932727528388974	0.9936613278086815	0.863492528966397	0.7537824758793817	0.5285591858978779
ARHGAP31	3.0962425180968203	0.240127716826406	-0.22030005264963	1.02432481813169	-0.487966761866137	-0.739016668286619	3.12728678918147	1.92550429950705	0.100742994331095	-0.514485367545925	1.79220318453291	-0.7321557073102559	-1.26154444070233	1.11131319575863	1.27514892660763	0.921247982489993	0.610953736397703	0.0839139182595415	0.4702179269591289	0.2175481597675489	0.28200653564536	0.212894345176506	0.9597793380921608	0.8677586852870078	0.9936613278086815	0.8956420149355914	0.9283026619076796	0.7894051230849758
CENPQ	3.4832894434411203	3.3029597112415496	-0.318996432168426	0.450573871305205	-0.26071499692525	-0.8109679509852579	0.551064495115199	0.340536388754562	2.48595944713591	-0.9601577797332328	0.9921560409435992	-0.481526059265017	-1.79177636817839	0.320531803415798	0.288903628365955	0.0191578307262633	0.345194361828478	0.3296185643663269	0.633884796587769	0.0839833803124681	0.750945197216226	0.774783334723963	0.8973013304654581	0.9344256995105794	0.9936613278086815	0.8718744249543663	0.9896820143280012	0.971477332956519
SARS	5.71821992216163	5.9160923896626	-0.1028219635501409	0.0120279459667006	-0.173760933979242	0.0075022169814013	0.0150122712255702	-0.1748644865008559	3.97053296859756	-0.32719389269788	0.0284807888869942	-0.346075728228986	0.0176281974294805	0.0084402905201507	-0.149578758739245	0.0014609671117055	0.7459728818479859	0.977480804427192	0.7318729821484581	0.9860653554595	0.993355723377225	0.8821751811429369	0.978507059273402	0.9981188400173852	0.9936613278086815	0.996606471743572	0.9997775693773872	0.9910699096805408
RANBP3	4.2214113830973705	3.9602041367925	0.347220359542176	0.6444321406514809	0.64621379173997	0.5153328668234001	-0.8248138831092929	-0.303068728436561	3.1575778070364704	1.1039972397928202	1.49693735947032	1.24079146630223	1.20475789098071	-0.505803903709791	-0.264682596177486	0.0037901075661409	0.278991966754671	0.145598204984836	0.224978887164978	0.238381376571224	0.616953406360668	0.79319269170319	0.8706079328681493	0.8932727528388974	0.9936613278086815	0.897920601435982	0.9818946978349132	0.974408336906144
ARID4A	5.75627815309386	7.85814934313801	-0.261920801367395	-0.995983828626118	0.29808705234286	0.124467674665009	-1.56965552299297	-0.169885198758849	7.671298658745531	-1.00277873859644	-2.76005923490816	0.691820809292648	0.349901589504641	-1.18799986958478	-0.167206171234624	2.3434929218507404e-08	0.324555455185265	0.0100770342339036	0.494747077393449	0.729030868977517	0.2448132610061739	0.8684095749235079	0.8894961928772833	0.7302848901789232	0.9936613278086815	0.9829004207628124	0.9121074768658104	0.9894726643406938
TSSC1	4.23172672972384	5.51479332083953	-0.1584303648286149	-0.315932364124135	0.0736594013412541	0.4801651086772779	-1.43700684137367	-0.8311709462483791	2.8740772918238697	-0.414248511477974	-0.619215258518476	0.1210966648868519	0.9234245044644	-0.624152796907644	-0.621650253754114	0.0148442819395524	0.6818852318200029	0.540780833211226	0.9044835367747048	0.363862620964977	0.54150854301211	0.539209389599669	0.9780870275206917	0.9628423617170078	0.997522592894886	0.9278763612760396	0.971731393732811	0.9124728413111644
PNPLA6	3.5407064019622005	4.29196366192571	-0.594898377951103	0.337932004707299	-0.384897076022245	0.120120864707341	-0.672593891051662	0.293197410007664	2.01122969921754	-1.47464329315341	0.628914696635838	-0.608441932380791	0.2193375104618209	-0.264839854055962	0.207798874194721	0.0847135493832149	0.151581825819502	0.534509263643102	0.5478477875292039	0.8280207108266009	0.796462125035554	0.8369308923396109	0.8106633787734077	0.9619313766586072	0.9936613278086815	0.9893112971196673	0.9896820143280012	0.9842198404170814
IFT88	3.52519833341263	6.00782481890572	-0.0900992020708075	-0.5504120034605079	0.5217597765197179	0.0058651704771044	-2.50240073814376	-0.642448629191878	4.50186657353534	-0.271225960969551	-1.20670937683877	0.949782715223382	0.0127792620725021	-1.4443502811451	-0.541167674846213	0.0001081045709299	0.7882068735602841	0.2376406256718589	0.350349252317776	0.989894523671771	0.1597383867795909	0.592672016487656	0.9825561221855024	0.9139984921391724	0.9936613278086815	0.997418474446754	0.87595185235078	0.9269519342812634
ALG1	3.2049473379147297	3.66741260807858	-0.0040779023044887	1.18478088811018	0.1394580811122009	0.356944495030239	-1.7077201497062298	-0.09726711733867	2.56696223581596	-0.0115109477729615	2.46315009529177	0.239152224873243	0.7354071895304309	-0.920819962632973	-0.0774616592038422	0.0158931161348221	0.990897422075774	0.0201828733387264	0.812729443302698	0.468207314698885	0.365010496414037	0.938807184239846	0.9982112391729988	0.7642698495065251	0.9959558013152732	0.9492269285592524	0.9499882979890688	0.9962711631152305
ZCCHC8	4.23549461781284	2.52675973702867	0.515170706035663	-0.5117101659214129	-0.0496893627789388	-0.1893635914390039	1.9953118671782	0.288567081999418	1.13692370028762	1.3173072750156898	-0.966019693276716	-0.0794584010398043	-0.345030776655217	0.7656746728870429	0.20400631161733	0.273051462743107	0.198484039918207	0.3423620630809799	0.93724940090328	0.732650444926917	0.452928832077501	0.8398241809187409	0.8290739657006972	0.9393512487856408	0.9978477184757398	0.9841937643518252	0.9634967782037622	0.9842198404170814
ABCF2	4.01067502093769	1.13871477168616	0.129260390235497	0.814770679901519	-0.046560703317561	0.246211016827766	2.43265927102895	1.27142741751849	0.826912867016692	0.37914602852045	1.77921334941889	-0.0836215398544802	0.541656706232744	1.36612668646466	1.03132516067538	0.415278115937897	0.707439552960194	0.0860637331251796	0.933952331234557	0.592339496585636	0.182771881028516	0.311214937625965	0.9780870275206917	0.8677586852870078	0.9978477184757398	0.9666726587859582	0.890763897632575	0.8364266248651662
CHPF2	3.76524415729875	3.90891717717461	0.5873293216468559	-0.215743135973492	-0.2341663603470489	-0.47465427135077	0.0493268062718847	0.5038107839914789	2.3665683789549603	1.69793000452669	-0.462034257012445	-0.4252546143391889	-1.01028294070429	0.0247339889600497	0.419800998837851	0.0355397977138709	0.1007754076932169	0.647635720644695	0.6739016621738111	0.321371623168546	0.980562304100294	0.677836517397209	0.7738252305316302	0.974664582167792	0.9936613278086815	0.9189697367433204	0.9994189644792356	0.9493208364943088
FUT8	4.81927524502069	6.55540123219934	0.0568008498140468	0.3139619067670289	0.8168403482641908	0.4308297231854079	-2.77896271951164	-0.318099859594581	5.055244081024	0.170418273382179	0.6726190464010279	1.48443782863751	0.940725374433521	-1.64826151519874	-0.25860814869839	2.38454005885937e-05	0.86590665761658	0.506703091681511	0.1488643414251109	0.354891303270322	0.110476559057099	0.7978292075346372	0.9903266221010564	0.9615375217306392	0.9936613278086815	0.9253353749149668	0.8456159116017212	0.975420312055801
UBA6	5.453118942773349	7.29815857923393	-0.136422050481054	-0.4892079052450929	0.125189636527836	0.47830792609922	-1.88507891300826	-0.6837790931742379	5.95326005048164	-0.4869563570195689	-1.27304002522049	0.275464110397224	1.25677648626427	-1.2411256090675702	-0.6510724271158841	0.0023121534141087	0.630651540842246	0.213598891800076	0.784985154999125	0.221267668308831	0.249637602667845	0.520308407955728	0.965750475472524	0.9047167001513436	0.9936613278086815	0.8956420149355914	0.9152573440550684	0.9046121729442238
GAB2	2.9156935136088	3.73629523041374	0.1540226707231269	0.0823667656289148	0.51705285388983	0.403317299664824	-1.4139006912933	0.632355674122242	1.29583625143822	0.276967906608575	0.111171468420059	0.58907265865654	0.530302309668081	-0.408371923565739	0.32613266318565	0.2281939147364489	0.7838693051950172	0.912277046994336	0.560555214030911	0.600175728732421	0.6900767208479179	0.7468174761752191	0.9825409705347738	0.9964840992713372	0.9936613278086815	0.9666726587859582	0.9892108917113908	0.965317626830576
ATP6V0A1	4.665188664873231	5.08112442488088	0.098570461523079	-1.3165796833006398	-0.275512548380896	0.753645137348736	0.154535425255831	-0.228523396886926	3.5380481964742203	0.2796259200159389	-2.78682830564418	-0.465069898319772	1.59216440463776	0.0833880232865046	-0.173353544265421	0.0065511706890102	0.782284604132945	0.0097145533333028	0.6454923507397621	0.1244136276672009	0.934719602405355	0.8636207054818771	0.9825409705347738	0.7302848901789232	0.9936613278086815	0.8781479967257181	0.9956938785833724	0.9886352241483822
PIAS1	5.89126838634842	6.6230329032426205	-0.601733496074592	-0.2862300774473079	0.143516123917942	0.307781367840018	-0.4516560095310689	-2.17410959121519	5.69612302940531	-2.70385507105818	-0.977329494470862	0.418813884256188	1.03037915553893	-0.330852605437462	-2.50182648594311	6.36647320445465e-05	0.0115238486897851	0.336866448964607	0.678586502032003	0.311670957675167	0.744698829875312	0.0184935962844463	0.5527839724827411	0.9372628144459316	0.9936613278086815	0.9169701736524184	0.9896820143280012	0.4992724580272588
SLC4A7	4.92033747153208	7.12260175697891	0.460850318315617	-0.522559241967024	1.04930984578493	1.2009879604584	-3.11397684051467	-2.60632913240497	3.43679896712548	1.18163354512092	-0.954587857878545	1.6839883373457598	2.17842319692745	-1.28614645953111	-1.8141762957986	0.0030304303019122	0.247469456482956	0.348081645109109	0.103743018287898	0.0379521717410805	0.211467329459874	0.080565908454166	0.8533614801607651	0.9426003217145515	0.9936613278086815	0.8263162360174896	0.9017291509025448	0.6703072666989623
MAP2K3	5.43444025308546	3.62971522162111	0.7048347151670592	0.5417768383530049	0.571757428590853	-0.154314758888806	1.16017334485423	3.5112508297324503	2.44529227890489	2.3353827102460096	1.33668100345077	1.1683165139455098	-0.367016591517584	0.659197175023863	3.5380804586791097	0.0266557346270932	0.0269239549074134	0.192103842160847	0.2525314573269789	0.7164759238027242	0.517024816727826	0.0014308970855459	0.6157639446605881	0.902421822238165	0.9936613278086815	0.9795515017251908	0.9663688380776746	0.26775900478327
TMSB10	11.3712746871839	11.1182522260545	0.0132242293701584	-0.118387841692654	0.0100122805683698	-0.0244764563745587	0.434179251585272	-0.0592912158388118	9.54575905329696	0.0626922033703459	-0.424165604521757	0.0301808975108744	-0.0844840877081268	0.320004934562611	-0.0750466661406468	5.53896545454378e-08	0.950458896836682	0.6747201785490861	0.976142621148502	0.933272724459088	0.7522113180765401	0.940715541807888	0.9961546600748872	0.9793496967109117	0.9995508005788502	0.9940855429734428	0.9896820143280012	0.996491862864378
ASTE1	3.8447449543668895	6.36746811196933	-0.1122480307781269	-0.360010842001097	-0.269317170683575	0.273419943566756	-2.55174237298038	-1.2056364184838302	4.72100763897507	-0.331905108862693	-0.765689585429859	-0.475253069158792	0.585985907299718	-1.4518560207493898	-0.990953804054168	5.94595513083974e-05	0.742432652401453	0.450267753265931	0.638293146919274	0.5625792197366011	0.157655516370519	0.3301949684043789	0.978507059273402	0.9577421049950906	0.9936613278086815	0.9654884048444152	0.87595185235078	0.8397254509455889
RNF19A	6.020916883257951	6.87536652551236	-0.0251696801479128	-1.19484300679725	-0.7580892129491199	0.502968945083277	-0.0047366470429163	-0.9763187573649352	4.5551927091909095	-0.0837037153734747	-2.96327897993425	-1.5711268348001	1.22567545405555	-0.0026542596529931	-0.8454115620562931	0.000650387874791	0.9338914590582608	0.0061640437553438	0.127543714973018	0.23075446607315	0.997912652392426	0.4051353486186579	0.9957428804294786	0.72739686940477	0.9936613278086815	0.8964795740419742	0.9997775693773872	0.8687435595873686
PEX3	3.93983601394858	3.93537855338479	-0.518723334945701	-0.579570201560875	0.443980409164162	0.349313048985336	0.413020341256992	0.315322921513453	2.7686443416265805	-1.77694414777824	-1.5032945971673302	0.9616214054978168	0.881335500544509	0.238521636230051	0.306139455332047	0.0193525674128571	0.0866474596060522	0.144021950900303	0.344471371212281	0.3858809553811559	0.8149331937158271	0.7617997700661129	0.7589488701971437	0.8932727528388974	0.9936613278086815	0.9387281284868364	0.9913866464966252	0.9705052285788204
GABARAPL2	7.266871751543901	7.65670076758476	0.0634569867221985	-0.221913317258885	-0.155056343872389	-0.158135001097762	-0.0666591468929137	-0.590482078587356	6.70305275602063	0.218863080596094	-0.5563204935269069	-0.3253660158418189	-0.404192730795639	-0.0453339471946554	-0.468530122444912	2.82158993631605e-07	0.82834422307392	0.582410944448014	0.747322969523788	0.6891418272877471	0.9641629094355352	0.64303271451407	0.9864015436610548	0.9676032272439994	0.9936613278086815	0.9786392984623632	0.9974696067906856	0.9395022224491936
SH3YL1	4.71015720288523	5.44724843965234	0.2359307692214289	-0.4255834912127849	0.283948880168799	1.0825774418572298	-1.37190339836216	0.7317848288661751	3.4678097299308503	0.599484996897665	-0.7936890098002121	0.4309463258814059	2.03526744708285	-0.671935891954754	0.5033587726623421	0.0017139391710386	0.553669970792231	0.434051563457364	0.669806957175012	0.0513886230447079	0.507131391137131	0.6186491624385889	0.9503722565322666	0.9565683274367972	0.9936613278086815	0.8577863801154427	0.9656734995141824	0.932018925409872
FAM136A	5.06731390618569	4.89407136116877	0.7504293628045949	-0.0627021107166705	1.02989047102443	0.183714158855142	-0.51837252945194	-0.6863781110118461	5.09184574484954	3.06441271014998	-0.188151953716516	2.55601238933556	0.554989970054823	-0.416383606173878	-0.730457024006711	2.15749082257124e-05	0.0047869505301511	0.852114521838971	0.0163021230947922	0.583308428148088	0.680303909254484	0.4711790618921339	0.4776690829437627	0.995063201397042	0.9936613278086815	0.9661586896879812	0.9885610790030908	0.8938496506938096
VCL	3.8786441346618097	7.193466659526839	0.0158377248580943	-0.137617438974233	0.300490992091263	0.8571673908403661	-4.27228099833838	-0.1319653828915599	4.16906062575746	0.0381253134130937	-0.240407920714503	0.4366074598089871	1.5002533095296002	-1.93253773905728	-0.0899644485595023	0.0026503698807333	0.9698874522326428	0.8118041905155491	0.665747253394217	0.14557355639156	0.0744834031575788	0.9289583837387893	0.9961546600748872	0.991808420860232	0.9936613278086815	0.8781479967257181	0.8037936552232785	0.9940603739828768
DAPK2	3.0253067268719	4.72597363163441	0.1910431097850069	1.62167155822945	0.511986598043134	0.522745968229625	-3.37567054698915	-0.442596261437634	1.98683498881974	0.431117861392302	2.7381791402499	0.7461602887713921	0.858931111415866	-1.22395477486722	-0.298733308587567	0.0598097012107053	0.669708148757583	0.0106989714842066	0.462125439893162	0.397754506606651	0.2320028555249169	0.76740087958129	0.9749038576408972	0.7302848901789232	0.9936613278086815	0.9426813744740732	0.9063758134486022	0.9706937269410604
NSMAF	4.58386240930679	2.7609371184913	0.0634720021470431	0.2469704551100739	0.378165525917068	-0.133434529124244	1.78290195974265	0.314835060914187	1.92713503825882	0.2110509833432699	0.61370408498588	0.7921503275576	-0.326995113788786	1.02352264929977	0.29056714439408	0.0866544281333096	0.834402201142303	0.5443806894309929	0.4349388039601029	0.7462626232315379	0.325240789769343	0.7735346425402769	0.988407318659039	0.9628423617170078	0.9936613278086815	0.984637657241478	0.94158356902679	0.9713836124262732
ADSS	5.35311936939575	6.045597153094209	-0.27070155189254	-0.16756287748911	-0.174209616505014	0.300651360210096	-0.600711442812306	-0.165703974014176	6.49973772582377	-1.14825253177438	-0.51086072382392	-0.4450545101546939	0.9440289321038772	-0.500225316375194	-0.18241106910402	4.821856001295161e-07	0.260580051771394	0.6134532153451489	0.6597020502795129	0.353230122420387	0.620825420987976	0.856574425497043	0.8599612043850453	0.9694516830148217	0.9936613278086815	0.9253353749149668	0.9826714713544452	0.9860546496955032
STAP1	5.6494737125487005	5.74611700663996	0.302513723469528	-0.2312652245164369	0.473574714114669	0.6868425103057529	-0.5914138074145799	-1.60622285627216	3.49522984279374	0.8662952864202971	-0.499740300217355	0.853238435007422	1.4590184213665	-0.296585433126056	-1.19697813126129	0.007593358168053	0.3938105283048379	0.621162609459474	0.400769104701719	0.156389320047342	0.771790579524872	0.2413519993669549	0.914458272245734	0.970619696726987	0.9936613278086815	0.8793963282415482	0.9896820143280012	0.8058265400397114
TIMP2	2.88027909251726	3.07144046700832	-0.519621423459754	0.1861967988793449	-0.4517858148496529	-0.8913912857107091	0.551574180341504	0.8083593564524449	1.96258075296916	-1.34293618046325	0.3558041940910129	-0.716964178888188	-1.69219013673055	0.2726703719121069	0.592446282966494	0.0597010989039362	0.190078181417536	0.72465396584701	0.479334724276762	0.101710750573137	0.7871075056115601	0.5583063466995339	0.8235033114795741	0.9829978026965248	0.9936613278086815	0.8734282174181474	0.9896820143280012	0.9197905857935634
RFC1	5.44683934285804	6.48179692274063	-0.035904084386396	-0.30881316635351	0.8102180153442571	0.529704098190024	-1.3623233204385805	-0.267541325660737	5.7035316440533	-0.124015643168461	-0.785426142178943	1.72147393110817	1.3603228423016	-0.930557178475939	-0.239348221203516	4.075689089904899e-06	0.902188899066491	0.438799743257206	0.0961975073040642	0.18457951351967	0.3600369149439539	0.812578973009918	0.9936614837280484	0.9577421049950906	0.9936613278086815	0.8870958121587941	0.9499882979890688	0.9773555389248328
TBC1D23	4.34621545201944	2.3731180654554103	-0.777367253615968	0.344218692453946	0.0672006003535382	0.2053428203418	2.2184080813023304	0.887112938343603	1.33945909924396	-2.4008285147465	0.8145439115889741	0.134093328571013	0.4711486494989029	1.05862168581933	0.7595020898388392	0.222746718405168	0.0232659808470039	0.422209478304057	0.894296605590285	0.6412555002329979	0.315467199572683	0.4541126160165829	0.6157639446605881	0.9541462441965018	0.9969122851502544	0.9712534380506762	0.9358480678797788	0.8858053448919793
CUL3	5.21426914921712	7.128306017474049	0.4088938168799439	-1.06635672093723	-0.56277791786324	-0.280479931751734	-1.22974229344726	-0.1996017777467439	5.375896074778381	1.26374103164915	-2.36690322467118	-1.05106839553367	-0.6427198034177349	-0.7343703125202701	-0.164263227142806	0.0006114411575871	0.218265336755981	0.0254377880374473	0.302303074457496	0.527005266381066	0.4752413294319829	0.8707069043271999	0.8373018478662281	0.7642698495065251	0.9936613278086815	0.9634670801468084	0.9645098576055094	0.9894726643406938
ZZZ3	4.3018626908289	4.827576180257441	-0.9162620725104978	-0.274849788765773	-0.865687460445031	-0.0753351687572215	0.448432063926315	-0.730850695426963	3.88884237884197	-2.95744903618487	-0.640268271477312	-1.69893097759855	-0.1785330289496269	0.2795175873477	-0.647545543703374	0.0005656659300653	0.0062392580124672	0.5272034426040639	0.100418685446972	0.859589891468658	0.7819020841630091	0.5225532943603879	0.4914323844260184	0.9615375217306392	0.9936613278086815	0.9913519866065734	0.9896820143280012	0.9048799123714352
RPL26L1	4.416896147934059	0.0982914606731512	0.0385092653016252	0.0397335824646898	-0.7591938443878721	-1.20268540836074	5.6081175764899	3.34958465677795	0.0526504467513614	0.1077320414734439	0.083045931470889	-1.36284219141482	-2.49987924516147	2.56966765627374	2.67225928685639	0.959187594727371	0.914976721243726	0.9344079243756808	0.1838808080759719	0.018781147569655	0.0232893344507279	0.0124243172841542	0.9949148622977692	0.9964840992713372	0.9936613278086815	0.7980698681377588	0.7053789308250359	0.451895294721493
NSUN2	4.6015102198888	2.00864005195486	-0.17665772781168	0.675974031973667	-0.710055584023221	0.0685108298763866	2.65350228586496	0.479107450776814	1.45718589132795	-0.513857633101202	1.44505988450944	-1.26491787708382	0.150755034806461	1.49646400723685	0.3754912339717199	0.156189670230397	0.611383206568515	0.159540534811016	0.216327504363338	0.8812497937241329	0.145720830182069	0.710124822707487	0.9597793380921608	0.8932727528388974	0.9936613278086815	0.9936868127331436	0.8712807024112925	0.9572477706671592
FBXO42	3.92856414427512	6.46027649450701	-0.2349011476377219	-1.2486113948736202	1.1826310565605902	0.5018497243497979	-2.42873072984475	-0.669184847334657	4.16732824272873	-0.613013062156902	-2.43662395638019	1.88103747076618	0.9525666907331272	-1.20947858413484	-0.482791184216441	0.0002678813056389	0.544815256715925	0.0214382455689398	0.0704037710157032	0.34896099459653	0.236592425388575	0.632997379332006	0.9454093163827848	0.7642698495065251	0.9936613278086815	0.9253353749149668	0.9087087125708488	0.9377248536602072
MRI1	3.74757539522189	4.08955081404906	-0.9538560616188008	-0.0538163060206579	0.0637694449475349	-0.0168765088785888	0.148198139193832	0.0421683863121265	1.96874770923434	-2.07369452931833	-0.0873257014130487	0.0869816982361168	-0.0269825366062853	0.0572956471148681	0.0260714700520707	0.088173487204924	0.0478872306527677	0.9310487590179192	0.931306575098252	0.97867745602605	0.955351420414442	0.979389503270651	0.6863454497644815	0.9964840992713372	0.9978477184757398	0.995623574863528	0.9974696067906856	0.9993613603436956
METTL1	3.16222253199852	-0.1542114501503949	0.0677286155693823	0.423081766542205	-0.2849466276755539	-0.372987737161971	3.5910241436518104	2.26759431974893	-0.0649526253070609	0.134475035128787	0.6287644024845601	-0.35566174048918	-0.547247083116149	1.23059670628514	1.29043657686993	0.951224902201436	0.8940632101409841	0.5347759046948161	0.724763760137095	0.589137626808414	0.260652634720656	0.208013664395783	0.9928802151061316	0.9619473736476116	0.9936613278086815	0.9661586896879812	0.9218023576034696	0.7856486416066428
AGA	4.044452474230891	4.415094408211361	0.70363899319501	-0.229758432306793	0.7228442863389829	0.113371810254103	-0.912706334776652	1.67204204970491	2.65360618976206	1.75220696695624	-0.418363622613921	1.09901310509198	0.207108515515798	-0.4296684356618689	1.16332468104156	0.0311378618491907	0.0917963931476038	0.6790003990914251	0.281190345559335	0.837611693445518	0.675050449088783	0.254538986847369	0.7628307503828359	0.9793496967109117	0.9936613278086815	0.9905363589681728	0.9885610790030908	0.812363388124281
PI4K2B	3.38593485566942	2.36007264811085	-0.105308020863681	0.0609486076704192	-0.224554255910751	-0.4525732666073739	1.40621829389347	1.2080835229439	1.4667780910439598	-0.264254808700758	0.113138551904571	-0.3473974568366189	-0.841326616302604	0.677274320744591	0.8546876808828241	0.153579055359869	0.7935189641664359	0.91072800481241	0.730890562165473	0.407293122597935	0.503789841064276	0.399978119194199	0.9825973892168016	0.9964840992713372	0.9936613278086815	0.9426813744740732	0.9656734995141824	0.8658470627985588
BOD1L1	5.702010285571751	6.00193645126212	0.565496283202604	-0.499060752422452	0.1548766196086839	0.0977930297402694	-0.3381014462220789	-1.3444519506054802	3.75450862269166	2.11760361947258	-1.29967997350648	0.368832031876127	0.2561964221950619	-0.188208865472309	-1.30317357492257	0.0008671303267871	0.043978191579916	0.205007304503873	0.715290603184816	0.7997570540621259	0.8520711687905991	0.2039100793624119	0.6863454497644815	0.9026035155132468	0.9936613278086815	0.984637657241478	0.9917712557104262	0.7835217580382534
MAT2B	5.81528405672283	9.49431860430881	0.2046221423873689	-0.871055551613647	0.0046115021501332	-0.160935979250287	-3.44596161764625	-3.15704780584414	5.699418022111809	0.649983076831959	-2.06239332231885	0.0091607550958402	-0.361725226356827	-1.75667047839241	-2.5591418383550804	7.75854941542973e-05	0.521046894821254	0.0486261396617213	0.992757968312973	0.720300312992893	0.0958432923419424	0.0163623563919961	0.9421225007091868	0.8175984775455675	0.999850901191896	0.980128441324215	0.8223801243991392	0.4992724580272588
TRIO	3.8420785450227295	6.488768851293321	-0.545108073706722	-1.33359312315067	0.0310571312831486	0.373605450229448	-1.89264031903497	-1.14241012262555	4.17596762482859	-1.76444709634765	-3.22865575005821	0.063168839188235	0.8758645309206741	-1.01149140563396	-1.0615937187228	0.0019398982960801	0.0887798704928477	0.0031706623843151	0.950083297638417	0.388703948393811	0.32888966819091	0.2975548189699399	0.7628307503828359	0.7034173082733627	0.9980282789810292	0.9387281284868364	0.9428653620269112	0.8334000470596591
VCAN	2.9979059206163696	3.01592874867651	-0.133357252488068	0.380447388911878	1.0356367281590302	0.138775512015905	-0.6766578900820561	0.896068407662333	1.69130612251476	-0.3038088534832899	0.643406543666779	1.45219617695043	0.232181046508977	-0.29364204573557	0.5773073343714239	0.101881226326899	0.763519754830947	0.525195372143685	0.157561637898242	0.818086054954453	0.7711970535388429	0.5683452816173671	0.9788876886633492	0.9615375217306392	0.9936613278086815	0.9872401225523192	0.9896820143280012	0.922251915145362
CLEC16A	3.49284174983388	3.1109788703760803	0.41118727580033	-0.235651442448941	-0.670964649756135	-0.8484676128188391	0.953170211343537	0.916132557351648	1.64114247556995	1.1483662569993	-0.4917373546942589	-1.19338110562319	-1.73387043859774	0.425738140821319	0.736807867740217	0.128105998690945	0.260546264357345	0.626738732634707	0.242874989806486	0.0940361616892019	0.6760663480769561	0.467376003265235	0.8599612043850453	0.970619696726987	0.9936613278086815	0.8734282174181474	0.9885610790030908	0.8931743095524013
MSR1	2.82146298130313	0.234615725424658	-0.179785912851726	0.0117191773234592	-0.216797530071723	-0.767589920387912	3.4359975504802502	2.71983896454628	0.131866601886315	-0.410965156841063	0.0199539438400071	-0.306659798325635	-1.30141449941388	1.49922351613775	1.7614327032083	0.8960328159110109	0.684226456505908	0.984221629391586	0.7613712664801859	0.2037235624605989	0.145007132179962	0.089082978240125	0.9780870275206917	0.9982738991983948	0.9936613278086815	0.8956420149355914	0.8712807024112925	0.6848997579654692
SKIV2L2	4.998633521118941	6.333783647578289	-0.8978273997985101	-0.8545510706876079	-0.3721632126241679	-0.2419981071444849	-0.0634931701172373	-1.53657311094578	5.249863268129889	-2.9604650704591697	-2.03306483986793	-0.747983803159575	-0.584846831769048	-0.0408736377613752	-1.33438884371399	1.40103965850194e-05	0.0061931123923558	0.0516246989535099	0.460706578775878	0.563334323769761	0.967686699536922	0.192827581339598	0.4914323844260184	0.8175984775455675	0.9936613278086815	0.9654884048444152	0.9975033857721924	0.7770951527985801
ZFYVE16	3.89936885709942	4.77623120573049	-0.0462365590440456	-0.9195071367666492	-0.215813502835461	-0.256205893550714	-0.0902499255195495	1.52285835664862	2.89214606636086	-0.127316652986571	-1.87165712398672	-0.3685513824531121	-0.5174924462402589	-0.0442342911516905	1.20306764491664	0.0247288674326011	0.8996637687786329	0.0719167611714279	0.7152380233178159	0.6093280810016529	0.9655512446117992	0.2390998785794719	0.9932137645976908	0.8382031404406718	0.9936613278086815	0.967520003579563	0.9974696067906856	0.8040491577730907
FAM65A	4.45485874560964	1.8242459884705904	-0.5146360769442211	-0.852314144541346	-0.701324950880326	-0.840177569182	4.587957883643179	1.4421098546141202	1.5359511396200902	-1.74856429038266	-2.16412333262866	-1.49006986170764	-2.17501751491387	3.03500347441678	1.3329946721742298	0.135774557697351	0.0913237975839014	0.0391361002572887	0.147385457650191	0.0382308706862987	0.0051504642505642	0.193278949242671	0.7628307503828359	0.7893665709967871	0.9936613278086815	0.8263162360174896	0.5484032111239143	0.7773594465548544
PNKP	5.424260953125191	5.99742933251649	0.4352311021519229	-0.092492821972158	-0.986181943310624	-0.5866441149377329	-0.0632845794943659	-1.74173963885032	5.3563362637147405	1.49648612719273	-0.225212879682066	-2.02291033255612	-1.5172197894149	-0.0436095481174523	-1.5197734950405	1.0477703947011e-05	0.145715097997362	0.823449316711378	0.0527254726721959	0.1404217010054509	0.9655251574992672	0.139780645520824	0.8106633787734077	0.993443972049404	0.9936613278086815	0.8781479967257181	0.9974696067906856	0.7447329474470131
PHLPP2	2.8694215215300094	4.24735077306596	0.248006875421526	-0.3088716668925139	0.717163215039856	-0.232920732869458	-1.5273357233120302	0.6581159741173779	2.719231675297181	0.7139306570563448	-0.660062412879594	1.2844232987379198	-0.4902707928770971	-0.78368726088909	0.542160279038816	0.0261166734011541	0.4814600928366789	0.514736359553028	0.209536002537594	0.628000317828449	0.448441746775112	0.592065106976218	0.937900691406102	0.9615375217306392	0.9936613278086815	0.9693395420085648	0.9634967782037622	0.9269519342812634
SPDL1	3.12968543795125	0.1538483088673	-0.287086633795967	-0.3168528199234989	0.0763055485045534	0.192143590478573	3.67611204889712	1.82239591782628	0.0671916142761189	-0.7881723057073701	-0.655697855957484	0.135957737991133	0.385182439744095	1.39391379342872	1.39335436683368	0.94723006835293	0.437380212133382	0.517533499625368	0.892914560798231	0.703085573370371	0.177808206697738	0.174475905911787	0.928668264996309	0.9615375217306392	0.9969122851502544	0.9786392984623632	0.8881687343659058	0.7686781026387872
STAU2	4.343463830213	4.42953491932478	-0.149476708559924	0.0808110528851858	-0.656941355222397	-0.375820355112607	0.316390405568473	1.08095477418233	3.46595854691938	-0.461149996559892	0.1791952592724169	-1.23237856793248	-0.8583940377310799	0.191231486849126	0.923235761351796	0.0017221881297479	0.648253269880449	0.859074803683897	0.2280561457794789	0.397963779815655	0.849724177286229	0.363772351312786	0.9680857895732292	0.9952541242404188	0.9936613278086815	0.9426813744740732	0.9917712557104262	0.8501237840626062
PQLC2	3.43280860017633	4.85519141525495	-0.0710336212819617	0.849163367799562	-0.918168071969958	-0.549997511303637	-1.4073971324578798	0.149665359581497	2.0427581624026496	-0.1660490527291309	1.48833702724569	-1.3946189482299598	-0.940402106692855	-0.513115386872418	0.102864729894407	0.0543220912540453	0.869328829879946	0.148103196899774	0.1748718841530299	0.355174546331535	0.6123630351543101	0.918821212981408	0.9910178111865696	0.8932727528388974	0.9936613278086815	0.9253353749149668	0.9818946978349132	0.9936666749885156
CTNS	3.09763138719582	3.43465608945809	-0.3684152906893719	0.412229383318754	1.05629445674689	0.560835080566108	-1.24238982181649	2.137226390858	2.02112445259334	-0.8803903971157271	0.732079482705024	1.55399553675849	0.98639879831251	-0.565608359628476	1.4546280334171495	0.0529211902943917	0.386142202853615	0.470203839695903	0.131416995716037	0.332385071512838	0.576164968210068	0.156891778766813	0.9099718971414884	0.9577421049950906	0.9936613278086815	0.9217312375085444	0.9736835277636312	0.756956264059851
PHF23	4.18126321151852	4.94359205237724	0.260897224834155	-0.6634420145179909	0.729393996961722	0.1454967880672699	-0.607176569827089	-0.204380105789612	2.74716793558784	0.7375521945258449	-1.38525026429357	1.29179201203241	0.299205712405341	-0.285293631264979	-0.165565385755374	0.0142175079266519	0.466923011216539	0.176920340826042	0.2070595239289419	0.7670167666340749	0.7782095080149091	0.869693753430292	0.9342503582568568	0.8968813962450558	0.9936613278086815	0.984637657241478	0.9896820143280012	0.9894726643406938
INPP4A	3.29837733684582	6.17748178720892	0.0101907990725284	-0.672796429436947	0.512882092177308	-0.6349020238369649	-2.5085159830670603	-0.5509886670449671	3.7034524201354895	0.0246834319784679	-1.18328895918198	0.7535448363233571	-1.1059649898759	-1.1628877471418602	-0.374462323620658	0.012111973307213	0.980515916250086	0.2477110105765239	0.4574582380242329	0.279440954429542	0.273000309798302	0.71089180301591	0.9961546600748872	0.919996454785785	0.9936613278086815	0.9096156846612948	0.9272106287450944	0.9572477706671592
PSMA4	6.42184853406975	7.10999330311321	0.4061795972353139	0.527329423986802	0.62000059276658	0.500878859253311	-1.7996838793965302	0.574250435602742	4.0701413122121295	1.13756116340152	1.07601890359107	1.0872784518742	1.01533122875307	-0.860310656123994	0.458219567971863	0.0015222307390446	0.264946238589442	0.291145468611787	0.2862203958329699	0.318837853715855	0.401783154245819	0.650331806427128	0.861650583747607	0.9275309513123416	0.9936613278086815	0.918840552869362	0.9581935694560848	0.9425827170400224
LSG1	4.09925175626269	4.75443247340655	-0.0382712086589322	0.109465619666013	-0.094326737718163	0.3928538457274899	-1.04126510401019	-0.6749285707501489	2.7679380526573096	-0.0976163318054317	0.2046875739810379	-0.1475134171561899	0.732903499707118	-0.4834037634909729	-0.486576939596634	0.0444408096274081	0.9230443477683772	0.8393362133988449	0.8837851041424399	0.4707448215844679	0.642259416792439	0.630385396808531	0.9957428804294786	0.9936125793926172	0.9969122851502544	0.9501745563571692	0.9845148184751732	0.93715993401888
PARP3	3.26662416230446	3.2160394579474803	-0.0169287730796446	1.38404498734714	0.0097551719607015	-0.539600379750704	-0.7034910161973649	0.8464748511949579	1.36677502315554	-0.0462796050900609	2.8439151453047096	0.0174360840187436	-1.0694186704715698	-0.2617561085209	0.6399489143530329	0.184856705596781	0.963426989910115	0.0083951111866575	0.986222144112643	0.2943488940151539	0.795548467288139	0.5274571585667971	0.9961546600748872	0.7302848901789232	0.9995508005788502	0.913269904149148	0.9896820143280012	0.9068501440503602
THAP3	3.7088846511159503	3.2915235466146298	-0.351487887910672	-0.947641499209971	-0.0575685297581547	-0.4477516590035639	1.65944803045539	1.01185820914438	2.3092588281696003	-0.996642664810607	-1.99788311509126	-0.100383094757879	-0.942878456687838	0.902869960814379	0.802880501059345	0.0285220383003514	0.3274735539303989	0.0555271792033234	0.920755521306832	0.3538080452291071	0.3742969972975971	0.428806698385407	0.8894961928772833	0.8175984775455675	0.9978477184757398	0.9253353749149668	0.9499882979890688	0.8774889511100048
TDP1	3.82968150140758	4.03945782926867	0.1386305585455819	0.366012200747501	0.1906730908911389	0.286918011947717	-0.8142157905939029	-0.102130233935754	2.60561726985956	0.358337587715652	0.690080705988406	0.297741865960874	0.5429095839526501	-0.4042431809662729	-0.0735070845693871	0.014524090512202	0.722778298010802	0.495823968986387	0.768098247753388	0.5914880066704179	0.689105159442147	0.941925222220512	0.9780870275206917	0.9615375217306392	0.9936613278086815	0.9666726587859582	0.9892108917113908	0.9968358823675084
MED17	5.04131695218684	6.41674632640312	-0.0360432157157745	-0.568289445519804	-0.89441224438374	-0.228042048703726	-0.6095654501943989	-0.1585399325906969	4.3321868318276	-0.100854382095407	-1.1300580018786202	-1.51963330367045	-0.4694501899377079	-0.326449233947777	-0.120411461143526	0.0093215651109223	0.9205930431748608	0.268403989805197	0.139960485985022	0.64379646071875	0.752085326260418	0.905017925149174	0.9957428804294786	0.9270381204276176	0.9936613278086815	0.9718176841815016	0.9896820143280012	0.9931779196611707
RETSAT	2.9791199959069004	1.910464321309	0.0001941301609687	-0.0036334655919725	-0.87103061693803	-1.1082727663636105	2.07666486008316	1.62881597791823	1.46995624283482	0.0006019044927684	-0.0083224350242914	-1.6660816464362902	-2.55592569052126	1.24029047251473	1.43073660561782	0.1527218417090019	0.999524017689174	0.99341874867466	0.10684748704496	0.0163054000796833	0.22516126014808	0.163572152274902	0.999524017689174	0.998672310207264	0.9936613278086815	0.7980698681377588	0.9048662528886742	0.7615611290027412
CAPG	7.27622378262354	6.59901189540679	0.511566228156804	0.377885179518746	0.533802403899503	-0.0515556914860252	0.149823891434004	-0.596634298871818	6.694673577748031	2.12256664766231	1.15783532843954	1.371640512498	-0.15837748940565	0.119726775996191	-0.551665594903146	0.0001412418524958	0.0432684445838463	0.256897240798382	0.181157213516365	0.875436363368501	0.90658352305725	0.585570121687764	0.6847138351329806	0.9228163501847328	0.9936613278086815	0.992750392016182	0.9956938785833724	0.923981045576229
AP2S1	6.050917018873251	6.194279545143581	0.4033005489339	0.0777679069963561	0.15747689784542	-0.377205084061539	-0.1903371958085969	-0.4985341489637029	6.94390074272331	1.75679742036045	0.2456429718689299	0.418528506381052	-1.22232956643502	-0.1654291629767069	-0.52702979746421	1.50409962309263e-07	0.0898846982151736	0.80775027805452	0.678753672308452	0.2317731565683889	0.869794845339542	0.6023239318875699	0.7628307503828359	0.990258873450612	0.9936613278086815	0.8969637229340668	0.9931969413467784	0.9283178237367704
ADAM28	7.50034891144802	9.541490910591287	0.0262064360808792	-0.178242728695472	0.3838101559768749	0.554207520540313	-2.85351159484036	-0.9217475617578	5.56999967560099	0.0930288610686533	-0.4803571191728329	0.883684942438647	1.43842195044388	-1.49411712766605	-0.8577022917481059	8.168580989148849e-06	0.92663279605862	0.6352934950208461	0.3856741556425839	0.16264412723867	0.14634083973434	0.399278508309595	0.9957428804294786	0.9708702699388548	0.9936613278086815	0.8834917564558697	0.8712807024112925	0.8654061062438013
DCUN1D1	4.09282236907779	3.5398247236136	-0.2393326296567939	-0.67735478946007	0.166532310789383	0.0399081109464592	1.2308507714376	0.558630148933429	2.00720679299967	-0.588208836025621	-1.24688808705192	0.254758571217086	0.0731272968807153	0.55581233926054	0.385596855579046	0.105335809072488	0.561760489909549	0.223310672471294	0.8007943307804641	0.9423292554422328	0.594033562323807	0.7027481162250591	0.952363375893034	0.9105038547747012	0.9959558013152732	0.9942241083452136	0.9775064108814674	0.95540471175913
JADE2	5.056020143408901	4.5734545091034695	0.0442847945392276	0.332143955644728	-0.1875062526049839	-0.621298785617215	0.6898178813526838	0.656090393772617	4.68070635184502	0.176448767598492	0.948597918258903	-0.4578924921196289	-1.83881600956835	0.54712863154289	0.694950990179896	6.637764589978299e-05	0.861211455965636	0.350941182180601	0.650563397306813	0.0765710386106078	0.588624995859092	0.492813235669336	0.9903266221010564	0.9426003217145515	0.9936613278086815	0.863492528966397	0.9768607479806712	0.8961774160654608
LCP2	3.7476396389201896	3.68615630972752	0.0254770754250979	-1.7878563895168	0.186690660588845	-0.67750328701205	1.82390185932712	1.3033146882574	2.38769081186857	0.0666553409738654	-3.51588987240569	0.301458278319866	-1.32839437156381	0.919059983280495	0.947834999666743	0.0239436640585674	0.94732976549842	0.0015126174740239	0.765292607959122	0.194774117024022	0.365914266324601	0.351322693256257	0.9961546600748872	0.653911001591743	0.9936613278086815	0.8930205286662665	0.9499882979890688	0.8476763198585645
TRIT1	3.5451809719023504	3.51816288719242	0.2986805404998989	-0.2196291014383119	0.494637339249826	0.0883296734552617	-0.263150822006655	2.3345752883607203	2.70435962596187	0.927199787020019	-0.50070422928112	0.93448629450603	0.201303360480321	-0.156261100428998	2.04135329256418	0.011508782208814	0.361746716395396	0.620492577518519	0.358042758942329	0.841916637383218	0.876948426234069	0.0507412852649977	0.9038158464906508	0.970619696726987	0.9936613278086815	0.9905683338092136	0.9951878438060704	0.6107241510040826
CTNNA1	4.21282612771175	5.8070609091473	0.3822783497391089	1.02854346294691	0.8036565089191421	0.204743510449132	-3.10175325564149	-1.56984682876599	4.78641542118276	1.23524198228964	2.36252474494682	1.55908763087874	0.474564154684806	-1.96053044454488	-1.39109809510491	4.97287512982784e-05	0.2270052398169489	0.025333894799718	0.130208182631362	0.638778108857229	0.0599517340413286	0.1751518691852999	0.8453351192645312	0.7642698495065251	0.9936613278086815	0.9712534380506762	0.786459029058532	0.7687200202005652
PHKA2	3.1967731667995203	6.129173479535281	-0.15205565330026	0.1678291930091149	0.896236018430866	0.6458884521845949	-4.06320945517999	-0.86078048504226	3.1986375783694703	-0.358603465920655	0.292969680620718	1.31391374396485	1.11291036873857	-1.70222604395291	-0.581229886503986	0.0131915999110295	0.7227095733791199	0.7717501774819221	0.19954850183029	0.275781232586148	0.115380823942259	0.5658195879705931	0.9780870275206917	0.9851557657840142	0.9936613278086815	0.9096156846612948	0.8478933633977094	0.922251915145362
HSPA5	7.31934001182198	10.5504345917718	-0.554786526142667	-0.5792940693100921	-1.06119908184103	-0.607728783163165	-2.64554021636029	-1.54602191949133	5.55851942822136	-1.87101105289098	-1.53928040563293	-2.31030663923559	-1.48012388095097	-1.28003816101893	-1.26951325994164	6.81765825478891e-06	0.0731046685698161	0.136342224292359	0.0295213449161308	0.1511237485337919	0.211454281066396	0.216060492588416	0.7493000634911117	0.8932727528388974	0.9936613278086815	0.8781479967257181	0.9017291509025448	0.7923274667386863
GEMIN8	3.5087268784991097	2.11227690540244	0.728716921648304	-0.288298039675701	0.885757985597412	0.4697195668071179	0.8587696696151429	1.71518062204137	2.51721533565784	3.53810641060125	-1.04071028137248	2.62440312765363	1.69871260564875	0.7922048622314459	2.3220113569489302	0.0178309912474815	0.0014275294616069	0.3069134375551889	0.0138990749324689	0.100460325216163	0.4349021018429571	0.0277272073556219	0.372507016904853	0.92940389345131	0.9936613278086815	0.8734282174181474	0.9633304896945082	0.5362651280172567
OFD1	6.559361251457571	7.099964492683379	0.27090853734507	0.0015202266614829	0.317168462433255	0.451952123760882	-1.12666590789789	-3.27528743886409	6.83204220325809	1.4794094750640698	0.0061110055941811	1.09962951247829	1.77331023564358	-0.9469312761229892	-4.35086864546619	1.11491940120491e-06	0.150864799850052	0.995170416991122	0.281652445625576	0.0872530611594581	0.352566623447949	0.0001858065580065	0.8106633787734077	0.9994125703912846	0.9936613278086815	0.8734282174181474	0.9499882979890688	0.2422246327778515
GPM6B	4.12489814351028	4.925503887073201	0.520192834703829	0.03177093278584	1.74744993290394	1.5433523260101003	-2.26890740222732	-1.71026810039655	1.7090956738938798	1.1856964725439398	0.0516814832940754	2.5323705285417204	2.4962489550595297	-0.6949060933075429	-1.03149214001142	0.0994480772401637	0.246478567785795	0.9591719065079428	0.0178825361795579	0.0190640746646896	0.4928629947966471	0.311471747963373	0.8533614801607651	0.9964840992713372	0.9936613278086815	0.7980698681377588	0.9654472840279772	0.8364266248651662
WDR37	4.01953156507557	3.94933656742975	0.301060934654519	-0.0282985245204215	0.10985510189432	-0.326159352476107	-0.0003062507963834	1.79723169596268	2.5168023874850403	0.914002093244148	-0.0637943675831045	0.20886697111097	-0.7272272480394609	-0.0001602260776471	1.55989802863533	0.0440739134328543	0.368806165512748	0.949591758415306	0.8360650738398481	0.473728970145556	0.9998754276098608	0.1301502500161309	0.9061116103147732	0.9964840992713372	0.9964203553366048	0.951117515601606	0.9998754276098608	0.7417322530795352
YTHDC2	4.90929186225166	5.869520020611089	-0.304578925291481	-0.6095912108858779	0.5104235516722709	1.07497770790101	-1.19844191119184	-0.164923612344698	4.2101416936115	-1.23509102921475	-1.85608659219732	1.33591757777703	3.18281623191311	-0.73751325930446	-0.1835158439628949	0.0005953555316654	0.227131623503853	0.0741823374632751	0.192789273082423	0.0035614869733521	0.4689465240380159	0.8557175106711491	0.8453351192645312	0.8396222815013828	0.9936613278086815	0.7075871555591894	0.9637869700359086	0.9860546496955032
CTPS2	2.7305558259648697	2.06136695132864	-0.715128526678025	0.110490273468149	-0.8490870207539959	0.3962974509450879	1.16893014967261	1.0763307487168698	0.682420488061565	-1.3853488121704298	0.161348203760691	-1.06164218221497	0.561843886240987	0.330768533042781	0.590443984997266	0.50912044145918	0.1768861888666439	0.8729809443760941	0.297874223835989	0.578694157884016	0.7454791860327781	0.5597220618025239	0.8194239432332909	0.9952541242404188	0.9936613278086815	0.9661586896879812	0.9896820143280012	0.9197905857935634
ATP6V1H	5.18388940222583	4.09438631110915	-0.0934558167256253	-0.505239122548923	-0.200535849948843	0.24628963644745	1.67974115451989	1.32948241691534	2.8236532430860097	-0.283467063754	-1.15400247486104	-0.3766496798697479	0.561925648883037	0.9352717899624352	1.0879587954655898	0.0373656238685822	0.779192700147164	0.2583982100816099	0.7093168261161921	0.579933694934712	0.376499602194736	0.28589518025381	0.9817163448133056	0.9236161450630266	0.9936613278086815	0.9661586896879812	0.9499882979890688	0.8281753712067671
POLR2B	5.45315989422529	6.31776786562544	-0.418942349556936	-0.6944902412596511	0.303945157475266	0.646950255470711	-0.3906530151019849	-1.88485854649755	3.90476050900014	-1.4356796847235802	-1.76611920518868	0.6657850776780689	1.61914205594087	-0.211222532061715	-1.76800456127429	0.0007283135282521	0.162580339749935	0.0886923774697324	0.511390341538328	0.116804197992958	0.8343082316227209	0.0885875862525391	0.8106633787734077	0.8758102546021174	0.9936613278086815	0.8781479967257181	0.9913866464966252	0.6839233191527444
FAM214A	4.83819455805417	5.34164300711541	-0.0952721003360343	-0.564513857631929	0.9242348375444492	0.358714973794207	-0.571060738315657	-0.0339285044121087	2.85487566885094	-0.279456474438672	-1.2074843683389298	1.74356802927038	0.757466205408326	-0.262352291142923	-0.0279458224498325	0.0108251444040842	0.7819912421433459	0.23761171816825	0.0929413704635824	0.455156690678611	0.7954219324608679	0.977907784791663	0.98251779252924	0.9139984921391724	0.9936613278086815	0.9479748897151186	0.9896820143280012	0.9993613603436956
ARAP2	5.1758786790174405	6.485041812107349	-0.529799799297904	-0.384173481561571	-0.0691939359898414	-0.0401415697878065	-0.925987480944024	-0.514985767760147	4.25504220293247	-1.66292634141469	-0.8818230358309491	-0.1377164393950289	-0.0924262463509333	-0.503673490492627	-0.4460097596750329	0.0025265135734616	0.107827906530407	0.385381840445556	0.891452783652495	0.9270416011727248	0.6234056006171329	0.659024215373195	0.7848389840061182	0.9426003217145515	0.9969122851502544	0.9940855429734428	0.9826714713544452	0.9430008478745832
TPR	6.78755039101097	7.406239093534321	-0.111662818034115	-0.184004298822828	-0.256721432491811	-0.292854416843805	-0.199798636762101	-1.13816784425805	7.66011874871791	-0.595803139893589	-0.717533985839254	-0.876072405685284	-1.14241081253651	-0.176093851351776	-1.50521899933154	3.78005180045038e-06	0.556093367007288	0.479014190556241	0.3886019294955689	0.263018286401327	0.862217015856133	0.143687449335657	0.9510034889916008	0.9592285337737008	0.9936613278086815	0.90781405806556	0.9929826877340224	0.7501449409652707
DTNBP1	5.20581153640198	5.779721121553121	-0.416016678616041	-0.644164972625336	-0.703360079070602	-0.14778477251493	0.481474041773781	-1.3720879290662802	3.5703618753751405	-1.15598858844646	-1.3137961924196202	-1.21382624009645	-0.303988004957116	0.242915449829681	-1.03178530343543	0.0046771254717475	0.25789168346091	0.199609416059346	0.23497933831249	0.7635761763095971	0.8113157785254871	0.311003303135673	0.8575111256992306	0.9026035155132468	0.9936613278086815	0.984637657241478	0.9913866464966252	0.8364266248651662
C12orf4	3.6303929604366703	2.02689353909644	-0.9022616912656808	-0.3804289019691189	-0.7107755464053309	-0.536848082688545	3.03828396797082	0.900845623859164	0.905426102332245	-2.3519946823443	-0.748453679806306	-1.204421276352	-1.01919429875323	1.16021275810896	0.655365837913208	0.379806481623738	0.025937914619687	0.460439667154766	0.238724208520427	0.316837143350869	0.261038396359033	0.517641599760096	0.6157639446605881	0.9577421049950906	0.9936613278086815	0.918840552869362	0.9218023576034696	0.904462612114358
SCML1	3.51059334373264	4.06561976760419	-0.891806171789518	-0.928681753360184	-1.01203815209895	-0.0277271487241139	0.627587284527781	0.967383543386867	1.71288113259658	-2.26935528899646	-1.81077048695815	-1.66747306928722	-0.0521339024871909	0.2271818637947719	0.685176547054708	0.109337478235086	0.0311798985402238	0.0810358909770093	0.107129792990284	0.9587929143627858	0.822900164564304	0.498902636016969	0.6299708917965524	0.8673886316284269	0.9936613278086815	0.9942241083452136	0.9913866464966252	0.8974241456812674
WWC3	4.02366727465061	6.061939890037871	0.0253589347962618	-0.04833168779048	-0.0218796728493023	0.965644564384942	-2.85669510901361	-1.21444091531745	3.89821523966248	0.065258775308049	-0.0902327611632287	-0.0334744367385586	1.81688328839386	-1.40872182083523	-0.86348443871243	0.0005516983922517	0.948431675829398	0.928744643556172	0.973533742300211	0.0799541988918926	0.1699260450941309	0.395207762016284	0.9961546600748872	0.9964840992713372	0.9995508005788502	0.863492528966397	0.8876739222780924	0.863713275990035
ARHGAP6	2.68465594989999	0.143576750513823	-0.627449616059098	0.0895049114356209	-0.271575855783593	-0.6480481438255029	3.71733538198909	4.1935331400415	0.0548314850994141	-1.5326296203256398	0.165234533255725	-0.434562475709197	-1.1582583263340602	1.24060524074966	2.86769500430882	0.956794369061454	0.136942277486491	0.8699900232044621	0.6674978206290251	0.256891052559276	0.226379848127748	0.0077843322258062	0.8106633787734077	0.9952541242404188	0.9936613278086815	0.9067362285550848	0.9063354307668068	0.4254235412600664
FAM184B	3.7600442191918098	4.42837540885564	-0.2052027924621939	-0.934157740126926	1.2626883604959098	0.0636350840177469	-0.280941036378408	-0.6398853805568211	1.62868248768882	-0.4596687993049609	-1.49804765515002	1.77566926564643	0.100101978900395	-0.0890699600658589	-0.390405516120379	0.119083443071193	0.6493821079811679	0.145478941297659	0.0871157599107993	0.920982171880773	0.9297757406013052	0.699195697678061	0.9682064956312664	0.8932727528388974	0.9936613278086815	0.9940855429734428	0.9956938785833724	0.9540869432599444
MAP4	5.09742022917057	8.083206565644831	0.2170521766189889	-0.164264400961723	1.44439480722359	0.910355719422664	-4.22792778071596	-2.63349091367393	6.56072137011505	0.680569721207636	-0.370052609937307	2.74653802375923	2.0839791590736803	-2.64121611489952	-2.1725641038592	4.10410330106776e-07	0.50173324067364	0.7141277427412841	0.01040838165865	0.0464057599071109	0.0133610059743046	0.0384330793881967	0.9414197688731948	0.9796336980325884	0.9800415440270912	0.8304405525117998	0.6608199903488372	0.5742724649272639
GOPC	4.73536616104452	5.35874791484883	0.355108089845291	-0.116487259200086	0.7055736153304929	0.691830099815906	-1.29916050299522	-0.9505778832804208	2.70693436042646	0.8270947774449972	-0.202496000524838	1.01771204935282	1.17945730321608	-0.5339177235628599	-0.6073436360030451	0.0205852938101112	0.415318335173129	0.840995787803745	0.3175284946256749	0.2486386996741069	0.601119432224123	0.548523987787694	0.9227666972188144	0.9936125793926172	0.9936613278086815	0.906047312316277	0.9795741117790364	0.9178797832394358
USP28	4.24035727972011	5.05397876445899	-0.513851057701373	0.0331690886489357	-0.0371367731600709	0.8565320287572921	-1.09878952135337	-0.840748569175377	3.23239368559399	-1.46728509948628	0.0700044825963404	-0.0655722947963194	1.80186105307448	-0.5640241635715509	-0.676535657271843	0.017428132417963	0.1546068752952399	0.944693976708234	0.9481844303253172	0.083437545317709	0.585578980217041	0.504319631936442	0.8106633787734077	0.9964840992713372	0.9978477184757398	0.8718744249543663	0.9751583844110228	0.8995859439372055
HDAC9	5.20824979513435	4.79034307262401	0.4390308901731179	0.180829088713996	-0.3576288401372679	-0.157176553381196	0.31386277117983	0.5977884133775351	2.81305513182564	1.26396838663643	0.3837344214976551	-0.6359621678009089	-0.3241721306476	0.154042536006574	0.4654786138462229	0.0134574369375342	0.216672652923802	0.704074241092739	0.529970136908509	0.7483047630129	0.8791890417281459	0.645197957099948	0.8373018478662281	0.9793575357593614	0.9936613278086815	0.984637657241478	0.9956938785833724	0.9404469643781794
TSPAN17	3.6639295890901296	2.70555771568688	-0.16067124059167	0.499301443450185	0.688925452886868	0.6558928630518019	0.142813581928313	0.688123133606288	1.98755431712633	-0.478766118629817	1.10437446896433	1.25791040312671	1.44493039965378	0.0810419228711061	0.574518767680568	0.0567210531953292	0.6358226730839979	0.278831175052022	0.218813879909974	0.159576623262636	0.93598512836414	0.5702043177165501	0.9658082775784288	0.9275309513123416	0.9936613278086815	0.8834917564558697	0.9956938785833724	0.922251915145362
NOP16	4.44029250680901	4.7131073856291605	0.0337583115117277	-1.1108914374577	-0.8945686329314759	-0.366845513626041	0.8924555074903541	1.49263323741295	2.74350598523588	0.0994770985656901	-2.47951277904719	-1.65788247165991	-0.8016853283243699	0.436147622356058	1.2557977380873602	0.0156949669111245	0.921470623031905	0.0194425816821823	0.108532742668505	0.429661583353447	0.667733492414764	0.219568337797553	0.9957428804294786	0.7642698495065251	0.9936613278086815	0.945779969319301	0.9885610790030908	0.7945785129915759
RRM2B	4.69530878386088	6.46152660011868	-0.754047331337381	-0.6892879637778629	0.282201428230113	0.191263718082558	-1.30411167992666	0.12628059124744	5.135899332554111	-2.37498480055608	-1.57589400032404	0.540584729462525	0.4376911323579929	-0.7997701721436671	0.1084797032170099	1.91273996397493e-05	0.0246366196710702	0.12628293595228	0.5930685116482521	0.66496801577718	0.430577156471653	0.914388843251912	0.6157639446605881	0.8932727528388974	0.9936613278086815	0.9758985063307692	0.9633304896945082	0.9936666749885156
ZNF800	5.58019045914189	5.41230874805711	0.335851004960328	-0.198482246356444	0.248235662811411	0.242814513895595	-0.0495887959955643	0.978877646376926	4.12462667583257	1.19231723818726	-0.5253728304337649	0.548628913983361	0.6319402532756171	-0.031075624655655	0.9350764992389128	0.0042605038796458	0.243358735693118	0.603461733868026	0.58761137883502	0.533166813346715	0.975772343861143	0.357744372563116	0.8533614801607651	0.968156665436582	0.9936613278086815	0.9637152993743314	0.9987591551558628	0.8501237840626062
TNFRSF17	3.5928502807653904	4.80198666902028	-0.0418434751027625	-0.458685596251058	-0.473549708126423	-0.279122799611039	-0.569729278123244	-0.196127785523569	2.6397656090312003	-0.10880108625773	-0.881158780283373	-0.7711443202525509	-0.531931692458528	-0.257219017799021	-0.147486803844001	0.0341568038845364	0.914177600231173	0.3858114823524949	0.4470806512513279	0.5993021359525699	0.8019076581187691	0.8838117422856628	0.9949148622977692	0.9426003217145515	0.9936613278086815	0.9666726587859582	0.9911936763031036	0.991513888741014
SNX29	5.41145271919925	5.9045207557707	0.4622324772438189	-0.8662267270834799	-0.314955828087468	0.682941794493622	-0.491095442908162	-2.38553229558609	2.8329541576659705	1.30891766441171	-1.78867892845653	-0.5592676503977939	1.3611027316756	-0.207101553785037	-1.75403546471104	0.0091208295355408	0.2018276073472699	0.0851934827424154	0.5807771575534151	0.184584678329648	0.8374578663781829	0.0909235533178268	0.8341533679174711	0.8677586852870078	0.9936613278086815	0.8870958121587941	0.9913866464966252	0.6887630072760188
MRPS10	5.19636166048428	5.98607663557063	-0.267217025151813	0.113269648484268	-0.0916559704595382	0.1634751609582869	-0.862112418050504	-1.91758123439492	5.24171347225961	-1.03928716104902	0.3187095635518039	-0.222108407902755	0.467994719756343	-0.6124452104677199	-2.02097164357677	0.0008270860934796	0.308115264566195	0.752318300566573	0.8258419711233449	0.6437007612827039	0.5516258637026801	0.0529449280025631	0.8824232049839813	0.9829978026965248	0.9959558013152732	0.9718176841815016	0.9728231901218024	0.6141756959981098
RSF1	6.70061287891815	8.3740468028354	-0.175578786840037	0.0241835840896325	0.177235276316515	0.235862805751082	-2.0111248387235703	-1.00421645489421	10.8616347725843	-1.04104330850637	0.1043458564516549	0.665061248961256	1.03509315337884	-2.14338606837823	-1.5223841371714	8.483724218582221e-06	0.307112819599816	0.917639147568716	0.5114532273428479	0.310026028640389	0.0550969984193494	0.13912785546573	0.8824232049839813	0.9964840992713372	0.9936613278086815	0.9169701736524184	0.786459029058532	0.7432201186729747
VPS13D	3.60269127796707	3.53482673131484	-0.274849871189831	-0.6470088981630789	-0.591566006597051	-0.299724334086883	1.06133724639485	0.612868254695325	1.5335013104762	-0.585255766515253	-1.0330577749014	-0.794053039056736	-0.469313607827825	0.379449103735147	0.373659462582534	0.158162028786674	0.5631681529561949	0.310469667881685	0.4338442127851399	0.6426189983738859	0.710426965751245	0.7115182123357969	0.952363375893034	0.9312241452539376	0.9936613278086815	0.9718176841815016	0.9896820143280012	0.9572477706671592
CELF2	7.117263887936809	7.145062200720309	-0.3520303865911179	-0.440954471430656	-0.358508046112279	-0.5436957944389571	0.964931085942262	-0.176704862485957	8.25758181639068	-1.60916846173765	-1.4640424914312198	-1.0036652638373	-1.84369968429046	0.8705477992758409	-0.1881587120086569	5.4949786534565714e-09	0.118798010837822	0.154319987913117	0.324135335094552	0.0758346923848029	0.391403757353027	0.8521092744512929	0.7893331825181278	0.8932727528388974	0.9936613278086815	0.863492528966397	0.954585537480452	0.985884125886304
FAM120A	4.90505416884551	8.37612982933758	0.1524646540809849	0.0719504352431406	0.904299139592495	0.458980752303974	-4.49237084205852	-2.91523806586402	9.07739058913224	0.635513287212527	0.210159581712171	2.26477834522296	1.3757464903934602	-3.73386360302767	-3.2313626067689705	7.796666119604708e-10	0.530253842772301	0.835064936368044	0.0314588047496042	0.17980625641192	0.0008536792513374	0.0031449255951164	0.9436042984462072	0.9936125793926172	0.9936613278086815	0.8870958121587941	0.5484032111239143	0.3300533892791493
R3HDM1	4.41229983546493	3.65263524937837	0.2038594612385429	-0.8597396600331322	-0.0802039586584769	0.0652868964615181	1.52407549145628	1.9394968538760704	1.78310031271824	0.49096244630829	-1.54790607296668	-0.121231228589051	0.115427984792189	0.625257520851655	1.3397212068059	0.105017410802044	0.627306368963349	0.132874855446386	0.904375794712184	0.908977041857139	0.541329413129207	0.191125531528113	0.965639674149082	0.8932727528388974	0.997522592894886	0.9940855429734428	0.971731393732811	0.7766536661624466
COL9A2	3.64753206808586	3.09164035451325	0.173616016897624	0.4067606230414911	0.581061731260736	0.6740298075730661	-0.433557026379401	2.16601565485009	1.80259044039098	0.4099728775998	0.709759195348697	0.834559701657512	1.17333864536429	-0.194979730502887	1.4402751930901798	0.0822271514204905	0.684945769724244	0.483722798177215	0.411029805554558	0.250544916171235	0.846816743498055	0.160878394472601	0.9780870275206917	0.9615375217306392	0.9936613278086815	0.906047312316277	0.9917712557104262	0.759118594763203
ERCC8	2.79447123160204	3.94445829431229	-0.3963933424605179	0.0918796220969556	-0.1955507841899779	-0.28399955482258	-0.97075069853483	0.4428748861919621	2.51122055018929	-1.17120574421913	0.2024541552816749	-0.3613868120481479	-0.615171385752708	-0.499630246600854	0.376305361412042	0.0438756669286345	0.251929699694753	0.8410641577210408	0.7205251500672171	0.54378006843556	0.628581828404735	0.7096194375805309	0.8533614801607651	0.9936125793926172	0.9936613278086815	0.9648002416462352	0.9838394388007587	0.9572477706671592
ADAMTS6	4.06840055519724	6.29797363662058	-1.04807742408116	-1.18888020359247	-0.0415787450351394	-0.0482773238664233	-0.9798319165863548	-1.04117322957054	3.84772816726818	-2.8200235422512203	-2.37369821496275	-0.0692650537742435	-0.0944814677042796	-0.4776933534601649	-0.791173763553422	0.0047226164229546	0.0090383185504635	0.0248897449068078	0.9452716861876992	0.92544226241245	0.641183088490089	0.4355478374783019	0.5454723312285961	0.7642698495065251	0.9978477184757398	0.9940855429734428	0.9845148184751732	0.8794212699505881
H6PD	3.58050425183289	4.11300546427676	-0.0094901438438272	-0.0137681453104212	-0.471550435224307	-0.490490130002917	-0.143247010137331	0.136289358244892	1.9509844061579695	-0.0198970487295864	-0.0212143071495543	-0.614449518934034	-0.7556529127565891	-0.054539522347957	0.0818455394962026	0.0956146758527183	0.9842781552255748	0.9832292797148772	0.543898761019634	0.45689372072204	0.95755109758642	0.9353568902270708	0.9981482047204496	0.9982738991983948	0.9936613278086815	0.9479748897151186	0.9974696067906856	0.9955256931094026
VAMP3	4.52612324125234	6.00876530207613	-0.2254487744140439	-0.0383249933760319	0.6177519903506931	0.712367010037302	-2.21020005770096	0.0650390526142521	3.0270473183077	-0.495847577438517	-0.0615725907778868	0.841834307878802	1.14580385409799	-0.890388670138813	0.0402081306440876	0.0260133487274281	0.624257948186897	0.951349459161176	0.407016352740321	0.262536631972347	0.396724999967068	0.968215858535947	0.9640402863247988	0.9964840992713372	0.9936613278086815	0.9076681056824676	0.9563282621367104	0.9990269230241734
PER3	2.75829450180317	3.52533753814887	-0.3054958635280599	-0.255789493862457	0.355911475859772	-0.1840578607852249	-0.533991140708696	0.9217133631336528	2.37265686142464	-0.8599593990019829	-0.535514446661078	0.6186708248952161	-0.380826508940185	-0.281090363991937	0.738654324791854	0.0507609182520565	0.397876935607892	0.5967810830512379	0.5411597331035639	0.7064619388631469	0.783959027674955	0.4663498452495789	0.9150433547749194	0.968156665436582	0.9936613278086815	0.9786392984623632	0.9896820143280012	0.8931743095524013
RCN1	3.55145168441532	-1.97755127364286	-0.20684637734886	0.2724765632186969	0.225168550080351	0.527049194582576	6.001050353359701	2.7421152488931604	-0.7024090617176619	-0.467615285663992	0.466387367266012	0.331362748060094	0.8713582096600041	1.85646026170652	1.7120173998534598	0.491829841410022	0.64380123543262	0.644695777684879	0.7430878506829609	0.3911989135811279	0.0769682453724733	0.0979548791098495	0.9658082775784288	0.9739556095629264	0.9936613278086815	0.9406440587789408	0.8037936552232785	0.6942413950753679
RFC2	4.5230546738385895	3.54326340856274	-0.12209730726982	0.302017146612249	-0.261720769451177	-0.0597572379326919	1.10282350735558	-0.159234785991179	2.83127658222692	-0.3863804637619579	0.694362794900078	-0.504455470087001	-0.141014066639276	0.68145181863353	-0.137099704641	0.0084892428411899	0.70213555893394	0.4931762995520271	0.617888311337168	0.888868461210375	0.50118353541442	0.8919330807294509	0.9780870275206917	0.9615375217306392	0.9936613278086815	0.9940855429734428	0.9656734995141824	0.992405480950024
ARID1B	4.679878671927259	8.12325032182767	-0.0387024196986949	-0.7132680875134829	0.8671461052036229	0.0324497179774225	-3.57524644774315	-0.659528182627051	5.80173417225982	-0.108311514894712	-1.42767797748633	1.46359467457191	0.0649430757761366	-1.9636848151763	-0.49975038469176	3.12414077364273e-06	0.914521038891763	0.164443478081822	0.154441550634847	0.948680781777322	0.059566515241824	0.621155578361951	0.9949148622977692	0.8932727528388974	0.9936613278086815	0.9942241083452136	0.786459029058532	0.9326525174531198
CLPTM1L	3.32168971048906	0.949863829271331	0.2929439923775629	0.7465812888214891	0.475930169228397	-0.8699375101168871	2.27964058436113	1.84281094437304	0.7570218315169799	0.941137627584738	1.77533888194924	0.948647649180157	-2.0720757341012	1.40952246839684	1.6672430648183605	0.455360274834397	0.354683719908062	0.0867141096963719	0.3509163229598129	0.0475821473294482	0.169691591965378	0.1066144601104769	0.9005314353794744	0.8687468697686489	0.9936613278086815	0.8410353234108608	0.8876739222780924	0.7108581999056671
NEDD4L	3.06651695845129	4.29292536404131	-0.109465515680486	0.657653164690951	0.7857221468493042	0.366278637575976	-2.34619056438648	1.75482055899997	2.13323499500274	-0.276067516412544	1.24080807085278	1.2530527773573	0.675109592850711	-0.9651272969254848	1.27465626896455	0.0643907193409527	0.7845608068583549	0.22504993416587	0.2205637271281569	0.50530678879352	0.3541132875098289	0.2132601868335039	0.9825409705347738	0.9130360000681595	0.9936613278086815	0.9566678467037136	0.9499882979890688	0.789925140568953
HEXB	4.91715357431778	2.68011230719588	-0.15732246519401	0.3147870735906389	0.1944297888561099	-0.289526977659484	2.47834770249501	2.57606774790037	2.24709818268359	-0.5251063819311961	0.7777252821066679	0.4062324632756789	-0.729199511924436	1.62277258862672	2.36643799616558	0.0327001649925878	0.603642797883182	0.4432531792601359	0.687659937559932	0.471935731754096	0.1158452220083909	0.0251129907786929	0.9585375601006566	0.9577421049950906	0.9936613278086815	0.9501781557274444	0.8483550942197717	0.5285591858978779
JKAMP	4.567837774463481	5.8747927638054005	0.2064008082402769	0.721322928228325	-0.320322240752468	-0.132483198339864	-1.82205762647837	-1.21417343366978	3.2326073890672005	0.5531835525233539	1.42157945013746	-0.536102747601098	-0.256952094899507	-0.83952259251645	-0.9205247568757672	0.0078809021528484	0.5845511286163921	0.166194485011285	0.596138661530864	0.7991716775225921	0.413318092897634	0.365197033026122	0.9568700154238876	0.8932727528388974	0.9936613278086815	0.984637657241478	0.9617410187229258	0.850129414911779
MCUR1	4.5028934261284	3.50471242667369	-0.0133747947605093	-0.204965429956153	0.7404978184560409	0.278141623354092	0.893313636334729	1.8691541353947496	2.38425113386221	-0.0383189363930969	-0.437632882822486	1.31644315780119	0.594525364299543	0.480056939003009	1.48828115244848	0.052192669910427	0.969735541754731	0.665145356636808	0.198802207802903	0.557632485238836	0.64117867704828	0.147905675316278	0.9961546600748872	0.9793496967109117	0.9936613278086815	0.9648002416462352	0.9845148184751732	0.7524494185285378
LIMA1	3.327765026908589	4.09680516005664	-0.4221895614217029	0.7160702959200279	-0.303280574423437	-1.18721126936812	-0.525214306178671	-0.141703746339207	1.86133354337829	-1.05702143974153	1.3307403476155	-0.4839138123677279	-2.15045916542655	-0.201650313146403	-0.1008230746457259	0.0891232872672949	0.299545424491538	0.19401083967666	0.6322636883321551	0.0403227125568111	0.842899197841895	0.920419129186167	0.8817785855205006	0.902421822238165	0.9936613278086815	0.8263162360174896	0.991501612937024	0.9936666749885156
LETMD1	4.99066846500526	1.19976636431057	-0.0590929350281337	-0.0777554742129095	-0.165442565998753	-0.49247656994695	4.7915453188222	1.27318676413301	0.7855852297764692	-0.155986721197978	-0.154482428762906	-0.274865549595261	-1.00587229717182	2.47414420562317	0.884349584681021	0.43870802890346	0.8771626831985679	0.8783375216898259	0.7854375721113961	0.323091055026748	0.0196826632220913	0.38403863897314	0.9910178111865696	0.9952541242404188	0.9936613278086815	0.9189697367433204	0.6993155912545959	0.8569632973763867
MAPK9	3.04788619569187	4.568135955211731	0.2448958396377279	0.0818814830253789	0.1858363630077039	-0.156789565257068	-1.89983785844324	0.1010773512703519	3.3041056891640896	0.7141846424911881	0.174746587150806	0.3289016217537269	-0.332731787102672	-1.06025601965433	0.0830732986809713	0.0026128827018639	0.481024835537376	0.862536217928584	0.7446774894641299	0.741815188786737	0.298088755119162	0.93438432028692	0.9377564276391376	0.9952541242404188	0.9936613278086815	0.984637657241478	0.9323354049147208	0.9954448585059448
FAM160A2	3.90252211249092	6.43241734919964	-0.377764535853625	0.347260308195768	-0.2732835309071449	0.153536832044134	-2.93004493405039	-1.6855610231874498	5.09707545566694	-1.18461688346205	0.778824511345481	-0.51295581501244	0.346705251974081	-1.77856479357843	-1.47339977237706	2.12686779027245e-05	0.246127121993951	0.4426158292936279	0.612005762283268	0.7314049227567941	0.0861723108089265	0.151797386356754	0.8533614801607651	0.9577421049950906	0.9936613278086815	0.9841283870579812	0.813611673088004	0.7552672043636492
HERPUD1	9.49912844825775	11.6889722889121	-0.531994935064389	-0.155632728355043	-0.148687383029415	-0.146604093562205	-2.22560176281059	-2.4076624994058395	6.513358051104991	-1.8266590815773895	-0.403995438547074	-0.332493653509477	-0.36855788682372	-1.1007568699221102	-2.0629865239881204	7.32873294708908e-07	0.0792232780632983	0.689552980808606	0.7422826756548871	0.7154373272706801	0.2803918699971939	0.0492895964533408	0.7544182670016355	0.9793575357593614	0.9936613278086815	0.9795515017251908	0.9283026619076796	0.6095191915759129
HOMER3	2.71459896055458	-1.7365419479835	-0.171908916575597	0.4387405875224939	-0.2480944807926449	-1.09221460254137	5.446281990937201	3.058420241212529	-0.906793199735482	-0.539697937038322	1.0358099400177	-0.504073204134218	-2.5053531691236897	2.44656995012664	2.6989486646501404	0.379336389381067	0.5936912968492621	0.3092163919448389	0.618327587800704	0.0183517445341938	0.0246327436067901	0.0116875158189114	0.9570845891118196	0.9296792446565958	0.9936613278086815	0.7980698681377588	0.7080123229933332	0.4448131072606153
PIK3CB	3.23061386883202	2.9016011272303506	0.217649609148788	-0.571199670388485	0.0966108461699856	-0.0221574450471632	0.61078663761189	3.3330266860636497	1.56518847649912	0.582606796245193	-1.14236520066109	0.162748423362647	-0.0433920447405168	0.272045779927811	2.6313884925834103	0.166972929682186	0.5649973159381	0.263077967793366	0.871887430386363	0.965714218423534	0.7914749773399828	0.0138889021807397	0.952363375893034	0.9253247135569528	0.9969122851502544	0.9942241083452136	0.9896820143280012	0.4785559015897835
CYBA	9.9474158691548	10.6883930174457	0.130655448463526	0.443525661841668	0.18629070816582	0.0337698035976754	-1.2536354105516698	-0.671467527373349	9.990191569909712	0.614276132409841	1.5425365152014	0.5520580583644711	0.115512860845839	-0.976867629942125	-0.858028460329304	2.08203987281884e-06	0.54403306468491	0.134176287373774	0.585302076730888	0.908885740208922	0.3456596003274169	0.398174444758234	0.9454093163827848	0.8932727528388974	0.9936613278086815	0.9940855429734428	0.9489489344330132	0.8650797038947119
THOC3	4.45477987412493	0.3855172657023979	-0.308718857540712	-0.912126195779393	-0.939153320492789	-0.4564748754705471	6.013780745042349	2.32328581448106	0.218833419373563	-0.7142823181180671	-1.5829303831728798	-1.3611328389806598	-0.825152420788478	2.70102010647213	1.4499425749546295	0.828367104858832	0.4809653854264121	0.1246686345218719	0.184326402108167	0.4162600182118959	0.0116004038032536	0.158184433993955	0.9377564276391376	0.8932727528388974	0.9936613278086815	0.9428551280290266	0.6386561110261203	0.7578611022541901
HEBP2	4.68826446258114	6.904888996341809	-0.3157363077715029	0.628134953726996	0.165981709705775	0.0080907921043927	-2.87342914687717	-0.7885343341343629	4.29183153145527	-0.759533832460024	1.05861763489354	0.2406311724895969	0.0140265090136673	-1.36911312065094	-0.5178272410893379	0.0001912905576981	0.4538809033481369	0.298821538107222	0.811594206149788	0.988908300339684	0.181847148616195	0.6086463743817521	0.9322048151086544	0.9285752373313688	0.9959558013152732	0.9971863680995556	0.8897730884379371	0.928580063407184
MPHOSPH9	3.9018861136316496	3.62238801241881	0.278000095731498	-0.516222506557858	1.05045094495782	0.997735287991392	-0.0906693650924534	0.349338642580853	1.9206672113466297	0.814656623662712	-1.12456831241775	1.96151102635402	2.1155431801760103	-0.0416372258858341	0.296075908476225	0.0683341964962509	0.422271236328539	0.270538517077409	0.0603477612658355	0.0434818694419195	0.967111419617915	0.769408358468221	0.9232601358528713	0.927529889585182	0.9936613278086815	0.8281282318097144	0.9975033857721924	0.9706937269410604
SIKE1	4.93257075944676	5.62438605931534	-0.4962994064975889	-0.0890443787334805	-0.164414447427775	-0.179035891208924	-0.504042889690822	0.177820371930306	3.0361999624014904	-1.4261767946025	-0.1914368482060539	-0.302676445371813	-0.377222351601693	-0.231836977983474	0.14303416446394	0.0169588862410819	0.164882675091658	0.849592942790917	0.764493192104553	0.7088675917317891	0.82058691321181	0.887291706431289	0.810700251217592	0.9946042991685772	0.9936613278086815	0.9786392984623632	0.9913866464966252	0.9923916454590628
RRP12	3.57528139449935	3.62719087443375	0.101225669200487	0.4133368923164799	0.4685902252607679	0.6791511662628891	-0.988271960578994	0.341050948426104	1.68540435348946	0.256787797459634	0.791353674529648	0.757204204347941	1.25711675074565	-0.3869517358699749	0.2448713065309719	0.114946225586985	0.7992238238062759	0.4353903729979559	0.45531245712747	0.219140554432207	0.703552308311699	0.808360883869435	0.9830521334206116	0.9571368116854476	0.9936613278086815	0.8956420149355914	0.9896820143280012	0.9767261051263424
MSMO1	4.9807778575223605	4.21024054978518	-0.437484770525309	-0.9143386325339208	-0.0284151472383451	0.188700048132255	1.62970625298971	-0.0971162997955263	2.64339696192329	-1.4781822607621398	-2.38200685589727	-0.0610335925745038	0.472260562080506	0.867867578162073	-0.0902574861775597	0.0182394572195461	0.150522151145179	0.0242640359472919	0.951768210131807	0.640432033574355	0.396214345814584	0.928725364078634	0.8106633787734077	0.7642698495065251	0.9984510232259638	0.9712534380506762	0.9563282621367104	0.9940410116957652
TTC17	5.60809688372933	5.2002954687079805	0.381188457788255	0.240714414130491	-0.310480900944773	-0.210919764037356	0.29345528251013	0.125452770295344	4.04501864043602	1.52553090769353	0.711630170055729	-0.7726044143936579	-0.60157188146732	0.195364754350868	0.133232891053669	0.0006896707352518	0.138396640068966	0.482647189691854	0.446296340179372	0.552323744553997	0.846787363246735	0.894981394651188	0.8106633787734077	0.9615375217306392	0.9936613278086815	0.9648002416462352	0.9917712557104262	0.992405480950024
FOXN3	5.5507488997316505	6.0553996557395005	0.3514735476678279	0.385159434716861	0.0498386089618072	0.649323563671406	-1.29921382252994	-2.34810844757227	4.20743979265519	1.22397709584902	0.984276450546132	0.108360445522371	1.64139568324765	-0.7667847103281931	-2.16259264923982	0.000847458473239	0.231165349489244	0.333541388694782	0.9144947062729708	0.1120343781342659	0.452452906842572	0.0393956044839137	0.8483731494216604	0.9355998660950202	0.9978477184757398	0.8781479967257181	0.9634967782037622	0.5742724649272639
AKR7A2	5.05731936786106	6.7803458486092	-0.12868648774373	-0.26972340246016	-0.2891783468346239	-0.0666339768636732	-1.3976364791649	-2.02535846008881	5.17831233087415	-0.383112235699231	-0.566990325614346	-0.5145907510582179	-0.14506728783092	-0.821252848028086	-1.58281966980622	1.70342733243976e-05	0.7045298165476971	0.575238468254292	0.6108773283539439	0.8856969716101909	0.418440172758417	0.124693902645754	0.9780870275206917	0.9657579031567648	0.9936613278086815	0.993963164377446	0.9617410187229258	0.7400106167548219
MRTO4	4.26650410699169	6.1774462008883	0.156989988483637	0.272166669445135	-0.8395050130387459	-0.0006118624548543	-2.1454944781870497	-1.6663191979885	4.36840705845397	0.455582822647659	0.563094367631653	-1.4654472837222	-0.0012900796289154	-1.18654545769187	-1.34512451094165	0.0043363937586868	0.6529659535279531	0.577977125077977	0.153967909792951	0.99898140535557	0.260467896181862	0.189381237782836	0.96932671953869	0.9657579031567648	0.9936613278086815	0.9994774239282392	0.9218023576034696	0.7766536661624466
USE1	5.424259845982009	4.01913041149998	0.284272082886161	1.25721217128043	0.7928910571957691	0.6764300089907789	-0.0838610910106779	-1.60688935664345	2.5783289221666603	0.9750495240440508	3.1668996540110697	1.7335477683196003	1.67628258056723	-0.0458943582544402	-1.46300267032058	0.0215198802341828	0.337961849794805	0.0037625631599784	0.0944737928842587	0.104815991375369	0.963862150431485	0.154776451389126	0.8950506650533062	0.7196336670238821	0.9936613278086815	0.8734282174181474	0.9974696067906856	0.7552672043636492
AP5M1	4.4928855582682	4.86516392004207	-0.0426343630467116	-0.488107443961698	-0.0486695557283682	0.24486558850576	-0.0824570822282695	-0.480224373120771	3.84106019548462	-0.134382584425944	-1.12364641120346	-0.092438245165511	0.571929954618299	-0.050250595811745	-0.411253636097986	0.0006424391303999	0.8940613636490649	0.27070491063089	0.927008078009132	0.5719329167631171	0.960279454270732	0.684017391607206	0.9928802151061316	0.927529889585182	0.9978477184757398	0.9658879500422738	0.9974696067906856	0.9509712801165924
ANAPC4	3.88426400630033	3.5186642163116604	0.272403735743115	0.184499665899331	0.582390558659421	-0.0152842507380264	-0.0303830549719044	0.358925614615162	2.37933860077602	0.7381988491055942	0.3654247147656189	0.96218089450754	-0.0303656047042761	-0.0158656385359569	0.270020810609631	0.0243971376292218	0.466536226320864	0.71754050224852	0.34419513856852	0.975990889568039	0.987454096563413	0.7891244764668148	0.9340923052827316	0.9808983120968572	0.9936613278086815	0.994930440898364	0.9995225716009148	0.974408336906144
KCNQ1	3.2652384903704306	3.15959938544671	0.116501401618394	0.47518335633533	0.293735623714325	-0.0045591452858646	-0.491701923665331	0.642946734058726	1.47490294146889	0.21996795578474	0.661303386178362	0.3380719372212349	-0.0063149073772343	-0.177203843554578	0.3419584223746289	0.151395254071762	0.8274919902968358	0.513823146146021	0.7378307544952579	0.9950062447791272	0.8606239318990091	0.7349355949419059	0.9864015436610548	0.9615375217306392	0.9936613278086815	0.998952081317915	0.9929826877340224	0.962863555479586
TRAPPC3	5.71005932061421	3.4805848290723502	0.0791992690139719	-0.0136364810607616	-0.150582373077109	-0.290619131492878	2.7767985805662	1.20092871194249	3.0025087120886296	0.27174124940491	-0.0345424135286128	-0.318666189229654	-0.7534873978449541	1.87626872638824	1.03403648641049	0.0055826374557454	0.787814626807231	0.972689698590624	0.752344637915527	0.4574466178195529	0.0710781351073146	0.3099679649744519	0.9825561221855024	0.9976428546226834	0.9936613278086815	0.9479748897151186	0.8037936552232785	0.8364266248651662
THRAP3	6.89676373349227	9.222684047437	-0.0294034700738265	0.2106315172461569	0.20311943564713	0.3680184308802679	-2.95017402896342	-2.82368427162655	12.1890711736726	-0.1496754657805319	0.76147715403276	0.6308752914110389	1.38198831970806	-3.01019658018177	-3.22291135658036	1.0293031636301701e-12	0.882093596313249	0.4527384023974749	0.533238274073122	0.177902258619175	0.0054773805932675	0.0032130993098661	0.99247001981055	0.9577421049950906	0.9936613278086815	0.8870958121587941	0.5484032111239143	0.3315835227074531
PHPT1	5.9233967965795005	6.92024012321793	0.302446867993794	0.0488619857461294	0.3138790273637	0.0500010267809117	-1.3565381955281002	-2.5919562542074104	6.4743478809959605	1.2617732145921	0.148361795396723	0.810576530109576	0.15235348651354	-1.03367118276185	-2.73283705726904	0.0001814665377507	0.217762145817118	0.8831277768566221	0.4244522945277629	0.880133506783472	0.320901006455807	0.0107655280253595	0.8373018478662281	0.9952541242404188	0.9936613278086815	0.9933174729297056	0.9384544090454602	0.4413945147166195
LY75	3.79238298252004	5.02222188564481	-0.255324384524349	-0.415124566939451	-0.7542745272099329	-0.0172164062723094	-0.688691021220702	-0.602300814892959	3.2590918379675697	-0.795024417012261	-0.956461047816245	-1.46743941205739	-0.0391073554143702	-0.367370147581355	-0.540100431796809	0.0079317596064529	0.4334780045325661	0.347055370094946	0.1534094951095549	0.969091929309318	0.718482112021514	0.59341976553591	0.9276047540227866	0.9426003217145515	0.9936613278086815	0.9942241083452136	0.9896820143280012	0.9269519342812634
ARID4B	7.100957116166709	9.81158047812063	-0.0626073649159009	-0.194253460788439	0.0411791629093102	0.570280430789094	-3.13278330787798	-2.3641201748982	12.1019494842531	-0.335874304292082	-0.7580061098227371	0.137879906316182	2.28032481818125	-3.1220878547063498	-2.9882547542965603	5.4306738344309095e-06	0.739684054316323	0.454833570512933	0.891322138011838	0.0310869510211752	0.0097338413930251	0.0057853801786898	0.978507059273402	0.9577421049950906	0.9969122851502544	0.8263162360174896	0.5907738074381215	0.4076063307713267
OPN3	4.449929482967059	3.7793734344291	0.818144485043213	0.0814878054386841	-0.16742085040253	-0.8017259369861091	0.807650431005803	0.149665839981958	2.69307921797483	2.56917814206493	0.1870906031608239	-0.325883871601805	-1.86050017276977	0.467633737318294	0.1308004110317689	0.0211283671258086	0.0159633757754526	0.852950252831103	0.7469537394288821	0.0745999503346337	0.6464712959628929	0.896868551439147	0.6002294068944369	0.9952541242404188	0.9936613278086815	0.863492528966397	0.985893787839139	0.9924163268258546
SDCCAG8	5.31252774833329	7.2457536701978	0.0800545209035947	-0.4314603049465449	0.296076142547266	0.5327466256555979	-2.18146529465331	-2.22394019988074	4.72726659625416	0.23208774733635	-0.917889638005874	0.529467929295342	1.1336776019333898	-1.1554407220912	-1.71838416938092	0.0006939827011244	0.8182205763277071	0.3665456050768089	0.6006558551220961	0.267252815940712	0.265740032570168	0.096767475869076	0.9840012580862044	0.9426003217145515	0.9936613278086815	0.9088947293004216	0.9222292175309522	0.6930578031874064
HHAT	3.1456423033615297	3.92630813813012	0.037827598894482	0.861990852806444	0.6340638357399411	0.6850495605303851	-2.20082442382208	0.006398913335209	3.55986173902925	0.138765545714331	2.3329840124219	1.41732969068941	1.84014073581135	-1.53976138314789	0.0066241118579924	0.001348720338181	0.8906286549857959	0.027059479252587	0.167418789866384	0.0763706953625582	0.134844746505737	0.994761733093833	0.9928802151061316	0.7669763866981748	0.9936613278086815	0.863492528966397	0.8697414409150156	0.9993613603436956
KIF1B	3.38162536079951	4.5974017120946	-0.301914598189108	0.567890862019501	0.670881171258187	0.172569735341952	-2.00240437039698	-0.3701558121333529	2.92553664375112	-0.771632261363028	1.06436352655601	1.04637214096193	0.321083450155186	-0.98215798879576	-0.267008397998848	0.0067479144565703	0.446796020086723	0.2962572004885679	0.304338592351023	0.7505315593109999	0.33443297883596	0.79141947761289	0.9295917125968228	0.9284966100248802	0.9936613278086815	0.984637657241478	0.9442713920355184	0.974408336906144
TBC1D22A	5.51899816044513	4.62240255429742	0.0469777833631996	-0.0134718002906895	-0.66539456557275	-0.0101512874689093	1.27042315645698	0.62023376618451	3.56949364464607	0.1679794303832399	-0.0360875432499714	-1.47343841399668	-0.0269144403134235	0.8092645245963159	0.5921297384200339	0.0037168758852452	0.867828802811223	0.971468616296643	0.1517979692154369	0.97873234736371	0.429628959995498	0.5585179040228829	0.9905262476858584	0.9976063740569384	0.9936613278086815	0.995623574863528	0.9633304896945082	0.9197905857935634
SYNE2	5.14472148508833	9.35623136700905	0.0315170022592824	-0.7139576152377471	0.799863945471424	-0.0477548413618859	-4.3886450330969	-3.1645732543277902	6.71696289960516	0.0871584279730282	-1.3878912936765502	1.33078007206438	-0.0943178352867076	-2.41898331940927	-2.2702071588610098	2.72044541566367e-07	0.931165923332001	0.176116215958176	0.19399761509834	0.9255284054466608	0.0223123560697343	0.0310862752705782	0.9957428804294786	0.8968813962450558	0.9936613278086815	0.9940855429734428	0.7005248458421803	0.5481411317225094
FAM168A	3.1110546751918298	2.45119752721715	0.253891571286254	-0.579550279168118	0.132979611633047	-0.387632330243541	1.1874735919287098	1.7054478407397198	1.75929018555648	0.73970815377749	-1.2524552030703	0.238141143869075	-0.836390194059943	0.660735526450084	1.40142605005548	0.0894527910597928	0.465634211267186	0.220764415080041	0.813505786042918	0.4100168977042729	0.514181896876827	0.1720742700959	0.9334726913296084	0.9078373395638422	0.9959558013152732	0.9426813744740732	0.9656911898517214	0.7672982801227092
RELT	5.00008740829198	4.0044997829271205	-0.0176753220915515	0.0055465078021227	-0.0210459294024032	0.184181442543391	1.06159966740476	-0.421709053715412	3.057380704458589	-0.0535063784382446	0.0123125047314657	-0.038672427206223	0.417026151426572	0.627828350833837	-0.337249892159175	0.0048715772058957	0.957708388478636	0.9902636023944692	0.969425977479792	0.679839356725657	0.5352037652697249	0.7384436249712941	0.9961546600748872	0.9982738991983948	0.9995508005788502	0.9786392984623632	0.9713272662256536	0.9640010350881696
GALC	3.6648295348500697	3.37601738746946	-0.5281914752733989	0.6552467456664549	-0.14415879335938	0.287770541458456	-0.118745300452952	1.60421453599624	1.75016698636668	-1.25081827776515	1.15129964237963	-0.212797642632735	0.500106996960462	-0.0495783589797655	1.09334360085118	0.1186719633133369	0.221848986863436	0.259498778101131	0.8330272143615329	0.621133604905089	0.961294216525918	0.283754869500737	0.8434132124444195	0.9236161450630266	0.996242225061812	0.9692324118419532	0.9974696067906856	0.8274383273892896
NOP58	6.65056876672539	6.59722521885245	-0.7907106709216021	-0.634755854001859	-0.269172978524081	-0.0574448814809215	0.947994603959458	0.517174878378535	4.13957632805931	-2.7024299651176	-1.67589143035271	-0.5993663476274971	-0.1472627791932519	0.509913140969741	0.462552098038077	0.0011768061898184	0.0115645262019403	0.105075591024636	0.553864858298327	0.883979990461464	0.616659772693754	0.647266817560891	0.5527839724827411	0.8908691446027666	0.9936613278086815	0.9938485423981	0.9818946978349132	0.9411478116504512
SZRD1	5.73085128821899	4.98310710160438	0.124037292425494	0.0891010511283801	0.1828945617610219	0.300618484995057	0.4416827086716379	1.19112165624118	3.95109490228355	0.459557439435731	0.249446801769154	0.421666447279536	0.8250193953420509	0.289043755202052	1.1851303419443502	0.0036495374151975	0.649443126300357	0.804836106697593	0.676494325123499	0.417126877543291	0.7771834864389711	0.245929097146474	0.9682064956312664	0.9895798501341284	0.9936613278086815	0.9428551280290266	0.9896820143280012	0.8073640913596578
CUL1	4.82290138271941	5.96251203089421	-0.117260091844214	-0.4049293418720089	0.8016891349229219	0.7143294640056391	-1.4375317645027	-0.957906811960935	3.59037355354671	-0.351331820472713	-0.916675521449807	1.5142805774176002	1.57573478385379	-0.72074080269374	-0.793341246771042	0.0053453705946837	0.7279928289555571	0.367141266312974	0.141178256025234	0.126787947610699	0.483395890175353	0.43426317424065	0.9780870275206917	0.9426003217145515	0.9936613278086815	0.8781479967257181	0.9654472840279772	0.879260747683792
FAM114A2	3.4980492245973	2.64103334720763	-0.9567537279251	-0.454916276974969	-1.04569628279949	-0.113957982665513	2.1774918839528303	0.990372203051906	1.9427859466853896	-2.8599210501770003	-1.0026788716460402	-1.91546349549447	-0.251866729929128	1.24209264146735	0.8308783627179979	0.062159552062141	0.0079196560274181	0.324602805069299	0.0656976809780941	0.802983621066626	0.2245057498764419	0.413071621837594	0.5454723312285961	0.9344256995105794	0.9936613278086815	0.984637657241478	0.9048662528886742	0.8715594952908398
CYFIP2	5.772995397068669	6.285580613226251	-0.25262213824385	-0.254407051989103	0.513745771052285	0.496166791346351	-0.572480444330535	-1.97415521930907	4.93108250530946	-0.906297552148088	-0.6805101537825711	1.1698691703221298	1.32843605791835	-0.368650648787247	-1.82678638610485	0.0007181387462032	0.372735763491181	0.5017771070887771	0.2519163489234969	0.1952931910016689	0.7182009688757659	0.0784124473522492	0.9062302079347404	0.9615375217306392	0.9936613278086815	0.8931361322477598	0.9896820143280012	0.6691351029395559
TAB2	4.0217461834859005	4.97288837450006	0.0703258890229723	-1.08052030925015	-0.556266913881115	-0.74539878133827	0.3391963729373189	-0.0596428325945551	4.32413875676795	0.254482795074429	-2.85284568803354	-1.2362883621611	-1.99700693376403	0.233133780206086	-0.0605002323509183	0.0059277490081785	0.8013118544067951	0.0083164742419346	0.2267832146918439	0.0581320195050119	0.8205541327887941	0.952187224503272	0.9833388006252248	0.7302848901789232	0.9936613278086815	0.8577863801154427	0.9913866464966252	0.998199764586584
GINM1	5.2549913252281	5.69598437288933	0.5131441096042391	-0.406941838030225	0.7596826074463509	0.880282913754634	-1.17215915241113	0.4450520287610139	4.74574154560668	1.68989148366182	-0.996695755095288	1.51084573627222	2.15978716830886	-0.7544661413348259	0.383583587345661	5.55746324577494e-05	0.1021545279767209	0.3274482293014539	0.142032178721176	0.0395017104769101	0.456868308846947	0.7041843197525871	0.7755892007275539	0.9344256995105794	0.9936613278086815	0.8263162360174896	0.9634967782037622	0.9556380686297568
EIF2AK2	5.419850958607791	7.77999826664024	-0.300462448667203	-1.06235525062514	0.229447460238802	0.6765338211117551	-2.01804895412306	-2.33206833922225	6.583746034754361	-1.01121350321337	-2.61244208716808	0.464095226619206	1.6712970524783302	-1.32293252217547	-1.9973635191964496	3.86218665004584e-07	0.320573388323758	0.0142940643654992	0.6461676660354629	0.105804393586229	0.1965608970629249	0.0555867064426363	0.8879187249194793	0.7642698495065251	0.9936613278086815	0.8734282174181474	0.9017291509025448	0.6201949805200008
USP36	5.42443108566685	8.594683203420809	-0.199576289648308	0.312758867954467	-0.372733292920374	-0.101717480934105	-3.8101153671087498	-3.57989342338008	3.8896565530368297	-0.533485847115209	0.6104948100905639	-0.640374014881541	-0.194133061696505	-1.48209397858375	-2.5198767554608903	0.0008304737558441	0.597993483039842	0.546574544259802	0.527430287543561	0.8474886998218208	0.150790187553844	0.0177912249258572	0.9580531480610566	0.9632326961446452	0.9936613278086815	0.9905683338092136	0.8712807024112925	0.4992724580272588
KMT2C	5.42253522442405	7.700079831416709	-0.247561931866033	-0.708404734546371	0.0131255346233192	0.0327934456438407	-1.8794422576393104	-0.975823801502437	7.980350444231	-1.14062677057775	-2.35576722958342	0.0376095773849338	0.11038526853939	-1.58282729169668	-1.20452136331523	5.65410909546778e-05	0.264411348014217	0.0258180956997874	0.9702659499599128	0.9129644299178028	0.139729029154136	0.23847184076379	0.8615602623684464	0.7642698495065251	0.9995508005788502	0.9940855429734428	0.8712807024112925	0.8037171188570229
PUM2	4.8422441785868005	8.376765391702731	-0.4879618946629339	-1.14634019320595	0.223120777102842	0.863308379917876	-3.4894985845052795	1.14824603483745	5.10987662480845	-1.45038851624262	-2.57168532534504	0.414165376344171	1.87204776827734	-1.7560280756873998	1.04733809236668	0.0002816176498997	0.158279403646945	0.0157228022495812	0.6819167077574879	0.0719417796651034	0.0984281328716089	0.304047838490285	0.8106633787734077	0.7642698495065251	0.9936613278086815	0.863492528966397	0.8256981171369355	0.8343293273800317
MRPL43	5.55594038786016	6.095799783939969	0.115579709647643	-0.837571603999251	-0.166612824199496	-0.221312549697232	0.331153900404001	-1.40147588364121	4.62183398063739	0.383583465682925	-2.05618706378997	-0.340879645568323	-0.544503752999668	0.204594338956864	-1.20383376104689	0.0006784868232964	0.70430958368337	0.0493211993337477	0.7357585124282678	0.590984836777656	0.840453230564307	0.238760483540731	0.9780870275206917	0.8175984775455675	0.9936613278086815	0.9665864010608578	0.9913866464966252	0.8037171188570229
C4orf27	4.2158992415718295	5.39865842434394	0.180567468145576	0.0781043096415039	0.462699834679226	0.2752840284734389	-1.76224140013719	-0.880979605924038	3.58608730078421	0.47499853379578	0.147649019057496	0.7321685961593059	0.5250486335145611	-0.90008507269987	-0.63643634064189	0.0012593257034285	0.6384723083178871	0.883677868806302	0.4701503097438989	0.603682416524027	0.3757514628169771	0.529660950388179	0.9658082775784288	0.9952541242404188	0.9936613278086815	0.9666726587859582	0.9499882979890688	0.907199821072545
ZFR	5.635219168205969	6.596698064480901	-0.19232679953694	-0.4647710943580129	-0.317278718881465	0.24145010416701	-0.6395028922334879	-2.0036775939201	6.33564042549417	-0.9065966254237652	-1.63814990960823	-0.9382889035420108	0.835090846915582	-0.5147826671525171	-2.495048551823	9.70643899013762e-05	0.372418672240311	0.112588080823331	0.3561492884018939	0.411069886791596	0.614641558578429	0.0187855818217398	0.9062302079347404	0.8932727528388974	0.9936613278086815	0.9426813744740732	0.9818946978349132	0.4992724580272588
ZNF280C	2.74442516388402	2.4731414719093703	-0.36170754427701	-0.040760486147819	0.350141647411195	0.2737042808879719	0.1994670287300789	1.43623666389729	1.6247940965950098	-0.9690454245728692	-0.0812802133126542	0.576581916954494	0.540646058441549	0.101510425972338	1.08984941029593	0.115411683976291	0.340819243570405	0.935797331389797	0.568828596892576	0.5930267922012861	0.919868726035677	0.2850704512099329	0.8957312631579336	0.9964840992713372	0.9936613278086815	0.9666726587859582	0.9956938785833724	0.8274516842235882
TRAF1	3.89870782150212	4.52667842214709	-0.353302301590381	-0.118001397725725	0.452170225037823	0.0956412155290664	-0.6815597360085238	-0.2111637837809439	2.19998534263803	-0.7838122929889729	-0.193758982196438	0.6233722623988411	0.155126359505952	-0.267233802629397	-0.133160836458704	0.0869309392995602	0.4403750474419809	0.84780337831431	0.538092147213937	0.8779876455419231	0.796815467053357	0.895042860822441	0.928668264996309	0.9946042991685772	0.9936613278086815	0.9930186150920336	0.9896820143280012	0.992405480950024
RC3H2	4.41101878627435	5.46714544000466	-0.422790425129401	0.1212057918056069	0.52420368141717	0.728528930980897	-1.61217390329611	-1.06378609662833	2.39159398652497	-0.8285056981948729	0.175759315902831	0.641272892833534	1.05099131801139	-0.567665272461006	-0.5848131961456999	0.0416466305750021	0.414709802582986	0.861759848495935	0.526562418748503	0.302745256531541	0.5801847417522061	0.563395125544129	0.9227666972188144	0.9952541242404188	0.9936613278086815	0.9145341430637478	0.9736835277636312	0.9209353203632475
TRAF3IP2	3.92855126812635	4.234128473166	0.195701046449546	-0.264979523775794	0.7124586105804961	0.0228881888608083	-0.453045064038817	0.1551379306965409	2.6811172372232	0.4962216678433039	-0.489699502681002	1.09615655150112	0.0423658108684812	-0.2212825703469989	0.1090946069927139	0.0121607427921176	0.623611145695344	0.628161410637739	0.2823490736061539	0.96650775640215	0.82647825650236	0.913905551560374	0.963614919797523	0.970790153745892	0.9936613278086815	0.9942241083452136	0.9913866464966252	0.9936666749885156
SERPINB3	3.40222807321481	1.21126845652183	-0.3547596623915889	0.56316534065379	-0.213440309847063	0.0246928828063142	2.21537442887956	1.5184112128457	0.3373593919535839	-0.7841038383109409	0.841157380799489	-0.318355338050978	0.0398263579208527	0.561004315273802	0.890372813435143	0.7384621273481708	0.440355973729772	0.4081928490706629	0.7529331825630841	0.96854874267159	0.579288113047234	0.381140573172271	0.928668264996309	0.9508769836732784	0.9936613278086815	0.9942241083452136	0.9736835277636312	0.8554932921890247
SOAT1	4.1281772327610495	4.26867832994806	0.245437636406365	-0.0564156193228734	0.0083388301344424	0.3011784437937009	-0.398812706721457	-0.137757156392466	3.00140087096487	0.6891317319875669	-0.115292763817875	0.014045646826846	0.623152849375193	-0.215804735074611	-0.106362002696035	0.0055979628191733	0.496411812552645	0.9090359346225452	0.988893167819642	0.538227263899627	0.8307043509669441	0.916053532009462	0.9395421019989524	0.9964840992713372	0.9997677534209864	0.9646153661932148	0.9913866464966252	0.9936666749885156
GDI2	7.52067912412159	6.5406531094119	0.0894762676886092	-0.7196182288838759	-0.0086629545115347	-0.475887249624842	1.94539598277808	0.6233570264089351	6.62364318992054	0.486142576219329	-2.95957975933447	-0.0294354640135095	-1.8569760562748	1.67634537965623	0.7962275017657711	1.88433933373731e-05	0.630653215851044	0.006209045237599	0.976727881024593	0.0740418374904243	0.111942467771778	0.432733346713874	0.965750475472524	0.72739686940477	0.9995508005788502	0.863492528966397	0.8456159116017212	0.8775399774103979
PRDM1	3.7883757981970696	7.19285025175757	0.328323157511504	0.264212885049803	1.53710823058476	0.3867818784976479	-4.76540330677765	-1.22575049651646	2.70086454428435	0.625360579665709	0.36878833185934	1.85024977219688	0.529804510631345	-1.51653888665871	-0.681093588580983	0.0145299757291853	0.536798985648301	0.7150641779156959	0.0749790519476145	0.600428561031566	0.1431046178410679	0.501447854294169	0.9443425493987484	0.9799063645947546	0.9936613278086815	0.9666726587859582	0.8712807024112925	0.8984682788571497
ATG5	5.44791370215649	4.6560985042102	-0.342274226411966	0.0322236535126438	0.0406008404345969	0.378113732304047	0.8562128920678492	0.510404661607827	4.41738361101188	-1.3443538602557	0.0931348156121066	0.0988730511305236	1.11172153839974	0.643602945312638	0.526442560075463	0.002096552445226	0.190943606268587	0.9264703305329008	0.921947777319973	0.276689788355593	0.531337022396378	0.602727406141474	0.8235033114795741	0.9964840992713372	0.9978477184757398	0.9096156846612948	0.9700154754049364	0.9283608533007912
PITHD1	5.5611828501017095	2.68240487614996	-0.161414324277544	0.224767704732674	0.292427883036977	0.305088612458719	3.05959124804536	0.0078180313837445	1.7524929763167398	-0.4421483717806559	0.4646833548417199	0.502379754873779	0.6354143154635339	1.59197957661882	0.0054583177569826	0.206893401757682	0.663700683181765	0.646031531211257	0.6195798030360941	0.5333870819020959	0.186199696046938	0.995683618488748	0.973666415315796	0.974252937528587	0.9936613278086815	0.9637152993743314	0.8940554841339655	0.9993613603436956
MTA3	3.27589851170977	3.36080620002925	-0.563805390885744	-0.20416229069967	-0.753916846397327	-0.8907555475817199	1.06921582090516	0.652782631427542	2.26971443953836	-1.53193010829147	-0.408275628797691	-1.25871166744541	-1.78429559502421	0.5590153687096191	0.50145175913353	0.0311199206964659	0.136761460697105	0.6861768206464011	0.218528486045408	0.0852169182133332	0.580595244106171	0.619973209582543	0.8106633787734077	0.9793496967109117	0.9936613278086815	0.8718744249543663	0.9736835277636312	0.932517189793839
USP13	3.0105353008655	5.367876004932231	-0.768614717520673	-0.855665809502213	-0.500072990378747	-0.6749731756164821	-1.1373826795305402	0.672722887828035	2.6081274287002203	-2.14516869338687	-1.8061381751034096	-0.8989135357619951	-1.38176998143418	-0.4717011994643859	0.532701821274663	0.03222701802646	0.0407594690456207	0.0816981652415866	0.3767912628896679	0.1779686561337269	0.646235919384902	0.598534459538319	0.6739736938443377	0.8677586852870078	0.9936613278086815	0.8870958121587941	0.985893787839139	0.9271578536052526
ATP11B	4.27201710187735	3.92519341425868	-0.256284083141161	-0.98896569404001	0.1961421491870399	-0.120754480558074	1.32871802402806	0.451618321253121	3.03126719597838	-0.796891540583824	-2.28875579697942	0.37401732630027	-0.2793964047680349	0.796356081718947	0.385478777149135	0.0051984859881396	0.432219706747477	0.0298433716987558	0.7112088169321931	0.7819941214617478	0.432525661695604	0.7027958117882429	0.9276047540227866	0.7756124638072458	0.9936613278086815	0.984637657241478	0.9633304896945082	0.95540471175913
CDK14	4.91349562530858	4.78969633791479	-0.0553552671416408	-0.0478611488906929	0.229435388333373	0.242430594227493	0.0277468143681946	-0.811347281456538	3.26712245628137	-0.151474386574869	-0.0951431450429752	0.383531556600096	0.4909079621738459	0.0147531182234269	-0.595143460644973	0.0105335799331975	0.880817136629057	0.924899986080743	0.704240165666079	0.627764803119212	0.988444089257721	0.5565278190689039	0.9923231765975852	0.9964840992713372	0.9936613278086815	0.9693395420085648	0.9995225716009148	0.9197905857935634
SEC61A1	4.6174298846622905	2.2785973178249104	0.2485054385324339	0.303537052715265	0.206013978995148	0.2294708712714849	2.09487641040777	0.8298361361447308	1.5349747718778	0.7973903350759419	0.7408826503225509	0.416966506524652	0.551950343054277	1.1621125122713702	0.7369032457076851	0.157636129466621	0.432049347675042	0.464942082954682	0.6798872619797399	0.585700418318496	0.265607662335795	0.467334688120226	0.9276047540227866	0.9577421049950906	0.9936613278086815	0.9661586896879812	0.9222292175309522	0.8931743095524013
PPP1R12A	6.2031011778472	9.378730668207858	-0.306593849318706	-0.4719407205905	0.3777073719169929	0.7866963526350149	-3.53967116090344	-0.724330727668701	10.4394924031906	-1.32366042906382	-1.44456641321551	0.984589613210726	2.4870562324546097	-3.04278892772664	-0.8344353622565159	3.6929115530819003e-11	0.196322042372348	0.159678104021005	0.333257689071791	0.0191097711165513	0.0050517526447551	0.41109866586446	0.8290739657006972	0.8932727528388974	0.9936613278086815	0.7980698681377588	0.5484032111239143	0.8703013935963317
RASGRF1	2.8981629291394704	4.11297816557214	-0.365902358258877	0.738072911976154	0.245092398935988	-0.143919125159474	-1.48128626683942	0.0128129118834808	1.5437202934133205	-0.8150280292186091	1.2282924518196	0.353453751081811	-0.232593517367469	-0.482784016741251	0.0081945501102866	0.138313853590296	0.422119695875754	0.229904787747732	0.726631997950376	0.8178193824904141	0.6334914567212571	0.993520714335857	0.9232601358528713	0.9138488606994364	0.9936613278086815	0.9872401225523192	0.9838394388007587	0.9993613603436956
CROCC	3.2295290731120496	1.82899394236727	-0.326730585666283	0.3905943525732729	-1.29914326619755	-0.74910403668671	2.2195970233295497	1.32081289125482	1.08628364750459	-0.880376069984296	0.7831567554924258	-2.1946347838836004	-1.49649237764612	1.06368595006946	1.02107205795959	0.307882614786307	0.3864783868852039	0.4402289625150349	0.0366668245589049	0.1465002652784019	0.3081830237384749	0.316106363570112	0.9099718971414884	0.9577421049950906	0.9936613278086815	0.8781479967257181	0.9358480678797788	0.8364266248651662
POLR3E	4.373006259134439	4.632822166968429	0.447031129396852	0.15819683489193	0.891215014250097	0.147144605376938	-0.9819121694915052	-0.43165916439491	3.78539717932483	1.54252751800908	0.3957575325415829	1.88024809928002	0.368698171164682	-0.633674112655494	-0.4099607754634339	0.0043436922086707	0.134723175676263	0.695336214930882	0.070559107426481	0.715363334573919	0.536723927164516	0.684958734817463	0.8106633787734077	0.9793575357593614	0.9936613278086815	0.9795515017251908	0.9713272662256536	0.9509712801165924
ATP2B4	3.40655804402934	5.12611412539206	0.0733291689853952	1.49333185685276	0.6772032903857851	-0.86531365974858	-2.80549503821036	-0.8107761934425101	2.25288265926662	0.1662994756944039	2.47593300821124	0.964006418267968	-1.39442904177224	-1.03133031783289	-0.524822728835045	0.0401610532104198	0.86911952725022	0.019605653463675	0.343331876646157	0.1742167052305409	0.315475489764376	0.6038406816999939	0.9910178111865696	0.7642698495065251	0.9936613278086815	0.8870958121587941	0.9358480678797788	0.928580063407184
ZC3H11A	5.49995448744544	6.50730002577439	-0.245229158582273	-0.980551724303312	0.257809922395012	0.4171350407410421	-0.55490913074201	-0.0051617755319346	6.9419818641811	-1.03977780615579	-3.0482466408659703	0.660408546290205	1.30635340093856	-0.459657471155818	-0.0055965756395608	1.51161912677336e-07	0.307338954421746	0.0049836314735985	0.5143885319661989	0.202062091095624	0.649311284233769	0.995574286616044	0.8824232049839813	0.7221927501243507	0.9936613278086815	0.8956420149355914	0.9875108776222654	0.9993613603436956
RIOK2	4.13313315242072	3.71466155034125	-0.204917882766541	0.277190743380667	-0.719712355501698	-0.9235924604011708	1.13757662366319	0.203602182872387	1.8302140837135903	-0.497155118170075	0.502224033255841	-1.10917815079819	-1.6663453169286	0.469898263756386	0.142208210378548	0.0894626286758873	0.622983101761543	0.619438095699666	0.276791153476911	0.107116062745985	0.644066773365884	0.88793390294177	0.963614919797523	0.970619696726987	0.9936613278086815	0.8781479967257181	0.9845148184751732	0.992405480950024
YIPF1	3.57073467373058	2.32243729373592	0.35330356278636	0.425634137449382	-0.0377533973731178	-0.908125223302325	1.4142845462561795	1.05439580924139	1.94990127899918	1.18324361262738	1.04455148855451	-0.0781214806842643	-2.26207891772699	0.92126183066447	0.991325194864425	0.0612658649890664	0.246661947952174	0.30516491657642	0.938287033955539	0.0316455398346402	0.364783823069286	0.330016834298589	0.8533614801607651	0.92940389345131	0.9978477184757398	0.8263162360174896	0.9499882979890688	0.8397254509455889
NDC1	3.1483162007106698	1.98454623331178	-0.444302591730537	-0.168431920062856	0.0619778998977559	0.5950725268964361	1.26572768964056	1.59386606058642	1.24015631028326	-1.16827765428038	-0.330655235593013	0.100530271260852	1.16109941655733	0.6192374569353921	1.18748832114818	0.260375822463691	0.253865816442058	0.7434997511301521	0.92064338003233	0.256449912153635	0.5497807540938199	0.2451862565945189	0.8534680533136414	0.9829978026965248	0.9978477184757398	0.9067362285550848	0.9726010578369396	0.8066953012101331
DGKG	3.40649258964077	3.60044446218057	-0.4000216539886379	0.5509987909433339	0.203608177764232	-0.0256756493103073	-0.541832950482374	0.169091569905116	2.19212059504029	-0.989890701718966	1.00638234590955	0.309252620751372	-0.0465713816249503	-0.2554235079435439	0.118231917321009	0.0638458128715629	0.331728669471297	0.323444438147186	0.759430761394784	0.963213236249849	0.8028531965647121	0.9067346555876772	0.8911861130471228	0.9344256995105794	0.9936613278086815	0.9942241083452136	0.9913866464966252	0.9933839985704732
FLYWCH1	3.4642085225648	1.13296680994062	0.106795167823379	0.274399658299555	0.0571461427343758	-0.312085970486037	2.49221822191334	1.8349174778908104	0.7235753938466801	0.276197816370709	0.527092188177762	0.0912199923382461	-0.601422114944427	1.23426475563254	1.33406364091646	0.475328501711569	0.7844245861071322	0.6022811741528521	0.927967267542823	0.552397494872052	0.227363483310561	0.192932793797426	0.9825409705347738	0.968156665436582	0.9978477184757398	0.9648002416462352	0.9063758134486022	0.7772082756933496
UNKL	3.84262120555681	5.23345830213459	-0.0172292115828965	1.34790270805426	-0.8256885726150129	0.6104096751988921	-2.19775276810842	-0.875092895987187	3.11529625674864	-0.0604256588699462	3.58763357525538	-1.90399639383482	1.5702776903799098	-1.20036850772368	-0.922473307504626	0.0043333996754616	0.952290350088728	0.0013998806762625	0.0686751995617724	0.128730456900455	0.2405121463413889	0.365097670301689	0.9961546600748872	0.653911001591743	0.9936613278086815	0.8781479967257181	0.9111339245484892	0.8501237840626062
TBXAS1	3.81927134159966	2.772331517669	0.933839362909096	0.490706359005118	0.374946737004799	-0.14865566634317	0.2066282924481819	2.3969579066246096	1.45237334815549	2.480801375464	0.967830357403743	0.6250448762935941	-0.286885103759285	0.0906552393765615	1.82560989418714	0.1700310950621519	0.0194064115126069	0.34141624672633	0.5370152207761041	0.7763545002449471	0.928799584905269	0.0785999362595675	0.6092168641344239	0.9393512487856408	0.9936613278086815	0.984637657241478	0.9956938785833724	0.6691351029395559
PARP12	4.62159540440353	2.15421997985708	0.3186723180113139	-0.0046928372763564	-0.0410766213038065	-0.0921222420600485	2.70710579603068	0.911799061322848	2.50960045275309	1.47773534184525	-0.0161678256599489	-0.117705598433095	-0.327790306113787	2.45888386686321	1.14198202216274	0.018146198947384	0.15063984683324	0.9872151606048342	0.907141240743608	0.7455086793356881	0.020380106779108	0.26313363803042	0.8106633787734077	0.9982738991983948	0.9976474184577938	0.984637657241478	0.6993155912545959	0.8162681454720997
ALDH18A1	3.7860518168568302	1.38530474108554	-0.0430024828298115	0.173887534950003	-0.239909678218773	-0.0621126271312553	2.6255489631788103	3.14121013967478	0.9176693480947952	-0.115245704371048	0.34545273153404	-0.3945939237592499	-0.124517767610439	1.34770647961381	2.3665053914359904	0.366629414012534	0.909072893817516	0.7323359636929001	0.696132284403239	0.901794984013211	0.188557019751785	0.0251092017376968	0.9941965927364328	0.9829978026965248	0.9936613278086815	0.9940855429734428	0.8969367204906675	0.5285591858978779
TARBP1	3.8818777561496	7.098565917521911	0.184897881645219	0.2273629581057699	-0.155771549651798	-0.704256791644845	-3.47535772379619	-1.97680093756542	3.87705238236428	0.424512012822296	0.366145037543107	-0.216356285412926	-1.14098232309072	-1.4977411618856498	-1.27212856795189	0.0079971912433738	0.6748399105558929	0.7171179098246859	0.830283977231973	0.264752404290537	0.1637733072609	0.2137999422028569	0.977776914156898	0.980774295836632	0.9959558013152732	0.907893560056133	0.8812950396753144	0.7907399797830631
GATB	2.96211532814534	3.58988342477946	-0.107172419763413	-0.4025427343923989	-0.432224109138427	-0.146665980902079	-0.177857276463216	0.86731119483227	2.41382842136201	-0.315983318948446	-0.8836805624267629	-0.790039862318358	-0.318762280951529	-0.0950802576650861	0.731932075542022	0.0655224047162342	0.754670330853782	0.384810286966746	0.436176509376224	0.7526249009124499	0.9267359950829048	0.470474867485166	0.978507059273402	0.9426003217145515	0.9936613278086815	0.984637657241478	0.9956938785833724	0.8938496506938096
MXD1	4.31131644549791	2.9993110439048905	-0.71945210200234	-0.7123209926426519	0.130663570790999	0.36245708506738	2.24556336215241	0.7082514259272429	1.80663019795168	-1.78136452213332	-1.32311609347112	0.199492746398129	0.668241200381277	1.05495842433051	0.48104718457552	0.132470158214803	0.0893628747017569	0.197856143066737	0.843337865068779	0.5103957070498271	0.3211555278244389	0.634248676677249	0.7628307503828359	0.902421822238165	0.996489528605362	0.9582436241035194	0.9384544090454602	0.9382083383368984
CDK17	4.630045439514969	1.70189413998013	0.115815870741753	-0.627600782570859	-0.7632184926166881	-1.21563734770351	4.66821214349386	1.45315010501813	1.3296740219640502	0.360278930884944	-1.45497787936842	-1.49914895889139	-2.97050613657071	2.8873660382220696	1.22306156058121	0.251596775201559	0.7225070448220359	0.1593803660034159	0.146496807585983	0.0093602261661196	0.0224005357008054	0.2315073952874139	0.9780870275206917	0.8932727528388974	0.9936613278086815	0.7980698681377588	0.7005248458421803	0.8002138381951209
DNAJC25	3.1346679250491203	1.7139583291663998	-0.187065512286453	0.527755565057786	-0.2547196474672	0.165833034925724	1.2298353850665902	1.3929368074143702	1.09379119178688	-0.492674361684947	1.03357431158434	-0.412547352786667	0.322883061686426	0.610794762436576	1.0387410299957	0.313384052960098	0.626637994647438	0.310764505919211	0.683097817683526	0.749435272977483	0.554340725235334	0.307921200877015	0.9651886408626764	0.9318310705762056	0.9936613278086815	0.984637657241478	0.973214727652466	0.8356877986359947
SLC2A3	8.02317420315853	10.4042642104109	-0.4751175389551439	0.0670733725960537	-0.307196824388739	-0.0456746718408972	-2.7666935268125497	-2.62822673959008	5.04150518712937	-1.54686619468264	0.167377405106528	-0.663232925422376	-0.109513352209415	-1.1949470039793602	-1.94347703176965	3.0347560436922e-05	0.1341803822471169	0.868405572369095	0.513305473654763	0.9136452937062	0.242134933108463	0.0629113071906796	0.8106633787734077	0.9952541242404188	0.9936613278086815	0.9940855429734428	0.9121074768658104	0.6439512979581802
CTDP1	3.56825034952227	2.9222307331314803	-0.5127221903009079	-0.566293436870069	0.32872120322852	-0.445178305779544	1.52282186673861	2.68211365756752	1.82970519731314	-1.44287463796563	-1.19240015326089	0.5803515064452779	-0.924780382392025	0.7655570885663009	2.1636281960244	0.111062835876304	0.160716410910052	0.243400779050286	0.566340033976872	0.3636325132737489	0.460995628375062	0.0393791443917158	0.8106633787734077	0.919996454785785	0.9936613278086815	0.9278763612760396	0.9634967782037622	0.5742724649272639
YBX3	6.16851038937937	5.27005213464266	0.664667822561553	-0.100073732139314	0.137845534300738	1.5508797240767198	-0.221702412168483	0.7043748891873771	1.79026086903619	1.13573778543724	-0.128063115868743	0.145827957984841	1.9391655020598304	-0.0640801900014413	0.322811827518299	0.103246413175727	0.265694946351869	0.899051129209246	0.8851234173195159	0.0628694474944252	0.949744364183605	0.749268923566713	0.8618982664433524	0.9964840992713372	0.9969122851502544	0.8601695063347865	0.9963018435720276	0.9655352549396652
WNK1	5.51683423127538	9.13543633840601	0.157155335362474	-0.5593528506413311	1.20617491616347	0.217945514291816	-4.233163943295771	-1.60627392503582	7.84123705922149	0.519518143900802	-1.32472674438104	2.4257022867364504	0.5245242605017241	-2.80024223508404	-1.3602962740657198	1.5321770086392298e-08	0.607482336550062	0.195972547428049	0.021975643535685	0.604042222087626	0.0091498032719134	0.184587820272855	0.9597793380921608	0.902421822238165	0.9936613278086815	0.9666726587859582	0.5757703138204726	0.7761339310751857
CCAR1	5.61677685661809	6.55643033010341	-0.236656167055878	-0.4747696966238621	-0.3990816176254079	-0.0098029837062813	-0.337903462086838	-2.03950852805588	5.14517359738908	-0.754728214980592	-1.08986410153575	-0.7746291750146501	-0.0231309011917651	-0.20887562547543	-1.6557723387776595	0.0022573800322974	0.458339733537308	0.285599898962514	0.445145032921191	0.9817497509296528	0.838700336907276	0.108944000852785	0.9326115272688486	0.9275309513123416	0.9936613278086815	0.996010546555209	0.9913866464966252	0.7154524256713621
OGFR	5.4357187528768005	3.9593899074090295	-0.16107111340694	0.125600306965943	-0.135420934387988	-0.0907038662868219	1.85355698812034	-0.6711743325176421	2.74190771525939	-0.45178930882653	0.259715889534305	-0.2352377067134439	-0.1915092672704109	1.01108973160064	-0.484051638657115	0.0382114276472056	0.655906923701226	0.797125464424822	0.8157969761672049	0.849921044241417	0.338242596071842	0.6321154172524129	0.9697514690720554	0.9877476969013016	0.9959558013152732	0.9905683338092136	0.9456059177856057	0.9374859303369008
GNA15	2.87025781697475	3.38706619353957	-0.043164940563524	0.3849662630250929	0.6997012601801129	-0.2852910056855109	-0.9722450077773972	0.8181389805468521	1.58036113032336	-0.0890749714061132	0.5908677848305259	0.899990817992505	-0.4316763024356649	-0.3614749199751679	0.482558740155479	0.160912613937571	0.929694934619978	0.55953065844186	0.375827784254991	0.66954920130217	0.725158494420609	0.633246382204645	0.9957428804294786	0.96350365437635	0.9936613278086815	0.9773555785452568	0.9896820143280012	0.9377248536602072
PIGV	3.05190069439493	2.05212199886377	-0.5980973135247739	0.006135342284139	-0.186762572051492	-0.4518731324391949	1.7247882376360402	1.44615367652149	1.40560217550545	-1.663736073484	0.0126773544420754	-0.320181279629295	-0.92677329967791	0.915200647983208	1.13870636263979	0.170842011330139	0.107319399989615	0.989975104833111	0.751208067552298	0.361964294894131	0.367901228880373	0.26447482807855	0.7848389840061182	0.9982738991983948	0.9936613278086815	0.9278763612760396	0.9499882979890688	0.8179828468496689
SNRNP40	5.38835419953541	5.196254747179321	0.195283714808136	-0.1748506244626969	-0.12556901223195	-0.317945488685875	0.473762434835832	0.573866560635892	4.578075983380059	0.7423569191923229	-0.492030699903881	-0.295945013501009	-0.901033693339054	0.336925815357416	0.5799421648207621	0.0051314854036346	0.464735610320462	0.6266508635550949	0.769511059334242	0.377819598392861	0.7440142006936601	0.5665946658483231	0.9332691397206808	0.970619696726987	0.9936613278086815	0.9361267541908862	0.9896820143280012	0.922251915145362
QSER1	3.06543216273131	4.9561520527498	0.0703106753191496	-0.3452287033663729	0.508351035605361	-0.081129544147908	-2.02692317766978	0.0867343138679167	3.89842717743099	0.227104079128468	-0.8204500091160309	1.00405910546429	-0.191058382263675	-1.23890647694037	0.0792604868795321	0.0062622919471932	0.822206206194617	0.4193513027333529	0.323989522531423	0.8499899460402779	0.2407600196349439	0.937393284610256	0.9850960447484324	0.9541462441965018	0.9936613278086815	0.9905683338092136	0.9112160773185802	0.9958851217419182
MPC1	4.842143993855991	4.680253958986389	0.263952024125752	0.5808836644699449	0.555916653855681	0.422228336975067	-0.74147613914682	0.606631749496165	3.0098060496321297	0.664972071430223	1.05819354883284	0.8491448790931401	0.7847408532268431	-0.3670582923944651	0.4121190788581239	0.0054826816551122	0.511508732716544	0.29901142095633	0.403002569754462	0.4391949466194361	0.7163351660320381	0.6833903465536151	0.9421225007091868	0.9285752373313688	0.9936613278086815	0.9479748897151186	0.9896820143280012	0.9509712801165924
ACAA1	5.320015581842259	4.66474854492648	-0.2724879096243239	-0.0451952321619601	0.5620469000152091	0.3414300591869519	0.5803903654924201	2.23324716251437	3.4745005071381403	-1.05814699189735	-0.134060484456225	1.4046910778868702	0.978141921591767	0.367943830401732	2.45283543666042	0.0032340797257184	0.29903271710405	0.894317798207703	0.171162103399055	0.336432943882319	0.7168667415878179	0.0206660235983738	0.8817785855205006	0.9964840992713372	0.9936613278086815	0.922608096044124	0.9896820143280012	0.5063964882406604
BCAT1	2.8925652088544704	5.86832605689067	0.267087941405278	-0.24369756340445	0.859057361478164	0.143530477757677	-3.5919658633662794	0.0384631957134315	2.6206383316849102	0.6306819061299761	-0.4311657409646379	1.29001886173097	0.2462936176182219	-1.3472829081104698	0.0261615311673709	0.0223302813740952	0.533389580863984	0.6696513396518959	0.207696397186786	0.8072627721137808	0.196599801561461	0.979315437112182	0.9436042984462072	0.9793496967109117	0.9936613278086815	0.984637657241478	0.9017291509025448	0.9993613603436956
HDAC7	4.53052807773822	3.087172702081629	0.479983346748048	0.752528484633007	0.4132820289067179	-0.1157096638552659	0.67863640455414	2.32749404669766	2.03562525341563	1.40950402698928	1.62861238644451	0.7539977362139079	-0.2499093568816939	0.360556686038389	1.95013804885482	0.109452132353524	0.1706157357192909	0.1148373164441639	0.457212588116402	0.804918273380999	0.7291159808594321	0.0613667498499649	0.8136126328406268	0.8932727528388974	0.9936613278086815	0.984637657241478	0.9896820143280012	0.6433610871367298
SPAG4	2.94027524880611	0.332055728923127	-0.178158469663417	0.8376432050073249	-0.6364051522761031	-0.857501133946206	3.0346282938335403	2.19231539812898	0.15559593104098	-0.4722779120689039	1.66741426518083	-1.08545464229842	-1.66221946043227	1.20768097920493	1.6458452003360502	0.878683073229922	0.640389945714221	0.1065803748987059	0.287108044680664	0.1076379068105389	0.243832588295932	0.111148879860183	0.9658082775784288	0.8919603737078795	0.9936613278086815	0.8781479967257181	0.9121074768658104	0.71729088310535
MRPS35	5.17113300483445	4.19583903533656	1.0665165685306	-0.14606181307984	1.06469933575763	0.639566430248353	-0.0307116679590489	1.37877352497371	2.9391333122402994	2.96368077518817	-0.3061813535430269	1.79886109164121	1.33880287144898	-0.0166402716464667	0.999858120132782	0.0065265687964447	0.0061442684834402	0.761731690314973	0.0828292278203467	0.191403908814347	0.9868416053107488	0.325942165160625	0.4914323844260184	0.9842820033247855	0.9936613278086815	0.8919193500629443	0.9995225716009148	0.8397254509455889
SFSWAP	5.17119684142053	6.952022825736929	-0.202944554337833	-1.17120016656849	0.671776151317308	0.721641534818271	-1.5741901952575	-0.0005830483874898	6.2673139575945305	-0.7328637659316859	-3.1429629471881	1.4606170275411998	1.9157329794960096	-1.09838974971039	-0.0005519548915538	8.941671373179571e-07	0.469732847015981	0.0039321380619332	0.155251803168933	0.0656619465445533	0.281389968341779	0.999563517517274	0.9354033493877576	0.7196336670238821	0.9936613278086815	0.8618048368279382	0.9283026619076796	0.999683102588083
TNK2	3.82502803463131	5.39215748905981	-0.0219690359694403	0.520808011262046	0.3569830695526529	0.348064903319693	-2.44580925296661	-1.00934176253313	4.19245047286461	-0.0680156675486459	1.16520297032056	0.6650520104179711	0.7803490257632429	-1.46050359632531	-0.87143658102975	0.0002503111239398	0.946256550429502	0.253767789401808	0.5114583666453401	0.4417328076746299	0.155282736273136	0.390926764794135	0.9961546600748872	0.919996454785785	0.9936613278086815	0.9479748897151186	0.87595185235078	0.8628571107176873
MON2	4.26064138717412	6.6866173468363	0.132359137546444	-1.1044241603711102	-0.1795403161920669	-0.138754462882212	-1.97826975722618	-1.22600846086312	3.05483035436588	0.362954715754507	-2.2909243967831	-0.312883874559908	-0.266919586979558	-0.786050188878652	-0.92116622838136	0.005494193303303	0.719454082981583	0.0299956509836531	0.756828211763375	0.791525762391271	0.4387436746563489	0.3650010508904749	0.9780870275206917	0.7757436099293457	0.9936613278086815	0.984637657241478	0.9633304896945082	0.8501237840626062
GPBP1	7.8574640677436305	9.19282658945336	-0.5481111750378129	-0.638267024564561	0.307262980506072	0.279891104267924	-1.06629753721226	-0.660978472568671	6.6294180112955	-2.33565490767101	-2.06564485437996	0.874367283544364	0.9027502352348772	-0.6798138272726421	-0.76236945622126	5.67541326789205e-07	0.0271412626869796	0.0485958533465053	0.389798817616299	0.374573617072084	0.502301410227892	0.452395123278812	0.6157639446605881	0.8175984775455675	0.9936613278086815	0.9337998767384272	0.9656734995141824	0.8857003293921405
DGAT2	3.03803135647578	-3.09569070103239	-0.1229947561006319	1.00944594849893	-1.2070891597086	-1.21354805647071	7.250733942682481	3.3968670200097595	-1.1861676081839498	-0.261591940854729	1.6066592602147702	-1.65153028325967	-1.89880173176245	2.35723993200358	2.04906242273077	0.26298944942554	0.795552778228158	0.1193505188253009	0.10994093591226	0.0680152836387077	0.0342795125124273	0.0501828974560008	0.9826153811294656	0.8932727528388974	0.9936613278086815	0.8618048368279382	0.7504380585423938	0.6103093205538432
CS	4.43369316590795	5.74082057069614	-0.138148725907642	-0.6441519147873941	0.25612757201296	0.357968535619155	-1.08886341886069	-1.18266035172819	3.27350544301548	-0.409174629277564	-1.4078377419079	0.479000409859044	0.760245737998468	-0.524254400749109	-0.9860395550680492	0.0047567533410935	0.685525096174257	0.170197345178415	0.635696562555917	0.4534848464160929	0.6057754016927079	0.332560664476688	0.9780870275206917	0.8932727528388974	0.9936613278086815	0.9479748897151186	0.9810055611007056	0.8397254509455889
MRPS24	3.24416316646707	3.5951604168836497	-1.1627003400901	-0.3531105982764659	-0.866984811175786	-0.7483376442919392	1.01316496417795	1.83125429229014	1.28100447797046	-3.03404542531835	-0.7260160197644101	-1.55212581073065	-1.443576264856	0.325637157637083	1.23734549828729	0.211098737981609	0.0054499659338404	0.474430388735957	0.133198787627849	0.16097288958897	0.747124476229939	0.226728800239386	0.4914323844260184	0.9577421049950906	0.9936613278086815	0.8834917564558697	0.9896820143280012	0.8002138381951209
ELMO2	3.32464097144256	1.64745358687985	0.245467481813101	0.4681969116927829	-0.0853794695609103	-0.255919741245469	1.6300751314901298	1.70708491011472	0.845691826039049	0.6520093670605649	0.931686150426433	-0.144594466178794	-0.501104045123652	0.703263391453455	1.3080651604206202	0.412518091029372	0.5197359808573471	0.35946762979057	0.886069919013186	0.620262096202005	0.49117568713417	0.201535518001148	0.9421225007091868	0.9426003217145515	0.9969122851502544	0.9692324118419532	0.9654472840279772	0.7833980718413842
WAPL	5.49971225802006	8.05511910953325	-0.486777589395887	-0.0818339040890351	0.5683407735339809	0.593187775822406	-2.95936644462278	-1.4676093580659	6.60626287667866	-1.54469475553998	-0.184547568441003	1.1012217381153795	1.3795465356573102	-1.87464297225554	-1.20461270384033	3.63959332838724e-07	0.133648572838056	0.8549140771392221	0.280177052211776	0.1786452043222219	0.0713093108073138	0.238436555743172	0.8106633787734077	0.9952541242404188	0.9936613278086815	0.8870958121587941	0.8037936552232785	0.8037171188570229
VMP1	5.948373853547451	7.949619920186301	0.189375145210425	0.169051776185313	0.8101528593439351	0.414453862201812	-2.9559893079877297	0.236643033042001	5.86845927886397	0.612329037520333	0.39314143474209	1.6373966463998797	0.982233788821146	-1.76259955927243	0.2204529532397089	0.0004118020128899	0.54542996990459	0.697196945347185	0.112739953138876	0.33491930031825	0.103731809214205	0.8271308624181328	0.9459815711462808	0.9793575357593614	0.9936613278086815	0.922059573899468	0.8361176617360869	0.9813509784215914
APPBP2	4.38710266533979	3.394094305112	-0.360389901399765	0.246502019683855	-0.332948269412687	-0.3130267239784	1.40225081643636	-0.010702549232068	2.4406004821573	-1.02534948127584	0.5084934863204	-0.5829599800468791	-0.663751248456133	0.782215605272702	-0.0083593163121898	0.0212455947287666	0.3139755304335789	0.6150906020827359	0.5645862683326129	0.512278259148095	0.440653106064459	0.993389584231622	0.8865760843941446	0.9694516830148217	0.9936613278086815	0.95884402348986	0.9633304896945082	0.9993613603436956
POLD1	3.2681158174146896	2.28275788103156	-0.12301926389581	-0.716632922191877	-0.31652288202393	-0.0850788681022708	1.85220694812181	1.67346745938086	1.2137204070884	-0.266036527606924	-1.15103156997086	-0.420085527506065	-0.136802838028538	0.763517614745777	1.01944182387298	0.234993498770433	0.792160303324252	0.2594541211355439	0.677629224347628	0.892165572631101	0.45154063717264	0.31672134728145	0.9825561221855024	0.9236161450630266	0.9936613278086815	0.9940855429734428	0.9634967782037622	0.8364266248651662
EIF4B	7.656271783651	7.79147257556065	0.238532475479988	-0.0744471420888479	0.0049382263108716	-0.0636433755268931	-0.288975939494978	0.474529234107616	6.581146073456451	1.20135452345982	-0.2845043750177949	0.0156852860455035	-0.227994317728654	-0.213887435192101	0.604695524681409	1.37236322998066e-06	0.240311120633778	0.778268269732239	0.987607169168307	0.82136282486707	0.83229086340784	0.550566465726821	0.8533614801607651	0.9872729947317612	0.9997677534209864	0.9882586549048936	0.9913866464966252	0.9178797832394358
SLC6A16	3.03718918098382	5.006660366258389	-0.19816417142269	0.6503860356564339	-0.284333503678876	0.372111897924661	-2.8176342855756498	-0.6021573272227511	2.8295424172876	-0.4513872732151111	1.08806415608262	-0.3922913798089429	0.6174233362369229	-1.22631973066322	-0.387960868077507	0.0085249369979044	0.655187298436221	0.2858441301271789	0.6978132263861939	0.5419446433003929	0.2302918460522419	0.700978892298266	0.9694790323791984	0.9275309513123416	0.9936613278086815	0.9648002416462352	0.9063758134486022	0.95465245260438
SPHK2	4.09572814676512	4.54306922672051	-0.0163657577096166	-0.261471212393268	0.633323572772011	0.789489613574082	-0.984241970320217	1.43304133283463	3.45424038178754	-0.0502358214772287	-0.5918585874335129	1.17627762961397	1.7893684943076202	-0.576953414648792	1.22522230013644	0.0017753039138403	0.960291122460109	0.55869435812907	0.24938810164459	0.0843787523502942	0.5685810576561321	0.2306985475481439	0.9961546600748872	0.96350365437635	0.9936613278086815	0.8718744249543663	0.9732731280363628	0.8002138381951209
RPL18	11.7066962224136	11.0957242492953	0.232234230817778	0.183529124572903	0.240941206195178	0.0956331821591979	0.373674124760531	-1.08599782940404	15.3419731234517	1.28413387077748	0.745684442093536	0.815161237330018	0.3913174697636459	0.4009768914646839	-1.4874838481461798	3.709600312664371e-15	0.20961939667938	0.462072612925729	0.4218599917375289	0.698524687948215	0.69148072679869	0.148063028044549	0.8361071489041642	0.9577421049950906	0.9936613278086815	0.9786392984623632	0.9892108917113908	0.7524494185285378
CA11	3.63604739615201	1.7647677741254	-0.2060992672451639	-0.484527851101252	-0.160209893249651	0.0374314002602736	2.600332057690589	1.70188754529926	1.35709563815929	-0.64504761677615	-1.13103604986848	-0.308729068522877	0.087807490305315	1.55250919515053	1.49068238090408	0.18559065797734	0.524146952346161	0.267634789393723	0.759813065527537	0.93065467883129	0.131771562782191	0.1472253359003059	0.9421225007091868	0.9270381204276176	0.9936613278086815	0.9940855429734428	0.8696900329809453	0.7523245081474477
ISOC2	4.428703019792531	4.35885986633943	0.4372256248567589	1.03109174948976	1.12077394426947	0.278592269546235	-1.51428662976722	0.871774615997279	3.0207718352809305	1.19533514365157	2.03444012384026	1.86423005908888	0.55298254809607	-0.8073034846439939	0.6533621699343399	0.0053356714172012	0.2419822761481919	0.0514771838174782	0.072805441016881	0.584663788113781	0.426296752197333	0.5188525270975	0.8533614801607651	0.8175984775455675	0.9936613278086815	0.9661586896879812	0.9633304896945082	0.904462612114358
U2AF2	5.168706345869361	2.51532468308362	-0.225527806318274	0.7674964119510709	0.495197475574299	0.777387695879903	2.00076306267728	-0.0401158540864939	1.8178143867222	-0.6564077206631309	1.66672542048439	0.8925200701223621	1.7120134639191398	1.12621457408367	-0.0303492003934092	0.0798080139035935	0.516920535019844	0.106718267748485	0.3797209856969579	0.0979504135858927	0.269635060815453	0.9760038558059352	0.9421225007091868	0.8919603737078795	0.9936613278086815	0.8734282174181474	0.922368468088512	0.9993613603436956
EPN1	4.91541113681545	3.50210363498	0.302543559641488	0.385364929413724	-0.8547038938707909	-0.7925854428210279	1.92002147529977	-0.2759086406869009	2.0087815463893604	0.819987073459912	0.7697414775127109	-1.44961101651686	-1.5769100925767	0.9203735727837572	-0.205524796371593	0.0655573651915332	0.4192004692102171	0.4478988833939369	0.158281745797932	0.1267894555349309	0.369713050713806	0.8386523695562389	0.922945282827694	0.9577421049950906	0.9936613278086815	0.8781479967257181	0.9499882979890688	0.9842198404170814
MED29	5.237016908101389	5.55306962413364	-0.385988391822125	0.0199926570940275	-0.147370397873405	-0.0806902897775769	-0.117366825621776	0.142413532147021	3.93405699409614	-1.34129676065832	0.0518967924758242	-0.323745095816463	-0.207188808488179	-0.0694756060193748	0.13691330934481	0.0022432063465526	0.1906969476094669	0.9589795609420992	0.7485399722334659	0.8374094136112459	0.945489164903933	0.89207905894328	0.8235033114795741	0.9964840992713372	0.9936613278086815	0.9905363589681728	0.9956938785833724	0.992405480950024
ZNF275	3.2540954257392403	4.87765167771996	-0.5487671167312129	0.0310125078373094	-0.0648876026576953	0.143596055537814	-1.70781477652196	1.2200106594873898	2.84954612231718	-1.40574176780228	0.0587184501224226	-0.1027220359647509	0.268639664013769	-0.7928664728992311	0.90118770589867	0.0317496662138571	0.171911941826705	0.953610798800979	0.918917536383699	0.790381024733183	0.4481997728530139	0.375360639160191	0.8136126328406268	0.9964840992713372	0.9978477184757398	0.984637657241478	0.9634967782037622	0.8539268281511074
MTMR1	3.21752845041878	0.0064399048936889	0.0579211070334563	0.51792570848694	-0.790331981329948	-0.447384216246794	3.78373112830724	1.78742824954777	0.0032965554839871	0.163127998813526	1.09242648269732	-1.43121516982369	-0.92602018734405	1.6556156207253998	1.45721815039547	0.9974239294481378	0.8715895433554008	0.28398726124475	0.16381746592169	0.362350239882431	0.116565423270099	0.156184319286066	0.9910178111865696	0.9275309513123416	0.9936613278086815	0.9278763612760396	0.8483550942197717	0.756956264059851
HAGH	4.9230438702368	6.3068845910724605	-0.111717700861827	-0.187726184802167	-0.22800586399348	-0.688023801504339	-0.7281973958700849	-1.70902616460902	3.9410956752874498	-0.270536618426481	-0.3181740670754659	-0.332878312555193	-1.21121726582156	-0.350290391075677	-1.09638355688913	0.0004919942627006	0.7887317019476079	0.7527139335555602	0.7417057640667859	0.235936062927738	0.728742276005077	0.28225147364987	0.9825561221855024	0.9829978026965248	0.9936613278086815	0.8971218294842042	0.9896820143280012	0.8274383273892896
RNF4	4.59813236613703	3.66416004020332	0.2301402948596239	-0.0782892112739315	0.0252871896448138	0.6902960425196479	0.5507744514540469	1.6892088962767802	2.1651581633009	0.5740528558916079	-0.146463723729773	0.0382839549030643	1.2876789570770302	0.25600577180401	1.16156142149767	0.1214525907121199	0.572227230018416	0.884657059208958	0.969734948070434	0.213026802469271	0.807347353563414	0.255269589111387	0.9549767597071164	0.9952541242404188	0.9995508005788502	0.8956420149355914	0.9913866464966252	0.8129483987542102
CASP8	5.214966334251191	4.7420593663033	0.1157172632109699	0.129898246467226	-0.182886509754462	-0.326938824723107	0.7297157031735579	-1.01749605429888	3.5435292166936	0.339378632458226	0.276482865491104	-0.327821436350139	-0.7209304865902201	0.423948382634666	-0.7753657664166999	0.0014074767515062	0.736856917850985	0.7842078995917671	0.745485391740012	0.476928917712616	0.6748428237984611	0.44462312855273	0.978507059273402	0.987535566734436	0.9936613278086815	0.951117515601606	0.9885610790030908	0.8831012777758417
ASUN	3.67898436641316	1.09341696942967	-0.2385903474095499	0.0960749586495615	-1.13959837432773	-1.04402372829944	3.8654080051585	1.7044756127731395	0.9244592835964	-0.806295412747172	0.238943218199901	-2.39772018581716	-2.67387090776034	2.5480782426050896	1.61753524567358	0.3631463293656889	0.4268680147308729	0.8128899099272929	0.0234093157801023	0.0123709565964163	0.0166045511453093	0.116974715979002	0.9273619797502852	0.991808420860232	0.9936613278086815	0.7980698681377588	0.6888211613179893	0.729258715480583
TM7SF3	4.26196480188455	3.4331571660000098	0.234454550984571	-0.122955680237676	0.459386937477488	0.310768497467418	0.5768442809811539	1.9837542500036296	2.3098183852369703	0.635367531119043	-0.246912097092216	0.7580596669132109	0.6276462045214171	0.299985201325356	1.4872851824538	0.0284867332121534	0.5303474967863739	0.8067776617873259	0.454748724526897	0.535321384332739	0.7664042954150921	0.1481151847327809	0.9436042984462072	0.9897635517861956	0.9936613278086815	0.9637152993743314	0.9896820143280012	0.7524494185285378
TAF2	3.81617889640033	4.969671134295691	0.1491776843302399	-0.413624637919655	-0.6102865234640109	-0.645950298505053	-0.530483504061902	-0.432817030822803	3.3165432925316503	0.448997735240935	-0.908306886424964	-1.13901293345095	-1.41969277015121	-0.287244044853265	-0.373734376959747	0.0132849883601561	0.6571488901556429	0.371590727005484	0.264362214566207	0.1679922724344509	0.7792772983506819	0.7114229408985842	0.9702190897300854	0.9426003217145515	0.9936613278086815	0.8849406216290224	0.9896820143280012	0.9572477706671592
HIPK2	4.69624398293872	3.92242057085513	0.0233645553555789	0.507369578692261	-0.531998985732371	-0.7727312461763209	0.9833248714205152	1.09452186824239	3.04753205920935	0.0706711044191316	1.10034813301638	-0.990945302196894	-1.75284040364826	0.593247322973922	0.900509415274553	0.0049925005751727	0.944161870107064	0.2805508096888079	0.3301990470082689	0.0905739409708653	0.5577777023814839	0.3755296037896579	0.9961546600748872	0.9275309513123416	0.9936613278086815	0.8734282174181474	0.9732443858806415	0.8539268281511074
TNPO3	4.8264418206491	7.12404791148165	-0.6466951755612839	-0.7730724098945271	-0.0672700587091357	0.647545799802426	-1.97756211486639	-1.92100238545142	6.05926801914569	-2.18974946709665	-1.89423934147461	-0.136644804798718	1.59461436875355	-1.29653089429359	-1.7353156790596598	1.56056213335998e-06	0.0370365994123172	0.0685656386914965	0.8922893407757441	0.1220255706277009	0.2053767191788049	0.093680537305889	0.6649421942196567	0.8299508624894827	0.9969122851502544	0.8781479967257181	0.9017291509025448	0.6921755494037903
RFXANK	4.704761615094481	3.36864663400814	0.463168397354571	0.1614934931098819	0.431636443885361	-0.289833364723825	1.2855664610788602	0.120860447780556	2.46766991679126	1.33940055162645	0.3430716803283089	0.771862780869838	-0.631854895819836	0.7324687291146851	0.0938308591965844	0.019975831822828	0.19121176506571	0.734107024617732	0.4466616739862249	0.532607178571654	0.4699700476701799	0.925911742517986	0.8235033114795741	0.9829978026965248	0.9936613278086815	0.9637152993743314	0.9637869700359086	0.9938996874243428
TMEM161A	3.29565106355786	2.44505450922103	0.0952268944816134	0.3472774215941939	0.1078302467599269	-0.1702990765538869	0.669777966445695	1.08462242753576	1.3082368716816	0.2059584631557809	0.55470152277865	0.142905922162823	-0.271257902234681	0.277100982796326	0.661330648012157	0.201431231392861	0.8383135621883291	0.583503085343854	0.8873879203140891	0.7881825576516941	0.783738084402613	0.513805926680724	0.988620983332415	0.9676974797463216	0.9969122851502544	0.984637657241478	0.9896820143280012	0.9026260719235624
LPAR2	3.55379045911926	1.28870431874384	0.633285872374837	0.107932124986415	-0.0474297395298028	-0.355402995991656	2.29825043719216	1.89800494919033	0.849812360875047	1.68770048455253	0.213067724937924	-0.0776787900282143	-0.71284393661178	1.1772732531347	1.41539263747576	0.421735662164167	0.104325416501193	0.8329065987642901	0.938641619988745	0.482694694177591	0.261591781968739	0.168009157384346	0.77867459376081	0.9936125793926172	0.9978477184757398	0.9517117080387638	0.9218023576034696	0.7638502981260317
CTSA	5.6393294744902	7.148944977365169	0.0863284373545952	0.191336785340691	-0.0138999474641391	0.1295037225650309	-1.97284398807044	-0.0784148737626878	4.407117480393129	0.252304647509437	0.4121857628093839	-0.0252910190081374	0.276456790129156	-1.00721676631763	-0.0626342101124129	0.0023864067886158	0.80267884232968	0.683342077066843	0.9800026964648172	0.7843863949863661	0.3335354657215439	0.950502901572728	0.9833388006252248	0.9793496967109117	0.9995508005788502	0.984637657241478	0.943625475037564	0.9981664896302164
SUGP2	4.43476733339644	5.53028148119035	0.54444907494088	-0.4903192550382079	0.4522587412764319	-0.379704092753731	-1.08108953275762	1.6044459859763998	4.36260826446195	1.80072975109648	-1.16970816405959	0.913497477613193	-0.910578383554822	-0.675105474478461	1.50538512374552	0.0127369814698317	0.0844962481228234	0.252831725227746	0.36895542702696	0.372862342176024	0.5210958844668301	0.143452129441794	0.7561061928751843	0.919996454785785	0.9936613278086815	0.9323872170323758	0.9670529223086328	0.7501449409652707
SLC12A2	4.282384560549351	4.62241172317217	0.8452622193236742	0.3776237116002539	0.9518801927395648	0.6641601987850889	-1.84592765600516	0.2877993696775869	2.85733533646092	2.79801517317508	0.893332275477861	1.95843653226671	1.5372568126438897	-0.9730331316699228	0.270195352752359	0.0099374141912543	0.0092761584276834	0.379402043107671	0.0607109216044142	0.13548009877483	0.340109855142839	0.7890316657879158	0.5454723312285961	0.9426003217145515	0.9936613278086815	0.8781479967257181	0.9456059177856057	0.974408336906144
CNN2	6.93227822781902	6.60250145007115	0.29257403299845	-0.0443670530078031	0.440962500043265	0.0674979936593902	-0.170401443020878	-0.3028281118419749	4.3065299333594105	1.24700961224118	-0.142528806827943	1.18918215139374	0.2013363232697879	-0.0996729854425969	-0.297347554845184	0.0002048558595001	0.2240174592326	0.887809577296804	0.245688254294278	0.842020176385386	0.9213165549191948	0.768652096250371	0.8453351192645312	0.9953406541125	0.9936613278086815	0.9905683338092136	0.9956938785833724	0.9706937269410604
ABCA7	3.5281763041408	3.78734855424335	0.186337696612612	0.184080805616198	0.430682088062962	0.756038918325333	-1.07496499451331	0.435939092492321	1.8387192714699296	0.4823884997515379	0.359165886778402	0.7092018987718159	1.4288217444931697	-0.439706503550321	0.323293225270918	0.0853370559910379	0.6332879733408989	0.722165470680897	0.4841107060040789	0.164158791700782	0.665045575250616	0.7488828274063009	0.9658082775784288	0.9829978026965248	0.9936613278086815	0.8841898877990775	0.9885610790030908	0.9655352549396652
DDX20	3.87572813297854	2.8814748375155097	-0.185689183143631	-0.8088063332422208	-0.290809434652383	-0.463215917866026	2.05291540288411	0.866435617674516	1.28098778705697	-0.4263793276691279	-1.39637721171094	-0.422864229280431	-0.7848546677880971	0.762289466344784	0.5652610071298749	0.232059793657547	0.6731195524990171	0.173587374616378	0.6756299422780201	0.439335680326626	0.459839002306957	0.576468317871209	0.9770116748585476	0.8950321388229316	0.9936613278086815	0.9479748897151186	0.9634967782037622	0.9235042618146654
BTBD1	4.26605480223491	2.999834537094	0.277849487977638	-0.733563068359812	-0.2058478849319399	-0.493804573803147	2.11957752700936	2.59334696319562	1.65078454132554	0.6818428000746379	-1.34359035751613	-0.316128185095677	-0.911972673736465	0.945897615175732	1.80578578513676	0.1299619123037179	0.501137706243889	0.189975899134177	0.754263938247645	0.37038650592987	0.359828310888221	0.0817347471323005	0.9414197688731948	0.90155778793068	0.9936613278086815	0.9312812695890792	0.9499882979890688	0.6710126533971832
CHI3L2	4.19212963176692	8.21538387712356	1.12757726948464	-0.0099984202062502	0.651095803233443	0.8798222333655908	-5.898670826766829	0.0385772155102141	5.678789170423929	3.06617111612279	-0.0190803866848162	1.03036704880785	1.69821982504572	-3.11126390901299	0.0291789214348042	4.35847665701782e-06	0.0047660090670887	0.98491229669549	0.311656418331376	0.100554343294566	0.0042578953381784	0.9769288806314672	0.4776690829437627	0.9982738991983948	0.9936613278086815	0.8734282174181474	0.5484032111239143	0.9993613603436956
SBNO2	3.3742351091902103	3.3227340146289506	0.218689501780813	-0.550672991855505	-0.36664629573498	-0.571549597326825	0.7525891616635608	2.59647469701668	2.59427619068713	0.687272384586643	-1.27217629819225	-0.7049369224098749	-1.33130249197201	0.4551626598098749	2.31090409087618	0.0149139538586854	0.4975647236833429	0.2137747545510089	0.4866725156800379	0.193827897103044	0.6525020459613741	0.0284183440727824	0.9397363484810376	0.9047167001513436	0.9936613278086815	0.8930205286662665	0.987577572209486	0.5388317101660322
PMS1	4.28360005005277	-3.16718583677409	-0.987917184025802	-0.098516037126732	-1.16127630939981	-0.91418226884361	9.83743445499948	4.66771661903913	-1.09982813061249	-2.21014641085284	-0.16854401589352	-1.72314128439427	-1.5045814874572805	2.98469830550943	2.77108456796902	0.285799088361264	0.0355832008124487	0.8673969368392008	0.0964206775698569	0.143760375559731	0.007021397548096	0.009819613255285	0.6541984455938333	0.9952541242404188	0.9936613278086815	0.8781479967257181	0.5528477098052219	0.4377548829513145
HMG20B	4.58773702450869	5.84161243508254	0.135568463567083	-1.2446335485071205	0.8823799820682171	0.3649498801705789	-0.976022087709072	1.05245960223058	4.27482564259558	0.437040749911808	-3.0112962214239403	1.74920552602757	0.86458403613661	-0.571397060900661	0.9389057992065992	0.0035949293430011	0.665685734001586	0.0055700150590879	0.091252664680283	0.3955505195924939	0.579099619071604	0.35583566183668	0.9744585952077348	0.7221927501243507	0.9936613278086815	0.9426813744740732	0.9736835277636312	0.8489330554119231
TAF11	5.233615190151951	6.52293223223156	-0.102193881526811	0.5212466898829	0.278946301111406	0.559397827179588	-2.0747349754193403	-2.00430761617093	4.14786680765291	-0.326954522032215	1.23666719955087	0.5686132947280339	1.30671460849923	-1.11335363018244	-1.73328779851594	0.0007505418639969	0.7461349204217049	0.226525220276289	0.57418444283703	0.202006144860203	0.278607824483739	0.0940713196725804	0.978507059273402	0.9138488606994364	0.9936613278086815	0.8956420149355914	0.9283026619076796	0.6921755494037903
ANKS1A	2.60614583817688	4.81568355297397	0.0140812051960852	0.5622176037914011	0.741170392247258	0.44842379156832	-3.2859836321655296	-0.430215715456182	1.91855005946426	0.0304357791383231	0.9068570317860152	1.02187839509343	0.703697512542087	-1.10643568605686	-0.268206456395728	0.0867065090896271	0.9759361393741948	0.3722210690590379	0.315847739672461	0.487448704731292	0.288432453828049	0.7905265316647699	0.9961546600748872	0.9426003217145515	0.9936613278086815	0.9541018272845928	0.929324375094986	0.974408336906144
AP3D1	4.31263462490707	2.90331201395571	0.5826018074843979	-0.13185981803323	-0.0861762523916346	-0.402479975431977	1.58894086588593	1.80145751055744	1.6623406845851398	1.67818201878822	-0.279084372310773	-0.155830189787338	-0.8425671494168859	0.770911874141233	1.4985928635376	0.121070581562081	0.104440480304081	0.7822348264114108	0.8772954151936271	0.4067683531957871	0.4506649622073029	0.14526361325742	0.77867459376081	0.987535566734436	0.9969122851502544	0.9426813744740732	0.9634967782037622	0.7501449409652707
ZNF76	4.0674972225539205	3.07441104786336	-0.102757650350289	-0.6333435133078299	0.2684004952142689	0.1557112901196319	1.5196734396844798	0.874615748757257	2.19356902374507	-0.297160806018295	-1.3675583903160802	0.475940660326484	0.3365716217004	0.8407932490674971	0.699806076822066	0.0367324753819203	0.7685371995127981	0.182328104465523	0.637809279162137	0.738949437205324	0.407586870011818	0.489822206027748	0.97983943955022	0.8978277871408331	0.9936613278086815	0.984637657241478	0.959672286835491	0.8952441003810626
NTHL1	3.87185373366952	3.50029238291614	-0.066627617629285	-0.5944657165151429	0.375145438279337	0.124125257627374	0.768985423372351	0.7948155381510029	2.6640198759385	-0.231136323120598	-1.54786871901249	0.8133827312212171	0.319570955786259	0.472612583726248	0.7819485894038101	0.0462330258854961	0.819032190034096	0.133205266139417	0.422895393130497	0.752032388427597	0.649503630910528	0.440959811622151	0.9840012580862044	0.8932727528388974	0.9936613278086815	0.984637657241478	0.987577572209486	0.8818320964853457
UHRF1BP1	2.863237431387	0.815766223938422	-0.151207988659845	0.0188249501443962	-0.9437920994683692	-1.02165933917757	3.15409106734944	3.68541290072513	0.384115762801707	-0.3774743507984799	0.0352671099320429	-1.50400335421851	-1.87274133016368	1.2452756123706	2.64787440776463	0.707838296245628	0.708684384670361	0.972117472829571	0.143818322571385	0.0717034443815645	0.2319487636240679	0.0132763220058924	0.9780870275206917	0.9976063740569384	0.9936613278086815	0.863492528966397	0.9063758134486022	0.4689530152092415
GNAI3	5.837556408159831	7.02082778019958	0.0567122910590752	-0.0184310596351725	0.214207209055832	-0.0354850405607526	-1.31588584945295	-2.40406327415482	5.16871957494675	0.207053908463998	-0.0496810155172075	0.491201216684673	-0.0939236401857887	-0.815007692298325	-2.28545075456806	0.0001116697152665	0.8374662771479889	0.960729687340294	0.6271231930987621	0.925851174921576	0.424807520502587	0.0301084860272486	0.988620983332415	0.9964840992713372	0.9936613278086815	0.9940855429734428	0.9633304896945082	0.5459572971023777
IPO5	4.51027719308023	5.49355471667226	0.154182561887711	-0.7655558809264691	0.4764359028674389	0.173404829142533	-0.805661137170345	-0.603229363538843	3.43722071598418	0.38360677207124	-1.39045985930731	0.715399302811351	0.316933227869858	-0.389014329440274	-0.406509103335361	0.0018552843119085	0.7041673272034941	0.175343467173755	0.480285834556639	0.753645342143678	0.7002082903069781	0.6874590524978199	0.9780870275206917	0.8968813962450558	0.9936613278086815	0.984637657241478	0.9896820143280012	0.9509712801165924
OAT	5.23508295785193	7.28472024068171	-0.474587975107587	0.230182258866118	0.3166241710047819	0.6648005688676141	-2.7511805887654304	-2.22882650105727	4.32964349654687	-1.5985600679277598	0.597034409571006	0.693249430601438	1.65999112006025	-1.4074610908275902	-2.07416003870726	0.000285204798803	0.12124908439555	0.555364822910837	0.494097531469035	0.108132962593417	0.171599345246026	0.0474627673084713	0.796546737239	0.96350365437635	0.9936613278086815	0.8781479967257181	0.8878243552567505	0.6095191915759129
WDR3	3.24864287916331	5.230688054780081	-0.0017340407789328	-0.288448954857557	-0.624460146908514	-0.2395417844207769	-1.7398795725050402	-0.463708970942801	2.5838431914286097	-0.0041187686260738	-0.507893894982666	-0.927712447727936	-0.414068871638503	-0.7050359199897479	-0.318618117290086	0.0279884638543809	0.996743838807177	0.615535517714376	0.361489740772342	0.6820903400765	0.492541161040001	0.752404280859363	0.9988210727206586	0.9698924177210392	0.9936613278086815	0.9786392984623632	0.9654472840279772	0.9672113179793772
PKN2	5.16923620525111	7.8779954837765	-0.385190061736825	-0.971430865583972	-0.375843844568514	-0.3035311416069389	-1.99145338453678	-2.6327964218439	3.7486810641122	-1.05073327947831	-1.95245116474688	-0.6515563149932591	-0.5890589579196159	-0.8084162057808609	-1.9128028395002696	0.0017550033324537	0.302434622380313	0.0610869161643572	0.52022348431497	0.560550174127189	0.428204389528327	0.0660646385329515	0.8817785855205006	0.8195930327854576	0.9936613278086815	0.9650620308153502	0.9633304896945082	0.6474720167504732
WDR18	3.8538004915069504	5.41725700807946	0.262933734375577	0.8482324182801099	-0.113048932190021	0.618410511918934	-2.90949038957188	-1.20193173871427	3.92867214010176	0.75843142301941	1.77242045408141	-0.193989714735198	1.2942443046170902	-1.61451970399022	-0.961108228964164	0.0005086069835414	0.4545297838837299	0.0872067610694196	0.847584466068206	0.2061542806181839	0.1176291776631709	0.3447246890929519	0.9322048151086544	0.8699090274994083	0.9969122851502544	0.8956420149355914	0.8484695041063366	0.845854370423533
TRAM2	3.23053993492278	0.309979760622471	-0.0504145073748952	0.9791949772333092	-0.114744123488738	-0.485650690842795	2.82914308104879	2.00053642838981	0.25966703644433	-0.171035663117739	2.4700950708102503	-0.240548375577832	-1.22366717825544	1.8371519717209897	1.9149798823207	0.797020431038984	0.8654257400147259	0.0198655487024158	0.8116577498792259	0.231275788125178	0.0768233370760812	0.0657618519882841	0.9903266221010564	0.7642698495065251	0.9959558013152732	0.8964795740419742	0.8037936552232785	0.6471332849259829
DGKA	4.77731140627063	4.55999602667233	-0.482459285339122	-0.277032151608136	-0.2801204498802579	-0.033505389179971	0.9279327603261652	-0.5193988645591701	2.36697059414828	-1.15150750799651	-0.493550030427162	-0.41993742720001	-0.0593999805245236	0.3942907888833279	-0.342527021912081	0.0386600236229963	0.259595063827961	0.625488824320028	0.677742541583577	0.953083915026562	0.699096238275561	0.734516194956335	0.85910467516978	0.970619696726987	0.9936613278086815	0.9942241083452136	0.9896820143280012	0.9625716264548744
ANKRD44	7.12764902309301	9.35866419441842	-0.0023791869651904	-0.704268766955711	-0.372802169990988	0.19103987798592	-1.94720922014142	-0.3720356634787121	8.729397308506499	-0.0105000702307106	-2.30029818776468	-1.03422545275667	0.6280509735019921	-1.5098052798982	-0.4449242538263471	1.6875181692853202e-06	0.991698463142004	0.0291126506201984	0.309883862585509	0.5352841161377971	0.150485679631452	0.659795575319738	0.9982907184712346	0.7700324549642055	0.9936613278086815	0.9637152993743314	0.8712807024112925	0.9430331141078678
KARS	5.61932833469936	5.85620041015514	0.344197523700274	-0.220971059332582	0.139425673718084	-0.238451109200927	-0.123862199925238	0.79980397103783	4.7592829282847	1.35228648379371	-0.6369611144650289	0.3407962190224319	-0.677142417991505	-0.0847035205866801	0.8647830767453991	0.0001935123419674	0.1871064774173389	0.5293240399788111	0.735801656015732	0.5040527210247561	0.9332871522358248	0.3945547773323929	0.8235033114795741	0.9615375217306392	0.9936613278086815	0.9565752992791108	0.9956938785833724	0.8633651487654348
ADAT1	3.553730005969029	4.63343469710537	0.0597240925910929	-0.21964747543717	-0.0119864320792955	0.5723519191087679	-1.42151558951603	-0.0663677707030196	2.8978626240773	0.15103976279682	-0.408112727320455	-0.018321328915724	1.0652246393092	-0.685388259095428	-0.0469843440313066	0.0072205718360593	0.881027270951702	0.68629502283639	0.9855124461577242	0.295874235374256	0.498734530471493	0.9628592252033992	0.9923231765975852	0.9793496967109117	0.9995508005788502	0.913269904149148	0.9656734995141824	0.9982307773126412
TBC1D22B	2.9617774585625805	0.266965235787606	-0.294061590736365	-0.133756400040658	0.214850579164818	0.0170090982988148	3.15364833207521	2.7041835259674305	0.166354296998022	-0.7602835367511469	-0.258435545929913	0.3436880188680269	0.0325994286685142	1.5328647237682598	1.98053227076839	0.880858431644869	0.455996386503467	0.7983793561139371	0.733703417946703	0.974298124555822	0.193902341752361	0.0580046690902014	0.9325098392619324	0.9878887127303664	0.9936613278086815	0.9944457262057346	0.9014975679161048	0.6290603240944876
NDUFB4	6.823355035440179	4.59573710225172	0.160972855888099	0.209888943847007	0.124131633906205	-0.0367962657966026	2.40006808092135	-1.5441191899024702	4.3592432789157005	0.6542212937114921	0.638983053394182	0.312636928773279	-0.1109970560986469	1.82613871961395	-1.40779855479123	0.0044154231824114	0.5186986930249811	0.5281044881354721	0.7569325449618121	0.912603370564212	0.0984196307633529	0.170293613567018	0.9421225007091868	0.9615375217306392	0.9936613278086815	0.9940855429734428	0.8256981171369355	0.7651725446998455
SPEN	5.45012148553566	9.15317484406004	-0.15918805179137	-0.4795056089395039	0.269798075866159	0.2931163796344639	-4.09556388386381	-1.2132858900711598	6.05720134638539	-0.534745918171005	-1.16846494258052	0.574339064449202	0.7140633868637309	-2.26954922796398	-1.12497698056663	0.0002559821042678	0.597061945143558	0.252493214129124	0.570448551782844	0.481174826484794	0.0419027998130465	0.2701584167089189	0.9580531480610566	0.919996454785785	0.9936613278086815	0.951570612938439	0.7504380585423938	0.8200801591872124
ZC3H15	6.67470249751534	7.59738628043121	0.178344849506325	-0.313909677547493	0.453031871528394	0.52340855812961	-1.1389505470415702	-3.04323770289832	6.91874136069968	0.638753714233691	-0.827118690616371	0.988974290374806	1.3959796003147098	-0.806927353188493	-2.4663721202385	0.0001846521661853	0.529198070011034	0.4155994708877339	0.331187494862422	0.175106106629876	0.43526899042916	0.0200596997710073	0.9436042984462072	0.953839403616345	0.9936613278086815	0.8870958121587941	0.9633304896945082	0.5027399880420362
MAP2K4	3.69733776556821	4.51185507703683	0.5523442150086589	0.0470706381742131	0.441329336642709	0.633416154058431	-1.73190912034628	-0.106164303194711	2.7436018616374	1.5944053562166398	0.100987339087996	0.7903680010937059	1.33546644989956	-0.8599816160707141	-0.0874813541504638	0.0189018717350126	0.12233657102937	0.920283137032604	0.4359568810544129	0.1928881714037089	0.4029384115499579	0.930914918843168	0.7978017575452383	0.9964840992713372	0.9936613278086815	0.8930205286662665	0.9588106982441724	0.9941666109121176
TMEM206	3.91227016135643	1.9344299514628704	-0.878625981553141	-1.0280391024789102	-1.15617454725763	-0.778872741337785	4.32095397332374	1.55731989505739	1.18800118076932	-2.18314955859119	-1.89061235459442	-1.7920482788035	-1.463597029467	2.07927024521706	1.074542182308	0.244812752785451	0.0375674318507307	0.0690664464699637	0.0839388321692233	0.154440911183303	0.0468680111878708	0.291752756259614	0.6649421942196567	0.8311459360854341	0.9936613278086815	0.8793963282415482	0.7640699234915831	0.8332915509868821
SLK	3.90184912026295	-0.724544874386827	0.0858373807147686	1.29493630940105	-0.5468718977103929	-0.144701320472742	4.55297165268384	2.23411089772296	-0.293184976501894	0.222592112368475	2.44854527947216	-0.9119883976618548	-0.268796628737947	1.6199338802663	1.5958260100018102	0.772130467608183	0.8255689366036271	0.0212655766011886	0.3703914729602489	0.790145583001616	0.117276757837772	0.121935236488272	0.9853472081644852	0.7642698495065251	0.9936613278086815	0.984637657241478	0.8483550942197717	0.7397760448543031
CYB5R4	5.5780697396417	5.641121370887821	0.380842018346245	-0.0537491258059517	-0.0291924225406484	0.356728989394792	-0.4642700643015229	0.8195923592915749	5.41875233802726	1.4251143989617898	-0.146090654212935	-0.0656896440555989	0.9989499525331608	-0.344616555241958	0.80374874100771	8.83838249148497e-06	0.165176612021296	0.8848965297856529	0.9480917030141108	0.3263741897806889	0.732957753295586	0.428313277677839	0.810700251217592	0.9952541242404188	0.9978477184757398	0.9208420029036942	0.9896820143280012	0.8774889511100048
SEC61A2	2.80834056952119	2.53876434796876	-0.0994272799457975	-0.0058487478796919	0.478976063827241	-0.1199618818618309	0.241421644005421	1.4226212316857705	1.60444740152036	-0.255739714749231	-0.0111801672264429	0.757548153839741	-0.2270547865626619	0.118154281348404	1.03605654921002	0.119837151166643	0.8000212593117919	0.99115898384352	0.455050075479993	0.8220307798497529	0.906788970681338	0.309041176951969	0.9833388006252248	0.9982738991983948	0.9936613278086815	0.9882586549048936	0.9956938785833724	0.8359837182156266
ASB1	4.04998113163171	5.03189145173274	-0.450453663436237	0.4800283167300579	-0.551045952075214	0.370185270074437	-1.37636120035844	1.31593070317129	3.92643057864192	-1.4030209832801102	1.08197396453004	-1.02868307656367	0.8409314510532329	-0.8243441378762421	1.17189924308648	0.0005116624872457	0.171602824567501	0.288494699210825	0.312433416929166	0.407510743680584	0.4167113276580421	0.251112918579508	0.8136126328406268	0.9275309513123416	0.9936613278086815	0.9426813744740732	0.9617410187229258	0.8106422562106049
FAM107B	6.49246786660603	9.69735216002691	0.422931943562242	0.0425995971534411	0.279527648969323	0.297602351300985	-4.07331102132087	-1.51663006536652	9.62384401127833	1.60184699480075	0.1141519364309059	0.6355335807656121	0.8309433893553921	-3.0990100248531003	-1.439974961241	2.2283716980098798e-10	0.1204127178424359	0.909931967353808	0.530240804069961	0.413035500615696	0.0043906072217539	0.160962640118718	0.7918786764115814	0.9964840992713372	0.9936613278086815	0.9426813744740732	0.5484032111239143	0.759118594763203
TBC1D1	5.23954920989243	3.62519496772501	-0.0043253163978308	-0.4601382345486249	0.0592371276027947	0.17208817104028	2.05988278114048	1.56821824926083	3.24294396610234	-0.0154340353699365	-1.21494092125216	0.129572451160582	0.461976512721693	1.43660613763782	1.46576619280662	0.0030537546031788	0.9877953623820128	0.234534931631296	0.897831037616874	0.647667694807454	0.1619103491091519	0.15385279336007	0.9982112391729988	0.9138488606994364	0.9972015973037164	0.9719166421606196	0.8786100904379912	0.7552672043636492
CDK13	4.8810760440827305	4.936527855156911	0.142119247237532	-0.148634262862653	0.0317160419303955	0.0202252159624814	0.0707392376503204	0.11361059241211	3.79560646380142	0.584535046577579	-0.437575303013977	0.0823486891436838	0.0588900725859696	0.0471385321148618	0.132804229158064	0.0009878183722038	0.5637171166540129	0.6651674281716229	0.934995783364025	0.953462480183577	0.962752631638821	0.895353424943967	0.952363375893034	0.9793496967109117	0.9978477184757398	0.9942241083452136	0.9974696067906856	0.992405480950024
MTHFD2	5.30040883336355	5.09328723836602	0.5156685497456021	-0.607905276665611	-0.0758095371623888	-0.421639137592594	0.8061102622222249	-0.7952298864795201	2.79767295040796	1.61091903490029	-1.41746966229254	-0.147449943656973	-0.927206361775783	0.382785941348081	-0.663679583995972	0.0105176235438564	0.1187486718487969	0.1675275286006659	0.883874285901529	0.361745874067979	0.705007288477102	0.5124711112650129	0.7893331825181278	0.8932727528388974	0.9969122851502544	0.9278763612760396	0.9896820143280012	0.9026260719235624
SLC9A7	4.06395914683645	6.055215194643461	0.5896871844665319	0.0377708134773922	1.78485665477399	2.0017550633113	-4.16491044972822	-1.03989018505942	3.5190675439176897	1.76535784709509	0.0839140157646733	3.3787236726046097	4.37345251246678	-2.03063467426773	-0.8824044576250809	0.0050601597532703	0.0884329163709001	0.933722278415478	0.0021908392284584	0.0001564469485813	0.0605562818832312	0.385079012908982	0.7628307503828359	0.9964840992713372	0.9416637189828828	0.3234228968119707	0.7872316644820055	0.857268184067117
FOXJ2	2.78411208647676	3.42919384472237	-0.5595814690739449	-0.0288428257716105	-0.7262888309298101	-0.7158547349311858	0.196468728431133	0.7301990156511469	2.06798499465793	-1.42766953569386	-0.0546011432430687	-1.14569362094145	-1.34255734746347	0.0931233524501843	0.53225502852507	0.0788858626638945	0.165504936148103	0.956864139776592	0.261666531692741	0.191187289905211	0.927522261677659	0.5988111198146711	0.810700251217592	0.9964840992713372	0.9936613278086815	0.8919193500629443	0.9956938785833724	0.9272808902531392
YBX1	9.46609832192658	8.53313553049759	0.1585412450106409	-0.04451270902985	0.269184926018385	-0.139137804468283	0.977978163651111	0.0583701449424805	6.47675939305336	0.6665502842691889	-0.1411300252239969	0.7197904278663709	-0.4261881623461929	0.634806016478665	0.063014577762656	5.431505842573951e-06	0.510523748363646	0.8887820474033169	0.477714953390252	0.6732297460094699	0.532361403555545	0.950204625143898	0.9421225007091868	0.9953406541125	0.9936613278086815	0.9784186071205936	0.9700154754049364	0.9981557291549132
PDE4A	3.24403250807935	4.52078705899467	0.253375413514105	0.129546554108743	-0.0994489450904883	-0.0432429964355377	-1.6422422035953603	0.0087606838212127	2.42421117920777	0.559015161908298	0.209246691281172	-0.13345149718939	-0.0696463241430155	-0.685209790379147	0.0054659013474151	0.0438696091326999	0.5811917781555489	0.835844351307175	0.894794409154814	0.945019797519392	0.506119749097336	0.995677779800787	0.9568700154238876	0.9936125793926172	0.9969122851502544	0.9942241083452136	0.9656734995141824	0.9993613603436956
PPP2R5A	4.3439986817965	4.80416611835697	0.293476180711326	0.0777894754639998	-0.122389369319425	-0.399685128363251	-0.424725595577705	-0.6035529773013879	3.76210769318308	0.9026685077532032	0.17217990901053	-0.229054407776409	-0.9122660073093009	-0.257184163499774	-0.508097619441429	0.0007922099378722	0.374402087013659	0.8645345652741491	0.820491474287636	0.369416848539877	0.798917205471078	0.615364615654957	0.9062302079347404	0.9952541242404188	0.9959558013152732	0.9312812695890792	0.9896820143280012	0.9314601115870932
ELAVL1	5.60946417094269	2.77660501973378	0.2672300524277149	0.273519504644483	0.1833109662233989	0.133937365045943	2.79340458651977	-0.0249178084996305	2.58748792268256	0.993566300096729	0.7549893189991529	0.4188030094339879	0.376943313922769	2.03239824990315	-0.023210800163462	0.0151519341077557	0.32894330173752	0.456559357203442	0.6785553771226421	0.709057486200055	0.0516963325059211	0.981646749959427	0.890530700633879	0.9577421049950906	0.9936613278086815	0.9786392984623632	0.786459029058532	0.9993613603436956
DIP2B	4.324365869524431	6.033360147214661	0.257077763006461	-0.7766275108326429	0.552760251919391	0.9521008331436348	-2.1446757019462703	-1.01649314402087	3.85508032084335	0.871084851458405	-1.98019211084057	1.17592766436996	2.31890463311396	-1.1590628329143602	-0.967332511495074	0.0012054671818336	0.391115747328135	0.0576135144565379	0.2496481975198719	0.0279380301057077	0.259086992002342	0.3416630401265519	0.9125891568571486	0.8191029940448804	0.9936613278086815	0.8220035011260843	0.9218023576034696	0.8432766117773177
SMARCD1	4.888367275068831	6.1942403795513705	-0.118452766748517	0.50497738741043	0.943102823603312	0.4752985343951479	-2.34767335257709	-1.86471306841036	6.251805670099	-0.464360674025661	1.42113499104795	2.26434993976356	1.3646296050446298	-1.82683292651847	-1.957838273109	9.31948257201592e-07	0.645979838562247	0.166319780379619	0.0314883733929815	0.1832368245580069	0.0784038913629566	0.0602822285008507	0.9674137503606902	0.8932727528388974	0.9936613278086815	0.8870958121587941	0.8037936552232785	0.639308896995864
KDM4A	3.48526468239812	3.13841708057184	0.0288856601535799	0.8743912891285899	0.0075219675486826	-0.6483652997239571	-0.0079421534451088	2.08996185215228	1.7010228044054898	0.0784262219011833	1.76297905511446	0.0129122180359993	-1.28291701826063	-0.0035691762122292	1.63547070771549	0.120337126268627	0.938054639659072	0.0888718729082246	0.9897894622878828	0.210318743669403	0.997203962421265	0.113306968386279	0.9957428804294786	0.8758102546021174	0.999850901191896	0.8956420149355914	0.9997775693773872	0.7228091101861991
NFYC	5.04362905625699	4.298459306251711	0.101053453869262	-0.329133256966033	0.0144383638502002	-0.491460455913052	1.39703033168281	-0.360458921725595	3.33694827480657	0.335063326337132	-0.80535748549457	0.0297801021379623	-1.21371467964573	0.8718427027478058	-0.320684761753086	0.0088898893013512	0.740199440750167	0.42755438857857	0.976457193824376	0.236701557857628	0.398630400051639	0.7508307334077321	0.978507059273402	0.9549125393325412	0.9995508005788502	0.897920601435982	0.95668122650277	0.966513945149282
CD84	4.37036836969311	5.874728048216679	0.0025519984862905	-1.08323279153263	0.740586232822339	-0.0788020165778668	-0.8994694690222341	1.31776421414083	2.93882850039104	0.0065366458336557	-2.00411074770394	1.18807796677274	-0.143171145952445	-0.392269750825146	1.0056311665746	0.0072382652188068	0.994831972085013	0.0550174121236553	0.245040447200101	0.8871829176027649	0.6979160960488449	0.323582093837442	0.9988210727206586	0.8175984775455675	0.9936613278086815	0.9940855429734428	0.9896820143280012	0.8397144601341967
ELOVL1	5.11874788078938	3.9624854513138894	-0.3652683482783929	0.217858172084419	-0.4764371320406559	-0.364886506418285	1.69231659224173	-0.542101027435295	2.68132269560452	-1.12393478661952	0.495345658543008	-0.918163776402612	-0.8340334114189741	0.940210582206472	-0.4507968454025129	0.0224437081668648	0.270907147765863	0.624226928900683	0.366403059404227	0.411955307780201	0.362392865302636	0.6556076698775041	0.8648255746961564	0.970619696726987	0.9936613278086815	0.9426813744740732	0.9499882979890688	0.9425827170400224
SPI1	6.02234520043087	4.55507410558321	0.343702107195011	-0.288135654555622	0.0108564554188997	-0.396535292039615	2.00319728256787	1.16480730239085	2.83093990505898	1.14738505774134	-0.7331648223806179	0.0225194351528209	-0.9485719077879008	1.06974683650482	0.984455073302764	0.0119365019916037	0.261018497569178	0.469601293190988	0.982194491595308	0.351051353942114	0.296990716379898	0.333517611665599	0.8599612043850453	0.9577421049950906	0.9995508005788502	0.9253353749149668	0.9323354049147208	0.8397547651487927
ZNRD1	5.9437075921665095	4.23744612164378	-0.2449060447370089	0.227780962042985	-0.260767863015982	0.439890317475492	1.82704276165318	-1.17476058129036	3.09443955804551	-0.715018014654346	0.486114926479721	-0.463306191877769	0.964908771396858	1.04352212864952	-0.8315752697489108	0.004441110326231	0.4805177405056429	0.6306686072324991	0.6467261181500881	0.342850915281353	0.305632797371245	0.41268460423523	0.937490653449993	0.9708702699388548	0.9936613278086815	0.9241428942863992	0.9339133234874728	0.8712903159408932
ZBTB11	4.17876640693213	4.32454407494538	-0.4788075413030629	0.168984009091956	-0.725266030986083	-0.246958432534411	0.224246428708346	1.11542561726272	3.13376386563263	-1.37976834707865	0.352394462509487	-1.2747090474714	-0.524078957644145	0.125499127408916	0.896895541174105	0.0040241331162217	0.178577614884017	0.727181205998882	0.2128894114784469	0.604347852315961	0.9010251840172748	0.377421775762478	0.8212109438370593	0.9829978026965248	0.9936613278086815	0.9666726587859582	0.9956938785833724	0.8548840806670336
ATXN3	5.00284796376273	5.472389594415129	-0.0587670563912555	-0.102310193554217	-0.3467277842871369	-0.0607106119213167	-0.226538856169858	-1.27369470034308	3.77101054464098	-0.190834077647302	-0.245020911469691	-0.701869321451543	-0.145064987921386	-0.129569220700428	-1.14919657261145	0.0019773185623199	0.8500435163661479	0.808227364451412	0.488554259424074	0.8857437046805029	0.898253712605653	0.26020640727338	0.989180683116246	0.9903783382203812	0.9936613278086815	0.993963164377446	0.9956938785833724	0.8148278044535087
GOLGA5	3.8847350929615097	4.35407757123728	0.1419455280799	-0.0183755183891719	-0.721173826907236	-0.3487990912612579	-0.13587907882224	-0.1909222505730919	2.7289670727463697	0.352494655092678	-0.0329735171833598	-1.08391499884915	-0.640343355703953	-0.0657188791120803	-0.131853452747837	0.0108542430834275	0.7271069000022671	0.973929640007782	0.287648033397644	0.5271553506516379	0.948068635735982	0.8960431209911279	0.9780870275206917	0.9979257736284818	0.9936613278086815	0.9634670801468084	0.9959234040730438	0.992405480950024
LRRC40	3.902573127173549	2.57293294417382	0.335446644612365	-0.224368490239837	-0.1783785785866589	-0.2801258471742	1.6840883473471	1.08734967479264	1.91106272065525	0.99795544011387	-0.491986675493061	-0.325158750666812	-0.6284131342847961	0.9704276149140258	0.8987142671387759	0.0662836328874909	0.326847739358132	0.626564028282055	0.747478151304567	0.534826240371641	0.340142211410852	0.376468744001897	0.8894961928772833	0.970619696726987	0.9936613278086815	0.9637152993743314	0.9456059177856057	0.8540716780765797
ISOC1	4.15612842254884	4.20305156136658	-0.259095598597131	-0.759575170522441	-0.352429770525504	-0.411806552861252	1.03576580725221	0.161801556753904	2.6424346144559303	-0.649668328150949	-1.3946850293273798	-0.541405720264706	-0.767532517147784	0.505019855198983	0.112100205281616	0.0133227737450601	0.52120103998565	0.1740781359167559	0.592510144767641	0.449189385366024	0.617496928568276	0.911543748589695	0.9421225007091868	0.8965682238073943	0.9936613278086815	0.9479748897151186	0.9818946978349132	0.9936666749885156
TRMT11	3.8637351446794894	6.269973251681429	0.1630499629925459	-0.4332265840664079	0.145720903960228	-0.557159090129252	-2.19694574974427	-1.12183334526957	3.26906370346819	0.377881741314751	-0.7232849039776591	0.207104199643953	-0.925489741243326	-0.921373068409168	-0.7362219021436509	0.0130041296448785	0.7085530649350742	0.4756269329537739	0.8374297962761059	0.363395180992183	0.3756906391431429	0.467730784833595	0.9780870275206917	0.9577421049950906	0.9964203553366048	0.9278763612760396	0.9499882979890688	0.8931743095524013
THUMPD1	5.83428454650334	7.46616628217035	-0.3844042197569809	-0.3978661967353379	-0.322405545409125	0.276200168839038	-1.38685607529442	-0.991667536095432	7.40518805945594	-1.86983689077831	-1.44193205404188	-0.989561944549279	0.990800397819626	-1.15283527031119	-1.27461299578007	1.01334123839632e-05	0.0720847816954394	0.160428640867682	0.330896045011896	0.33048707152342	0.2658217020059439	0.2129393560230919	0.7493000634911117	0.8932727528388974	0.9936613278086815	0.9210913322797902	0.9222292175309522	0.7894051230849758
MSANTD3	3.1421321105676605	3.57125274806763	-0.1148589825120599	-0.514016998275944	-0.436581341627835	-0.752123450372147	0.49737063367483	0.868718789911792	2.47489773425098	-0.320879291475771	-1.05721868798802	-0.7470012721916959	-1.54678563514237	0.2667744435679289	0.6854550685987739	0.0196488004010758	0.750684633561119	0.299448232862493	0.4612900019946699	0.133144223909505	0.7915977954694599	0.4986930237640389	0.978507059273402	0.9285752373313688	0.9936613278086815	0.8781479967257181	0.9896820143280012	0.8974241456812674
ATG2B	3.32678087487252	2.44561305493322	0.0667662235992536	0.44873261772959	-0.108842585405255	-0.2243862184724369	0.776729439238241	0.505615012496362	1.0401307328973102	0.149300246098273	0.7447990357730241	-0.154171765859431	-0.363626506198486	0.277085617738941	0.325118329485102	0.322904616866103	0.8823948725375809	0.462605179634861	0.8785918805379641	0.7188978531900699	0.785803233967869	0.747536248774693	0.99247001981055	0.9577421049950906	0.9969122851502544	0.980128441324215	0.9896820143280012	0.965317626830576
ARFGEF1	4.24777341976995	7.58346997474342	-0.0414610050908237	-0.590211474978051	0.280877794999165	0.499026664285744	-3.64142146049583	-2.03543659291835	4.9140191144897	-0.113491522594867	-1.1522146981039	0.462888284371811	0.978321716616056	-1.8592303688182696	-1.55103103090085	0.0047709624967252	0.910606286637712	0.25931593953817	0.647025521692644	0.337664939825582	0.0975640388146444	0.132157895462461	0.9946604245269024	0.9236161450630266	0.9936613278086815	0.9226150840844012	0.8239377125377555	0.7419605389719732
ZFAT	3.16535786184092	-0.192542694857369	-0.24261154133503	-0.33882207844122	-1.2030579762603302	-0.630171068631319	4.8673069255901	2.93131605104071	-0.0930735892203735	-0.563192311667119	-0.589782240104679	-1.76967161898873	-1.09112988876157	1.93042185310773	1.9458952776035696	0.927790992147763	0.5778847286065911	0.5601094954380961	0.0876792949181479	0.28499163619509	0.0757148462217739	0.0619870468558435	0.9568700154238876	0.96350365437635	0.9936613278086815	0.9118735411919692	0.8037936552232785	0.6437751595054777
MTFR1	2.96896428047675	-0.3850454383580779	-0.976432024168768	0.0251564368902275	-0.888100759986155	-1.37515375469625	5.28401657504832	2.6342248863380604	-0.175310215252838	-2.53126143206341	0.0488925802739524	-1.48053849179098	-2.60324548299485	2.04283261738463	1.9252917021099	0.8644871079899141	0.0172645786674433	0.9613520031865352	0.150119466283988	0.0146150055634054	0.0620541987756379	0.0647304725204521	0.6054271706369656	0.9964840992713372	0.9936613278086815	0.7980698681377588	0.7896287042481923	0.6471332849259829
STAG3	5.6703012481547805	0.168183183943854	0.987310242215317	1.13334472507062	0.194799879273823	0.369453462909014	4.39738685316086	3.53333625637583	0.0791732572499759	2.25278634993738	2.0023231388343703	0.275868409970447	0.6262384541491209	1.71098552102144	2.0834393224492698	0.938365635666526	0.0323140539463289	0.0550358325902779	0.7846890814887241	0.536793694649409	0.108391282745389	0.0464585784608134	0.6373813247575818	0.8175984775455675	0.9936613278086815	0.9637152993743314	0.8445801807113645	0.6060926177770427
FECH	3.02733434176774	-2.8168739103421	0.436509346183753	0.8227855019814742	0.0408562394312213	-0.1771287585089689	5.78191816966509	3.28681115523655	-1.3927388881970502	1.36996536563449	1.94898572604722	0.0834007223287379	-0.405998963725873	2.48991553397035	2.86467087475866	0.179104907231941	0.181846487790488	0.0616654908696255	0.934169416269359	0.687903682206726	0.0201782329989683	0.0078322957843455	0.8213127491854391	0.8195930327854576	0.9978477184757398	0.9786392984623632	0.6993155912545959	0.4254235412600664
MYO9A	4.045613877720971	7.313172528115491	-0.0565946644865695	-0.859693764340715	-0.77761560700719	-0.679995007946673	-2.43720565145296	-1.55066606544617	4.42932068985789	-0.13451778270331	-1.4268245498074998	-1.09391829470117	-1.1523318637241202	-1.12974411309585	-1.00957970440684	0.0001317001437729	0.8939554455456591	0.1646872545200799	0.283312693810205	0.258928526962322	0.268169713946451	0.321342067816399	0.9928802151061316	0.8932727528388974	0.9936613278086815	0.9067362285550848	0.9222423387090796	0.839006609019204
DDX3Y	4.25162219942488	6.64971173097003	-4.64961561312993	0.86426460205465	-0.250526542458472	-0.4859347963573879	-0.583517170421168	-0.367712199228976	2.8847251151692097	-14.6489033402643	2.13047930151019	-0.5957430172811121	-1.24409859024114	-0.2261763481486639	-0.30403843240867	0.0079164227630412	3.7209608722175004e-14	0.0428620799298323	0.556701395122893	0.2247600697621899	0.8227431239870671	0.7633710231313969	9.37217019689783e-11	0.8086806278896262	0.9936613278086815	0.8956420149355914	0.9913866464966252	0.9705052285788204
PFKP	3.96229132647494	5.46176087561591	-0.0080239729143643	-1.06078924800749	1.20485785502139	0.8603281542862471	-1.70477547377277	-0.172601056039857	3.51716111550655	-0.0209427702458785	-2.0562511172941003	1.90327511072874	1.6481486512831798	-0.84710938320345	-0.124529431794039	0.001507618703767	0.9834398409354372	0.0491869321966522	0.0673316571420513	0.110499866968664	0.404116863747449	0.9017858338002672	0.9976997681426372	0.8175984775455675	0.9936613278086815	0.8781479967257181	0.9588971743418626	0.993074037693884
IDI1	7.27170614622858	7.035633187711519	-0.265203493480542	-0.0189814167160221	0.260718123754553	0.516830376898881	-0.0041772092134638	-0.5035215200905689	6.21762972078899	-1.37319781689713	-0.0761586423775129	0.8725596896844878	1.97110608692476	-0.0032555019804449	-0.6348483972071489	1.61104795138274e-06	0.1809756345586869	0.939857720646763	0.390741686951365	0.0589132163570937	0.9974259517942192	0.530931213949886	0.8213127491854391	0.9964840992713372	0.9936613278086815	0.8577863801154427	0.9997775693773872	0.907473694818382
SP100	7.907976795531981	7.27588465241503	-0.111069060172204	0.1690859256581449	0.112335616938439	0.424843119889392	0.384011844352471	-0.48037465496444	10.173127925482	-0.692992955012353	0.784114679264863	0.439116939888302	1.9661784314514497	0.435131902470092	-0.698781157146676	4.71255195902984e-06	0.494247549124703	0.439577153059642	0.663952906778595	0.0599233041653773	0.670995608638869	0.490454421576894	0.9395421019989524	0.9577421049950906	0.9936613278086815	0.8577863801154427	0.9885610790030908	0.8952441003810626
KLF6	9.51143345425464	7.137800379157981	0.1335686581799	0.885744501524413	0.356709243562351	0.9405935313613908	1.3442045394251498	-0.8625135538838059	5.59009824845699	0.4225808358155449	2.0626212727771	0.688717035101022	2.19457521532576	0.817275296490083	-0.596435421781528	5.54485568328675e-06	0.6758287441750289	0.0485352598626724	0.496668820233275	0.0366527334876762	0.420671209533372	0.555676272634615	0.9778672098711624	0.8175984775455675	0.9936613278086815	0.8263162360174896	0.9617410187229258	0.9197905857935634
PLPP1	3.5737988166013097	4.90943209208843	-0.0134684825563679	0.662283923323066	-0.0377994463230789	0.170278918729426	-2.1698480686973	-0.18737170476822	2.39849674014664	-0.0397946196924904	1.48082832824557	-0.0723240363795	0.366521226018432	-0.9162823697956272	-0.155532661813554	0.0268975340807061	0.968542535304715	0.150016805122445	0.942887567964648	0.716763405957192	0.369020302501902	0.877518154192438	0.9961546600748872	0.8932727528388974	0.9978477184757398	0.9795515017251908	0.9499882979890688	0.9904501644164316
TRAM1	6.41155411783403	5.38378691234082	-0.0894195955241295	-0.261559530974271	-0.446400445114294	-0.4387059839405159	1.8786235588310096	-0.1311948562025459	4.83132282337501	-0.345794504498467	-0.7446213108487819	-1.06737537508318	-1.25954541663177	1.36095409206383	-0.1223040896540929	0.0010248385366329	0.732266121075024	0.4627802867794461	0.295029801698358	0.2197989233952169	0.1965213326337789	0.903534466365014	0.978507059273402	0.9577421049950906	0.9936613278086815	0.8956420149355914	0.9017291509025448	0.9931387463045512
TNFRSF1A	3.24482107633393	-0.41174566090981	-0.104344026546556	1.1990843742963702	-0.233024514204234	-0.343400892339375	3.4475569347290405	2.28460949087346	-0.2411199272124039	-0.2478817833359839	2.1225461839118003	-0.342410740636217	-0.6053608461264549	1.56481272071356	1.52990961620316	0.8112191306949229	0.80603473796679	0.0427696366982239	0.734598906363491	0.549814851615261	0.128859980748425	0.137259558869872	0.9833388006252248	0.8086686002161192	0.9936613278086815	0.9648002416462352	0.8677561245620875	0.7432201186729747
EVI5	4.23622703116742	6.22686403028154	-0.7338405092014809	-0.269111494837042	-0.0094269172597303	0.218275893636281	-1.8084028114870805	0.1911572596138349	4.610000609217099	-2.16570991408408	-0.57598620790964	-0.0168450029994256	0.468585986290961	-1.0306437823872	0.157262515096055	8.050671093196941e-05	0.0390030839118752	0.5692256476736021	0.986679728526826	0.6429932678691589	0.311528859791889	0.8761665233854901	0.6687795219373707	0.965581865825004	0.9995508005788502	0.9718176841815016	0.9358480678797788	0.9904501644164316
PKM	7.49639384721018	7.2896976380215	0.311562153998787	0.000383989910261	0.292639049520703	-0.122667451354334	0.0460579094001174	0.0805321225817495	7.03203546547565	1.5223896758465298	0.0014099585498368	0.8943777341979019	-0.4334175001601479	0.0371953924886364	0.0952247649280739	0.0009038791804436	0.13915780911331	0.998885014016723	0.378760316490882	0.668389370849939	0.971266708062332	0.924820376458247	0.8106633787734077	0.9994495449862036	0.9936613278086815	0.9766693566917222	0.9982160648503514	0.9938996874243428
DHX29	4.88753468066809	4.96936570605715	0.197630134286685	-0.437835364257596	0.177922786057548	0.459737656340687	-0.294475269844356	-1.54620764232843	2.88619495075252	0.674238440271611	-1.08162288243164	0.381085090643375	1.10431946172668	-0.15205726145338	-1.43859625817529	0.0077923587761803	0.5061851251384579	0.289405220445775	0.7063076760478051	0.2792640321095819	0.8802321677668481	0.162267450681004	0.9421225007091868	0.9275309513123416	0.9936613278086815	0.9096156846612948	0.9956938785833724	0.7603928212144724
DNTTIP2	6.12379480467008	7.25229957810556	-0.254064820832051	-0.21865201335336	0.386208803777495	0.450829186631798	-1.39783023343757	-1.30787761136857	5.15172655691422	-0.9373084753048392	-0.602707348029674	0.916621472328498	1.23074231219952	-0.840928782958373	-1.23863589763603	0.0006381232392993	0.356615012316881	0.551629390050546	0.3673638766862129	0.228734826631874	0.415895142900262	0.225787320765838	0.9024887388581564	0.96350365437635	0.9936613278086815	0.8956420149355914	0.9617410187229258	0.8002138381951209
METTL22	3.3040349697261298	4.3616588155677	-0.232420246955457	0.169287653316897	-0.593089456867887	-0.490107839418644	-0.771555473249995	-0.0824785591503511	2.383176371764	-0.5143905609635421	0.274117381329971	-0.7994463701725909	-0.792450862247169	-0.326319346625052	-0.0516316499936622	0.0459878184947948	0.611568680716955	0.7861267102151	0.430792196504551	0.435388900583165	0.7496313080218839	0.9591903258844632	0.9597793380921608	0.987535566734436	0.9936613278086815	0.9479748897151186	0.9896820143280012	0.998199764586584
TP53BP1	4.12929207858057	3.78932332804787	-0.0943069594563709	-0.1597439336813869	-0.167577217353444	-0.462208279373924	0.963186256105574	0.0639516629737533	2.03390786777612	-0.243702103387271	-0.3048157365012029	-0.273465769871872	-0.8740769920860072	0.429854158138692	0.0472012362313717	0.0634203878179302	0.809258103367539	0.7627641031375221	0.786502306538414	0.3897624367961889	0.672698101084805	0.962688091792726	0.9836259369559603	0.9847099630188368	0.9936613278086815	0.9391997685769312	0.9885610790030908	0.998199764586584
RRP15	4.90862850043067	7.0262418049651805	-0.8200443033277329	-0.429306101115159	-1.01844165091519	0.424974404134791	-1.46662778193536	-2.28727452879304	5.239974193058139	-3.11359560771065	-1.2095416804038	-2.4602234745569	1.19634450884191	-0.9331285631959207	-2.48201458185296	4.468185911646121e-05	0.0042340937495816	0.2366231230652679	0.0204126978520485	0.2416040599564139	0.3601780214142249	0.0193820357215757	0.4622092367368883	0.9138488606994364	0.9936613278086815	0.8998746410576232	0.9499882979890688	0.4992724580272588
RHOA	8.3349200881838	7.214334749508329	0.211145509104548	-0.166774335418389	0.238900788341636	0.123073446675411	1.10741784967513	-0.106095428802491	6.148817096666501	1.016788163405	-0.613610930613343	0.729159953151389	0.4304577319399729	0.8080780054237341	-0.116975133305699	0.0005437511774294	0.31805145586059	0.5445584709154989	0.4723611829360349	0.6701604734162551	0.437612709456342	0.907749131474474	0.8871873090257423	0.9628423617170078	0.9936613278086815	0.9776812582781306	0.9633304896945082	0.9935441636828464
DHX8	4.29634900035913	7.22415746830447	-0.165517117434307	-0.209298265199406	0.20906137226365	1.09400378097915	-3.72140337059085	-1.9645108911226896	4.80210115872907	-0.4357419814179961	-0.3953726216948479	0.326632343584622	2.09350699636253	-1.8956746205867	-1.41806501883943	4.76419160173786e-05	0.6663648999196539	0.695564161604236	0.746375090357117	0.0454828141976304	0.0683683283894964	0.167205972462359	0.9744585952077348	0.9793575357593614	0.9936613278086815	0.8297656951935671	0.7974801318034299	0.7638502981260317
PRKCZ	3.62912824763126	4.19022496932904	-0.0370397365715206	-0.350638103767337	0.0212514201885116	-0.599465654564479	0.0065807561793655	0.255243469644601	2.69830582908769	-0.0953741126028537	-0.6590232132627329	0.0334370535361771	-1.13254856932303	0.0032760172526187	0.1841521259293839	0.0116753734100784	0.9246969895113348	0.515264497802958	0.973563287574874	0.267009515918006	0.997409350669979	0.8552213385085491	0.9957428804294786	0.9615375217306392	0.9995508005788502	0.9088947293004216	0.9997775693773872	0.9860546496955032
ZFY	3.27664471862539	2.2893551576520403	-2.78792463496359	1.46784060895155	-0.4808947781303839	-0.205474877677348	1.94554636681973	-0.398141151396955	0.909136535371904	-7.0411816353116	2.75742914009832	-0.802857839900415	-0.380291451188549	0.6726331762127061	-0.278752764194301	0.3757006544914	1.38185649589171e-07	0.0103401283565639	0.4295607840076829	0.7067281789689951	0.508199921090974	0.782483589385558	0.0001740275524513	0.7302848901789232	0.9936613278086815	0.9786392984623632	0.9656734995141824	0.9736294258475904
IARS2	4.81284688787309	7.07939471508425	0.2265306000270839	-0.579908920491948	0.7232476060606658	0.8280512767832191	-3.0068503559591098	-0.064439996303554	5.2544519122903495	0.7115921311172729	-1.34932517977543	1.38112092222495	1.9117385536914295	-1.76146713072844	-0.055384499267559	0.001210198019873	0.483257482235946	0.188293687531833	0.1781747183309429	0.0673712935193328	0.105343522046532	0.956226392939355	0.9380014417400314	0.90155778793068	0.9936613278086815	0.8618048368279382	0.8361176617360869	0.998199764586584
SYT1	3.35393121498639	5.008186174416441	-0.0561722265784197	0.745307599282033	-0.0919217527959946	0.397876518254065	-2.6711580358374705	-0.811807964269	2.30200069487405	-0.10668075076032	1.03383144836502	-0.105860310842144	0.548419627890279	-0.955452344080755	-0.4369124385525109	0.1025709972605359	0.9160892462279028	0.3111601236157461	0.916452662936842	0.588864103463131	0.377477303196254	0.665576534898404	0.9949148622977692	0.9321850268892778	0.9978477184757398	0.9661586896879812	0.9499882979890688	0.9451644448160308
IDH3G	5.22582224579501	5.486998096665059	0.107560045000655	-0.6334336020726079	-0.770235823438001	-0.434275508658426	0.274306228981631	0.4926023908008329	2.48691824595267	0.282939716362214	-1.27024906842252	-1.2923016314678	-0.830028965267653	0.110126465848426	0.359694462952517	0.020167980624016	0.7794702401267579	0.21537679093721	0.208022279136581	0.4138418569692129	0.913099907805072	0.722016996787777	0.9817163448133056	0.905235012515725	0.9936613278086815	0.9426813744740732	0.9956938785833724	0.9576404469986436
ROGDI	3.2635117516886605	5.78816939110775	0.1252525828122959	-0.611009553056009	-0.1749162896238709	-0.784926021963761	-1.92891218577104	-0.387173399535816	3.99036756039167	0.344967671491705	-1.21885104685302	-0.2914596073565539	-1.56596024656638	-1.0251919760001802	-0.299473116894366	0.0004311982319155	0.732696636978231	0.23307033315035	0.772848201607299	0.1285911298521569	0.314048522394469	0.7667908692656559	0.978507059273402	0.9138488606994364	0.9936613278086815	0.8781479967257181	0.9358480678797788	0.9706937269410604
ROCK1	6.675353051756471	7.96369971902657	0.343037804332117	-0.3867044137636979	0.3850623969722561	0.40262040408551	-1.6076639401290198	-1.82393099312436	8.68526851644848	1.88878758062623	-1.57084592377252	1.3413067115209	1.6189490713502	-1.47997257240915	-2.43236539221633	7.46834397600593e-05	0.0693280298242938	0.127491250888661	0.190868219081746	0.1172088119775069	0.1682956609851969	0.021851669562494	0.7423213045529002	0.8932727528388974	0.9936613278086815	0.8781479967257181	0.8850321868460654	0.5097081954411714
CBFB	4.745980232633031	4.41370540014041	0.106623433185259	0.0403128699960699	-0.203567561520149	-0.608055594946486	0.75068391094935	1.03015756263013	2.84335531257438	0.268518141355919	0.0731489705001552	-0.314048543806455	-1.14519534735781	0.375216802037254	0.7032124260990201	0.0082445062110973	0.7902690426270029	0.9422076292168948	0.755812125588074	0.261822785494	0.710326608552647	0.4877298491907519	0.9825561221855024	0.9964840992713372	0.9936613278086815	0.9067362285550848	0.9896820143280012	0.8952441003810626
PDK3	4.01662122289871	1.4601391203945902	-0.3259215188048319	-0.259377016297412	-0.993091798303964	-0.175669670527986	3.58156692142912	1.52074256030848	0.8017743411056791	-0.7243048325128101	-0.4260013570045139	-1.3600904259397502	-0.297215795224613	1.5344125127596298	0.934431416383269	0.469928146148783	0.477817401526513	0.673767632404421	0.184977103204848	0.769398991260975	0.170577419865021	0.358116490743633	0.93710689104709	0.9793496967109117	0.9936613278086815	0.984637657241478	0.8877612054163164	0.8501237840626062
HYAL2	2.96416586226778	0.1034454216783259	-0.942371831768945	0.928726041294049	-0.257899135033807	0.227413592122942	2.97696371469138	2.02674387487601	0.0420523956098666	-2.17837607246864	1.61410278572333	-0.383308178674644	0.3845747921156479	1.02684115351087	1.32385207076732	0.967411982715886	0.0379637494620587	0.117720142914993	0.7044648137510021	0.703464124136693	0.324957934474024	0.196665371386934	0.6649421942196567	0.8932727528388974	0.9936613278086815	0.9786392984623632	0.9410609916141972	0.7800787931657596
HDAC4	2.7654813237173395	4.03983154330258	0.0334784631163379	0.216803481104866	-0.0674550853783582	0.135317969432644	-1.7091352527805803	2.05938391344551	1.88922418861274	0.0782619896229996	0.379503814020479	-0.0995475776664681	0.231397642771898	-0.6604192110141109	1.3968101910956698	0.0857663223584292	0.938185849794899	0.7071934049484159	0.921413555907198	0.818725158914652	0.5191914483016751	0.173641343594449	0.9957428804294786	0.9793575357593614	0.9978477184757398	0.9872401225523192	0.9670529223086328	0.7677292221311941
RASSF1	5.935447761336401	6.83774481179276	0.0339293728563057	0.0941287620287417	0.31226460041362	0.358697683932442	-1.54103850189472	0.1220305189326819	3.83387023817159	0.117094258144151	0.254655117951742	0.6765917320392889	0.885687240239518	-0.761052015115096	0.105614291130789	0.0008985757472924	0.907690376694546	0.8010014217239421	0.504713272539962	0.38353428992821	0.453369832749433	0.9166918969985248	0.9941648772831112	0.9889815347878328	0.9936613278086815	0.9382961125728736	0.9634967782037622	0.9936666749885156
IFI35	4.769057654250871	4.92964128996842	0.72525132321639	-0.774752154788317	0.185187972102982	0.357718831706933	-0.188850978946888	-0.29865506894976	3.23190662320947	1.88048468061167	-1.47924605214141	0.286470477012025	0.691819699529913	-0.0954981610900893	-0.2057019723132339	0.0031405850867223	0.0704816584107201	0.15023817735622	0.7766268466050649	0.4947477637681439	0.924599354262861	0.838511995272516	0.7443424617274685	0.8932727528388974	0.9936613278086815	0.9548160295798857	0.9956938785833724	0.9842198404170814
HEATR6	3.5372472238509705	3.67445288999482	-0.567665723632048	-0.206154512437798	0.36277464442235	0.186602153419362	0.0607264043248185	0.44176679358374	2.35434383190733	-1.47381209129994	-0.397131178800318	0.5782121253155079	0.356435460840897	0.0300813712703168	0.3228065394098069	0.0258014440920566	0.15168699631798	0.694281815863266	0.567742747566	0.7241864265402909	0.9762155533057048	0.7492400331884108	0.8106633787734077	0.9793575357593614	0.9936613278086815	0.9808009473576328	0.9987591551558628	0.9655352549396652
COASY	4.3551403851715	3.7771256045620696	0.0876551377544224	-0.0738010933375579	-0.120156007252295	-0.258793467221386	0.8782117776528059	0.1083348046403169	2.32741246711667	0.239899294139667	-0.149350302834471	-0.205813876897849	-0.527729676091919	0.438203556541414	0.0833589288050759	0.0462916110668754	0.81223837915999	0.882360378897361	0.8384349049413241	0.6023139724164139	0.668534077068943	0.934160517987639	0.9840012580862044	0.9952541242404188	0.9964203553366048	0.9666726587859582	0.9885610790030908	0.9954448585059448
MEF2A	6.03470244437359	7.840122058216269	-0.226402033358344	-0.6865985776375239	0.205136736908278	0.448462268420349	-1.66929400808672	-0.773280103544626	5.51419707975784	-0.820818745587683	-1.84204463021721	0.4795323045405519	1.20075187275683	-0.996361483266356	-0.7414615971787171	7.02877414151126e-05	0.418688062109719	0.0761151536422838	0.635347067809968	0.239941167726011	0.331863416574055	0.464601267002274	0.922945282827694	0.848678382559338	0.9936613278086815	0.897920601435982	0.9428653620269112	0.892245813981787
OTUD5	4.6157336628572	4.454258570170411	0.0917093922641118	-0.214648553647004	-0.436988614679046	-0.646954431281088	0.878105498446197	-0.422568883676121	3.65435412648317	0.29461336531596	-0.497406194540292	-0.8616450821109309	-1.56280114679889	0.560046828311302	-0.3672219425975039	0.0010528031705793	0.770462541676275	0.622786362168288	0.396202210376721	0.129332377966183	0.579901027756611	0.716214457627308	0.97983943955022	0.970619696726987	0.9936613278086815	0.8781479967257181	0.9736835277636312	0.9572477706671592
TFE3	3.6565889664821	1.9961688479142	-0.120380062217671	0.197768930202371	0.173060429704862	0.3934857806801429	1.46950932695804	1.36945681233856	0.9403858571654008	-0.260405316951547	0.3225994067587249	0.234139929691599	0.6347543967233039	0.55787436180139	0.8407561023428131	0.388238931783928	0.796598467527332	0.749451139008435	0.816584129962453	0.5313629636917371	0.591819021155854	0.407855528524364	0.9826153811294656	0.9829978026965248	0.9959558013152732	0.9637152993743314	0.9775064108814674	0.8687435595873686
TBC1D25	3.58936543649	1.02686483459345	0.504073924859841	0.0733288114140546	0.331386826092417	0.0458603650730895	2.40754148629579	2.04941625819279	0.78226354831051	1.55879006065625	0.168838447908432	0.628580249468331	0.106346871324919	1.4213631569841298	1.76987067177345	0.440625394987565	0.130278571792993	0.867137505405645	0.534718380061157	0.916065427931779	0.166254065872116	0.0876391292300821	0.8090311491449613	0.9952541242404188	0.9936613278086815	0.9940855429734428	0.8822774936607403	0.6838970809192416
ACSL4	3.8799936583535897	3.68352084408849	0.499008922628752	0.154735536168288	0.0198664770644332	-0.2362036208973	-0.0818737966600319	0.15752986056007	1.94669007799699	1.29259396496048	0.295938228530933	0.0321365459350769	-0.443655054132883	-0.0357594429760786	0.116196496231369	0.0773032235338586	0.2068487098630689	0.7694667046792321	0.97459126459542	0.660810807817236	0.9719354481202428	0.908329448208216	0.8356203905785098	0.9849598186038137	0.9995508005788502	0.97491124450998	0.9982923478245944	0.9936383304395338
INPP5A	2.44815095399034	3.3605755187304904	-0.673774476658352	0.113543942526005	-0.0574041098847698	-0.369829330560302	-0.5852776114100889	0.88572462769041	1.95619059250234	-1.6334843155537702	0.2048242549375119	-0.0859246454542434	-0.6589961746881421	-0.266046091576468	0.611955759435048	0.11318986618824	0.115512205359553	0.839347504202472	0.9321430384555892	0.516047563992885	0.79711971645484	0.5456271585287139	0.7893331825181278	0.9936125793926172	0.9978477184757398	0.9596534811246672	0.9896820143280012	0.9163256358830216
GPKOW	3.58249113564012	3.67075204734563	-0.2116346574185169	0.545555772033259	-0.506438370623768	-0.729144246284492	0.175086399073878	0.010259236655718	2.57699176004806	-0.5921022258430749	1.11011881817909	-0.863793066238633	-1.49280505588427	0.0948047271900087	0.0080693240880819	0.0155268491851612	0.55853348513862	0.276390888864537	0.395041058476286	0.1466715212244	0.925145152870136	0.9936189002704408	0.9521882030533326	0.9275309513123416	0.9936613278086815	0.8781479967257181	0.9956938785833724	0.9993613603436956
GRIPAP1	5.04804381831824	4.693960067029809	0.1418258245893819	-0.116419758036234	-0.459527648189737	-1.0305795128214	1.189228191684	-0.932437116560804	3.40515340898196	0.497924285182788	-0.294946847125799	-1.00933904914074	-2.61876354533065	0.7285531153195921	-0.907140252484171	0.0032452416996798	0.6224259082193929	0.7702104128170921	0.3214566673997	0.0142456558419355	0.473860927287998	0.3721381516885519	0.963614919797523	0.9849598186038137	0.9936613278086815	0.7980698681377588	0.9637869700359086	0.853105490843247
FTSJ1	4.06058840418994	3.2803423605662103	0.266306220427579	-0.3598871757884849	0.462774594451479	0.303152184735551	0.708880204191072	0.7003315686538659	2.13339952735948	0.6990065775734762	-0.7005820606173411	0.740672839763823	0.593972902776029	0.356748165315467	0.5075873161015421	0.0417932073088157	0.490314037013282	0.489345108923895	0.465058215581252	0.557299079566856	0.723954866294927	0.615717924016169	0.9391588768121985	0.9615375217306392	0.9936613278086815	0.9648002416462352	0.9896820143280012	0.9317005886076012
ATP11A	3.43899269031933	3.82322396029231	-0.52778159597648	-0.313202393831109	0.646090552651177	0.332090343334485	-0.3549879402747	0.495098027265484	2.564863513514	-1.43668853382541	-0.633921875179255	1.0803245897838	0.6650160131571949	-0.18413241097095	0.379740405853284	0.0159707651369815	0.1618871167628419	0.531276866813876	0.289215535795832	0.511481046612097	0.855236657763962	0.707003210341188	0.8106633787734077	0.9615375217306392	0.9936613278086815	0.95884402348986	0.9917712557104262	0.9567571986819972
POLR1A	2.6642150232538	2.7129998715794903	0.564186304084414	0.210514936489682	1.01456566002035	0.8637468812167058	-1.20376307715676	1.41589005005525	1.09683479956822	1.28115790829469	0.36030730316776	1.47715182951808	1.4348604265089	-0.4129009385214779	0.9160657941178628	0.295319395585351	0.21065525342484	0.721321387577876	0.1510380525129069	0.162418017184142	0.6854605330288971	0.36758113697614	0.8361071489041642	0.9829978026965248	0.9936613278086815	0.8834917564558697	0.9892108917113908	0.8507931713788616
LAPTM4A	7.06269494678432	7.93357780893959	-0.1885901008106639	0.109111340358556	0.0569268603594902	0.215247306893345	-1.15118746190339	-0.833149550232762	4.942230698253599	-0.6269615884395721	0.270766153136433	0.12150694049221	0.52513785032356	-0.611882662208317	-0.6855541930953449	0.0009995928737013	0.535777192935661	0.7886425962254972	0.904202659230624	0.603622130072727	0.5516722555346739	0.498736848290271	0.943687418832394	0.987535566734436	0.997522592894886	0.9666726587859582	0.9728231901218024	0.8974241456812674
TTC7A	4.2910744212727705	2.28752768131938	0.1487856196014809	-0.487698466222914	0.3523177347987629	-0.365319555171932	2.65499669109054	1.26001634905619	1.66373517936214	0.4332451811942299	-1.05883054878111	0.637086946110015	-0.8069317913709009	1.5049293113333002	1.00799822643807	0.107319580211818	0.668156047233327	0.298726238762295	0.529243269375848	0.426507331687697	0.143540382159982	0.322087338922026	0.9744585952077348	0.9285752373313688	0.9936613278086815	0.9446166996600456	0.8712807024112925	0.8393622701551474
IP6K2	5.22538807508983	3.61179581101032	0.0143324314129907	0.0669670763288009	0.0062055190074212	0.107847613027077	1.6995609304801598	1.3087133307602	2.25211985942432	0.0416761768527778	0.146775998593449	0.0112885830890627	0.234287644106505	0.8758855289657299	1.04332961728739	0.0438733793923905	0.967056280621005	0.8843608614091049	0.991073436126505	0.8165947212189641	0.3936703087293929	0.305721005522867	0.9961546600748872	0.9952541242404188	0.999850901191896	0.9872401225523192	0.955934192902416	0.8343293273800317
SRBD1	3.8937056371585097	5.26826090030611	-0.67308068369861	-1.4849470027129	-0.630520949481937	0.2425974450598089	0.028848707365861	0.0847044859790952	3.1478588456581496	-2.12757322045009	-3.60973340399783	-1.2675777500088	0.561559760813614	0.0144990004405405	0.0759312330359052	0.0070879901726445	0.0423582877003872	0.0011836922930117	0.215448737006601	0.578919837220083	0.9885924898155932	0.940016253084783	0.6847138351329806	0.653911001591743	0.9936613278086815	0.9661586896879812	0.9995225716009148	0.996491862864378
KIF2A	5.24907083900046	6.520266248336519	0.0337534460614898	-0.764352381984316	0.448140315667253	0.667501485450746	-1.3527885257988	0.0722945905289101	4.19315638345555	0.10212846996943	-1.74203267926768	0.8475086414888	1.48263700800201	-0.714161837450442	0.0588705240681555	0.0017347403569545	0.919396103513591	0.0925084088834166	0.403898534978167	0.149907433328087	0.486554643380841	0.95347373144496	0.9957428804294786	0.8823196238591035	0.9936613278086815	0.8781479967257181	0.9654472840279772	0.998199764586584
RASGRP2	6.9278670602386905	5.93994337302624	0.289705452185455	0.14056257432013	0.0332528384294254	0.0580316819991818	0.9178548993554742	-2.38550186398089	7.302705375408079	1.4124670640606898	0.5031816586822621	0.0988710974030674	0.210593248178012	0.8794772301993381	-2.5435817491554302	5.96415635669405e-08	0.168831526522321	0.6187720785135079	0.9219450703636348	0.834729760175588	0.386628430175197	0.0167782418488528	0.8136126328406268	0.9704434450534858	0.9978477184757398	0.990332352068894	0.9531642308503678	0.4992724580272588
PSME4	4.65498674460192	2.6393232545102503	-0.0013615307134873	-0.1061184307188459	-0.7714436463494431	-0.6904057992690881	2.87076619170963	-0.262975109654139	1.5164857743782902	-0.0040411358738215	-0.2301258515584009	-1.4474939566525	-1.4802345086223798	1.40535911990786	-0.221919515868966	0.149045873664959	0.99680433604076	0.8196780176814571	0.159103449938906	0.150005099845241	0.174380563278612	0.826005876238876	0.9988210727206586	0.9931702265876632	0.9936613278086815	0.8781479967257181	0.887939929472815	0.9809860121142284
IFT80	2.99909136002025	1.2784812384191102	-0.0299956926219827	0.355052650227382	-0.830271152330434	-0.6394705150062309	2.337022460227	1.58114048861997	0.6557794584497579	-0.0819778375119638	0.727379350030998	-1.44823973529719	-1.28205944819428	1.00831469626169	1.2415683991293602	0.527446477779188	0.935251558787775	0.4730398782690549	0.158755761055172	0.2104672468717499	0.331470759999929	0.224901850044846	0.9957428804294786	0.9577421049950906	0.9936613278086815	0.8956420149355914	0.9428653620269112	0.8002138381951209
SIRT2	4.9026498599259805	5.34434631328771	0.223337593769942	0.902990207402419	-0.2164529437885139	-0.1748956643059299	-1.40366734896299	-1.4189973314746898	2.9698052141696203	0.7179961091693079	2.17241865893086	-0.439398835957806	-0.398606391128621	-0.67430461919223	-1.24208176928428	0.0078661003785889	0.478987145451497	0.0388739043478721	0.664059242489587	0.693250174103882	0.506404200099424	0.224935020780093	0.937490653449993	0.7893665709967871	0.9936613278086815	0.9786392984623632	0.9656734995141824	0.8002138381951209
ERLEC1	5.13458078807737	6.766758545516349	-0.198562590469728	-0.202550713303605	0.63195103511227	0.318963730996374	-1.9637390043429896	0.357764455463712	5.661687754002969	-0.655536416871401	-0.4839802530156679	1.27761142898461	0.7728955006628241	-1.27489676739792	0.323051161441438	0.0018314807624283	0.518704637105891	0.632499865312877	0.21192616367038	0.446944941477957	0.2323328384894999	0.7490614232307421	0.9421225007091868	0.9708702699388548	0.9936613278086815	0.9479748897151186	0.9063758134486022	0.9655352549396652
PPP2R5B	3.66201090660904	1.45941118050825	0.0450813540543241	0.0310011353411877	0.484122118641801	-0.138955235020489	2.3560756107091	1.71508317433821	1.1102039821517	0.139004234777859	0.0711996320637016	0.9220479130062242	-0.319730662736481	1.3901214822124	1.4806254559958898	0.276354825752423	0.890441776579758	0.9437450013097708	0.36438080088699	0.751546046016432	0.175445114610678	0.149872172137429	0.9928802151061316	0.9964840992713372	0.9936613278086815	0.984637657241478	0.887939929472815	0.7538974730990698
MAST4	3.77525415846489	4.30668292942321	-0.626286764171054	0.666308914324264	0.0408364117960178	-0.104875079816695	-0.7663150366562891	-0.537695886634359	2.89154155101348	-1.67927880305204	1.30420346616593	0.0668590341643373	-0.2048901563234299	-0.396337440235585	-0.404872510514563	0.0073328411643924	0.104224520141146	0.2027840560275799	0.94716905747416	0.839140124676396	0.694860498728088	0.688647819212449	0.77867459376081	0.9026035155132468	0.9978477184757398	0.9905683338092136	0.9896820143280012	0.9510781043767724
SDK2	3.2044584145756603	2.9609069924909703	-0.41281268831621	0.6951271551833069	-0.184457328853995	0.0135964297649905	-0.134074824832391	0.5222168030953309	1.41270739040887	-0.808339036598156	1.00719789561732	-0.2220198300379239	0.0195391391635686	-0.0496869598614254	0.2901044742833089	0.203678565119385	0.4265757637655429	0.323070294257443	0.8259182925504049	0.9845625008222412	0.9612859411552008	0.7738986210082729	0.9270385720314592	0.9344256995105794	0.9959558013152732	0.996606471743572	0.9974696067906856	0.9713836124262732
NUP133	3.9457674956226	3.77077657965232	0.4444118728673039	0.0593014602587567	0.487682453692366	0.143064198772496	-0.277961903726977	0.279934333641757	1.74323463202846	1.13382154657663	0.113248189307314	0.788657878487143	0.261058632125334	-0.109499707906144	0.200634404572258	0.0976110882685742	0.266494003845932	0.910644543535083	0.437033660495288	0.795958039019005	0.913777404994435	0.8424351572500491	0.8620552964526843	0.9964840992713372	0.9936613278086815	0.984637657241478	0.9956938785833724	0.9842198404170814
NUCKS1	6.7232640631152805	7.10817180340734	0.5676503278601	-0.357111095025324	0.922295782836972	0.23207868756184	-0.8177146271124399	-3.3295711958705803	5.629792461655849	2.60171004416742	-1.20524085878524	2.710727091798569	0.7615353946155641	-0.5662138297130439	-3.62246366330629	1.05392049438445e-05	0.0150308324031017	0.238735486928577	0.0118038229672205	0.452875182242861	0.5759624733145339	0.0012463767003267	0.6002294068944369	0.9155919416845884	0.9812147431776492	0.9479748897151186	0.9736835277636312	0.258814222127754
VPS35	5.87356681745397	9.432004654816051	-0.134214215637231	0.208615463882869	0.5546587834962521	0.7705840857826841	-4.61764776140586	-2.5289815132117	9.017907683611831	-0.488597695195505	0.5282936404521049	1.2227130656497	2.0503424326016497	-3.38904002373215	-2.30048732572136	8.95664154638632e-10	0.628931579526666	0.601458073753269	0.2316304770371969	0.0497983012037	0.0021010586173082	0.0290806886268826	0.965750475472524	0.968156665436582	0.9936613278086815	0.8513707072769365	0.5484032111239143	0.542519394623377
DNAJA2	5.776955239004691	7.16443893128954	-0.0247039660808036	-0.250036782564775	0.198162576350083	0.373729409552155	-1.69551351374181	-0.33851501059412	4.54929047538745	-0.0859356549723757	-0.671239897135672	0.437465459913557	0.951961060465346	-0.925204961901441	-0.307650610063736	0.0012423419103856	0.9321432043690072	0.507837564673116	0.665320163704307	0.349288734243023	0.3702864460066229	0.760694391503879	0.9957428804294786	0.9615375217306392	0.9936613278086815	0.9253353749149668	0.9499882979890688	0.9705052285788204
BCL3	4.44920971426536	2.98925651176206	-0.486137776612537	0.682725529064429	1.05296488420854	0.716529742729318	0.638323680613548	0.0607893768941916	2.0853449137957902	-1.35879649013884	1.42424370195929	1.8425977236801296	1.49641346865318	0.34527635148231	0.0466518239040226	0.046272449229955	0.185057211776535	0.165426203748417	0.0760003086812391	0.145733927477324	0.7324671063791222	0.963121881755726	0.8213127491854391	0.8932727528388974	0.9936613278086815	0.8781479967257181	0.9896820143280012	0.9982976294947468
KCNAB2	4.37274514637719	2.6956948011458	0.553556663662789	0.187364686362141	0.1519186395500369	-0.0968851342316967	1.42997611239564	3.01195077286436	1.72882912307032	1.42875931375359	0.3581147394346829	0.241319592613031	-0.189344532490628	0.7144092200240841	2.19789633248143	0.2443724138472089	0.173150775244835	0.72369351857636	0.8112127755135908	0.8526086685095421	0.5198858330224051	0.0364559779344024	0.8136632745297167	0.9829978026965248	0.9959558013152732	0.9905683338092136	0.9670529223086328	0.5721089995157386
CLEC2D	6.976859439929429	8.12108136175124	0.0498889417908796	-0.7782796896374871	0.294276236960153	0.644858023056719	-1.09002318558913	-0.0958369709723897	4.04358220601044	0.134623702988292	-1.55233225052697	0.504916191318277	1.2725638439117	-0.477611487919317	-0.0706139514228004	0.0005027391131443	0.8939047425519749	0.132364148591929	0.6177846020896011	0.213826754101943	0.6367977828670159	0.9442318568357622	0.9928802151061316	0.8932727528388974	0.9936613278086815	0.8956420149355914	0.9838394388007587	0.9971009493371558
FUNDC1	3.703826917504161	2.7802685342857703	1.0799595780685	0.437216399011431	0.11385808770342	-0.507685186067418	0.499985438632698	0.8511231463722471	1.79517125761363	3.2992823634132	0.977651301253752	0.218101147484957	-1.1367760291792	0.268631676639131	0.7506886273141469	0.0967584608864026	0.0026659256769246	0.336633327372529	0.828932149034395	0.26573408081167	0.791369745649479	0.459105345185948	0.406957593863875	0.9372628144459316	0.9959558013152732	0.9088947293004216	0.9896820143280012	0.8884914238855987
RORA	4.33805140031167	8.936198673458472	0.7094170751001979	-0.5383998068328171	0.998037263995139	0.0567042896499096	-5.6165065102680005	-1.26940765797095	4.93790240957082	2.07206384865819	-1.1046803760381	1.7846168898628798	0.11440017733834	-2.62225772146662	-1.03298511314829	0.0001524226412524	0.0477001488396567	0.278763135448674	0.0855100469417179	0.909737661511316	0.0158428652443301	0.310553454198862	0.6863454497644815	0.9275309513123416	0.9936613278086815	0.9940855429734428	0.6836765433978294	0.8364266248651662
ATP1B3	6.32232473700044	8.854743602730949	-0.4249612163781099	-0.375524049674918	-0.0801377491719579	0.2373603158322169	-2.54132358965298	-2.13302030598003	6.73143517698071	-1.84648614731969	-1.20178340156481	-0.2255008868444439	0.752450072178807	-1.71608670421767	-2.43230141288536	3.42061418009653e-07	0.0759222260062549	0.2399607597224069	0.8233326790148771	0.458248928640057	0.0971926818485834	0.0220654152295537	0.7513641899972006	0.9174970224680266	0.9959558013152732	0.9486080667738112	0.8231944630565579	0.5097081954411714
PIGB	4.3919940679279605	3.361396808518	0.220149224589055	0.2161776329547989	-0.3584363692272009	-0.108636367780958	1.0362411711982	0.0607356088898545	1.7437961932354098	0.6151059159768161	0.451852374289491	-0.631709610085071	-0.218704828851336	0.455953502960242	0.0472324071348157	0.099873997239659	0.5434523855268929	0.654863183980499	0.532749975042928	0.828473073476813	0.653245716935691	0.962663283742158	0.9454093163827848	0.9778093761549678	0.9936613278086815	0.9893112971196673	0.987577572209486	0.998199764586584
MAPK6	4.26690008509638	2.92037334097467	0.15074269594008	0.503845242511587	-0.145568965733963	0.043569674594866	1.04534087601931	-0.104784673643514	1.47566800797896	0.376088749822302	0.928914336335031	-0.227057639082648	0.0789785441546165	0.4392161110918259	-0.0744238329542344	0.172046028770025	0.709722677105419	0.360875159980571	0.8220359437856071	0.937631354516304	0.6671760889042889	0.941202636924806	0.9780870275206917	0.9426003217145515	0.9959558013152732	0.9940855429734428	0.9885610790030908	0.996491862864378
GNB5	5.866930673557871	6.6779204449128695	-0.106561583280298	-0.351340560898107	-0.934636514897216	-0.0099870055154067	-0.199672483358061	-2.3740128115086803	5.61542234236688	-0.392601269524106	-0.9380290360976508	-2.1036345461854897	-0.0271416361890994	-0.136460819070675	-2.2366606460653	0.0002254987528678	0.697759491801319	0.356275178879102	0.0445377620080132	0.978563186877516	0.893265884946481	0.0334802017098501	0.9780870275206917	0.9426003217145515	0.9936613278086815	0.995623574863528	0.9956938785833724	0.5524070357198239
RAB27A	4.30175529715544	6.409833037433339	0.280438710541824	-0.132963537500811	-0.5893927641306329	-0.782395582774682	-1.70569456428614	-1.5055001786677098	4.58435313452441	0.8086607985788129	-0.269825218391226	-1.02831452473649	-1.64131752833987	-0.954902162986773	-1.19887541787645	0.0132150138530651	0.428210846583157	0.7894576127800579	0.3128169998237439	0.117114833077354	0.3713841920873339	0.2406298673474499	0.9276047540227866	0.987535566734436	0.9936613278086815	0.8781479967257181	0.9499882979890688	0.8050862604202863
CECR5	4.06930640097979	4.009986494890001	0.0520019912112081	-0.138551149176128	-0.3916715726002	-0.2386444374132289	0.4092325272428599	0.0287399181043348	2.62469582144479	0.1355894376390549	-0.262864416773522	-0.6201450615866441	-0.462251394559512	0.206995511802823	0.0207480301073423	0.0138895377907301	0.893115951859591	0.794579675607097	0.540177071100415	0.647472995794661	0.837511364426073	0.9835938055797	0.9928802151061316	0.9877476969013016	0.9936613278086815	0.9719166421606196	0.9913866464966252	0.9993613603436956
UFD1L	5.06293330538154	4.3088231722450505	-0.0509680215950821	-0.1723739683200759	0.0361957065846673	0.460205713608113	0.8283421071975121	-0.5544377066790109	3.19303498886148	-0.152526568950082	-0.3817762056704579	0.0658147097487536	1.03344578767169	0.478440972565762	-0.437377204093589	0.0172184965779243	0.880173295377955	0.705659624918559	0.9479980576044872	0.312069920114615	0.641844597628009	0.6651929297665	0.9920362941592172	0.9793575357593614	0.9978477184757398	0.9169701736524184	0.9845148184751732	0.9451644448160308
GUCY2C	3.06185235070382	3.41758870345181	-0.9714620348909642	0.498308897949048	-1.6567319724665002	-1.01167580590541	0.93201701832037	0.359181562477007	1.52191945121223	-2.10398461623009	0.8012864057577941	-2.26849305436284	-1.6109006486821005	0.341660275085388	0.2243506324504589	0.178374415866958	0.0448843206949453	0.429820229710669	0.0312035278002702	0.1192011619488769	0.740356838745445	0.824170551911251	0.6863454497644815	0.955236707176534	0.9936613278086815	0.8781479967257181	0.9896820143280012	0.9799499195509616
PHRF1	3.7792001175878704	6.97840233128366	-0.25559293358586	-0.733708731178029	-0.233495278441544	-0.0120043363413149	-2.77211392547356	-1.2535400888392298	3.721508791200431	-0.64675936792356	-1.36972400679373	-0.368284955756335	-0.0219451959738287	-1.2124770793665602	-0.91369625023212	0.0027723898497167	0.5231838510116691	0.181701856582771	0.7154320422450309	0.982651320327811	0.2420116165297889	0.368695329628044	0.9421225007091868	0.8971331286105131	0.9936613278086815	0.9962850556271712	0.9121074768658104	0.8511928153076407
IKBKAP	3.3299531980836297	3.76520834435026	-0.2291414365798169	-0.145321414100068	0.584250365428437	0.6567600677356179	-0.8680668702376229	0.3938892974692849	2.0094118094576103	-0.5614377458843179	-0.266089486368373	0.8922449032730619	1.18569361914777	-0.373091651218546	0.275999560491974	0.0850676016902678	0.579207282447898	0.792158263019333	0.379872876998226	0.246433827579984	0.716567701083601	0.7846278965354431	0.9568700154238876	0.987535566734436	0.9936613278086815	0.9036581246787664	0.9896820143280012	0.974408336906144
NUCB2	4.456779836774349	8.675466884196531	-0.3741838388317539	0.436447111051094	0.4493157972928379	0.253279553479968	-5.193235794629	-1.6263400058702	6.8096758208059205	-1.1328839700388	0.9143633981185072	0.8149076283853921	0.5447100086084071	-3.11802702889185	-1.3571920084641	2.13403516964684e-07	0.266871005308017	0.368333216834086	0.4220027410369871	0.590265428231798	0.0041862996470433	0.18556040090464	0.862323726259869	0.9426003217145515	0.9936613278086815	0.966449671721212	0.5484032111239143	0.7761883849330707
DAPP1	6.38601044611424	6.83515619331117	0.0151855777989438	0.120008471346294	0.0762664312400253	-0.0251984484353874	-0.60255964626686	-0.374327281087786	8.27765855049729	0.0712352241012189	0.402372464335889	0.2181163525513539	-0.0874263282116305	-0.5652224489665589	-0.426005885484963	5.232851302153551e-09	0.94371692916978	0.6904653352435501	0.828920323914573	0.930954903710585	0.57642382364553	0.673360594364288	0.9961546600748872	0.9793575357593614	0.9959558013152732	0.9940855429734428	0.9736835277636312	0.9477671678482612
SLC44A1	3.59699647241853	5.5431748863035	0.0584496036368553	0.198862724572786	1.27639377055803	0.14746546261874	-2.83600780672769	-0.7069329866417429	3.98367188196592	0.1681888629311759	0.416601475584951	2.23789181078303	0.306356343910304	-1.57131163948952	-0.569134897558208	0.0004390045499263	0.867643698170616	0.6801463779320489	0.0333639169118412	0.7615998595829742	0.1273434279312369	0.573802172423426	0.9905033596742993	0.9793496967109117	0.9936613278086815	0.984637657241478	0.865336488936551	0.9231573194162545
TMEM260	3.6346617242179695	-4.803474454636969	0.466591665781714	0.226894322428908	-1.03498756345427	-1.38275898491604	10.1738651405427	3.4254995913011403	-1.69201657982084	1.10394718385929	0.39187075009486	-1.5708656728122	-2.331598930197	3.17034310952567	2.16908558322588	0.1040022370314719	0.279618557631735	0.698283847075588	0.128438653304631	0.0274639368294224	0.0038190863209594	0.0388330032324513	0.8706079328681493	0.9793575357593614	0.9936613278086815	0.8220035011260843	0.5484032111239143	0.5742724649272639
SMG6	4.135443773995729	7.10760034279571	0.307222362784781	-0.09413679286963	0.508438494095263	0.450280938438148	-3.90783245581772	-1.7716760269758502	5.50278091432277	1.0479708054910302	-0.23064474641585	1.05391233745306	1.10065395565467	-2.41964371876238	-1.69650440114916	0.0035504113717468	0.304782272512956	0.819305488127391	0.300934027682413	0.2818322199154199	0.0424449124151478	0.1009486262887	0.8817785855205006	0.9931702265876632	0.9936613278086815	0.9102277923780878	0.7504380585423938	0.6970921246460948
EXOC5	4.509755680552151	4.53588090718114	-0.108418817110989	-0.628906697792606	-0.320056906249078	-0.3905290233915949	0.8655664352214291	-0.2221467875176369	4.09230236311975	-0.3885986781650089	-1.647454052692	-0.6996873329225899	-1.0478904388725798	0.606251719985691	-0.216239170157548	0.0003279217049466	0.700512298435992	0.110643401030775	0.4898952364598429	0.303650693956068	0.5492315727868761	0.8303689983547571	0.9780870275206917	0.8932727528388974	0.9936613278086815	0.9145341430637478	0.972155322527719	0.9824191882875294
DGCR2	3.57099481885604	3.42100987181561	-0.0909524542001734	-0.569640806764377	-0.121177783171521	-0.2232597638663579	0.803843334475685	0.8002580943325458	1.84084740006057	-0.230996191236405	-1.08236402837854	-0.193303928308885	-0.418026348084212	0.352682984829785	0.5813190866236569	0.102356596385734	0.8190552216711099	0.288434677469223	0.8481170966062901	0.6793074520298609	0.730544121998162	0.565757613990783	0.9840012580862044	0.9275309513123416	0.9969122851502544	0.9786392984623632	0.9896820143280012	0.922251915145362
RNF126	5.577112518599829	5.08845033699277	0.0028628346141161	-0.410248990790296	-0.231182780833828	-0.247151894236075	0.976401866781295	-0.278579815130399	3.28894915567004	0.0103678095051192	-1.1705232744836398	-0.528565620598051	-0.649239425699391	0.568771640968222	-0.273922835951278	0.0028393607702079	0.9918080297967352	0.2526002964126519	0.60167749896556	0.521747548065561	0.574082573161827	0.7864084583424491	0.9982907184712346	0.919996454785785	0.9936613278086815	0.9609883997734052	0.9733897550665443	0.974408336906144
MNT	3.33227795147362	1.16819732916102	0.0512676787970604	-0.9779206019866372	-0.174209870264786	-0.2277729385516139	3.24949107335927	1.24333025536291	0.540991349151065	0.134792598112737	-1.93072801073539	-0.294902194845263	-0.43675642354591	1.2958529474031002	0.9477731502797008	0.595594274051071	0.893749238050416	0.0639009647731116	0.770398578476478	0.665672427148421	0.208402411488029	0.351412447051025	0.9928802151061316	0.8195930327854576	0.9936613278086815	0.9758985063307692	0.9017291509025448	0.8476763198585645
ZXDC	3.24448320675117	2.2761084959502003	-0.725882049447688	0.4496518540154089	-0.587799998808368	-0.6886474431797801	1.68719718655182	0.9293827251019692	1.33644313217145	-1.72108720768502	0.78745439576454	-0.858157118642202	-1.20257863761897	0.766844092602803	0.62336918984227	0.192163986830006	0.0962686402038243	0.437631320680602	0.398092348029687	0.2392106133281919	0.4495920273365471	0.538087164218579	0.7674761486883971	0.9577421049950906	0.9936613278086815	0.897920601435982	0.9634967782037622	0.912050501262144
JMJD6	5.328232143991291	5.782965800337559	-0.9794366747586172	-0.272019410224959	-0.585014205226829	-0.197736289429718	0.4358727728464739	-1.21576881076925	2.84890342583401	-2.70274719432109	-0.580153972012789	-1.04196835474581	-0.405213014340551	0.1866863340165139	-0.935262658752317	0.009018550639811	0.0116167937823979	0.566548603087929	0.3066429302803319	0.6884191556416189	0.853328628596595	0.357813513201537	0.5527839724827411	0.965326767480278	0.9936613278086815	0.9786392984623632	0.9917712557104262	0.8501237840626062
POLB	3.85372591556311	5.6525365271733	-0.604562145232204	0.19722987694261	0.0231913049276243	0.4285456830528389	-2.2212029643061	-1.06718764149989	2.48931087301694	-1.45108926936508	0.354802614786964	0.0355032503535583	0.753162002417404	-0.823021116280125	-0.7245917480486341	0.0331762756406381	0.157914765033888	0.725396236284032	0.9719337535908772	0.457688999096882	0.425408439011756	0.474878633147376	0.8106633787734077	0.9829978026965248	0.9995508005788502	0.9479748897151186	0.9633304896945082	0.8938496506938096
WIPI1	3.05373241625211	2.8526430230267104	-0.5443492777472371	0.369216429001846	0.1025883877839019	-0.6630726536842729	0.5610739365219979	0.8180299707410731	1.83768387649161	-1.41883827160164	0.713149878656697	0.16483604010209	-1.26986328053289	0.27967903732368	0.6041063251620661	0.0767426130619285	0.1669824101774669	0.4816549018781079	0.8702573095095749	0.214585732542448	0.7817794690687621	0.550636765250536	0.811943910491303	0.9611156934882032	0.9969122851502544	0.8956420149355914	0.9896820143280012	0.9178797832394358
GBA2	3.5690003983923297	4.34857657587869	-0.6061655979361861	0.507840281247535	-0.278304406294625	-0.5104115077442171	-0.652332864086702	-0.391953574143923	2.42230097499453	-1.3505656793078795	0.8252103474946509	-0.377975965860986	-0.827444558109992	-0.279910699839861	-0.245931528901436	0.0221455094735992	0.1876498197378539	0.416227686182369	0.708298812039047	0.4149818450833329	0.7816035402200191	0.807529109752276	0.8235033114795741	0.953839403616345	0.9936613278086815	0.9426813744740732	0.9896820143280012	0.9767261051263424
ASNS	3.49606804153776	2.9988746939882702	0.4270739300287889	-0.162077063141524	-0.205339788509635	-0.397598712591815	0.773910506573433	0.9665355138917672	1.82736460040038	1.04350445834439	-0.29032606449052	-0.306767211373251	-0.721989828129192	0.3652280819014589	0.6621361226541421	0.0783217790493791	0.305640833531941	0.773706224620491	0.7612903571764059	0.476287543942275	0.717685638005746	0.5132973054631961	0.8817785855205006	0.985971441063932	0.9936613278086815	0.951117515601606	0.9896820143280012	0.9026260719235624
AP3M2	3.6805851128925497	5.00901214986296	0.210936470930336	0.17378904589688	0.314709947977194	0.601750845585031	-2.1639327050200703	-0.504645861915669	4.06355068135576	0.6884771831110029	0.4139803592495479	0.617965262547511	1.4357566388945002	-1.35054587268854	-0.459231711800223	0.0003542912939895	0.496817502220682	0.682042560987114	0.5415924572237221	0.162150027622545	0.187656092509596	0.6496132314239879	0.9395421019989524	0.9793496967109117	0.9936613278086815	0.8834917564558697	0.895187089031335	0.9425827170400224
ST6GALNAC2	2.61575805716495	4.14555095283539	0.0110295314769716	-0.2674311195937889	0.585370732314464	0.211502296189158	-1.87719801871059	0.7125429733203978	3.07460755362283	0.0332878840858408	-0.598408906697385	1.08208176699418	0.468519718934356	-1.07768107934048	0.608937349440183	0.0046667457138082	0.9736811818782378	0.554377498481691	0.28844763011429	0.643040060770366	0.290373511940349	0.547475169094705	0.9961546600748872	0.96350365437635	0.9936613278086815	0.9718176841815016	0.929324375094986	0.9177084541613606
PABPC1	10.1450384382243	10.6034534717231	-0.148807698562183	-0.1478092148402769	-0.274843065432216	-0.150856111247075	-0.137002147525752	-1.79232787498191	10.8877803887853	-0.816224619809196	-0.6083758357181129	-0.9583084520368492	-0.604955013807504	-0.119272105307659	-2.37193703045859	1.00649836429463e-06	0.421264626173556	0.547852260150793	0.346270923616738	0.5501291007360369	0.9067889601761908	0.0248846969633911	0.9232601358528713	0.96350365437635	0.9936613278086815	0.9648002416462352	0.9956938785833724	0.5285591858978779
TESK2	3.6851174418735297	3.5903740588059803	0.461881950951187	-0.174571878222038	0.0986736365842926	0.212149692000296	-0.1682315774988909	0.6271250946901851	2.50109435469429	1.36637523552469	-0.382751715060404	0.179144482908547	0.466221804375683	-0.0923729794053069	0.522992934584538	0.104202832285557	0.186766997903499	0.705089624107438	0.8591340115993281	0.646195678401802	0.9302686802453248	0.6051758527895661	0.8235033114795741	0.9793575357593614	0.9969122851502544	0.9719166421606196	0.9956938785833724	0.928580063407184
CFAP20	4.729691979195651	5.71746177263715	0.35122751158904	-0.582945527216874	0.383728330262269	0.665159219350036	-1.26650146436843	-0.9413416850748608	3.21071665620839	0.927438182850001	-1.148341934493	0.622696741985555	1.28272126927496	-0.583622251158807	-0.6889754689712261	0.0068868561742271	0.361713907046199	0.2605515326348629	0.538523013567243	0.2106265923849139	0.566882589292495	0.4965086845861899	0.9038158464906508	0.924315736371917	0.9936613278086815	0.8956420149355914	0.9732731280363628	0.8974241456812674
CSNK2A2	3.86062724383334	2.2124729676262405	0.529410743777448	0.0939403096879359	-1.12009451204535	-1.23837332902304	2.55602739991266	1.10582236650841	1.86202188842278	1.7405749303666398	0.224486826353133	-2.28892801219794	-3.12838868439911	1.67940137395632	1.01500205989439	0.0731261690845823	0.0927389048223802	0.8240086511006992	0.0298320458859559	0.0040788364001823	0.104200413789643	0.318795803992313	0.7628307503828359	0.993443972049404	0.9936613278086815	0.7127415294718541	0.8361176617360869	0.8377328443459973
EIF2B3	3.7376998339433904	4.91809157040175	-0.269413449437146	-0.423532712745592	-0.4980551805148629	-0.483533976944748	-0.503214135560248	1.3500296013337	2.67359362735287	-0.6315418758771939	-0.729177097877523	-0.72072282298661	-0.831783601597489	-0.217333158680216	0.906271284717688	0.0348257943422949	0.533345455086337	0.4721564936431379	0.477082342064998	0.413420915388308	0.832180953203578	0.372590225901502	0.9436042984462072	0.9577421049950906	0.9936613278086815	0.9426813744740732	0.9913866464966252	0.8531469377176437
TCOF1	5.684093009509519	9.55114522684592	0.288396140084682	0.364397606192272	0.2240126717768399	0.218647635816772	-5.116971141585889	-3.3807897150662405	3.9785160973364095	0.621589424291475	0.589414990015797	0.30002135651997	0.3383543955263289	-1.88871937896826	-2.02913808486851	0.0004841719352814	0.539501468049604	0.560502322091618	0.766483668001624	0.73765432016439	0.0693409828976725	0.0528371383830047	0.9454093163827848	0.96350365437635	0.9936613278086815	0.984637657241478	0.8037936552232785	0.6141756959981098
CDC42	8.12304401580359	7.61541407660659	0.254110729523004	0.31154625196606	0.0477612581940092	0.0943459028644272	0.191096874917047	-0.0790173990626892	6.8112102524032805	1.17096968300106	1.07725359667302	0.138266354953349	0.315511371649932	0.1437408151326749	-0.0904150824745477	1.19273693129059e-05	0.251489133453957	0.290568143604391	0.8910231794635641	0.7547443545753529	0.8873753621965891	0.928602412915055	0.8533614801607651	0.9275309513123416	0.9969122851502544	0.984637657241478	0.9956938785833724	0.9940410116957652
OSBPL3	3.75180128622014	2.1004472501985703	0.0437652165947808	-0.923840023724794	0.305272137388018	-0.496257724161197	2.7074308305372403	1.7899650639244398	1.30426316019765	0.11958625361583	-1.90482397897464	0.522712140899811	-1.01337924510519	1.34508788046669	1.38266197118121	0.245832853668608	0.905741899154582	0.0676245218822974	0.6053374297259829	0.320946996876797	0.213315507023129	0.1778838223037269	0.9939515350109208	0.8258172391474052	0.9936613278086815	0.918840552869362	0.9017291509025448	0.7687922214183311
RAD18	3.43423126547906	3.60446763992832	-0.5966964625770661	-0.0846120275156992	-0.198402793380741	-0.0114438489562448	0.166284883158107	2.00715967680505	2.82253337674046	-1.89072070346128	-0.1981050450009059	-0.3850931919668129	-0.0266564975573876	0.100645146019374	1.80566870320566	0.008670648846516	0.0690514400815961	0.844394180633131	0.7030782256828261	0.97892279231743	0.920549373979476	0.0817330098019602	0.7423213045529002	0.9939035311911188	0.9936613278086815	0.995623574863528	0.9956938785833724	0.6710126533971832
ATP2B1	7.515210743673	8.34123912732381	0.188708429516623	-0.148413655915432	-0.0211620053168532	0.223917697943541	-1.02722642782331	-0.929767777598675	7.48654529393843	0.938048043348573	-0.544095156234262	-0.0677530549911643	0.8156221320834631	-0.7994745904370458	-1.20549516332703	2.95261178740478e-07	0.3563599290036529	0.590762616437816	0.946484554547652	0.421622939941615	0.431707151721642	0.238321541207832	0.9024885971072324	0.9677940423757718	0.9978477184757398	0.9434802573095392	0.9633304896945082	0.8037171188570229
NCK2	4.08078733519374	5.49228579606937	0.256427434181469	-1.16581369476505	0.0537746520446764	0.290598262279411	-1.02801335818602	1.42894409530998	2.60619789017459	0.610075419698809	-2.07311691597585	0.0805235131192366	0.509182727576899	-0.411583688568854	0.992576039865723	0.0200392067056447	0.546740329665013	0.0474848725860142	0.936397313622038	0.6146764441370279	0.6850574903242739	0.329439151582143	0.9464619967998292	0.8175984775455675	0.9978477184757398	0.9677864001688632	0.9892108917113908	0.8397254509455889
MAP4K4	5.29456336467041	9.587236980182231	0.382919084176556	-0.482654213946213	1.07771683913061	0.63190790978523	-5.36682610492705	-1.12341284637705	6.66839057508052	1.06581185874767	-0.95725843038871	1.80462869561293	1.27081004159451	-2.90744849545919	-0.84398874501233	0.0003811191848029	0.2968193182773599	0.347046702612083	0.08190729201857	0.2154679696646979	0.0141337767724999	0.405835442919026	0.8817785855205006	0.9426003217145515	0.9936613278086815	0.8956420149355914	0.6608199903488372	0.8687435595873686
MGAT4A	4.71891202250249	5.5140654372794105	0.10922604112057	0.574376063355094	-0.1588417163059209	-0.101348507638828	-1.21412454279103	-1.52644205052894	3.45525597882599	0.2772043960936149	1.0408202776359	-0.244287385643325	-0.188542848474088	-0.5954569078078189	-1.05356320274018	0.0103609866195625	0.7839369786146909	0.307063425556858	0.8088012961397929	0.85204645043965	0.562580595597348	0.30109017134647	0.9825409705347738	0.92940389345131	0.9959558013152732	0.9905683338092136	0.9732731280363628	0.8334459784132794
RPL31	11.3626938109746	12.0497019797829	-0.062653342628498	-0.1229701967988319	0.0004360762826423	-0.170547536928683	-0.463794373237238	-0.858415913326585	9.376166434879169	-0.301382082629046	-0.441228138365616	0.0013576221911408	-0.597053732096969	-0.3333225498489039	-1.14799269617287	5.16672329933148e-10	0.7655558187727991	0.662732317094397	0.998927421266462	0.555655172785323	0.7414681195746892	0.2616135481850219	0.9797058319413318	0.9793496967109117	0.9999566256225212	0.9648002416462352	0.9896820143280012	0.8155018988709408
WDR1	6.310617963580331	5.04478412533813	0.3070475362648139	-0.40076437896225	0.393096130258072	0.133227889441481	1.4311323085023	1.6732438692439198	4.592769019061429	1.28244840900044	-1.27217395933963	1.02475835806617	0.4130064908917029	1.07124801610456	1.80891021609534	0.0009982450041188	0.2103956448076939	0.2138094752417219	0.314303708908293	0.683093036552559	0.302117307755796	0.0812221817188236	0.8361071489041642	0.9047167001513436	0.9936613278086815	0.9786392984623632	0.9323354049147208	0.6703072666989623
SNX13	4.45436324535189	4.7125108735864805	0.0160203947083832	-0.0446822848102889	1.03065992786343	0.683843754082576	-1.09428224180142	1.88781196030153	3.54722091032184	0.0486409558192231	-0.100018836438666	1.91593545529037	1.53105256770226	-0.638265519771227	1.62090784657203	0.0114044793444506	0.9616096078523628	0.921086993873578	0.0656722304718769	0.138165063262477	0.536823926763389	0.1163158118653859	0.9961546600748872	0.9964840992713372	0.9936613278086815	0.8781479967257181	0.9713272662256536	0.7274250804120198
ING3	5.18737625442427	6.41422445613346	-0.1964633646278719	0.5791268186104731	0.272370927318298	0.960896752878016	-2.28124737723556	-2.28756954062569	5.56550158826654	-0.664314980961234	1.40482324730945	0.5565687714931071	2.4027357331375496	-1.52462423709725	-2.02474788576718	5.92814958237599e-06	0.511922840206146	0.171071321394833	0.5822435477274761	0.0231462070491557	0.138569504713712	0.0525247579217538	0.9421225007091868	0.8932727528388974	0.9936613278086815	0.8070194115017391	0.870979392717115	0.6141756959981098
LMCD1	2.9970637451244104	1.69677248029356	-0.464803489290174	0.0760047154433914	-0.148571470829785	-0.772227919153768	2.1004822509186103	1.6868487711805702	1.01794372812338	-1.13101253038156	0.137365185246457	-0.223166938511559	-1.38674388413304	0.97659265939304	1.16266404724028	0.317420278755416	0.267644520688729	0.891725177159866	0.825025702844479	0.176462276048962	0.337133488207443	0.25477976395067	0.8628962185710978	0.995781902274172	0.9959558013152732	0.8870958121587941	0.9453436943195068	0.812363388124281
WBSCR22	5.823323684118299	4.368227004536609	0.150540750679567	0.257619610670239	-0.0915809595171465	0.0750897610764299	1.4080428320411202	0.4997686544130549	3.91113028308896	0.533969202077224	0.667315426459219	-0.197996535469755	0.199957624415206	0.983451030957252	0.442702567446626	0.0197499256394713	0.599667992842068	0.510503178419181	0.8445447223538929	0.843726318712002	0.358155368570042	0.661398214475439	0.9582772240973504	0.9615375217306392	0.9967960410001158	0.9905683338092136	0.9499882979890688	0.9437171804050486
SEL1L	4.27773447567308	6.587589627077559	0.0509977030152812	-0.5744926631644979	0.471773029223466	0.4852399993735971	-2.57641830595144	-1.2924133110493798	4.30855352900645	0.132508772225743	-1.07425545968952	0.7320253688046721	0.911892781844544	-1.29456124201413	-0.9173608450091568	0.0001828135822601	0.8955295646601479	0.291878974350377	0.470236347344146	0.3696098968947671	0.206046370765873	0.3667881891782479	0.9928802151061316	0.928119441991486	0.9936613278086815	0.9312812695890792	0.9017291509025448	0.8503117172324034
ATP6AP1	4.95632220078375	3.2873255373509704	-0.561737548543896	-0.3437899297512539	0.0331473721388256	0.0295381388910036	2.40084416384345	2.45951623244125	2.31142558792404	-1.59254169443169	-0.726163185212676	0.0581680965471971	0.0627838709539047	1.31770352361327	1.91205901292486	0.0283855477342675	0.1224910386878399	0.473765657070775	0.954027881067558	0.950384664903244	0.198283335463737	0.0661505831811171	0.7978017575452383	0.9577421049950906	0.9987409380594148	0.9942241083452136	0.9017291509025448	0.6476407323813421
TCF3	4.4580086459064905	6.220363327874019	-0.280136859576109	-0.593822353298375	-0.297361064077341	0.2457058722205689	-1.44348645669853	-1.25891716104936	5.26696184676851	-0.9421737387746508	-1.4348215478797	-0.598281477805306	0.6020897894655601	-0.939934459019228	-1.1527937549862	1.3371387045274e-05	0.3541623599071579	0.162414181493163	0.554461313660414	0.5519592562285129	0.355289782171697	0.258742012351103	0.899920750583762	0.8932727528388974	0.9936613278086815	0.9648002416462352	0.9499882979890688	0.8148278044535087
TRIB2	3.905418462087461	2.38283272560523	0.0398341214511452	-0.14126770940684	-1.2749113361513702	-0.114748133300185	2.22801841093782	2.4373894539519303	1.03230895033563	0.0830217406709381	-0.218847022386546	-1.6744363620029097	-0.177009532033451	0.79908938953062	1.4664705250803405	0.322768379991182	0.934436339239468	0.8283598518309709	0.105182166739983	0.8608270093280309	0.4359990350522639	0.1537028322057149	0.9957428804294786	0.9934865496438052	0.9936613278086815	0.991514259502226	0.9633304896945082	0.7552672043636492
DAZAP1	4.89505969408814	5.087273834306	0.3510259175626989	0.362943974392803	0.4073912220672059	0.0704023740430487	-0.827813511176262	0.495094926194801	3.95268339319776	1.06857601580545	0.79941916001057	0.75128210461581	0.158483591279119	-0.495963847172956	0.404688694277291	0.0004769800605705	0.294387094735526	0.430777239707851	0.458751243735602	0.875213281681595	0.623790731710772	0.6887813879585389	0.8816735967480454	0.955311895029454	0.9936613278086815	0.992750392016182	0.9826714713544452	0.9510781043767724
MBD3	3.0045884366213502	3.32364700255538	0.300123953805197	0.3484326025760159	0.0678772481235393	-0.491462159206284	-0.545623990703057	0.720747547803731	2.11809142939755	0.7717070562720241	0.6582237156787549	0.106464024861368	-0.924542928724341	-0.26871658435929	0.522987951316939	0.0431762616194479	0.4467524271743479	0.515770402950217	0.915973325138932	0.363103557845253	0.790117863436802	0.605096965338161	0.9295917125968228	0.9615375217306392	0.9978477184757398	0.9278763612760396	0.9896820143280012	0.928580063407184
HLTF	3.7337918589714505	6.25411669876237	0.373222593848544	-0.1674354592469989	0.269606049594955	0.38444486351665	-3.19410880812394	-1.0447464008501	4.7697148314977005	1.18085688550717	-0.382950050681767	0.513391963896452	0.880080792011538	-1.90056268661649	-0.925983179568524	0.0027844785551504	0.2492711814106989	0.704762901790019	0.61171521592586	0.387318410745649	0.0847564414787865	0.362388188574839	0.8533614801607651	0.9793575357593614	0.9936613278086815	0.9387281284868364	0.813611673088004	0.8501237840626062
FAM50A	5.014236866127661	5.45364791531415	0.5710133296584878	-0.532847466034094	1.58690581107901	0.783638959713245	-1.28080328270662	-0.6998616687843001	3.95529178520459	1.8036972457937104	-1.27359958948703	3.11888017586485	1.83926193766032	-0.7422582304364741	-0.5899816624698	0.0056371836526228	0.082593463294214	0.213501369697356	0.0041826867201571	0.0775975087133228	0.4737865850817179	0.5599448431085071	0.7561061928751843	0.9047167001513436	0.9416637189828828	0.863492528966397	0.9637869700359086	0.9198506920460148
FAM3A	4.01767177218754	1.3444093104916	0.343068647818446	-0.121746031437351	0.17348787899123	0.200089067449223	2.7345784603071497	1.73668479140248	0.87795512797636	0.9068320432071628	-0.240934598322095	0.282412354016111	0.401440465549792	1.38667574901942	1.2701724971798602	0.387439767896419	0.372234053061628	0.811361348639488	0.7797044896754859	0.6911433743481539	0.1764828424746339	0.2144771814287399	0.9062302079347404	0.9915849038454452	0.9936613278086815	0.9786392984623632	0.887939929472815	0.7907399797830631
CPSF1	3.7470983396422897	5.945996731064769	0.366152268034388	-0.8555829511600749	0.127736022156381	-0.214567116731246	-1.90250327292732	-0.402916953152988	3.16770357511195	0.8452807855777759	-1.44707541128931	0.180718887534425	-0.361552431765954	-0.8064927036180308	-0.263151978777468	0.0121348874135877	0.4056340723385399	0.159214658433676	0.8578932372176791	0.720647067150774	0.4342731128110689	0.7943653883867858	0.9183737705192786	0.8932727528388974	0.9969122851502544	0.980128441324215	0.9633304896945082	0.974408336906144
PDCD2	5.74168454790668	3.69266844246301	0.71809952553053	-0.28595367084915	-0.0730899901732575	-0.617965782036217	2.59784214326504	2.09329961655682	3.1962405146423705	2.4485744147884705	-0.7304791094599641	-0.153850921632237	-1.6238134382867	1.7635181606895602	1.82144216265978	0.0034376705864114	0.0208640612922252	0.471165778946343	0.878830807286292	0.115621830361398	0.0887242619815111	0.0792406253108652	0.6097099448486476	0.9577421049950906	0.9969122851502544	0.8781479967257181	0.8163442369531728	0.6694159461340446
RDH11	4.980332541512429	3.9606631240734314	-0.117306673680647	0.457182250920941	-0.651304989029817	0.0934404747704989	0.914437070864457	0.9731056763476592	3.01673323212803	-0.422860887667305	1.2356305807084098	-1.46505936320418	0.249776563091828	0.5730972581698629	0.977596632646272	0.0124837364318873	0.675707336556785	0.226863726432623	0.154046865235009	0.804682362968643	0.575153179112339	0.3366531553838859	0.9778672098711624	0.9138488606994364	0.9936613278086815	0.984637657241478	0.9736835277636312	0.8402043143603152
PRKACA	2.72738350275376	1.64048991775309	-0.2454033709355429	0.129331298957859	-0.314160633297405	-0.22806346188047	1.4102161451490602	1.1583393134133402	0.685859271087378	-0.54912501651129	0.2172492707464	-0.4480601530855129	-0.373171809662957	0.495296524208026	0.7453174080273421	0.51387693758793	0.587323172061528	0.829592553805532	0.6576134746632829	0.711870144723407	0.630485580001823	0.462492775292067	0.9568700154238876	0.9935870598406724	0.9936613278086815	0.9791648605273744	0.9838394388007587	0.891110099649565
ZFYVE26	2.8421812715536805	-1.16378187083276	0.415737188517931	-0.0160156825745409	-0.441157563025627	-0.839416816170146	4.8244673893893095	2.9279385560998703	-0.4386927409595529	0.8185600382906469	-0.0236734903944262	-0.552634063986299	-1.21478470255899	1.52002937116994	1.65431286733551	0.6762790944234711	0.42008178915458	0.981282019408332	0.584928062298554	0.234965725318818	0.163428733949793	0.109732177461285	0.9232601358528713	0.9982738991983948	0.9936613278086815	0.8969637229340668	0.8812950396753144	0.7154524256713621
EPN2	3.62402895320823	4.78420140309947	-0.657374004013914	-0.524418416288644	-0.234949728651565	-0.1292051981355509	-0.6514464278184521	-0.69942085826865	2.09553385904656	-1.71792159862326	-1.02420936949668	-0.393396508030176	-0.24559732168729	-0.24420445050548	-0.5092637937537321	0.0532336130495905	0.0968736313130226	0.314541264239005	0.697091238579559	0.807786603448527	0.809700014598736	0.614592620567296	0.7674761486883971	0.9323694346262412	0.9936613278086815	0.984637657241478	0.9913866464966252	0.9309909265096238
PTPN18	5.31785419662037	4.21336334520143	0.1060030560335749	0.391404717297501	-0.3737655493643939	-0.8189359914810219	1.4813905411622	-0.847983818353383	3.05502134668845	0.308819835478362	0.8201929633120699	-0.67323402179686	-1.7750529933729398	0.8471689765166751	-0.641746691137631	0.0265204786751995	0.7601670078353501	0.419488929136591	0.5066140250339041	0.0914838280339177	0.418305200103687	0.5262700530052561	0.9788876886633492	0.9541462441965018	0.9936613278086815	0.8734282174181474	0.9617410187229258	0.9060199818111478
LIMS2	3.70237655401285	1.83225012168785	-0.296561116751412	0.0227055679037529	0.461737967466222	0.527257783219284	1.85901227265259	1.12001156737176	0.722478849098794	-0.636992511945218	0.0368893043837002	0.637272953436442	0.8291484242418249	0.619569974419248	0.681123667402492	0.482701686091614	0.5293122860740279	0.9708350230792192	0.5291666207212	0.414063150810055	0.543890432521272	0.501446365023251	0.9436042984462072	0.9976063740569384	0.9936613278086815	0.9426813744740732	0.971919345205136	0.8984682788571497
ALDH3A2	3.44390339706244	6.702046788399861	-0.193769959089798	0.3281303283264569	-0.0567021968567048	-0.350699914590831	-3.62727851607554	-1.51161393710112	3.32083632020891	-0.507241849773669	0.634047601518991	-0.094406671794254	-0.659038361484867	-1.51908205177762	-1.14772349724847	0.0040310594284502	0.615960120799076	0.53119779449536	0.9254681626795308	0.515256957845527	0.143518804296012	0.260794795024551	0.9598409423246916	0.9615375217306392	0.9978477184757398	0.9596534811246672	0.8712807024112925	0.8150089518513719
TFRC	4.93295239541252	5.42047628493493	-0.539048338164397	0.0867801630127838	-0.237629101707491	-0.0832078546278231	-0.299005837045523	-1.5925489591505302	2.42991473884073	-1.21792115244983	0.145565924297586	-0.339233836730376	-0.1377038846781419	-0.111491958392737	-0.992140999743948	0.0358419576061897	0.2335148503175269	0.8853069440637851	0.736974607881867	0.8914839329174701	0.912841496810778	0.329674185096728	0.8500489546131622	0.9952541242404188	0.9936613278086815	0.9940855429734428	0.9956938785833724	0.8397254509455889
SREBF1	3.26492413339736	2.39602989311923	0.374970453263644	-0.359779685548251	0.908411366506896	0.361769810190063	0.5574047655862691	1.62550105436716	1.6857872940033105	1.08914420982241	-0.778321311481891	1.62281276428958	0.778455507043922	0.305189300639146	1.32989414243711	0.1316966432563049	0.286420501021202	0.443244142381045	0.115892370923117	0.44338386109083	0.7653674233739629	0.194369339529393	0.8749119816388449	0.9577421049950906	0.9936613278086815	0.9479748897151186	0.9896820143280012	0.7777089339788064
[truncated: 9,319 more rows]
