# Supplementary material for: An integrated cell atlas of the lung in health and disease
Source: Nat Med. 2023 Jun 8;29(6):1563–77. doi: 10.1038/s41591-023-02327-2 (PMC10287567; doi:10.1038/s41591-023-02327-2)
Supplement: Supplementary file 4 — Results of modeling the effects of demographic variables on cell type-specific gene expression. [file 41591_2023_2327_MOESM4_ESM.zip › SuppT_X_covariate_modeling_gene_results/EC_venous.csv]

	AveExpr	Coef.(Intercept)	Coef.sexfemale	Coef.age	Coef.smoking_status_num	Coef.BMI	Coef.anatomical_region_ccf_score	Coef.nose	t.(Intercept)	t.sexfemale	t.age	t.smoking_status_num	t.BMI	t.anatomical_region_ccf_score	t.nose	P.value.(Intercept)	P.value.sexfemale	P.value.age	P.value.smoking_status_num	P.value.BMI	P.value.anatomical_region_ccf_score	P.value.nose	adj_P.value.sexfemale	adj_P.value.age	adj_P.value.smoking_status_num	adj_P.value.BMI	adj_P.value.anatomical_region_ccf_score	adj_P.value.nose
TSPAN6	4.598791220178191	3.30661721805807	-0.523919033576356	0.194343546121947	-0.101223517031056	-0.236793279169732	1.9045028043443304	0.7403030735676479	4.00194047711749	-1.7118968826698402	0.3619478898209129	-0.264381060925327	-0.651920605275061	1.74736664067467	0.893489035918222	0.0080014897445107	0.0919500732954232	0.719964851979398	0.7923435043983871	0.516883174468196	0.0978832193643567	0.3751307804667469	0.4781332697616224	0.9272881677581452	0.9860661761035464	0.9994170067700966	0.7859873187959117	0.70606871028465
DPM1	5.8200393787176	6.173798458469861	0.0239372228779707	0.0438344374964938	-0.180104643148911	-0.347667043092603	0.0813097666678639	-0.6473410482262281	10.7065850950306	0.1607201140537709	0.144348208737259	-0.8884818312000121	-1.79563462803146	0.132597080330241	-1.66134360904497	2.64056393674584e-12	0.872846348484385	0.8856795371980458	0.377722844301322	0.0774259997645631	0.894938768012948	0.101845069834114	0.9705436696952422	0.969643522527708	0.9860661761035464	0.9466007599329336	0.9991655306561736	0.4852574166711061
SCYL3	3.08642459468275	3.2457398741223105	-0.292540144994837	0.121964040405393	-0.2693421458436369	0.0690002344083656	-0.2194369056644529	0.452841902778443	5.01739974921047	-0.983171250499594	0.238543605556392	-0.6817090520575351	0.186769719211891	-0.224483975952947	0.587386195802997	4.43083236652098e-06	0.329225413508782	0.8122216576000341	0.497882561374783	0.852431984291515	0.8230958851303058	0.5590110579942111	0.7357676765541188	0.9573051596422268	0.9860661761035464	0.9994170067700966	0.993162621713582	0.8169287106201849
C1orf112	2.09510315706424	2.1601890423302903	0.0069491083973274	-1.36021813946064	-0.0072768231756993	0.1011526573648109	0.594038028546278	0.442886320602834	2.94765805191578	0.0249957393247006	-2.6502426058748703	-0.0196269872256188	0.293391010895129	0.6104607451799101	0.6512057594510511	0.0184151766253166	0.980137732353384	0.012263971233163	0.984403972759047	0.7702034164173751	0.546586565598035	0.517321998865835	0.9953786060854902	0.3777551280158638	0.9998826496687836	0.9994170067700966	0.9770402237904044	0.7948387704237755
FGR	3.730655964931509	5.14548837184513	-0.529368081377086	-0.510565817930874	-0.579888417560704	0.8528491840369129	-1.2424820099023102	-1.08022187182892	5.020853910208361	-1.8253057935690304	-0.920940249173044	-1.5595596307013202	2.53263874886069	-1.07409658378634	-1.3635131660441595	3.670784012882371e-05	0.0727994784485056	0.360554419289491	0.123941850546296	0.0138459208230854	0.287679168475346	0.177809987480624	0.4399492222348154	0.782040991397529	0.9554076691222716	0.806060493952372	0.9244280561374713	0.5665577848248474
CFH	5.0685376199586	6.7935722885701	0.256361015166641	0.175146779758769	-0.373475540867826	-0.548610101021357	-2.1159408092909096	-0.513661901091596	7.707534184192769	0.949774809390968	0.309049734548068	-0.992954330875236	-1.5241021877419698	-2.09590662386965	-0.831069370138143	2.1519152167696e-07	0.345905459332093	0.758358560438222	0.32452543154177	0.1324737281925219	0.0409553878447848	0.40921694323053	0.7478361340707828	0.939803196423331	0.9845183917798384	0.9691191160509416	0.7099119065861086	0.7293227615137094
FUCA2	4.8530824224260405	4.31200235075841	0.238695977354392	-0.197396704401923	-0.4563685844826199	0.433448157628418	0.6424920506954019	0.245350973643129	8.75403060468238	1.22130182445049	-0.5625878126165219	-1.76467717652244	1.84369205927167	0.952595153938924	0.4812045728764871	0.0003261041771067	0.227034073706886	0.5787270270345289	0.0826146007265536	0.0704270587687656	0.35211956920768	0.6321018567281079	0.6539207464770419	0.8831890711673794	0.9420015652571148	0.9423210539936228	0.9398412298318962	0.8512642631369922
GCLC	3.17867292942593	3.3805233387955296	-0.2042048259815179	-0.180397819100758	0.008654704334344	-0.0615497348391656	-0.0872776382952438	0.773322681207209	3.44932645107112	-0.7176011631985221	-0.332208367860341	0.0240297187689589	-0.1824225407257339	-0.0759447270569753	1.07456200626948	0.0026716942148698	0.475678088186957	0.7408622593411059	0.980904914305605	0.8558371163463481	0.9398314663180268	0.2868007202322069	0.824382023041706	0.9356186106975588	0.9998826496687836	0.9994170067700966	0.9993862030026268	0.6478874224479658
NFYA	3.03699289342029	3.0526142013903	-0.225018243230755	0.238150086806452	0.382536315002792	0.326456399649276	-0.605132828929204	0.7547615655995992	5.39202966747516	-0.861660071714452	0.537265087312052	1.13242876782081	1.0327484898115	-0.709913616041749	1.15613106495963	1.07547559650006e-06	0.392091594281702	0.592947648306905	0.2616791355280239	0.3056085131336961	0.4803363878757539	0.251925157912682	0.780961986261707	0.8872347321725024	0.9760885812608427	0.9843236633841882	0.96765294498356	0.6220414246147328
STPG1	3.03374294124194	3.1700779045519702	0.0794817516993575	0.348528935393283	0.5500993916056109	0.580637482254318	-1.02775053517111	-0.4312959209580809	6.16085989030069	0.336547161305583	0.8631704390886671	1.79946483994492	2.04872284975471	-1.3269100611471	-0.663128197716249	5.36736822447585e-08	0.737559340381047	0.391266994768663	0.0766593498552556	0.0445947142195728	0.1892532740528789	0.509629915566953	0.9343344748096032	0.8038209937682651	0.9420015652571148	0.9001040596972367	0.8695690933311008	0.7908896251540943
NIPAL3	3.4415442221986003	4.408173725752981	0.150535493346378	0.227405438984702	0.180067221818182	0.0426933350212053	-1.60231866331354	-0.150230390300463	5.00862248916597	0.597860981243373	0.4581589162150929	0.5554624516187641	0.140681993849367	-1.5891262743162	-0.236405249246768	3.69756302483633e-05	0.552108620467893	0.6484129869988	0.580554074333818	0.888571674766722	0.118186421053949	0.8139124762664158	0.8581451766861304	0.9084607114001062	0.9860661761035464	0.9994170067700966	0.8001262695618635	0.9336273546817568
LAS1L	4.20833318392864	4.0819587006827005	0.4892913656198621	1.17459488713242	-0.432105395921567	-0.458582941609577	-0.542905921239165	-0.553452736870369	7.15555895395246	1.88272997677924	2.59431377439115	-1.23402768130886	-1.3798806602505902	-0.6330295294072521	-0.7446541256047501	0.0296548618391142	0.0692069994806833	0.0397938196686093	0.22256749965325	0.1749691199802139	0.542483322765247	0.459534538577341	0.4330509641771746	0.463591774885201	0.9739800606846222	0.9700970135100634	0.9764714204330242	0.7610557769461941
ENPP4	4.01060632603414	3.34654876631794	-0.585738127743718	0.137874585716604	-0.0147424528651506	0.161317285925276	0.919582605979734	0.204067223126891	4.39013522820281	-2.60066666441367	0.331352078530183	-0.053128074406422	0.623723463168826	1.02314074026685	0.340566935933161	0.0002550597449873	0.0115863478262426	0.7415008635265121	0.957797479681056	0.5350487791966749	0.312071207761302	0.73459215964561	0.2258350675104614	0.9357833635270114	0.998893651063028	0.9994170067700966	0.932489752939503	0.9010131202461712
SEMA3F	4.77236607869557	3.5785240928813304	-0.103831412474953	-0.0565107788336885	0.408568477662225	-0.478566868043845	1.59962286724248	-0.469493550314271	3.71310769708812	-0.3589504247523039	-0.106671672983886	1.15212417221063	-1.41711976940213	1.40997445222361	-0.5707972597436229	0.0014887594544041	0.720835727436743	0.9154030882581758	0.253598723690541	0.161337556652682	0.166223530826559	0.5702396852214979	0.9265919153849425	0.9780494162263024	0.9760056262733232	0.9700970135100634	0.8547752157059515	0.8218404518792541
ANKIB1	4.12581789722216	3.92778488276659	-0.128672009873983	0.707198359723243	0.227711709798023	0.14965522610179	-0.295978165714773	0.361417592055377	6.65503472012404	-0.564654707379387	1.7288891976273602	0.7814772706509592	0.54638817272814	-0.370623250086489	0.614885603899514	0.0001347510363915	0.5743473899824261	0.0925164369548667	0.437444537354724	0.586785115055947	0.71394467677707	0.540883817426165	0.8672935826045687	0.5554515312492427	0.9860661761035464	0.9994170067700966	0.9877323518905724	0.8079572189448027
CYP51A1	2.71854500222074	3.2004972255579305	-0.149784106442339	0.0415218039226308	-0.476073536013779	0.110698110271273	-0.791793966367882	1.11896986443318	2.6262264823735	-0.478958461941221	0.0692376079844559	-1.23965235670486	0.309697215396956	-0.5889596709331011	1.4579228749249098	0.0138368097275794	0.633689560240509	0.945016539426951	0.219837509449803	0.757842162265283	0.558272946587396	0.150045899503925	0.8944854626103895	0.9855465647335356	0.9739800606846222	0.9994170067700966	0.9788318718754058	0.5384753697969789
KRIT1	5.02379102535347	5.11607498968052	-0.500653695680643	0.8576148819674699	0.399118951035832	0.1538082163845069	-0.5980231497601329	-0.0818276360549553	11.3218315242456	-2.98702854869471	2.8336332405252302	1.90033438412983	0.777525377491562	-1.00468493928602	-0.188695765985873	3.8649997979321295e-06	0.0040005983069433	0.0072664806008191	0.0619154997601743	0.4397782422312	0.3249713279585839	0.850955583751297	0.1537029869527635	0.3734552040288182	0.9338427111726008	0.9974282667945632	0.933033652647956	0.9470948298877414
RAD52	2.29471971095778	3.55376069330275	-0.351402007607464	-1.4842142648836698	0.827806608472772	0.36988415475135	-1.11988955622604	-0.0311144619798705	4.06635502566941	-1.10473702412283	-2.5223646439154503	2.00047892680784	0.9564787949681668	-0.995249374511464	-0.0400361006080783	0.0042000042833399	0.273416013614292	0.0162132702760003	0.0497932671985525	0.3424929062892919	0.329169426581588	0.968194847571504	0.6907054546442579	0.3941764892803605	0.9338427111726008	0.9843236633841882	0.933033652647956	0.9884834952011248
BAD	6.03309665132519	5.7636536318162594	0.203784698631552	0.0103460946803739	0.132510051923652	-0.211092012595718	0.340591818642144	0.0164112724528467	19.488757786825	1.48906953062618	0.0443266843796463	0.7390195272918392	-1.26230523286184	0.76500035384654	0.0449115921243538	1.30998620015919e-28	0.141380578506987	0.964782015943367	0.462596985616676	0.211419479204043	0.44708313131568	0.964317616197048	0.5592090616519706	0.9904738586720652	0.9860661761035464	0.9808291779237112	0.9607897933261496	0.9872031029172244
LAP3	7.694762680316429	7.587804342875099	-0.0774230801872508	0.0480205816177071	-0.2661951574917819	0.224332164775971	0.270380560943802	-1.55167052937406	15.7304744752279	-0.507929904646358	0.165440260492676	-1.33295086591706	1.20793442302419	0.475353710172394	-3.81229162930668	1.84219976650924e-11	0.6132697607016729	0.8691725014502231	0.187291023066561	0.231518434653266	0.636978435785104	0.0003253338743176	0.8848324540939265	0.9691053074524868	0.9729655848268942	0.9808291779237112	0.9805496435511396	0.068422444060897
CD99	8.84697184779928	9.16312411608259	-0.831984450362833	-0.3971975034943489	0.060882507010832	0.1297164292615319	0.2448318464197769	-1.0571486137078798	17.7566920561682	-4.89049289249222	-1.26448258376592	0.281080344691537	0.643303497428957	0.394536372136039	-2.47315059795054	6.07232126695151e-12	7.14482021802056e-06	0.211215509213063	0.7795563747799971	0.522325606953429	0.695319761893211	0.0161805824424184	0.0064050931647814	0.6785033331075151	0.9860661761035464	0.9994170067700966	0.9856993371562288	0.294854715141614
HS3ST1	4.481692458932019	5.56412317430789	0.0205660660445695	1.38363447834951	-0.150966340783759	-0.317537058700823	-2.09368986948998	0.5546620510853061	5.45493275158659	0.073338410427427	2.56684972891908	-0.4353631375825921	-0.9605213232205668	-1.7891458818945605	0.786934302094052	2.08301280363803e-05	0.941776798770078	0.0126210062966194	0.664829215660559	0.340547604959006	0.0801555935298907	0.4344356651515829	0.987213419546593	0.3777551280158638	0.9860661761035464	0.9843236633841882	0.777093316299596	0.7483802702143654
MAD1L1	3.9128648513755695	4.60253310290355	0.4421828854208049	0.620250903252156	0.440241075752846	0.18984189064886	-1.92310951581421	0.4362720620898629	7.41406704426122	2.13183559035387	1.5609547451426398	1.61945763454131	0.748787583692254	-2.4884001069650297	0.8789820654120151	2.08162201062567e-05	0.0368757682329829	0.125026732616929	0.110267768993821	0.456740216428106	0.0186246793202935	0.382889319115844	0.3415072007086233	0.5910157369577881	0.9499794539348188	0.9982190867931228	0.6180595699626663	0.7115583345355015
LASP1	5.481152488220429	5.481659334870981	-0.11705982139053	-0.111319588506158	-0.0727294196327592	-0.116551430957175	0.2917058157837	-0.225242825446458	17.1844427303003	-0.826640702181555	-0.4574549907969089	-0.393687626895111	-0.6751577812657901	0.625637853664215	-0.5897378564279531	4.12771271562589e-06	0.412235256497921	0.6520786626809879	0.695206774059709	0.502401094647963	0.537475501102015	0.557512157527975	0.7928034997465816	0.9086701164172944	0.9860661761035464	0.9994170067700966	0.9759850883455146	0.816130570099655
SNX11	3.3787282932251297	2.49031266124527	0.31420537558358	-0.0113808455941174	-0.277152445941284	-0.0559118212913052	1.04561926327769	0.286345480052659	4.97638158472434	1.40699978043525	-0.0296536652046597	-0.9370173765790212	-0.203096761713682	1.40803397519679	0.472204351880121	5.16234223871792e-06	0.164265304404495	0.9764355445281072	0.352272193542132	0.839703734860035	0.16396012238401	0.6383870999524289	0.5934646825167234	0.9928564564701584	0.9845183917798384	0.9994170067700966	0.8527146042678521	0.8553596256689787
TMEM176A	4.066082385534029	2.57361285229056	-0.435707638126867	0.783176394731777	-0.605765255783701	1.15278231751707	1.0100653564335502	0.583475255878885	1.4491237952463898	-0.943250999750725	0.976343788273756	-1.14441191723674	2.44252605113152	0.5025300738838739	0.446504596778485	0.1592355267064809	0.34923229626837	0.332576533791066	0.2569001045299049	0.0174613644422542	0.617618982672878	0.656831045667768	0.7493543932929645	0.7673570092464765	0.9760056262733232	0.8453021952823797	0.9805496435511396	0.8665703596388135
M6PR	5.86239286068917	5.10745658218169	0.180974317875711	0.3404487937914849	-0.1491531227814719	-0.136164153469925	0.7788050434273641	0.143987207846715	15.645188056872598	1.22395233715089	1.35032042420212	-0.767156740081353	-0.7543482886523679	1.5963952990968502	0.356435159841924	1.4970541677712198e-23	0.2254570134265089	0.181669120717665	0.445809246360561	0.453406845229975	0.115327007268415	0.72268711333543	0.6534936103336308	0.6556373232126789	0.9860661761035464	0.9982190867931228	0.7945437020994335	0.8957494780168269
KLHL13	1.71206987693323	2.25185708674457	0.272962010130676	-1.43094088466173	0.0610698051695659	-0.0229290007997385	-0.172490157537816	1.15254512349125	1.97992353039931	0.8184910527171729	-2.2062252278001497	0.1390516718800719	-0.0560484513692259	-0.130593796820848	1.4800661267067	0.0661698144519477	0.416224649713604	0.0312738090840529	0.889849573640126	0.955479697571619	0.8967629494649059	0.144077106367392	0.7947969449923149	0.4590193308827229	0.9960699514455806	0.9994170067700966	0.9991655306561736	0.5329862033899093
CYP26B1	1.7081936119959795	0.506719376920005	0.2121052673388439	-0.387288632254729	0.39720638339395	-0.0070631685535627	0.9251765848460208	1.65522297732348	0.389126481685479	0.5179039865902971	-0.4971475634732679	0.765407700969445	-0.0143348697831577	0.5889377803246789	1.75587897927373	0.7024850055846851	0.6063232367404351	0.621030225849823	0.44685121935738	0.988607450654038	0.559496974299395	0.0840506142808166	0.8804782467007161	0.8980981492312476	0.9860661761035464	0.9994170067700966	0.9790082411387931	0.4656038875113336
ICA1	5.84806379000336	6.94102659134504	0.157187615122754	0.258360277226184	0.167019648767166	0.424867338555737	-1.89181656759545	-0.334906978243651	10.4203737387841	0.7293734465598629	0.610503073978539	0.585404971792415	1.59434810381	-2.36353577555761	-0.66494068241232	5.513707307963981e-08	0.468468208707153	0.5440195667040779	0.560339955068378	0.115787777832618	0.0231256831813154	0.508616626482538	0.8207923354841813	0.8708846563654448	0.9860661761035464	0.9587427638640484	0.6235030037983686	0.7905869583066338
ALS2	3.1123255524042404	2.75409111963621	-0.119126983742329	0.134238858810401	0.342835694583587	0.309572655800031	0.0997323849053465	0.2123871564883649	5.05690546663794	-0.480365758648687	0.318565881491538	1.0695373451153198	1.0331977668562902	0.1225585337110859	0.320971350616239	3.82279297752747e-06	0.632605244370234	0.7510930338501659	0.288844898790337	0.305399884302355	0.902840737563312	0.7492778915027509	0.8940244583338451	0.9378497971164024	0.9819260544812586	0.9843236633841882	0.9991655306561736	0.9085247797148324
CASP10	4.68764555874893	5.9444611508726295	-0.411887572002602	0.777330903850969	-0.0367967503365007	-0.239040355447732	-1.65006168450042	-0.169523728669701	12.4740141815234	-2.01592407122256	2.12641093657079	-0.137533883186656	-0.939114312048654	-2.42278760568166	-0.332868640245293	6.6794540776470005e-06	0.0482931413416453	0.0431477895120343	0.8910527873509521	0.351410777800965	0.0225238355971172	0.7403580708637572	0.378878571540901	0.4695935149891949	0.9960699514455806	0.9843236633841882	0.6235030037983686	0.9047250980466142
CFLAR	7.481724190217861	7.176946813306531	-0.302460603418391	0.337432746348921	-0.109574050359034	0.490506477111317	0.3980166381659929	-0.0741700581692724	9.64850859765856	-1.5584339448543798	0.9014262538014628	-0.437732390268016	2.1218406643779097	0.492133707649812	-0.1534085501590679	7.18161133718381e-11	0.124309473601843	0.370746856426817	0.663106564122223	0.0378552813130923	0.624436043396068	0.878588679212201	0.535185687666064	0.7887095362081014	0.9860661761035464	0.9001040596972367	0.9805496435511396	0.9562805878362548
TFPI	8.7999242854346	7.92139321974153	-0.192267045498896	0.400113580461419	0.0526039976582495	0.0450186284442132	0.8797007476647909	-1.18492524520285	14.0260674346095	-1.36363286599166	1.4624326160284902	0.291498450825148	0.267677359485013	1.50628114348778	-3.29226047814528	1.8783147800072002e-15	0.177739359372846	0.148569731236825	0.7716545515860441	0.78984614804304	0.136975019220563	0.0016698067320443	0.6071106980940678	0.6171338082826565	0.9860661761035464	0.9994170067700966	0.816725315285419	0.1261163143814486
NDUFAF7	3.95699574504816	3.22637648709925	0.0045246835381603	0.1263968955698509	-0.257052063710257	0.1574327443219479	0.8196946563423829	-0.102771869381478	6.66148042895669	0.0207372965094425	0.340098450498415	-0.8967393644081079	0.598007131530146	1.13580336707576	-0.167767457843101	7.27779844657879e-09	0.983519734927602	0.7348961113812069	0.373218831171729	0.551945546958614	0.260274331577055	0.8672952401293621	0.9959330611901132	0.9339765243060588	0.9860661761035464	0.9994170067700966	0.9076527325510004	0.950878034571507
RBM5	5.451425775825781	5.13024392428792	-0.5507883031936159	0.204630779930829	0.4983098070747779	-0.0761612880360277	0.509512958998702	0.464290838610647	6.64921695262608	-2.3464110472068302	0.463920812887202	1.69589178831961	-0.27123501574312	0.556612136045113	0.7924716491281941	2.6638187957764703e-06	0.0221292590147866	0.6443881050508531	0.0948070532714286	0.7870900964518259	0.5808070485436719	0.431148543639694	0.2848091791800753	0.9071962420048686	0.9469190028162396	0.9994170067700966	0.9790589947605056	0.745558891257318
SLC7A2	2.21115536842535	1.88668685870509	-0.4143568694755179	-1.7934468516856203	-0.183571344431095	0.1540350015342	1.94785603267459	1.39363367674178	1.24145796856127	-1.07312427381403	-2.3337446559542	-0.352393843217228	0.3183848730989389	1.16032773692249	1.41898983210313	0.224187102092474	0.28743897877372	0.0227618750186374	0.725730803908485	0.7512616995480749	0.250836962267306	0.161005365608076	0.7019400837697687	0.4280824243015624	0.9860661761035464	0.9994170067700966	0.9022010310019868	0.55053731696226
ARF5	6.831591120315009	6.600683038520531	0.171204319572741	0.184035273699654	-0.1228040395447009	-0.469965794361919	0.2159644764873519	-0.550515932506442	10.7840484164164	1.08264393895348	0.585440037983074	-0.6045634991290849	-2.44329735868749	0.337876495514201	-1.38651404503937	2.9993473162526198e-12	0.283257040335757	0.560319293403413	0.547695794628673	0.0174429035128795	0.7365802128901	0.1707272734973809	0.6982506730329835	0.8766534340389642	0.9860661761035464	0.8453021952823797	0.9886010702398615	0.5605095492027208
SARM1	2.5272382827927	2.42197879064994	0.103944199568864	-0.294483920079601	0.157931256727489	-0.0644572971123169	-0.0008412356929974	0.6939814317306879	3.3108729485895	0.3675519658015179	-0.5732708149556429	0.424375841222302	-0.184813386699673	-0.0008505158873095	0.990956104368306	0.0139101238970766	0.714470451055627	0.5709720798798571	0.672774598960609	0.8539947519967209	0.9993286503698888	0.325578278002042	0.925487347591274	0.8798114232032439	0.9860661761035464	0.9994170067700966	0.999726615527632	0.6745841454997624
POLDIP2	5.133151448689111	5.00998035494476	0.274805322919929	0.236414551537616	0.151599291240518	-0.167124148568063	-0.0130369697742443	-0.471859197295936	10.7216196456688	1.6288595708650202	0.750534298463179	0.685127061236704	-0.800445069026265	-0.0217586234299616	-1.06903685993479	8.182043686164721e-07	0.1082654787112619	0.457035543434008	0.495745525470589	0.426453424801859	0.982779622278043	0.289253540051371	0.5057841546264618	0.8330899138072057	0.9860661761035464	0.9945226580161992	0.999726615527632	0.650324753899145
PLXND1	6.224497730775179	7.056884969089169	-0.572395034087423	-0.19983787269212	0.1979083526501869	-0.0355648997723934	-0.601469771307072	-0.756202000125146	23.1339823580444	-4.38565583312513	-0.873991417250603	1.18051630280535	-0.225851187159448	-1.3999163636093	-2.2291061244117403	5.24564154523118e-08	4.73968690397e-05	0.3893018735606289	0.2423198156993419	0.822093137779917	0.172552549821494	0.0294398874394557	0.0303497951417545	0.8017984827339221	0.9760056262733232	0.9994170067700966	0.8579274957354738	0.351999263390416
AK2	6.518591580569661	6.262392841787619	0.390173969029187	0.2436887437687319	-0.171314858245689	0.172870879067304	0.0241293724502754	-0.199997627233302	15.9281576433646	2.61274111392132	0.8948956161093751	-0.8761924391544069	0.956711724128423	0.0463733826533802	-0.5230699835531359	1.88379156047192e-07	0.0112468481357133	0.3764852548827229	0.3842379848365739	0.342478520195291	0.96334265137037	0.6028057307199971	0.2245873971554118	0.7920237362742553	0.9860661761035464	0.9843236633841882	0.999726615527632	0.8376590854382916
FKBP4	4.982213622170179	4.82917659379266	-0.308400749095002	0.41675403171678	0.229797913929951	-0.0729879553781251	0.2061987932388169	0.251578717293429	5.95690948493153	-1.49639181335	1.03000222195319	0.854325434779727	-0.284886713911486	0.2343680009293489	0.474117274608949	1.12056693168038e-06	0.139724770520154	0.306891386343436	0.3962273230322979	0.776681374432658	0.815488294523817	0.637128786391066	0.5566674492786878	0.7468875856254451	0.9860661761035464	0.9994170067700966	0.993162621713582	0.8541915039249868
KDM1A	3.91939092785752	3.44587012100565	0.156727555070505	0.769768785585445	0.233815641676417	-0.0136543159312552	-0.0722286500832959	0.7947338980548191	7.222420301964849	0.7275678616312661	2.07608626729668	0.830360401720893	-0.0516665345719022	-0.1012742241782599	1.43577452261546	7.56506628041692e-10	0.4695315295358839	0.041907876626253	0.4094219300003479	0.95895532702195	0.919649392538759	0.155936314032128	0.8216199860698377	0.4664020400767034	0.9860661761035464	0.9994170067700966	0.9993148980909372	0.5456351294382029
RBM6	5.30366071501026	6.81244265844121	-0.0712007789533411	0.8308576357528059	0.64488635706183	0.24733254377082	-2.5685324821924103	-0.975873364217605	8.26993623305071	-0.277048921575425	1.68417888211551	1.96250923573036	0.802792040786936	-2.58966437589478	-1.45005147544226	6.422555149571071e-07	0.782649935393605	0.0974892181420792	0.0540855954155187	0.4250748657564029	0.0136876970278607	0.152212276647552	0.9483132650209488	0.5603003400584309	0.9338427111726008	0.9945226580161992	0.593736973979493	0.5407830739290288
CAMKK1	2.6516435102066698	3.85677656149637	0.278197546799042	-0.6201286773568639	-0.2307281383400389	-0.0692001643698711	-1.21401950042282	-0.422356007218796	5.32841666903471	0.9928442019543772	-1.17129183717473	-0.607364562946529	-0.194641394604922	-1.2568318280838502	-0.612906588848965	0.0006108712265791	0.3245649637503339	0.249747053612793	0.5458140434515639	0.846305690416122	0.218318976333943	0.542189946691263	0.732651903863271	0.7121180300956801	0.9860661761035464	0.9994170067700966	0.8886477065474244	0.8083156741150853
RECQL	5.711608497978991	6.7371290174083205	-0.464850985231288	0.225551266488128	0.0521005406880218	-0.138293061238172	-1.01562943646458	-0.528512213126498	20.694391491527	-2.97362365856816	0.8527146400408121	0.255798907569544	-0.71794201127839	-2.0374524012656297	-1.27552384943379	4.72078199440202e-30	0.0041457572574833	0.396997525314629	0.798926486139082	0.475405679244933	0.045743893333565	0.2067343279536939	0.1541607443335879	0.8063090117913856	0.9860661761035464	0.9982190867931228	0.7117461492074535	0.5885728187661436
VPS50	3.35930694302131	3.3619496426101696	-0.206924761669578	-0.209780969330261	-0.240566288751636	-0.120144830863352	0.234384694832384	0.0424352163660725	5.3054000069097	-0.924983055400275	-0.505162766106922	-0.837502070797109	-0.44253779771811	0.2908022680880679	0.0738059349115777	0.0001528353746035	0.358451103418447	0.615801091890559	0.405427838904552	0.659593922181715	0.7729885536263791	0.9414021893636852	0.757703340590555	0.8957355768379295	0.9860661761035464	0.9994170067700966	0.9903670382830204	0.9808350720992074
ARHGAP33	1.84349663326451	1.66049522846396	0.294539511773951	-1.14780691757202	0.5417594435824951	0.204747315601196	0.201407377855347	0.8813755647668751	2.01063945871871	0.971984609099755	-2.0517683837693603	1.36103840146115	0.54872318701852	0.187190889355913	1.21802180316223	0.0772071030601999	0.334756109944259	0.0474656075710728	0.178389981045407	0.5851627464160539	0.8529095012483929	0.227833613813	0.7398896477038537	0.4820770581633051	0.971365852287702	0.9994170067700966	0.995595046085138	0.6053189222969849
NDUFAB1	7.03745999862016	7.16160476775635	0.4717950887389129	-0.0818695194006133	-0.0288619419992448	-0.0546261056729419	-0.186031665340557	-0.5431237104671149	20.3592728732793	2.8490481810692203	-0.287412123982771	-0.131554927542823	-0.2709386541233139	-0.3475098225901299	-1.22945470672296	1.17181568252533e-29	0.005891404498969	0.774725356374516	0.8957490296031428	0.787310146521925	0.729348611337733	0.223402230349812	0.1744971724617551	0.94423383188327	0.99671226128492	0.9994170067700966	0.9880477457767712	0.6023841571112737
PDK4	6.28841633235713	6.101500901198981	-0.346165932259572	0.529687277599791	0.230003758017046	-0.0726614514148023	0.0988558470798356	-0.417108822860537	5.007706514988991	-1.08482616923373	0.875809743931348	0.5822417537454809	-0.197543544901785	0.0745198070849988	-0.499879322945335	1.90041529705677e-05	0.2822738577782119	0.384418017638549	0.562528259841895	0.84405361302865	0.940845438347154	0.618979358325973	0.6977637569124481	0.7988362050974452	0.9860661761035464	0.9994170067700966	0.9993862030026268	0.845419750332455
ZMYND10	1.79710018011227	2.50382906392138	0.246402856544031	-0.6881482081521479	-0.298400485567641	-0.352050043750484	-0.4304795679486839	0.7575929565503641	2.11040226885031	0.8080979213106741	-1.09688502190313	-0.7363826976416891	-0.92577208609315	-0.332444211371966	1.02137614528616	0.0430140276444714	0.422162634970084	0.276801747157261	0.464270696975046	0.3581599015180929	0.740736225661228	0.31110674672276	0.7963453479198985	0.7306335394764364	0.9860661761035464	0.9843236633841882	0.9891318365610788	0.6624627748505073
SLC25A13	3.92753184300609	3.39744908692868	0.193570626284934	-0.2130430777971189	0.0714155443119689	-0.0524888079126177	0.7550928684993191	0.68259652146918	3.89152648210835	0.7657240269404592	-0.4462867354614749	0.2235736899382389	-0.175836021736721	0.740292041214979	1.04848498075761	0.0009002276279641	0.4467177142517999	0.6569532804607211	0.823810988529139	0.86098424861845	0.4632484308746789	0.29855395247311	0.8097887710358526	0.9097311151278024	0.988334747744968	0.9994170067700966	0.96292228293367	0.6556132984098294
ST7	3.21203793211482	2.41024668559778	-0.0829143443907131	0.4240867673408479	0.329909172291176	-0.113206888280893	0.463394410322489	1.12221455472508	3.70564028274262	-0.296685677295586	0.8705228555866229	0.910198956279398	-0.330227751140423	0.4929883462105099	1.59760054150351	0.0128286842028389	0.7678623447133841	0.394863877941488	0.366479003772114	0.7425244867674141	0.627426964698969	0.115226984578973	0.9447650201353566	0.805059307664242	0.9860661761035464	0.9994170067700966	0.9805496435511396	0.5002479761362514
CDC27	5.403939864814321	5.060126462880059	-0.289689507440867	0.365060407233946	-0.140173285880574	0.354852820426816	0.327474302504384	-0.457179283489196	9.5774213321533	-1.63350745950607	1.1215458867548702	-0.625548028863336	1.70341152236525	0.4961599026785229	-0.949635761791815	2.394364733290261e-07	0.107273695656496	0.267176760223558	0.533836976802288	0.0933492100875525	0.6230117542597371	0.3460137395105859	0.5036694781748959	0.7254078905080947	0.9860661761035464	0.950406039053776	0.9805496435511396	0.6860582063106531
HCCS	4.39025541785708	3.8236684199991102	0.318247102019636	-0.1605592813184859	-0.2040104257442939	-0.198753268855767	0.8892082791044471	0.195454631289018	9.711566618430073	1.78782831494021	-0.5249715744211629	-0.8610543649192149	-0.898397281807706	1.5138691113116205	0.409041280883012	3.2988306361194104e-14	0.0785378641240115	0.6014168596951751	0.392422588602115	0.372341341538806	0.134982193016775	0.683875001177783	0.452484429681055	0.8908671607610932	0.9860661761035464	0.9852771582514344	0.8166103729231592	0.8783254193732233
DVL2	3.61826113755419	3.80540074407994	0.0156987421422639	-0.522334677449646	0.274995744107216	-0.299822032133996	0.207274728100978	-0.3204749179949749	4.86906714486011	0.0660988262817673	-1.12667924936511	0.8742973119824708	-1.00441887244785	0.224882393248386	-0.51985345262649	0.0001696307166517	0.947510193557123	0.264605761246083	0.385239088193526	0.318980431546998	0.8231930350722009	0.605068216354099	0.9887669140006276	0.7234341576996589	0.9860661761035464	0.9843236633841882	0.993162621713582	0.8383180932624109
UPF1	3.82367296352784	2.37085219302926	0.0021907028067682	0.361367822684136	0.349972283404649	0.0888908461214099	1.3087117531206698	0.7103769774587401	2.89410992089332	0.0096666096380235	0.83453253234937	1.2303444171894198	0.331625034104589	1.38834538315148	1.1978962086417502	0.0077321278683914	0.992318267027244	0.407125265526475	0.2231648803297879	0.7412765616898909	0.17140477008405	0.23557449560065	0.997623949900828	0.8094948167284501	0.9739800606846222	0.9994170067700966	0.8572077928129884	0.6117888200360453
SKAP2	6.46247685546069	6.078596980346839	-0.354701954442381	-0.06269779230805	0.0663884205343951	-0.22650479069173	0.96098060951069	-1.5651661011205	15.2000875413808	-2.79031243678301	-0.265700972685267	0.411601988147272	-1.48546265655182	2.00144170135484	-4.264671853353001	6.321582033784289e-11	0.0069480327119319	0.7914268579889441	0.682011084229117	0.14233623017584	0.0525020151011417	7.100128053409208e-05	0.1898987721084316	0.9489690153755808	0.9860661761035464	0.9691191160509416	0.7294607584834891	0.0478246346010998
SLC25A5	7.72905342138521	6.390488392725491	0.7941396183062901	0.66296083061702	0.101350146296161	-0.251101887918552	0.9774735225888828	-0.329908675394039	10.111067872559198	2.7537428902309102	1.3458188062097298	0.2667741574027399	-0.7223004559378292	1.0343535215997	-0.415951240781322	6.8145411251840305e-15	0.0076603210532067	0.183109283296743	0.7905007542989001	0.4727408500983929	0.30486363591599	0.6788371809841821	0.196206356576135	0.65746017084585	0.9860661761035464	0.9982190867931228	0.9302923002213128	0.8757757588314095
CCDC109B	6.24485448937583	6.624325615372911	0.210222308300307	-0.478951408597693	-0.0480404406464103	-0.223462400797457	-0.258951570764641	-0.6944487535044721	11.2692715172123	1.25186008284454	-1.4021758790300398	-0.2132774765521499	-1.04705874773608	-0.400866694888932	-1.74151037089387	9.954886938129359e-11	0.2154200598520239	0.165760139314861	0.831806555643428	0.299110944001948	0.690040823495055	0.0868039133508565	0.6436854421306466	0.6369736320746447	0.988974602452447	0.9843236633841882	0.9856993371562288	0.4688687235903739
POLR2J	6.473021342982411	5.939232072138081	0.504971629448719	0.354331412133835	0.031489070438197	0.117853549850423	0.189589538935667	0.239952507857426	10.1530379346752	2.81168892917172	1.00682483765972	0.1315500090830069	0.523603058448317	0.276096318647573	0.557025634750088	6.51051144610475e-09	0.0065632810585513	0.318157244086979	0.895754874277663	0.6023639152528311	0.7837455424125279	0.5795587565892839	0.1850239840552207	0.7573001783959666	0.99671226128492	0.9994170067700966	0.9920738561667308	0.8269608066081487
DHX33	3.70236606693716	3.74846815341081	-0.0527274465409265	0.211706104466739	-0.289356176527976	0.2148951953802799	-0.121325044632588	0.5054478328597879	5.585083412797201	-0.21177862096607	0.4661881549046939	-0.8923592833178431	0.70984107584023	-0.136854497088476	0.812027233799812	0.0003940791822663	0.8329643637991129	0.6437642020257199	0.375570336834397	0.480439366511339	0.892166972946228	0.4198967412134729	0.9627704830674464	0.9070303043419798	0.9860661761035464	0.9982190867931228	0.9991655306561736	0.736670141666393
MEOX1	5.52041031114699	5.45167111012451	0.0611399375287336	0.0239152244869737	0.301566619279158	-0.634952281353359	0.0785827410230129	-1.16733417075767	4.5886035563935	0.229126017797098	0.0379790366420221	0.755589348507832	-1.62013166423702	0.0760547879644595	-1.87628893471698	0.0001514105256564	0.8195593532363928	0.969825748320117	0.452832519632966	0.110430117539543	0.939618013509702	0.0655592434603494	0.9593578572228164	0.9913963962997436	0.9860661761035464	0.954859481328631	0.9993862030026268	0.4449135132180064
THSD7A	4.97155271631774	6.7063309418377495	0.0732168263203359	0.502815767859658	0.6937237149663629	-0.560276071315526	-2.40494928654579	-0.352647907987876	7.96396268315883	0.2901211568314989	0.9453732751662448	1.99894508185547	-1.6381814026146102	-2.50085813257705	-0.6058720916742889	7.12943113943455e-08	0.77269825411858	0.3482012808985461	0.049919601042575	0.106372761967653	0.01549753218506	0.546875001187199	0.9448461783334132	0.7758513047626759	0.9338427111726008	0.9520225294264096	0.6123053758528165	0.8103283789941176
LIG3	2.958370941071	3.06474455734664	0.157118900466556	0.623650940190547	0.210258406606754	0.0457152938866957	-0.828688297015072	0.0940227983419769	4.79762949834136	0.537032412239428	1.23656504983281	0.545350246473618	0.125820040582546	-0.8608801165474521	0.1215012702652909	9.99063383592516e-06	0.59310742165857	0.22076732515204	0.587408314515636	0.90026879777778	0.392517840416849	0.903674693524417	0.8759489839695541	0.6881451602502276	0.9860661761035464	0.9994170067700966	0.9529134139890538	0.966954213720286
RPAP3	4.11936782750487	5.24723581706807	0.0585164612102753	0.3367121608285839	-0.0678646010803261	-0.2239550463884589	-1.49887738873792	-1.0105407452339898	8.502375027393661	0.248192688561001	0.7565350633023791	-0.2143704004375919	-0.7483136230300441	-1.83402208143491	-1.62782298404058	1.7961089411067498e-05	0.8047860111859371	0.454172536174438	0.8309444473265458	0.457056338331212	0.0763385419967068	0.1086984500918009	0.9548224362464528	0.8324683544387779	0.988974602452447	0.9982190867931228	0.7649212922725158	0.4905513500075986
AC004381.6	2.11086472419413	1.73245560593613	0.120989223982671	0.1958235939638349	0.212473135789371	-0.0134604575622962	-0.0455520814039869	0.832833225081936	2.7910732807417	0.432238848596819	0.409244537658577	0.576667604029021	-0.0388954652167491	-0.049282560389432	1.16202454161489	0.0069162200811999	0.6670207302862641	0.6837266062930579	0.566186818092309	0.969094808789823	0.960847597687068	0.2495406695696619	0.909229329592835	0.919131428053859	0.9860661761035464	0.9994170067700966	0.999726615527632	0.6194523506928641
CIAPIN1	5.03702800295456	4.68918051935017	0.271198472946923	0.330935198329218	-0.555385200145469	-0.20426481737441	0.395302622024757	-0.0220553589707073	11.4220609816963	1.7149857848619898	1.1479243822901002	-2.6388558697598	-1.03948438677252	0.7171852432653729	-0.0532101197996185	3.42745187247757e-06	0.0913737672599638	0.2590800332118519	0.0104519156223816	0.302628146276851	0.479286521729847	0.957736978414283	0.4764261529060617	0.7183345759885109	0.8276538177618986	0.9843236633841882	0.9674220741070628	0.9854528520076624
SPPL2B	3.503927942094009	5.19759029071448	-0.0281755950228008	0.476276061173403	0.0941909372153618	-0.267065153442491	-2.25639218016617	1.45316343780509	6.06627956001976	-0.130107674432772	1.10934100485193	0.340959718430165	-1.0152444844595798	-2.40291701208716	2.9399456383391405	1.63648267621233e-06	0.896918575111558	0.2714531587011329	0.734315825036438	0.3140372687278859	0.0194376476605563	0.004667914469513	0.9758770191378848	0.726703289877391	0.9860661761035464	0.9843236633841882	0.6224171663082875	0.1921153931480196
FAM214B	4.22828418415002	5.44533046917503	-0.2974132264781779	-0.5674189560434421	-0.0207423365683197	0.0848494594752362	-1.02376399788577	0.35141885548183	12.3270707986336	-1.50831826273996	-1.62357752606262	-0.0791255670109579	0.343412560523091	-1.5901157895085	0.7440171505749159	0.0005989070628112	0.137258449071313	0.126786529831518	0.937213084146322	0.732602303698727	0.129154967599558	0.459744094228844	0.5516442318916354	0.593291789838477	0.998893651063028	0.9994170067700966	0.809085157311677	0.7610557769461941
COPZ2	3.39922632615884	4.407168204062	-0.183409897098541	0.275318745704472	0.252274312368761	-0.0968213588465283	-1.25348771033686	0.9926605444772372	5.1736287131295	-0.8025983676572691	0.611188244185121	0.8482501800764559	-0.345969859886074	-1.31534174425789	1.82489623893578	1.7529540923603602e-05	0.4253296350202329	0.543240563662549	0.399567141473141	0.730540898179626	0.193732382151501	0.0729788846280122	0.7963453479198985	0.8708846563654448	0.9860661761035464	0.9994170067700966	0.8730292703723974	0.4503673237410295
MSL3	4.839623854254589	5.65467785709439	-0.257436500666397	-0.267114278263082	0.1905287823598229	0.0887075074407601	-0.792210176094333	0.4835359111164749	13.0267773894407	-1.43629450172758	-0.8298817143635009	0.810681123959393	0.4028333481532439	-1.31419215046701	1.11917716263931	3.6667993013743e-06	0.156051133956009	0.413457318946665	0.420665333521249	0.6884985564331011	0.199886630038801	0.267388516924156	0.5807970103256166	0.8120860079408115	0.9860661761035464	0.9994170067700966	0.8798283188647325	0.6327495943570796
CREBBP	4.6922201399797006	5.4135709676411405	-0.062205875296805	0.5668339265986421	0.2990195892743469	0.218279391908966	-1.4481019632756102	1.0895258108078298	7.27837220566551	-0.268047255838833	1.26668577712747	0.996570992120037	0.776646316667032	-1.61174337016922	2.06828835510262	1.1601701073662e-06	0.789534560178971	0.2102697278340939	0.3227452459543919	0.440234339138897	0.114907093369221	0.0428134787351344	0.9506290349647444	0.6783146942426052	0.9845183917798384	0.9976152408167812	0.7945437020994335	0.4048613562245797
GCFC2	3.84431684211425	3.86083110369407	0.451147664671251	-0.0851990891058741	-0.11606302190814	0.412579699814864	-0.342974467194033	0.492719236457586	8.7435801079938	2.22756272319193	-0.2413208260169189	-0.4276965938302171	1.66240000003448	-0.5130761098739379	0.962512828574592	1.58825632219816e-12	0.0294328020861319	0.81007795932622	0.6703077466873579	0.10132321945923	0.609664648243595	0.339414726045024	0.3199538315701016	0.9557043620863028	0.9860661761035464	0.9520225294264096	0.9805496435511396	0.682660954208071
WDR54	4.97831434545248	4.96942870734238	0.106368003534656	0.342967754377308	0.279822145812135	0.114895722368126	-0.374538890861248	0.5569898599544301	8.15986222180664	0.5146515644437679	0.873759204384246	1.03975543440594	0.454933677711849	-0.490262915093854	1.11127194366344	3.08334705889778e-06	0.608570314600683	0.386419555514336	0.302365966866983	0.650700405971259	0.627160702867526	0.270790906910453	0.8819856488760429	0.8000282929948077	0.983290633516722	0.9994170067700966	0.9805496435511396	0.6347863504617178
CROT	3.0948143813108504	3.60914822257594	-0.1894099398056389	1.34782941210583	0.136035294546585	-0.0028867161351852	-1.7305896824351998	0.855136474280261	4.1284000907904606	-0.6727963201151569	2.51571340410521	0.3810809410988789	-0.0084836576445491	-1.60662934399953	1.2455000987884	0.001003165149319	0.503515645347969	0.0148351853569984	0.7044118763640341	0.99325753802971	0.1172019774539419	0.217674847369828	0.8377044974785974	0.3869209986411563	0.9860661761035464	0.9998035121396266	0.7975784366513957	0.5967490307176009
ABCB4	1.8176694085885	2.93689646392768	0.214331519490501	-0.7064832143377622	0.2114664120751439	0.281483409418557	-1.62522322084294	1.16880184037484	2.57425970764225	0.627400967077193	-1.01301636479415	0.459084121987262	0.644649246747958	-1.22108720737916	1.58153359151506	0.0191127223038204	0.532673036501367	0.3151827508004929	0.647739744827122	0.521471799870088	0.228534432007291	0.118902208739689	0.8507117265733954	0.7553223814722777	0.9860661761035464	0.9994170067700966	0.8897007094087355	0.5031505760397597
KMT2E	7.272688699233599	7.528193659990999	-0.275805396182486	0.382181447013957	0.54071869988663	0.125488209656425	-0.565676421423416	-0.497040060790812	13.4887499771862	-1.75499729323082	1.2263249537248402	2.6128658066171004	0.6448394761855041	-0.908119240777471	-1.28925217826715	1.4162002020648299e-12	0.084286907815492	0.2246045781178	0.0112335644676584	0.52138856348243	0.367852514378627	0.2022828014590269	0.4639242436731225	0.691834890791787	0.8276538177618986	0.9994170067700966	0.9458011683016114	0.5856972146158262
RHBDD2	4.8371340472874405	4.0404762434127495	0.253415784422947	0.600891240112102	0.1661509564159249	0.351917939530032	0.309655712951364	-0.108588296322887	6.7401638623924	1.19090810245227	1.5557255734543505	0.616501257203781	1.40485447986803	0.399897777684764	-0.1894518201525669	2.8691307440594294e-05	0.238112621672404	0.12653756672929	0.539755198429748	0.164982365057724	0.692088818671807	0.85035885596922	0.6618231549460142	0.5932882356376439	0.9860661761035464	0.9700970135100634	0.9856993371562288	0.9467441245419856
SOX8	1.4722328331504595	1.5997706098930502	0.21214452756673	-1.48609567266049	-0.334815826753875	-0.1029931346064439	0.51216739237452	1.36465336641117	1.30145476336287	0.625342716548415	-2.18298024654822	-0.7477958253225849	-0.245328427199427	0.370681774484659	1.7708454831856697	0.206259643425358	0.534064406422216	0.0327626480352927	0.457381484320751	0.807004608181805	0.7124261704967461	0.0816019373150618	0.8508746670096956	0.4599554875051546	0.9860661761035464	0.9994170067700966	0.9877323518905724	0.4621146675327224
IBTK	4.32639569055085	3.9132708836243	-0.331738487304778	0.0988559086405435	-0.3302077916804199	0.321963465788483	0.6219120686467261	-0.0130603907750375	5.13213192656987	-1.38266043702846	0.218891595073156	-1.07047968992775	1.1283769167001498	0.675210462374621	-0.0211319004100584	0.0001190136068304	0.171610894971385	0.8275245028236491	0.288445594937946	0.263379637310064	0.5037542427817561	0.983209334006238	0.5990796766619937	0.9602797712693828	0.9819260544812586	0.9808291779237112	0.9735316112544397	0.9935517305752924
ZNF195	4.09417333390881	5.227828181964691	-0.17661560442189	-0.292277510086539	-0.0546041839279145	0.12509810502162	-1.01759104864581	-1.5246900005801398	13.571142517437	-0.9522414999004428	-0.924083769017783	-0.222391511444326	0.546998247895827	-1.72028326739407	-2.87921303183204	1.6792297538716298e-20	0.344557095323218	0.3589137873617029	0.824717305568327	0.586282244124625	0.090213211225949	0.0054154133307773	0.7473221690324333	0.7817265304864501	0.9885028510516805	0.9994170067700966	0.7773503028958287	0.2032008059619253
MYCBP2	6.398293426111339	7.15786231673332	-0.334799227557114	0.154367575351436	0.235989367222221	0.603350424011621	-1.13823563755198	-0.0619622444232086	11.507975890911	-1.74015256883478	0.419798411571513	0.954840556919647	2.6378426380893503	-1.5389541919314298	-0.133511963891429	4.779412105858471e-10	0.0867071023443156	0.676124495140097	0.343272062027784	0.0104680306940143	0.131093496069963	0.894225005734971	0.468441303826441	0.9170719734962388	0.9845183917798384	0.799499612728139	0.8116087668751347	0.9634458366617188
FBXL3	5.11680640133514	5.05081634440019	0.312891564055961	-0.346372809662233	0.561873103619903	-0.179980995741653	0.0277993722680525	0.0186110889418625	7.34702058806079	1.44690077082026	-0.822727137866327	1.96521160786865	-0.6657231399755931	0.0340476841707204	0.0346508669377626	9.31529095912915e-06	0.15290595657923	0.4143058960935	0.0537545733994523	0.507984410654672	0.9730313638631	0.9724751643932048	0.5764301648783028	0.8120996610661791	0.9338427111726008	0.9994170067700966	0.999726615527632	0.990414701920786
ITGAL	1.73319767416048	2.47840499071685	0.4628711431032629	-0.50470725211832	-0.396704278350011	0.0237526872711463	-0.923462586825504	0.9139644921105492	1.93667978964825	1.4691839025014195	-0.784159442052625	-0.951283388752668	0.0602137793808043	-0.68125015441708	1.25008756694123	0.0622285337962347	0.146997611359359	0.435856337508642	0.3452037864200519	0.95218162037024	0.498270205036844	0.216112347608975	0.5674315245121136	0.8250225465200886	0.9845183917798384	0.9994170067700966	0.9718121533389988	0.5967274616628105
PDK2	3.793934883097641	4.83571963911248	0.552176116351369	0.271164756267231	0.0558400634263274	-0.116349082464364	-1.73151624369931	0.4601336132310359	5.30321137543114	2.13836531433386	0.535588893278431	0.16778938281166	-0.372913357598537	-1.64777466255314	0.7315060775421719	3.63738086752618e-05	0.0364524751716027	0.594142984806371	0.8672911877834959	0.7104686809520508	0.106371224382225	0.4673157109258971	0.3396926081999595	0.8878463770183367	0.993157492441955	0.9994170067700966	0.787908784401099	0.7653086277781191
ITGA3	4.86876968020882	4.54130710574763	-0.611228300657668	-0.586815366848586	0.374818725886252	0.493546015740629	0.7240997586804871	0.2642251204127649	6.380498918256039	-2.75016562341677	-1.41735906854848	1.34517566647073	1.9165707700009096	0.854292291239647	0.478043514478332	9.21186625580421e-06	0.0077660296173467	0.16170082997008	0.18333654592892	0.059776856260572	0.3982911710984629	0.634332708378902	0.1966662905168781	0.6322742252421245	0.971365852287702	0.9180459095694083	0.9536729673054304	0.852731373545046
ZFX	4.02442629076656	4.36899050192529	0.101669502331189	0.147975596219278	-0.0652875902413705	0.220931044500135	-0.561027638323064	-0.182146407193082	5.89308752634595	0.45481824411183	0.344386939571477	-0.226399909133585	0.8247381468061759	-0.6399049774945489	-0.314343002959966	1.5222025025671e-05	0.650807032863839	0.731762261812001	0.8216206646521609	0.412607771517365	0.5257666953637461	0.754339304736837	0.902918550325284	0.9329074065703914	0.9879690257245616	0.9939693127183818	0.9738125637870968	0.9111709641854414
LAMP2	5.92657518239495	5.14467414604567	-0.298047010073171	0.254544632448781	0.134104825276188	-0.0405133478540716	1.06837459563962	-0.5821148442783171	8.1281402585033	-1.3648993836662	0.64345884004661	0.488017188827337	-0.156349394161931	1.34075243866478	-0.9565780685948132	1.7769454318095e-05	0.1770642723401269	0.523206943951184	0.6272057034853139	0.8762526646434828	0.1914300764771099	0.342588703942585	0.6055399974968686	0.8642137053570287	0.9860661761035464	0.9994170067700966	0.8701241255207786	0.6848209159976126
GDE1	3.79576771757769	4.1531999279775205	0.308228919284653	-0.3070304985482	-0.176264632327203	0.0267536073154776	0.0097448272338417	0.21776700426889	3.5344823829018903	1.06302428415097	-0.554053428880767	-0.472942490885301	0.077290166980821	0.0075461880461915	0.266479793197463	0.0015333785670112	0.292055710012547	0.581483893676944	0.6379574750182622	0.9386470329442	0.994005990147548	0.790800497444256	0.705732543114395	0.8837539510422882	0.9860661761035464	0.9994170067700966	0.999726615527632	0.925732940640107
C19orf60	6.4902335416588	6.77515468831838	0.319874958271358	-0.222869343662324	-0.0439832766536111	-0.2466110992257939	-0.165562579173442	0.0694292948465531	11.4502302192876	1.68635754422504	-0.6088319851904029	-0.176330500901086	-1.05102209602429	-0.234766956415975	0.152802576683563	7.69523059067645e-08	0.096665643676022	0.545217467779524	0.8605930754769179	0.297202898599107	0.815711620504875	0.879070896014813	0.4857484717905336	0.8711779043992058	0.9913537438688136	0.9843236633841882	0.993162621713582	0.956563434405517
OSBPL7	2.95849435502113	3.3861394027653904	-0.207056818090794	-0.0983995583333923	0.223799016967853	-0.36834465257685	-0.4536602767033779	-0.0840022387931476	4.1680985978127	-0.8299127699509521	-0.206626572982406	0.707485677710581	-1.2289459085986898	-0.470357159237006	-0.129683168733642	0.000519473779788	0.409724878459673	0.8370041732888891	0.4818544685335379	0.22363274930178	0.640546440682625	0.897240964108658	0.7926822324361407	0.962319763343964	0.9860661761035464	0.9808291779237112	0.9805496435511396	0.9645214840809916
TMEM98	2.21035663090035	2.29740767038294	0.40625168172333	0.0935867774162232	0.354332558780107	-1.08175099517737	-0.153481512200729	1.51406900859035	2.04820728132958	1.2939409971766498	0.151759909637404	0.8697270897152491	-2.73685373009561	-0.11861075275802	2.0160015384522803	0.0549187423042296	0.200569675255379	0.8798737495401708	0.387769698726479	0.0080631641610115	0.906132741675701	0.0482707938852156	0.6288942851712217	0.969481442099102	0.9860661761035464	0.799499612728139	0.9991655306561736	0.4135773345847385
MAP3K14	3.33076570636527	4.6094921493064005	0.0012177343873686	1.25011179030688	-0.0702591113475564	0.0868950081148475	-2.4844545141654	0.210100165564034	4.83753446926245	0.0044544371066127	2.3170563782560696	-0.199743921413545	0.262412068973982	-2.25915349653566	0.312274200215232	6.30652089420675e-05	0.9964601781921	0.0237578626867514	0.8423302906611391	0.7938647152452522	0.0282341888297839	0.7559022529038459	0.9989860595056416	0.4328888611771627	0.9901621099291958	0.9994170067700966	0.6579985046691579	0.9121575984016628
ABCC8	2.36964318556639	0.574572675833897	-1.08073829743897	-2.14027916036224	0.1062831072976869	0.499161521533882	3.6469573297848	2.18756218014148	0.310026323410695	-1.87690779209462	-2.09907421486154	0.1508166721950619	0.773782175584756	1.63956133124115	1.54819917298357	0.761657141496376	0.0651327649366444	0.0403363111932539	0.8805948536994371	0.4419125606192079	0.111972121593419	0.1267224526510769	0.4234492706548219	0.463591774885201	0.9952899741714668	0.9976152408167812	0.7945365396518372	0.5115691446409584
TMEM132A	3.0634691251719905	1.00833979127937	-0.0466500210287802	-0.377202784041617	-0.020403937706091	-0.320226115042198	2.79804716028379	1.3449010805180002	1.3086932759528502	-0.177023533514353	-0.796318771481452	-0.0608337598540483	-1.0145777242072298	2.85426743405783	1.96278882735821	0.220027623213223	0.860050834685557	0.430210122620805	0.951681819162726	0.314163542965093	0.008395042432698	0.0541654350910729	0.967890745250521	0.8216385068452758	0.998893651063028	0.9843236633841882	0.5299912469131017	0.4287244896292611
AP2B1	5.85336058852631	5.56429223438496	-0.468251561263302	0.840688982968116	0.454359500092786	0.340017725675971	-0.0821048614579299	-0.2119578768916089	7.8619246624502095	-2.30935153655432	2.1552429295841296	1.7515831325331102	1.3912384180587802	-0.0996940583350694	-0.40465500820178	5.8439064283024914e-08	0.0242545359434433	0.0349949104548396	0.0847034005575392	0.1690187372629419	0.921011006421571	0.687142694095595	0.2945590170978938	0.4599554875051546	0.9420015652571148	0.9700970135100634	0.9993148980909372	0.8800354517013756
ZNF263	3.63894702475342	3.11543160236191	0.129401353582986	0.0978949263043809	0.309379492957757	0.626020383794601	0.148194311818602	0.270430944807995	4.14143554916456	0.4991807730598479	0.2052417030697149	0.927831605346464	2.04151165347744	0.154525436736294	0.408331639592189	0.0043766440933357	0.6193690548449351	0.838416492155792	0.3569948873638039	0.0454175638686544	0.878640636112476	0.684477187873033	0.888247867131375	0.9623550163704508	0.9845183917798384	0.9004975068593951	0.996461384814616	0.8785114770763268
CX3CL1	5.543662493940901	5.69526206797728	-0.3385829152626161	-0.156661020484774	0.390067649685183	0.685376293832551	-0.252181889435982	0.278278826728757	5.087926275702389	-1.12175356830075	-0.267346448341713	1.0043613718808	1.91900712712312	-0.2039553534535469	0.3720889760160979	1.7495584987967302e-05	0.266344325842411	0.7900621446282851	0.31909315687698	0.0595712251321993	0.839102919828245	0.7111264873924029	0.6849363453055844	0.948265261651058	0.9845183917798384	0.9180459095694083	0.9950416471222278	0.8914189097561923
SPATA20	3.8732671524196296	3.50600509272906	0.127949592589971	-0.420253609847992	0.44367034173992	0.45324339674888	0.242842236520321	0.245741935434806	5.35613068927926	0.5904495360977701	-1.0449876434140302	1.59125568479646	1.76296785914542	0.298739032594718	0.448118569704902	0.0002234480448099	0.5569695648806839	0.3010796352597439	0.116486680310883	0.0827149554761062	0.76723784966683	0.6556503016191739	0.8602131936548872	0.7439330731693354	0.9554076691222716	0.9484737810931668	0.9894066999169916	0.8660915250831372
TNFRSF12A	3.91688480616648	5.25580472243989	-0.449331196099436	0.625345299574022	-0.7397659136080099	0.0489021628395701	-1.0255490420139	0.5210499904260081	3.67212275273332	-1.41124302680249	1.04977238882365	-1.8170676949152	0.129966232117481	-0.687197343246236	0.570621488593492	0.0009094611922819	0.1633978660645969	0.297907765984311	0.0742263257562031	0.8970286319860259	0.494463486434948	0.5704247135343149	0.5915359633691201	0.741921632211345	0.9420015652571148	0.9994170067700966	0.9718121533389988	0.8218404518792541
RALA	6.49124378053016	4.89809553527358	-0.0269626739094551	0.123041773794096	-0.0670489524345444	0.660884237326883	1.69968942763124	0.8210892197313949	6.427727850253231	-0.12846820809131	0.319391623142197	-0.2575725441363169	2.7790513244207204	1.94109640223578	1.5245400352006298	3.30838979255112e-06	0.8981965579650301	0.7504810041159709	0.7975859367183399	0.007180129642205	0.059021017063684	0.132625694016261	0.976069191496189	0.9378226790485794	0.9860661761035464	0.799499612728139	0.7419555054504053	0.521115597689246
BAIAP2L1	3.78021229204553	5.771919849504339	-0.444467809619681	0.25913894902321	0.283139632007082	-0.036714987278772	-2.36581167732236	-0.992303808289812	5.639298368566741	-1.60981344905765	0.4928062206369979	0.8280141802355009	-0.114065262683253	-2.0611396175469	-1.27714194057702	1.04926904668062e-05	0.1126899499836069	0.623836150822251	0.4108976866817739	0.90956198618631	0.0443622936592655	0.206564327486263	0.5117668886962388	0.8991564657369739	0.9860661761035464	0.9994170067700966	0.7117461492074535	0.5885728187661436
KDM7A	3.88492957354977	4.11109035076023	-0.165651585432684	0.245001977221772	-0.0598024509098404	0.297895054816144	-0.490006168957272	-0.0156007755689891	5.42696003690312	-0.7152380377742541	0.56229010416236	-0.2042154476854769	1.09224931449652	-0.538872564187672	-0.0253302379458062	9.69363642965673e-05	0.477102607164623	0.576091901655025	0.838841024070072	0.278840848727604	0.593521185572109	0.9798752160723508	0.8249029804165805	0.8822308793458574	0.990089908442818	0.9808291779237112	0.9805496435511396	0.992645926663018
ETV1	2.35746332888713	3.06053159725433	-0.444242498332389	-1.45056647350758	-0.473952790430195	0.0886114229265195	0.27847073084132	0.0556071560563556	2.66471033064635	-1.30894193350572	-2.14185714803929	-1.04211970888052	0.2113869710955679	0.208545241683614	0.0656063358113333	0.0143114464423687	0.1953310489323819	0.0362406159106866	0.3013042246929289	0.833262839147788	0.8356954678887231	0.947903883872659	0.6228373133716206	0.4606120625245772	0.983290633516722	0.9994170067700966	0.9944069820842386	0.9834167553165132
AGK	3.57282834301142	3.38954388363372	-0.1168155974791869	0.196090933891018	0.3184580123019699	-0.0086157499729619	-0.110420825962729	-0.0471407218586433	5.3806525505443	-0.54793312044007	0.493310001173034	1.16476600876061	-0.0333711470796482	-0.140333612495604	-0.0859650368963421	8.35769022553609e-05	0.585646780843896	0.623866276888969	0.248437239597823	0.973482547272006	0.8891776388803141	0.931771632416254	0.8710033428027502	0.8991564657369739	0.9760056262733232	0.9994170067700966	0.9985670915056888	0.9772659009812836
ALDH3B1	1.93909632233601	3.5986109755565296	-0.310043864239504	-1.27383497820273	-0.4724657588120779	0.0798395419811441	-0.99511047417552	0.358696588990489	3.25092767749328	-1.01151480835675	-2.05615457183448	-1.1564343874578602	0.21284050966472	-0.7991112246448872	0.482238593029307	0.0032770624864617	0.315715093376958	0.0438947878239222	0.251883136923056	0.8321436599911679	0.427815502608332	0.631361283363126	0.7258342157689613	0.4733385820916454	0.9760056262733232	0.9994170067700966	0.9584891526701712	0.8511856601825148
PHTF2	3.41016387940988	3.27818909797149	-0.170092464064188	-0.881342144256192	0.343608902333773	-0.1006262589617539	0.6382819845396371	0.94888136447004	4.12887178870567	-0.8049434670581551	-2.16780473068422	1.28851263513136	-0.403321847794241	0.719431376544685	1.82872540727298	0.0002953592712379	0.423969501053132	0.0339031638323593	0.202342381725265	0.6881005248760289	0.4749566960781479	0.0723581080792484	0.7963453479198985	0.4599554875051546	0.9739800606846222	0.9994170067700966	0.966078156430624	0.4503673237410295
FARP2	3.2870642641982504	2.9213765606660003	0.0836761976641348	0.69382904070224	0.7522888855413	0.0307929596361183	-0.402893319163138	-0.223271050003934	4.129226517257711	0.304891477612228	1.41384196376714	2.1539642352870403	0.0922493573916645	-0.421874189536752	-0.298279284395176	0.0056118928149273	0.7614687928072942	0.167981746805707	0.0351390057247855	0.9268100771329448	0.677452817680544	0.766501533132756	0.9436430611814288	0.6419012643638369	0.9338427111726008	0.9994170067700966	0.9837951643601948	0.9155107552071342
USH1C	1.68119809613126	1.24273354025344	-0.106991338329187	-0.856824283642582	0.3934344764011679	-0.513272288428647	0.719608368412626	1.6845443381587195	0.815806704178734	-0.233620881924846	-0.9792360398499828	0.6631109461210479	-0.919437407281663	0.4002488714104939	1.57035920736877	0.426460351094426	0.8160411291612	0.331544645036163	0.509647294825311	0.36133554056262	0.6911953794371739	0.121482514366674	0.959298468839476	0.7662909662772919	0.9860661761035464	0.9843236633841882	0.9856993371562288	0.505328657194103
GGCT	5.862476136283831	6.133960080257831	0.0515736520104853	0.407993075732711	-0.1283552938448849	-0.355716135108774	-0.285418078922025	-1.12886801793116	10.8728686672876	0.315653519806768	1.24210151223452	-0.5874848520698599	-1.70137254888587	-0.449466188830314	-2.63688137716926	6.346785934940079e-11	0.7533294662912908	0.2188391598341519	0.558981714135062	0.0937960107086049	0.65487391764543	0.0106298861355389	0.9411047768642624	0.6865037454676939	0.9860661761035464	0.950406039053776	0.9821244016286124	0.260359804558984
DBF4	3.1526715905866403	2.99664498366145	0.227509548454056	0.304760123035692	0.0167927004763495	0.244459521709106	-0.1588352587101359	-0.334438623309122	3.6652499226366	0.832786696080213	0.5922691238323969	0.0468521812676068	0.7288241122353091	-0.155184698219083	-0.4515856686117179	0.002627492119615	0.40806274692658	0.5562751852586479	0.962776941777336	0.4687728075890879	0.877587388624652	0.6531468641717451	0.7918828167236687	0.8754953670614511	0.99976026593742	0.9982190867931228	0.996461384814616	0.864137928103199
TBXA2R	3.15498635366729	2.9601368592298103	0.5102277137357949	-0.991318958141868	0.166227247339414	-0.669103259560513	1.03848407584016	-0.846270075526033	3.34016348666946	2.31460996330509	-2.07889290478932	0.532587996033919	-2.2464458168526	1.14322224801375	-1.4652903796425802	0.0021566893338342	0.0240697463034294	0.0416573091309675	0.596237788601408	0.0282943079128962	0.257218785304411	0.148085197269374	0.2942417077656501	0.466266841259508	0.9860661761035464	0.8766671854947355	0.9040500206406776	0.5367389885933348
IFRD1	5.404260375841759	5.29426520587242	-0.228271853343875	1.08868115056369	0.3916803333784829	0.0594957209065719	-0.3262383939396239	-0.403682161362222	7.13917726029826	-1.10917746052844	2.7562115328353	1.49834611330923	0.239169714696487	-0.380308425054446	-0.7084347532497959	5.387995234215571e-07	0.271673274678446	0.0076388931896355	0.139092053350002	0.8117533851403791	0.705515593135836	0.4814180576012439	0.6901630858090927	0.3734552040288182	0.9632371512950714	0.9994170067700966	0.9865095770790376	0.7739871617125691
COX10	3.0743951338750297	2.97554510139148	0.1945494825115289	0.584885410613811	0.4179013413898929	0.12590289216252	-0.639191848005381	0.0089387053603847	5.897084758965209	0.8449074460979059	1.48069858840032	1.3895668886117198	0.4436126714135771	-0.844604031344507	0.014553989489743	1.5185339533466804e-07	0.4013100466539029	0.1435933851596449	0.169475746151528	0.658818791814012	0.4014782254102789	0.988433281843327	0.7870983357476795	0.6089513852884781	0.9693217644061048	0.9994170067700966	0.955105656411901	0.994869935699642
GTF2IRD1	2.5195752241005898	2.28243352165993	0.0718833922851655	-0.325962344932021	0.0338912466064433	0.387866513375927	0.057746118189162	1.2638983854093402	2.8058851855760896	0.236067975672631	-0.585892297407169	0.0850547137333092	1.04524304795693	0.0534021863425399	1.74470458984652	0.0311793636269789	0.8141544331074101	0.5624994831534089	0.932492799050614	0.300033926040025	0.957919950539466	0.0860573993008601	0.958159868895094	0.8766534340389642	0.9987320955457842	0.9843236633841882	0.999726615527632	0.4688687235903739
PAF1	4.74287668591208	4.3332364440197	-0.043485870174973	0.545613974900178	0.267521555547461	0.0589913799915318	0.0993377996144877	0.1589781698699739	8.12445467628538	-0.1953784355764189	1.4126066433746	0.944896621829675	0.2218321294932339	0.1321521880230839	0.274734106787864	5.514273577325021e-05	0.84578213801896	0.1686622615526659	0.348409285569895	0.825224558963434	0.8959122591945329	0.784429859890009	0.9655735256873312	0.6423472661743101	0.9845183917798384	0.9994170067700966	0.9991655306561736	0.9227969416372162
VPS41	4.216657354555149	4.9975323309727	-0.160068843629443	0.662543876540779	0.259390720065861	-0.3466814067197959	-1.19792286780066	-0.841836781535927	10.4992299689464	-0.791840767080047	1.8423430326294497	0.9900835943744608	-1.38229283079856	-1.77817630367734	-1.5278667103498	1.298939898551e-05	0.431534560829585	0.0762352173027264	0.325967780380226	0.1719574213276409	0.0867718102209771	0.131647067611554	0.7999456485581544	0.5264733868560683	0.9845183917798384	0.9700970135100634	0.7773503028958287	0.5198689511003951
ARHGAP44	1.8024286935408704	2.81281414477229	0.0880279200225474	-0.651108802820448	-0.352185357732409	-0.1369251498265219	-0.946479994561916	0.729696312041923	2.66242879605385	0.280056136949228	-1.04327562477201	-0.8438616831144	-0.349911004245265	-0.766636132324677	0.981236044358916	0.0170297699555589	0.7803614862777359	0.301079950581805	0.401924149225573	0.7275659186773079	0.447701036736102	0.3303756256431779	0.947838578807399	0.7439330731693354	0.9860661761035464	0.9994170067700966	0.9607897933261496	0.6771007221039765
ELAC2	4.19989565581466	4.15559501825069	0.338033517189863	0.775717948776725	0.0183548106624786	0.4094035752476749	-0.785853919986119	-1.25173167921547	8.18789989478307	1.43999776977586	1.9158771407587096	0.0590412176811548	1.44009625352409	-1.01985964299656	-1.78739821848124	1.50405613414808e-11	0.154741967798066	0.0598498679310525	0.9531032463474258	0.154714201406228	0.311634855970552	0.0786080241388719	0.5792915481571809	0.5026002393450703	0.998893651063028	0.9700970135100634	0.932489752939503	0.4597241792473289
ARSD	4.00694104730988	4.50136008064198	0.109721467939919	-0.405909687993266	0.305209460343912	0.0410163446091672	-0.4078670636763339	0.511633517229723	4.5543398100058	0.3578550246109989	-0.67683183963927	0.7459540824825229	0.10671785867609	-0.346649831039686	0.6951512777555711	0.00022030909115	0.721645196198215	0.501193748099789	0.458432047496647	0.9153471999165772	0.730535584236017	0.489584672925851	0.9272029393478896	0.8529999152889335	0.9860661761035464	0.9994170067700966	0.9884104522963038	0.778931223726893
PNPLA4	2.98233912718782	4.924873900932139	-0.0511465898072545	-0.431778702816282	-0.0365958447938001	0.1730286607429599	-2.11908275869406	0.769296239402239	4.79539463404919	-0.166289797354922	-0.698065642211144	-0.087270928854426	0.441199470788664	-1.7545675619390402	1.09309520541925	0.0001523325296004	0.8684667273859058	0.487858170751892	0.930730658921034	0.6605650660710639	0.0862898173670192	0.2786817595541669	0.9703359436757744	0.8479901615203359	0.9985806757853168	0.9994170067700966	0.7773503028958287	0.6410634688118964
ADIPOR2	5.07702399873576	5.14986924414825	-0.406361905891492	0.40672754786749	0.334825879720089	0.190644665116141	-0.204922588728659	-0.167506991912831	6.9161540116068	-1.61435999649322	0.872225069350795	1.05092592704452	0.63454032180787	-0.2205993115219539	-0.253708162928955	1.25523743782551e-05	0.111377561170392	0.3871500913304	0.297245036646358	0.527991889913854	0.826777235548316	0.8005707825675459	0.5087426055306659	0.800622083828441	0.9828431447052368	0.9994170067700966	0.9936253004216824	0.9305397662801794
CDKL3	2.2114881867688	2.84366994465941	-0.424156114405565	-0.584775238413094	-0.129243468765356	-0.0478153359933461	-0.353572006736884	0.4673309162639349	3.20202034152784	-1.31657707877094	-0.972823773251402	-0.304237680707528	-0.120216765330726	-0.307231077525435	0.588507334237541	0.0222769300558788	0.192698620972876	0.3387969096234781	0.761952445071035	0.904694696342856	0.761920622110755	0.5584051302034201	0.622223465041461	0.7708135665099448	0.9860661761035464	0.9994170067700966	0.9894066999169916	0.816641559969959
MARK4	3.1275027757401	2.84741909490789	0.0283160608636782	0.447912108194585	0.16297420881774	0.1120720926094459	-0.160972361953084	0.152542762025484	4.836857741819981	0.1061815376996769	0.985634519938466	0.469916573578794	0.346064414862627	-0.183047488468837	0.212842621065305	8.649998903996069e-06	0.91577044113334	0.328024136497599	0.640011918091683	0.7304293892133579	0.8553394071221171	0.832126221791073	0.9817291965001056	0.7640819359702212	0.9860661761035464	0.9994170067700966	0.995595046085138	0.9408560753741324
PROM1	1.62079723668687	3.33974054634024	0.1782191275679	-1.82598006375415	-0.0261707026895679	0.47476912727745	-1.32482868712394	0.386373715742882	2.7541808963537995	0.588617621247432	-2.90846527706388	-0.0639212322002464	1.25728362108628	-1.0286946749400698	0.534214652686633	0.0096407368816633	0.5582966012629279	0.0049921614940964	0.949239030914255	0.213393243897116	0.307656562148616	0.595142669205484	0.860841917630157	0.3734552040288182	0.998893651063028	0.9808291779237112	0.9319105507962964	0.8338476936353525
CCDC124	6.149436620482099	6.564786396205361	0.167353224347012	0.3086502981298689	-0.111263134961379	-0.0277557268293393	-0.7699348103384009	-0.1139144142799569	11.0617831640624	0.914003441113081	0.8606398972092049	-0.461293200483731	-0.122180360475702	-1.11107536376512	-0.257947509692894	3.9992078625488503e-10	0.364205686683155	0.3928609034666629	0.646163274565672	0.903140209026205	0.272081855767686	0.7973169710283259	0.7588276834255322	0.8046281146323279	0.9860661761035464	0.9994170067700966	0.9157996798885768	0.92883317243506
PAFAH1B1	5.762343175124379	5.80007981762296	-0.489065755474434	-0.131448364685148	-0.169839490704988	0.0972087772761296	0.430900659937585	0.0819566787691249	10.4488546368801	-2.83500701110556	-0.404993721686581	-0.7703847471844392	0.470080151468226	0.648629508029416	0.188064547281483	1.12958142390386e-08	0.0061468632798452	0.6869684529661509	0.443925933261397	0.6399009102559661	0.520366167476093	0.8514496822141742	0.1792990683819496	0.9192620944408232	0.9860661761035464	0.9994170067700966	0.9735717635513949	0.9472405959564528
KIAA0100	4.141819995899351	3.9739516427168704	-0.234671365350019	-0.6346535115523491	0.534083243114844	0.195713298858033	0.4216740763457939	-0.7172371285734621	6.02869387553308	-1.1562756442809	-1.66947641006678	2.09178195814423	0.817367638656774	0.539210993312978	-1.2962449259426398	8.807741626489951e-06	0.25192230006538	0.100308858740805	0.0404460524030261	0.416761369533683	0.592678059440068	0.199742911928056	0.6736294861438934	0.5621925595481769	0.9338427111726008	0.9945226580161992	0.9805496435511396	0.5835200818371865
GAS7	2.872006022917509	3.07860208082973	0.658240817156413	-0.274412633735713	0.3607873099485399	-0.0611974872360277	-0.6789205082927949	-0.4130986131336379	2.7394868889057005	2.25702264028072	-0.445797183346622	0.91326604306273	-0.160632304352968	-0.561024537191679	-0.57659983725196	0.0101320295626743	0.0276057017000604	0.657248245710453	0.36463926862993	0.872904203358228	0.576837312363884	0.5663487449752379	0.3124919677331689	0.9097311151278024	0.985740392153772	0.9994170067700966	0.9790589947605056	0.8210118316122927
TRAPPC6A	5.5541083584467605	6.226009282264299	0.288008957882861	-0.431805880831434	-0.263836174600308	-0.730777905287435	-0.2387106374576189	-0.1353685412627749	10.8156893788254	1.5716529402498898	-1.16450684311163	-1.04995486331576	-3.0128430453158503	-0.3544563502821459	-0.319762026192869	3.43795779662155e-07	0.12113769077217	0.249547551704322	0.297722283653905	0.003715858882	0.724918753479294	0.7503028721324789	0.5293524411420695	0.7120158931236102	0.9828431447052368	0.7231073721583484	0.9878535352825626	0.9086718013718252
CD79B	5.546360460541839	6.48777832589102	0.528239527051464	-0.2848101443968319	0.21832180003501	-0.262924290426508	-1.15067203491253	-1.2538128472507502	6.55601336961025	2.10972500806786	-0.520906684137979	0.6130059163325771	-0.767201758339732	-1.15604236227816	-2.10162018370538	3.15796899494512e-07	0.0390542048537388	0.6042372269969399	0.542136899167242	0.4458996223334	0.251965280260721	0.0398222046474712	0.3487863519931241	0.8917008331242154	0.9860661761035464	0.9982190867931228	0.9028308203643638	0.3950038757373673
ST7L	3.72634302512466	4.24746838728858	-0.3744366001519	0.2441449023356989	-0.230242778828688	0.0633325589484776	-0.6845689664695761	0.550791039320172	7.63597794365617	-1.65458278363699	0.599228028642861	-0.7769343527010959	0.227959084839266	-0.8875643664749999	1.00507281728427	0.0001530556895735	0.103150780850068	0.553866469397119	0.440136971564381	0.8204364507246429	0.383303210237817	0.318785465287617	0.4984748387259367	0.8744133546959388	0.9860661761035464	0.9994170067700966	0.9498032912265028	0.6686489083953494
RPUSD1	3.4975424275261404	3.85429600668966	0.510823812132669	0.229050996991798	0.0985173144966515	0.4555295406985479	-1.12446551529325	-0.824093399798682	6.11692447484712	2.04349193975384	0.500031895639096	0.297011540522788	1.4972124173211798	-1.3037881074943798	-1.23057067340669	0.0012314359715984	0.0454193142420839	0.621076982177508	0.7674790543439449	0.139816201633459	0.2058993982016439	0.223223771986526	0.3679238063935555	0.8980981492312476	0.9860661761035464	0.9691191160509416	0.8823228832433099	0.6023365193701432
RHBDF1	2.82270303058556	2.59629991461961	-0.0513443513069253	-0.2065384108083789	0.1184548028781649	0.387399720371899	0.1554804753769809	0.878564825810637	3.1971858677907203	-0.204519629318738	-0.4381332563434539	0.369613839292746	1.30414663925552	0.158317851616596	1.39016573529179	0.0097451384515573	0.838605824694193	0.663080138255465	0.712896369732404	0.196862215494456	0.87540021369551	0.169627660720011	0.9635384824004424	0.912003940864465	0.9860661761035464	0.9806649434834253	0.996461384814616	0.5597297372413718
LUC7L	5.35692865625546	5.37612163542609	-0.15618671166663	0.0995698667745046	-0.0372430855016055	0.0856213324109091	0.0403178250260754	-0.013708068600439	12.3011281382621	-0.9834665681546092	0.339877298924403	-0.18033020000685	0.443585079261503	0.0713926656974607	-0.0336665256368916	1.90745340808441e-06	0.329102445879895	0.735775415193494	0.8574649430834681	0.658864914169978	0.943624708028868	0.9732535042151608	0.7357340963835326	0.9341624816969996	0.9910891429984008	0.9994170067700966	0.9995954456046452	0.990414701920786
TSR3	4.26538412380436	4.43481746750192	0.744880784706985	1.52489177101706	0.532335147180087	-0.218266153948142	-1.57342828704607	-1.46002042277504	9.24649080536578	3.35725092824628	3.955047096845	1.83195391582166	-0.7976781800729641	-2.1694739162642898	-2.21893438198288	2.1045591480093203e-13	0.001328875084769	0.000194079482291	0.071612112599636	0.4280070137340089	0.0337669840924138	0.0300439244199188	0.0976939922801647	0.2660201799889156	0.9366281713858964	0.9945226580161992	0.6815805341976744	0.3543996311163592
PIGQ	3.58444261734271	2.3477175912825	0.323409425646042	-0.709860684057807	-0.149244621365969	0.0271327965246276	1.84051539987452	0.6861759986752599	3.06714770709827	1.39301840254525	-1.63839686829146	-0.502832488367769	0.0986105180149964	2.01813673945855	1.1451968766084	0.0097086965486539	0.168503770777104	0.106992577260646	0.6168209724291279	0.921756878723235	0.0523045502105373	0.256681724626603	0.5967498516035311	0.5723773547879237	0.9860661761035464	0.9994170067700966	0.7294607584834891	0.624731302032611
CRAMP1	3.2061217235965698	4.3719626288146	-0.5699265865297521	-0.838356306307879	0.105965143980388	0.572815028145242	-1.01104865227427	-0.430302367794335	5.38239134699174	-2.0116223880849	-1.57534965858796	0.286720689745294	1.67878431523709	-0.987010278635655	-0.591375629296441	0.0001831113752483	0.0484753294010055	0.1217682020081709	0.775253852615391	0.0980822439548227	0.330872157274287	0.5564335098481259	0.3789181498018669	0.5894402596851133	0.9860661761035464	0.9520225294264096	0.933033652647956	0.8155311749312463
TEAD3	1.6521382755869298	1.18660193162511	0.0906234407496727	-0.8456424695844621	-0.261939383975471	0.262646792527525	0.7660362698084789	1.25948665760523	1.70559710598286	0.288743454916974	-1.56591109272345	-0.622955598661122	0.675722767555764	0.737735878875477	1.62637799442358	0.0929324887338919	0.7737108865097819	0.122300969057971	0.535527314540473	0.501651087768592	0.46337137633499	0.108783595740491	0.945414787808676	0.589623570103514	0.9860661761035464	0.9994170067700966	0.96292228293367	0.4905513500075986
SELE	7.172469630747269	8.852008884715039	0.189505096394149	0.0910364482111059	0.5581023080234371	0.6827320016642522	-2.06234694332583	0.1516021081900669	4.58239794435658	0.384746296744781	0.0969411064054276	0.869040870468073	1.1521176179298798	-0.9529721111449392	0.1241138771696119	8.58974291977152e-05	0.7017656311309319	0.9230765393173992	0.388182140140801	0.253673776573434	0.3448320828502059	0.901634150152814	0.9214949677605008	0.9799243365434512	0.9860661761035464	0.9808291779237112	0.9374086875228552	0.9660776427972024
DNAJC11	3.58346021292463	2.55086428594299	-0.0245031234326932	0.0864687422036766	0.146789133744749	0.2313453085143189	1.01127380274981	0.66318856142421	5.54366042752037	-0.12111982189062	0.252365217469498	0.562253124428197	0.958795192089028	1.49772216821339	1.22988453050806	6.00700107114649e-07	0.903975601904673	0.801567521240988	0.5759076359876079	0.3412701244060639	0.139121589055031	0.223242297912476	0.9788607285206812	0.9522641980853048	0.9860661761035464	0.9843236633841882	0.8186108687585768	0.6023365193701432
MYLIP	5.17257917555224	6.17950302150823	-0.0600919628330635	0.30123252787521	0.389566116516312	-0.145899767375141	-1.14178698147196	-1.33146285945921	8.1598068568953	-0.289394826864375	0.7567358437094301	1.48372270798439	-0.588138545908472	-1.33203627923834	-2.23468349059306	3.46312071842534e-08	0.773263818578477	0.451994549036128	0.142963076918805	0.558577162754746	0.188924388354986	0.0292157496888271	0.9451939431346952	0.8310020999578743	0.9645237404976696	0.9994170067700966	0.8695217906975878	0.3514509021430707
PSMB1	8.13293843262583	8.39886540822609	0.2653674537919009	0.0534836879995188	-0.28243715944246	-0.0618151515459441	-0.2944233871570769	0.0446046413550679	23.3038271788197	2.03344073947688	0.220593487507425	-1.63953453303859	-0.386051932304599	-0.640386413383496	0.145924760601789	6.4954614026056606e-09	0.0461791427048827	0.8264887406476759	0.10602880960304	0.7007699653863521	0.527009780024253	0.8844626583646171	0.370542206855019	0.959969767010666	0.9499794539348188	0.9994170067700966	0.9738125637870968	0.959142690889436
JARID2	3.69898786005355	3.81829509596931	0.0797573841114499	-0.2033030223520539	-0.0789549957989654	0.7301034698482192	-0.329112847018485	0.978099224148272	4.66190388128249	0.342262220812199	-0.435976533248096	-0.249529890329598	2.51414127140571	-0.3513035778436481	1.8340643520227304	0.000103038284627	0.7333079491540401	0.664355294647251	0.8037606969599491	0.014484380041228	0.726816202298495	0.0715280773124188	0.9321734596514148	0.9126147356340366	0.9868226723526252	0.8211597111513033	0.9878535352825626	0.4500871426612136
CDKL5	2.9845836112548594	2.3796937154794904	-0.7255298094068299	-0.35144035126726	-0.304049019576586	0.225625692621225	1.22139107066994	0.810658681966245	3.5146299022676897	-2.97137557371027	-0.8010562929653241	-0.986745228998672	0.79022161097655	1.39492386864649	1.30488126191686	0.0049647988325825	0.0041761616758215	0.427440188074242	0.327493043274781	0.432327133904937	0.173561360011558	0.196746255327093	0.1541607443335879	0.8199246362235653	0.9845183917798384	0.9945226580161992	0.8582503951094363	0.5812442856989698
CDK11A	4.419458402430241	4.91701627455584	-0.103872486707358	0.3881921310412199	0.2155639362063599	0.4104028526337129	-1.0664342078008802	0.265854117685575	7.52643958938342	-0.495320958115197	0.9726818022681422	0.7953847138585921	1.6245856660680402	-1.3380003589081102	0.514986440609949	3.25006174300253e-06	0.622083329255741	0.334957446048046	0.429335268509727	0.109166130146742	0.189540908185663	0.608429854412318	0.8889046692987219	0.7691483866464776	0.9860661761035464	0.954458356361014	0.8695690933311008	0.8403944990923113
NADK	4.269446450775471	2.84648998742114	-0.238497302769337	0.523904102089479	-0.0952331244027652	0.115999995144893	1.65537437678251	0.0054108223103045	5.371384278652981	-1.15562074863397	1.4617351154977398	-0.366208803382502	0.4785304122602679	2.29440556484002	0.0092048621100434	0.0009160917183049	0.25253431551271	0.153808761831494	0.715441061516245	0.63402424314458	0.0317145344216089	0.992685337898846	0.6745786532974595	0.6248719765565133	0.9860661761035464	0.9994170067700966	0.6755684744502998	0.9968366618419672
CYTH3	3.0230048807226004	3.87822009277695	-0.572572853998605	0.0612122326815217	0.3566604316850921	0.12522869402832	-1.2105342211486	0.557486580721606	7.357905592671269	-2.29615939488042	0.144621317739125	1.10136012438971	0.409805465865757	-1.50736535384011	0.910013764675021	4.3684597546569695e-10	0.0249514890369415	0.88546433238821	0.274864864735134	0.6833171454575621	0.13663761445062	0.3662298243749829	0.2986228703468377	0.969643522527708	0.9818060432690094	0.9994170067700966	0.816725315285419	0.7005757785598855
SYPL1	7.343606116926639	7.78707661227309	-0.0067015601718498	0.0351481524479635	-0.0052650017951992	-0.0459491491499997	-0.481772995655842	-0.418109662753029	21.7462065964013	-0.0437028897010676	0.1295796590460669	-0.0261677758280017	-0.2463320294024429	-0.9495582061641792	-1.07365069848772	0.0001647922332068	0.96531262769741	0.8984374482257751	0.9792118858873908	0.806410226040854	0.356360001321123	0.2873056515567639	0.9921988400965512	0.9736931938624704	0.9998826496687836	0.9994170067700966	0.941782623738419	0.6484389218670368
CYB561	4.30782985882501	5.34401529221729	-0.0545150669058219	0.526578786655029	0.348448342063781	-0.167812271238587	-1.53605919001336	-0.414745600839022	7.16124842789096	-0.211817446135348	1.0574860276025402	1.0281422416249	-0.515855434947624	-1.63900672436312	-0.646377514027369	1.0475237088885302e-05	0.8329243805118031	0.295479817382264	0.3077535796625449	0.6077334752700251	0.11006326960677	0.520457924566618	0.9627704830674464	0.7404453966632594	0.9845183917798384	0.9994170067700966	0.7925028975427643	0.7964718005744067
SPAG9	6.211905261477869	5.984259175333481	-0.837137421658595	0.0926603444618522	0.1802882083324949	0.4432283529938289	0.447047202936637	0.944472664350037	9.57098620264145	-4.64805613460552	0.272874768609787	0.79666225071509	2.11128735074691	0.616438534322671	2.22973903536	1.21060793795078e-09	1.78815455735696e-05	0.7858416793159271	0.428636132100634	0.038710359271177	0.540529630137762	0.0294258996570472	0.013358507962655	0.9475523391770172	0.9860661761035464	0.9001040596972367	0.9764714204330242	0.351999263390416
AASS	4.17026121191094	4.90571702673873	-0.5700337287829521	0.210082057493146	-0.13778612069745	-0.0668508528156768	-0.672081792080754	0.480037832239195	8.15778697261252	-2.60220987100932	0.517146489690767	-0.484558882648993	-0.2489318795733719	-0.8611941654922021	0.9024888395362528	3.4524067193747e-05	0.0115007151723825	0.607985692009167	0.6296464375523579	0.804216046609941	0.3968202465523089	0.3703497913721529	0.2258350675104614	0.8925665846031574	0.9860661761035464	0.9994170067700966	0.9532370595068768	0.7021138650192219
PLEKHG6	1.6114567390326202	1.29659372741222	0.021069057744005	-0.797920520860467	-0.19950133421253	0.172308179077108	0.603566684418666	1.25161220302078	1.87755815832587	0.0678143549468377	-1.49526449858552	-0.480795274125562	0.4470320179027909	0.5871452726264449	1.63678589463405	0.065000005318357	0.946144837221891	0.139760314357319	0.6323015905613549	0.6563611506646241	0.559171850693806	0.106583708149479	0.9881793884367198	0.6059935361225962	0.9860661761035464	0.9994170067700966	0.9790082411387931	0.4883240625165397
SS18L2	5.93191925195992	5.35085052694672	0.1132305650848059	0.270730334026494	0.0178151019768446	-0.0616848345785729	0.552435604405566	0.964159381912605	10.6056460736714	0.753981507759879	0.920217573959489	0.0896658954478508	-0.327518170694875	0.9407953186334872	2.72062054466681	2.7635616743037e-10	0.453681261142058	0.3610803301888979	0.9288352009084472	0.744349520648742	0.351416379912259	0.0084703165762802	0.8125274211103779	0.782040991397529	0.9985806757853168	0.9994170067700966	0.9398412298318962	0.2367990582146372
MPND	2.67433465073061	1.7618973654042198	0.4215718214331729	-0.7164112744643991	-0.102353189218443	0.0374071282648143	1.51178216894722	0.402712637324439	1.93346645034162	1.6849638541504	-1.43404838869183	-0.300413513788944	0.117009328385675	1.45474344559777	0.615378143610449	0.0638495948093388	0.0970113727883037	0.15651260773528	0.7648476288722909	0.9072230283055	0.151765751666239	0.5405813493022801	0.4864612934816257	0.6267304860330303	0.9860661761035464	0.9994170067700966	0.8406108417152619	0.8077783536023736
MGST1	3.26245609297532	3.83014164623786	0.674351696362369	-0.6108222950750799	-0.782120138477842	-1.0215961380493	0.465506834004927	0.522918439389362	2.40676574087286	1.83289843825978	-0.8568390706617929	-1.67088305743875	-2.30565388269354	0.27216422422784	0.505698817856165	0.022305822787656	0.0718026064416008	0.3947773322282309	0.0999213140451045	0.0245857430391875	0.786431912227075	0.614932325829909	0.4384784962852888	0.805059307664242	0.9499794539348188	0.8677283114119536	0.9925058586313916	0.8431211999236512
CRY1	4.33404872405203	4.95955789761562	0.0104343559702641	-0.252600242696198	-0.0528453701560069	0.128184822346341	-0.66079524780787	-0.261333611066098	6.45178771693021	0.0474436351415086	-0.593712737451958	-0.186091400200255	0.4834061480794979	-0.7528979214319749	-0.463936143651311	1.69850988623295e-06	0.96231271038975	0.554839405387671	0.8529750224851371	0.6304878758807889	0.4550982174826339	0.644372360956183	0.9917060085074942	0.8744133546959388	0.99064296184434	0.9994170067700966	0.9608960724074008	0.8579084294829499
NFIX	3.65590637792917	3.98678286630644	-0.236398797748146	-0.6685934901536109	0.495078418371364	0.218557148358906	-0.0540787295755609	0.497736731535435	3.64538900973736	-0.829338410650927	-1.23823154196493	1.38918686387397	0.661991056453851	-0.0440891780191724	0.653821447337291	0.0010890462467376	0.410146539136404	0.220153104686591	0.169747122262945	0.510435146113903	0.964999403335406	0.5157065470843389	0.7926822324361407	0.6875481232467273	0.9693217644061048	0.9994170067700966	0.999726615527632	0.7945547072753409
ST3GAL1	4.910385136361031	3.80924563758085	-0.472142257333407	0.2442712539368079	0.0307249443920415	-0.0950847092232462	1.53541812825449	0.357789804983286	4.89959216515992	-1.95306698429056	0.5523390261659971	0.103411852340035	-0.3357629479247249	1.63595844145841	0.552894423485356	0.0001308605689143	0.0552302942813712	0.582830374000717	0.917961372251565	0.7381516925752571	0.11038260327435	0.582339909971508	0.3992912726890315	0.8837539510422882	0.9984668450317876	0.9994170067700966	0.7925028975427643	0.8280089307965224
IL32	6.5225496553022095	4.97121053027756	0.5528158673100239	0.368619309765501	0.126226943565609	-0.0832969837447439	2.03462170751811	-1.53018315993969	4.20720643216725	1.8102109633269	0.65098547755612	0.326061717081008	-0.230670274417023	1.53633357076389	-1.56842584602677	0.0002765795716024	0.0751975414411336	0.5173864094978421	0.745480603976717	0.818326450682782	0.130662591226935	0.122093793896797	0.4450622094009346	0.8620115287470552	0.9860661761035464	0.9994170067700966	0.8107882462466977	0.5056350732779986
PKD1	3.79239375284351	3.9061472642966	0.0051507388475706	0.907123453317808	-0.0354902427299423	0.10916141625826	-0.879589241743726	0.3234725432902769	4.951032468088299	0.0184139387224614	1.76447372751567	-0.0988799081519981	0.324706466320273	-0.863231104891759	0.450143395597044	0.0020786420648014	0.9853661906752	0.085921883257244	0.9215430487976328	0.746475695213241	0.397793226544905	0.6542276868195079	0.9964720184111902	0.5415852862359058	0.9985806757853168	0.9994170067700966	0.9532370595068768	0.8651194517319228
MED24	4.5993720010103605	6.19319032101882	-0.6294160950809949	-1.04035356453372	0.13280375726472	0.4027425639165259	-0.443836837683818	-0.5260846170049029	4.23250326246825	-1.7348296605519795	-1.46466701655737	0.272931911426758	0.8801913789657719	-0.281946798259285	-0.517357731164126	0.0001775163149991	0.087880136674608	0.147939893949661	0.7858211230647869	0.3821888880321029	0.778930183578449	0.60681734328265	0.470618955740125	0.616028533485519	0.9860661761035464	0.9881805904047836	0.9911311675415788	0.8398468561898305
RHOBTB2	2.75236330153099	2.89444616331783	0.222200157084673	-0.234377907633391	0.149787334835064	0.0174829625586553	-0.319968556640736	0.180194348967641	5.37496934400075	0.9614680997181608	-0.572351084537826	0.489125454652038	0.0609466255375886	-0.413560563467854	0.306625125204888	0.0017104641398663	0.340398664958037	0.573014433375168	0.6265918951519169	0.951616251761894	0.682844347292321	0.760155294762924	0.7447674662692358	0.8806534829492507	0.9860661761035464	0.9994170067700966	0.985267240276936	0.9135985118251868
HEATR5B	3.5046967237735	2.50499370265989	-0.297225757563152	0.1735704120048859	0.299557073601548	0.40766439486	0.81670803961933	-0.12998628580232	2.9394927696548505	-1.1221493101251498	0.354020397254957	0.914215584850058	1.34033575572173	0.7967758884412909	-0.179926299890316	0.0085827342826879	0.26602929915196	0.724581115712611	0.3640518435679679	0.184889179017146	0.430397268676128	0.8577991225025329	0.6846802499678851	0.9286554596527816	0.985740392153772	0.9700970135100634	0.9584891526701712	0.9486655810750522
SEC62	8.702171969608349	8.23354488662379	-0.137234781229652	0.365502678810285	-0.0071524101036469	0.2008333648663589	0.2431320116156629	-0.3081212727723449	16.9247295369289	-1.15511063976338	1.5185777043201598	-0.0449583303767133	1.3496362482768998	0.498315403557366	-1.13160217220104	1.56066642030295e-16	0.2526562335593539	0.133878586660504	0.9642882180984292	0.182139625957157	0.6199719582691819	0.262365960359861	0.6746987903687794	0.6018716538123245	0.99976026593742	0.9700970135100634	0.9805496435511396	0.6293817480490709
RPS20	10.1561851533206	10.8506760475927	-0.100490568504673	0.180277859069713	0.010165422167173	-0.0026615354908863	-0.5177511327210771	0.449832455927586	12.2248273567834	-0.5042401937832229	0.436739988925342	0.0365410904951455	-0.0101508309679877	-0.619459924919293	1.02347169782569	1.4145856262711498e-12	0.6159444336340749	0.6638171008540711	0.9709709778112472	0.9919342410046708	0.5378264204734651	0.3102061834466489	0.8860548573909454	0.9123363511381216	0.9998826496687836	0.9998035121396266	0.9759850883455146	0.6613829948956855
CSDE1	7.767100273275	7.888532814605759	-0.0578718217871699	0.37738470070614	0.126973536190537	-0.035296606904915	-0.413452833009052	-0.604641366007721	18.6051691621258	-0.433790903594319	1.4682891240525702	0.727536818978927	-0.215733654143406	-0.827996309671859	-1.85054959310529	7.56895601851126e-11	0.665929509322014	0.1475902973755599	0.469567543454887	0.829882610923496	0.412834496740238	0.0692145867909693	0.9086239266855484	0.6157516330768286	0.9860661761035464	0.9994170067700966	0.9552519832238144	0.4480546494987169
UBE3C	4.05775921740927	3.2247804498754307	-0.1269007735022499	0.281013290207693	-0.3041417435225089	0.0327435690401639	1.06569177363173	0.877495787537306	4.33656615123614	-0.531933543212964	0.635016990582738	-0.9987853684762809	0.114497353488112	1.16199607520202	1.4330063764190302	0.0008028854422291	0.596617120760311	0.528151949751575	0.321669497300577	0.909202001125869	0.25380488169861	0.156930758975107	0.8774062470670148	0.8666836343845289	0.9845183917798384	0.9994170067700966	0.9032960386574096	0.5461362071185727
REV3L	5.897545388119661	6.00267464612037	-0.3911653664578189	0.0861511937763162	0.20011218062824	0.2342363026999139	-0.0829452189088642	-0.6188726637424339	9.40596004015364	-2.26214372199455	0.254060290781273	0.898837039200898	1.12490430478603	-0.1179068564955009	-1.3756474734677402	2.1730453856123296e-10	0.0272536850926991	0.8002636614527191	0.372207425020551	0.264955859248528	0.906549695062077	0.1740142515082959	0.3112126760598862	0.9517241934690646	0.9860661761035464	0.9808291779237112	0.9991655306561736	0.5634407994298233
FAM76A	3.66116833877688	4.735732349430769	-0.246291070670455	-0.238579180939832	-0.166650546270836	0.221176909393341	-1.04709667784691	-0.5829811326182149	6.46628433355945	-1.07645876969814	-0.522897909899169	-0.540754362625217	0.769220946536463	-1.2112402072210902	-1.01820247872567	6.26968077112129e-06	0.285845544421713	0.6030585113544139	0.5905640827693679	0.4446070643083979	0.232273729689851	0.312641757980807	0.7002669039604253	0.8910351783900234	0.9860661761035464	0.9982190867931228	0.8923956694684076	0.663524892608572
TRAF3IP3	1.8249474917845705	2.28564376670668	0.4684586803687229	-0.937950335582608	-0.8068504090428679	-0.1112377675737059	-0.0218778539510699	0.964576640610573	1.94624967161194	1.43717239277635	-1.4370737043640198	-1.85173360001901	-0.274729154821218	-0.0164226182591736	1.2449852505368302	0.0652294572171137	0.155737011726415	0.15565953445429	0.0687830182244435	0.78442726249643	0.986964989340088	0.217939651212474	0.5799721494511941	0.6260091192056577	0.9338427111726008	0.9994170067700966	0.999726615527632	0.5967490307176009
POMT2	2.09810165408648	3.04280071307046	0.145941738393964	-0.2172950332219239	-0.0055888160319779	0.751838254826107	-1.7723217225529098	0.198277142049347	3.14943828338764	0.4760659756177289	-0.365767411277235	-0.0138305024598316	2.00746254530661	-1.5239623912166798	0.271248794145744	0.0080245587843085	0.6356649970159121	0.715957787125915	0.98900834810948	0.0489281868924087	0.136515161302271	0.7871191315000009	0.8953375107230512	0.9272353234597108	0.9998826496687836	0.9116944192324248	0.816725315285419	0.9239974649742918
VTA1	4.52936910479935	4.09281857222422	-0.326352319700486	0.179129904412513	0.250126771796621	0.35897779420681	0.200652991006464	-0.109257211549095	7.63235572612946	-1.97991969858058	0.583991733881367	1.21412334574559	1.87121042622146	0.313809096802299	-0.252775336447717	2.60980622726719e-07	0.0520680878601729	0.561411814166573	0.229184782409917	0.0659004285353768	0.755232800505348	0.801284186708889	0.3897899172095385	0.8766534340389642	0.9760056262733232	0.9238996285857338	0.9894066999169916	0.9307394003786504
BAZ1B	5.26055188386474	6.208253879473469	-0.563326564214236	0.4455210267031129	0.1688873118452259	0.372860705229287	-1.20844812128439	-0.6046532737729471	8.15424984062547	-2.35414422848372	0.979534260939851	0.557508931968701	1.30893639383302	-1.32083287349555	-0.9739174359249608	1.75831758140672e-07	0.0216877334455585	0.3313063810122419	0.579138620917008	0.195253841259538	0.193729593974115	0.333929419645643	0.2836915872008027	0.7661978416090757	0.9860661761035464	0.9802251343373464	0.8730292703723974	0.6785054255024119
RANBP9	3.81490167013842	5.74357129749005	0.0378691114987465	-0.576550554102226	0.113123164193141	-0.0634535166410065	-1.92902778365918	-1.25198015297022	7.70489283528309	0.183858926459593	-1.41926426968923	0.423537414482536	-0.254771886147615	-2.32147240171363	-2.24391105743122	3.76981429360199e-08	0.8547328727414979	0.160686344848064	0.6733652104674749	0.7997418473971859	0.0240239412234316	0.0285445119716323	0.9672039649910572	0.6302045843143845	0.9860661761035464	0.9994170067700966	0.629726973940516	0.3501693334400033
ETV7	2.25801311470163	2.83291864199611	-0.204839478786303	-0.8438148865046179	-0.682520850690272	0.1948851755466739	0.128406915506566	0.5033485828744029	2.71537441667327	-0.616394116706332	-1.31747907776656	-1.55113026194511	0.4778718087762589	0.101417327869576	0.614197201764432	0.0166246644873166	0.539838821955111	0.19325485766968	0.125813667335972	0.634373203770691	0.919765529565504	0.541360811238266	0.8530493131078376	0.6668457970449543	0.9554076691222716	0.9994170067700966	0.9993148980909372	0.808020002638718
SPRTN	3.9529337286439	4.32982477791613	0.13314148837292	0.0913439791053488	-0.2179291909592889	-0.313454896660906	-0.372732762768508	0.232606401167804	9.712376594567653	0.64306197762997	0.2562685398544649	-0.7888623440684681	-1.19572002184494	-0.552674518692252	0.437111501061864	3.28825177109162e-14	0.5224812883698781	0.798565448999933	0.433105056895127	0.2362173999014419	0.582411543014585	0.6635018804723829	0.8450476810756934	0.951231467372048	0.9860661761035464	0.9808291779237112	0.9790589947605056	0.8685854543138758
METTL13	3.67528146596562	3.5982235614715696	-0.131610105380661	0.0641476934682606	0.2358223501541689	0.0364531605721599	0.0371301156565899	-0.159432512769289	5.48641144926667	-0.643379306229228	0.160872874154523	0.867587766076976	0.141694603836138	0.0473236047365196	-0.307044649970078	4.90164967981708e-05	0.5223120147352449	0.8727696923522741	0.3888721441854749	0.8877671591883359	0.962486047027435	0.759858824858492	0.8450476810756934	0.969481442099102	0.9860661761035464	0.9994170067700966	0.999726615527632	0.9135985118251868
DYRK4	4.463474941653759	2.07195504127603	0.5514707904749371	-0.0489569074591255	-0.206982730286275	-0.267472294112998	2.99695642034668	0.0389885071176294	4.06351063345167	2.5347353873409704	-0.132800827381526	-0.7274308205260329	-1.01816400318084	4.06482232250092	0.0606582233982926	0.0001345139874306	0.0137092268100654	0.8947675659072879	0.46961486933486	0.312433603601748	0.0001339148881711	0.9518204278165892	0.234453785637337	0.972749572217261	0.9860661761035464	0.9843236633841882	0.1500627917697441	0.9845321559200252
ZNF207	6.55622059791944	6.8901794205135705	-0.0975653643981759	-0.0371005842327118	-0.0980759640111925	-0.0041682799459964	-0.132299346194072	-0.115535310624967	15.429096269193002	-0.648107299230958	-0.130945360987071	-0.500049190842243	-0.0226367589506289	-0.239930208552987	-0.311953524346755	9.792531716027091e-10	0.519237144371792	0.8963271406654809	0.6187558185875861	0.98201053993186	0.811760293454698	0.756134805364267	0.8447788097331446	0.9730170741612516	0.9860661761035464	0.9994170067700966	0.993162621713582	0.9121575984016628
UQCRC1	5.42922095877005	6.6193347882467695	-0.246106319661253	0.181424527276475	-0.436925431632867	-0.122898153977539	-1.08459580655499	-0.2194093775474719	5.13126189171168	-0.675505779707553	0.264416645020246	-0.95597132875958	-0.2871969367957119	-0.7298743701463442	-0.2208763026756739	0.0001672516682465	0.501941732997178	0.792341665060173	0.342841424933284	0.7749191301342891	0.470066776291356	0.825973035640984	0.8372403471521757	0.9494402397134332	0.9845183917798384	0.9994170067700966	0.9653310844211764	0.9387929515902554
STARD3NL	5.46666028237754	5.13811643900418	-0.0189035394210231	0.194021100141781	-0.0027682964691401	0.0070802817383084	0.3453915251440809	-0.260934844837993	10.2677088884344	-0.108824682446518	0.606587354751976	-0.0123999986385164	0.0338950944688988	0.546200578143963	-0.574674325481908	1.34188491993438e-05	0.913682288398275	0.547520442307007	0.9901450865729878	0.973067544218443	0.59008824736084	0.567669083680647	0.980674630863312	0.8721694842367549	0.9998826496687836	0.9994170067700966	0.9805496435511396	0.8210118316122927
CD9	7.90418207907866	11.5229274408472	-0.0837671857955299	0.355523560737899	0.4246823198864299	-0.615899386908687	-3.99508514188437	-1.2005539535548202	6.70974429986021	-0.188934175281013	0.420063698128234	0.7520158229071321	-1.15486710265528	-2.12848190432674	-1.03345142389741	4.81638421306633e-07	0.850787683870555	0.6758538117508149	0.4549536594987729	0.25267254669167	0.0376461423203712	0.305619924719354	0.9662619919769724	0.9168892460263528	0.9860661761035464	0.9808291779237112	0.7007485657844633	0.65912366416353
NCAPD2	2.6811678287730496	3.06439714520513	-0.017773089257597	-0.357924070617196	0.0780120407391327	0.489389082854885	-0.721407043322838	0.537787664657278	3.8182309932705096	-0.0638292812759674	-0.684168887452478	0.2130697223400439	1.44224619982961	-0.7101916264168091	0.8035001967246741	0.0047859023558988	0.949305107976124	0.497688762284886	0.831954773430396	0.154154875973723	0.483832181062121	0.424815624176284	0.9887789208124717	0.8517781324226628	0.9889759404454151	0.9700970135100634	0.9688218221314776	0.7407281766465885
IFFO1	3.3198371311231	3.0653139974702697	0.0417271486009465	0.4822168647422999	0.1585809802874559	0.631351321418519	-0.557492726081222	0.218956782078584	4.24986751312716	0.179328028054284	1.09291325358741	0.5314436234017561	2.28673490787931	-0.632737760427952	0.381364375665334	0.0005560052586688	0.858249369862272	0.279060829096192	0.596954320867847	0.0255296371435543	0.530572636283012	0.7042417428304469	0.9674100152565406	0.7329188662722509	0.9860661761035464	0.8738683569459966	0.9751885812990148	0.8896668712789255
PHF7	2.56310886349527	3.43869265794634	-0.433670385561981	-0.511056806371312	0.151915337109063	0.431524730840003	-1.12856064553334	1.73511767161585	5.01545133012787	-1.70344713318973	-1.07551906935789	0.451211563925265	1.37646689539121	-1.24852791523341	3.12298641319092	0.0010617649944433	0.0933692873237636	0.2894888780881	0.6533967893302349	0.173575363858241	0.2226369656813769	0.0027246775498518	0.4808643457076403	0.7361878451125822	0.9860661761035464	0.9700970135100634	0.8886477065474244	0.1527770940507629
SEMA3G	2.05368389635873	2.45273568334917	-0.0037606200268034	-1.52903773632025	-0.4161114515565189	0.692253249099413	0.462977589962035	1.07758299059839	1.9587482233339304	-0.0107702017487403	-2.24505517489473	-0.887116755615656	1.64086690926117	0.325313936662312	1.2543737094152	0.061502398694927	0.991441294862479	0.0282738847406512	0.378383557085089	0.105804982777658	0.7462774306478008	0.214499726504923	0.997623949900828	0.4553011380575488	0.9860661761035464	0.9520225294264096	0.9892412435297552	0.5963154480694024
NISCH	4.27329482612543	3.41053964468539	-0.605006186257463	0.21566522805666	-0.0056322221040138	-0.2127957792568639	1.30384383660007	0.549081033997781	5.833878956925809	-2.2975939530189504	0.4901849305187279	-0.0167052168510737	-0.6702944608333029	1.51106546412561	0.7678726698974209	1.94513618954495e-07	0.0248646044277681	0.625679331341332	0.986723754619527	0.505081671196593	0.135693858432994	0.445386779329279	0.2983916288190482	0.9000331588090384	0.9998826496687836	0.9994170067700966	0.816725315285419	0.7538122406866974
STAB1	5.490619305955731	4.8349045350518205	0.165270396545844	-0.8200073696148621	0.6274536131463659	0.174498950916254	0.9373760998867072	-0.0776431111808473	6.86265553359432	0.768130776692797	-2.06914067636792	2.3359659503064902	0.7004024112419671	1.12380653890047	-0.137433026753971	5.6567126598634805e-06	0.4452780317427821	0.0429422137713485	0.0226545570548022	0.486218819347776	0.268761824834486	0.8911469765802119	0.8082740782838672	0.4686074226764548	0.880474478704998	0.998934006354788	0.9137902044372525	0.9622784384545178
FUZ	3.10291329657455	3.5149783695373897	0.473556841617705	1.06893103268894	0.151369203214662	0.0695701588170511	-1.6724896682825905	0.0106530306353948	5.926110381170731	1.7351906285729095	2.2421013620378	0.413705058250724	0.202617514332887	-1.8569734993240905	0.0150906960957989	1.35503393158389e-07	0.0875203449108188	0.0284278036628378	0.6804732005272199	0.8400767537931619	0.0679178841943213	0.988006768963792	0.470002427322596	0.4553011380575488	0.9860661761035464	0.9994170067700966	0.753816088762123	0.994869935699642
IDS	5.10002371264976	4.40531878605886	0.0897619515742066	0.2221071547479289	-0.025602429391011	0.1031628114234919	0.685860312329569	0.82868963300381	6.24224656133289	0.41519781146893	0.543633997243067	-0.0922504160300487	0.396824752845123	0.811587076349943	1.53847424514004	7.1927223094272994e-06	0.679398459559256	0.588758127725431	0.9267887916254052	0.692818736716459	0.421896764043586	0.129064442238547	0.9141273400842715	0.8849893855566819	0.9985806757853168	0.9994170067700966	0.9584595122029193	0.5154527932229704
ZNF200	3.34280118241515	3.9401143931610494	-0.0833051641333368	0.0538177341849057	0.38643534066387	-0.45083660259554	-0.752501993055425	0.0163245942666429	5.39325963294924	-0.292278657910162	0.101800715650248	1.03387939696196	-1.24827323407773	-0.766381883226008	0.0226953351829225	0.0011995346900108	0.771027391153341	0.9195962219336272	0.305169944717916	0.216621329948551	0.450703596654318	0.9819674174642692	0.9447650201353566	0.9791123340001484	0.98438115801151	0.9808291779237112	0.9607897933261496	0.9930147622974762
CD4	2.03882343832273	1.4484394970845202	-0.48825216746844	0.136883565166732	0.2582012612159869	0.146912073295451	0.388306543806435	1.53244239382655	1.19043534232819	-1.2934912937378	0.193447177827946	0.5384380270538139	0.324848160215849	0.264949320624991	1.67478299888329	0.259592629662314	0.200589543325602	0.847357038678039	0.5921469729454639	0.746358889479998	0.7929370470441179	0.0991493562535674	0.6288942851712217	0.9644554491675592	0.9860661761035464	0.9994170067700966	0.993162621713582	0.4805455927540188
LRRC23	3.5180817527135897	2.6668616885488903	-0.101997021564306	0.6565223153198411	0.161226159277512	0.0516907908306199	0.425256480489015	1.31468061263372	4.59939460172797	-0.437316691834847	1.6000223992182905	0.541704140892619	0.1853884109581539	0.528248437159047	2.28168746403508	0.0022692129411037	0.663466845116305	0.120413565985523	0.5899722944993759	0.8535567597115709	0.602315400088998	0.0259399003949201	0.908210202751903	0.5882868317329811	0.9860661761035464	0.9994170067700966	0.9805496435511396	0.3403061859614542
BTK	1.58636364735345	2.02319114708795	0.4650038795660189	-1.207246710141	-0.265147182513827	-0.029680591990182	-0.1131721502349199	1.25621913015926	1.70714637772648	1.44230990793096	-1.87033724965716	-0.61918955775799	-0.0740769225449075	-0.0852798108295499	1.68828089290254	0.101724229156404	0.154333886448466	0.0660506746080439	0.538046318883313	0.941185966329087	0.93237472171408	0.0965266288936066	0.5788337014719092	0.51228549221046	0.9860661761035464	0.9994170067700966	0.9993148980909372	0.4773019523951239
HFE	2.48336322102142	3.51358895685489	-0.497612392778047	-0.6871779669655029	0.6856467758707471	-0.0604242860218615	-1.02997855095363	0.149690262579933	5.59296373675887	-1.66762678418109	-1.35363580301393	1.76885636321087	-0.163676733615303	-1.07770404968343	0.201565814577829	4.96546748584201e-07	0.100276202410647	0.180613973746391	0.0816826810243809	0.870501420842984	0.285211235635352	0.840895465883229	0.4932833308204655	0.6535574887681552	0.9420015652571148	0.9994170067700966	0.9232027908308522	0.9441818077598348
SCMH1	3.4011186143252905	3.36987489255684	-0.391687693110387	0.368644448038512	0.204645911854753	0.335407396508187	-0.348826674140255	0.301091340130427	6.86543719381035	-1.80260150272922	0.9931032623823208	0.735168868588048	1.29215845898683	-0.486031554841229	0.5298377525954739	0.001474283684942	0.0773689792105575	0.335153419212103	0.465279685089145	0.201913409044658	0.632771579975	0.598131001759194	0.450966910899162	0.7691483866464776	0.9860661761035464	0.9808291779237112	0.9805496435511396	0.8352517935041223
FYN	5.705045396491379	5.080749406303791	-0.0112418915314699	-0.1853973420936099	0.139463494524954	0.0834380822522321	1.02586780768591	0.208318012603023	7.72853531409197	-0.0558795291027108	-0.485532119003631	0.5387634041687321	0.341293982669373	1.31716807693017	0.4054606113459699	3.27089784764042e-07	0.955614410458182	0.629094745409739	0.5919302203803599	0.7340034389993749	0.1949175768506869	0.6865561778434169	0.9903119796625864	0.900842946659302	0.9860661761035464	0.9994170067700966	0.8742683975687752	0.8796111180944253
HIVEP2	3.16303107618712	4.2696507185752495	-0.8131178400409409	-2.0379813208426203	0.339327591270608	0.754146253420236	0.2216282871025839	-0.161354166355129	4.09946199508973	-3.03703987223556	-3.95435988672822	0.960776183400968	2.3468727008617902	0.1936110318302039	-0.221967590051512	0.0002952844513812	0.0035189165875505	0.0001946707029489	0.340388447109133	0.022148607989742	0.8471665552545649	0.8250903686185621	0.1488811371871381	0.2660201799889156	0.9845183917798384	0.8632765610976556	0.995595046085138	0.9382655549102584
TCEB3	4.574540366305441	4.3465335594643095	0.333003777131973	0.7853407508458928	-0.160555658315882	-0.0551393211080358	-0.2063351056352989	0.0871161631319416	10.0972371434205	1.82381601272366	2.43912436124339	-0.666599900207313	-0.245655082693255	-0.333895421269656	0.1794495113244849	9.08377369212923e-05	0.07388154627455	0.0232926288793043	0.5075573554030189	0.8068612647328779	0.7416533388705179	0.858173218043826	0.4420706942357983	0.4302049306049443	0.9860661761035464	0.9994170067700966	0.9891318365610788	0.9488383344957798
LYPLA2	5.11777790548078	4.93613756255966	0.0907641617496315	0.223119867755505	-0.378991040036705	-0.0945477073329235	0.346144946613205	-1.02355444930289	10.053247874043	0.4516838726349579	0.626182647977923	-1.44604935657246	-0.386681805092202	0.5080492454862029	-1.7920667643318602	2.1212067000730897e-05	0.6531528058181839	0.53608738742317	0.153163998574718	0.7003680697170159	0.615760634371739	0.0780352475059301	0.903874218363396	0.8684770445032068	0.96468210249847	0.9994170067700966	0.9805496435511396	0.4585870200726841
CLCN6	2.9608687293122102	3.72277998345609	-0.0506908204313313	-0.214891116698563	0.3465649268489589	0.3067100619913969	-1.19315959386284	0.231296156782345	5.424483904738199	-0.194480911392454	-0.4442728379246239	1.01312048204913	0.954035043036218	-1.30715215624366	0.370275011636056	0.0004142724084444	0.846420742405515	0.6594103815140689	0.314892574677047	0.343750831392638	0.201396624220673	0.71244068042245	0.9655735256873312	0.910470639141954	0.9845183917798384	0.9843236633841882	0.880062682248658	0.8914787842305799
TSPAN9	5.2932022705125705	6.18218835079692	-0.415041033007928	0.90870773281889	0.0680338895220816	0.0141618982804953	-1.4054776376599398	-1.3779866172358302	8.820880456455509	-2.12327574422899	2.41744986635263	0.278612423634144	0.0614991980267073	-1.78066438776889	-2.5292933672876603	2.8270144451568396e-09	0.0377769943445179	0.0184959652533004	0.781468494112234	0.951158923646796	0.0806620137257865	0.0140737241304689	0.3439317826342127	0.4104906376981009	0.9860661761035464	0.9994170067700966	0.7773503028958287	0.2803694346406152
BTBD7	5.02751362636405	5.984481621633299	-0.436707189325887	0.911713768955241	0.0441799496623253	-0.0378332514186202	-1.50149249771182	-1.14476945694137	11.134275509412902	-2.10593566610159	2.40790799041276	0.166197653537293	-0.1506456973365409	-2.09187160661598	-2.05608082246823	5.25016643960213e-06	0.0391788314967342	0.0212849873758595	0.8685281101296991	0.880737822945884	0.0461632364283393	0.0440582874205611	0.3487863519931241	0.4258372686647811	0.9936991879605264	0.9994170067700966	0.7126946501169674	0.4055605321748986
APBA3	3.52129381636606	3.84258876508335	0.2468962226490739	-0.0620713959309656	0.0939730878533542	-0.0349953792645736	-0.587268561576201	-0.338308020344413	7.925637188809009	1.09736466609523	-0.15984504760877	0.3146001404460209	-0.125565870005174	-0.8003245206644979	-0.5648378974596321	4.3596824771184297e-11	0.276593691670075	0.873506553959733	0.754088617531683	0.9004691919649659	0.4264836858199821	0.5741585978592401	0.6933296671307925	0.969481442099102	0.9860661761035464	0.9994170067700966	0.9584891526701712	0.8237181975262137
MKS1	2.80462866765996	3.26891064275765	0.2081079218215389	0.240373382557356	0.370953069513961	0.216482130779256	-1.2895108543899498	1.04128435133626	4.15814235152118	0.8092495864306221	0.4892085221011189	1.1112137911505502	0.695661086814328	-1.3273866052568	1.74101068391345	0.0013999701443035	0.4213809388670589	0.6267876336291329	0.2706340808681819	0.489159758855282	0.19380919518095	0.0867111788018556	0.7963453479198985	0.9005939141362302	0.9818060432690094	0.999343062527502	0.8730828300161592	0.4688687235903739
ABHD5	4.385333693497	3.46365147623897	-0.180246724390106	0.401665759526657	-0.126547408572644	0.121714341556435	1.00418431692598	-0.34209698358501	7.448435111193549	-0.874734137396746	1.15336752132195	-0.474129649998289	0.493915746061211	1.4643226418329098	-0.566175832994078	3.02585205287875e-10	0.384989454258731	0.2530488655521209	0.637021096845953	0.62305660945853	0.14800079411345	0.573254269497521	0.7755735118227949	0.7145055183457341	0.9860661761035464	0.9994170067700966	0.8361092541186878	0.8232991735483461
ANOS1	1.82526608172634	2.39081088049466	-0.10473800668776	-0.508253236240908	-0.2737761679045369	-0.105910743067901	-0.424828045501025	0.8857669332787651	2.30698521357119	-0.347194702611929	-0.850063707951567	-0.6959354483197171	-0.285834138318007	-0.353527760312746	1.23652022496765	0.0324166981917255	0.729616516592619	0.398617379682591	0.4890244840524489	0.775941356086509	0.725366492449059	0.220993526993593	0.931294442244079	0.8063357100604026	0.9860661761035464	0.9994170067700966	0.9878535352825626	0.600100960719476
AKAP8L	3.8856284969559503	3.7108122192615096	-0.5552987157719661	0.6789872626479	-0.0040285304696478	0.297674648265904	0.0534073461481249	0.6235671660106221	4.18664003569652	-2.21778257566407	1.43699729435343	-0.0129302818168236	1.0144574117997	0.0517507313564218	0.9589508357299092	0.0004172542406815	0.0302416302333855	0.155688342380551	0.989724767004502	0.31426457602651	0.95895871105834	0.341390053313597	0.3235974734590739	0.6260091192056577	0.9998826496687836	0.9843236633841882	0.999726615527632	0.6842557828153136
MBTD1	2.94859554455661	2.81928931046744	0.1073522944869149	0.11386080162965	0.298133940122197	-0.0359774871841569	-0.195337736335776	0.406769649825611	3.95594784250816	0.533323595281758	0.284197027422926	1.1342010615568	-0.144917230308418	-0.239503349842595	0.8225706083517021	0.0005500799975786	0.5957146029815881	0.777193430116299	0.261014522298471	0.885239673483177	0.811671696420764	0.413949489034625	0.8774062470670148	0.9453568570577904	0.9760056262733232	0.9994170067700966	0.993162621713582	0.7309755455086805
UTP18	4.7534480102335	4.86734508179361	0.450741315680334	-0.0374992811362401	-0.329352863047368	-0.0973417239080157	-0.0607907420494003	-0.2454594724596019	12.8804735796348	2.5726965878296	-0.123477330167178	-1.39235540941735	-0.445101533012116	-0.106081982272773	-0.52204227993449	1.9661071582782602e-19	0.0124206376511288	0.902116091673499	0.1686338759952589	0.657748213032198	0.915849113945006	0.603443116577298	0.2275481123906389	0.9748772537874708	0.9693217644061048	0.9994170067700966	0.9993148980909372	0.8379898400951248
RNF216	4.52153470815709	5.3713056820277	-0.425397472086372	0.633639449944666	0.0562335020061949	0.0674025544881076	-1.2817936427151395	-0.1946260214432589	11.9806579415433	-2.0078973643671296	1.759104059412	0.205650996880275	0.262851958579663	-1.8736721171785	-0.3550224580785499	5.3099481543823096e-18	0.0488794166358609	0.0833395046482544	0.837716286901462	0.793509017892394	0.0655426044027106	0.7237400781661729	0.3793252381957521	0.5350625721675867	0.990089908442818	0.9994170067700966	0.753816088762123	0.8962699607137137
TTC19	6.10460370926935	6.162432076859651	0.210885336710276	0.496916561616162	0.236338001364193	0.0032766848771602	-0.608632184023205	-0.441120883095306	11.3273890098138	1.31811141671201	1.55594834677326	1.11424024109398	0.0163073766605398	-0.983211713927217	-1.13850702430201	4.61749604038666e-09	0.19242353422437	0.12486967140709	0.269447763787485	0.987040965037402	0.33064964266302	0.259576176961237	0.622223465041461	0.5908242334310835	0.9818060432690094	0.9994170067700966	0.933033652647956	0.6276595613003151
PTBP1	5.9652434550658	5.33580084051157	-0.0782901416702824	0.0459695774558423	0.1232828539223	0.183727778314224	0.940579832325738	0.372026610077787	7.560820266962381	-0.391851905856512	0.12279321123383	0.4867680253249489	0.7767999806050501	1.15054719919448	0.7203268745022551	5.334042123780071e-07	0.696517970697878	0.9026659972707872	0.62812211265738	0.440179989217272	0.2565418087239139	0.474126670168421	0.919915687543312	0.9748772537874708	0.9860661761035464	0.9976152408167812	0.9040500206406776	0.769767246144732
SYT7	2.53987091728792	2.72834283377778	0.4119493190511439	-0.636924795242985	0.0454690316291894	0.130373992498985	-0.238026473337424	0.2260236440006989	3.4186075834411	1.33173243987454	-1.1105705321943702	0.109785981702589	0.3370496950307	-0.221421982304687	0.297459590829955	0.0107239198775161	0.18779191845485	0.275460435675882	0.912934320991194	0.7372289254345691	0.826480192906739	0.767116074326023	0.6182619917633335	0.7295581697048943	0.9975329918251398	0.9994170067700966	0.9933877088165246	0.915623100609092
LARS2	2.4813590707213904	2.69146517074224	-0.3377018879265859	-0.339572470630609	0.40653445990046	-0.0715143737196101	-0.182149437861387	0.2417024477276139	4.91207404593137	-1.3386167135658	-0.796362669696968	1.24445583320093	-0.2316143207587249	-0.222008052436336	0.36707652359205	6.5534917570687305e-06	0.185431370864536	0.4287654731764439	0.217869991145293	0.817576528319103	0.8250145256399	0.714772911212168	0.6148241163493483	0.8207838440689621	0.9739800606846222	0.9994170067700966	0.993162621713582	0.8921023980304713
PIK3C2A	6.59783321313218	5.89008228606358	-0.5478083947290989	-0.0141957029487925	0.0719834196889836	0.484281899859349	1.02231764497308	0.336449787677571	8.4987756438844	-2.6728111564459502	-0.0373305883673265	0.280238500158276	2.03776043231224	1.25682483717473	0.6440951218730451	3.4472678950227e-08	0.0095716933040968	0.970341787542802	0.780207631138072	0.0457385614184842	0.215611664391153	0.5219152829398239	0.2142213722480992	0.9914281602528728	0.9860661761035464	0.9004975068593951	0.8886477065474244	0.7966009330290428
PLAUR	5.36460168675074	6.585296372790519	-0.309496760683461	0.0158158071403877	-0.3130641965071279	0.1958988621361269	-0.710246862366022	-1.02662772064373	5.53757575261117	-1.08795557615052	0.0288553583761425	-0.8438307130136071	0.564551395294009	-0.561760463004116	-1.2542569705593898	4.362610238748661e-06	0.280977111994539	0.9770710297470108	0.4020795810129089	0.574453239642296	0.576302181030732	0.214671468961087	0.696589090153128	0.9928564564701584	0.9860661761035464	0.9994170067700966	0.9790589947605056	0.5963353461730493
WIZ	3.69121911756257	3.68921544251004	0.0720065467158491	-0.598421265419141	-0.401779255192311	0.313761982254905	0.377153799927211	0.0969747400762111	5.26292431242727	0.288732976469057	-1.30596330375185	-1.23243692743924	1.04171055948387	0.418828827853802	0.151709694737634	0.001358555512909	0.7737272991234058	0.199934144762331	0.222333166866332	0.301555620240979	0.679371048317906	0.879922203801077	0.945414787808676	0.6723195739412053	0.9739800606846222	0.9843236633841882	0.9844332621770638	0.9569105835652926
RABGAP1	4.4908768050414505	5.32390310269788	-0.905734995148123	0.8509672502480798	0.0146277215108158	0.197176839572725	-1.27252156991501	0.150001593441778	8.7420434297529	-4.12919706041603	2.11793398132007	0.0531036525968005	0.7580915470990899	-1.62532586871005	0.282579631049525	1.725998738618e-06	0.0001074787037569	0.0393852153081345	0.95781473464763	0.451180136413391	0.1136896872436459	0.778443082175672	0.0406309382827184	0.463591774885201	0.998893651063028	0.9982190867931228	0.7945437020994335	0.9204013124080068
DCN	2.7253865927251	4.83411954754897	-0.502873435156479	-2.12316341306401	0.0766575210656509	-1.13670385408605	-0.0400643983328494	0.742104886706744	2.62122419671588	-1.18749061211867	-2.5647934835909902	0.138762329522798	-2.15832583400611	-0.0205832781763054	0.659614570527427	0.0134115110457487	0.239756760998877	0.0127239170309439	0.8900966439210231	0.0348804928446669	0.983643971346817	0.512041955558604	0.663314985652245	0.3777551280158638	0.9960699514455806	0.9001040596972367	0.999726615527632	0.792065820360813
PPP5C	5.06492984836878	5.52066650485564	0.2111275400827069	-0.34264885798016	0.0340533061753243	0.300786679088447	-0.48134359845955	-0.946447183600564	14.9658829998686	1.21911656841885	-1.15487556592269	0.1488451939425269	1.43091903385935	-0.859699183796895	-1.96488957932284	1.40652558912091e-22	0.227274238761733	0.2524352246694349	0.8821438058609229	0.157318293389672	0.3931637682014099	0.0537710728502129	0.6539207464770419	0.7144112480825927	0.9957141693704245	0.9700970135100634	0.9532370595068768	0.4287244896292611
CEP68	5.27968007121125	6.19544685669715	-0.0372373522008761	0.70969921769162	0.419744042073881	-0.452806398519743	-1.5733891217380402	-0.9072721635383392	7.81048486381289	-0.156789462432491	1.46061426219228	1.31947640823395	-1.46298097976626	-1.7437563187668002	-1.5578444661998898	5.184465196655e-07	0.875932406443158	0.149277996048533	0.1918227893689549	0.1485077666048599	0.08749309370041	0.124671937380801	0.9708846446929872	0.6174534644308286	0.9729655848268942	0.9691191160509416	0.7773503028958287	0.508264602845917
MAP4K3	3.10007741520715	1.69505180398656	0.377861263003476	0.263117289587986	0.160699270359297	-0.28144563707758	1.26024749788941	1.41666185792892	2.32272197439879	1.6135299846482	0.594616311772711	0.5311350794823089	-0.9781314186305692	1.40335676147672	2.4580960244133503	0.0342000426249207	0.1115586621521849	0.554608602174889	0.5971645368663621	0.3316923476303089	0.169206141815391	0.0167702991348094	0.5092088696403365	0.8744133546959388	0.9860661761035464	0.9843236633841882	0.8560257076511655	0.297252204460902
TYROBP	4.13785092578996	3.41597963030406	0.076928137676729	0.329282506057565	0.1775729434033039	-0.675812329476089	1.44285901038851	1.8960771208473	1.77477950545931	0.189808028071982	0.445022476366654	0.356148088942816	-1.42414382701065	0.7167401385853571	1.62349013107304	0.0854766481159032	0.850110328393095	0.657870396772178	0.722989102375305	0.159631007245394	0.476179710502072	0.109817380562208	0.9659822195286418	0.9101217310077652	0.9860661761035464	0.9700970135100634	0.9667253574911544	0.4917463591142228
TMEM159	3.78482831268746	5.25786583284109	-0.126912646745804	0.963355181848466	-0.2666904565966539	-0.159387218129488	-2.27668410882703	-0.9980312568319828	5.9105245485252205	-0.548139521653707	2.15036498144396	-0.938143754167516	-0.5961756894087961	-2.31342307934063	-1.52478810754046	2.36470730194965e-06	0.5856060185286039	0.0353145746821039	0.35187567978552	0.553260402589831	0.0243616628444667	0.1325688868747919	0.8710033428027502	0.4599554875051546	0.9845183917798384	0.9994170067700966	0.6303936610851423	0.521115597689246
BRCA1	2.48793179452583	3.1736772098491297	0.116429778917849	-1.42563085376403	0.556973164402138	0.275099121773714	-0.4083183922468579	0.348191600994207	3.3939824936482994	0.3777477964260859	-2.39724251531936	1.35990334343195	0.718918782831448	-0.354928079148164	0.473766060832851	0.0041316634739815	0.706871480640067	0.0201314707569239	0.178634835837018	0.4748089697484489	0.724651093293504	0.63733373961372	0.9231136059208488	0.4204296438232177	0.971365852287702	0.9982190867931228	0.9878535352825626	0.8542889550025611
ERCC1	5.27971724835105	4.47982373304911	0.5909336816003671	0.5047259955475479	-0.100242451677626	-0.121185626415661	0.61374562193761	-0.225393340844231	8.35379082106848	2.98248880242335	1.40097759369953	-0.388951566566424	-0.500937900109635	0.8726528737020899	-0.415547933830101	9.67319599585938e-05	0.0040801681678077	0.170425817640398	0.698613522745364	0.618217194241041	0.39210965911251	0.6792122475315789	0.1541607443335879	0.6428745282290259	0.9860661761035464	0.9994170067700966	0.9529134139890538	0.8758214382975468
CD22	1.76340538624479	2.21576121705252	-0.337747037143664	-2.09146106757342	-0.372179855058312	0.97099121238767	0.371991333057982	1.09922335939418	1.94429362936395	-0.8584973509278571	-2.7953032979433	-0.699511988806691	2.03022303871875	0.259305348981538	1.2268750272228302	0.0778883918584978	0.3938250673911551	0.0075803305762202	0.486783784357986	0.046519841484144	0.7970139836619441	0.2245205575627629	0.782355692304456	0.3734552040288182	0.9860661761035464	0.9004975068593951	0.993162621713582	0.6034880044194013
SEMA3B	2.61949739429138	1.10829938399125	-0.229642691905528	0.2146559707620919	-0.419029157591077	0.177742699085619	1.7101179453024098	1.71465702034033	1.9049074000966104	-0.9208987592307792	0.503445537572652	-1.29841122096963	0.5925913391890479	2.02795934560872	2.74679662133724	0.151182244711506	0.3625293982618529	0.62484411570973	0.199871835820958	0.556236369777473	0.0653146034084452	0.0079025041868365	0.7579141787209306	0.8997349357725962	0.9739800606846222	0.9994170067700966	0.753816088762123	0.230509704556164
MBTPS2	3.0699585570895804	2.2874023753557204	0.104732082029019	-0.538968900242574	-0.165913383336128	0.264956760682622	0.9910742021923028	1.16895005944005	3.0042802890882903	0.3629952931467829	-1.02776091940702	-0.437134672885411	0.7510318044593159	0.973401230155499	1.6799339571366998	0.0156503787279738	0.7178399501642859	0.31113658589893	0.66352308346441	0.4554976231291949	0.338939691214917	0.0979897988465261	0.9258700399250952	0.7508710823013123	0.9860661761035464	0.9982190867931228	0.9351091562919552	0.4792238117969666
PRICKLE3	2.364052576899529	2.3848941420626	0.365907428324782	-0.284118510161167	-0.0156897631090332	0.268492178909035	-0.448982347492764	1.4780400132649498	2.67752145081038	1.40597709707975	-0.559944561518151	-0.0455221761469821	0.8389030864054091	-0.4310405824702379	2.4615344842799303	0.0165515733999919	0.164709207311022	0.577612365223869	0.96383439558693	0.4046672898795019	0.668744891790974	0.0167114195140228	0.5938003559008929	0.882530789133663	0.99976026593742	0.9916550982446743	0.982991735496291	0.2968539738508119
LTF	3.38433940665736	-0.277394592011508	-0.3015431416277629	0.170733195948684	-0.3061415839763	0.3574250288554411	4.47253558414259	1.44157544427142	-0.3044496081264989	-0.8002749548877809	0.2740020842777489	-0.650189891646144	0.8310334430314541	3.4599457625864303	1.3029534882204798	0.7617731524789341	0.426512187876517	0.784965442349737	0.5178967866985671	0.4090444320391249	0.0009668450489048	0.1972592124741669	0.7967152460105248	0.9475251618740496	0.9860661761035464	0.9917815502398328	0.3288291227932072	0.581443364783017
EXTL3	2.9217822882859505	4.3495272290063305	-0.32773408359887	-0.645697950944723	-0.558025732382127	0.401787313293368	-1.22314250389921	0.7853745737477229	4.58198367416546	-1.01817500117585	-1.05659587920161	-1.31551470366735	1.03100343361019	-1.02918141355219	1.047810934755	0.0039132189351545	0.312433628755048	0.297327463226022	0.1930331854386219	0.3064286357615819	0.315027057260171	0.2990254778466469	0.7226731802328062	0.741921632211345	0.9729655848268942	0.9843236633841882	0.932873628261857	0.6557998123178542
ELOVL5	5.43923736699947	6.502610401646	-0.4114153413639039	-0.1277190442377569	-0.0057745578898917	0.288435565275585	-0.884496683517922	0.573178266372466	6.4355657625735	-1.5904794918398002	-0.259595260599511	-0.0176570356413716	0.944694887105953	-0.79053517474703	0.886148691941818	1.19137499794065e-06	0.117036137789848	0.796011184852503	0.985970519513986	0.348554295209447	0.4326791190478439	0.379148040363269	0.5225049617729369	0.9502806554538256	0.9998826496687836	0.9843236633841882	0.9587214723986138	0.7081116248284552
ALOX5	2.34490484101529	-0.0685676793002582	0.314563017127127	-1.1032664381439798	0.0222760660755371	0.0732759632312552	3.29132704975954	1.57516854746235	-0.0762294616945433	0.92422830732629	-1.82473446988955	0.0501051745905333	0.17819805557395	2.7271399251406003	1.8103160638325	0.9442403644356892	0.3595140610116379	0.0868329172956889	0.960220218027631	0.8592619024000999	0.0198515157664691	0.0753243116901777	0.7579141787209306	0.5433643043256198	0.9993002349158384	0.9994170067700966	0.6225837051190486	0.4540053874037739
KDM5D	3.1220147327748102	4.53162385057784	-3.15614709793604	0.0113475430777066	0.649494826958954	0.87896269348578	-1.1301107574691298	-0.2427770622440239	5.3882963005596505	-9.45539011903602	0.0204770348901347	1.68736367755904	2.4419931637832497	-1.01856886709346	-0.2963514660706839	0.0013717342548988	9.16194885759025e-14	0.983784527871664	0.0964911959855479	0.0174104074388015	0.320620407317672	0.7679691513812299	2.4640145257603217e-10	0.9951068561975528	0.9491246251169542	0.8453021952823797	0.933033652647956	0.9161534047749644
CALCOCO1	4.828149074899019	5.15788698208568	-0.150536356468854	0.5653234239701129	0.2969839847835109	0.358739744868615	-1.03066521199749	0.0862223960752767	7.21747202050856	-0.855188024198422	1.61734960884557	1.32110618155635	1.72180664092221	-1.38522542988848	0.1987472809775219	2.8824461975363903e-08	0.395831303565341	0.110784056616902	0.191401530346911	0.0901761301107722	0.1708384331656749	0.843132725055539	0.7838147026301461	0.5780041352774088	0.9729655848268942	0.950406039053776	0.8567242802409569	0.9450367386698202
UBR7	3.94695962487198	3.92757695536143	0.151863773736553	-0.29107638664589	-0.0227529709809179	0.1516171725490709	-0.0252378226484257	0.385064065882682	6.67231456786904	0.769693041220773	-0.78159282103506	-0.0878878123048263	0.6309293721531091	-0.0343933914094577	0.801309958672582	0.0001087800824138	0.444314817847068	0.43855839180804	0.930240279024714	0.5303422128484421	0.9728189522962448	0.42610845389728	0.808020554966655	0.8265368928044631	0.9985806757853168	0.9994170067700966	0.999726615527632	0.741636083297531
MAP4K5	5.16973169928226	4.7105672476845895	-0.4824339836259249	0.0392741635828891	-0.0366892045750854	0.318584982536748	0.656158670362332	0.0934617075892211	8.729828748178349	-2.48693532438502	0.112358528665078	-0.149818632987696	1.4010137035978505	0.941656696006883	0.182277936078535	3.5685461138614097e-06	0.0155150286916698	0.9110367470615142	0.88137971387178	0.166099749138555	0.353989102371883	0.8559618709697729	0.2434275347375108	0.9774408844011488	0.9952899741714668	0.9700970135100634	0.9398412298318962	0.947967728029707
EHD3	2.7040786133874906	2.14838681574247	0.107729772778474	-0.959754243205984	0.0366073412782048	0.551117968883468	0.930837654026149	0.417139664401546	2.44050959543354	0.384138241146807	-1.77996460107012	0.0982881528530341	1.60593687278997	0.870491403173576	0.602935159590956	0.0268212883710597	0.702155965934607	0.0806025449141208	0.92201077569371	0.113211224300652	0.389384932884339	0.548762240034049	0.9214949677605008	0.5336008289407345	0.9985806757853168	0.9552909198551206	0.9520107622719466	0.810901740850314
PSMC4	5.93867753481879	6.56397139490834	0.436898818966442	0.300667780282303	0.2721315654170639	0.191828138662915	-1.1235533061883602	-1.26457872698007	11.5522571976556	2.3982825274177	0.858743356764378	1.13528334230157	0.8534291678127172	-1.64368162512564	-2.57606993034288	3.90090525248951e-09	0.01942418504955	0.394118035915371	0.260497523737964	0.396604361538296	0.10807570696579	0.0124413857339841	0.2714079634117737	0.805059307664242	0.9760056262733232	0.990499286789434	0.7907614856334585	0.2715897953975393
MAN2B2	3.64852821507931	2.95033513045587	0.163077914388139	0.5612121404309971	0.614638496497123	0.4139267374772939	-0.10845229752542	0.618583855360465	5.3204732821211	0.6581393634333249	1.31765362428903	1.91576669397216	1.39808067549675	-0.131575894223266	0.950543245312684	1.4131833276183e-06	0.512809111635717	0.1923170919469229	0.0598641994506832	0.1669154587937099	0.8957325116424141	0.345412208379512	0.8422797269042978	0.6649750412471775	0.9338427111726008	0.9700970135100634	0.9991655306561736	0.6858159363224419
CLDN11	4.51145978477045	2.62325811949644	-0.299830667825169	-0.084774366820074	-0.5758595386895121	0.0884485470283292	2.56000490269337	2.5213467688977205	2.5595589954329503	-1.02371606970711	-0.150993770904813	-1.52715834374558	0.2528097439674719	2.17393610224541	3.85791674778772	0.0176475325525281	0.3099369137078739	0.880469098423996	0.1317468461119069	0.801239193093369	0.0346086716975263	0.0002782663390808	0.7214335604344437	0.969481442099102	0.9614353777423074	0.9994170067700966	0.6856153350374025	0.068422444060897
SLC25A39	5.68281363471934	5.0372908501796605	0.6545629128475329	0.0358200279756305	0.144712333967913	-0.2034855385942839	0.6393016725731999	-0.95553755581088	8.43596572842055	3.45303385518348	0.100596182706941	0.591568891526796	-0.885045380729597	0.8907365619842831	-1.83879194173293	6.24266163224433e-07	0.0009913838491985	0.9202357621032758	0.5562282791646329	0.37944536059427	0.378929105787849	0.0708571196607436	0.0865658351959244	0.9791123340001484	0.9860661761035464	0.9881805904047836	0.9498032912265028	0.4485079524900773
MVP	6.4885239454206	6.68498424993642	0.0823043547472214	-0.0933219845311195	0.262487887636262	0.255191316170004	-0.3223263603453259	-1.00314252195315	17.2159029361875	0.451987395584332	-0.300971915502488	1.10860991385955	1.17728208580127	-0.547952459889834	-1.9582395409978104	1.0455242483608e-25	0.652806244429068	0.7644115496951891	0.2717472102735689	0.243442618814066	0.5856307050125129	0.054563610686556	0.9037666600265292	0.9413042224131144	0.9818060432690094	0.9808291779237112	0.9799545412614435	0.4287244896292611
NUB1	5.52725681662524	5.4107149028097705	0.0368812521612525	0.936945843301761	-0.0940288329638362	-0.237022203965019	-0.308117742532102	-0.329674630595311	11.5004596249001	0.1984556759224139	2.80601918141469	-0.39146067178902	-1.04371860656722	-0.4803317380862379	-0.658877997809188	5.3242320875977205e-06	0.8433483908559909	0.0084394779385539	0.696772438933993	0.300741786755616	0.635065725819552	0.5124312557808259	0.9646734397073096	0.3734552040288182	0.9860661761035464	0.9843236633841882	0.9805496435511396	0.7921550156927212
PGM3	3.88474347472949	3.3646161230525804	0.173359503231802	0.0169445387232134	-0.308813332378633	-0.0422302099965966	0.7052534798988771	-0.232765286226008	7.80816210703228	0.898405242335988	0.051368009992058	-1.20214636103966	-0.177688787892681	1.1013014970162	-0.431003047587407	7.024366208770201e-11	0.372337131411777	0.959192267060004	0.233735970815181	0.8595285937894119	0.274890177971329	0.6679143772424361	0.765497309743852	0.9885130981102046	0.9760056262733232	0.9994170067700966	0.9175891197022004	0.8704076069521853
RWDD2A	2.4386645253754	1.8497600197366	-0.06026638379425	-1.04442993608486	-0.1118241884854649	0.148339784168578	1.12629899629682	1.37196730552746	2.50194446897944	-0.195069403647733	-1.9147640468582	-0.27427781574055	0.3932512572886029	1.07547254924026	1.85633244183464	0.0539583998991336	0.846048948295815	0.0704927623106237	0.784872828496369	0.69561340557943	0.294659757553807	0.0681739545316735	0.9655735256873312	0.5192917647068074	0.9860661761035464	0.9994170067700966	0.9281039403327758	0.4476220667724656
CLK1	5.964753671020549	5.72072053789212	-0.0294899659559941	0.7179753032834729	0.646036708972928	-0.187189330153834	0.0880279407133902	-0.8727991271589971	5.38163115144624	-0.10006471589915	1.2865755485290802	1.73145420119271	-0.527242267407402	0.0716969354616915	-1.01382350654267	2.12577093749882e-05	0.920616294348808	0.2029562460751969	0.088293988042282	0.599875998380435	0.943159052158404	0.314712603926315	0.9833156734228556	0.6726220193696474	0.9420015652571148	0.9994170067700966	0.9995954456046452	0.6645591967550254
POLR3B	2.34062270523798	2.34686818801522	-0.0012565723267589	0.829211592353701	0.517378299932096	0.294636820134791	-1.26735888476919	0.4236013251152239	2.97124930519627	-0.0047233305305061	1.64656740401086	1.5171399858888	0.91119490041951	-1.2844493968713702	0.64728937850956	0.0115892182169639	0.99624605310801	0.10594228086108	0.134155849882078	0.365615988542114	0.2080287722213719	0.5198443801939691	0.9989512566753042	0.5722457556081114	0.9614353777423074	0.9843236633841882	0.8848100930889314	0.796257817572423
ANGEL1	3.50468235962635	3.33772392015698	0.0531654069248505	0.3261672374638409	0.2361378995949229	-0.0120330794109323	-0.218059830796236	0.2351062918896269	5.00168349355953	0.2095143581132339	0.710833022994936	0.717774464485157	-0.0389610422102277	-0.2441700948834639	0.3577419497418929	0.0111014478260751	0.8347608636572992	0.485263967159067	0.475655061020014	0.969058010672715	0.810843153544884	0.7218211286204591	0.963192620555204	0.8457225543611677	0.9860661761035464	0.9994170067700966	0.993162621713582	0.8953981311537456
RNF14	4.203772220407201	4.378445239867291	-0.269955451032392	-0.050769397157905	0.0507817969315924	0.205960130137143	-0.22396385793077	1.23082040525269	9.294564061775633	-1.2699446970448	-0.138103219203504	0.182424167563733	0.7977734999389631	-0.320143653107196	2.40754886131984	0.0195592974453644	0.2124052632463719	0.8941151267715849	0.856062231438994	0.4298407687054	0.756120588091511	0.0192458291886748	0.6405951794697571	0.9725120205207072	0.9907753922640832	0.9945226580161992	0.9894066999169916	0.306270609585929
DNASE1L1	4.7578578397205	3.67300565822891	-0.435600974241722	0.143249128182748	-0.196033360998005	-0.294192078724577	1.6919751329906898	0.4043506578626629	6.69296972728826	-2.1518804989143	0.400378329529201	-0.768189680194146	-1.2168254796129498	2.34880204503091	0.7506586646196771	0.0001074499175963	0.0352527137754564	0.6911461628698761	0.4452099148428211	0.22821700623652	0.0269744675906788	0.455712417402847	0.3362855709145029	0.920331499171067	0.9860661761035464	0.9808291779237112	0.6480056462802608	0.7587953447240571
DDX11	2.95276834811911	4.00699012985689	0.207211313516075	0.0796183463003748	0.708081930643872	-0.107349396183324	-1.88930669314006	1.30602816738153	4.61891406242338	0.725762344017249	0.141256930010135	1.86984851141759	-0.297317739806947	-1.76857830386936	2.10394894802467	0.000393584716392	0.470650648943778	0.888205601505585	0.0660802937657271	0.767186860710374	0.0850951406545129	0.0394794753616998	0.8216199860698377	0.9698976968196132	0.9338427111726008	0.9994170067700966	0.7773503028958287	0.3940109055068269
HEBP1	5.990039606538731	6.02192815869295	0.265040983060279	-0.136160747234236	-0.0255615508961381	-0.150211822589121	0.0653362013674343	-0.8277144162152009	11.9009978979935	1.50591231415907	-0.414646258321431	-0.111148937467125	-0.6981834362161529	0.1032974950611759	-1.77421465983782	1.5159835355232804e-07	0.137009674147212	0.6802942001137661	0.9118463519339308	0.48761002417688	0.918368870374907	0.0810335736340257	0.5516442318916354	0.9180967592261956	0.9975329918251398	0.9992695043356288	0.9993148980909372	0.4614632632888341
GPRC5A	2.97696458987386	3.9490852239648895	-0.105159445639753	0.0545365074826167	-0.2603236239193939	-0.888591167449863	-0.458047230172837	0.586464710416347	3.02563273031755	-0.319251291255037	0.0851746186037022	-0.619693707910569	-2.21158367813631	-0.315538683051186	0.649520844105421	0.0055142929500979	0.75064694626965	0.932388599383071	0.5377705420059979	0.0307758233326124	0.7535730091579409	0.518499183810168	0.9403716682027188	0.981739091005142	0.9860661761035464	0.8835583128344695	0.9892412435297552	0.7957382475114505
MAMLD1	2.44028392656963	2.01101310508372	0.0888293355011217	-0.959446185851348	0.0397809733162415	0.3078837599414539	0.6767251553167201	1.51389457250353	2.18689011421276	0.3193304575300639	-1.81031677495439	0.1104427878231379	0.92716473268105	0.618120685131948	2.33153220302876	0.0417817315008303	0.7505269356074351	0.0753397942264425	0.9124048755852092	0.357333190107226	0.5399510351995229	0.0229964300544683	0.9403415737680356	0.5257364883046042	0.9975329918251398	0.9843236633841882	0.9764714204330242	0.3241436005685904
TACC3	2.63659236431135	1.6006759896455902	-0.0327649368618963	-0.246830625905926	0.189815140263455	-0.340410351372933	1.27060548041043	1.8041560349862296	2.3405984944556604	-0.116226387949368	-0.495192662769093	0.516718230108414	-0.973090458146058	1.3217395689232	2.68685097184559	0.0540108963995743	0.907868062446384	0.6250829364181371	0.607250517220873	0.334511345851251	0.199121788550062	0.0092370914760002	0.9795622100966704	0.8997512747299102	0.9860661761035464	0.9843236633841882	0.8784714323196406	0.2474326077246521
UFL1	5.1956524609863095	5.2590564714815	0.1158582789105659	0.5131464216378651	-0.103445477484168	-0.136241817847885	-0.288179101342191	-1.08181328917987	8.76454486231496	0.552918890449539	1.31485802120318	-0.381334334547852	-0.530430140893161	-0.3801779419963479	-1.8529445257859	8.68128020573723e-07	0.582245194873814	0.194695484068051	0.7042182395295559	0.5976542751383299	0.706110727504818	0.0686913454021254	0.8696254640170465	0.6673911045181352	0.9860661761035464	0.9994170067700966	0.986776755890264	0.4476220667724656
POLA2	2.64153849055444	1.96880692751856	0.360673720202064	-0.0988972651812751	-0.3791726980027249	0.366455914652523	0.4876826273960949	1.58648222512326	2.58370431441417	1.27580985257419	-0.190297485011843	-1.01093950107305	1.06068882640146	0.4814484458130429	2.40413421266339	0.0278618002384732	0.206741757832317	0.8500734671632401	0.31592439786668	0.2929464492675599	0.6337601291305041	0.0191946600642063	0.6353588517550938	0.9651088698410988	0.9845183917798384	0.9843236633841882	0.9805496435511396	0.306270609585929
ZC3H3	3.17759854403374	1.5565337847634	0.0952758113039596	0.2524884733631989	-0.175152474966089	-0.0790425921809657	1.6594654541423002	0.6284680654544461	1.9936775561595	0.405090867479579	0.562299584765338	-0.582055911243031	-0.2794691643226489	1.7989563700901	1.05058371850959	0.0606934126630009	0.6867829955526128	0.576031342273566	0.5625959476950041	0.7807930800518059	0.0790967020894365	0.297578755677998	0.9160804279312754	0.8822308793458574	0.9860661761035464	0.9994170067700966	0.77692721183101	0.6547024750657787
CAPN1	4.8189485855613	4.63083088771233	0.3763171734474509	0.680277392720653	0.446408899473552	0.011920653888187	-0.4442666453560979	-0.485068463617371	6.592526541529519	1.66651706253637	1.61416184829505	1.55834365845806	0.0441465470579415	-0.515116774731601	-0.780089306111891	6.245630802684799e-05	0.100523757943688	0.1127082473517539	0.1240969024043819	0.964925090346726	0.6106245415199251	0.438417581693563	0.4933368514849534	0.580141930773474	0.9554076691222716	0.9994170067700966	0.9805496435511396	0.7512677136757543
MDH1	5.02107047533288	7.81722107693583	0.1147241982791719	0.3090097264462689	-0.0373258199044941	-0.6164282494038891	-3.0079769675042405	-1.2711226052192	5.87772423109276	0.354855765408738	0.493285779715205	-0.0912373094439174	-1.5810411747429198	-2.11673496343173	-1.32018287665872	2.63019664995004e-06	0.723961007723104	0.623524134578197	0.927608660798411	0.119129376620961	0.0383670239040134	0.191920431493959	0.9287942848313356	0.898991110061254	0.9985806757853168	0.9663013383658752	0.7055883601636095	0.5783292378938594
SLC30A9	4.61688658633963	3.90638295152798	-0.302310276576909	0.308429030470825	0.4059615588974129	0.19219860258332	0.5475720515033909	0.421418444577885	7.226058924168509	-1.24923616048885	0.758627837040457	1.31911300499023	0.6728555351792629	0.6867674102887379	0.6439511910122021	7.45438014264203e-10	0.2161284158986389	0.450860056286066	0.191831583568608	0.503461547594954	0.4947102492042189	0.521908204754125	0.6443128911451775	0.8303951755757745	0.9729655848268942	0.9994170067700966	0.9718121533389988	0.7966009330290428
MTMR11	2.48890868037909	3.79274488771464	-0.2183671863790249	-0.816921237400774	0.344793037341109	-0.114140812724241	-1.25753422186106	0.821800186018562	3.540403163320629	-0.7280576319781341	-1.41321047874729	0.903707273688866	-0.320413369358581	-1.03283396584927	1.14736251774733	0.0019865272742828	0.4693750044241579	0.162498921230153	0.369633259179302	0.749732959208927	0.306896318765373	0.255798965610996	0.8216199860698377	0.633588710513759	0.9860661761035464	0.9994170067700966	0.931645618388208	0.624731302032611
COX15	3.74930933987693	5.0326275291515	0.300303500247085	-0.0306290080504479	0.0774396486849424	-0.1215165353584089	-1.6255987989097602	-0.815422530473606	5.62693809063642	1.2288775049397098	-0.0637696352498271	0.246474369634541	-0.409728324307711	-1.60761374741032	-1.22651847987122	1.06375683621708e-05	0.223838057377753	0.949353539621423	0.8061311700020101	0.683414424071959	0.1141972798580369	0.224819622251495	0.6519186039822559	0.9865104055841344	0.9868226723526252	0.9994170067700966	0.7945437020994335	0.603495134662827
CCDC88C	3.969383225494569	4.815112338044281	0.310326298487275	-0.390228154962642	0.823798361661471	0.211666804041357	-1.3689340239123702	0.0885872182695398	5.09823166398683	1.20398679455538	-0.7788927870528071	2.50507364440486	0.6906990997580451	-1.2738682081536998	0.1358689893731	2.80362193962176e-05	0.233188295242698	0.438929929418887	0.0148540589143791	0.492298687939169	0.208634506999524	0.892373655905751	0.6573913208598873	0.8265543468071825	0.8276538177618986	0.9994170067700966	0.8848100930889314	0.9626753751275278
YAF2	4.98451501625078	4.225094284336589	-0.2043949843976389	0.4829816845035399	-0.156868074970146	-0.0017048944801288	0.8046457939977241	0.669124684294396	10.2584601710064	-1.11200945911746	1.55279349277915	-0.659100915019599	-0.0077298999191232	1.31906745225695	1.3630611096773702	3.82289285042795e-15	0.270293858548296	0.1254039407392849	0.512195529125169	0.993856538425914	0.191846724138723	0.177639741034232	0.6891622138602459	0.5912716658910117	0.9860661761035464	0.9998035121396266	0.8706594203332114	0.5665577848248474
ZMYND11	5.06651799475703	4.38991268364652	-0.166769680240058	0.650229106942656	0.532953258594212	-0.0027160303224385	0.131490870706775	0.258313049841113	6.37035777854064	-0.8989450967905308	1.79532679927775	2.2911293602792204	-0.0123224294763403	0.172252491054671	0.556946127043596	7.713161920118849e-07	0.372232567624887	0.0773265494505218	0.0253829597226626	0.9902081131766608	0.863855867900428	0.579638955909639	0.765497309743852	0.5264733868560683	0.8918680442817914	0.999552212156588	0.9957254227608632	0.8269608066081487
WAS	1.96917704371952	1.97413902359502	0.325989070520872	-0.306453502617512	-0.420670855203297	-0.217659370314408	0.0854430700221627	1.2581142122578202	1.58484993942256	1.00639214985506	-0.4750133334566769	-0.98875543926724	-0.543652318726225	0.0622372404784393	1.63261046343071	0.1248985647204409	0.318241068149635	0.6363947385693399	0.3266484845552619	0.588638633365584	0.9505962877672092	0.107782044280481	0.7286544599707376	0.9031111956513016	0.9845183917798384	0.9994170067700966	0.999726615527632	0.4892864691072171
DPEP1	1.73963628726427	2.8162819999954904	0.534480835592736	-1.1417259349180902	0.334483805577206	0.493996545270036	-1.6377536904383103	-0.383892777683667	2.3722059319442	1.4565646627833	-1.51038046800614	0.663572279665147	1.04247780492573	-1.1887903510441498	-0.4591085188051529	0.0298519648591427	0.150225704543038	0.1363718863231799	0.5093589486268779	0.301129600329871	0.2406611716095139	0.647796103678005	0.5725553627566322	0.6042710779453302	0.9860661761035464	0.9843236633841882	0.8960858622682308	0.8605921958267273
BID	5.241345187293071	5.06489939019765	0.0244567390711297	-0.0925477964284928	-0.20526409923338	-0.0806022155347781	0.452286561513797	0.386353524272837	7.86365212538427	0.137565113664788	-0.253545995562	-0.840732762589452	-0.3478671972042689	0.6379954655517021	0.916476890550631	1.7394612911261897e-08	0.8910360545933961	0.8006646274028321	0.4037103965101979	0.7291065643466461	0.525964572425617	0.363081341721501	0.9738227540937392	0.951806650815049	0.9860661761035464	0.9994170067700966	0.9738125637870968	0.6995833230445444
MATR3	3.22065111071874	4.09501153014476	-0.0471126272434301	0.11073439747566	-0.0159056009007419	0.0193088720274703	-1.6965265926206	0.2465703683148189	2.8970875670534	-0.1495297114275799	0.191656032253935	-0.0448920556757434	0.0586363262802739	-1.17321188291419	0.297043519067603	0.0066652623869057	0.8816369703759649	0.8486375332859839	0.964341942905923	0.953436248082851	0.245082667296889	0.767456882153224	0.971831489519272	0.9646072152791276	0.99976026593742	0.9994170067700966	0.8980520117579404	0.9159485838567856
XYLT2	2.75948425962727	1.4237139485093302	0.318388783309468	0.696107429420608	-0.0949980521981326	-0.0056660157859301	0.7936338038699301	1.89947497238119	2.26489127408756	1.17043214226602	1.47852193159342	-0.264445126218773	-0.0168962450239304	0.8609700850288861	2.8371418525898497	0.113997954639986	0.2492386776537639	0.170910230588888	0.79249498245052	0.9865938784028392	0.406347130081597	0.0061751080467446	0.6723017516959523	0.6436875322652328	0.9860661761035464	0.9994170067700966	0.955105656411901	0.2116473554984682
RGPD5	2.136951866841	2.39724008713671	-0.2423420826583329	-1.38331688686978	-0.197877850890692	0.0398493483551543	0.592864949003638	1.53489357252431	2.29822900889753	-0.671822147468486	-2.03295016446906	-0.414782277919605	0.0894611343944556	0.448019510802796	1.85697047426854	0.045324604477845	0.504115033955281	0.0484809231219004	0.67969498574963	0.9289956883803128	0.6574762046841179	0.0680981546506518	0.8379648804246657	0.482191876697582	0.9860661761035464	0.9994170067700966	0.9821244016286124	0.4476220667724656
NUDCD3	4.78965886560152	5.1616334340593095	-0.145004770560108	0.375661658161365	0.228191390160801	0.28361079300826	-0.83217011878526	0.1607070403126959	14.7084207542016	-0.888680865925723	1.3461917530764398	1.07231545210156	1.43756495768519	-1.56546860951157	0.3842455510639099	3.33776849648576e-22	0.377502614277841	0.1829896416853459	0.287605250768109	0.15542910255741	0.1224046284081759	0.702070208880727	0.7697340434515575	0.6574036098698497	0.9819260544812586	0.9700970135100634	0.8004962292696084	0.8888142755060503
GLT8D1	4.77636982872884	4.133434776173759	0.16808357937506	0.0240699259888397	0.0567019358599214	-0.0040606868803496	0.668074779141645	0.0184879800309589	5.905851717932039	0.738823167837677	0.0560046023649754	0.192717884482219	-0.0147361501926121	0.7833836596487349	0.0317845285671169	8.73628370421517e-05	0.462727326591847	0.955559018779857	0.847790968753636	0.988288521398941	0.439167057610675	0.974748948793544	0.8174154029661416	0.9879595667793892	0.99064296184434	0.9994170067700966	0.9605815356576708	0.9907332300665228
ATP2C1	4.53875134513537	5.20228227971174	-0.0812536221721773	0.448644409527982	0.276459859867508	-0.137406463246495	-0.996714739854094	-1.19094509590734	12.9005550424421	-0.4244918606554129	1.3699848682448	1.1002854233878898	-0.578666928298238	-1.61930713763556	-2.16776334086995	1.8288019397020801e-19	0.672630759596663	0.1754787807753919	0.2753291415969	0.564844906456932	0.110299008673853	0.0339026729173232	0.9113214936318716	0.6493294345312867	0.9818060432690094	0.9994170067700966	0.7925028975427643	0.370039969739647
SLC38A5	1.8522952622284696	2.62132584608888	0.809306173625516	0.2350662370002399	0.2444250323151499	0.248835296307598	-2.0385270254361902	0.454126180662934	2.07976157147479	2.16475792118828	0.3168101416579619	0.49221423724232	0.5258916314044509	-1.38458327620361	0.516267224059977	0.0528743595174192	0.0342391437483005	0.7524939911702271	0.624270812904274	0.600790539199819	0.1734679784113739	0.607540024459066	0.3345454220407071	0.938084038156798	0.9860661761035464	0.9994170067700966	0.8582503951094363	0.8400699185909923
RALBP1	5.75748035887665	5.5405789780764	0.038049948976725	0.163906459788489	0.2437169868636739	-0.0305953449632875	0.240989511633908	0.269848324056006	7.989175468586071	0.1746655976525459	0.3966569663291149	0.8651765086048799	-0.115217905337499	0.288078562295894	0.5016027467690539	4.73445367503239e-07	0.861898284118771	0.693103429487489	0.390183031050453	0.908633288750261	0.7748142792432171	0.6177400366837089	0.9688830965322606	0.9205388575193824	0.9860661761035464	0.9994170067700966	0.9903670382830204	0.8449942205213296
RUFY3	4.26009907151481	4.80615892508373	-0.6478076343801371	-0.0489681373794137	-0.217530491071333	0.204821128898018	-0.2241103631896739	0.8885321836222551	5.1457347510093605	-2.41194811535677	-0.0948983363187582	-0.63021927266921	0.636021802125966	-0.2068523016620319	1.3982570774833998	2.8308579641442897e-05	0.018822103258133	0.9246980038257272	0.530833878734856	0.527065930673077	0.83699144591065	0.167055548305889	0.2680599287767738	0.9804773740296918	0.9860661761035464	0.9994170067700966	0.9945731038865856	0.5567276228176677
SLC11A1	2.5310073464527	2.9661039445151003	-0.213597444397888	-0.323233134715575	0.0498334258949445	-0.428918945079154	-0.0421718737696732	0.9520647725470508	2.27555247409195	-0.6299544603171601	-0.487788807779511	0.113673343301231	-1.0297251494044302	-0.0292128697453099	1.12114409702227	0.0315392497277094	0.531122797185798	0.6273663429102321	0.9098676696495708	0.307192504840771	0.976801281260326	0.266732108341212	0.8497332842067135	0.9005939141362302	0.9975329918251398	0.9843236633841882	0.999726615527632	0.6325966995967395
WWTR1	6.88903053662312	6.41038810957744	-0.333680377757282	0.326913447220771	0.6882379389528019	0.0513404276474815	0.536511188079956	0.454474298508269	7.09597073591941	-1.3606234785462	0.7152389142056461	2.2481610942925	0.179973957361629	0.522479680869397	0.714887156201162	4.39740321769902e-07	0.178651707261443	0.477068200290801	0.0281331135015932	0.85775822866219	0.603825634142419	0.477462880312549	0.6083386952506011	0.841770907926834	0.9002726624398659	0.9994170067700966	0.9805496435511396	0.7713170773141333
AGPS	4.09145785910427	4.47196159424142	-0.383000776649281	-0.349150663805552	0.0118402707178964	-0.142630948261093	0.0054142347264689	-0.168018862308209	11.7699996386834	-2.1389467779313	-1.1595144754502	0.0508528561724535	-0.6470970293336711	0.0094396437300228	-0.3524137268980779	1.16556349604625e-17	0.0362612680794762	0.250554256317613	0.9596011551747142	0.519883421888347	0.992497729469411	0.725685915865975	0.3394527003836576	0.7129079739109061	0.9993002349158384	0.9994170067700966	0.999726615527632	0.8971212716011199
CXorf56	3.0774595011605	2.82947220170346	-0.336907957935789	0.995674469097841	-0.645765290502595	-0.1697125068092849	-0.0422128980734859	1.6446166216938505	4.49813181949496	-1.19039926466841	2.0498006176065298	-1.73263704693496	-0.485391041499879	-0.0448302739748252	2.37671694088244	2.95351054649115e-05	0.2382863131664139	0.044486137962564	0.0879768561451973	0.629056509238843	0.9643821797060508	0.0204691780804918	0.6620012279221691	0.4747659501449192	0.9420015652571148	0.9994170067700966	0.999726615527632	0.3132203478945766
TTC27	3.44716376520762	3.27999621981151	0.328408171833545	0.470960008758811	-0.101570137753858	-0.0154231169969485	-0.365366214577312	0.0131277546538791	6.33316267892268	1.3725841176605	1.13527036829758	-0.317350450324766	-0.0513105374147206	-0.4655501928422459	0.0206039531004447	2.7068941808688904e-08	0.174672736377191	0.260495856457357	0.7520107229368199	0.9592378836766292	0.643117898484055	0.983625689814037	0.6039993771665697	0.7188041367044038	0.9860661761035464	0.9994170067700966	0.9809444624449962	0.9936940016925327
ZNF582	2.99527157112934	3.01857085491299	0.258852306213091	0.447022239882008	0.344584288255456	-0.1622081296547519	-0.768442144384582	-0.240319863557638	4.7586969847857805	1.35243111848922	1.14689952593739	1.33360235680099	-0.656319096659044	-1.04260382468046	-0.514100784357821	0.0002712846788588	0.181219993549582	0.2560982835371789	0.187132746116481	0.514008950279704	0.302946493620656	0.609110283915901	0.6117251675903556	0.7166576674321946	0.9729655848268942	0.9994170067700966	0.9302570896217728	0.8407788226744284
VSIG2	2.28071332207592	4.07396980511876	-0.2356250997806689	-0.669124889749036	-0.0088505705283656	-0.7387888217336249	-1.29149360654616	0.207572204075824	4.37733312539133	-0.8769749950154742	-1.24488545419479	-0.0250330769169091	-2.19289811122402	-1.20030721761654	0.307389696480372	0.0003487843951149	0.383929402762776	0.217922142073941	0.980107995066232	0.0320521070835355	0.236290990404867	0.7596100027425831	0.7752963926942559	0.6849927640178318	0.9998826496687836	0.8886694514480451	0.8942805807040481	0.9135565429639132
PHLDB1	3.96214507497796	4.72470159035806	-0.214273513299512	-1.0212246689122702	-0.181677170193785	0.152499881447061	0.226280724119708	1.3747440012289	3.82367136747144	-0.7159660701643391	-1.80847379787134	-0.4758998424147829	0.434522324278017	0.168370332797108	1.81367710754577	0.0006077105783861	0.476794116679405	0.0752875570614066	0.63585640853186	0.665450898625603	0.866861911750434	0.0747631811871119	0.8248490462940514	0.5256600384100296	0.9860661761035464	0.9994170067700966	0.9958303674541492	0.4529733982683032
MARCO	2.5251135489205	1.6614066925219	-0.545510252950899	-0.4190263265705309	-0.214018823122175	-0.811729239448702	2.26969400821153	2.01354937993244	0.9032528014426	-1.1814386365975902	-0.473483912372082	-0.354766243570554	-1.42450349358202	1.1176290927189498	1.70374887719296	0.373949309022257	0.242085014151166	0.637481955794984	0.7239789661502171	0.159378128992213	0.268496145302348	0.0936265613622963	0.6648933643382794	0.9035210914159044	0.9860661761035464	0.9700970135100634	0.9132426193027982	0.4731928566188517
PRDM11	2.33561235887966	1.5968229879893	-0.127295905966011	-1.0589808328943	-0.141483046110379	0.153370085422576	1.4797190675595802	0.7548828942316601	2.51662013313046	-0.446324551275205	-2.17713357493876	-0.376121181442799	0.440701568679932	1.56915653737379	1.02006379067838	0.0143657573568335	0.6568693283177529	0.0331652063537742	0.70807076516348	0.660914112740376	0.121542812254017	0.311538783245669	0.9052907510391331	0.4599554875051546	0.9860661761035464	0.9994170067700966	0.8004962292696084	0.6628579142886885
SNAI2	3.4856012189441605	3.93171522131448	0.3086914558411699	0.310970480980748	0.48668820846108	-0.188922760516236	-1.25860311967958	1.2016702275087598	3.81587967849428	0.9099917702895728	0.4581754086075689	1.05890942892769	-0.425191625015616	-0.995018582911384	1.61506195370093	0.0021921191493501	0.3662668712987129	0.6488368764904779	0.293621374245445	0.672123401613619	0.326197887760233	0.111444791532075	0.7599827718138575	0.9084607114001062	0.9828431447052368	0.9994170067700966	0.933033652647956	0.4945570989153443
CD74	12.0484567788183	12.320732432681902	-0.0371937776710682	0.231561371302788	0.2212044202117969	0.09833448945524	-0.7117751249316808	-1.9807691977660096	14.9902693675719	-0.169369653521072	0.523768208120872	0.752749707584136	0.3582323036426289	-0.8172416325138431	-3.89591862279338	3.43309402248237e-14	0.866078511119932	0.6022511627956489	0.45448143817248	0.7213978221724209	0.4169670829529749	0.0002527227951146	0.9701089328637836	0.8910351783900234	0.9860661761035464	0.9994170067700966	0.956174589265688	0.068422444060897
HGF	2.55046962024735	2.9496206542566097	-0.270695252698191	-0.2326157141708739	0.4566104170974021	0.26876557086279	-0.7050831308457571	0.0324812589491926	4.1714596901188	-0.8328047051822	-0.4214992369625049	1.08159345886979	0.6810870653670099	-0.664509278942408	0.0380997760664591	9.29396763009991e-05	0.408051973497227	0.674802913035561	0.283491864651794	0.49827339945575	0.508751674568939	0.969726726083427	0.7918828167236687	0.91644914231895	0.9818060432690094	0.9994170067700966	0.9735316112544397	0.9893714177271504
ZRANB1	3.85060431782024	4.02335681405383	-0.534473901190648	0.4539543551223329	-0.2990990572266599	-0.217782112847952	0.0018559868944578	-0.351529235235693	8.92964112582146	-2.62516217548001	1.32499555696997	-1.13948741346484	-0.8796737301284342	0.0027885378946857	-0.620693291684667	0.0001182819391122	0.0114011185332666	0.201625675754434	0.259052824323395	0.382770406797788	0.99780026275587	0.5370719856393049	0.2257891618804653	0.6726220193696474	0.9760056262733232	0.9881805904047836	0.999726615527632	0.8060275659477381
NCDN	2.58342052591464	2.954979690635	-0.0734469203973036	-0.265981445221176	0.519092259690697	-0.13839306461935	-0.435113404053859	0.545342749282153	3.29240350004319	-0.273660899855132	-0.5178850995440379	1.51159319283074	-0.4248202748756211	-0.4084003301530859	0.793020258939648	0.0061755244685897	0.785257490143057	0.606548044771035	0.135615842521642	0.672410088871475	0.68565327594306	0.430905634362557	0.9496679080810944	0.8925008301230919	0.9614353777423074	0.9994170067700966	0.9856993371562288	0.7454506709472924
ADGRA2	4.26333408835318	5.831995844210531	-0.24095092955392	-0.392464818320325	0.194999836709771	-0.5968705081976861	-1.35254519156645	-0.5287069512128441	11.0696130733944	-0.9364802467100029	-0.889997434577614	0.574016279524156	-1.79782023784098	-1.66635282385469	-0.7957622960917808	1.6533266369116203e-16	0.3525464229531079	0.3768006327916861	0.56796875273073	0.0769225455805627	0.1005305820254	0.4291118851876849	0.752284777513197	0.7920237362742553	0.9860661761035464	0.9466007599329336	0.7859873187959117	0.7442894290647377
ZFP64	2.7766576233918	2.3698880588707403	0.0942537471946236	-0.346984454092868	0.128015561603658	0.256778530226001	0.340186558680337	0.7432203265920592	4.9337804845483095	0.434707692623579	-0.930940703342461	0.447460607472161	0.964096385780474	0.4738484823027921	1.36707618683414	6.04716868457072e-06	0.6652368789817701	0.355382676744999	0.656053371248999	0.3386264190705689	0.6372205073608119	0.176384146065879	0.9084618633480276	0.7794537358000329	0.9860661761035464	0.9843236633841882	0.9805496435511396	0.5662651149740091
MNAT1	4.41652135867755	4.33192084831498	0.037998499080292	0.5160044561047439	0.227034881736843	-0.183336460624757	-0.0050604751865469	-1.04552138166813	5.82541873425251	0.154664807038311	1.13253977083172	0.7227012815131791	-0.613165820705598	-0.005472732229725	-1.45242675586591	8.7428494917852e-05	0.8775730807739341	0.262768844816416	0.4724978386450389	0.5419403516089689	0.995669111975413	0.1515192726393119	0.971222299112112	0.7216164162960611	0.9860661761035464	0.9994170067700966	0.999726615527632	0.5406061687408363
SAMD4A	3.78823832653196	4.02703699148244	0.141770614170894	-0.6776721980567099	0.143808649073408	0.359744147280333	0.0859698779885134	0.6320583497761391	4.279138404744081	0.528689233249887	-1.30719076775869	0.401202155141061	1.08224743950743	0.0786625658139082	0.952667853136708	0.0003658153800188	0.59890193624157	0.195991210781073	0.689623979347328	0.28323242368294	0.937654123118927	0.344555216074475	0.8774062470670148	0.6687919726153349	0.9860661761035464	0.9808291779237112	0.9993862030026268	0.6855924815853012
RUNX3	1.64628292284291	1.3683787288081202	0.761159488757246	-0.839163162174557	-0.0359469808568613	-0.0253219145101061	0.297746328219368	1.29947915706994	1.12824519071684	2.13415557881686	-1.20059458709502	-0.0750731928906161	-0.0565031304950643	0.210071405963206	1.5548324655556398	0.275336057533654	0.0367644574089875	0.234704907324168	0.940392546573728	0.955117942234408	0.834655785524081	0.125188209528842	0.3409459715714861	0.6994562769265877	0.998893651063028	0.9994170067700966	0.9944069820842386	0.5090431973191226
MRE11A	4.268184369115399	5.14676427163925	-0.34991809417461	0.136591372402013	0.0878096707012633	-0.220242225658409	-0.9913157088976048	-0.287880484949004	8.54167404358812	-1.83819773981765	0.376557744520192	0.36291410914444	-0.956056697143378	-1.37338119582271	-0.590468152497371	9.4895699230395e-08	0.0707367639341479	0.7078706963884001	0.7178715450140201	0.3426600691348909	0.177041974640637	0.5570492727351171	0.4355298830689043	0.9247777377183344	0.9860661761035464	0.9843236633841882	0.8599296127963836	0.8157962938868567
SERPINB1	7.26871638272376	8.998829470634131	-0.495691562418461	0.728432041739385	0.223974188953128	0.527967877604023	-2.439406959035	-0.561673752228343	9.91351057147714	-2.06988421310738	1.55197449309447	0.723768459013866	1.83995836911069	-2.4667828538942302	-0.96224263946578	8.261459492624851e-11	0.0427370125904201	0.125610282202664	0.4719493323168729	0.0705921012794811	0.0165496652206126	0.33979766958718	0.3601318600072051	0.5916471538339002	0.9860661761035464	0.9428236821397892	0.6123053758528165	0.6827593060369014
SPAST	3.46701484775858	4.12704496580228	-0.0295385222729144	0.0441701825870811	0.279847910902191	0.0621481238696018	-0.981199826825235	0.163734559942445	5.757297142477221	-0.126144922602562	0.0990885773526945	0.917622162483804	0.2168423005719089	-1.10924709241569	0.277557662410586	6.69643787222722e-05	0.900013924479659	0.9214470529789128	0.3622637040379939	0.8290210205574841	0.275204067018831	0.782286678271379	0.9771102246470188	0.9793504939062702	0.9851030383142098	0.9994170067700966	0.9175891197022004	0.9220522033908622
NRXN3	1.5381922529797398	0.292983074832324	0.0740366591038549	-1.61457119284468	-0.403706163358943	0.402610130733412	2.2752098505606697	1.71807243256472	0.4002298942977039	0.2279096208301509	-2.88190072227527	-0.9253472853554008	1.00961134589008	2.09757907046422	2.15650250090518	0.6903200145220091	0.820443073728771	0.0053747741272098	0.3582614239310629	0.316483444525668	0.0398969128956278	0.0348078881994716	0.9596814555002422	0.3734552040288182	0.9845183917798384	0.9843236633841882	0.7062140308245249	0.3738511762126953
OSBPL5	4.29440246857264	3.97521059775775	0.126014236919411	-0.290030264773132	0.428405483573045	0.300712661251438	0.198436912245801	-0.7515938716050029	5.87974970721683	0.6648579205475389	-0.798111342283261	1.78662127534625	1.35190757637055	0.2594578388383989	-1.4820167031668503	4.93478606713263e-06	0.508629652704768	0.427784462187937	0.0788555513114683	0.1812709493444839	0.796330675863425	0.143571713684908	0.8403635794678729	0.8201314793934753	0.9420015652571148	0.9700970135100634	0.993162621713582	0.531848163614589
AQR	4.49510894732221	4.18747564263828	-0.0434651760889815	-0.221271358997721	-0.0114403002412486	0.13691528736029	0.537372748352039	-0.100459030755663	6.64893088602013	-0.210384060063108	-0.571625740145481	-0.0429222087972861	0.5483762638046921	0.694283999285765	-0.185427693646262	8.70671258566992e-06	0.8340375045108791	0.5699845689227719	0.96589719964159	0.585342014646812	0.4920056141091789	0.853503093880166	0.963192620555204	0.8789041798655185	0.9998826496687836	0.9994170067700966	0.9718121533389988	0.9479347050488198
FHL1	5.06912448614201	3.93083636916056	-0.0915925912018382	0.2998538177543211	0.301654841505979	0.0306275989065798	1.18795414931138	1.2191533234133405	4.55129909184109	-0.374388266010462	0.657857157496967	0.9880559757309928	0.106898394684749	1.1823404769826	1.96140183858039	0.0002336271418933	0.7093943026285779	0.5130644026252039	0.326923843195539	0.9152087812784788	0.2439714083087749	0.0544607846754954	0.9237907242551108	0.8588197906351044	0.9845183917798384	0.9994170067700966	0.8978284785220525	0.4287244896292611
RTFDC1	6.724676359457769	6.4756281557485496	-0.0345168372278486	0.255241483985866	-0.126931528659547	0.156249653832458	0.1640541397497009	-0.5090059103397121	15.9032452256783	-0.285517579652996	1.08034110916359	-0.7982365402184941	1.0488672264034	0.350624053693323	-1.71408543360736	9.82187073376312e-12	0.7762036941681351	0.284254683722893	0.427734639943201	0.298223583849761	0.727496012312325	0.0917328719314178	0.946541706533274	0.7344859111091502	0.9860661761035464	0.9843236633841882	0.9878535352825626	0.4715589921501908
RNF10	5.7402378302055705	5.580502265792769	-0.0289410283641774	0.285316899772824	0.159512568458044	0.0436477086096225	0.0101284202226592	-0.2112099597664779	16.083320674967002	-0.206601583176978	1.14676469370841	0.8838248659077421	0.259187388588309	0.0212403702541903	-0.568217887470562	8.005719958107079e-07	0.837020383026405	0.260264312235835	0.380185948800241	0.796388023405733	0.983219703434466	0.5719507708702121	0.963192620555204	0.7188041367044038	0.9860661761035464	0.9994170067700966	0.999726615527632	0.8221295580857019
ZNF839	2.4995148610929503	2.06619088951731	0.2342164158381449	-0.32971722190989	-0.508185180075898	-0.485736251690545	0.861023517194203	1.14097591743424	3.13794294346058	1.06296245747698	-0.783893693808963	-1.7383027342823505	-1.7800079934361002	1.04629322251626	2.17859420295866	0.0087253704973601	0.291795933655711	0.436997144146754	0.0869676493711576	0.0798248791912512	0.303093229445822	0.0331975623822996	0.7055889084460252	0.8255550150802754	0.9420015652571148	0.9466007599329336	0.9302570896217728	0.3686436724256812
ZDHHC6	4.534161135920571	4.709582476281129	0.1149240926486859	0.584888398749082	0.2377572942623189	0.0455058378553469	-0.7386842266428042	0.302804669315117	9.00925276880246	0.587629757295147	1.61996613725665	0.9348267102768172	0.189654543245327	-1.06996642590063	0.6220435549840401	2.28167241086639e-05	0.558871862936809	0.1138500784479999	0.353428709044091	0.8501995714620009	0.294550882340601	0.53622504236044	0.860841917630157	0.5818421898149875	0.9845183917798384	0.9994170067700966	0.9281039403327758	0.8054756640550532
RNH1	7.476649730755759	7.41520691244182	0.3431400139768429	0.274985669158382	-0.228071832883885	-0.1324738762760119	-0.0231028704979268	-0.9960165517916708	18.747350243324497	2.52905830956333	1.07746735657998	-1.27985458722921	-0.795015055540838	-0.0472644125139658	-2.90405637708436	2.39471362033503e-07	0.0139131931664145	0.287367646310046	0.205216527204039	0.429567452234771	0.9626757918392758	0.00518452201436	0.234453785637337	0.7356239748584026	0.9739800606846222	0.9945226580161992	0.999726615527632	0.2028810790969038
NDUFS1	4.67609538048026	4.57425261418763	-0.21520000597828	0.372750252791155	0.0769286748563634	0.30632356917476	-0.137560090355839	0.721702352452596	7.06618607458441	-0.9568713441980808	0.902677096712002	0.268606274666874	1.14312438228776	-0.166892361586236	1.29442396619156	2.33540290253173e-05	0.342234441705067	0.371303006623237	0.789096842005711	0.257267760118183	0.8685884951061009	0.200352507333707	0.7460775108607336	0.7888942218458949	0.9860661761035464	0.9808291779237112	0.9958303674541492	0.583936408418881
RB1CC1	5.80767938866444	5.53268596457433	-0.465425172207842	-0.0849291894630347	-0.0917182460217877	0.350527257100814	0.5917090060942221	-0.327845052100536	10.3954857843403	-2.59339641367165	-0.258378271072369	-0.4039687392107	1.66444734035633	0.8947093480746641	-0.688000949814088	7.57184525941398e-08	0.0117664935366187	0.7971241992221499	0.6875825697020289	0.100918658288498	0.377135020132862	0.494038787788507	0.2258350675104614	0.9503849647607984	0.9860661761035464	0.9520225294264096	0.9498032912265028	0.782213538136354
ERP44	6.21882124782807	5.65458157944609	0.0031579287936473	0.4096289032748539	-0.13557798827008	-0.0399268344158679	0.623123185175985	-0.179180059931243	12.4215180526901	0.0177504478634209	1.29033597713264	-0.591309556574011	-0.1866025982472349	1.01339320979759	-0.3762818361419771	3.86854730924248e-06	0.98589605788056	0.20586067292992	0.5564263065870961	0.85259841644182	0.32054127548381	0.70800294904156	0.9966256798509294	0.6751128763228385	0.9860661761035464	0.9994170067700966	0.933033652647956	0.8900904742445472
ALAS1	4.07667825821808	3.66428846085521	-0.0530889200286273	0.6299200636069411	0.117056934745411	0.0186385980808673	0.101837824323202	-0.738792724426938	6.95982586786501	-0.22052071059774	1.53856284753814	0.375995239142153	0.0639895958919148	0.129094071379885	-1.04316987246637	2.1882632170204e-09	0.8261676107450401	0.1288408860550799	0.708163931915766	0.949177957919115	0.8976880595937249	0.300794071496772	0.9615137031627152	0.5968044763288531	0.9860661761035464	0.9994170067700966	0.9991655306561736	0.656928919941028
BIRC3	6.19665855973184	6.45815995815037	-0.547848768602341	0.129340055684283	0.469010520883974	0.642109648192575	-0.110357713814178	-1.07270999942816	6.31321976593001	-2.05388592535613	0.248887294596108	1.34688828203186	1.97746919014169	-0.0984388717788459	-1.43083496741348	4.82280187817135e-07	0.0442823407607399	0.8042453835403621	0.182910072658173	0.0524201859754456	0.9219173306992108	0.157649009401161	0.3646446027003495	0.9534107227882884	0.971365852287702	0.9131285117472128	0.9993148980909372	0.5462913779342974
AKAP11	4.08129617585231	3.4405349157873	0.0361302688158061	0.5420023174490979	0.291365222589049	-0.046871976827183	0.325602539954075	1.0429146092299002	4.3927615074286095	0.149846245585285	1.17083684045328	0.940335963692522	-0.159563006506194	0.345844015113313	1.77885109804951	0.0003557866105212	0.881363579772837	0.246389880992431	0.350605114047097	0.8737294395510949	0.731241998830982	0.0802189554353644	0.9718108160503623	0.7100116679720706	0.9845183917798384	0.9994170067700966	0.9884104522963038	0.4610149986941894
GLRX2	4.677614671504791	4.83578513744745	-0.020838398312054	-0.0999896675037838	0.101419467075318	-0.203260797291419	-0.0236192142523759	-0.305338702765864	9.22565584393688	-0.114837638664008	-0.291304117173734	0.425946358419379	-0.896526733232467	-0.0360126840731434	-0.661871483415842	1.55172779783859e-06	0.908933557699946	0.7721244119058159	0.6715764442191121	0.373338036582275	0.97148802535805	0.5105519691817499	0.9795622100966704	0.9435438901215472	0.9860661761035464	0.9852771582514344	0.999726615527632	0.791519615014574
SNAPC1	4.62453694355641	4.69068174753284	-0.063354067738236	0.0511655566817963	0.256222613760748	0.127155728048541	0.1064935665988169	0.38001406096542	6.19626194576037	-0.327493149079604	0.132811561874646	0.986617689242762	0.519414810833979	0.128706122343381	0.7721818957214008	5.80463011608243e-07	0.744417511636861	0.8947593294967149	0.327666390722416	0.6053142839172421	0.8980193597328759	0.443020051971541	0.9382522867538524	0.972749572217261	0.9845183917798384	0.9994170067700966	0.9991655306561736	0.7529251361258419
DERA	5.19846578419515	5.59089306496492	0.157538789400906	-0.185524834364524	-0.1616847156832	-0.2090584995183589	-0.128715448170207	-1.0797847076695302	12.8503886038997	0.7718232252511451	-0.5322358016780571	-0.595031636268857	-0.820306328217822	-0.195055164035386	-1.86403205791711	2.1915500454072e-19	0.4430597783335379	0.5964056474684499	0.553920442780129	0.4150863119233979	0.8459676706279029	0.0669051456716221	0.8072933386519084	0.8885501752669483	0.9860661761035464	0.9944175372232196	0.995595046085138	0.4453167094143987
STRAP	6.652239558283111	5.872899334852691	0.245536093946436	0.1957574186108289	-0.0931123892728604	-0.304673883589465	1.02865973993857	-0.6514684326193411	11.608034068663098	1.4254225695209	0.6119658343885129	-0.4166897432356529	-1.4448381710011595	1.63920363338124	-1.41050255820463	2.4912228488036e-08	0.158894772476246	0.543289649191705	0.6782996472890981	0.153401337331225	0.109982938334129	0.163444300358568	0.5850651712727493	0.8708846563654448	0.9860661761035464	0.9700970135100634	0.7925028975427643	0.5536904429642141
DEF6	1.95820997646664	3.4646685034350497	0.584254806786229	-0.903435624921544	-0.446141180549494	0.152222071492781	-1.60163338616559	0.532931134741781	2.7311785709954703	1.64331122926102	-1.27024280270803	-0.93447675301194	0.345550481203079	-1.11261539868064	0.6254284831353779	0.0136560854728664	0.105455351807615	0.208703911963702	0.353652110717871	0.7308387367809291	0.271693173189636	0.534079483726961	0.5005499879128129	0.676740174626453	0.9845183917798384	0.9994170067700966	0.9151949147998586	0.8046407978100133
PLEKHO1	4.21104901860156	4.37430903478104	0.2863739416803469	-0.8042173986301372	0.4573238536673401	0.0490886033065461	0.221578900532151	0.8019465977509279	4.786451354538991	1.1012833980868402	-1.5619635706264	1.2931042536714998	0.147600732567715	0.2119350517509119	1.29786268618881	6.0857344025954605e-05	0.275016144781671	0.123348851872181	0.2006601636289789	0.883125170745787	0.832982703054702	0.1992148124457049	0.6921083692646074	0.5904299897337181	0.9739800606846222	0.9994170067700966	0.9944069820842386	0.5834520600400429
GCLM	4.11046641971389	6.720664667419469	-0.108438734275943	-0.345698226338885	-0.639571816486907	0.492574842267634	-2.5081507421026497	-0.448541636111411	6.40861454056529	-0.451351314831908	-0.742654423019052	-2.04579691882036	1.71967022230632	-2.32421484988679	-0.6821880224439621	5.94609151339152e-07	0.653388030330883	0.460494801625391	0.0451971522571149	0.0906609406617259	0.02332282374586	0.497806480808022	0.9040136684699438	0.8345941668110352	0.9338427111726008	0.950406039053776	0.6235030037983686	0.784418901251137
UBR2	4.53230090122565	4.23099424931179	-0.5944438084831271	0.8443138307239709	0.40749293422519	0.2809202312826189	-0.149976344409853	-0.2627988308844249	6.407853445830799	-2.8240771832612204	2.17044901221325	1.5616662559460102	1.14268136920009	-0.185113686480673	-0.465183866145407	8.730897745469741e-06	0.006324539217146	0.0341372128340633	0.123319036243669	0.257431877161688	0.854188995610479	0.643438882582412	0.1817223907114598	0.4599554875051546	0.9554076691222716	0.9808291779237112	0.995595046085138	0.8573475473773116
EHD2	6.2757189618312	6.47700915255978	-0.1216813602251	-0.2212941429836669	0.341612230007155	0.0613273168937272	-0.101944328030299	-0.9947392644009192	13.8393864158886	-0.6849520659282181	-0.686324770848694	1.4914355052726498	0.287045085953767	-0.165758515068435	-2.11309397781318	7.9842249984389e-07	0.495881223841472	0.496703684349112	0.140816077877948	0.7750383502990781	0.8695816898155301	0.0386846746155343	0.8351847215676697	0.8516407724299426	0.9632371512950714	0.9994170067700966	0.9958303674541492	0.3923555667154852
CCDC28A	4.33651006055982	5.10010054016399	-0.459071473503977	0.6139138315010639	0.494267344614352	-0.0996659332080161	-1.31458327192508	0.828176102650222	8.55406181269128	-2.18675710300117	1.5821775262179198	1.85759501063374	-0.393467790096867	-1.72839799584303	1.66061713415372	3.40641899611714e-05	0.0324244134127758	0.121230359244689	0.0678315478582626	0.695286299419515	0.0967110861255436	0.101969883996634	0.3294956504906102	0.5883019273776013	0.9338427111726008	0.9994170067700966	0.7850415138483078	0.4852574166711061
RRAGD	1.84511112372622	2.50702136638789	0.387892805878551	-1.57814324011929	-0.9151034501638572	-0.14196764203057	0.394398466170496	1.03112840303539	2.25969395450344	1.32002346085434	-2.64486560921488	-2.28365850119964	-0.3870859166651749	0.3220204163777589	1.46131417139133	0.0327223171823918	0.191772141639744	0.0102727160241196	0.0258208662109808	0.700019267816453	0.7486574078978241	0.1491427254692749	0.622223465041461	0.3777551280158638	0.8918680442817914	0.9994170067700966	0.9892412435297552	0.5377354793984523
HSF2	3.38232186468575	3.20852098075918	0.0197730779500112	0.278114265794139	0.3150732523592199	-0.4197658642354379	-0.1737544410250709	0.555321569550417	4.38458527276818	0.0805420051371758	0.5954814352234891	0.995042251357752	-1.38378219600591	-0.191239211701186	0.936885791268746	0.0006582950397505	0.936058126589274	0.554167742337614	0.323463314002117	0.171232786668235	0.849432649597511	0.352469441985101	0.9860662595882956	0.8744133546959388	0.9845183917798384	0.9700970135100634	0.995595046085138	0.6903196212398306
PHF20	5.7497494489083305	5.25144278167619	-0.4587774983829261	-0.19781231374079	0.15052701216297	0.194799718024087	0.949527864989247	-0.252419083678583	10.854540736628302	-2.9334475904785	-0.680797861602282	0.757012803991351	1.04746538353744	1.62001680146055	-0.6141488634622869	3.81786010234394e-08	0.0046593012568474	0.49888207347879	0.451823947160811	0.298825359981858	0.1141480729582269	0.5414106390066	0.1594239796458732	0.8527062448821078	0.9860661761035464	0.9843236633841882	0.7945437020994335	0.808020002638718
HSD17B6	1.54801905545949	2.6029960324021	0.173000586422174	-1.55436492506647	-0.9525973275818108	-0.3976577771320779	-0.1379864965892319	1.3289568796206102	1.83918084635699	0.4572037842271679	-2.0389776027971203	-1.88688796241055	-0.8525721961841741	-0.0884684050145731	1.5369450028294798	0.0778999921792864	0.6491607023716209	0.0455945738227619	0.0638564573076821	0.39718907628978	0.929824050264521	0.129565522683205	0.902372803925775	0.4760306920157641	0.9338427111726008	0.990499286789434	0.9993148980909372	0.516686709229258
NR1H3	3.2000303946257995	2.98878970886342	0.449370269495652	-0.3739274189829799	-0.0781679702804445	-0.275926279274269	0.27730959526107	-0.82585648645138	3.8152465156572206	1.8511610907273104	-0.785453674553922	-0.244925445037705	-0.918235052236914	0.3004862869491829	-1.29680630400279	0.001175563231097	0.0688249461409667	0.435376493679154	0.80730191828486	0.361958570057407	0.7652086582059421	0.199569809269292	0.4316646691966321	0.8245785507751526	0.9868226723526252	0.9843236633841882	0.9894066999169916	0.5835200818371865
TYMP	6.40037798124427	7.04291271482949	0.108542897727128	-0.274819516030072	-0.0591887119505105	-0.3295728722183029	-0.2853977413112	-0.53636479087708	12.1690658046612	0.537244606707724	-0.718420714771517	-0.22120833925999	-1.2928564394698705	-0.3936239118226189	-1.07450574400116	3.52121837730919e-08	0.592962099348277	0.4759890682397439	0.8256347445726929	0.200724300757474	0.6962055770506321	0.2868013065534719	0.8759489839695541	0.8415821499502708	0.9885028510516805	0.9808291779237112	0.9856993371562288	0.6478874224479658
NCAPH2	3.64390749674937	4.10809026712588	0.5294552250753499	0.7337077311246529	-0.246883269549939	-0.03618927470842	-1.233287008929	-1.0090085254940602	7.83408122674667	2.1459685806023603	1.71137005418097	-0.740194789429186	-0.1167884019854459	-1.53218289423541	-1.44501976049037	6.32264994815586e-11	0.0356737211083748	0.0918556456699298	0.46188862983942	0.90739345427366	0.130405882983173	0.15333100521568	0.3378723092480871	0.5547921193605148	0.9860661761035464	0.9994170067700966	0.8107882462466977	0.5415950797479575
TOMM34	4.22528890703499	4.97445023095622	0.18628747043564	-0.3936985378411379	0.3026758907608939	-0.0549696134369661	-0.692996016561393	-1.37946347992554	9.66228143421374	0.963442404798493	-1.09488225904809	1.18429379657225	-0.227296603719517	-1.03031634640303	-2.62574972200782	4.03016539064781e-06	0.338974416602844	0.280382435442239	0.240723655355541	0.820932433938389	0.310970398253282	0.0109014006566359	0.7439594983619171	0.7336646447541911	0.9760056262733232	0.9994170067700966	0.932489752939503	0.2627081265766719
SEC63	5.697559539409991	5.231398180802519	0.0098932751741474	0.59363186601424	-0.0100994255902519	0.0593940372168141	0.175714964026892	0.359358769970409	12.8140564766096	0.0535637868650123	1.89014828751144	-0.0419772115029	0.267647099431727	0.288367861071275	0.7281274150030491	2.4989165778981897e-19	0.957449558660053	0.0632680558885402	0.9666475506896322	0.789831654448494	0.7739970478296401	0.469191331158549	0.9903815355842448	0.5080412429347536	0.9998826496687836	0.9994170067700966	0.9903670382830204	0.7658099022875495
KPNA6	5.1743813965498	5.04592809046117	-0.358316149715559	0.0413848577781913	0.2113077559338649	0.44767681588564	0.133844993412527	0.157503146123255	8.968604127607911	-2.02863951174856	0.123525234293877	0.925290629665454	2.1033730644554	0.198326524098755	0.353946929239452	8.47056589550194e-08	0.0467101443688823	0.9021213395596528	0.358300227240994	0.0393718563107786	0.843794991762638	0.724598220059871	0.3719337173760806	0.9748772537874708	0.9845183917798384	0.9001040596972367	0.995595046085138	0.8965340966088525
VIM	11.7761011126948	13.324404579699	0.102666246336297	-0.409478695830732	0.136868937517216	-0.185377283650374	-1.59781681738153	-1.24514576368056	26.4646723543966	0.5223925378606571	-1.14134127959957	0.528143651344371	-0.7721365620285692	-2.39158841506358	-2.71394426046184	0.0003057286569728	0.603364268727805	0.2683498480689589	0.5993229611745	0.4433349888119799	0.0330275358305544	0.008751555267983	0.8792633168991096	0.7254725385973645	0.9860661761035464	0.9982190867931228	0.6815805341976744	0.2406588214490152
RTEL1-TNFRSF6B	2.41550926205141	2.41993905927258	0.405444111078159	-1.26629924978622	-1.7894593186588	-0.0179028230918962	0.652755828302284	1.54815253167184	1.10104120061931	0.782073524888228	-1.3754474543609398	-3.09891843175057	-0.0338705073081753	0.282352486957465	1.25098718427294	0.278791996990068	0.437225609407165	0.173898453625341	0.0029454906606862	0.9730920369085252	0.778614756940766	0.215763671109971	0.8040717682847576	0.6472433907811742	0.8276538177618986	0.9994170067700966	0.9910111345558428	0.5965684804812625
FAS	2.49229559375634	2.01276060600367	-0.1608209424470079	0.24094085224014	0.069219776229207	0.0418745944876831	0.3820566166936789	1.51427295635523	1.94893706459722	-0.5300226190462151	0.416607481465224	0.177181306197159	0.1143936133963069	0.313067474654399	2.02524020803079	0.0681600791488416	0.5979751395050911	0.678456591837205	0.859931790841884	0.90928723524637	0.755919437960802	0.0472352803335628	0.8774062470670148	0.9179164135373008	0.9913537438688136	0.9994170067700966	0.9894066999169916	0.4118477133860519
RNASET2	4.2972969051710805	4.2400960883691	0.2592132702783399	-0.1673177046257	-0.187870249354827	-0.2861443224277539	0.32349375186787	0.752719757573006	4.13202911785285	0.8819455957873149	-0.2979855294631239	-0.4964866263658919	-0.79901076598014	0.270987035557631	0.9926628502488508	0.0008032818213432	0.3812268042120429	0.7667370472695451	0.6212944307822479	0.427288023630075	0.787837767423182	0.324905332752434	0.7729005783775873	0.9419541539231604	0.9860661761035464	0.9945226580161992	0.9931615691890436	0.673916706697822
CD44	3.50391211474352	3.9832796237427504	-0.114732672904892	-0.326225208233755	-0.4447989867801779	-0.477767978293786	0.640143508655166	0.705116479701121	2.85217681131823	-0.366791676210761	-0.545663545251459	-1.11310551700098	-1.26674507178485	0.433704881646605	0.772766724735021	0.0076188741087974	0.71507907502279	0.5872453035468311	0.2701132550998589	0.210161666042042	0.6659980686496729	0.4427367689863959	0.9258298018324144	0.884719268786712	0.9818060432690094	0.9808291779237112	0.9824870307349134	0.7529251361258419
AGPAT4	3.91489993529347	3.97605273266312	-0.275552091640599	-0.676084134330444	0.344019705897736	0.0190856756317351	0.379982598682519	0.5334024147005839	6.1955042609943	-1.43774516894098	-1.86763830598499	1.41144938815548	0.0835175953788569	0.5047639429488671	1.11912200915792	6.82289645933369e-06	0.1554993072591459	0.066658694866159	0.163000949064579	0.933703367900389	0.6164075956546179	0.267499858870206	0.5798666624275475	0.51228549221046	0.9693217644061048	0.9994170067700966	0.9805496435511396	0.6327495943570796
SLAMF7	1.89341664053527	3.0772017031936603	0.273082938539066	-1.31411906174919	-0.410423255466728	-0.0845937155226042	-0.961891640697666	1.13067137577675	2.54855914881792	0.7408991771353599	-1.76241572967517	-0.804064325101145	-0.17978459806048	-0.68010524517408	1.4313266610313502	0.0203637269624227	0.461512724678318	0.0832844772965864	0.424344745177843	0.8578917655783409	0.4999079520957079	0.157447505403323	0.8165738958880713	0.5350625721675867	0.9860661761035464	0.9994170067700966	0.9722138510794204	0.5462913779342974
BTN3A1	4.43925206114451	5.25926856846449	-0.179332180040443	-0.293764082862071	-0.114011238401672	-0.103717489255865	-0.62071686491571	-0.48051134758883	6.455904416314469	-0.7254492296791608	-0.600292277010544	-0.346974295608821	-0.332854614319161	-0.656171646775371	-0.7684864125325941	2.4254046853812403e-06	0.4708867085949939	0.550566535535053	0.729762501250157	0.7403449477665051	0.5148436479706711	0.445186544265062	0.8216199860698377	0.8734947586443027	0.9860661761035464	0.9994170067700966	0.9735717635513949	0.7538122406866974
MIPEP	2.6352464921704	2.3279791785435497	0.416101902933695	0.385821736902299	-0.2069834654075039	0.0018493750102319	-0.017385188375016	0.505458320742328	2.87860376105695	1.64269255297476	0.798732774711803	-0.623199812247734	0.0059270224936199	-0.0176580015759114	0.774794709682262	0.0151821118456381	0.105390985332433	0.4280955727305939	0.5353751569430879	0.995289386734277	0.986029359588833	0.441485986864197	0.5005499879128129	0.8203014409297734	0.9860661761035464	0.9998035121396266	0.999726615527632	0.7527259464584999
PRKCH	6.655045948837629	6.783072120111671	-0.153177233925975	0.224445008009597	0.304514821226394	0.0036663395695352	-0.253988368720724	-0.0992296573538258	15.9649345546657	-1.21984379399068	0.913365595724804	1.85252464047387	0.0236193445864962	-0.5198262923335929	-0.329366684467949	4.0808124524334603e-13	0.2271471792205799	0.364597442001938	0.0686244145550163	0.981230550332898	0.605561308279401	0.7430188702339301	0.6539207464770419	0.7831855914696582	0.9338427111726008	0.9994170067700966	0.9805496435511396	0.9056800880626972
IFNGR1	7.4357732316594	6.91753662344144	-0.261025902122431	-0.261086054406576	0.0356755683680526	0.0300204150812573	0.89860539217312	-0.6948230984281011	9.87671845942423	-1.39998867519633	-0.7210469543751371	0.148925701657108	0.134288134551149	1.1985196836264398	-1.4544479574418798	2.97661969440541e-11	0.166581189862052	0.473508413856732	0.8820958694498371	0.8936095691855259	0.235350678676539	0.1510223292238509	0.5959265244533435	0.8405709653663118	0.9957141693704245	0.9994170067700966	0.8942805807040481	0.5401282557793402
B4GALT7	3.90233363940087	2.8975054299847205	0.364346157110485	0.747925814911462	-0.394744233421467	-0.598650752463583	1.02420613989455	0.823518707862702	6.32830129206816	1.8707823279840703	2.19800026236616	-1.5247258746111203	-2.45231647857308	1.5503045259373998	1.61310058216285	0.0002877124731659	0.0668701697632975	0.0376515299712193	0.132452779863335	0.017233318863486	0.1331587909690769	0.111759289158025	0.4264081145399927	0.463591774885201	0.9614353777423074	0.8453021952823797	0.8139786069192976	0.4945570989153443
VRK2	4.29560666144204	3.95738977090378	-0.1958750462482939	0.5673341525290749	-0.0280161541795328	0.272509986330857	0.0176449811494648	-0.355295470117472	9.0904444511201	-1.09504096436112	1.80455732851365	-0.121478755380808	1.26899769495585	0.0289634300595474	-0.7166867990245709	6.528256525825191e-05	0.278069571430703	0.0823564286757754	0.90370620269677	0.209471177552391	0.977145249532737	0.476274444101606	0.6936780522832996	0.5350625721675867	0.9975329918251398	0.9808291779237112	0.999726615527632	0.7702299999800717
TNFRSF1B	5.45208263559426	5.1914997699458	0.105692232444618	0.30985210597759	0.306482386942798	0.1746704001572619	-0.0888285020820864	-0.0012885240625713	9.00397756537941	0.59161809874811	0.904804351845982	1.32572894065475	0.805708099592398	-0.129193652136591	-0.0028934982361834	9.945814637746381e-08	0.5562181015461121	0.3693249181641889	0.1896695090049019	0.4234004020979439	0.89786108047413	0.997700788797134	0.8597654076124972	0.7880011651279768	0.9729655848268942	0.9945226580161992	0.9991655306561736	0.9985768110921333
VEZT	5.53253207688408	5.58993594341635	-0.11899205670371	-0.0318545362006915	0.14856137350377	0.032818784210617	-0.0294199288821275	0.565658059598486	10.8188850835849	-0.678339094103339	-0.0966478069426789	0.653804780157089	0.152966655222008	-0.0457028148029691	1.35402017175565	8.24939212763246e-08	0.500004522049851	0.92338877406432	0.5155801395748411	0.878906228628834	0.963808445751897	0.180682652444085	0.8371268202443396	0.979980337768171	0.9860661761035464	0.9994170067700966	0.999726615527632	0.568440835155508
POU2F2	1.99065580738278	3.3847308997624506	0.432355055718107	-0.325672935038157	0.243657556476307	0.4330527363655039	-2.26253094242029	-0.141990440205439	2.9418330901569503	1.33261861689848	-0.489492878122112	0.5605256903371271	1.05254071665453	-1.7318591654856	-0.1817676508414319	0.0073504728545668	0.1875282268448219	0.6262026093092429	0.577109165379495	0.296564095771009	0.0894395519433281	0.8563663559777901	0.6179103323651853	0.9004006081459996	0.9860661761035464	0.9843236633841882	0.7773503028958287	0.9480420529037222
BRD9	4.52636175185904	5.1149806393023605	-0.6008553109541579	0.43846405949616	0.0904472662188353	0.0977380973141622	-0.675072583094521	-0.7146159178453081	10.631013228425198	-3.2791986746966297	1.32649282005402	0.38799757835291	0.444227584194162	-1.05921444030391	-1.4445053378406298	3.1022941321036097e-06	0.0016924108083697	0.192577642577046	0.69931290712492	0.6584008173424039	0.298765539623387	0.153682148523438	0.1068919246440892	0.6651917697748619	0.9860661761035464	0.9994170067700966	0.9294895137052288	0.5419784555978681
SNX1	5.393198197039321	4.84705115229203	-0.0295377522176928	0.3319419020345119	0.0046553350402818	0.3581762636933799	0.278028646990373	0.011243901767507	11.4650020063832	-0.214812501981293	1.29175699138478	0.0264214786853557	2.18876082222681	0.538822767814244	0.0316939044081358	5.5029060350080706e-09	0.830598631888726	0.2018142186056299	0.979003475773857	0.0322703697024738	0.593157714924605	0.974819020377048	0.9622018784758466	0.6726220193696474	0.9998826496687836	0.8901944751350868	0.9805496435511396	0.9907332300665228
TBPL1	5.0791391283415095	5.60333316838986	0.1110060784086569	-0.0699301461776074	-0.251782287164902	-0.475388634028747	-0.221053613134571	-1.3042920449313	11.3225428185546	0.600517600407354	-0.2020648722068179	-1.02080845726369	-2.01889334885159	-0.34369871701802	-2.57189225621766	4.61517301387137e-07	0.5502910971274511	0.84088476512511	0.31119943898993	0.0477352028061716	0.7332459155636669	0.0125525689147953	0.8570784903624895	0.9629358810356544	0.9845183917798384	0.9079141048579766	0.9884104522963038	0.2722833338087303
ARNTL2	4.04333550136333	5.560136760572691	-0.2390480791502039	-0.9218765373240072	0.383834553682471	0.4456041681512089	-1.47874511148109	-0.8345490148827142	7.79989239974545	-0.909648071359537	-1.8379278346981296	1.08943970067456	1.34628484076165	-1.61255572373524	-1.26590610004001	1.16250638169678e-05	0.3664215082844609	0.0731073267891742	0.280085746306589	0.1830148406861989	0.11608397976875	0.210332767559432	0.7600209217439163	0.5223721038614229	0.9818060432690094	0.9700970135100634	0.7950161408741946	0.5905919242789063
BCLAF1	6.59428976020618	6.17300686014234	-0.289275599444653	0.324632915566015	-0.16491416277813	-0.179995147286934	0.772987043064592	0.6115595751220699	11.054253369399	-1.67489047734845	0.993886374382402	-0.74070891216056	-0.853236509690236	1.15527722285052	1.4579865485865	1.50671162915299e-09	0.0988883545450599	0.324339003225159	0.4615933575132739	0.396716167272989	0.254622232874225	0.149918306161609	0.4906714049320535	0.7611494897676637	0.9860661761035464	0.990499286789434	0.903699896604008	0.538364798367919
SLC39A9	3.9468979188402	2.83139459300956	0.2404221943896319	-0.135187517398559	-0.0663278409181009	-0.0853756078787316	1.34316013768935	1.37155886765263	3.5730176097047	0.990895769647534	-0.290694574520113	-0.2104419037647769	-0.28729066671345	1.42310373301994	2.37087032191571	0.0021618390250922	0.325508952793489	0.7723252913404441	0.8339945689723991	0.774820879387609	0.162321408032494	0.0208961523192893	0.7330629523051493	0.9436178623164594	0.9895971560227368	0.9994170067700966	0.8520578826374496	0.3132203478945766
ANK1	1.9579592041996	2.65232208849235	0.392441859693001	-1.1925390624928	0.1603653578976659	-0.0372050666650972	-0.656429767789956	0.6992936745424511	2.71587933562882	1.18347921240848	-1.84387968198903	0.360997682618149	-0.0894053815334261	-0.54121823451793	0.919519648381734	0.0187106245851717	0.240998374191997	0.0714097994648457	0.719291036087474	0.9290393064044972	0.591825834870203	0.361404906762387	0.6641729066399853	0.519895816677737	0.9860661761035464	0.9994170067700966	0.9805496435511396	0.69824881914279
TFB1M	3.5135738666505496	3.13871589099442	0.251834291560627	0.292925297354007	0.227510575337714	-0.0412339438612462	-0.0977874696731397	0.8327423169578441	4.12964760929061	0.930689357112638	0.5807423992634589	0.6421571335702759	-0.123430124872644	-0.0996855466343583	1.27322397724345	0.002367670472412	0.355521077065962	0.564571976896967	0.523075856269794	0.902158676717176	0.921300733663355	0.207731313243285	0.7555993826834605	0.8766534340389642	0.9860661761035464	0.9994170067700966	0.9993148980909372	0.5889318420316124
RABEP1	4.83678171421096	5.21969271390361	-0.061464576756425	0.5793345863426589	0.3602178546908279	0.291005028700466	-1.01432878985083	-0.292964386496416	9.25438389471162	-0.320565555849326	1.6044708046845702	1.46033782303639	1.25567087759281	-1.4317383018791	-0.590521569451487	3.71051418463311e-07	0.7495846205804929	0.1146986577540009	0.149089397938998	0.2138100965343989	0.1611577640694249	0.557005203768463	0.9398288478271224	0.5837823053815485	0.9645237404976696	0.9808291779237112	0.8507056766575203	0.8157962938868567
HMGB3	3.1114644192861896	3.59980458754467	0.603626164056817	0.399281243741779	0.108379627773459	-0.390593808799665	-0.982099672772368	0.836703468007573	3.31058408693587	1.88639617588669	0.639119269443558	0.258349717492406	-0.9759860710343052	-0.7664370394138891	1.05134034907333	0.0051002514691145	0.0639312839682816	0.5252489003741551	0.7969774268490079	0.332782199375933	0.4483872261542529	0.297342164674288	0.4210009674444087	0.8658847570591226	0.9860661761035464	0.9843236633841882	0.9607897933261496	0.6546506007499998
NUP160	4.07195381704621	3.5735121954165203	0.116751466842368	1.14526702858001	0.435656997879515	0.40900053800136	-0.617292564351781	1.00365730566106	5.336204024602759	0.5537850946928691	2.82439419601154	1.6067254642866	1.60153554412084	-0.7547008003452149	1.99379334856546	0.0001187446902876	0.58167758782883	0.0065499708686898	0.113063962262467	0.114186248443603	0.455540990604577	0.0506644790367121	0.8696254640170465	0.3734552040288182	0.950354362908927	0.956358117392357	0.9613895018109382	0.418186458111617
BAK1	3.7274626332537504	3.55073975500811	0.0624186245908772	-0.289578630804591	-0.156695295971189	-0.0207212558238519	0.471386528380152	0.1898567420912029	5.78141119788163	0.2526644053156219	-0.6523425651819561	-0.480885788347066	-0.0680468312175393	0.5573013238729361	0.297983423928906	0.0008146256638894	0.8013965233638192	0.519550575770424	0.632309950608927	0.9459771688881328	0.5823785734922379	0.76671772459565	0.95437206956326	0.8629400566407266	0.9860661761035464	0.9994170067700966	0.9790589947605056	0.9155107552071342
IKZF2	1.77139394679399	2.15876673463249	-0.0857549965237652	-0.727008153863321	0.634946875350682	0.316865212073966	-0.6827097843046559	0.817003170749329	1.86454776476304	-0.255346463013594	-1.09150045913186	1.46002433828599	0.7683330306192521	-0.509444660800627	1.0308576476069	0.0770258918004226	0.799295356059142	0.279340880094293	0.149228569909236	0.445146715179034	0.6129622033013729	0.306642609100163	0.9538278385731556	0.7329188662722509	0.9645237404976696	0.9982190867931228	0.9805496435511396	0.6593715881215954
GRN	7.759909985298691	7.23203430218583	-0.0973587532968402	-0.5256719130048061	0.2243887713847439	0.214592460795275	0.980559805341678	-0.553023448253827	18.8744684372193	-0.548190696115702	-1.75044438381574	0.970905233714288	1.02006156324055	1.70636841950843	-1.1709004843718798	7.542493868290991e-28	0.5854680902200889	0.0848339650106579	0.335250639815113	0.311539831379012	0.0927880160464112	0.2459800188318089	0.8710033428027502	0.5391273490769768	0.9845183917798384	0.9843236633841882	0.7773503028958287	0.6167815121671275
FAM13B	3.89739071177737	3.6420645421086495	-0.266703416508805	0.997780964462574	0.138755978464809	0.247170219372195	-0.4706714371222029	-0.363517028418528	4.53733570730736	-1.08068425305589	2.1542773660405903	0.452640022579045	0.863108133064338	-0.487604705404661	-0.546011687300145	0.0002785115982567	0.283943293775891	0.0352857793338235	0.652353300756417	0.391317432611714	0.628587295664525	0.587040239636599	0.6984731715417579	0.4599554875051546	0.9860661761035464	0.9891583649425396	0.9805496435511396	0.8305616630651512
ARHGAP31	5.60964737132262	5.58823292940759	-0.241688518601133	0.0635879664449253	0.172122832035165	0.319380766467501	-0.0726859901763713	-0.2998152896050169	10.2251292226399	-1.36861420887692	0.193344556636118	0.7703909385214391	1.53208858585863	-0.109442845515013	-0.649159931672972	1.26055340963457e-08	0.1759298439245729	0.847377052682211	0.44390723613477	0.13042945243814	0.913414797683481	0.518651851692203	0.6044273406371315	0.9644554491675592	0.9860661761035464	0.9691191160509416	0.9993148980909372	0.7958299553348869
CENPQ	3.29204663903557	3.26302902737423	0.1606349694173519	-0.1031047690295809	-0.0246438473666919	-0.152396182617257	0.0147835128412455	0.3815419767065661	5.66674531460317	0.608728713099543	-0.2265024433421319	-0.0701301700792177	-0.4628619396129509	0.0170823079055213	0.562885933826453	3.730889664028421e-07	0.5448589059732171	0.8215325361340969	0.944308728691442	0.6450333447312889	0.9864240958766948	0.5754791949579129	0.8553099083980072	0.9599103428163656	0.998893651063028	0.9994170067700966	0.999726615527632	0.8246111336822806
SARS	6.510316633769929	6.05101649439088	0.160882065303784	0.7513456347907621	-0.1042079916936859	0.0220373686052361	0.129857474568183	-0.944413537278014	14.4772666174792	1.13551789173344	2.8369252677924903	-0.5678282554847579	0.127735250325134	0.249558685512103	-2.5078531249453	6.855853204820298e-10	0.260393954269178	0.0064630350848274	0.5721386116133621	0.8987599786690369	0.804321403817646	0.0147970375721551	0.6825246072890154	0.3734552040288182	0.9860661761035464	0.9994170067700966	0.993162621713582	0.2873099983036789
RANBP3	4.15442912568264	4.6315728196376105	-0.273373120797797	0.493983886487902	0.0396294374869642	-0.0895674843723254	-0.6774731877685949	-0.647460360552176	8.38970814249112	-1.1691856020409	1.1996881626431295	0.130925108572957	-0.313587117059539	-0.8687103877207031	-1.02061632153336	0.0032924925116305	0.247411970181874	0.2493034368134119	0.89627758336114	0.7550023466633291	0.399756749996476	0.311604027408069	0.6699961318035618	0.7120158931236102	0.99671226128492	0.9994170067700966	0.9537388966724668	0.6628918456820604
ARID4A	5.381855427270679	5.866752029855991	-0.3864489637880479	0.39880383453221	-0.0852098444486573	-0.155179298749164	-0.617937471884036	-0.7377045514005931	7.731739359046481	-1.72649305996373	0.901444161548534	-0.293217626827756	-0.562537896374284	-0.7131393166413241	-1.3168496159986498	5.202454754162421e-07	0.0893210510185048	0.37088659260849	0.770333147501827	0.575769633833192	0.479246216028567	0.192996129111125	0.473060328099974	0.7887773743840512	0.9860661761035464	0.9994170067700966	0.9674220741070628	0.5790953567743845
TSSC1	3.8059938480505	3.61214629872304	0.581185618819953	0.29042539622106	0.1768406088166539	-0.119770685035468	-0.1489896246811539	-0.41293440695405	5.16057082298863	2.29667227982055	0.6204872895205021	0.533224159791965	-0.381209847047238	-0.16372897771412	-0.604266485556585	0.0011703911376579	0.0249611144693869	0.538885526401411	0.5957386958730551	0.704350359406278	0.87133430983857	0.547922069439846	0.2986228703468377	0.8695609192520756	0.9860661761035464	0.9994170067700966	0.9961065378727696	0.8104617828355087
PNPLA6	4.27048610673009	2.7179305641672795	-0.0232412568384681	-0.993838859208553	-0.0728589237464712	-0.387254680046772	2.88995679898455	0.298034979452177	5.861384261371669	-0.11470052624428	-2.937988231164549	-0.2782042624870789	-1.5787578722380098	4.29643641259751	0.527597461258395	1.74660151668589e-07	0.909041593962939	0.0045884582358759	0.7817524076889409	0.119321889151342	6.02268326957088e-05	0.599603152471077	0.9795622100966704	0.3734552040288182	0.9860661761035464	0.9663013383658752	0.0901975617175306	0.8358821118256391
IFT88	4.21635417840268	4.43358506724626	0.0331404233351097	0.826334928047814	-0.288539680449508	0.2818350096048889	-0.838750964158823	-0.690178024235063	6.1341058751418	0.1317004739647169	1.7451846993676	-0.880673791894077	0.925224451761297	-0.9106675574139192	-1.01885499647633	6.58174791225802e-05	0.8956344684365379	0.0873474077451195	0.381789679580677	0.3583382188101089	0.369259870020274	0.312276859448503	0.9754689842009004	0.5439025134254075	0.9860661761035464	0.9843236633841882	0.946338378532995	0.6632883157905378
ALG1	3.5168817908836503	3.3294248104293103	0.292997208372733	-0.178888199712921	0.5356443537958511	0.5109675728165011	-0.239771757241355	-0.355056532214186	6.07324247474136	1.18071600406249	-0.418421458735938	1.64758161440382	1.71513319813512	-0.29261654736984	-0.536426470664248	7.59073012387833e-08	0.242085068178792	0.677039770978502	0.104340123842838	0.0911592369568121	0.770761857399352	0.593523604428114	0.6648933643382794	0.917351529829882	0.9499794539348188	0.950406039053776	0.98952965954932	0.8333835638511431
ZCCHC8	4.01467600724801	3.08705412321267	-0.3099848477164489	0.685409912204188	0.0837868945994791	0.0022180227973658	0.8096876733903872	0.766851018216836	4.745183980081809	-1.2653339431047	1.5919626886280802	0.272098938828295	0.0076019711552553	0.9319434628847372	1.19538118895385	0.0011520669927053	0.210487886437435	0.12009931760308	0.7864286041665551	0.993958893434477	0.3604408776736799	0.236481868816863	0.6398258740534122	0.5882868317329811	0.9860661761035464	0.9998035121396266	0.9440589578195456	0.6117888200360453
ABCF2	4.526991611855349	4.632690436177991	0.106954184046786	0.0734676359524098	0.0301809201629226	0.146025007103478	-0.213217930867733	-1.26765823725789	6.877714697260929	0.472151597464662	0.1718531463210089	0.102223246062179	0.529933753739887	-0.25592842095867	-1.99998328384123	1.47745612205874e-05	0.638426902801608	0.8642382441597649	0.918899099357011	0.597994553258018	0.7995452541698991	0.0499716394007597	0.8970181871066849	0.9674834889457508	0.9985806757853168	0.9994170067700966	0.993162621713582	0.4162150088129913
CHPF2	3.59881981809942	3.07643097349373	0.460172529501056	-0.410397368272062	0.242587081265612	0.0367147628856827	0.5573913434862701	0.198956615425583	3.9913126252995497	1.79059664455548	-0.859340397466624	0.7257840897319999	0.1178300626613969	0.581536999411365	0.298785937068009	0.0023533838389989	0.0780878372690904	0.394535630351524	0.4706216730701239	0.906574033648593	0.565422817512601	0.7661180131576659	0.4518894959838087	0.805059307664242	0.9860661761035464	0.9994170067700966	0.9790589947605056	0.9155107552071342
FUT8	3.4513746760065604	3.1176944861023506	0.091039703160248	1.16600034689999	0.0891371544093613	-0.242542973462501	-0.576795715029274	0.910267308092259	4.27067926811758	0.390907517188141	2.58179307551081	0.2944011165238369	-0.8408081964861719	-0.647889606986816	1.65293906502592	0.0011230763787379	0.69717995702948	0.012662531382121	0.7694094484389159	0.403592784082062	0.521513764265123	0.1035393958481789	0.9200995444560256	0.3777551280158638	0.9860661761035464	0.9916550982446743	0.9735717635513949	0.4856429618041749
UBA6	4.786278626540669	5.03167234132125	-0.280095656115912	0.2942178240706929	0.0418406718952365	-0.267985787933361	0.0007963063575286	0.0150295573199307	7.42956397409574	-1.41100150464405	0.7685758251418671	0.1627203086243419	-1.08913908641297	0.0010028953807439	0.0289403321069469	2.77520421239639e-07	0.163207670743048	0.445098542583027	0.8712581927160171	0.280220577619084	0.9992042441767808	0.977006798536866	0.5915312891940604	0.8279544787211414	0.9938663735752014	0.9808291779237112	0.999726615527632	0.9911855987164224
GAB2	2.73588066984505	2.55496066458716	-0.202319409832336	-0.460782269864696	0.250325604186865	0.1107340604905339	0.244220193455015	0.542558372887445	3.3026415485080296	-0.752980810995051	-0.924487203883267	0.7230667382618371	0.340075960105252	0.248864273202977	0.814531542880777	0.0067530270977839	0.454222439278236	0.360083007211645	0.472278885166236	0.7349158437268021	0.8051141152662622	0.4184634322237079	0.8127650220857539	0.7819347380782493	0.9860661761035464	0.9994170067700966	0.993162621713582	0.7351597281832698
ATP6V0A1	4.10202623697301	4.0315491712160805	-0.362278809934791	0.2016038619813769	0.371913124683816	0.1649025992754249	-0.1019696795767749	0.0841219978630051	7.7476405890654	-1.8227196378783896	0.5675446462871121	1.47362418359427	0.6914599984097421	-0.146899036735818	0.163208642763432	2.45265789868312e-05	0.0730905438489833	0.573679132047421	0.145546416114096	0.49184927617858	0.884278349702506	0.870885204832323	0.440541704678296	0.8811718919935981	0.9645237404976696	0.9994170067700966	0.9977103269144556	0.9522589802601448
PIAS1	5.3744456498055895	6.12245738684351	-0.53184112092062	0.1491686761521549	-0.121130636121473	-0.115153820732694	-0.594136014455152	0.4583502905821229	7.5790016145189405	-2.52927650966113	0.369956440675782	-0.462386651983357	-0.467698269667316	-0.67037574284562	0.8898677311854599	1.42232976044157e-08	0.0140378981692675	0.7126390540159679	0.645435629599491	0.6416565195385471	0.5052344373612029	0.37706152449359	0.2344939337666336	0.9260975958974108	0.9860661761035464	0.9994170067700966	0.9735316112544397	0.7063731289865288
SLC4A7	3.7355498295422	5.78749907659827	-0.5042266984664651	-0.0500702405365973	0.785460259904346	-0.206552170629078	-1.8469653852739296	-0.118867487967048	4.45489042844296	-1.68232295658978	-0.0865105005102088	2.01085696862709	-0.556031314536633	-1.35764883663667	-0.1415820082336749	9.52936281379703e-05	0.0977490645533379	0.931337548162494	0.0488097388740506	0.580252858655206	0.179390254676439	0.8878899549825842	0.4879707451266919	0.981739091005142	0.9338427111726008	0.9994170067700966	0.8605665789025401	0.9608764174553802
MAP2K3	4.729977636467019	5.3864623115779695	-0.146445561738786	-0.3510412099481649	-0.4362262986862	-0.0984478033975252	0.26162267692824	-0.112172949726208	6.21062025620579	-0.733352655392524	-0.92277842795011	-1.70404126896803	-0.4105529711325389	0.2885342093786419	-0.200200387981711	6.80881494210414e-07	0.466229574242853	0.359679415451577	0.0935512658826913	0.682861097562123	0.773881518781717	0.8420118050037758	0.8196351267935212	0.7819347380782493	0.9463955823950158	0.9994170067700966	0.9903670382830204	0.9447019822389529
EFCAB1	1.60368572540836	2.76125129746005	0.18483984194206	-1.2599336729941102	-0.294876980124131	-0.197767380236938	-0.7368087204221658	0.684782189504879	2.0528663904845903	0.5803805112776179	-1.89710252977873	-0.694993269447332	-0.494931386957936	-0.527991384024665	0.9011036820010708	0.0483331735910514	0.563822499730657	0.0623796672057514	0.489693931973761	0.622428710931664	0.599357655651562	0.371109445101041	0.8637915194049676	0.5077164758488623	0.9860661761035464	0.9994170067700966	0.9805496435511396	0.7028603814469998
TMSB10	12.602154626094402	12.5795721358469	-0.304836160752815	-0.0098795677307912	-0.0181837860231273	0.1753258698490969	0.189022744252481	-0.1189998271245659	21.1997279726401	-1.7602775719748798	-0.029747855154791	-0.0807169460965276	0.8370467307478471	0.279851302346143	-0.300816839557126	5.42122300001733e-17	0.083271815665427	0.976362126706067	0.935922309795014	0.405709137180142	0.780728889114561	0.764575648009475	0.4629004155655216	0.9928564564701584	0.998893651063028	0.9916550982446743	0.99154027599221	0.9151633619654502
ASTE1	3.3579286940472	4.17787043888685	0.0540035160185611	-0.243501165924186	-0.1143335545406819	-0.0382629243302214	-0.940987180536765	-0.341666727699387	8.82001701920482	0.240878184624623	-0.6276181228301291	-0.378526759556994	-0.135309576785886	-1.29855983230449	-0.581039113857929	1.16704323385273e-12	0.810419530909515	0.532487134897717	0.7062920808874971	0.89279178806653	0.198754656899301	0.5632547705454279	0.956498517590944	0.8676618043076134	0.9860661761035464	0.9994170067700966	0.8782957184767995	0.8191744429509377
RNF19A	5.37578963226783	4.64503179176344	-0.536184102814816	-0.0482184951555126	0.12164986149899	0.340166419870548	1.20459046799679	-0.128763583895116	5.928303705321231	-2.55782281751732	-0.122211416477575	0.464542258665034	1.40254125269107	1.3651774648870802	-0.22700285950794	1.8675980788689496e-06	0.0130077078991882	0.9031148791573892	0.643876012071842	0.165702815618373	0.177883108910806	0.8211812964211421	0.2316122534855229	0.9749667453459706	0.9860661761035464	0.9700970135100634	0.8605665789025401	0.9361625196782432
PEX3	3.89177781229016	3.31970141187716	0.244610507942066	0.161978946150405	-0.0015737467142609	-0.0912663407599412	0.328786835048333	-0.120574659598234	4.02310599209808	0.993403196419757	0.338202866354706	-0.0049315589337137	-0.303594905200055	0.3436833710544739	-0.196574481958758	0.0006547293463485	0.324342588694235	0.7363866133902779	0.996080737722312	0.7624315284934259	0.7326255638145909	0.844818299801732	0.7325235077391661	0.9343452340308612	0.9998826496687836	0.9994170067700966	0.9884104522963038	0.9453500605337348
GABARAPL2	7.97920114731328	8.15668911559844	0.0541325589859728	-0.15818299160195	-0.0870889073477794	-0.2252147299878669	0.0956733454367361	-0.234457369058405	24.697697571958297	0.443152664936663	-0.7082819748602791	-0.54652546883662	-1.51503628714448	0.224612586281452	-0.7933839686499491	4.7125559025446305e-09	0.6591651961262621	0.4828377856165229	0.586616562128645	0.13482698770296	0.823921103591232	0.430619586464959	0.9065714735884688	0.8453178283085832	0.9860661761035464	0.9691191160509416	0.993162621713582	0.7454506709472924
SH3YL1	4.07989492835164	3.98305478843467	0.262908380362246	0.510824620024572	-0.248707630111713	-0.138616670813845	-0.202772805948496	1.12805619400805	4.304168323244831	0.945539315148548	0.966246344222734	-0.695205810794428	-0.4133837989598909	-0.182920809365713	1.6302242516858798	0.0013662162069667	0.3480177287491339	0.3381442720141829	0.489484781155103	0.680713231420861	0.856133373386047	0.108378068669531	0.7489204341222758	0.7703333728571587	0.9860661761035464	0.9994170067700966	0.995595046085138	0.4903633544411788
FAM136A	4.429528031171111	4.06212818085257	-0.0107088829189687	0.0490303454888956	-0.0188533284702698	-0.1236635915234569	0.450831516578811	1.00782822462035	5.195183848701019	-0.0419397622021106	0.1015244354351899	-0.0565310955163562	-0.395414116335979	0.467893476653772	1.63242576862243	0.000242995507317	0.9666775732318	0.9195364909048142	0.9550949773915908	0.6938529706173701	0.643032800813504	0.1077496307144769	0.9921988400965512	0.9791123340001484	0.998893651063028	0.9994170067700966	0.9809444624449962	0.4892864691072171
VCL	5.485011198436941	5.3456200369354505	-0.447309204713225	0.0441715367351648	0.311187046904652	0.2454770014054549	0.4074197948478211	-0.382702738583716	6.3610001174662605	-2.1696121144693703	0.1147857279252349	1.23016363968979	1.04693620328802	0.447390098664376	-0.657912975094264	4.36167782905591e-07	0.0340047348572619	0.908978316785509	0.223371835453418	0.299273648963591	0.65621606549213	0.513128499368701	0.3338363624238256	0.9769827692282584	0.9739800606846222	0.9843236633841882	0.9821244016286124	0.7927439911650761
DAPK2	1.89296414644833	2.67499570195587	0.176737161287614	-1.20382608617374	-0.903982917066236	0.110708411179979	-0.25259447313229	1.3488559200086998	2.691484753746649	0.557722609608278	-1.93104924223898	-2.10847841160467	0.2824565711291469	-0.210126694360561	1.91593179801919	0.0177584527535043	0.578989363021041	0.0587990265311693	0.038912651956927	0.778505448984245	0.8347111046527141	0.0600368811680827	0.8682130473412206	0.5014151319784491	0.9338427111726008	0.9994170067700966	0.9944069820842386	0.4358746941963253
NSMAF	3.6438723173347096	4.05702736997771	-0.2266428281185719	-0.190554343376397	-0.0388161413052862	0.0775714292875759	-0.4202100846401649	0.434265210028295	6.43002503698839	-0.9170556651355408	-0.4267772990334709	-0.12053586497892	0.257732987854113	-0.4923493331878279	0.7105223677944941	0.0011468926455929	0.362711710801654	0.6730954759598	0.904453988367976	0.7974997408815971	0.6278538689660861	0.480101224755422	0.7579141787209306	0.915643031300698	0.9975329918251398	0.9994170067700966	0.9805496435511396	0.7731781327749206
ADSS	5.58494021295128	5.4819016816766	-0.0445141509206127	0.250325255109547	-0.0675633719155649	0.0981789045421058	0.0314609051250786	-0.403710944666497	12.8192960114817	-0.291078478399454	0.887888709546621	-0.3414720408553099	0.530610960381732	0.0573703535296571	-0.992619756334313	3.49651057414447e-08	0.7719346297379659	0.379188302163177	0.7338682329401509	0.597543935406917	0.9545988938361692	0.324774632764023	0.9447650201353566	0.7937415195400505	0.9860661761035464	0.9994170067700966	0.999726615527632	0.6738534927908992
TIMP2	5.33997195007568	6.07418924825185	0.0695255829128637	-0.565532185856318	0.415150615735366	-0.6877730526696789	-0.349900389372657	0.385068567620371	9.89394387578048	0.366530427546557	-1.49625750301534	1.63711880299103	-2.7848110263637205	-0.490193697219933	0.8786133500437919	5.61016687173151e-09	0.71520993630375	0.139931588619694	0.1065406199558959	0.0070525622130876	0.6262762763248609	0.383082676123877	0.9258700399250952	0.6059935361225962	0.9499794539348188	0.799499612728139	0.9805496435511396	0.7116055733993334
RFC1	5.5230783993732695	5.72296920197985	-0.446485201487699	1.2527693654507	0.0349437689927827	0.1776789012903339	-0.8623155184001279	-0.617086604642665	12.8156566777454	-2.16279675183707	3.57746566862204	0.132041900803476	0.726906298347628	-1.27717002320598	-1.06970898423046	2.4845040952768804e-19	0.0342993474393632	0.00066746607861	0.8953653945040331	0.469933928114232	0.206156308797801	0.2887682032562199	0.3345454220407071	0.3197669812277158	0.99671226128492	0.9982190867931228	0.8825337378036029	0.6501887097047244
TBC1D23	4.369668088064549	4.7995420073547	-0.357364949123662	0.3613213535342199	0.0162253993001303	0.208240688147426	-0.681070759878702	0.204621373095263	13.746340242133698	-2.19467525034614	1.30617766183696	0.0764714226187478	1.05548148040565	-1.28752197170982	0.482642450405306	9.08425981252982e-21	0.0318223287411283	0.1961671925792349	0.939282606205798	0.295173367300425	0.202548951961957	0.630996419312721	0.3288171277860685	0.6688286609059262	0.998893651063028	0.9843236633841882	0.8820193513706074	0.8511856601825148
CUL3	4.79730405618647	4.24083799141898	-0.156849001353285	-0.561723541120214	0.357240027892492	0.295570405510622	1.01056001902169	0.7104426291493091	6.895203643696901	-0.8259528306600881	-1.5703139053392898	1.45503754819718	1.29024087402293	1.3750997588204097	1.51020943494383	2.21857475428497e-06	0.411932215907893	0.12179419798057	0.1505550641402619	0.2016121232616	0.176864393246855	0.136120580123067	0.7928034997465816	0.5894402596851133	0.9645237404976696	0.9808291779237112	0.8599296127963836	0.523274282708657
MYOM2	2.39542970754702	2.9360666197499	0.3905304838961129	0.138245664953309	0.0394909902116122	-0.520542933219985	-0.92788105514935	-0.0764951640103413	4.66413478769049	1.3326668267127	0.271548305218263	0.10036017711225	-1.39217950614207	-0.9719047061087288	-0.100177229766926	1.62551194401865e-05	0.18736648300216	0.7868433705074079	0.9203721137404928	0.168686887085744	0.334756982072458	0.9205167751471032	0.6177242239199182	0.9475523391770172	0.9985806757853168	0.9700970135100634	0.9335513900894236	0.9740972677773584
OTC	3.48368788382082	2.2035181244432898	-0.8257025391661359	1.7158073981610102	-0.0799337654610231	-0.97016323324193	1.18039981777073	1.48714841999962	1.4669362979100502	-2.3795650518252702	2.7309147141086902	-0.200131167876365	-2.49845598469017	0.746898863791269	1.6150512597035398	0.151873032732664	0.0205545182749811	0.0082066850268847	0.8420561194431808	0.0152450807264799	0.457899374529683	0.1115880899291819	0.2766598017688762	0.3734552040288182	0.9901621099291958	0.8232955844537158	0.9613922594297724	0.4945570989153443
CYP46A1	2.56800769764771	3.7342191768973	0.933524492293489	-0.8755208119317779	-0.1685920367677459	0.102424899074655	-1.47244519838405	-0.0047543948712669	3.826653687648201	3.05621533105108	-1.37748488979763	-0.3878232954330139	0.251633392044078	-1.28679511014879	-0.006917668010395	0.0011536639412695	0.0032819460832163	0.173733842056043	0.699436119546323	0.802131348659111	0.204297327338469	0.994503098328223	0.1446317451992602	0.6472433907811742	0.9860661761035464	0.9994170067700966	0.8823228832433099	0.9974702143074228
ZZZ3	4.30398526436687	4.7603724017346	-0.252302680981261	1.01479030781691	0.31021550566837	0.3939148301394071	-1.47512646114068	-0.0308271975177721	11.4080245526032	-1.47887118555563	3.3308780888236	1.41690499854994	1.92745352404318	-2.52872661272352	-0.0691781846624003	2.24884347941627e-05	0.144455200505663	0.0024516554085158	0.161526530521292	0.0587704137595101	0.0189825687807378	0.945072435637628	0.5646770584882704	0.3511070288472339	0.9693217644061048	0.9180459095694083	0.6180595699626663	0.9822529789781406
TUBG2	3.2835104097816803	2.85454923224199	-0.0069420253804032	0.0879614784730795	0.305841182102757	0.0362509208893686	0.135371420904461	1.07740304545856	4.66149921030999	-0.0336357793603115	0.226048729178706	1.15536905348157	0.14420552272639	0.17644177133411	2.2046953156375	0.0003502526265412	0.973272362073684	0.8220596054757991	0.252234684616181	0.88579152370977	0.860953165581375	0.0311909184369802	0.9934676269989828	0.9599103428163656	0.9760056262733232	0.9994170067700966	0.995595046085138	0.3590454178949168
RPL26L1	5.769456085053519	5.6325385110533706	0.268235686156982	0.339429467665317	-0.0090897053079722	-0.244792345909304	0.0179464321982588	-0.0103303499052128	9.8323562813697	1.56408111861209	0.997635391440195	-0.0396291274386319	-1.1206459382600502	0.02713580882338	-0.0245136383424544	1.13296980174689e-09	0.12284452390778	0.3223993661229429	0.968513240061666	0.266646706361618	0.9784583286677758	0.980523120174167	0.5322520444674229	0.7595371679044607	0.9998826496687836	0.9808291779237112	0.999726615527632	0.992791033749442
FLT4	3.3955980479374097	4.39891496745625	0.305307672772711	-0.345003161438272	-0.0426371499292264	-0.480757808672844	-0.8845670142653971	-0.544150193013538	5.700816883016289	1.20453456587934	-0.679064121885094	-0.12310236362868	-1.45493470281497	-0.9450270464170092	-0.8674951106314049	4.1456850415024e-05	0.232856145842328	0.5001035904771071	0.90241194951745	0.150576146660518	0.3500868249542009	0.389071480925863	0.6573913208598873	0.8528225937373741	0.9975329918251398	0.9691191160509416	0.939798329366474	0.7172805324938415
NSUN2	4.1862161642505695	3.62034990748081	-0.0812368278931744	0.310115387003115	-0.181827019249328	0.2002049861667089	0.493659879575476	0.312993198353092	5.88628425267443	-0.360327725053197	0.753545381005226	-0.620726851742026	0.7364745057500299	0.6120800400237829	0.536792159884637	0.000187599647424	0.7198052732943789	0.455446229142796	0.5369960126548989	0.46419384395769	0.54534414003222	0.59334044957788	0.9262756478596124	0.8330241598744251	0.9860661761035464	0.9982190867931228	0.976853956442422	0.8333835638511431
FBXO42	3.4182383071575	3.83607421275888	-0.278195548815553	-0.203405013885785	-0.170846354151174	0.1916996228366849	-0.3229754287311799	-0.24472444131444	5.81031712587441	-1.28622539883346	-0.495289923914124	-0.61302730796759	0.741762256581126	-0.4012995798925229	-0.442567774458368	2.89464879190567e-05	0.203025967836177	0.6223595075547309	0.542034289346096	0.4609482220847299	0.690403200039896	0.659631207171588	0.6312548641088293	0.8984730048336647	0.9860661761035464	0.9982190867931228	0.9856993371562288	0.8671821243906574
MFAP3	3.0498969323199803	2.6055132037421	0.3429195737045029	0.416584891027324	0.317598655184268	0.0352795589253868	-0.285101182827674	0.337382153331678	2.4989391914250096	1.17039331211858	0.741664335203885	0.8658884749411591	0.102647669718201	-0.2363498777762	0.438096936975159	0.0206725526398423	0.2463121269769789	0.461061265293007	0.389854518435295	0.918568513607852	0.8142490185975579	0.662864765841391	0.6692707180593188	0.8347293615769761	0.9860661761035464	0.9994170067700966	0.993162621713582	0.8681740047013913
MRI1	3.47383439887783	2.03315342570301	-0.796472619791081	-0.696328093642344	-0.160865176334872	0.4313551859259149	2.43456977529838	0.589295745446886	2.2793294992385498	-2.78649006241036	-1.35181686957689	-0.452088210198548	1.31912002679841	2.23116049303692	0.777281382518619	0.0393111553515816	0.0070084943558487	0.1820821078750769	0.6527354465802261	0.191830389019865	0.0329037391267274	0.4399605287337249	0.1911627253612532	0.6560399542346307	0.9860661761035464	0.977469966331991	0.6807024308263129	0.7517343367067851
METTL1	3.70517964274431	4.1577172790389705	0.447579723685641	0.197451981425094	-0.0929373293454547	0.537300656930758	-1.02774016098701	0.357015722735396	4.76779504885228	1.83907962271301	0.394464444395855	-0.268153963407826	1.66069572407097	-1.05376516122012	0.62825091433068	5.21296873840558e-05	0.0707000540976836	0.694563422578947	0.789456455221861	0.101712995317652	0.296392638856093	0.532199454268114	0.4355032649800968	0.9209401556329968	0.9860661761035464	0.9520225294264096	0.9286463056657318	0.8038286040147511
AGA	4.01956009826415	4.114428802287939	0.107503587063849	0.322766628949581	-0.213899194165557	0.0277897303722594	-0.450786583294356	0.803373255642048	8.968610381773471	0.50509961689418	0.875252823635045	-0.7508535628835841	0.10486564349719	-0.645744131377219	1.50541418891007	6.416855762628821e-13	0.6152238537587049	0.3847093615499899	0.4554927306577199	0.9168103829895308	0.520753690680484	0.137137365340515	0.8856245035910041	0.7989477659865197	0.9860661761035464	0.9994170067700966	0.9735717635513949	0.5238342268508578
PI4K2B	3.08791693955463	3.06018103404913	0.325219809655384	-0.166811297677676	0.290575047206956	0.126319838384	-0.3332183408046369	-0.1153522881496559	4.6714013139136	1.21436395373649	-0.346969191939367	0.8184882148287891	0.3812355520723129	-0.3654757333612909	-0.165712414351268	0.0017783245224728	0.229391858230702	0.7311187290737622	0.41629368426985	0.7044005846867901	0.717545550278593	0.8689207961391009	0.6555057960969123	0.9326935296653668	0.9860661761035464	0.9994170067700966	0.9878535352825626	0.9510319018136488
BOD1L1	5.1575697020133005	6.231273490614849	-0.479805368158311	0.259802624716153	0.0811659902911559	0.738050034497865	-1.52604603127538	-0.0111896259849186	7.5937755746450994	-1.9429518617737	0.5503927879971329	0.257210184542484	2.54320645740732	-1.56787872785477	-0.0184274831235071	2.92713923354835e-07	0.0565004077484157	0.584043533082597	0.7978503019846809	0.013425834931407	0.124256378717814	0.9853576300863248	0.4005963776248138	0.8837539510422882	0.9860661761035464	0.806060493952372	0.8038922611965097	0.994032231726531
MAT2B	5.58417914052433	4.97416043912483	0.0282684488153135	-0.233790465353343	0.10320109016735	0.0776401503728947	0.633018677662771	-0.5984679225714971	8.26419202846503	0.176640731506225	-0.7408390331416971	0.502018978770294	0.404729837291398	0.9790584815887232	-1.45530655473424	2.7364925636596904e-09	0.860377516644398	0.461501233498533	0.617439709120157	0.6870734196987162	0.3314337523155539	0.150807694808212	0.9679762699030412	0.8351240865098604	0.9860661761035464	0.9994170067700966	0.933033652647956	0.5399124260079944
TLL1	5.19213927584412	5.771426451244071	-0.01945693794746	-0.542835998663896	0.455259715525142	0.86195393289956	-0.978484126881129	-0.5629332420715961	9.13857065647533	-0.0927456019133334	-1.36545259838628	1.6758341573576598	3.4746538802017497	-1.27100538235894	-1.05734160504719	1.1063633469131698e-07	0.926396190261881	0.1776362057507849	0.098649956834024	0.0009238269535919	0.2112550060858539	0.294497180009401	0.98409495945916	0.6522867446015307	0.9494457941108052	0.6688536543688784	0.8866389450470663	0.653266839258729
EDC4	1.78336338432095	2.34528705834806	0.271970398770512	-0.889876162592646	-0.33772346306884	0.0108493361783824	-0.6578883371575129	1.28541804453623	1.7282783161921698	0.8040406229748119	-1.3465788962613	-0.805517193118953	0.0278641688655239	-0.455741442376991	1.6626554056708205	0.0937642735735134	0.424522076535422	0.182898402266823	0.423641830531174	0.977861358239846	0.650191222000446	0.101558671630702	0.7963453479198985	0.6574036098698497	0.9860661761035464	0.9994170067700966	0.9821244016286124	0.4852574166711061
TRIO	4.456727928314191	5.53302456277946	-0.398825331466251	-0.23769979399815	0.555007070399141	0.0862845088177406	-1.15559865551344	-0.3755951655892189	9.534189054038633	-1.93354805196492	-0.612756712764389	2.0846593689237403	0.340334888824469	-1.5725115983499098	-0.7408572105188059	1.32135645367011e-06	0.0576008211429629	0.543038903139081	0.0411014307460625	0.7347212081881541	0.125549332978211	0.461617315708048	0.4038364139256639	0.8708846563654448	0.9338427111726008	0.9994170067700966	0.8039426831196668	0.7620434209537356
VCAN	3.45860935411784	3.8990197733380096	0.0282691491837888	-0.685160866020869	0.522067297509724	-0.816443887161437	0.146432089331572	0.385550169263853	3.47473698079528	0.0842417395333734	-1.04771582064954	1.1985990365513102	-1.92594013142556	0.110930610451458	0.4594986269553779	0.0026964658993121	0.9331344782823292	0.299023405817118	0.235138319643411	0.0586035399535748	0.912208671519476	0.6475157248330781	0.9856520886897944	0.7428575434691719	0.9760056262733232	0.9180459095694083	0.9993148980909372	0.8605597896649931
CLEC16A	2.9055190651049503	2.8929702974024902	-0.198353174665535	0.0622517005955216	0.0658601263126272	0.471609510233775	-0.36259192826288	1.00951761181928	3.99690547551767	-0.895165777906743	0.148293081636508	0.233657151669118	1.80455706870114	-0.417314288798967	1.87610890314807	0.0013273720722374	0.374103772581969	0.882631071992686	0.8160025886569751	0.0758693747174169	0.67906117352954	0.0654341662417648	0.7661395139253832	0.969481442099102	0.9868226723526252	0.9466007599329336	0.9844332621770638	0.4448763395705161
MSR1	2.04564087569759	1.94829874633446	-0.241047495526113	-0.52323156476819	-0.36891817498065	-0.264829755825731	0.744723381988996	1.7401689633068895	1.22825047962775	-0.638458402212395	-0.703050903934012	-0.7453688225129059	-0.5704840073566451	0.4454953819685889	1.91930822617606	0.2282149448824429	0.525607878613406	0.484608969200321	0.458912916189423	0.5704533733371341	0.657502354620224	0.0597096602815509	0.8469561586236634	0.8457225543611677	0.9860661761035464	0.9994170067700966	0.9821244016286124	0.4349489717259019
CDH1	1.7390661656265802	3.49857963617546	-0.103516160694983	-1.06245416193435	-0.965987927556085	0.1118472727952869	-1.34862911210893	0.4931697209924129	2.6640505123087497	-0.301786760595203	-1.50827389110055	-2.11269840000564	0.264514836062584	-0.9426443498265328	0.608558878801485	0.0128327604148471	0.763843963522888	0.136405436739008	0.0386724528327212	0.79226543915234	0.3497961751204639	0.5450958296544329	0.9440312591889582	0.6042710779453302	0.9338427111726008	0.9994170067700966	0.9396761736324472	0.8093393473519479
SKIV2L2	4.5972878989459005	4.00698335194194	-0.161255274768051	0.428725683524737	-0.144449558609995	0.155919051587682	0.580277353748173	-0.390591512349934	6.85625909476338	-0.7598167059545	1.12135882965165	-0.5336442614967021	0.616651018078846	0.7596923405674301	-0.655680266230318	0.0001157353462367	0.4502009095540289	0.269003144401093	0.59544153606276	0.539703962692301	0.4546696219222039	0.514489262322636	0.8121925834945305	0.7259857199621672	0.9860661761035464	0.9994170067700966	0.9608960724074008	0.7940246884485811
DNAH5	1.80615623292303	2.96947991564497	0.0431779114407312	-1.37019968497351	-0.6229424999835551	-0.151998388764636	-0.440043031432617	0.49627906713674	2.17957895130508	0.137832937915467	-2.07982662628418	-1.48698546120178	-0.390307175009681	-0.316195729128481	0.644323255128384	0.0366208840470973	0.890831726215875	0.0416151217850552	0.142166749954897	0.697674007858712	0.7528888166803179	0.5218019747604551	0.9738227540937392	0.466266841259508	0.964431041685856	0.9994170067700966	0.9892412435297552	0.7966009330290428
ZFYVE16	4.58795236745318	4.90023198221283	-0.630589391715978	0.0324369364567285	0.207250396827753	0.0699153647595722	-0.263021810435315	0.772722088154087	7.57709751901515	-3.06411511663786	0.0845329210043688	0.8030293485519681	0.287227350798283	-0.334682510827167	1.57016036827547	1.84000723900972e-06	0.0032062323275754	0.932930708626492	0.424943612236678	0.774868359564773	0.7398180303710798	0.121527424183928	0.1432365651458711	0.981739091005142	0.9860661761035464	0.9994170067700966	0.989105363754062	0.505328657194103
FAM65A	5.8728763866088	5.2716627202233095	-0.329234516707291	-0.165192989022438	0.176259984309847	0.461689500665964	0.7748165564876529	0.675796842146952	7.88408154746952	-1.63355078467005	-0.444687824349525	0.703237326848889	1.99088893831063	0.975292302720866	1.3496432157047502	3.07803809858677e-07	0.107335986657767	0.658137198665824	0.48447792682476	0.0507822871087392	0.335435122201442	0.182092764535033	0.503786042787781	0.9103555865281456	0.9860661761035464	0.9131285117472128	0.9335513900894236	0.5690271803094334
C6	1.88384694417395	-0.102805227902564	0.342830527435284	-0.964767910659914	-1.31142257965619	-0.4918589810535729	3.26905959182424	2.13960061115414	-0.073694574331647	0.823841238238356	-1.21617203384223	-2.44435619086692	-0.9966824250130122	1.99105284075967	2.17301516011579	0.94202613699088	0.413129362893609	0.2286776802309529	0.0173025157874875	0.322700886694738	0.0530827210749899	0.0336373816074221	0.7930962095124029	0.695707865625707	0.8339316480084028	0.9843236633841882	0.7316482124735119	0.3692352062751163
RAI14	6.465144249890231	6.39583509718338	-0.0261054617865697	0.0277945647198439	0.144160345578508	0.2146275432383539	0.120080488814969	-0.9484588964912672	12.1388200432139	-0.1538146215230919	0.0868193519496681	0.656339157564442	1.04470809434693	0.1884740593227329	-2.11016308860025	1.02681261652255e-09	0.878242747908006	0.931120390640461	0.513962205465032	0.300087867008458	0.8514565380727349	0.0389303677782439	0.9714345834596494	0.9817136500660404	0.9860661761035464	0.9843236633841882	0.995595046085138	0.3936112659548094
PNKP	5.06301116779375	5.51194443179281	0.0635238668594432	0.339693973440299	0.0622875687871961	0.0790047017376029	-0.8019817975760649	0.390285683851849	9.27438348837979	0.313066824609786	0.8777889932297459	0.233997346664487	0.316278744508468	-1.08103265429877	0.798475334873616	7.308083317223269e-06	0.755249409629527	0.384697777637602	0.8157339634367231	0.752822700334097	0.288699059676705	0.427743348453571	0.942081317643114	0.7989477659865197	0.9868226723526252	0.9994170067700966	0.9244280561374713	0.7427511372230333
PHLPP2	2.57788929870566	2.30768784913423	-0.2403744004284339	-1.2474985623167	0.0005150431174912	0.27176012005903	1.02362596081249	0.6406054081068101	4.66101057770163	-1.07863085512891	-3.29325594144425	0.0017631197352538	1.0021677271207	1.39334209541854	1.12914043335696	1.64402340022702e-05	0.284800873935104	0.0016156461908022	0.998598718960014	0.320036711212247	0.1683367605379159	0.263053180274748	0.6989810826437933	0.3197669812277158	0.9998826496687836	0.9843236633841882	0.8560257076511655	0.6294913104087714
SPDL1	2.8146708704335897	2.48143820208033	-0.142589855190558	0.529274595331706	-0.2803583771899089	0.5780675354737671	-0.2078435717531729	0.49840090989253	3.8237445483463697	-0.600765660672827	1.21698349260597	-0.9061226428519572	2.0298032229256298	-0.243888728783205	0.832956929484297	0.0039500250176169	0.5501445070380079	0.230737699318911	0.368293096982486	0.0466005090722571	0.8091042673753449	0.40807590999853	0.8570784903624895	0.6972426612902015	0.9860661761035464	0.9004975068593951	0.993162621713582	0.7285124125255513
STAU2	4.615142173235469	4.77648587543004	-0.457868471343498	0.179749787597763	-0.0464114508099059	0.0089645382964921	0.134722548462708	-0.840378348777496	7.008923786055139	-2.0495397113938503	0.432651634706349	-0.163086408410236	0.0334276212264669	0.160710565157885	-1.33395486996879	6.77142205309437e-06	0.0445295506217763	0.6669999899297779	0.87096540536578	0.97343764617806	0.873265060843305	0.187174327694431	0.3653212512099139	0.9138653329724906	0.9938663735752014	0.9994170067700966	0.9964187758302862	0.5724638281616954
PQLC2	2.6391908322935698	2.3083528672948	-0.143669343341699	-0.320788718745888	0.198701793953504	0.592687360960785	0.139147706782516	0.318100332780453	3.2090374314812498	-0.4870217240949	-0.616619768500667	0.518329102427653	1.67477485023493	0.138573630148366	0.4162454303349721	0.0191171008819769	0.628080715044217	0.54329274676102	0.60618929621913	0.0994436246265676	0.891053524063446	0.6786729799858461	0.8917803404469891	0.8708846563654448	0.9860661761035464	0.9520225294264096	0.9989159431497422	0.8757757588314095
CTNS	2.69707002650425	2.51000116813956	0.361886814151358	0.277108494499561	0.4631551976129689	0.2837314640309519	-0.58870869871833	0.318993252822603	5.29511112201774	1.68036696413403	0.747403417784017	1.63410303290975	1.0731862962493102	-0.8283589630384691	0.574881507326803	1.55635935330322e-06	0.0977610758809629	0.457557419961962	0.107147295287774	0.287217419786906	0.4105457571540179	0.567386937994149	0.4879707451266919	0.8330899138072057	0.9499794539348188	0.982959925834729	0.955105656411901	0.8210118316122927
RTN4R	1.83548225359054	3.1629814121718502	0.0038174309961069	-0.979012234657922	0.193799242514106	-0.1885252660792439	-1.40427669734503	0.692436672052314	2.65801911975529	0.0104301022176264	-1.33123295204813	0.39836888964603	-0.4079772270655	-1.00224841709203	0.8391091207238441	0.0170230025254465	0.991711288355196	0.188364322226967	0.691692360035903	0.6846609589591229	0.321937171925848	0.404684919188172	0.997623949900828	0.6628775696412537	0.9860661761035464	0.9994170067700966	0.933033652647956	0.7263907990089978
PHF23	4.18592917297894	5.5122615719372	-0.284147834607557	0.0670323666544754	0.278800350516151	0.377981761973947	-1.63645178443082	-1.2829341719175	6.60905065139349	-1.03905659942948	0.127098093981075	0.7707081327485849	1.1227339266711498	-1.60806134294641	-1.7750471544696	8.29653608087071e-06	0.302717179494803	0.899328435173041	0.44371698057337	0.2657448060110969	0.1157581128607899	0.0808794820265741	0.7163910972760151	0.9736931938624704	0.9860661761035464	0.9808291779237112	0.7945437020994335	0.4614632632888341
INPP4A	3.81670140214704	4.5049154491733	-0.50256681399079	0.570584007083593	0.141358690183374	0.093873808939678	-1.2142135205558302	0.310375699039195	8.1277651818257	-1.92325123448555	1.28736221752339	0.414353176516714	0.2929735864130139	-1.4393221183181102	0.463295097837645	1.91951132475568e-11	0.0588995763209465	0.202604261802745	0.680000981543635	0.7704901725940941	0.154932564646737	0.64472454545533	0.408259073601942	0.6726220193696474	0.9860661761035464	0.9994170067700966	0.8445891199086208	0.8582754948062453
PSMA4	7.38200746475071	7.8518867770197	0.16347030514733	-0.003925437302931	-0.2472183943882469	-0.211582826705811	-0.28187352456402	0.0646530706766316	16.4871396612857	1.31172110679269	-0.0154743001793336	-1.45468461893398	-1.312822604368	-0.557196023055777	0.2252860325835539	2.07853897032468e-17	0.194528701348576	0.9877019748422758	0.150793176624793	0.1940597831066319	0.5793934349879761	0.8225164040376991	0.622223465041461	0.9964831821081822	0.9645237404976696	0.9781242186782836	0.9790589947605056	0.93678729860125
LSG1	4.70664128039647	4.44425616032318	0.0634036100642058	0.0558819485046717	-0.1780327416773049	0.49268614534694	0.147477297114774	-0.97793615392247	8.11168161079857	0.364974046582736	0.1677103796435319	-0.781097267382272	2.34370229697796	0.224520170098806	-2.08568211915904	8.77297575974964e-06	0.7163521183971422	0.867454966344717	0.437645958632386	0.0222136624709987	0.8237961127358979	0.04137741826932	0.9258700399250952	0.9686652493304608	0.9860661761035464	0.8632765610976556	0.993162621713582	0.3998935553553405
PARP3	2.71020422982868	2.08797702115746	0.133141992125077	0.227594451266351	0.217510667827365	-0.0887362650062774	0.359183943535537	0.814190389574417	2.29986447019228	0.464059292009512	0.4241472791832359	0.5925832387191651	-0.256108805109917	0.323886230072284	1.10481861919391	0.0495374070379202	0.644200304211501	0.673371239116362	0.55555178404096	0.798688334526686	0.7488731116187142	0.273683004858252	0.9004741674357644	0.9157385773055946	0.9860661761035464	0.9994170067700966	0.9892412435297552	0.6377084329109192
TNC	2.23312365152029	2.8160397516989497	0.46949486497618	-1.06035820602855	0.477898606095111	0.056888269851648	-0.445090328253351	0.618278778914289	2.3941636449055896	1.36135754151674	-1.54609788717986	1.02435829273816	0.129709929391228	-0.32328420309842	0.7326202517923409	0.0257762594034522	0.178265657189621	0.12730711529878	0.309538345235801	0.8972049300803471	0.747953229451992	0.466570741905551	0.6077936846421992	0.5942029779322092	0.9845183917798384	0.9994170067700966	0.9892412435297552	0.7651394485602233
THAP3	3.6382915724957	3.0946789707861	0.406273425055506	0.611442820376577	0.507189745699136	0.0687208560958688	-0.194265650854165	0.632522069424972	5.820346996601219	1.71611137471136	1.4943559377958402	1.63663074737643	0.236983138049931	-0.246038146675843	1.03337636983016	2.0508428170908307e-07	0.0909789284622849	0.139997024761543	0.106616234192784	0.813426794569804	0.8064400728115171	0.305316974082107	0.4761186541067955	0.6059935361225962	0.9499794539348188	0.9994170067700966	0.993162621713582	0.6590238512251329
FAM65C	2.0432849940884	2.56539172364946	-0.114301633755898	-0.2433567192280319	0.146847189856522	1.06955939630437	-1.2033888317610602	0.835545413548196	2.45322864458938	-0.334647190237288	-0.38038443270321	0.328934895193991	2.62829525443889	-0.9344955748842428	1.01268495451371	0.0375734813835213	0.738987307460611	0.705385538422423	0.743279065676301	0.0107346838942578	0.3585913637676339	0.31524990973217	0.9350563638255756	0.9240522214031016	0.9860661761035464	0.8019405240338036	0.9430917503256055	0.664610956181797
TDP1	2.51340792335108	4.09023284669446	0.20939582737628	-0.168793956155181	-0.0875292836366023	-0.0015165145159838	-2.13110017321425	0.662590917547209	3.90248140894835	0.7005587764612049	-0.2824037975566049	-0.219844597936921	-0.0040495816872906	-1.77555316593305	0.957221971342952	0.0011113443449707	0.486253300613121	0.7785796805998941	0.8267080356322041	0.996781785070913	0.0825001673477417	0.342344834003796	0.8303045248691605	0.9460161710514844	0.9885028510516805	0.9998035121396266	0.7773503028958287	0.6848209159976126
AIFM2	2.18003383270231	2.43991333176795	-0.0998609050684731	-0.427918617501515	-0.679766262001936	0.178169239811796	-0.196960101071534	0.994255850162697	2.04669140771797	-0.298215284575526	-0.639807989092438	-1.55978944608204	0.440047070708832	-0.145318009865833	1.27764103837484	0.0527183560790432	0.7665383411780969	0.524624001794676	0.1238542269787199	0.661417422411934	0.8850523467379491	0.206222869928803	0.9446297689455132	0.8652685398050699	0.9554076691222716	0.9994170067700966	0.9977814845793872	0.5881397522656657
SPATA7	3.04563653354182	0.7287746502515359	0.0599353546681519	0.225602657338742	0.1750867888357219	0.1263881434336919	2.27892386410357	0.696346974896413	0.812116514282183	0.270235910171831	0.497211127886272	0.6001495128047989	0.458948186894876	2.39440194536829	1.27191185083098	0.423249833849615	0.787911834654236	0.620752471034053	0.5506427681569829	0.647909991495657	0.019673572659542	0.208355742294775	0.9506290349647444	0.8978443022474896	0.9860661761035464	0.9994170067700966	0.622471838947909	0.5891000140113203
MED17	4.2658583735796	5.63967894966556	-0.2782791470918599	0.0049996770132423	0.0512159601940821	-0.0927360081144936	-1.35235199373626	-1.75300914231758	10.4742321393315	-1.53689945480745	0.0143736758124447	0.2162817038198579	-0.410753044105622	-2.04661092964887	-3.43966420264076	1.7786355972161e-07	0.129286033601859	0.988588279030204	0.829456930480102	0.682626329696532	0.048119127499062	0.0010620148247054	0.5396765943030257	0.9969915038535022	0.9885028510516805	0.9994170067700966	0.7184908283702304	0.1087585393470047
RETSAT	3.55165392406888	2.15648936483585	0.0970119869475894	0.063531233099271	0.624113116407572	0.0467719752381126	1.35888824236464	0.8600599028029939	4.4703679798946	0.49635176284095	0.186954266013961	2.5100627244439	0.199333779364353	2.02942578046198	1.69768677939503	0.0042410318852358	0.621547505749549	0.8532313502376271	0.0148041974216641	0.8427333821023659	0.0558098299826943	0.0945959379035744	0.888859864916961	0.9657746347497184	0.8276538177618986	0.9994170067700966	0.7402647261638315	0.4736791346549485
CAPG	4.16825008804801	7.7846754011067105	-0.416225881346447	-0.3042766116225869	0.0124137065381377	-0.4920765684307199	-3.39038463357772	-0.912209043696475	5.5183151571752695	-1.21427874253214	-0.4482490507039129	0.0278142211398526	-1.15694444425044	-2.2644999177969902	-0.977111624148058	6.86871579821185e-06	0.229453839683808	0.6555112408524599	0.9779022351579691	0.251876501303247	0.0270833333010999	0.332510040425886	0.6555057960969123	0.9090903592289574	0.9998826496687836	0.9808291779237112	0.6480056462802608	0.6772587872776263
AP2S1	7.671483766991139	7.484485407042509	0.288904843812513	-0.688434261223328	0.0113319228031023	-0.0188342934913145	0.71680079017333	0.0922856276056689	14.6509769271342	1.97369342121137	-2.42257911539708	0.0584244231381861	-0.10398558029224	1.24756201204292	0.269509343420193	6.72576807892445e-14	0.0528719464790167	0.0182866412031214	0.953594969637584	0.917508933156427	0.217668810892506	0.788452478610519	0.3921506146184983	0.4090367160438616	0.998893651063028	0.9994170067700966	0.8886477065474244	0.92467473224103
ADAM28	1.70852707739808	2.89216593390589	0.189611770365303	-0.921992754001542	-0.0759282029825711	0.2424639676325719	-1.24478102339275	0.6754127149000551	2.37070236473392	0.584643661550394	-1.3935573938712902	-0.175381947566325	0.59859118434863	-0.919799632184232	0.8693559331211309	0.0251740139221246	0.560929776812683	0.168284797667706	0.8613467035495171	0.5516129396252659	0.361704184584269	0.388060066052501	0.8618414302330007	0.6423472661743101	0.9914167129946622	0.9994170067700966	0.9440589578195456	0.716728380781495
DCUN1D1	4.08389680872853	3.88471868652198	0.142113466941429	0.4432239314058029	0.0210458200389934	-0.0801996608848847	-0.0483582938692706	-0.0187992102231912	7.74884114772753	0.6618780614642971	1.17832288100318	0.0745308347587445	-0.303389235588115	-0.0670338726314566	-0.0328061968684896	0.0035527101427748	0.511336533228633	0.258744414058044	0.940850918162776	0.7628653342330459	0.947481171624432	0.9739380242293578	0.8414029818315825	0.7183345759885109	0.998893651063028	0.9994170067700966	0.999726615527632	0.990661468367033
JADE2	4.03954968854806	2.4613976627833303	0.054579962519359	-0.41478106241126	0.0253648118532918	0.445607771694851	1.94239678902901	1.2675751104712	3.42027803000452	0.244602151012724	-0.9932406029033628	0.0887126858341444	1.6885945858463	2.2356580950668	2.3240796632180496	0.0041360424735443	0.807552131627908	0.3249115452639489	0.9295879159572328	0.0961651018313209	0.0321054575701752	0.0234551176462141	0.9561900430318376	0.7613451530743405	0.9985806757853168	0.9520225294264096	0.6755684744502998	0.3265020362201253
LCP2	3.2337617143053503	4.54170735841019	0.3464340134253401	-0.5417932165996591	-0.380554194642615	0.446187064219222	-1.13429524877974	0.7006691448583839	3.68760073775925	1.41707229177801	-1.17663286920358	-1.22940553165541	1.58980559624637	-0.970107152414971	1.03326342419756	0.0010723019814911	0.161710550797844	0.243946218473908	0.223767024407866	0.1171869199297799	0.3356657476213419	0.3056952474690539	0.5886631772004894	0.7088475713547643	0.9739800606846222	0.9602668315692148	0.9335513900894236	0.65912366416353
TRIT1	3.13352585793041	2.72454660812424	0.480983663102962	0.813746778972798	0.219335022220364	-0.167441830544069	-0.327580183903758	-0.332723510509098	5.1323921109287	2.0156755123053203	1.97816857691708	0.696753464435719	-0.566265845615122	-0.413916946108699	-0.497553194653944	2.8799588766846003e-06	0.0480368172415871	0.0522179102699092	0.488480169185027	0.573193453605938	0.6803188049084771	0.6205042266537609	0.377655218909744	0.4869120552151679	0.9860661761035464	0.9994170067700966	0.9851543220448208	0.8461535681790004
ADRB1	2.89565724566731	1.71997711277177	-0.2123768555872809	0.2913315348280419	-0.259354166752982	0.670587715305463	1.1470550828491102	1.77982098933114	1.1568292924112	-0.659773846711671	0.4925732167242	-0.656061538373592	1.88536597726371	0.78680791655912	2.12373548356713	0.256503329587271	0.5119314314130511	0.624072823668949	0.514293873832483	0.0642224887478851	0.4343043192584979	0.0378560052990157	0.8416605890954026	0.8993577601410736	0.9860661761035464	0.9238996285857338	0.9587214723986138	0.3899222975298544
CUL7	2.55149414986188	3.37800115583943	0.245970960661597	-0.2167123984737519	0.539549215597331	0.179511564584464	-1.4967728981533	1.04208706850088	4.87262227009682	0.998578004914696	-0.461545967330275	1.65264257522044	0.579436463345422	-1.6817766428304	1.86089782665848	0.0005981385223256	0.321760285364608	0.646751868574084	0.103333439147969	0.564349548985464	0.1026016543427049	0.0675231442153033	0.7309047016772592	0.908244237305086	0.9499794539348188	0.9994170067700966	0.7859873187959117	0.446759804062635
CTNNA1	7.16133604127012	7.459687471856429	-0.204641106083038	-0.298233448481534	0.0879697984900383	-0.0107479219538414	0.0173070957897762	-0.422742126001567	23.794273047799603	-1.38312294381471	-1.1879128257250902	0.4546923549055259	-0.0602031570497159	0.0363905796431151	-1.09816897166639	1.7172641532474098e-33	0.1714335464227169	0.23925761192491	0.650869143916626	0.952181432656578	0.9710841942648872	0.276245061663447	0.5990796766619937	0.7032663718423752	0.9860661761035464	0.9994170067700966	0.999726615527632	0.6397616111942753
PHKA2	3.22161866764099	3.6442249976651095	0.0657949718184082	-0.370653533328799	0.507535023648817	-0.0123053900961177	-0.605213496661372	0.0216637770006954	7.314614205973769	0.342060550416556	-1.05039680968846	2.01377044757482	-0.0515538067055256	-0.908840485897682	0.0452345656122198	0.0001353323669765	0.7334413689484159	0.301453050524803	0.0483758203431933	0.959051194067818	0.371911884048075	0.964067113101326	0.9321915017248912	0.7441778668783502	0.9338427111726008	0.9994170067700966	0.948255423738048	0.9871923903345668
CNTLN	4.64213756396591	4.39369938123706	-0.2028300679912169	0.1813285175978539	0.381214229914473	-0.0564185571160872	0.198073722402631	0.4505746339857771	5.350173245417349	-0.787636017632924	0.368828860835722	1.1523218285837802	-0.179384117891266	0.200934361067678	0.7080517827907841	8.57351386247383e-05	0.433864935438265	0.713633025112588	0.25350266976787	0.8582050564342328	0.841836183881285	0.4816298468183979	0.8016188220442908	0.9260975958974108	0.9760056262733232	0.9994170067700966	0.9950416471222278	0.774142547234879
HSPA5	7.86957367580792	6.11583699526282	0.122531542861931	0.418240660297958	0.0057057006969972	-0.250687163787693	2.0353274760432	-0.158637073844362	9.53895259912832	0.626678214976441	1.15039125703647	0.0227696929769466	-1.06848405108726	2.6899917226988306	-0.318261742875025	8.643143690239371e-09	0.533121807693409	0.254537286839033	0.981905223145448	0.289319546007747	0.0101621349210567	0.7513669575972779	0.8507117265733954	0.7150120944483971	0.9998826496687836	0.983574858518814	0.5608357421087874	0.9094234906823598
DSG2	1.86454872196561	3.7086015946112494	0.4883645462013689	-1.18633705275057	-0.7227219842975808	-0.7320849260832891	-1.34165023810982	0.618223996198679	3.00545508470512	1.4649652398393402	-1.69898170344109	-1.5925222536735502	-1.7276503382546002	-0.980882980349478	0.7958118656402141	0.0057147409015192	0.148024211916098	0.0942030793899403	0.116314608258634	0.0890094279581657	0.330875517475739	0.429238084509336	0.5694983980079026	0.5568531889690121	0.9554076691222716	0.950406039053776	0.933033652647956	0.7442894290647377
GEMIN8	3.58881914506848	3.0170720962846	0.630079400570006	0.784752016873029	-0.0157003315540315	-0.0201948770072407	-0.163339954969525	0.41969061795819	6.57150073767536	3.04548494709861	2.17456767205069	-0.0569067819897618	-0.078913304075502	-0.23665651863219	0.7728386725969679	1.04424720976746e-08	0.0033711085732743	0.0333657407665412	0.954796747302977	0.937347802122604	0.813679097554975	0.44246279912927	0.1457597973788421	0.4599554875051546	0.998893651063028	0.9994170067700966	0.993162621713582	0.7529251361258419
OFD1	5.017479429263871	6.52712843583588	-0.334494098944252	0.633440850653577	0.223782422656393	0.5035750875087089	-2.2600187183025	0.0448123210648532	8.39518187806291	-1.32175919863934	1.26967365553369	0.6620108864134521	1.59041408981997	-2.39331783248648	0.0756541268921993	4.789126747852139e-07	0.191009019804475	0.209501368557101	0.510345326707048	0.116671402454596	0.0214022314171608	0.9399419961594828	0.622223465041461	0.6775288366972912	0.9860661761035464	0.9602668315692148	0.6235030037983686	0.980414834021772
GPM6B	2.80520892334578	5.121363935912769	0.269750486846937	-0.265419162840409	0.422295088270258	0.0656949376892919	-3.10842287269902	0.0188631019432875	5.173945365899151	0.8005947190360799	-0.383663439488956	0.891652762139562	0.144490080204999	-2.55131691827034	0.0251117186206158	0.0001241000354891	0.4263457371766189	0.702865318997951	0.375920587619796	0.8855676709557819	0.0144101071084894	0.980047425730319	0.7967152460105248	0.9230813501870736	0.9860661761035464	0.9994170067700966	0.6088314412422869	0.9926596381734968
PREX2	5.725129148585809	6.443568750745031	-0.3487913522381519	-0.246520621734495	0.350516896908344	0.0861678532725107	-0.5991623820008679	-0.570300295462539	10.7017702837003	-1.92041868124707	-0.695949087829178	1.4831012890219295	0.3861517025912629	-0.85788651772626	-1.2666600077136498	4.34164701934167e-10	0.059381315520914	0.48908615461474	0.143004410932384	0.700677973152131	0.3951978267891249	0.210104569389816	0.4096975627551209	0.8484218832124774	0.9645237404976696	0.9994170067700966	0.9532370595068768	0.5905919242789063
WDR37	3.70880957955257	3.53173891615698	-0.218679905239667	0.0797182309639423	0.0541916297155058	0.4383847841870399	-0.0284713184759359	0.7721495383353192	4.52720230440828	-0.914804069191496	0.173890975158119	0.176793977972663	1.54011974836871	-0.030693066925009	1.35843443876414	0.0002386849485454	0.363784846154597	0.8625406704921641	0.860232363582619	0.128486797048816	0.975658395413702	0.17931046643724	0.7584132906933079	0.9673246127830116	0.9913537438688136	0.9691191160509416	0.999726615527632	0.5678246300717278
YTHDC2	4.34972419744015	4.83272755720864	-0.330376411690049	0.2659901392447519	0.451360142713455	0.295911213885437	-0.8558033418055869	0.0808997918956379	6.81704163509784	-1.53130526721464	0.6488306617203189	1.65611818988226	1.15797267167713	-1.01166404221656	0.147522304355957	1.67994378415513e-06	0.130702321825466	0.518909210221962	0.102631133033895	0.251199483097924	0.317617110661083	0.88320395811997	0.5421740236489688	0.8629400566407266	0.9499794539348188	0.9808291779237112	0.933033652647956	0.9583995334714572
CTPS2	2.8447113073155097	3.51949824010988	-0.621368854927585	-0.53333259523195	-0.0296109520608057	0.502794447638606	-0.5637384160242379	0.0102745170862801	6.86927484987275	-2.56930367679905	-1.30287816736753	-0.0935804731501255	1.7269455509294098	-0.7220779575363109	0.0164343299542622	3.1534697576551196e-09	0.0125311742504675	0.197284777802415	0.925734769522583	0.0890014157658193	0.472876685319651	0.9869390184746007	0.2280198919432158	0.6694928022049442	0.9985806757853168	0.950406039053776	0.9659234659224784	0.9947616843653873
ATP6V1H	4.61487380402954	3.2668429116491	0.105060814858171	0.610727327965552	-0.0728737251174617	0.0696950543017784	1.17718948283359	0.4768392127907189	5.767960806584481	0.4256046051128699	1.45743587736384	-0.227290172689743	0.236116542550147	1.4187090093376398	0.693594989075344	2.5163624006284e-07	0.671823801261717	0.149885603445378	0.820922618187624	0.814096255086374	0.16083551477713	0.490445979551205	0.9108182702427526	0.6188245961099166	0.9879690257245616	0.9994170067700966	0.8507056766575203	0.7797002243822104
POLR2B	5.290201809698599	5.28788761819736	-0.23391975465922	0.3029354321333919	0.0584604021157919	0.0509102045284117	-0.12499896265681	0.793609858657892	11.7909645524633	-1.44981505706593	1.02082789519809	0.281723137546566	0.260345075911172	-0.216193674017471	2.02906993381874	4.359845875513021e-07	0.152004679796204	0.313057203097962	0.7790662850850941	0.7954414856637041	0.8303380098006341	0.0467812308669202	0.5744819924731746	0.7523485585657436	0.9860661761035464	0.9994170067700966	0.993836760560173	0.4117444937315425
FAM214A	3.91547770073175	3.8769024500661	-0.4225327972182079	0.243113834772471	0.23810571440283	-0.560710011646656	0.325846554789131	-0.957539447733912	5.286228205386281	-1.4783864044385502	0.4780501131708359	0.654258875134354	-1.5987944531887202	0.330800237799694	-1.15890611312174	0.0006779012939548	0.144309970580778	0.6357027482570121	0.515320091390649	0.114929892076998	0.7434487597324921	0.250967948479568	0.5643773200722124	0.9030324422565852	0.9860661761035464	0.9569425750832148	0.9891318365610788	0.6209754009431544
ARAP2	3.25875510924796	3.739231165927	-0.490788873382411	0.509313446663882	-0.245948618639751	0.27191601854239	-0.516481679300284	0.832137139198728	3.48834562112169	-1.72163659398181	0.9243625748945852	-0.670561311753803	0.792120556611497	-0.424244376658312	1.12063755567325	0.0017074808830722	0.0901688309214918	0.358776891943827	0.504994958606525	0.431304844244196	0.6731232451823179	0.266865439355394	0.4754903017260001	0.7817265304864501	0.9860661761035464	0.9945226580161992	0.9835337394318696	0.6325966995967395
TPR	6.79742787596526	6.971300905677639	-0.270953072455522	0.7796162429042299	-0.0335857258793247	0.344057020685644	-0.6783152991164448	-0.0613920980606719	13.3060681338251	-1.55567199720656	2.37699627416523	-0.1500688457442059	1.65148401189156	-1.04934854683413	-0.145540255528264	4.774922841937429e-09	0.124731681049404	0.0210361747295849	0.8811828603798342	0.103539804970204	0.301152063474695	0.884761360120828	0.535185687666064	0.4256334892556208	0.9952899741714668	0.9520225294264096	0.9300176790625208	0.9591572081219584
CP	2.32299593538618	1.4972597364479	-0.186343076678833	1.25802167127132	0.8805042774322109	-0.3448633847935149	-0.117819844950695	1.00646019082427	1.38359301366525	-0.53222139584852	1.8936902731172	1.97750562430604	-0.7984534558408101	-0.0879696273961261	1.13047696083035	0.186955302542431	0.596425741054585	0.0637303201918565	0.0522984849751199	0.4275607589422829	0.930404007786572	0.262622999734114	0.8774062470670148	0.5081120469977896	0.9338427111726008	0.9945226580161992	0.9993148980909372	0.6293817480490709
KIAA0556	2.53934561450673	3.3392933563395	-0.0080810368411485	-0.30555297218202	0.6246867329995601	-0.0758004946174797	-1.10702500598877	0.702323418018589	3.3927329347946604	-0.0270723534425277	-0.530632463003255	1.61893037146565	-0.207374296990016	-0.945914039980176	0.9624983964882792	0.0034309971810707	0.978488003375848	0.597679124574071	0.110405071814445	0.8363796209546259	0.3498959636574289	0.339587400228113	0.9948380599875268	0.8888201257861935	0.9499794539348188	0.9994170067700966	0.9396761736324472	0.682677795016809
DTNBP1	4.85225084367186	5.25958162355221	0.3835295205990229	-0.0142485784290286	0.124527863732433	-0.196699203614248	-0.58050333776379	-0.482920917230335	9.56892023617474	2.03564994511332	-0.0392619165463105	0.494097196346878	-0.8225051890032901	-0.852222711482345	-1.01940957120257	1.93362964924383e-06	0.0459371328919628	0.9688543385281032	0.622930126394095	0.413853165351261	0.400290882735117	0.312087480952302	0.3696401377120109	0.9913766044857516	0.9860661761035464	0.9944175372232196	0.9540431584791064	0.6632883157905378
ANO2	3.38625058150998	1.92111725391335	-0.245808254759423	0.431120632989375	0.0834550208907633	0.0196673769010814	1.44782020336279	1.32360103136657	2.23806722693091	-0.842789216609284	0.8237783232614879	0.229743076056453	0.0578745487400121	1.33056646804659	1.76862832280114	0.0461366545949553	0.402487285512579	0.414113791562584	0.819024131151222	0.9540292989404908	0.194145083757316	0.0818751359412683	0.7875795297275392	0.8120860079408115	0.9879276544304344	0.9994170067700966	0.873155645915843	0.4624002322562935
C12orf4	3.48597147305484	4.90400784723146	-0.3793312153144389	-0.21172012496564	-0.182756255502993	0.179280119849688	-1.4781706320065	-0.2914349399620269	7.75364333583717	-1.8940982909024096	-0.540789791205516	-0.697349090394427	0.7325104867489108	-1.95762362546354	-0.5874494426967171	1.39172054863489e-06	0.062822760657573	0.590768910397023	0.48812938413832	0.466553660719832	0.0572607731265467	0.55909830622723	0.4190365389694366	0.8862192702040125	0.9860661761035464	0.9982190867931228	0.7409838927601071	0.8169287106201849
SCML1	4.43513093060891	5.17941109088276	-0.212529271857997	-0.168604521404313	0.8956637548729721	0.284881159667842	-0.989362077022688	-0.758863897371606	7.61256592221421	-0.950697344137636	-0.4046960715866479	3.1398548088335603	1.06640687730117	-1.18424886354439	-1.2730101337417	3.11151313056705e-06	0.345354337874685	0.6873172986960531	0.0025577815180506	0.2902473801732609	0.244637729255953	0.207836108890016	0.7473730859474986	0.9194544086316976	0.8276538177618986	0.9843236633841882	0.8978284785220525	0.5889318420316124
WWC3	4.44018349157908	3.6934848404668497	0.0163089577808409	-0.0246460144947428	0.608219652287311	-0.122297756068341	0.8912796656600741	-0.1534471102585499	5.02274428771116	0.0736870363812552	-0.059355794387424	2.18872339327864	-0.462448065911536	1.02865231545786	-0.259759626208474	5.688797864181861e-05	0.9414933232106109	0.95286446862953	0.0322981347796881	0.64533957620279	0.309379797945727	0.795919771938774	0.987213419546593	0.9868429228020096	0.9338427111726008	0.9994170067700966	0.932489752939503	0.9280899387149404
ARHGAP6	2.03384034320964	2.2059669447484502	-0.359045932949796	-1.7100144578522598	-0.59907543227734	0.574807126674842	1.01385624570089	1.4872062799858	1.7255200701157	-1.03402821452958	-2.5586508119276603	-1.31313956118995	1.4004293229196798	0.7081693244824159	1.7753185434012402	0.0965626916346465	0.305180633984331	0.0128914980195837	0.193938291788968	0.166340073519177	0.481951186767024	0.0808868085022025	0.7178671429052144	0.3777551280158638	0.9729655848268942	0.9700970135100634	0.9683122053603404	0.4614632632888341
FAM184B	2.81210404231624	3.16613715360176	0.148725511707646	-0.744692765658865	0.663008683987333	-0.161951239802066	-0.4344022540227469	-0.16462893099976	2.3842717484418	0.3800084451858189	-0.8695281853916541	1.17372954225094	-0.300318793960841	-0.294395386093667	-0.1902287464812819	0.0269204464845493	0.7052627727997249	0.3879735053371679	0.244915463024252	0.7649293129575129	0.76954148724335	0.8497811829776519	0.9228149796214576	0.8011705229859395	0.9760056262733232	0.9994170067700966	0.9894066999169916	0.9465047693497946
MAP4	6.34115778541586	6.617870958597161	-0.547004329593395	0.426554743574203	0.163751024230474	0.0316485750329612	-0.30663487569923	-0.8936624286478299	17.4974686494005	-3.08606108533068	1.42924750942792	0.718943481202187	0.150033257937927	-0.535877459901706	-1.77900729721073	4.42844798694522e-26	0.0029955819623844	0.157796238343235	0.4747926176019289	0.8812102093607719	0.593900803165537	0.0799872793839082	0.1390299234159105	0.6275066444834637	0.9860661761035464	0.9994170067700966	0.9805496435511396	0.4610149986941894
GOPC	5.1142013781842	5.37878000979633	0.0627693227524742	0.248264740224128	0.275835079211941	0.430477523406818	-0.79112608569821	0.19154588755599	8.64717934023854	0.329672844169277	0.6858130856626511	1.13371081983653	1.91197527763656	-1.06738631649467	0.40996852720744	5.1553849819041e-08	0.742737307298604	0.4954683974022079	0.261169332226438	0.0603683250604304	0.291916545403969	0.6832553150684101	0.9373526154479004	0.8513599148277637	0.9760056262733232	0.9180459095694083	0.9256794801457844	0.8781055241951906
USP28	2.95596852086989	4.09662411311825	-0.205436834866332	0.261205843280257	0.251456148450033	-0.0220659654312081	-1.76132821261216	0.856130496830184	4.46527319728746	-0.733755322127954	0.481586868213701	0.699841186177892	-0.0651115845458754	-1.60848690342673	1.28617980123582	0.00031430854202	0.465825880531196	0.631876035801282	0.486583307357131	0.948289678293022	0.115488732813621	0.203217037247844	0.8193539065406139	0.9023146590547316	0.9860661761035464	0.9994170067700966	0.7945437020994335	0.586156048878541
HDAC9	5.371738944036549	4.37987040727444	-0.422711762302289	-0.2003909759756099	0.560899226237824	0.34788278826615	1.1238984443917	1.02005469763464	3.8227152216320497	-1.34651114297364	-0.342551499161721	1.45507399002737	0.974969621408244	0.86504735946889	1.3037191001454098	0.0006593198604712	0.183053398591161	0.7330607629683009	0.1506448863147489	0.333326934698346	0.3909800148271879	0.19722262547185	0.6144580756004349	0.9331317585262102	0.9645237404976696	0.9843236633841882	0.9523754536841916	0.581443364783017
TSPAN17	3.7963570851957593	2.20975564609741	0.419551394222546	0.6550910058468891	-0.31854760914394	-0.0784143571959783	1.42497384418954	0.865401014115015	3.6693113209429	1.76589481398832	1.56714576579479	-1.02298740971857	-0.271251833526017	1.71422615785002	1.36675182632383	0.0076833697104717	0.0829017728717546	0.128226677452013	0.310285319552837	0.78715168076462	0.0999136207309759	0.176629406619017	0.4619892829699478	0.5957014507654534	0.9845183917798384	0.9994170067700966	0.7859873187959117	0.5662651149740091
NOP16	5.12193186668288	6.19119005791926	0.274833603524473	0.0279853616900069	-0.130029232830437	-0.143564425228217	-0.911009834397973	-1.34201002454539	7.35857537660438	1.2631812984992	0.0635441598524763	-0.4346392893230629	-0.5051045740703489	-1.01148946959909	-2.27906279333737	2.35853690584548e-08	0.211354660864435	0.949531471315798	0.665337059184646	0.6152747263659499	0.315727205480531	0.0262423590666404	0.6403979550797786	0.9865104055841344	0.9860661761035464	0.9994170067700966	0.933033652647956	0.342952840916685
CC2D2A	3.1711844710607098	3.95610183201886	0.272402274757808	-0.188057064358448	0.374259250731761	-0.237302848290849	-1.05403688224032	0.666793703144552	4.85966388459502	0.980341659418208	-0.3504109490183439	1.01302066757081	-0.670808850631385	-1.032202263416	1.01930005396004	0.0002937533582235	0.3306156390903449	0.7275354557140871	0.314869203923624	0.504760057181872	0.308932809395729	0.31204024992203	0.736911735264026	0.9301358882855418	0.9845183917798384	0.9994170067700966	0.9319686374760788	0.6632883157905378
RRM2B	3.3982969976784503	2.98931666271662	-1.04485472439012	-0.07332305652089	0.4144276523346121	-0.104298663921153	0.8916814880666959	0.2650129975801	4.8504195750823	-4.02002291675784	-0.166247244294293	1.2844472780567902	-0.339206619462106	1.03195938794917	0.382965613787832	0.0028668836974851	0.0001658301461376	0.869426622052425	0.2038856067966739	0.73566359713004	0.3141874495577589	0.7030609673725889	0.0478240642048719	0.9691053074524868	0.9739800606846222	0.9994170067700966	0.932873628261857	0.8893754306923052
ZNF800	5.05335485501408	5.511109166469179	-0.210008164265948	0.132004951724388	0.308741191708948	0.2440477600491669	-0.5372758992398161	-0.454968398495327	7.84747296501501	-1.1085777869507	0.36062857727888	1.27858195325805	1.0852569116477802	-0.682363949347754	-0.9098352179496	1.60627474198533e-08	0.27194613996322	0.719565550820644	0.2057982841129239	0.281992364893344	0.4978876227931911	0.366529256625581	0.6901630858090927	0.9272881677581452	0.9739800606846222	0.9808291779237112	0.9718121533389988	0.7006093905584937
SNX29	3.64692733634671	4.05185685086704	-0.0302117673129077	0.795570326593915	0.0998568388538141	0.0925534958114844	-1.16026283748516	0.144786208481147	4.74677849592065	-0.115008576083969	1.5783695284656	0.29711135864536	0.294685283419416	-1.1303446592071	0.21968049822856	0.0001478207236546	0.9088025124557172	0.119791150869087	0.767351002496328	0.7691921228008699	0.264902407433525	0.826846805692203	0.9795622100966704	0.5882868317329811	0.9860661761035464	0.9994170067700966	0.91180260728422	0.9391122311447936
LMO3	1.51716435740866	2.01685320491296	0.310933186206751	-1.43427247591146	-0.8283695994516569	-0.0598971414099376	0.0774141369566706	1.3836202805158502	1.56537742900293	0.9433998312019009	-2.1721978407916698	-1.92853446956048	-0.1514754745754639	0.0558194029511976	1.8571886649268297	0.128269125401331	0.349226862941626	0.0335576604464355	0.0584022254974739	0.880096647527863	0.9556723395334392	0.0681641267810128	0.7493543932929645	0.4599554875051546	0.9338427111726008	0.9994170067700966	0.999726615527632	0.4476220667724656
MRPS10	5.49090445421988	5.34219308968809	0.173436338534889	0.128494716277105	-0.0250457900140046	0.0212551287090762	0.0206739533674754	0.403120851763348	9.31881961769459	0.9666358744607472	0.366123142400923	-0.10542020665605	0.095265532189125	0.0302325829537005	0.9465523577807392	2.09329027131055e-07	0.3374216074338779	0.7156460316639051	0.916374567306962	0.924402026564916	0.9760371751097328	0.347655028607816	0.7416326177122191	0.9271069103048386	0.9983539380587004	0.9994170067700966	0.999726615527632	0.6874878190719563
RSF1	6.52525847004578	6.38213412076576	-0.111111787626737	0.278801247826742	0.0775457338426482	-5.51792698838195e-05	0.0282399774034027	0.031767123735066	11.7490689932218	-0.638287439021459	0.8501460205332242	0.347707038884181	-0.0002638410966662	0.043003127118355	0.0747464848293096	3.6704271071884795e-09	0.5255800075999489	0.39884060614723	0.729204212019662	0.999790306249482	0.965922837402128	0.94065944401284	0.8469561586236634	0.8063764292379795	0.9860661761035464	0.9998442691164192	0.999726615527632	0.9805787779540868
VPS13D	4.36975513300442	5.20166510354471	-0.461105009972272	0.313720333763571	0.409747215110434	0.287359261692844	-1.33987686892354	0.2650057010093279	6.37158551128028	-1.81111356832438	0.653572481788023	1.2835433299826398	0.956177781151456	-1.36320584289672	0.419207501120599	1.7003879569674e-05	0.0749050424963541	0.515973540651087	0.203968199074071	0.342597224366127	0.181635489466551	0.676549971590749	0.4439562405050232	0.8608307941855046	0.9739800606846222	0.9843236633841882	0.8612721057364707	0.8750640763812844
CELF2	4.20081640857331	4.30498315983692	-0.0490020612095289	-0.245889047574822	-0.0587191943584694	-0.5839501654402801	0.334700365308061	0.343071352194165	5.76050225000831	-0.181338955719977	-0.4863225541441229	-0.164579262276211	-1.70175828049236	0.348507334454268	0.513461883124303	0.0002598490839837	0.8566755180966089	0.6294732267588411	0.869795798831722	0.09368987911132	0.7299512099704691	0.6094801956232729	0.9674100152565406	0.9009347492796588	0.9938663735752014	0.950406039053776	0.9881862398543138	0.8411865124239095
FAM120A	5.578669801479809	5.61508359274127	-0.176356727595816	0.1893865022790689	0.394456699523029	0.0708125641104555	-0.178330030093628	0.497328193820037	9.77192295492897	-0.898950974842294	0.5199447694160699	1.58288724876699	0.3001440891589939	-0.2474392647360239	1.0174153170320202	1.19334912808707e-06	0.372050805805751	0.605480261401757	0.1183769263968849	0.7650430742224421	0.8062657653470551	0.312969995109083	0.7653307611549539	0.8923299950240423	0.9554076691222716	0.9994170067700966	0.993162621713582	0.6636806901100321
R3HDM1	3.92152722611352	3.70404956768003	-0.1144422983512089	0.479194810568667	0.203546948668471	0.19531002467406	-0.173006923766298	-0.106803508727518	5.8910847441548	-0.5531964966826729	1.2266935198443705	0.769670469653919	0.783186486011381	-0.2229136457660299	-0.199424022727308	3.87769816461094e-05	0.58206606563372	0.225261131732156	0.444329622056758	0.4364062524784129	0.824892874911131	0.8425906680862729	0.8696254640170465	0.6926748862115895	0.9860661761035464	0.9958178987064684	0.993162621713582	0.9447735092887958
KITLG	3.59640770644468	5.8551569777684005	0.0550221191624474	0.498038892989904	0.279498618802294	0.267090727302215	-3.20551474069571	-0.958029725738492	5.48059401832186	0.196588983897396	0.9115646549687232	0.7769324252263391	0.790443215774985	-2.6868067177438504	-1.22277523026421	1.6105870554671098e-05	0.8448175562357959	0.3654188339431211	0.440217711134157	0.4323273796526239	0.0096514545829874	0.226309586203237	0.9654742405796208	0.784073250364313	0.9860661761035464	0.9945226580161992	0.5503947124915117	0.6051348248428462
ERCC8	2.9019582400983297	2.9646301874267595	0.267790847899008	-0.682571943402563	0.1755133635103349	0.0435608543523574	-0.0213303207597437	-0.297923662412171	4.07176981269033	1.02644038973648	-1.4050157637096998	0.5090132932277729	0.1351739577591169	-0.0228387062730714	-0.439442020951913	0.0027690614319363	0.308558666032564	0.167840741433091	0.612517310810726	0.892906278054778	0.981939323452425	0.661884311535865	0.7201943521675793	0.641544755557355	0.9860661761035464	0.9994170067700966	0.999726615527632	0.8678356575819955
ADAMTS6	4.17541643886177	4.6943994502294295	-0.6988605850202161	0.6992827851563421	0.6504131227108871	0.650903461374401	-1.61289092614088	0.693659565245329	5.373763308842981	-2.86061307422107	1.43144930305902	2.08320158497207	2.2279565550361697	-1.64718915328244	1.29870259254475	1.80347339320222e-05	0.0057970056724978	0.157188943873851	0.0413776960235538	0.0295410173810766	0.105292932559499	0.1990148778248409	0.1736132188821358	0.6270304741239022	0.9338427111726008	0.8797356879050781	0.7860960824633016	0.5834212038610501
H6PD	4.5725155773092405	5.4318682222343	0.327026795372228	-0.257034734418003	-0.392193389423344	0.306177557205983	-0.8499608454531931	1.03481260720006	5.66173736251132	1.2117808922508302	-0.490647666667192	-1.10747098898938	0.93698152472335	-0.770833688007734	1.60441769572649	1.26812388370644e-05	0.230201022064373	0.6253847103706031	0.2723355009695379	0.352346568798937	0.444664927927306	0.1138504488834249	0.6558196364679715	0.8998981487804708	0.9818060432690094	0.9843236633841882	0.9607897933261496	0.4985424061733611
VAMP3	6.9010205857498494	7.49215161417204	-0.336550858013435	-0.4308417324087679	-0.077340191864371	-0.0575013557987519	-0.118759935414673	-0.5797631362537571	22.193032111537104	-2.0945156062865	-1.58115627776297	-0.3672824217507899	-0.294423793165013	-0.230844304906775	-1.3764505870353	9.224404505582e-32	0.0401783244162188	0.11877221536143	0.714620086351033	0.769386950864998	0.818172130975448	0.173478957097142	0.3531228290358785	0.5882868317329811	0.9860661761035464	0.9994170067700966	0.993162621713582	0.5629274942290706
PER3	4.30811692142108	3.3628108430398305	0.116912610799556	-0.117995357913116	0.111465455615918	-0.29587856674232	1.13734614754519	0.787867151659289	3.20489551396727	0.43396508544877	-0.212726591144302	0.313143533227736	-0.87336952896837	1.01952201932113	1.25677712964246	0.0031316560541148	0.665863212104949	0.832216891123984	0.7552322035300991	0.3858763754868389	0.311914702628715	0.21370091146049	0.9086239266855484	0.960914512839962	0.9860661761035464	0.9881805904047836	0.932489752939503	0.5955164138198972
TNFRSF9	1.89631681641574	3.4026545310207497	0.0941857377904788	-1.12820572313618	0.156859436395149	0.48033405950152	-1.69140386334162	0.4586043119728989	3.43330941375356	0.285550082444188	-1.75584687839676	0.3512627038792059	1.1566670506806398	-1.38754595752429	0.608466426493489	0.0060415806936552	0.7761472579939441	0.0856564992938795	0.7265458683563809	0.251712097360418	0.1748050846226969	0.545144435675275	0.946541706533274	0.5405081867690276	0.9860661761035464	0.9808291779237112	0.8590872909490634	0.8093393473519479
LTBP1	3.30081378101035	2.39675108287148	-0.477111962631729	-0.506827099026821	0.477114987080007	0.135414674763295	1.43028522197687	1.27257541291625	2.07756185408321	-1.55371426728063	-0.9002348133070349	1.27707361820118	0.3892969722100639	1.09550363871364	1.59833842689856	0.0480666646283836	0.125439711900703	0.371371197681948	0.206349199972431	0.69839620894859	0.278629130821614	0.11520632779923	0.535185687666064	0.7889144542226154	0.9739800606846222	0.9994170067700966	0.9208442792102683	0.5002479761362514
RCN1	7.46492414401201	7.07975361505804	0.159547296883901	0.0555617612474324	0.0682467419586264	0.266698084906237	0.341549048336012	-0.962828564868886	16.1476777329752	0.994097227712714	0.190834535038974	0.329052567649593	1.3968523248343998	0.604942414270914	-2.28412260854505	5.12380797075427e-09	0.3239513951787029	0.8494913296657841	0.743195372803545	0.167401144500103	0.549451939798962	0.025812499752466	0.7324684843058051	0.9647801232117752	0.9860661761035464	0.9700970135100634	0.9775035060192884	0.3403061859614542
ELN	4.81000072875618	4.80344505630625	-0.973316846552621	0.587302961709443	0.0597718008076578	-0.244261076265325	0.219634341449785	-0.46200346423595	5.9618525928594	-3.4572173780526	1.15329456114175	0.171569919993089	-0.73085160462274	0.216189995283082	-0.6066096762630029	4.12033944652738e-05	0.0009756626212022	0.254227615228656	0.8643170143389641	0.467537217648858	0.8301347460842049	0.5463361887357451	0.0859568170052222	0.7145055183457341	0.992492108115444	0.9982190867931228	0.993836760560173	0.8100128759326508
RFC2	4.31901225599318	3.78110748002613	0.141309466156264	0.0847830826780584	-0.0259647175538885	0.0782593061351114	0.526418336414046	0.530622913354428	9.468646395571607	0.7845852473512059	0.274863683188536	-0.109882425126308	0.3571119985352229	0.88469711184567	1.12216912927048	8.665626822197652e-14	0.43559132838004	0.7843063459640041	0.912846452874028	0.7221828182497941	0.379631733676597	0.265983008238837	0.8031532418382555	0.9471546865000416	0.9975329918251398	0.9994170067700966	0.9498032912265028	0.6321841647581884
ARID1B	4.478603565639509	4.926960866896559	-0.0759780223361324	0.260619864080359	0.512459259283731	0.356118048047554	-0.934272002507294	-0.771470719446381	7.12380071029534	-0.33533588070963	0.616196032302286	1.78655353429858	1.3211207565136205	-1.09614111567684	-1.24211531697752	1.29748169720147e-05	0.7384744115076941	0.540403527469288	0.0787491368311097	0.191166360539308	0.28159777331405	0.218978997469618	0.934877180525698	0.8700001541872697	0.9420015652571148	0.9767156290626222	0.9226543677048638	0.5977114952890886
CLPTM1L	4.04686860510211	4.28999609730842	-0.133854450997251	0.31919779000043	-0.408989599543767	-0.317138231704133	0.1136512582623609	0.406977633989971	4.20539818497716	-0.526026166161896	0.654708628887232	-1.2657517836912602	-1.03318374896641	0.100732881315738	0.576052046811285	0.0002953497466036	0.600830058018369	0.515007086269257	0.210495817033494	0.305645317039937	0.920132069472324	0.566785140536084	0.8781550580194558	0.859965266243971	0.9739800606846222	0.9843236633841882	0.9993148980909372	0.8210118316122927
NEDD4L	3.2864594735253703	4.5592929815644405	-0.2840277595199099	0.369165722430197	-0.293235142644421	-0.509465725863766	-1.14112888265605	0.261323407718105	4.53875364554104	-1.2045261433431298	0.826431939272227	-1.01506669111572	-1.87460431724002	-1.0811952264131	0.401612618132088	8.00363260303865e-05	0.233157340766447	0.4117026257435099	0.314153022312474	0.0657388620836422	0.283740866879683	0.68941291896291	0.6573913208598873	0.8120537268731345	0.9845183917798384	0.9238996285857338	0.9232027908308522	0.8809783827135086
PPP1R3F	1.90767099390345	0.962803603013486	0.199656807488773	-0.0783978569273209	-0.5364998200499099	-0.549800916598163	1.26753843273632	1.51836392431761	1.1179620008141298	0.6440576574404959	-0.137097500960155	-1.30766164961352	-1.4343223733388102	1.12952294970484	1.99405451170481	0.29859454923254	0.521869819336507	0.8917729536461709	0.1957191771185649	0.15643875505901	0.270028244948328	0.0505854797292749	0.844919653398337	0.9713000897197522	0.9730951090804988	0.9700970135100634	0.9143865572118756	0.4180841708171847
HEXB	6.386892808120309	6.404513862806571	0.227178300076092	-0.559676586825833	-0.0423596208286526	-0.0406075689664899	0.393048534373273	-0.8303849028472391	21.0561131169383	1.5900588981582	-2.2919778238414	-0.224191918231619	-0.2332982724418139	0.851987330438436	-2.07869187673649	1.7911475523650398e-30	0.1167496337947619	0.0252062847444982	0.823322150183453	0.8162743778254059	0.397398062313084	0.0416594961350297	0.5220215175551491	0.4419151381476758	0.988334747744968	0.9994170067700966	0.9532370595068768	0.4007372558792712
PTCD2	2.67393724965188	2.92220901204128	-0.255848914417192	0.272159342361026	0.0552849450097075	-0.3436959795243799	-0.4224313014604759	-0.0294982564543793	4.0807462105697	-0.9737898321402152	0.5538982281514839	0.160832656469204	-1.0537189024899	-0.4520264758753571	-0.0437302565243474	0.0027825459162435	0.33383328582269	0.5828452433243521	0.872734576278182	0.2960058200202949	0.654674649214845	0.9652611269986908	0.73866383480026	0.8837539510422882	0.9938663735752014	0.9843236633841882	0.9821244016286124	0.9876629413142136
JKAMP	4.85319675200368	4.68391174146424	0.0971945041759264	-0.1836550689854089	-0.1895312492987999	-0.639166195312168	0.7223026780419759	-0.365028806881591	8.303989752317321	0.496746552348719	-0.5010871244214521	-0.742948562690223	-2.61246343696263	1.02374699205461	-0.7076559026605171	4.009060620721799e-06	0.6210703534924841	0.6187116122263411	0.4602314418327199	0.0111912855034755	0.313454847645062	0.481858667678669	0.8882719680295079	0.8967250538486321	0.9860661761035464	0.8040059055526289	0.932873628261857	0.7743428607348853
DKK3	4.018124926656331	1.51073827326195	-0.6863319070613149	0.3533459090681489	0.527920339084052	-0.6191823692936259	3.30295252180949	1.70034486741448	0.8834737642338809	-1.64156933802795	0.488278495856883	1.1139611823811	-1.3867394972466	1.74556366422213	1.41616669615432	0.383761606714611	0.105902549110136	0.6270440970404689	0.2696928884625499	0.170622217916219	0.0864182378885128	0.161919117319582	0.5020351051504509	0.9005939141362302	0.9818060432690094	0.9700970135100634	0.7773503028958287	0.5516471649979775
ARHGEF5	1.71100816127349	2.2255308671492995	0.4379337431292129	-1.07915883806027	0.221617195171495	0.191964089879736	-0.644410093144581	0.7803332435041651	1.98074930231098	1.28967389921486	-1.60891995762677	0.495284922624473	0.457971311432831	-0.487882093795159	0.98341251816063	0.0639169210844561	0.201879431909308	0.113005890000328	0.622103780856334	0.648530697891625	0.628228989718493	0.3292621909766179	0.6301468711430976	0.5806611397915211	0.9860661761035464	0.9994170067700966	0.9805496435511396	0.6768978263358174
NFE2L3	3.67196253801128	2.38942662263878	0.1589493669464019	0.247649873271983	0.437724933892907	0.07482451922017	1.05907652061589	0.253822129820024	3.23355900627313	0.705204477705612	0.587388239723355	1.53980609006693	0.280441747440408	1.19832893464236	0.426854652988621	0.0044782041698137	0.48326965762283	0.559185479160549	0.128559034023947	0.780045274865755	0.237978797787269	0.6709715959291589	0.8287304283368307	0.8766534340389642	0.9614353777423074	0.9994170067700966	0.8944865266783617	0.8720645689056535
MCUR1	5.58063213764904	6.35010377943771	0.119935013878871	-0.220497208769306	-0.181988190328481	-0.384432650274076	-0.661525093522629	-0.742096234566231	11.999970913589	0.7590772543261659	-0.6885953088476621	-0.85535011609782	-1.8943555435145605	-1.10424027006293	-1.90104091152361	2.11690886893943e-10	0.45070537382646	0.4936940137579229	0.395607092841607	0.0627756198198775	0.27468239190167	0.0621616758172915	0.8121925834945305	0.8508976420152256	0.9860661761035464	0.9229409986750156	0.917361555881149	0.4374087151832123
LIMA1	6.943361292527701	7.122687577085951	-0.57630626394199	0.499882938714527	0.26939677773141	0.340312466296563	-0.5250881918426981	-0.283619489616212	12.4027004246607	-3.29534317940251	1.49875897406409	1.20792368942629	1.6389187631963995	-0.778072441069739	-0.664186918568968	1.3959310702302002e-10	0.001620655191435	0.139099400773048	0.231565715092064	0.106169220625388	0.440704431341743	0.509072178280362	0.1052799534262173	0.6059935361225962	0.9760056262733232	0.9520225294264096	0.9607897933261496	0.7907466306267792
LETMD1	4.906945032797791	5.34160837396	0.0146180054015944	0.440496868185289	0.640477994531677	0.0119083671209259	-1.1643923027116898	-0.305544491737987	9.95936809343651	0.0815325612586131	1.2804544319096205	2.75083081718692	0.0540212145391018	-1.76528378002631	-0.683398916914323	2.5412653624359e-06	0.935275422338125	0.206500636255596	0.0077218747485452	0.957086560524598	0.0878098343043855	0.49701141360378	0.9860171387048816	0.6756238578416058	0.8276538177618986	0.9994170067700966	0.7773503028958287	0.7839651010288327
TNIP3	2.3070222175054	2.78118315688611	0.1988967959232489	-0.502439473229325	-0.688587814508796	-0.153332652920751	-0.0158577695108321	1.54454139170928	2.21880434917428	0.535699151150798	-0.6932896964176489	-1.39893901181644	-0.331388964100953	-0.0106664115383685	1.7717210655680298	0.0499014117766047	0.5940894548147211	0.491096551635184	0.166749390123103	0.7414487163249971	0.9915592525713052	0.0816189864205429	0.8763840855954588	0.8493850582597845	0.9693217644061048	0.9994170067700966	0.999726615527632	0.4621146675327224
MAPK9	3.5538531296997005	3.19511564099971	-0.206432064992329	-0.215038930015869	0.136188051166531	-0.0192553070986896	0.555648932133717	0.9204740825820872	4.35850484419925	-0.86117043552755	-0.485317386987606	0.447979209818776	-0.0672090624295011	0.611884147724129	1.51906082534745	0.0017084574119292	0.3923685957223259	0.629662523797086	0.655681919738312	0.946624796503957	0.546157070726554	0.133954258601124	0.7810777952151173	0.9009347492796588	0.9860661761035464	0.9994170067700966	0.9770086643687602	0.5228990309682032
COL23A1	2.2094558801980897	3.0365579169768195	0.7560410315315491	0.0085020253203603	0.22479025137754	-0.277387859590307	-1.7507665087285	0.525926859087005	3.12168523639684	2.46612319327806	0.0139435641272985	0.542904683557857	-0.703475553291043	-1.50069363990734	0.7432237328117121	0.0066064341434435	0.01638377876243	0.988924917508943	0.589085236698626	0.484313150457109	0.141103185969827	0.460193455640611	0.2489408734671143	0.9970050161876703	0.9860661761035464	0.9988587322387644	0.8220564123979219	0.7613461365648742
BCAR1	5.581361327469571	5.62779122154932	-0.223731760234043	-0.0992099897177363	0.3411439269173679	0.153510529486375	0.162251302681999	0.345771536480975	9.276803153043788	-1.4288270041152098	-0.322928166121668	1.67128145612722	0.798220687493687	0.247023289773023	0.8787380686853091	1.47605017637347e-10	0.158182342379396	0.74780377558248	0.0997261876880669	0.427797742298579	0.80572637302287	0.3830456694340209	0.5845255540373354	0.9366071041741688	0.9499794539348188	0.9945226580161992	0.993162621713582	0.7116055733993334
FAM160A2	4.415942626998401	4.602167664666911	-0.513756969308669	0.217792790869551	0.0829590175037771	-0.0776021178484193	-0.100808087618514	-0.294401525675121	5.879827977311031	-2.5550394654135298	0.53221927433292	0.314254944047003	-0.312010352304356	-0.122216954929127	-0.583414606810104	2.3957557684599703e-06	0.0131901437558585	0.596424872230809	0.7544066943313879	0.75610415417218	0.90311730282208	0.561837104925146	0.2330720934100253	0.8885501752669483	0.9860661761035464	0.9994170067700966	0.9991655306561736	0.8183517710061133
HERPUD1	7.510940544961901	6.3069487356198	0.0975525076012334	0.494638250873563	0.0255037490757891	-0.298193949192391	1.29746483767068	-0.0710251865627353	11.4483826366951	0.518828336132985	1.43865466197028	0.105852508765268	-1.3233169560383702	1.8897159429493895	-0.1474299169251149	2.65099173491544e-07	0.6056701312032989	0.156647665914852	0.916030462431815	0.190470411054956	0.0685593126017756	0.883278457522999	0.8800998977121277	0.6267304860330303	0.9983539380587004	0.9749735886775766	0.753816088762123	0.9583995334714572
HOMER3	3.8332228521785896	3.47815470623865	0.0919012647497899	0.1108559843378459	0.4243547734364239	-0.2302749904668	0.189219658662522	0.391543716007067	5.558746836347259	0.322179107076838	0.226966409500778	1.13925115462394	-0.653723247921216	0.202587714854004	0.52402229118251	5.66729370766206e-07	0.748367065918095	0.82117328604837	0.258844585826788	0.5156321378919371	0.8400999492294879	0.6020731553702621	0.9394910637903932	0.9599103428163656	0.9760056262733232	0.9994170067700966	0.9950416471222278	0.837344174878741
PIK3CB	3.46010726305636	2.4191386168215696	-0.363618915563878	-0.2490846462920609	-0.231735442530639	-0.0116087793998508	1.57867088416728	0.625013380600298	2.90141555339643	-1.5180125870614	-0.5365565498165771	-0.753389415341346	-0.040073138033407	1.6426663276364395	1.04795524832402	0.0083410597906873	0.134085267463064	0.593498284825421	0.454026886175384	0.968161767894521	0.107155888081873	0.2987998974121399	0.5477968487968888	0.8876269503536224	0.9860661761035464	0.9994170067700966	0.7899809358755188	0.6556132984098294
CYBA	5.22235022735181	5.78115737137885	0.7608091413135741	-0.2359449702663709	0.3835672236124179	-0.5640146811931679	-0.154596537130295	1.0993759625556	3.2908963793424304	1.91156554192768	-0.3188183659294339	0.7747268709770749	-1.21108486274645	-0.0814705236717708	1.01808755893682	0.0024756685469974	0.0607613262739356	0.7509285312852909	0.441543870820194	0.230603113662224	0.935337243129587	0.3127564447980639	0.4143293886438194	0.9378438928278348	0.9860661761035464	0.9808291779237112	0.9993148980909372	0.6635588376774324
THOC3	3.95366876568	5.75217657683003	0.1412174164329299	-0.595436198211361	-0.549081028292195	-0.453288236496383	-1.4380863634371102	0.271100620855109	4.71682689416126	0.458762526114467	-0.995081460644848	-1.3828006665104602	-1.22063060302062	-1.11738720006652	0.3611364341756789	5.2608137871853e-05	0.6480658545242309	0.323478452726903	0.171797659005865	0.226948177874909	0.268118761720976	0.71928492415282	0.9023132683565266	0.7605900950898172	0.9693217644061048	0.9808291779237112	0.9132426193027982	0.8938383120860336
HEBP2	5.12353224464465	5.372876561150511	0.0971193234978739	0.0385932228536941	0.219765495963393	-0.173237092920216	0.0675206885150793	0.93560006219008	3.99786559545905	0.287775579363225	0.0608617622131782	0.5200435592343621	-0.436008361426697	0.0447640548261142	1.0624086186584698	0.00048468004131	0.774508143649529	0.9516592409118108	0.604915633457032	0.664363408031379	0.964468811298926	0.292320968203903	0.9458551455503784	0.9867002871061928	0.9860661761035464	0.9994170067700966	0.999726615527632	0.6515564494344247
MPHOSPH9	3.11572606257712	3.33268818286126	0.0676989369871281	-0.140612432485771	0.5534426619651479	0.366666563687767	-0.7525267608507159	0.0927141266689653	6.656906982045991	0.292440299236453	-0.35406150274275	1.82394778001139	1.29683353540156	-0.995591466144152	0.15525715916095	7.412717161591379e-09	0.770895982030922	0.72445663747335	0.0728292732254422	0.1993445427962699	0.323198072377575	0.8771072202831508	0.9447650201353566	0.9286554596527816	0.9420015652571148	0.9808291779237112	0.933033652647956	0.9553264855943244
PLEKHA5	3.21076442285222	3.28328824355362	0.116613328429106	0.228964782142439	-0.468231710830831	-0.54815859631091	0.228458401642005	0.400480091579113	2.87785683055314	0.3897202842825971	0.396579159956	-1.22847007014222	-1.528546314499	0.1769487597667769	0.479672284991877	0.0081304336717337	0.698097445377238	0.6929996449672641	0.223942197401483	0.131487483512096	0.8602664427177759	0.6331964119357839	0.9203153265367766	0.9205388575193824	0.9739800606846222	0.9691191160509416	0.995595046085138	0.8518579885282306
PRSS8	1.62669065641674	2.25565469721352	-0.0879334315038995	-1.53630567680312	-0.599753915510091	-0.2099931610698109	0.349818383287116	1.21891526835823	1.76178503460256	-0.255482959892095	-2.21759915889344	-1.32506973447653	-0.499906476118865	0.245769917348836	1.51834630664135	0.0903993334958047	0.799207660365711	0.0301557878419438	0.189981129486925	0.6189079298585239	0.8068054118846741	0.134114019197489	0.9538278385731556	0.4590193308827229	0.9729655848268942	0.9994170067700966	0.993162621713582	0.5228990309682032
SIKE1	4.67941825359361	4.70801724363395	-0.120376280592963	0.596789800140182	0.213701351853656	-0.0320984186247404	-0.3937122457687899	-0.0966984430523398	10.2909854970305	-0.7017126086258381	1.91110904540984	0.9689206196916108	-0.1543153689797879	-0.6489871681611861	-0.213113815129746	2.8871595953965e-05	0.485457224155046	0.0646490978313995	0.336263968588943	0.8778652391107391	0.5230464285214871	0.831953351554528	0.8296982987664256	0.509881885689842	0.9845183917798384	0.9994170067700966	0.9735717635513949	0.9408188309102462
RRP12	3.4967443686797406	2.0753287247580903	0.4329985607231489	0.368690756753659	0.4256895932951769	0.0355230157231464	1.20023202637997	1.01410760856232	2.71411456269066	1.86532597386295	0.8345813303277672	1.39346880403535	0.122526759439476	1.30129533190264	1.70865444429086	0.0143227435574968	0.0667615982532105	0.407400494404169	0.168307249258973	0.902865820079628	0.2008433763063769	0.0925416512748428	0.4264081145399927	0.8096828921449691	0.9693217644061048	0.9994170067700966	0.8799953596775257	0.4717238759260087
FNIP2	6.099547111310231	5.48513149969239	-0.36802808673296	-0.17066171444092	0.4201743304272	0.349282329526038	1.10174227097375	0.5328748956880031	6.05995812290629	-1.64104586951679	-0.387163005170469	1.42795397848665	1.2697565132954498	1.14936874262554	0.949524536550868	7.13212322154935e-07	0.105978769383019	0.6999300681767321	0.158362829993804	0.208958003036711	0.254772537222116	0.346151802621926	0.5020351051504509	0.9226506839302536	0.9693217644061048	0.9808291779237112	0.903699896604008	0.6861107297981907
MSMO1	4.43851179508971	4.36358932785717	0.0887647325956313	-0.38382644403756	0.649243441221089	-0.0430839901447761	0.12205135139952	-0.305837739240347	7.471491665781981	0.331136994751838	-0.841063014767128	1.8729106116721896	-0.132576438618128	0.14030214562835	-0.424027359656019	2.75560703748149e-10	0.7416227994163571	0.403444163710728	0.0656493783632875	0.894944317125407	0.888861903952369	0.672967728356069	0.936667108627494	0.8089189620301932	0.9338427111726008	0.9994170067700966	0.9985308680905636	0.8727357549622972
TTC17	5.41058150992576	5.60390711061505	-0.480416979745187	-0.001130943121965	0.4496808148433739	0.1647328067253509	-0.180035855397708	-0.234873381340788	9.44635627127941	-2.8158045360032005	-0.0034417295760758	2.07701418007368	0.8103877074772958	-0.266751978057237	-0.544648882709163	9.030397902434099e-10	0.0065221056239285	0.99726473701088	0.041893758357866	0.420780481674905	0.7907198802801929	0.587992153939879	0.1843465674796998	0.9990484680280096	0.9338427111726008	0.9945226580161992	0.993162621713582	0.8309596099070709
FOXN3	5.15669068471265	6.10988955485855	-0.152775822289039	0.822691555347254	0.499598101533182	0.1724989508063789	-1.6538250010018405	-0.063977607263552	6.3206488551328	-0.6189852997328029	1.72897733017543	1.61332136977644	0.5955919314383621	-1.54646220396655	-0.0977132107702121	7.96708434789018e-07	0.5382601085244679	0.0886500782443402	0.11183053940135	0.5536444874249461	0.127601032509386	0.922487748683686	0.8516276831778468	0.5488527570133562	0.9499794539348188	0.9994170067700966	0.8055031985472058	0.9744456210957994
AKR7A2	5.18625783487314	5.26112905765423	0.266557509108271	-0.309336596760008	-0.1118982144612029	-0.27501180459596	0.3107218006867689	0.0695049746174269	13.2527422607523	1.45065857055278	-0.984077603044408	-0.457905776939477	-1.20071900986204	0.519533907536286	0.1444421915462519	5.1808077165350405e-20	0.151758700291839	0.328783068385345	0.6485710519432609	0.2342854796497099	0.605180705451608	0.885605195265909	0.5743114288684247	0.7648717856125492	0.9860661761035464	0.9808291779237112	0.9805496435511396	0.9594228098495788
MRTO4	4.96793070257713	4.988770569311829	0.299871417047042	0.7737168844059521	-0.623282232593433	-0.0039970618787052	-0.244943095984582	-0.231988887002251	7.207854570610309	1.4175755401227	1.87008682568111	-2.18586173736586	-0.0149378554496363	-0.299329395153961	-0.426517112291908	4.08887658897965e-07	0.16122683638629	0.066391223307683	0.0325200721381427	0.9881283245989542	0.765997339309201	0.671228004925032	0.5879548830473541	0.51228549221046	0.9338427111726008	0.9994170067700966	0.9894066999169916	0.8720775828238556
USE1	5.4227664412416505	5.550134086007691	0.2529167084439659	0.195292409274709	-0.336375469876755	-0.179290902187343	-0.156450928828543	-0.788379957744569	14.3707150885453	1.7296807399430298	0.722793677084524	-1.7353312549643098	-0.98555313851736	-0.30795929460499	-2.0255125622225703	5.77351845544927e-05	0.0886411738630471	0.476201137424474	0.0875588200118732	0.328246957313433	0.761442271377207	0.0473755785992819	0.471688905792004	0.8415821499502708	0.9420015652571148	0.9843236633841882	0.9894066999169916	0.4118477133860519
LAMA3	3.0861934636817097	4.9175265509061	0.195904425126504	0.500458245996022	0.0144097360757591	-0.0736636386037249	-2.8343978528612994	-1.38151718255655	4.46735660096231	0.549415343813816	0.70270150782479	0.0302463482003693	-0.163362163607473	-2.12190721326292	-1.46000149589438	0.000355008563839	0.5846471137386391	0.485183843501681	0.975964966091738	0.8707487500241679	0.0397373999939349	0.1493809477870339	0.8710033428027502	0.8457225543611677	0.9998826496687836	0.9994170067700966	0.7062140308245249	0.5378114069323282
AP5M1	4.218950095394471	4.12980039374779	-0.373080744441536	0.7059927127968991	-0.0004904993149135	-0.2261631479113829	-0.1540629848778049	0.5742324025228019	7.675002075478929	-1.52235726014915	1.6919726102921102	-0.0015354316444103	-0.7501030632241461	-0.191481844220242	0.892550962086477	1.20624456160268e-10	0.1328455883322609	0.0955150585326161	0.998779679291194	0.455941398974939	0.8487543048035631	0.375441468104017	0.5465451479468578	0.5591147621201419	0.9998826496687836	0.9982190867931228	0.995595046085138	0.70606871028465
ANAPC4	3.70330571067648	4.05677588826223	-0.0857454102710616	0.534711214761189	0.0823797134909409	0.1673906004253419	-1.00197015736996	0.7495618166626049	5.953504281885491	-0.3688944367793029	1.21000047617396	0.274317965307448	0.5923702798831441	-1.16657799480245	1.35149123501856	4.83932932527007e-05	0.71342512136593	0.231892413946192	0.7847238570169829	0.55569092123466	0.251400918718963	0.181472894797117	0.9249351722915214	0.6976812448909085	0.9860661761035464	0.9994170067700966	0.9023635267162812	0.5690271803094334
KCNQ1	2.11363874118428	2.2958363221778	0.404348273711519	-0.894298992583349	-0.418370243088133	-0.4909127117424129	0.56779937944699	0.957837220871484	2.44188498601348	1.44449673747792	-1.62957176083081	-1.12322611153401	-1.39696477241383	0.512242178551413	1.39793064383134	0.0327121019273903	0.153671940769957	0.1089561860801109	0.265596357852243	0.167308864693044	0.611949245779229	0.167387276490492	0.5773959843631888	0.5750132787359703	0.9790525017391072	0.9700970135100634	0.9805496435511396	0.5572806900142724
TRAPPC3	6.17293276375863	6.3367775307575895	0.111160006204306	-0.298690829466373	-0.2246559082821499	-0.2146814271239399	0.1768480362464299	-0.0713149326724398	14.9071550660069	0.752132804586744	-1.0702767630026	-1.15178141249482	-1.16791919342845	0.3336452522587019	-0.196287966308166	1.59520685751565e-08	0.454729048140826	0.290024872663813	0.253697350826371	0.247193722788948	0.7407432811399929	0.8450390848292759	0.813022405311752	0.7361878451125822	0.9760056262733232	0.9808291779237112	0.9891318365610788	0.9454177859930036
THRAP3	6.583241256481509	6.62895508429807	-0.0388282372656047	0.459409421827976	0.311057749317853	0.3371916800416539	-0.503162860839229	-0.433185525130007	12.0220054530975	-0.2457272147668039	1.47255145417613	1.49933635225836	1.7356697257279	-0.8033213694975071	-1.11650651125831	2.91902253896763e-11	0.8067108045796471	0.145858714568563	0.13879578828117	0.0875091813550053	0.425526752024031	0.268640463665499	0.9559010167408828	0.6132996178694039	0.9630575457362762	0.950406039053776	0.9584891526701712	0.6340665164522602
PHPT1	7.064819414255611	6.8417523669363	0.5130454945437429	0.212534338192177	-0.0535997764872591	-0.156189499598034	0.0552297393364444	-0.228561800755029	10.8308535726918	2.8389798540736098	0.586080985691473	-0.219414334325468	-0.676007649025186	0.0780724748311257	-0.525071549533644	5.5860039701952704e-11	0.0061153954130895	0.559918652970411	0.8270362470857819	0.501494556975038	0.9380548347564992	0.6014553909218741	0.1787689611300341	0.8766534340389642	0.9885028510516805	0.9994170067700966	0.9993862030026268	0.837170793290669
LY75	2.45591648490482	3.73137665345482	0.0885178228705659	-0.608001356514863	0.3389452977019519	-0.326594873202009	-1.32243958093001	0.9454803077981228	3.90329341541309	0.321324876777622	-1.10333005017029	0.934916045653895	-0.942733671526314	-1.19170037014885	1.45032318335785	0.001058449491968	0.7490511772627221	0.274223365449548	0.353399076073315	0.349421041060666	0.239948427384912	0.152145445152639	0.9395932621199696	0.7285694800196475	0.9845183917798384	0.9843236633841882	0.8960858622682308	0.5407830739290288
ARID4B	6.498063935686639	6.71031732554333	-0.149712252763429	0.486496955375186	0.127170193509833	0.267163413996785	-0.496288655580497	-0.2932087461801779	12.0171972221733	-0.9824291642778828	1.61567766604053	0.63797322039511	1.42963661841564	-0.7963046298301091	-0.774785903717241	9.19053918725611e-13	0.329735833124604	0.111092371348359	0.525823703094517	0.157788098646181	0.42919111209451	0.441468754171886	0.7365108999924105	0.5780041352774088	0.9860661761035464	0.9700970135100634	0.9584891526701712	0.7527259464584999
OPN3	2.70870401354367	3.0146641337152404	0.0249185673353608	0.0526643223446163	-0.0027700006250822	-0.172799023709272	-0.410841436299215	0.875933415727977	3.26177929948389	0.100117836828448	0.1079761712932509	-0.0086445790707447	-0.570268684670349	-0.392461865347164	1.4107426376339098	0.0036621736908055	0.92058122616917	0.914354868365728	0.993130544549823	0.570561310856197	0.696456041961122	0.163496751460172	0.9833156734228556	0.9779741251744428	0.9998826496687836	0.9994170067700966	0.9856993371562288	0.5536904429642141
SDCCAG8	5.351984519115231	4.9540889387246105	-0.322477031663813	-0.196234033394778	-0.143434260289779	-0.0777453136003929	0.865193353591264	0.775041023076243	6.14962992869324	-1.42746139236354	-0.441479216096974	-0.4900333486216089	-0.2818059478222299	0.9564072949446278	1.48448234722192	2.13896393726705e-06	0.1585366348871029	0.6603661346112739	0.6258349758841321	0.7790295708111941	0.3431165268569269	0.142890428101098	0.5846403728758831	0.9106700248300482	0.9860661761035464	0.9994170067700966	0.9366398572158132	0.5315050427312421
HHAT	2.26460872369412	1.94117002887828	0.223767593226272	-0.682595082007369	0.172251597254397	-0.0941915437288335	0.578456899463134	0.5048977191025229	2.215876367861	0.7237006462838841	-1.1736005472122	0.4225538531659629	-0.245163012107135	0.5164593916381061	0.6604989051434039	0.0503264881741559	0.4718875897874739	0.247125900988458	0.674044876066255	0.807120532224108	0.6092636711177061	0.511389993320434	0.8220347135989676	0.7103106912304583	0.9860661761035464	0.9994170067700966	0.9805496435511396	0.7917501698245275
KIF1B	4.56250422546909	3.73048114934983	-0.531029955465537	-0.0378306793836704	0.208422262588736	-0.107532349884713	1.2819572123520602	0.911388748166148	7.72979878170099	-2.57133048851784	-0.108260276920794	0.799649196705269	-0.43749651955422	1.8595085581301296	1.7016054296126597	0.0005254749943637	0.0130819429847392	0.914918903450174	0.42711815418103	0.663517360798945	0.0789188939420567	0.0938548267738805	0.2317692850010382	0.9779741251744428	0.9860661761035464	0.9994170067700966	0.7764208137770878	0.4734731893382972
FOXC1	5.28088762977475	5.73498237915838	-0.342469154572992	0.0610850579112796	0.499625652262385	-0.2389741658301639	-0.229557961397897	0.847243617161516	6.70632772113726	-1.57276682298999	0.144964287470288	1.7945863003028997	-0.898929207720042	-0.245626348040561	1.59370085696491	1.65745032470148e-07	0.120999805293453	0.885195895984272	0.0776365741656613	0.372211557431899	0.8068202996624251	0.116244671113943	0.529305264079721	0.969643522527708	0.9420015652571148	0.9852771582514344	0.993162621713582	0.5003940190028808
TBC1D22A	4.3520800700544	4.657858571369809	-0.1198138102938669	0.3982674316537299	0.0328791505522851	0.111135922086011	-0.594682562722292	-0.4208725687193259	10.6258196502821	-0.625612975771606	1.19083891042522	0.131694639254009	0.4769322351785729	-0.937847930775954	-0.819101588780709	6.951267275573989e-05	0.534148681043857	0.2467482895699849	0.895667331193937	0.635245433037725	0.3581655115387089	0.4158840913391379	0.8508746670096956	0.7101935466283364	0.99671226128492	0.9994170067700966	0.9430917503256055	0.7327129575842241
SYNE2	7.32127972430969	7.87455381343794	-0.6174385726767889	0.396392063141125	0.3877897371546819	0.359102868880549	-0.8705478480253449	-0.923218119127797	11.4334865131034	-3.3376171674711204	1.08509952548797	1.61342810112857	1.60574372660848	-1.15747162961408	-2.01381361891788	2.33817042892751e-12	0.0014449224951779	0.28194834984649	0.1117291460567949	0.113408639389079	0.2517457805791689	0.0484937373850473	0.1013797259818074	0.7339520748444076	0.9499794539348188	0.9552909198551206	0.9027268030528228	0.4143535636473422
ATP9A	2.62420150499506	2.64701049451879	0.0877468728191419	0.2363998323950439	0.303572939862046	0.0997676846819143	-0.6549305746856949	0.620228913957523	2.99085753502484	0.280892933281584	0.406346424945755	0.750011957441649	0.261241334849614	-0.577168653043867	0.80705330974923	0.0123120706357196	0.779698972096837	0.6864366973366479	0.456007272599371	0.7947521021568119	0.568040547992616	0.422723205662412	0.9474435933333668	0.9191610408206404	0.9860661761035464	0.9994170067700966	0.9790589947605056	0.7389891036090858
FAM168A	3.0429802938677	4.439916709166621	-0.223990100395113	-0.1539566633259119	0.3617037042713039	0.2196390947206099	-2.083984568692	0.0811748818326425	4.41647340681997	-0.7088312188183691	-0.2545419494241099	0.901497079123365	0.585461787844755	-1.727135105771	0.105060293302882	0.0005977864583844	0.4810431359767709	0.799993801779245	0.370730061376012	0.560307479945276	0.0927908858820164	0.916674712681243	0.8273966550882117	0.9517241934690646	0.9860661761035464	0.9994170067700966	0.7773503028958287	0.9725537005444984
RELT	2.10130480365195	0.679193100556504	0.3756455236368499	-0.199628231719497	0.0277484781793439	-0.0487712822237202	1.4690206635234198	1.32268526849522	0.894994409663005	1.22861188110009	-0.368753142704082	0.0690629773988941	-0.129079941598887	1.39125511539325	1.7108385086124	0.4084105187629621	0.22437076047958	0.715949641774082	0.945172381577118	0.897757222337547	0.17957280902606	0.092128051317724	0.6523398510036517	0.9272353234597108	0.998893651063028	0.9994170067700966	0.8605665789025401	0.4715589921501908
GALC	3.4396996976953296	3.5505451383709	-0.42189798575558	-0.373883864752385	0.4246366394145109	0.7637887141967851	-0.306728010687591	0.108375820124841	6.65843629414182	-1.98393014608577	-0.989854271912979	1.56227170919173	3.0501166814627703	-0.42133050758886	0.1999199686766919	0.0002086291757857	0.0517138722381688	0.329594337551923	0.123392502345056	0.0034027142370757	0.6770645354488011	0.8421980818456329	0.3895475395805599	0.7653346386804429	0.9554076691222716	0.7231073721583484	0.9837951643601948	0.9447019822389529
NOP58	5.88975198866878	6.10321379232761	-0.2776042370610219	0.4641897293282079	-0.140396417723982	-0.0069512603810771	-0.200865469841988	-0.507038237909209	12.4915176388168	-1.93824801029316	1.68376137990215	-0.758201347537198	-0.0398033106246364	-0.354289872269191	-1.3541966760973998	2.0377077198174197e-11	0.0571240021013425	0.0972567076094017	0.451152553061848	0.968375029427968	0.724693278216978	0.1806920642553819	0.4030480713813354	0.5603003400584309	0.9860661761035464	0.9994170067700966	0.9878535352825626	0.568440835155508
SZRD1	5.7956714630582	5.439400687661671	0.115519369921726	-0.07856247747046	-0.1007979406776259	0.109030886262049	0.447984002907937	0.157784608577359	13.5411369176226	0.894042343596953	-0.322199954149339	-0.5994272335138431	0.6938030125585269	0.9193350579159772	0.493333181780025	9.40940384915159e-10	0.3746649155878149	0.748521889604068	0.5510076547186501	0.490316638771025	0.3638011045506359	0.6235442136073021	0.7666197775977555	0.9366985928424454	0.9860661761035464	0.9994170067700966	0.9440589578195456	0.8472061271473569
CUL1	4.65713682452658	5.50896246089337	-0.400914452952983	-0.345074544173658	0.003718323904365	0.448934852706142	-0.707994331791915	-1.80657827933232	10.3969125719527	-2.0604642728957097	-0.962962283118107	0.014781577159948	1.92844342351288	-1.0374137972151	-3.233145974535029	5.46331885242359e-05	0.0434384316529876	0.3423019219084069	0.988252710446646	0.0583223394764191	0.310949902818151	0.0020058223374603	0.3618898319960517	0.7711196032002281	0.9998826496687836	0.9180459095694083	0.932489752939503	0.1350716201699006
FAM114A2	4.39429747384584	4.536029883438401	0.188205966384165	-0.232211763705661	0.345017742068156	-0.040012048978694	-0.127307306627312	-0.168655743938396	9.28766176613083	0.8610755741814391	-0.61135869342259	1.20207707228342	-0.149553213807269	-0.1774950003372289	-0.29461115312975	0.0067234078126916	0.3940836284076789	0.5544794315343871	0.2349978806831539	0.881808510957135	0.861961084048841	0.7693224113834279	0.7826355205184249	0.8744133546959388	0.9760056262733232	0.9994170067700966	0.995595046085138	0.9163857264481314
CYFIP2	1.73461317620128	1.6004130517466102	-0.0302057528533462	-0.782246265525275	-0.123719477551955	-0.0402487095976938	0.4348015562034579	1.32319970747299	1.43233949103716	-0.0937646598953852	-1.23340163581277	-0.29519724369406	-0.1020142271154509	0.335956240308864	1.7399381488139	0.167961704085487	0.925597528427462	0.222153951367798	0.7688112792013728	0.919068547624432	0.7384973417838879	0.08689182792118	0.9839138312066468	0.6888676265856114	0.9860661761035464	0.9994170067700966	0.989105363754062	0.4688687235903739
TAB2	3.85875042375234	3.26039208196427	-0.288110768468409	-0.639007095775129	-0.149625527877306	0.455134635905454	1.19822973561639	-0.0874409272557812	4.19456451475107	-1.22680552112526	-1.4719103355253602	-0.5044272099280229	1.64992272960843	1.2959373452253302	-0.136894635700954	0.0011983260569289	0.224481244162801	0.146609057516729	0.615710358133905	0.103883093959232	0.2045347822681449	0.8915743572361401	0.6523398510036517	0.6141082259222244	0.9860661761035464	0.9520225294264096	0.8823228832433099	0.9625080589077052
GINM1	6.47932450527196	6.796183104500471	-0.372748574197615	0.0416449302372803	0.0516030393487085	0.1349464571963909	-0.290990647320911	-0.205479622722583	14.0046354889904	-2.37873748288371	0.1417261330614899	0.258653854209381	0.725885522732316	-0.4968151099575929	-0.534249216054769	6.325964396928819e-11	0.0203885805228382	0.887788945252664	0.7967342780471169	0.470556688237334	0.621986060869111	0.5950928168258721	0.2752117578196077	0.9698976968196132	0.9860661761035464	0.9982190867931228	0.9805496435511396	0.8338476936353525
EIF2AK2	5.819270145924279	5.926367350549741	-0.297967959586893	0.6119877376702629	0.331310671671109	0.0604128849829824	-0.4414872981663579	-0.117417771723211	9.94043510179002	-1.53517030094158	1.6441132348519998	1.3196458469702	0.253672830619383	-0.609375175308992	-0.2425452290324959	1.3937419401887e-06	0.129739481419298	0.106281637076127	0.1916739001748239	0.8005621302762571	0.5466833229567191	0.8091934976223422	0.5396765943030257	0.5723544948989507	0.9729655848268942	0.9994170067700966	0.9770402237904044	0.932934079217852
USP36	4.38298548548984	5.36521724876255	0.0493306640551032	0.240938557752079	0.362572330186952	0.527541780053971	-1.55995956432583	-0.43242486232015	6.48215147036235	0.20768807773313	0.516792085445571	1.1573264071953602	1.8189754305586496	-1.63180275387145	-0.70411336658204	1.05566087937321e-06	0.8361506733842591	0.6071156344379239	0.251500223580321	0.0736412123953232	0.109039609555116	0.484048022213502	0.963192620555204	0.8925008301230919	0.9760056262733232	0.9466007599329336	0.7912548874768278	0.7760590250542405
KMT2C	5.19155846192392	5.43134167046528	-0.8642262378290909	0.367916653025684	0.245593030449512	0.134508422120491	-0.2127520902163769	-0.322685627546717	8.546678629128861	-3.95546639577466	0.922071174433978	0.90210136066065	0.524119040795264	-0.266665655484856	-0.560343073515917	9.86531094816258e-07	0.0001939892305088	0.360777658672396	0.3703862940958289	0.60200678295848	0.7913511575634101	0.577278705882419	0.0483665467486225	0.782040991397529	0.9860661761035464	0.9994170067700966	0.993162621713582	0.8255078820721742
CCDC85A	3.51799694224038	3.92811230182453	-0.174403323460194	-0.1725511369381719	-0.134181969226463	0.0703287264702263	-0.388038543450747	-0.616409622778285	4.03289833643638	-0.656731595975542	-0.325116838612528	-0.38586529281796	0.215561102741163	-0.3678577621817721	-0.938759976888518	0.0003244315913907	0.5138192070404379	0.7461530953491651	0.7009171815667671	0.8300381661376519	0.714255150807928	0.351596711592439	0.8430120640645156	0.9366071041741688	0.9860661761035464	0.9994170067700966	0.9877323518905724	0.6900992448041093
PUM2	4.78195695691418	5.1975194728908	-0.0668107407427404	0.0988292948631987	0.283723796028807	0.037988183866555	-0.602230240142981	1.39640113564196	4.82964377025456	-0.223352761536473	0.173749365575837	0.7521997016499259	0.107447454575418	-0.485003470010476	1.93323457282644	9.67539691324515e-05	0.8240003706636159	0.862618082710098	0.454764610533005	0.914777775726944	0.6300851555192939	0.0578986982523619	0.9603571945975962	0.9673246127830116	0.9860661761035464	0.9994170067700966	0.9805496435511396	0.4334987724941595
MRPL43	6.165221073470139	6.31351377651457	0.134339810428998	0.181308384304952	0.438088214878542	-0.0143915619256235	-0.462299871020174	-0.409002525960111	23.8192462449483	1.08372867771899	0.856146996259315	2.71437759206786	-0.0960215106350041	-1.15243022080625	-1.21962595314718	1.6165684979168896e-33	0.282551020738116	0.3951106571734729	0.00852396023545	0.9238035301711708	0.253430799587118	0.227082315789238	0.6977637569124481	0.805059307664242	0.8276538177618986	0.9994170067700966	0.9031726553150928	0.6051348248428462
C4orf27	5.7437814117189205	6.53958624412524	0.174246629249427	-0.0218974467343022	-0.2397103731110389	0.069947020629124	-0.970865375112278	-0.147600743302459	15.5375909201993	1.04737363262393	-0.0712091637566879	-1.07979824545504	0.338750620651734	-1.70833006864601	-0.3588686427503929	8.668925698792901e-05	0.299101861202148	0.9438390776692028	0.284420802643306	0.73600995021931	0.103998616582649	0.7209685356198059	0.7141917893732479	0.984932009434646	0.9818060432690094	0.9994170067700966	0.7859873187959117	0.8948554456783764
ZFR	5.36785473098688	5.3420792068807	-0.435127153752902	0.446755490380878	0.174970051884845	-0.0155295341761656	0.0020447939740456	-0.741998397585461	11.006351442421	-2.14302206298867	1.26499857924998	0.6792800769529038	-0.0640493391302593	0.0030047277700531	-1.29813058980961	1.02141127945357e-05	0.0362550189790368	0.216121770371221	0.4994865389157339	0.949148092815777	0.99762630648939	0.1990658861396519	0.3394527003836576	0.6831517777432639	0.9860661761035464	0.9994170067700966	0.999726615527632	0.5834435420488012
ZNF280C	2.3534484213516	2.81342218918442	-0.501411106876283	-0.3837165184853571	0.1189649993552069	0.32161042978852	-0.598667017717962	1.13184989222397	4.33047663372178	-1.80350822311864	-0.7867755299970809	0.3282160015600039	0.952100064062112	-0.6431202490239329	1.71702050695731	0.0119586182537917	0.0768179175250382	0.4433145695075779	0.7439905266916991	0.3451846724570399	0.528435377212784	0.0910241612069196	0.4489725890120863	0.8274321576997978	0.9860661761035464	0.9843236633841882	0.9742076387963128	0.4715589921501908
TRAF1	2.03664696210861	0.056984138891856	0.208283945125366	-1.4859549552208302	-0.162748737282754	0.7931379971350649	2.72978362043096	1.57026319414554	0.0798381520270199	0.674482024299162	-2.8091212844657005	-0.39821271963363	2.14773272140394	2.61213461142495	1.98458496145551	0.93661510490095	0.502434098438119	0.0065808354931917	0.691798719821653	0.0355274200426481	0.0111991189423029	0.0514812889465181	0.8373071411200133	0.3734552040288182	0.9860661761035464	0.9001040596972367	0.5792098169890273	0.4208321534734522
RC3H2	4.582570246902129	3.95461278978686	-0.0032422951939551	0.1188638097303169	0.182187208542282	-0.0058176752398404	0.609164352173588	-0.20164875496937	5.6751474255785	-0.0166027997921854	0.314485208107037	0.729889300714903	-0.024818891766665	0.771785528052499	-0.3931493257506289	5.377925554897441e-06	0.9868069045014608	0.7541863955181509	0.4681775989537129	0.980278189542422	0.443705827078301	0.6955869870501851	0.9966256798509294	0.9389449551460584	0.9860661761035464	0.9994170067700966	0.9607897933261496	0.8850818925861654
TRAF3IP2	4.60749722875525	3.39516876858595	-0.222752581424176	-0.2159013245851669	-0.426136458391234	0.260131777972565	1.82925751332662	0.8969606948352429	5.928423422648799	-0.9920464116371408	-0.552679191560449	-1.47249043060475	0.971803601466386	2.3401584221006497	1.5429014536621397	0.0009178235847691	0.325379507698811	0.58507234803495	0.145904642134864	0.335071508949873	0.0293151927203456	0.127964541401958	0.7330629523051493	0.8837539510422882	0.9645237404976696	0.9843236633841882	0.6645234234675547	0.5142675398183292
DCBLD2	2.5717726424835603	1.6407400899533302	-0.356831219144681	-0.058938739421108	0.393495173240999	0.0297659751783785	0.95056346442795	1.07242990305282	1.9438559185153	-1.40318326249987	-0.12429844959918	1.2441568944058	0.100298918774674	0.944383806716368	1.66158480442113	0.0665789231517608	0.165461334388339	0.9014952763485268	0.218008358854302	0.9204224034504352	0.3506161109203279	0.1016475778257569	0.5947251621800029	0.974783449747398	0.9739800606846222	0.9994170067700966	0.939798329366474	0.4852574166711061
SERPINB3	2.14035157921878	3.68550029539256	0.393365236949127	-1.37703633225728	-0.499226077225385	0.0536252387666884	-1.04974309202069	-0.286718187328596	2.2219018542254103	1.25720932446441	-2.0087602631405	-1.15858006142377	0.13394399331331	-0.7035963352389599	-0.3765696702936879	0.0362394936284841	0.2135781908027819	0.0489925755830961	0.251217363272426	0.8938961815653679	0.4842739943190139	0.7078158118757031	0.6415857984319507	0.482191876697582	0.9760056262733232	0.9994170067700966	0.9688218221314776	0.8900904742445472
SOAT1	3.81850873677306	4.6375766264466	-0.283147974171375	-0.6478666545910191	0.1540430185940919	-0.0449423359054684	-0.2286498030254339	0.0119797617879129	5.5597791785271005	-1.30308907964419	-1.5577330192166798	0.554207196557745	-0.173370449650006	-0.2459146980798739	0.0206261842583628	1.0085387365046902e-05	0.197526825988978	0.124229670813079	0.581454716001997	0.8629333622718929	0.80671439417961	0.983613325396236	0.6250215288190839	0.5906543814233514	0.9860661761035464	0.9994170067700966	0.993162621713582	0.9936940016925327
GDI2	7.186097295403201	6.92910447651471	0.195246110960401	0.127193524737249	-0.0351090908278525	-0.2438761003478589	0.297688551227928	-0.9251576776359608	16.7725787891547	1.60829942356277	0.539278564491664	-0.221268839534666	-1.6303121518185202	0.6345803338203431	-2.9607102192777206	1.7093771558528802e-14	0.112831384325113	0.591616538776583	0.825596836786973	0.1079906702600759	0.5285318244389501	0.0043812283930383	0.5120708886983215	0.8867263474570868	0.9885028510516805	0.9520225294264096	0.9742518770706732	0.1876845994160234
PRDM1	3.59595990364677	4.976505997733209	0.701149746759676	-0.123786574579623	0.388868064513652	-0.231069834554609	-1.38109233249042	0.506307561010109	3.95742106810066	2.29058099283225	-0.20002771775881	0.90908777498698	-0.576440222932079	-1.0348255365161398	0.650366805698343	0.0003720946433354	0.0254916215363839	0.8420991298905129	0.366855470860135	0.5664238450389449	0.304714768859736	0.517938804319565	0.3012177810191163	0.9629358810356544	0.9860661761035464	0.9994170067700966	0.9302923002213128	0.7952412767395741
ATG5	4.96572274480712	5.172447724681501	-0.285634905078229	-0.172546157763051	-0.263228056197506	-0.253698142879089	0.2757687506578689	-0.501489204058983	16.4586085767856	-1.93548980492109	-0.691548475871136	-1.35692313843086	-1.3869109208443502	0.580015236205747	-1.2207548166005702	1.1033958627296202e-24	0.0573507072443015	0.491722034237525	0.179572357911572	0.170280593793717	0.563940830524665	0.2266574108592589	0.4034873798338423	0.8496585039929629	0.971365852287702	0.9700970135100634	0.9790589947605056	0.6051348248428462
TMCC3	5.00612940362692	4.87148807354712	0.344043605851676	-0.075585475116442	0.43803936375311	-0.8275605075911009	0.33853503543561	-0.737840513965545	7.94537852396555	1.91782513938356	-0.212667587847587	1.85886187885584	-3.63171780351473	0.487598036858976	-1.57821803290288	6.39619973273514e-08	0.0597797718191154	0.832285777809628	0.0677275657065068	0.0005683605591959	0.627909853483864	0.119801029132468	0.4118128031002278	0.960914512839962	0.9338427111726008	0.5572482635566388	0.9805496435511396	0.5031505760397597
PITHD1	5.608253956868321	5.6527931556582205	0.1939704029218189	0.1093592704257219	0.113959903999674	0.0303607905911662	-0.164464733559576	-0.511403047857659	13.924066365501302	1.02804674052363	0.339002543197751	0.460993716093556	0.132664473522298	-0.268215953730422	-0.982754658290218	4.89061906415576e-21	0.307797647561391	0.7357176221618541	0.6463659221712161	0.894874971320246	0.7893957195924319	0.3294288635806879	0.7201943521675793	0.9341624816969996	0.9860661761035464	0.9994170067700966	0.993162621713582	0.6770938778349057
MTA3	3.65122478372478	3.92766669736865	-0.0748302033708066	0.938990770283075	0.129122953790479	-0.0979670089007942	-0.945840291284383	0.149599919179421	8.072687226724401	-0.35188074084616	2.5194627480451803	0.46553282544634	-0.374582235636386	-1.33371599298203	0.2716133227415919	0.0048746955848726	0.726489268445085	0.0271871960967757	0.64333624899398	0.709527009871932	0.205440988842209	0.7868573091057209	0.9298796884623842	0.4519771279866678	0.9860661761035464	0.9994170067700966	0.8823228832433099	0.9239974649742918
USP13	3.13220269410938	3.69992953980145	0.154509059386067	0.4596263384345729	0.348686670198842	0.1568253694793349	-1.38030124343815	-0.213965299859332	6.63513479267654	0.5939515890293721	1.02339920170083	1.01398245915122	0.484953173514698	-1.62615032586202	-0.31313211343434	8.08990919494328e-09	0.5546381667632939	0.30997195673751	0.3144092561253619	0.6293653742461839	0.108832125248288	0.755198478405996	0.859460749227403	0.7496088559924362	0.9845183917798384	0.9994170067700966	0.7912548874768278	0.9118392690244616
ATP11B	3.88645330365643	3.12880600466014	-0.0236550097715798	-0.145812215529873	0.4509881448808	0.279920907864784	0.8141863128426451	-0.108073716956005	4.10730965992104	-0.0995856892236094	-0.331099122715806	1.50888899303388	0.994658311415902	0.882908966327848	-0.16663561437497	0.0010373224405761	0.920987789488844	0.741801018099358	0.136263894424142	0.323650620067518	0.3835724991283279	0.868207969214593	0.9833156734228556	0.935880674103292	0.9614353777423074	0.9843236633841882	0.9498032912265028	0.95096244461644
LAMC2	2.06900641536746	2.06881045683037	0.2975517826554411	-1.6141558440702	0.107275740888913	0.478755258267811	0.440645699594311	0.192277067041878	1.49349414734721	0.824021790382426	-2.1631009280501003	0.219750455466499	1.06131162883457	0.290964816237028	0.2158936605028409	0.145763837968198	0.41311341107971	0.0342770064998383	0.8267816578475699	0.292636326551966	0.772114918118304	0.829789357159576	0.7930962095124029	0.4599554875051546	0.9885028510516805	0.9843236633841882	0.990092079251666	0.940031801661737
CDK14	1.76656174658689	0.556012409746307	-0.258823245506693	-0.912169770417864	0.0316578411328309	0.219372332552733	1.78651731371627	2.0575173534624898	0.8535566286539928	-0.896155740723508	-1.8498975190934095	0.0833776258402936	0.622259185171426	1.85745059335764	2.9543617830246096	0.3965341448486379	0.373528038622479	0.0689460438686535	0.933811521660504	0.5359821753457941	0.0678490279923509	0.0043798691877237	0.7658154596711313	0.5163846082331229	0.998893651063028	0.9994170067700966	0.753816088762123	0.1876845994160234
SEC61A1	5.43843155351603	4.20543969052844	0.48610209164711	-0.172253808855934	0.31164053720508	0.274882676074257	1.31217667110347	-0.6269084635296179	9.137368317825882	2.38718958818055	-0.498278018242254	1.1803515422698798	1.13769914734653	1.94102438875418	-1.05638963995183	3.25852959178409e-13	0.0199426532421991	0.619996178005677	0.242228893837338	0.259487489131693	0.0566617346382928	0.294761629217766	0.2740514654590228	0.8977044922353319	0.9760056262733232	0.9808291779237112	0.7409838927601071	0.6534208490123339
PPP1R12A	6.52667916380867	6.90770479458277	-0.327376681899971	0.552849517195968	0.112177313468352	0.244184665695626	-0.723537710212022	-0.7093407457425591	15.3116761482095	-1.95147598631538	1.81267026213534	0.523247927105737	1.22060788034908	-1.2280798116023002	-1.59416980601685	8.03366665330201e-08	0.0554122673623556	0.0770407282182801	0.6026159165660141	0.226807571390271	0.229368409073628	0.116033207654044	0.3995876361933597	0.5264733868560683	0.9860661761035464	0.9808291779237112	0.8909061227074165	0.5002479761362514
RASGRF1	1.95079044990172	2.79126392437238	0.49354299482974	-0.9191152921837108	-0.382805204489514	-0.255143281018412	-0.800398049975722	0.8270799610757859	2.84332252846196	1.61083922263696	-1.48317149955372	-0.904420521720707	-0.6456183343996309	-0.690078484457426	1.22400227047332	0.0109822579351863	0.112207270484685	0.143562019057082	0.3691708474006189	0.520840713700143	0.4936934045375	0.2256501104281099	0.5105954884821083	0.6089513852884781	0.9860661761035464	0.9994170067700966	0.9718121533389988	0.6049276385420245
CROCC	2.79355856443382	1.70452629501142	-0.0643044195890227	-0.49734503551456	0.207360034664583	0.2779913520654339	1.27521116438772	2.5268126252068703	2.0071514628279	-0.21991179101276	-0.92509820711313	0.5478510649174659	0.7884329442819209	1.17142804421902	3.7932595621869294	0.0747559794525217	0.8266418505537372	0.360183156342775	0.585713898034124	0.433400922211892	0.252093035499205	0.0003396563113996	0.9616047690066544	0.7819475142623984	0.9860661761035464	0.9945226580161992	0.9028308203643638	0.0692024002938079
POLR3E	3.67136394564924	4.39443660150327	0.370003208339044	-0.2199672552066439	-0.3383994337078319	-0.087700488638481	-0.5607705985122851	-0.3666365579710109	5.77343808901245	1.5358804640858	-0.473387313531211	-1.04983393419085	-0.2910679225830919	-0.6108459050159271	-0.584854794949602	0.0001132709331054	0.1295498658195369	0.6379188719022121	0.2977568737218229	0.7719411274733171	0.545524125072681	0.560856989771702	0.5396765943030257	0.9037286932581872	0.9828431447052368	0.9994170067700966	0.976901203737518	0.8180349400499478
ATP2B4	5.32684974544321	5.49337755092957	-0.417052830260666	-0.0539918266221679	0.380597924677084	-0.0269603028347773	0.0563553122965327	-0.91966133738965	9.30294119884536	-2.48921588773444	-0.1685975708446449	1.80059799099608	-0.134812179320475	0.0840651225775094	-1.99859417483767	8.151452716429108e-10	0.0155100858463834	0.866649940772895	0.0765680236086059	0.8931922711983491	0.933327689863132	0.0501426639815333	0.2434275347375108	0.9683521988545044	0.9420015652571148	0.9994170067700966	0.9993148980909372	0.4169095395671619
ZC3H11A	5.82493270084025	5.99326316667264	-0.4218567363206789	-0.0329342772930034	0.314149416571942	-0.119083482117387	-0.0169044518084658	0.56093316170159	11.7138302978757	-2.43191906679821	-0.101972517715958	1.41554417267597	-0.5657417770629011	-0.0265189955305454	1.3531315809573	2.36094112174554e-08	0.0178316654660459	0.91917475707871	0.161757166131884	0.573548582846083	0.978997057677637	0.180945477846595	0.2613998905616718	0.9791123340001484	0.9693217644061048	0.9994170067700966	0.999726615527632	0.5690271803094334
RIOK2	4.220583655103081	4.26288022482577	0.2794509527605759	-0.4248186794626789	-0.354398228739514	-0.21297312216813	0.3544622477269629	-1.09653932936863	8.74212485761313	1.3101713853813	-1.1343836449779	-1.24683048449831	-0.799216814003511	0.503868059669138	-1.79736514092823	0.0002495522512196	0.195697043674248	0.270032714592574	0.217371640878564	0.4275333870791911	0.6190724933373121	0.0771895112810663	0.6232586674771439	0.7263466313662668	0.9739800606846222	0.9945226580161992	0.9805496435511396	0.4577762139142751
YIPF1	3.58898993990512	2.3930429738512595	0.1863680874266849	0.414007737412418	0.41811493378521	-0.0747925550046826	0.926707377059441	0.543143334912679	4.69887886188616	0.826577986908204	1.0792499775686	1.43613596514761	-0.272881017776675	1.23786417408131	0.8917840417241261	1.43287051341806e-05	0.411547368061646	0.284526972927424	0.155833817727069	0.785823259641457	0.220288378328098	0.375849350335932	0.7928034997465816	0.7345690553815581	0.967809517403362	0.9994170067700966	0.8886477065474244	0.70606871028465
NDC1	3.01606230735586	2.8471134838749097	0.268759542030637	-0.287702711960443	-0.609323271025417	0.0507354660798534	0.3996369852576379	0.6051463186469301	5.96698095911474	1.2382385429350802	-0.7631643095548158	-2.06640141742185	0.186653981230288	0.5556705030555501	1.09813669398441	1.1539491822955301e-07	0.220150501843042	0.4481694427765921	0.0428423656052634	0.852522356177274	0.580373489350922	0.276259046665726	0.6496746517581278	0.8290733934539598	0.9338427111726008	0.9994170067700966	0.9790589947605056	0.6397616111942753
FLYWCH1	3.68075631877776	4.12664942856014	-0.481663066453628	0.277375827085313	0.0175716625676379	-0.0163540916071848	-0.601290331610519	0.210831294147862	4.902653340937111	-1.7134452854813302	0.5311271804247489	0.0492244030312948	-0.0487730218971479	-0.574355808376164	0.296031904510742	0.0005622849195707	0.0914903389273306	0.5977170421885369	0.960893963269937	0.9612520849083308	0.570144181592787	0.7682174320288441	0.4764951777562466	0.8888201257861935	0.9995467721892816	0.9994170067700966	0.9790589947605056	0.9161906107078576
UNKL	3.02410595143014	2.81102011232331	-0.115789612008201	0.419069834858101	0.147630190630737	-0.154154555916213	-0.195524898392796	1.42298422067776	3.82289451891792	-0.39619457048494	0.794830275666278	0.3884180404201179	-0.4289390912838621	-0.193088357750443	2.08435551813744	0.0055443713512966	0.6933279466478361	0.432972685451435	0.6990344342451899	0.669474364533953	0.848416302494843	0.0412409648695224	0.918497363663446	0.8222659675800384	0.9860661761035464	0.9994170067700966	0.995595046085138	0.3998373714764945
TBXAS1	2.07652291688904	1.7435095266077	-0.0276932158069503	-1.6646175467041	-0.2849464605719249	0.106173848766346	1.42749561525459	1.57336752617443	1.45627376591615	-0.0869105566721276	-2.70759872490586	-0.6843537670778389	0.27701541448232	1.06344283548799	2.03778148254599	0.1597624124450549	0.931031019219454	0.008693122168608	0.496293115579349	0.7826898030811851	0.292777222805601	0.0460111790038168	0.9852017373660132	0.3777551280158638	0.9860661761035464	0.9994170067700966	0.9257872523646486	0.4089120630997366
PARP12	4.5198422277985495	4.20793631145629	0.234902014836326	-0.049622047008274	0.187585107810938	-0.0010269049186674	0.16755354921132	0.1072970605730469	7.126532639828779	1.33562307661655	-0.141549909236268	0.7995951360750491	-0.0046244378583363	0.246199433071741	0.251841718601662	5.52253689015564e-06	0.186642036585923	0.8879193314168531	0.4269657604540099	0.996324888865837	0.8067418901729789	0.802055879084942	0.6165009742006649	0.9698976968196132	0.9860661761035464	0.9998035121396266	0.993162621713582	0.9308896111298196
ALDH18A1	3.13746364034138	3.33829692830619	0.0703345676614029	0.0432747520023178	-0.106345180917504	-0.199177409539561	-0.0969807549867135	0.46392067213749	3.5803657213036297	0.286766233732755	0.0896921310016745	-0.3292537783889339	-0.651529862433968	-0.0929034524354176	0.729826109082189	0.0013616497551097	0.775266033828263	0.9288123196342172	0.743076189252021	0.517107879394504	0.9263210890603852	0.468332477679832	0.9460933257907844	0.98115056500174	0.9860661761035464	0.9994170067700966	0.9993148980909372	0.7653946071172462
TARBP1	3.36272521052225	3.0392678525030203	0.0683246153585228	-0.221644883676755	0.398331040044038	-0.0131294674958955	0.357090427310294	-0.526202643163195	3.09262598720717	0.250571981738441	-0.39658176845872	1.07856425953391	-0.0375726015711168	0.326040968804728	-0.7484911274230699	0.0049365524087271	0.8029889528292379	0.693012738778348	0.284927777378459	0.970148517713622	0.7456242040846122	0.457097907487959	0.95437206956326	0.9205388575193824	0.9818060432690094	0.9994170067700966	0.9892412435297552	0.7595262510583723
GATB	3.04967399335432	3.99517654565643	0.429290682654907	-0.107296203343249	-0.390861595046645	-0.5013470337149	-1.01476451528097	-0.7438789666112241	5.389647254632161	1.79399400839112	-0.2294343575213709	-1.21789678694351	-1.65597252742381	-1.13018209271563	-1.18360628239728	0.0001525685466321	0.0775818700303641	0.8194543297985161	0.227740161393035	0.1026247502364819	0.265981845448703	0.2412168364782089	0.4514251000858096	0.9597772295793612	0.9760056262733232	0.9520225294264096	0.9120662564262272	0.6147948906453145
MXD1	3.00636697627671	2.66699760776449	0.0732441474407761	0.0589223836504935	0.8128458257304878	-0.426978516056323	0.161877438291869	0.538903310346488	2.9062829145679103	0.278590191978506	0.118397970838514	2.44551979717085	-1.33673586388338	0.150488172824563	0.7793321141371329	0.0122386036908679	0.7815061005385491	0.906152220278474	0.0172898654830063	0.18613936029971	0.8812981418532181	0.438893256224201	0.9480305016075434	0.9762443786101662	0.8339316480084028	0.9700970135100634	0.997261192082988	0.7512677136757543
CDK17	5.26399696796202	3.9248922559859705	-0.169229649769776	0.0696628794313052	0.249935451252303	0.1615174310093259	1.70131883410277	-0.365367788673276	6.521970065861139	-0.8156151398515951	0.188190898730965	0.965389479960275	0.669006401460725	2.2281111921983103	-0.6187572722030931	0.0001113100139993	0.4177553895861129	0.851593592954125	0.337987099458422	0.505932110229807	0.0352898926594293	0.538383525631805	0.7955752772306056	0.9653834972562906	0.9845183917798384	0.9994170067700966	0.6856153350374025	0.8073449672941042
DNAJC25	3.2294458667853903	2.8528065297252403	0.436294922851551	0.864668140128634	0.115387178241158	-0.0684441420123986	-0.4475365662733661	0.425303584629904	5.30901802588247	1.80555039420836	2.0622261120609298	0.359685555811036	-0.22723827928214	-0.556690340970134	0.669555513903723	1.47617097022314e-06	0.0756919682233443	0.0432507697150382	0.720266456579191	0.820962794471682	0.579680513676475	0.50554964767577	0.4457801692929697	0.4695935149891949	0.9860661761035464	0.9994170067700966	0.9790589947605056	0.7889202869091424
SLC2A3	7.22359892442158	7.06953503990841	-0.48073927139366	1.16664315548375	0.828395717766899	-0.147555296386802	-0.123106715930431	0.0503940175376752	5.56513523189008	-1.55374774385724	2.06977388872097	2.21330462279727	-0.42329350556934	-0.0870799790382111	0.0598440891040932	6.06517614727775e-06	0.125505526007967	0.0425489216407574	0.0306544455462934	0.673574796264217	0.930932044525484	0.952478390393271	0.535185687666064	0.4678293943608052	0.9217688695287652	0.9994170067700966	0.9993148980909372	0.9846096554784236
CTDP1	3.3748256163378296	3.41634435128754	-0.005699877598512	-0.4657283677889879	0.0324834409215968	0.3466983917691451	0.0089831350842429	0.196497048912772	6.97061058727769	-0.0253357216261796	-1.21165283713283	0.109794300410026	1.26332486253139	0.0122064279645499	0.3381319671040649	2.0950045948642197e-09	0.979866014090867	0.230099962670397	0.9129160643674008	0.211055312260071	0.9902988927253	0.736370441443899	0.995336024435707	0.6967570343446905	0.9975329918251398	0.9808291779237112	0.999726615527632	0.9022933020611535
YBX3	7.9608455061942	8.70263919216387	-0.1147046845903609	0.326089048718766	0.38583683775255	0.2635218666514889	-0.7074642275986479	-1.03039580793669	11.5860686976929	-0.7070770857272729	1.04426681044474	1.83729389399689	1.3564483936791598	-0.975951656355688	-2.36530786517284	4.06060921557383e-12	0.482280393610783	0.300458834635396	0.0711192306629241	0.180033209661251	0.3327737638431	0.0213000771054939	0.8283701139368557	0.7436687651695042	0.9366281713858964	0.9700970135100634	0.9335513900894236	0.3141846553432153
WNK1	6.42537705460307	6.926707573274139	-0.4917096443826599	-0.5770819298250379	0.5709591477912049	0.389457873673419	-0.273616825725925	-1.62959107075436	14.4537852243959	-3.54124733810431	-2.17355398584989	3.22464574357658	2.37105606175601	-0.502545964172939	-4.23757636252585	1.26824284422083e-13	0.0007623193399652	0.0334965998868246	0.0019991893348882	0.0208023540284864	0.617434678381031	7.824362022935941e-05	0.0819590469323561	0.4599554875051546	0.8276538177618986	0.8632765610976556	0.9805496435511396	0.0478246346010998
CCAR1	5.52392097216385	5.855141226136251	-0.256208713442432	0.442627246335236	0.2243663704972339	0.0445311874465443	-0.528002258426706	-0.448269298927255	10.205378207019802	-1.28297269485913	1.19853629592545	0.883435491984279	0.185730054276632	-0.7278490482999721	-0.85014521314843	3.66833230278816e-07	0.2041286099904539	0.236521783904809	0.3803076416963649	0.853245567689898	0.471969078019318	0.398550616779432	0.6327481410107101	0.7001890442452717	0.9860661761035464	0.9994170067700966	0.9659234659224784	0.7228385076017415
OGFR	4.868785352208991	4.86694337121731	-0.14486894159303	0.183572795134713	-0.0122426818920956	0.270609078448038	-0.0375003103032595	-0.661080428227246	7.3859032331982	-0.577281831016043	0.4054460793810139	-0.0379253814723119	0.9027182275994108	-0.0428628475305446	-0.9633879040124	0.00029303391576	0.565832495406807	0.687865110160474	0.9698670123812192	0.370217243990922	0.966201374276718	0.339194896277847	0.8643380592729587	0.9194554807482996	0.9998826496687836	0.9852771582514344	0.999726615527632	0.6825678527967823
GNA15	1.77622310278968	2.8022822060352497	0.3292504943422349	-1.9706436171318105	0.207892452523676	0.301699723924674	-0.442478194467709	0.8866601354563021	2.22935653763065	0.9101622898680942	-2.7578585326285805	0.427841648229099	0.6684544808807379	-0.305320046658375	1.03527784379661	0.0407572772955394	0.366286037341088	0.0076962245689519	0.6702178255026071	0.506273234273564	0.7616899520900409	0.304702905113334	0.7599827718138575	0.3734552040288182	0.9860661761035464	0.9994170067700966	0.9894066999169916	0.6587696350490211
PIGV	2.5161685787377404	1.40594386026475	-0.02230447970825	-0.0304287519056295	-0.140638322327989	-0.0150190006327464	1.2320460028471	0.9007186521094971	1.95880948007026	-0.0748160766422441	-0.0586450404322513	-0.363761194777846	-0.041544354189138	1.21396415445931	1.15367911451523	0.0940764772906525	0.940627468250884	0.95374707048352	0.7173226153175859	0.96700463088697	0.2374108191873599	0.253045722096994	0.9870902084460962	0.9872865893041408	0.9860661761035464	0.9994170067700966	0.8944865266783617	0.6229779979930938
SNRNP40	5.7429848149896	5.730541970756629	0.426723923914084	0.221061381281773	-0.258812095219146	-0.314267735743221	-0.0194590152465728	-0.5361367536783089	12.6270472955584	2.51116875321513	0.702032452481032	-1.1492773074028	-1.48393017826254	-0.0327812802252396	-1.20492944427908	4.7928110442722e-07	0.0145984739329084	0.48681706089738	0.254741336889539	0.142856627087056	0.97406408597766	0.23285992845305	0.2383642201793044	0.8471176257262715	0.9760056262733232	0.9691191160509416	0.999726615527632	0.6100267792534898
QSER1	3.88505658255375	3.67889988759277	-0.376258169854447	0.224183419244253	0.285003328924483	0.109689351716074	0.107343296328048	0.84686877653915	5.16507179022293	-1.68861936332899	0.537701269518092	1.01271046480031	0.414684854326159	0.1243321481782479	1.5408677579775	7.41971284798807e-05	0.0961995125369943	0.592849067387125	0.315026199918952	0.679762067338095	0.901709631252415	0.128450641615503	0.4857484717905336	0.8872347321725024	0.9845183917798384	0.9994170067700966	0.9991655306561736	0.5149961651332648
MPC1	5.62596533048545	6.11700396525489	0.118629634529129	-0.333834025832548	-0.290281189178185	-0.199357897151076	-0.157342471214087	0.3033789925035869	17.5044037807896	0.7550080039161641	-1.21374203380903	-1.38507252978385	-1.01671106563347	-0.305798118103981	0.772465914072101	0.0002360023905371	0.453985227836862	0.245306479897091	0.171414877568799	0.314089530032318	0.7633000791084559	0.442839835705805	0.8125274211103779	0.7090971618104691	0.9693217644061048	0.9843236633841882	0.9894066999169916	0.7529251361258419
ACAA1	5.07080171811909	4.973610629783081	0.0298878730746955	0.1121101562455659	0.297735308431966	0.0298393185979695	0.0100689655455811	-0.9133089759915072	10.5232715704769	0.156685575632981	0.331780388362466	1.21944018651348	0.130167136458185	0.0155490419190777	-1.7187673472624698	1.3628530885241e-05	0.87601274589574	0.742296993100982	0.22728425390825	0.8968724809934859	0.987717192181459	0.0906865102732527	0.9708846446929872	0.935880674103292	0.9760056262733232	0.9994170067700966	0.999726615527632	0.4711984171732724
BCAT1	1.80867996544538	0.6847947676758329	0.581609653079584	-0.6906438020379511	-0.635071823301764	0.109727785923304	1.479164693994	2.17248600358384	0.59565886934937	1.7424367539229	-1.06828835602309	-1.41984083473699	0.267500823100751	1.1004831505454298	2.8218825808794	0.559782153224009	0.0863512241339903	0.289709913292034	0.1605455625446309	0.7899475229072259	0.277817003527901	0.0064474246795571	0.4668938121953226	0.7361878451125822	0.9693217644061048	0.9994170067700966	0.9208442792102683	0.214600296202984
HDAC7	6.38209920366765	6.308975693704751	0.0424532200871014	0.186704524842823	0.297953851328569	0.157184815941295	-0.14136735813016	0.0821874727393207	13.2514239413423	0.29919482600041	0.687219721908903	1.6343586463114097	0.9224925539226608	-0.254038017766531	0.237149889893171	7.788182334870709e-12	0.765780369971804	0.4945221892854679	0.107138691323454	0.359757372576051	0.8005999024826841	0.8133316234684591	0.9446297689455132	0.8513599148277637	0.9499794539348188	0.9843236633841882	0.993162621713582	0.9336273546817568
SPAG4	2.30899816856529	1.39103764885849	0.320586822531711	-0.263172321752484	0.439959382570046	0.0289326589651254	0.654991340810269	1.18279738079319	1.97967462416459	1.02965688781495	-0.492015010019751	1.07243712251258	0.0751803737008995	0.6317227807176421	1.516613774888	0.0520442057458421	0.307046770014069	0.624392197078549	0.287551043051075	0.940305706905672	0.5298181301310569	0.134288362717563	0.7199403515918371	0.8995288058833564	0.9819260544812586	0.9994170067700966	0.9751693501711044	0.5228990309682032
NCKAP1	6.02272480305691	5.68810896647036	-0.11662542672462	-0.56229921000883	0.24577510803909	0.0950933612183604	0.786216277667141	-0.0059586013686791	11.9515565853209	-0.74841766303986	-1.9489289530083305	1.2379646133913	0.511844260141951	1.35486785618625	-0.0149212842141879	4.2232777557768805e-09	0.456958321565786	0.0564436832854875	0.2202528379203589	0.6105219999862049	0.1837444019392519	0.9881433259691568	0.814551230372003	0.4960324681009699	0.9739800606846222	0.9994170067700966	0.8634274164976709	0.994869935699642
MRPS35	5.31191367176964	5.338272153669349	-0.117573791024998	0.513967562722229	-0.326722982335075	0.147625914074082	-0.111141193442365	-0.5174691125415021	9.87790121628064	-0.6610632992067049	1.52870187934555	-1.4067240921385198	0.680456264961901	-0.167247346169619	-1.09490810778598	4.44437685779619e-08	0.510950870354922	0.132105481479734	0.164352305901165	0.49867089372445	0.86804434633095	0.2778366949063739	0.8414029818315825	0.6003455253322013	0.9693217644061048	0.9994170067700966	0.9958303674541492	0.6410165037248449
GUCY1B3	2.2833567610727097	3.2403717665552403	-0.0397961834730643	-1.2811060064626498	0.251618382589836	-0.0113692321237289	-0.665475128553284	1.09268398817741	3.17997337236233	-0.1233074640768019	-2.0483533685048703	0.5868783087259221	-0.0283530843163758	-0.540874588190254	1.4838772419766295	0.0104258093731989	0.902256429949774	0.0459326450344782	0.559350523486885	0.977468813961203	0.5927118349207371	0.143103415468369	0.977961168731074	0.4769018137791778	0.9860661761035464	0.9994170067700966	0.9805496435511396	0.5315050427312421
SFSWAP	4.8783713446215895	4.96877317483587	-0.2050873603712699	0.4645320366421839	0.0509087520866899	0.1552845896582149	-0.366975656023242	0.762894145972317	8.53366510740579	-1.11979988381437	1.3423911541002	0.218444759531133	0.707841597985213	-0.518573434873624	1.71988096539879	6.580821455702449e-07	0.267025580579079	0.1848745314974769	0.827782168075938	0.481617462368105	0.607331825608059	0.0905244264389031	0.6860322854503009	0.6599309010027753	0.9885028510516805	0.9982190867931228	0.9805496435511396	0.4709946101464726
TNK2	3.1976649216404	4.42141100493024	0.475297028650734	0.0614571316678596	0.274187041392039	-0.25041709727188	-1.8053629476867696	-0.6818402076812491	4.2962468814147	1.5421706547431	0.10018056774769	0.670126681560133	-0.645517469564605	-1.48933800822193	-0.8481259394642701	0.0003618744522882	0.128059017767291	0.920534761157821	0.505208294639106	0.520914630746995	0.1433808085518949	0.399677306923556	0.5379598912579701	0.9791123340001484	0.9860661761035464	0.9994170067700966	0.8259313009480002	0.7229567858758486
MON2	4.16393457368523	3.66420434087752	-0.257257151348768	-0.0626164865325274	0.122819199270323	0.0576736141084393	0.6679128760183729	0.703916618552593	4.60701899143298	-1.21167285429206	-0.153848227689389	0.460391952959042	0.231479378421101	0.748211045495614	1.30611404443502	7.1264956820777e-05	0.230260886558332	0.8782139609333209	0.646838578687821	0.8177009766241141	0.457545143894619	0.196417839011243	0.6558196364679715	0.969481442099102	0.9860661761035464	0.9994170067700966	0.9613922594297724	0.5812442856989698
GPBP1	6.463241826321889	7.0923103511225705	-0.3369924295404949	-0.0225635846713675	-0.0520434597463449	-0.0175274828763571	-0.36458910611203	-1.0044286607594302	12.051071764604002	-1.8884735811481	-0.0646410375525385	-0.221538505334386	-0.0790992083465954	-0.5331144674447701	-2.15631618981734	1.15574592575408e-10	0.0636055466226356	0.9486722823710378	0.825385610368333	0.937202135248746	0.596444050849554	0.0350397343752265	0.4198840380140308	0.9865104055841344	0.9885028510516805	0.9994170067700966	0.9805496435511396	0.3739518318600561
ZNF112	2.2568143802358	3.83227980813923	-0.7736817488233991	-0.7705677282056129	0.622516156137282	0.2196349573317939	-1.70323384169105	0.6003391554519251	6.81342110964836	-2.8621310763752	-1.68021072638022	1.7726854919056898	0.6635732690099421	-1.9754855937354	0.945026670023024	3.94961381740344e-09	0.0056804081572293	0.0977916044556258	0.0810396696317444	0.5093468023579351	0.0525285898631724	0.348199485878451	0.1709331066724594	0.5605232511002356	0.9420015652571148	0.9994170067700966	0.7294607584834891	0.6879620786295069
CS	4.42966741182431	4.54150631026304	0.0682911132701198	0.21308997042202	0.533912084778709	0.412048354115034	-0.64495438599686	0.221387514046692	5.63547762614404	0.292290719986677	0.4856392777920539	1.8312612848426	1.51257686437576	-0.6826750262810601	0.3622886349609729	5.1473349149846296e-05	0.7710450569620191	0.62894826871688	0.0718194729986976	0.135388421720635	0.499363153362075	0.7184251832434109	0.9447650201353566	0.900842946659302	0.9366281713858964	0.9691191160509416	0.9720777801886784	0.8933478305043597
LTK	1.96228993470688	1.74396587917417	0.2785502506304539	-1.16902389989987	-0.831319553327817	0.673961989007289	0.788793375842874	1.4395517562922	1.48985265003425	0.861427263718475	-1.8674498341143104	-1.93639502195333	1.75190402450142	0.595818682216639	1.85960630508996	0.149394849316771	0.3923315489361071	0.0664594271590082	0.0573338292114258	0.0846701980770326	0.5539397274067479	0.0678071355156245	0.7810777952151173	0.51228549221046	0.9338427111726008	0.950406039053776	0.9784677015331236	0.4471685928566636
MRPS24	2.93526725215645	3.10216188200437	0.120355774490351	0.842916587661018	-0.266422896665746	-0.255480343252721	-1.50680711476767	1.24717328410738	1.87355578921952	0.3486552004682119	1.3358434878088798	-0.710374106248726	-0.7194774617930341	-0.937673372370479	1.50458519687437	0.0712251567410883	0.7285743418168721	0.186544181391234	0.4802332782408069	0.474649802653368	0.351940323140205	0.137685775122729	0.931115811297674	0.6623870100786701	0.9860661761035464	0.9982190867931228	0.9398412298318962	0.5242223400349322
ELMO2	2.9634413849014103	2.7581855613144	-0.173503611138367	-0.8129977326154358	0.0865694175947369	0.206201467876056	0.616810244772747	0.2107438685310369	4.650324870957769	-0.642227665093117	-1.76635383063902	0.2448412195601839	0.6257390631494271	0.698313543873027	0.29783656653692	0.0078015902551913	0.523748586217378	0.0990223898957338	0.8075300424014691	0.534264419102474	0.493149625040905	0.7668273283225792	0.8453948006549061	0.5607267364513241	0.9868226723526252	0.9994170067700966	0.9718121533389988	0.9155107552071342
WAPL	4.972208234288019	5.49997753026289	-0.367510488720042	0.5762363668686871	0.405343893740753	0.206785312301756	-0.961800413963687	0.129818081912899	9.69323476130204	-2.02937191961581	1.67366558397332	1.75104058453534	0.9485149396623872	-1.38817221046619	0.288574249738821	5.94544438333132e-08	0.0466235841697696	0.0996805741684698	0.0847436231483212	0.346437433709468	0.173392696889918	0.773880447246795	0.3719337173760806	0.5617117100590534	0.9420015652571148	0.9843236633841882	0.8582503951094363	0.9185207589639766
VMP1	6.195294220834611	8.661697948000981	-0.4224712026547639	-0.199062549910096	0.139767558354813	0.2361008683303599	-2.16992547003666	-1.2181797726118202	5.85294401303644	-1.27557196319105	-0.320657581594758	0.334988217141773	0.607232074089004	-1.40907884545791	-1.2515129650986498	1.93218390997709e-06	0.207082499051551	0.7495502153375909	0.7388036627240508	0.545986929382084	0.163705622336965	0.215665814300934	0.6359406745896302	0.9370969880348412	0.9860661761035464	0.9994170067700966	0.8525753305829467	0.5965684804812625
APPBP2	5.01351561328086	4.89423899096235	-0.201705915668813	0.0675179275502016	0.153789226418278	0.209046579770671	0.13553640143824	0.0137731335385699	7.9529461613777395	-1.08135892298422	0.190849623985935	0.645883849008088	0.940728010182314	0.1859353158573119	0.028496816875851	2.3171472142168498e-07	0.283662493117177	0.849288794078227	0.520685047821823	0.350398041919276	0.8533984928407049	0.977359105418122	0.6984731715417579	0.9647801232117752	0.9860661761035464	0.9843236633841882	0.995595046085138	0.9912117425267636
POLD1	2.68199613335548	1.74766795862205	0.446242746217275	0.26339367695157	-0.268163869126227	0.12514508520073	0.651000183342375	0.4091735440372779	3.05738410585272	1.7626204710050402	0.603913950694232	-0.794739716260539	0.4025914738606199	0.766591048633688	0.595963388021028	0.0032566679199395	0.0827389157379578	0.5480355901097079	0.429702290921927	0.6885903771219251	0.4461432235904269	0.5533016398057421	0.4614642056940351	0.8723289039068706	0.9860661761035464	0.9994170067700966	0.9607897933261496	0.81394236412513
EIF4B	7.63451535640411	8.77323196869238	-0.1181816617742319	0.0859711408930292	0.130720464344779	-0.144596397347708	-1.30357033140641	-0.56295408964162	27.866774654286104	-0.785779256911057	0.3335114067501469	0.6567224191412491	-0.7846369345606579	-2.70128537258509	-1.49583472338534	1.68041874352825e-37	0.434896405376988	0.739838513995271	0.5137140020731571	0.4355612324456829	0.0088303753539346	0.139611912860929	0.8023119718897459	0.935417327259224	0.9860661761035464	0.9951113851413208	0.5339892387564246	0.5271110189061398
SLC6A16	2.17476893678464	2.55665305976546	0.0279466129322242	-1.63529338364429	-0.675564659150396	0.112598244154667	0.8510712687618049	0.23451613098502	2.6549751413938503	0.0941293122848731	-2.77387474712004	-1.65629621764323	0.30146574931826	0.743467926571202	0.31824461887868	0.0153409156759299	0.925303054674797	0.0074520194742885	0.10256407265577	0.7640385286674308	0.461073995283634	0.751371680038746	0.9838393401918044	0.3734552040288182	0.9499794539348188	0.9994170067700966	0.962785804621006	0.9094234906823598
GLTSCR1	2.75964074366921	2.54476328597611	-0.138079592914086	-0.362579249344131	0.7220989007944	0.606613539703339	-0.229306676435361	0.78806731923685	3.973832397597561	-0.573234355847463	-0.8283614057740991	2.31668598631365	2.10223724442127	-0.270359930989551	1.36693261067843	0.0030567884514602	0.568518691041724	0.412618474606892	0.0238419529009634	0.0396383800144798	0.788841898386355	0.17656592861651	0.8659224494184934	0.8120860079408115	0.8848826078923392	0.9001040596972367	0.993162621713582	0.5662651149740091
SPHK2	3.0372918690677704	2.8770737731659297	0.0843382144317052	-0.548762081626361	0.3626887099413979	-0.0162049635562206	0.208522756333471	0.723351023096986	4.3314277763471205	0.3331498138909939	-1.17497064046518	1.08191263360375	-0.0514084100454583	0.2358184785880189	1.2019944201609098	0.0037540263187029	0.740130549360836	0.249213309257695	0.2835016142595949	0.959167223453207	0.815549206743978	0.233985952303878	0.9358284435594886	0.7119548267661407	0.9818060432690094	0.9994170067700966	0.993162621713582	0.6107160521409642
RPL18	10.8213810514831	11.021179987055302	0.210669201449529	-0.102190998826723	0.0215550933082118	0.0329614628641874	-0.243714444648409	-0.0932424753305021	24.8693301217402	1.0381367156087802	-0.292689830608467	0.0803360511124244	0.134537577805444	-0.36872351190039	-0.189307063573776	3.21499248825245e-06	0.30471661571125	0.7729302160456759	0.93624442571568	0.893515686162323	0.7155695931894742	0.850468370875907	0.7176903575933545	0.9439870944163472	0.998893651063028	0.9994170067700966	0.9877323518905724	0.9467876631483004
CA11	2.8971848902472903	3.6365059546354495	0.0325732520135223	-0.320926167411988	0.365486160083803	-0.221869363473641	-0.830301779217543	1.7249275039570702	3.6189482195878897	0.1146925223871919	-0.556991426977796	0.953005482640768	-0.606948202075576	-0.71435659647604	2.6891798241753704	0.0013533345396263	0.9090583351655832	0.579532648815764	0.3442097988401389	0.5460578127708329	0.478358785256757	0.0092042131907716	0.9795622100966704	0.8836209291717773	0.9845183917798384	0.9994170067700966	0.9672391071930848	0.2474326077246521
ISOC2	5.43589267746213	6.43228938021789	0.452417855992803	-0.3844795791479771	-0.133880694241766	0.0269138489486939	-1.02046973215076	0.32769498103162	8.808501944363211	2.42739079182827	-1.04511628250878	-0.5452300787321579	0.117230696801213	-1.30024876896221	0.734180348933555	1.23168165920197e-09	0.0182229993709114	0.299916234364106	0.587579357244148	0.907059625321978	0.198447027604903	0.465727045282102	0.2637725215722772	0.7428575434691719	0.9860661761035464	0.9994170067700966	0.8782957184767995	0.7642947983778895
U2AF2	5.0813272662914	5.26798096516443	0.0642344958518244	0.8788230812667701	-0.0319925979591224	0.0398010367126032	-0.679846770204612	-0.922661892406045	8.74010727899291	0.3548330101314539	2.5501277230543	-0.138850048691989	0.183027096551831	-0.9528931942033578	-1.82075034840567	2.49921210178746e-06	0.723921172829557	0.013492935860426	0.89001436393133	0.855361010387506	0.3478997058004199	0.0738086065039037	0.9287942848313356	0.3777551280158638	0.9960699514455806	0.9994170067700966	0.937516501783216	0.4521607449558555
EPN1	5.90141845483321	5.8563671179633605	0.1181207869524269	0.0022313645510469	-0.0076819558017941	-0.0042922880475834	-0.0158789879436017	-0.330276183037238	9.03281868945483	0.736951486675448	0.0072119049939185	-0.0381770534103798	-0.0229000174629779	-0.0234320687763835	-0.7922193817914109	2.8521600498929097e-10	0.4640180951761529	0.994268492141195	0.9696716009764542	0.981804854198027	0.981379676942453	0.4313767935910599	0.8178151872409866	0.998436567215632	0.9998826496687836	0.9994170067700966	0.999726615527632	0.7455943114934426
MED29	5.15562247462181	5.668922362465019	0.206196756610769	0.3745447477461949	0.0355141472877516	0.199541624421583	-1.0287645875072902	-0.44188339371445	15.6747757439925	1.2151830634589098	1.27666527915876	0.157655558403271	0.9609493261244708	-1.86185493996942	-0.9638888180519092	1.35965154403649e-23	0.2287602685822219	0.206333411155269	0.875224579066974	0.340194230648498	0.0672161454431982	0.338729679326932	0.6549404193588504	0.6756238578416058	0.9938663735752014	0.9843236633841882	0.753816088762123	0.6823153322750191
AHRR	2.08423663852617	3.69984997884084	-0.467933772515529	-1.33944044588874	0.009934454975234	-0.101365339148889	-1.16086969593601	0.347882324011584	3.31522099997948	-1.38551553622567	-1.96936904691018	0.0221962041780779	-0.240504925533836	-0.8916898123415451	0.4476487904540089	0.0040357559605326	0.17082438419132	0.0536275013190827	0.982361033733903	0.8107156499600999	0.377473536566012	0.655993320664219	0.5986644498881105	0.4894866771055545	0.9998826496687836	0.9994170067700966	0.9498032912265028	0.8660915250831372
ZNF275	2.56421950550334	2.7346834587517703	0.3707162809336409	-1.62893660857326	-0.599743570752808	0.3855130715012079	0.664555212215465	0.220159172800191	2.91743421938016	1.6118445564295198	-3.55489590312804	-1.9871068439932296	1.4018308825262702	0.6676145593560021	0.377684574369964	0.0063791134610312	0.112184835298812	0.0007198355431654	0.0513751930102253	0.1660013923325499	0.506878275827673	0.7069896024218469	0.5105954884821083	0.3197669812277158	0.9338427111726008	0.9700970135100634	0.9735316112544397	0.8900748229347979
MTMR1	2.19817380981596	2.2358938457630404	-0.400372583871547	-0.857804270150997	-0.1172152526185569	0.0242344305191866	0.66665128079777	0.764266775820456	2.64511264127644	-1.37581591710168	-1.5699173447558	-0.3073100411280189	0.0677024407047397	0.622911329340333	1.05645137782845	0.023784409031554	0.173674574673177	0.123663025412129	0.7596079097084009	0.946234232886737	0.538113234893536	0.294879897593853	0.601825696352686	0.5905506880758797	0.9860661761035464	0.9994170067700966	0.9759850883455146	0.6534208490123339
ADCK1	2.0985714934800903	2.2839093465231897	0.171216624047988	-0.3629569941864939	-0.135786530072588	-0.277625697415187	-0.170470901187605	0.6823539930018679	2.77756194684799	0.669542064375014	-0.7297263256069879	-0.4009476754650129	-0.8699549127355171	-0.173080602620899	1.1013113266711498	0.0142847357736447	0.5055938926099289	0.4686417931762939	0.689797587785006	0.387582998299748	0.8635106359541641	0.275086201264956	0.8386589692661494	0.8389012503782781	0.9860661761035464	0.9888167620653984	0.99561041179279	0.6384335775646985
HAGH	4.86954360524521	5.0742938564922895	-0.1984752182848159	-0.136707872966008	-0.0777099195144644	-0.343586452128495	0.272853951744859	-0.0290950357349104	6.47806493016106	-0.866214522001017	-0.316439779999323	-0.269857586070332	-1.26201249842682	0.300529012857102	-0.0489663983610384	2.27274930361308e-06	0.389704242343999	0.752733169101343	0.7881536274514359	0.211602533924484	0.7651575418590879	0.9611077581694708	0.7793588837788517	0.938091095913416	0.9860661761035464	0.9808291779237112	0.9894066999169916	0.9860392175253586
RNF4	4.53387673742776	2.5754261237684	0.445718288315715	0.140153227982149	0.8171587212937801	-0.0346842574475054	1.83818674227602	1.09739148249012	4.62768755409582	2.05887558167707	0.3718519213458959	2.98330299818002	-0.135089827389274	2.43180768911738	1.95123824155677	0.0027597225133583	0.0440846154665894	0.712711680107206	0.0041039519783576	0.893034014055312	0.0241855934890537	0.0555525465688507	0.3637878920999174	0.9260975958974108	0.8276538177618986	0.9994170067700966	0.6298412133367287	0.4287244896292611
CASP8	3.52236772322462	4.57981428818481	-0.4764828116365471	0.8006227026278729	-0.177275638060941	0.1721764830978559	-1.69442894720229	-0.0697524813154471	6.83609413470119	-1.7197681348488605	1.62081705729078	-0.4965709090967889	0.5150257755431479	-1.8070450614761	-0.0987658067287417	0.0019845949189234	0.0907210093327907	0.120451768306143	0.6212780612014139	0.608455259996027	0.0881980674005666	0.92165185860113	0.4761186541067955	0.5882868317329811	0.9860661761035464	0.9994170067700966	0.7773503028958287	0.974099058786999
LIMCH1	6.01661166515545	5.689090394951	-0.286920778283114	0.2808658940405419	0.629712323432496	0.0753758242417013	0.0483246506216522	1.04026990820454	7.98801054083581	-1.51414119340415	0.7505240270227149	2.57952744174707	0.328167928604638	0.0619498799517484	2.37071545784715	6.299178843576159e-09	0.135173952457004	0.455689899743237	0.0122801521025664	0.7438936541091691	0.9508120337840228	0.0209639131358538	0.5486520189222254	0.8330241598744251	0.8276538177618986	0.9994170067700966	0.999726615527632	0.3132203478945766
ASUN	3.4568564807993702	4.47653988959209	0.0116267430135133	-0.156081015188322	-0.241517914157458	-0.0821224378781868	-1.06915597073871	-0.027391988574319	9.66363448594192	0.0527343530220769	-0.4086018426364249	-0.81218362628289	-0.294748503439446	-1.50310661622232	-0.0491894158711836	0.0003641130704503	0.958151153365159	0.689072362227322	0.420173057542609	0.7693153137443229	0.146274419629065	0.960926620791258	0.9904872816191032	0.9196496370854864	0.9860661761035464	0.9994170067700966	0.831564588248775	0.9860392175253586
TM7SF3	4.96670284452283	5.950981702508099	-0.510449644631061	0.513318753241698	0.281056767727317	0.0712671558894026	-1.39075627240282	-1.39799042692774	16.6278597699067	-2.9720096583686297	1.76794342396079	1.27033682881034	0.343332698632432	-2.53852344979761	-2.7998366040122	6.478143497711221e-25	0.0041649188359275	0.0818366114258487	0.208563515045816	0.732473476715073	0.0135754173698514	0.0067514563755864	0.1541607443335879	0.5342023853608677	0.9739800606846222	0.9994170067700966	0.593736973979493	0.2171933824940467
SPA17	2.58130805961524	4.32408159780837	-0.192025068740961	-0.861350534680672	-0.4099790428387679	0.020388772153272	-1.24957172920363	0.0955303013036706	3.87634424369592	-0.6777853402175079	-1.5222293659677	-1.11518245692706	0.059936962798777	-1.0275789469042	0.129417016229425	0.0005516418102232	0.500486575981551	0.132883854569738	0.2691122177411	0.952400810677025	0.308386169843215	0.8974583910135341	0.8371268202443396	0.600994288554515	0.9818060432690094	0.9994170067700966	0.931936937689686	0.9645238957767736
ST3GAL6	4.02775240968817	3.72320668159005	-0.331474250887205	-0.666929664242742	-0.320687425070162	0.6494747137070821	0.712436817284487	0.6585799274726569	6.25525187901145	-1.47314957632222	-1.64593570718109	-1.09618044478478	2.4359445944822995	0.901848103341706	1.18198842622327	0.0003659104929556	0.145779980671425	0.108953082544764	0.277193506249982	0.0177664533768288	0.3759687352083549	0.241761674262503	0.5672174190071332	0.5750132787359703	0.9818060432690094	0.8453021952823797	0.9498032912265028	0.6149701192370918
ATP2C2	1.5738651917921105	2.85089473914716	0.1694837508926569	-1.50850287849745	-0.487471605620599	-0.075424526703393	-0.6496806546412421	0.817940491906471	2.43181932650582	0.5545544750000799	-2.40158867555434	-1.1926396936962	-0.198761554151333	-0.507680009373368	1.13517802188937	0.0215600198044073	0.5812256388913449	0.0192387800312549	0.237545471794531	0.843101037953919	0.613611315816161	0.260757775105607	0.8693816647577214	0.4141824778567918	0.9760056262733232	0.9994170067700966	0.9805496435511396	0.6282911583457303
CDON	2.18079339870151	2.89251966953453	-0.0117260527009639	-0.862241783905438	-0.230922070283328	-0.161252138779178	-0.362124711022735	-0.0579973438694771	2.9526330621398	-0.0415640982934038	-1.4970536339057	-0.610027614626288	-0.45413128799863	-0.3241221918131179	-0.0843195166048682	0.0070108436479818	0.966979261027342	0.139439010999069	0.544032298822956	0.6512946540998821	0.747164097838197	0.933077599259247	0.9921988400965512	0.6059935361225962	0.9860661761035464	0.9994170067700966	0.9892412435297552	0.9776938639690052
TAF2	4.047003281876241	4.38277292095296	-0.4071074903603229	0.2381831380698179	0.446861167840675	-0.0361632275345032	-0.560347329429129	0.294797021587712	7.77902602399743	-1.8079707745923896	0.594191398836594	1.55779240362185	-0.13334741330462	-0.7281261249158392	0.51980719732879	0.0001051953496282	0.0754528121527175	0.556728457136368	0.124357455898693	0.894359199042345	0.473537743139158	0.605060245449375	0.44570386701114	0.8755938670307299	0.9554076691222716	0.9994170067700966	0.9659234659224784	0.8383180932624109
HIPK2	4.960028759230821	5.37720639029116	-0.5266857916418051	0.3318246074083689	0.0616216294866026	0.548356683359878	-0.5903761531980091	0.548157731290457	5.427693706617809	-2.39131175604218	0.817695148680042	0.232819552818253	2.27502016809279	-0.5810893287163471	0.9371642996488208	5.914375933455159e-06	0.0199594154760945	0.416678609661805	0.816694640188045	0.0264949735727572	0.563228121277792	0.352462454605204	0.2740514654590228	0.8142824101325813	0.9869484149642038	0.8738683569459966	0.9790589947605056	0.6903196212398306
TNPO3	4.22182590532555	4.937018939670639	-0.0976929367024484	0.904423677110527	0.3900159321281179	-0.0327528158823389	-1.5578922074852402	-0.4234344941528379	10.7383419835228	-0.49041276228817	2.57264798351981	1.50159095278259	-0.133077474695503	-2.34770502588045	-0.800397629644427	2.42059568745922e-05	0.62570839859951	0.0166973986516569	0.138344764856755	0.8945921047319009	0.0271737866422011	0.426542155006484	0.8906472617216781	0.3947855002903337	0.9628115929738594	0.9994170067700966	0.6480056462802608	0.7419862227950236
RFXANK	5.19323353891781	5.642816290625481	0.259062554886355	-0.132398740981983	-0.0139274171091937	-0.129948779137848	-0.4453852017137361	-0.154237856442544	13.9552812708317	1.3615196088532502	-0.4046389911028679	-0.0549564650831942	-0.5499222893131129	-0.72390422066799	-0.308055911476435	4.38846365806792e-21	0.178123604849495	0.687092108562086	0.956344347849127	0.584286788361673	0.47176240280505	0.759040173941585	0.6077080595106907	0.9193360779934696	0.998893651063028	0.9994170067700966	0.9659234659224784	0.9131979260080964
TMEM161A	3.98939766299086	3.02771388860941	0.251278128474815	0.491353572063864	-0.2664217245477169	0.268248706811548	0.717277921688973	-0.4693572241905839	6.3857957706805895	1.19519028484752	1.3717118902128205	-0.965039185479228	1.06382346220491	1.02211494927815	-0.758002857227473	2.19455877500171e-08	0.23642279712114	0.174942903890815	0.33815765786276	0.291406121930724	0.3105746092000119	0.451231468438974	0.6606769228777992	0.6484170971939882	0.9845183917798384	0.9843236633841882	0.932489752939503	0.7563836395037252
CTSA	6.52939220202904	6.67448376221444	0.0905158556865644	-0.327703537157099	0.258248320193411	-0.0623586662222265	0.0464104561680588	-1.2353497520704	19.432435081011	0.620748590422897	-1.28248512699503	1.3679941366826	-0.3545220458286839	0.0961666746121576	-3.0302287184345604	1.20243684623211e-06	0.537223643280715	0.210636307340541	0.176333322084026	0.724267775112102	0.924162273708054	0.0035722052078751	0.8509780239662901	0.6783146942426052	0.9709886085437746	0.9994170067700966	0.9993148980909372	0.1708576448917007
SUGP2	4.28568509900559	5.43899935564795	-0.3959049980184199	-0.125075402245859	0.2795720844433789	0.271368436737953	-1.29178181385069	-0.295210326126566	5.74989492607679	-1.43882469166689	-0.237694588944533	0.7978528298096171	0.8311609127181591	-1.17252399046321	-0.406496381934951	1.24748625293481e-05	0.155216007082222	0.812899217654312	0.42795804066386	0.409018805788197	0.247297058052416	0.6858114661010251	0.5796138981490251	0.9573051596422268	0.9860661761035464	0.9917815502398328	0.900844886897504	0.8794592839241588
SLC12A2	3.86916128439483	3.82375422826146	0.1163727036035599	-0.0071383832841128	-0.0048601844478523	-0.459273318722865	0.3571122668347639	2.2495697420063503	2.8960795189394903	0.327529711368106	-0.0103132783166709	-0.0103902633186531	-1.0396201459399	0.23447967675598	2.71646598664815	0.0078239140493645	0.744371909748721	0.99180375538009	0.991742947718946	0.302500937166242	0.815606549395032	0.0085558419788707	0.9382522867538524	0.9972173694179804	0.9998826496687836	0.9843236633841882	0.993162621713582	0.2381996006001546
SNX24	2.98719684896114	2.64625125302793	-0.160365521653043	0.2050283902783239	-0.450916017563617	-0.1552390737422259	0.5436577257982029	0.308661861938049	4.1798525270728	-0.651558651465649	0.459833205609849	-1.4021592034381398	-0.513055128409068	0.63348230476507	0.484989892298856	0.0027861205178427	0.5170865643156911	0.648670397500512	0.165780587004456	0.609728908193624	0.531741957880008	0.6293923485159829	0.8440474666609733	0.9084607114001062	0.9693217644061048	0.9994170067700966	0.9751885812990148	0.8508534141444076
CNN2	4.2430231013467	6.260412990540611	0.192935720714295	0.3740812388019809	0.5025930753578579	-0.563864194407309	-2.60343508305077	0.0410932971022105	5.46694267864324	0.655656002534407	0.652647637847161	1.34626965246875	-1.5703598841010902	-2.06343721735021	0.0535270764061398	1.19687337240106e-05	0.5145798855184779	0.5163250785418989	0.183240860517748	0.121556157707631	0.043752069800726	0.9574940759685407	0.8435112762982448	0.8610699600517675	0.971365852287702	0.9673405593188336	0.7117461492074535	0.9854528520076624
ABCA7	2.00481754953911	3.70190248303228	0.3336388203156419	-1.3922087655209698	-0.547159178469322	0.0851363599861501	-1.37954059767901	0.6848604039954029	3.1721753573509703	1.06759416119871	-2.1846845078595702	-1.30420217261336	0.2205955221864119	-1.07300735693896	0.951101354330211	0.0039055659970688	0.289914892133743	0.0325870100912733	0.196973854738669	0.826131644320765	0.287876615695781	0.345355111786518	0.7043085356445762	0.4599554875051546	0.9738873144026888	0.9994170067700966	0.9244280561374713	0.6858159363224419
SNCAIP	2.77195692004697	2.95563045315567	0.203920809475004	-0.352246609065219	-0.5099506376792939	-0.173969772309297	-0.0454673479506618	0.592600261041597	3.52335876147223	0.6986964273098559	-0.622185916043302	-1.2934532977691202	-0.46940272647083	-0.0428994793112643	0.8618423898834879	0.0054294526152145	0.487273651087629	0.537143660980969	0.200511802223026	0.640380463211263	0.9660467393422992	0.392144520004166	0.8304649919106905	0.8684770445032068	0.9739800606846222	0.9994170067700966	0.999726615527632	0.7194816285833443
DDX20	3.68940141806136	3.96160756131468	-0.0045127510522288	0.0768400341210247	-0.085819243997158	0.161248369289473	-0.431723897877557	-0.196187557579809	10.292556349784	-0.0251281747423716	0.2495126338717439	-0.360131205256952	0.7273379988617399	-0.7388406116213622	-0.409723075526257	3.3454228841826e-15	0.980030913643533	0.803763364042452	0.7199347924930171	0.46967132239929	0.462704876313855	0.6833772819738729	0.9953531492269326	0.95310576611065	0.9860661761035464	0.9982190867931228	0.96292228293367	0.8781055241951906
BTBD1	4.33192943126847	4.5783680367229005	-0.0116994348856803	0.0440091272273443	0.138912153223164	-0.1522809282584419	-0.325823935604293	-1.04811869677193	5.84909124883839	-0.0495214177927638	0.0965129709568238	0.458706168721142	-0.530254706001378	-0.3588409587881039	-1.6699290795244	6.0884285353101e-06	0.960661434994868	0.923427594248568	0.6480170526873089	0.597789181629994	0.721260575547111	0.100065410735812	0.991020474884016	0.979980337768171	0.9860661761035464	0.9994170067700966	0.9878535352825626	0.4833223231795244
FAR2	4.57729525136704	5.40565347435613	-0.3308025756005769	-0.7031009761182371	-0.6471526088625389	-0.205410703521589	0.0282869145493293	-0.908185934516468	12.8479358728303	-1.72352425359572	-2.11453302133582	-2.52094381305452	-0.854880667366932	0.0454950712269778	-1.7277537769724802	0.0158029784829515	0.0929737223942487	0.0771143178300383	0.0148541059326033	0.396999386750998	0.964677729338486	0.0895019524542931	0.4798485100631834	0.5264733868560683	0.8276538177618986	0.990499286789434	0.999726615527632	0.4709081630938642
CHI3L2	1.67532519808796	1.72245477256521	0.210089298467953	-0.971912700904198	-0.983087365523735	-0.26026156041384	0.7135696379546529	1.60445943292909	1.1316935214759198	0.5321885338578629	-1.22899393234163	-1.8800397244864	-0.5351169466829551	0.427994086303797	1.7574572819309398	0.26774160227231	0.596543597892771	0.2235738366712869	0.0648187447771808	0.594491070842624	0.6702798005407811	0.0839224986316599	0.8774062470670148	0.6906426510933854	0.9338427111726008	0.9994170067700966	0.982991735496291	0.4655552141501364
SBNO2	4.73975830481977	4.69040778804887	-0.4369671162044189	-0.4639089193342771	0.0370679593247928	0.5494941848275461	0.702800898694254	-0.374645174793712	4.957828313154019	-1.81579008212031	-1.03814224156359	0.123766241077076	1.98927505983429	0.6673718825131	-0.538194345113989	3.4508939190806204e-05	0.0743768818083223	0.303117968360477	0.901906429282906	0.0511376611625578	0.50739155464983	0.592454238480585	0.4433075627999314	0.7454167859202083	0.9975329918251398	0.9131285117472128	0.9735316112544397	0.8329071525467932
PMS1	3.98130721566536	3.8970003515825296	0.101629272833511	0.371455444882341	-0.110812026279964	0.1269909799148749	-0.412310316370517	-0.398181927363068	4.28543527215083	0.40140936249197	0.7326576139979979	-0.338304977370844	0.412745519258161	-0.4027261794194829	-0.6108202614759329	0.0002265224300371	0.6895040773816911	0.4664712673969529	0.7362698456574329	0.6812037090682399	0.688751556923182	0.5436033451063529	0.9168161108030852	0.8376921918652278	0.9860661761035464	0.9994170067700966	0.9856993371562288	0.8087360823867774
HMG20B	5.46537359647583	6.00663283905871	0.172072229157383	-0.153883551006111	-0.0016967695200352	-0.0100229960415295	-0.5628744122846999	-0.655373187533551	11.3023766501514	0.87519304773681	-0.418670175010925	-0.0065401365776714	-0.0412575037191848	-0.8169519118992281	-1.31494965463188	0.0002400655526165	0.3847746942201239	0.678726274285464	0.994802333823028	0.9672241295567232	0.42462227616854	0.19372143752298	0.7755735118227949	0.9179164135373008	0.9998826496687836	0.9994170067700966	0.9584891526701712	0.579463429844459
CALCRL	8.83201406872241	7.903236927254389	-0.681834542334063	0.3700339540146889	0.236477890824118	0.246673069911998	0.9850787413042	0.380030890068378	11.22607882096	-3.84311672272942	1.11447140135725	1.07610854050135	1.21062365806398	1.30623665723548	0.887080550887928	1.32054643932998e-12	0.0002940606010178	0.269282478085506	0.2861019543830739	0.230687856309733	0.196390832132129	0.378570280879249	0.0581770765748777	0.7262417735290411	0.9819260544812586	0.9808291779237112	0.876782045046726	0.7076694394265481
TAF11	5.726108153764759	5.085988485224901	0.0891469200730234	0.419090942063218	0.0410750958569671	0.276938137722751	0.40497975381126	0.101174190252213	14.5037921693651	0.575258331977572	1.57597277259776	0.2048513653979439	1.50521568396806	0.7858533351671859	0.244296126299612	0.000209245501684	0.5682367376232199	0.135431027570281	0.8384283629161979	0.139100336828833	0.4429213246877439	0.8078209575497629	0.86577550624383	0.6034264505426006	0.990089908442818	0.9691191160509416	0.9607897933261496	0.932746729879071
ANKS1A	4.55638095969169	4.45530546227271	-0.179857313137248	-0.135433615288502	0.38799381751134	0.312383673142747	0.0877013870094815	-1.5958378823876005	5.8792722023025	-0.80843652353157	-0.316860438056241	1.3722110387855602	1.18296441484252	0.1008539375624739	-2.50286616364756	6.99031617867536e-06	0.421936456147774	0.752407813379989	0.174870189912727	0.241275013337624	0.920086598050636	0.0150537934450784	0.7963453479198985	0.938084038156798	0.9709886085437746	0.9808291779237112	0.9993148980909372	0.2875402847385927
AP3D1	4.60272834944806	5.204619978378981	0.271387638736874	0.130209045822348	0.81199131541282	0.13518517920302	-1.14514020534878	0.447282145307156	6.20255815608132	1.1866666703299	0.295230821286026	2.79040249921248	0.493513393240485	-1.1963024278215402	0.771559706231014	3.71710755330076e-06	0.239981215527491	0.7687787902710609	0.0069849168223622	0.623384843832148	0.237613898286375	0.44342950504992	0.663314985652245	0.9422813228306404	0.8276538177618986	0.9994170067700966	0.8944865266783617	0.7531636420874415
ZNF76	3.82861445908608	2.52979712910302	0.0712384577128727	0.168616491606234	0.2104235566296539	0.0932094130880511	1.3469941133143202	-0.0738465477796751	4.12703746510643	0.314147721829825	0.418622219847871	0.7334188974964408	0.346659692477984	1.66842724897367	-0.117378748694615	0.0019311453433059	0.7544494595245741	0.677676715305946	0.4660062975785829	0.7300158204219499	0.106411811194985	0.9069383812898258	0.941626311697322	0.9176957493171254	0.9860661761035464	0.9994170067700966	0.787908784401099	0.968025781448901
SLC9A3R2	7.83332832079213	7.08461877331421	-0.0553992884004862	0.7331743756681429	0.6096334900104089	-0.33074396292513	0.5574782755798989	-0.4714272181133471	8.00729761865685	-0.2236568337141339	1.58988694936704	1.97189361630187	-1.14232542145672	0.5544591451434581	-0.720537149769846	5.27942678511314e-08	0.8237654168505741	0.116824959458774	0.053062788910113	0.257663329277162	0.581855234914804	0.4739944986526049	0.9603571945975962	0.5872348372990984	0.9338427111726008	0.9808291779237112	0.9790589947605056	0.769767246144732
NTHL1	5.224170313740991	6.4234189222848	-0.0214404818937313	0.262162284512078	-0.2063582347769849	-0.384943212885438	-1.34873003466746	-0.0080316541879374	19.6068599556521	-0.13604775507087	0.964122987015314	-0.975866918108989	-1.9249111148538405	-2.66467243177721	-0.0201083211413822	9.398660308009939e-29	0.8922105612424	0.338613187052325	0.332804693381073	0.05868744606533	0.0097414993361329	0.984019522339389	0.9739066009437902	0.7705756517672389	0.9845183917798384	0.9180459095694083	0.5503947124915117	0.9937481846991278
UHRF1BP1	3.10129595351292	3.27226933199229	-0.5935064969438001	0.312199404733145	0.119934659283008	0.1650228785512259	-0.5017098744526111	0.310211446570692	4.683751867313	-2.47541321204835	0.7060932156776708	0.397651746167838	0.580544948243408	-0.570437499435187	0.510623695624438	0.0004994763658225	0.0159689987398814	0.4834109145987449	0.692210201552072	0.563586146455001	0.5723855704700971	0.611435713603189	0.247676039279337	0.8456389447911179	0.9860661761035464	0.9994170067700966	0.9790589947605056	0.8418980176963018
GNAI3	6.387992038884339	6.327530560643161	-0.189311255352735	0.409495305868284	-0.275504604323171	-0.303356178633791	0.2179060348593989	0.017245150028799	15.6245527920786	-1.41732804950368	1.61663322082223	-1.58574793150511	-1.8381986129872097	0.438420733394084	0.0522426628147509	4.85481116596432e-11	0.1612536334259419	0.111711384040998	0.11773307094902	0.0706746305602869	0.6634696426260259	0.958504136120763	0.5879548830473541	0.5785163850461187	0.9554076691222716	0.9428236821397892	0.9824870307349134	0.9854528520076624
IPO5	5.20682697832248	6.22583351510726	-0.0433813968599614	-0.155913467265052	0.1654807728594809	0.0627644460289954	-1.1874800652536102	-0.279487735877411	17.1075064554675	-0.249721808498942	-0.522324242989184	0.7206703153829059	0.293095589745096	-2.1283119146309297	-0.6185164979446529	1.45889755965795e-25	0.803602292887885	0.603247939977489	0.473736559959257	0.7703973421497329	0.0371672096009994	0.5384301083285139	0.95437206956326	0.8910351783900234	0.9860661761035464	0.9994170067700966	0.7001670732224352	0.8073449672941042
OAT	4.4602636667319695	5.56055521734421	0.113294869337045	0.7522191937685971	-0.0082203501710481	-0.48165496121192	-1.35498381726989	0.763017012408088	4.851298664054951	0.455004924931097	1.58192193650783	-0.0264937630801302	-1.63086467005646	-1.13881256006267	1.1242373817319	3.45054097143379e-05	0.6507755643694411	0.118788362551975	0.978952339670895	0.108205527865509	0.259053038549942	0.265457862655365	0.902918550325284	0.5882868317329811	0.9998826496687836	0.9520225294264096	0.9050770893874432	0.6314858533212369
WDR3	3.60916393729624	4.43840031439413	-0.143881656746778	0.517606624664241	0.336154454987527	0.499688234711542	-1.50277370324361	-0.289357299108078	6.78105664461236	-0.6827097750153591	1.27520609108173	1.20479802308398	1.92124987323099	-1.87836340818167	-0.539545036090816	4.0137009251998295e-06	0.497272670342337	0.207488972274797	0.232720431866821	0.0591563802353939	0.0676819315036235	0.591461537597144	0.8356240900791647	0.6763088134055906	0.9760056262733232	0.9180459095694083	0.753816088762123	0.8329031477662197
PKN2	5.683579920158389	5.41546493784721	-0.338760531107637	0.302327691259368	0.2341244167218119	0.178838097770581	0.1914017630628789	-1.03638954317343	8.92704433757536	-1.8464538572624496	0.869402021593259	1.00828150486926	0.8211979864695521	0.267601813691991	-2.06917589620397	3.3994442390135496e-08	0.0695399496882125	0.388076319666186	0.317152724935575	0.4146002518488189	0.7903020873757081	0.0427871034854459	0.4342235731592616	0.8011705229859395	0.9845183917798384	0.9944175372232196	0.993162621713582	0.4048613562245797
WDR18	4.6957504569071205	4.703065858016901	0.684892848728369	0.111066492275193	-0.5980718688757161	-0.273938603223729	0.0376216600052285	-0.948982540519765	10.8555956225949	3.41780627031407	0.318723368833573	-2.17879496467302	-1.07937759746767	0.0572935946501139	-1.67798639891728	0.0007082795114167	0.0014139456686409	0.755062889395124	0.033475419654331	0.285522631745028	0.9548969225588588	0.0984685619888388	0.1005963042616208	0.9391820888331353	0.9338427111726008	0.9814475534446296	0.999726615527632	0.4794399262014651
TRAM2	4.15149970630048	3.5377221025262897	-0.5167258704083011	0.4765912698147	0.217431016922206	0.146970237724932	0.455239011340855	0.189242491040308	5.860945534627451	-2.61683241945589	1.31767563411609	0.8867561268894442	0.637151203816291	0.612006461513153	0.368637126677876	2.89806271234833e-05	0.0110699341208693	0.193041236335242	0.3785347451024629	0.526299273278073	0.5444722542953061	0.7136592479894741	0.2228404253343255	0.6664507073170729	0.9860661761035464	0.9994170067700966	0.9768095464361802	0.8916513785479266
NTN1	2.27007983230272	0.918230468038942	-0.326183122539222	-0.1794492412909349	-0.0924254541473213	0.222583765348702	1.6112957861009198	1.45835518555745	1.17637946649735	-1.07853742240327	-0.337513149909046	-0.24011677132445	0.619666068616428	1.52414231616071	1.9057997563114095	0.276547765114296	0.285050082186081	0.738123408906163	0.8110402256086221	0.537806766799695	0.141178216033328	0.0613070120441751	0.6993223382185323	0.9348048906787508	0.9868226723526252	0.9994170067700966	0.8220564123979219	0.4362469786286606
DGKA	2.98051189706976	1.33782267819703	0.205176891712758	-0.0033315516800541	0.0276476394354631	-0.4465887150142679	1.99807477884114	1.24756008629227	1.52924198805895	0.8238503414267639	-0.0070129815887113	0.0880425050337875	-1.49159205880843	1.9516383224676104	1.95440274467803	0.140155642153256	0.413150810413801	0.994427079996948	0.930121621387263	0.140777577139645	0.0573482512239132	0.0551873875241707	0.7930962095124029	0.998436567215632	0.9985806757853168	0.9691191160509416	0.7409838927601071	0.4287244896292611
ERBB3	1.7755976061515	2.28648666100414	-0.261350939462164	-0.464178064997564	-0.357107732631427	-0.301970789150783	-0.239817778995075	0.931399315185452	2.04665844026907	-0.8271133780110771	-0.731130823046138	-0.857705837717009	-0.768674033568614	-0.1880018199762639	1.2413653926401598	0.0523893818061344	0.411349501820037	0.467437487921855	0.3943115347371699	0.444967991587442	0.8516417826297529	0.21920694535267	0.7928034997465816	0.83853147012876	0.9860661761035464	0.9982190867931228	0.995595046085138	0.597905840599869
ANKRD44	3.55916417134834	3.86961901911799	-0.4219290607966359	-0.373145447259106	0.287353596983692	0.0661112707251537	-0.0783259895305902	0.2184529503816309	4.40066145579352	-1.6767159486721497	-0.7704896114523101	0.8919653405015129	0.218720521916849	-0.0777965313020579	0.342862415535062	0.0001783702305461	0.0986483064269125	0.4438800681462609	0.375814751690526	0.827578301388742	0.938298182281896	0.732885804681067	0.4902157341177725	0.8274321576997978	0.9860661761035464	0.9994170067700966	0.9993862030026268	0.9005862574747608
KARS	5.9100110479042005	6.692218118212451	0.0469089319106071	0.498729898891325	-0.225208851481678	0.181483030118833	-1.12262647643989	-0.499797802900531	11.8560937184185	0.302563922696219	1.5893968146282802	-1.07585086073811	0.9201007564098248	-1.80126061136744	-1.29023025197428	8.424155706764293e-13	0.7632421828026199	0.1169114949720159	0.286130291906625	0.361037109667554	0.0768085685384771	0.20187560705094	0.9440312591889582	0.5872348372990984	0.9819260544812586	0.9843236633841882	0.7663869032477465	0.5852999758546765
ADAT1	3.53279736623048	4.26304318036851	0.363074004081957	-0.1653663040497409	0.12402056041491	-0.391168891679126	-0.786618275116306	0.0462455344558975	7.50316509952219	1.8644213294826104	-0.4348359229471479	0.473215475790567	-1.55433255335592	-1.10955259401726	0.0977457769011173	3.57756783506409e-06	0.0668569446128926	0.665614540981587	0.637670160636151	0.125040396887853	0.274236982473062	0.922452205827552	0.4264081145399927	0.913225051788532	0.9860661761035464	0.9673405593188336	0.9171013935128736	0.9744456210957994
PDIA5	5.4389050848069	5.84057284951808	-0.121839723154338	-0.244522897843306	0.2953757277484329	0.0483221582797048	-0.4630884048051429	-0.773973438210823	7.8007445980421695	-0.568036640389971	-0.553762013811948	1.01748031627394	0.174593667006199	-0.56318674216212	-1.5155681652474695	1.39349347670128e-07	0.572133199523999	0.581693349126395	0.312883472095932	0.8619711879508141	0.575557932646309	0.135039354193915	0.8667727730959006	0.8837539510422882	0.9845183917798384	0.9994170067700966	0.9790589947605056	0.5231559192871146
TBC1D22B	2.6531458695158703	1.3705749782786298	0.0288197097665888	-0.0005843649673593	0.386160031595146	0.0891127731612374	1.12696975044593	1.21658973020424	2.01482757681806	0.0958288356413215	-0.0011444052196875	0.992063929973216	0.24337449027789	1.12687937805341	1.5674267472985102	0.0481280625541176	0.923955949426447	0.9990904566532488	0.324902398843076	0.80849370052107	0.264000924751382	0.121946432856035	0.9834665249207912	0.9997289298187384	0.9845183917798384	0.9994170067700966	0.910952084723302	0.5056350732779986
NDUFB4	7.901745262291019	7.81946003638513	0.1679021556065399	0.21088351690027	0.0168144525455205	-0.0395062548467386	-0.0599353609506524	-0.202328591113466	15.7792299952408	1.16346330610499	0.746917371335913	0.0881681623748349	-0.221064384432894	-0.107144160235893	-0.589573972564052	2.25378120893892e-14	0.249087131554523	0.4579018266992429	0.930021890068352	0.825752054149317	0.915080280257495	0.5576686977697951	0.6723017516959523	0.8330899138072057	0.9985806757853168	0.9994170067700966	0.9993148980909372	0.8161376569170947
SPEN	5.25392526498272	5.42321411784999	-0.7248222566433159	-0.0093157013414064	0.264482009173408	0.341493101183951	-0.0141996033497333	-0.153287296065501	10.0142229890505	-3.6730590769550897	-0.0262721001669823	1.06663766730234	1.46748119799404	-0.0202985309611573	-0.296556561090851	1.53098603858643e-06	0.0004920185362786	0.979160445596099	0.290151563854425	0.147187134201298	0.983944031427294	0.767803626804188	0.0689184714306094	0.9933403171751628	0.9819260544812586	0.9691191160509416	0.999726615527632	0.9161209103896476
MYLK	5.463021243485921	5.4775092581238605	-0.079781021661996	-0.6060410616995201	0.0190171423550187	0.0197661939252887	0.3588635537958089	-1.0516319007315	6.80601364319122	-0.405282071896979	-1.4263375941262502	0.0690492134297088	0.0755763422954327	0.4578647449146379	-2.18977847035605	2.4302524920065104e-07	0.686723495255802	0.158706397209124	0.945177906242292	0.940005553870681	0.648602002377758	0.0325020803070772	0.9160804279312754	0.6283148154721109	0.998893651063028	0.9994170067700966	0.9821244016286124	0.3657367982336963
ZC3H15	6.89784872196555	6.395722145167121	0.176357394365533	0.157729928567233	-0.0560802644150447	0.173736339313028	0.500184433140996	0.196840686263528	14.9495655145794	1.38263910991041	0.642723185684572	-0.335312771197523	1.11179064909207	1.00456194564446	0.635964527518572	2.84666982786872e-13	0.17166359137398	0.522790233904827	0.7384935235959591	0.270398922971394	0.320149655967393	0.52716390900325	0.5990796766619937	0.8640560810371447	0.9860661761035464	0.9808291779237112	0.933033652647956	0.8003985354051155
MAP2K4	3.7691003904619698	2.91723156817847	-0.22606290764619	-0.372645846444918	0.017506235034792	-0.0024353936290262	1.3645424523038403	0.618415635370764	3.9741535646522097	-1.04412281841139	-0.912344694404912	0.0640205360688953	-0.00947959717436	1.58222076182605	1.12690303781234	0.0006801808130793	0.300431863969088	0.365170214325527	0.9491554812606552	0.9924662792179	0.1208593116914769	0.264164983640305	0.7149024544101924	0.7840402158766345	0.998893651063028	0.9998035121396266	0.8004962292696084	0.6302744029473353
TMEM206	2.50975276410606	1.80367988599354	0.3386223752286789	-0.625042027562053	0.065609332047019	-0.0816262940844238	1.03649939922369	0.543789891689649	2.61350502494896	1.38257248915852	-1.38206415370806	0.204509500797676	-0.272246583990225	1.16630692218303	0.8771568521830699	0.0421653021957658	0.171637493479913	0.176703674971113	0.8386186730318991	0.786340383300483	0.257736756675516	0.3838900963230529	0.5990796766619937	0.6508173972436475	0.990089908442818	0.9994170067700966	0.9040500206406776	0.7125148551078112
SLK	5.69190486201422	5.8579748757914105	-0.2520584748217669	-0.2429621061511269	0.165370473670155	0.1212991287360959	0.109490413198115	-0.240914901771261	9.18068098882723	-1.4631963853691798	-0.7238794341621241	0.745500046234335	0.581710568480788	0.154048938296566	-0.546814997564748	3.06800419821851e-10	0.148504478695734	0.4717796881675309	0.458767883758626	0.5628559555574909	0.8781192453391921	0.586505549665803	0.5698306859025702	0.8403790524293004	0.9860661761035464	0.9994170067700966	0.996461384814616	0.8303579834024062
CYB5R4	3.34412719710104	4.33502738821763	-0.1113860471139309	0.281158816572563	-0.200489174991588	0.136350883162461	-1.3087715709078402	-0.487761224309739	10.9174423288812	-0.5956713514722429	0.8728660076237379	-0.8035643984949341	0.585825768768533	-2.15492399899682	-0.9832668083120212	2.96400638966435e-16	0.553495552310938	0.385999309088493	0.424623109693916	0.5600528980965611	0.034936451442919	0.329178757937029	0.8586588246337314	0.799740767654649	0.9860661761035464	0.9994170067700966	0.6856153350374025	0.6768344548619813
COL17A1	2.14690253136661	4.15347519260908	0.118572061332258	-0.7571642844265241	0.356819375140918	0.376522264363031	-2.56498399973628	0.512570961845462	3.2862680750038	0.34316510032561	-1.05558237369964	0.766210694333553	0.8514877455673242	-1.81945364960854	0.651352683377373	0.0029265787114561	0.7326473875954591	0.2951539614226799	0.446430699288128	0.397745521296287	0.0742970023677614	0.517274004154365	0.93208918850294	0.7404453966632594	0.9860661761035464	0.990941329540925	0.7625908202480229	0.7948387704237755
GSTO2	2.44856145016036	4.6163067911402695	0.2079332548920379	-0.553069071296371	-0.0274787899949095	0.083096841589433	-2.2324198828438	0.271501387982339	4.17485437853896	0.7439973786819941	-0.990850405677672	-0.0735422584609087	0.2391250156801749	-1.85980531585081	0.3807016148714939	0.0002767706387607	0.4597995059570779	0.325498124862377	0.941615262892506	0.811810229897875	0.0678864604036583	0.704788045470427	0.816012136281487	0.7613451530743405	0.998893651063028	0.9994170067700966	0.753816088762123	0.8896668712789255
SEC61A2	2.10446147427453	1.4003276403102	-0.195811280373357	-0.525860798795585	0.539764594351707	-0.177581307705533	0.9133563959234592	1.5096808973785505	2.23446749842894	-0.743391134533168	-1.14934034200904	1.58773772477645	-0.552570093802732	1.02805039445495	2.3600722034245	0.0637627109539371	0.460294720514758	0.262952364084978	0.117740433413645	0.5827074361347321	0.314521136611073	0.0214132398604383	0.8162081456822645	0.7216164162960611	0.9554076691222716	0.9994170067700966	0.932873628261857	0.3146927173806708
TLE2	3.38242448066202	4.3247874422801695	-0.123614594808841	-0.0424896906550012	0.3764807023183409	-0.181970402735846	-0.945849366482449	0.0438330586897265	4.34177293085475	-0.499754171987173	-0.0903433069563369	1.21832072078344	-0.628421328235927	-0.8722473868376641	0.0643148824049033	0.0001692730724385	0.6190940205415589	0.928298946428662	0.227835448999228	0.532103608757545	0.386663987179252	0.948936813929731	0.888247867131375	0.98115056500174	0.9760056262733232	0.9994170067700966	0.9515868659588947	0.9836250765145096
ASB1	2.14463653989074	2.31674781012306	0.259582538120395	-1.46669005848364	-0.0938342748960756	0.0887657231241186	0.7287947003197321	1.19256497547202	2.02845331498975	0.8449882212056979	-2.43073473950681	-0.229133505668119	0.233136115782045	0.564916712169564	1.56301084705501	0.0563803623303007	0.401455287855799	0.0179143291686601	0.819515123290953	0.816420067660484	0.574866273929516	0.123362999655969	0.7870983357476795	0.4070319544289735	0.9879690257245616	0.9994170067700966	0.9790589947605056	0.5070167301656306
FAM107B	3.4739770993134904	3.05415542404431	0.1705096659079849	0.3374895416087219	-0.0528380063721494	-0.4972896209269	0.530940350272487	0.4146749329258939	3.02904829371839	0.617498876788866	0.6349173438285699	-0.150436178361639	-1.47725257872062	0.45555846059527	0.5515348747592429	0.0064932893020354	0.539182038117874	0.527789176726	0.880907117012214	0.144630241700424	0.650975528088761	0.583300399229422	0.8525847679410926	0.8666836343845289	0.9952899741714668	0.9691191160509416	0.9821244016286124	0.8283493999828956
TBC1D1	4.81615936782507	5.11883778834917	0.132266238261391	0.8387891991395781	0.3133067923547489	0.132671733448376	-1.10754672004402	-0.192771460641317	12.009902260855	0.670544726119284	2.4673820753860496	1.21444951992975	0.553858449033256	-1.7139386520036497	-0.370116841799871	4.7629537110296695e-18	0.5049232306952101	0.0162960056406579	0.229038173920315	0.5816057517671279	0.0913798278491949	0.712517472867037	0.8384848144284777	0.3941764892803605	0.9760056262733232	0.9994170067700966	0.7773503028958287	0.8914787842305799
CDK13	4.36294874584316	4.42726242918841	-0.0445449996509394	-0.207030568844602	0.338881206956311	0.0448764395100419	-0.0218527896051359	0.299051992106613	6.45814857368154	-0.221555903564071	-0.534095808139	1.30972053851335	0.184844513731797	-0.0273667672324359	0.591633644062104	2.5846486769499e-06	0.825383799315255	0.595205783822476	0.1950290207221239	0.853941759094221	0.9782892982178192	0.556294023206943	0.960998220997651	0.8880208781827178	0.9729655848268942	0.9994170067700966	0.999726615527632	0.8154895595839706
MTHFD2	4.32187068597955	3.07926767882043	0.771407685770543	2.03095252241122	0.170205290434708	0.200172479575047	0.0698246935211719	0.415701838726302	2.52727180906061	2.59248104858659	3.54043844219436	0.431084984298198	0.535945513073163	0.051984892107124	0.5084425960017	0.0165710014028639	0.0119245610625036	0.0007524109896291	0.6679139081148271	0.5939133297040671	0.95871619592266	0.6130031122147049	0.2264824471857145	0.3197669812277158	0.9860661761035464	0.9994170067700966	0.999726615527632	0.8423546178985479
SLC9A7	1.8125237973898405	2.8905354216475696	0.39664662889173	-1.2271514917788	-0.379177759854427	-0.3952052843986229	-0.700611846565732	0.8719407524945051	2.8983680070513	1.25731798488279	-1.97120755560865	-0.883339576268971	-0.988840735114698	-0.5846525680383471	1.2102354153059498	0.0140786626971256	0.213267313848133	0.0541585361232891	0.380363602864352	0.326470241278498	0.5626200263385369	0.2309239625157159	0.6412803151421835	0.4894866771055545	0.9860661761035464	0.9843236633841882	0.9790589947605056	0.6080349567160432
FOXJ2	3.6138828010664303	4.4337022363581	-0.4529504315454	0.326191375782933	-0.102398786425526	0.863088301449876	-1.55237997678372	0.42206940386159	7.1477120393392894	-1.90199163486722	0.7496071998872109	-0.332346455550844	3.05227836054395	-1.86931165845524	0.732846810105393	7.01134687282839e-05	0.0617353013852854	0.4580911467283379	0.7407279554754971	0.0033306634980242	0.0720291562112992	0.466424370397368	0.4170687609545009	0.8330899138072057	0.9860661761035464	0.7231073721583484	0.7561093392453867	0.7650656878181761
YBX1	9.727877509863529	9.62789095079878	0.0063255457097627	0.0576516029849984	-0.0325006672396503	-0.337810091402507	0.311464495708694	-0.405207160363113	13.6367972317991	0.0331947289109118	0.1527795920927819	-0.128177273787364	-1.4169635653086798	0.4093023261361689	-0.921752805451456	1.27483754973701e-14	0.9736273318514972	0.879052753441286	0.898421430667361	0.16146028542547	0.683765363861408	0.3603225012571529	0.9934764886972804	0.969481442099102	0.9974535905239428	0.9700970135100634	0.9856993371562288	0.6971592337273288
PDE4A	3.3185345582871	1.4108094460586202	-0.2817713725322089	-0.109743817680085	0.53859646226346	0.284292732210331	2.06041680955476	1.3792276197099298	2.08013879028363	-1.37008120208619	-0.288219607451348	2.09318213553261	1.18283493208321	2.52572860426936	2.712016313984	0.0537948578624931	0.1755099511344039	0.774201011428598	0.0403143609060177	0.24125615884962	0.0162168709678817	0.0086521914787148	0.6039993771665697	0.944217012638155	0.9338427111726008	0.9808291779237112	0.6123053758528165	0.2393951004409035
PPP2R5A	5.72289658277502	5.09134058716345	-0.1391278569193419	0.0777923204053528	0.0775762962314324	0.168753212315952	0.7163624197761129	-0.1583164791754649	10.436637073984	-0.8729346106559249	0.265215418640833	0.38580800992396	0.9015898277321768	1.1986819687537902	-0.376481574019145	1.16278751976677e-07	0.385969458029413	0.791872284392592	0.7009198086716301	0.370655671711346	0.239190417667653	0.707865203570104	0.7762685166200294	0.9492250276503722	0.9860661761035464	0.9852771582514344	0.8960858622682308	0.8900904742445472
ELAVL1	5.815828531358791	5.084676572196599	0.300036124314316	-0.0914845371398107	0.119844707102647	0.0022886493686637	0.7762248797587009	0.469076757640316	11.541813160225802	2.23445182739713	-0.35401469598481	0.6823062943176099	0.0138388969763867	1.49814622697176	1.41659105305123	3.67624088616417e-10	0.0290075146839974	0.7245819203299609	0.497521100649298	0.989001633189823	0.1411374439067609	0.161689867626988	0.317383279052655	0.9286554596527816	0.9860661761035464	0.9994170067700966	0.8220564123979219	0.5516356536777755
TIE1	6.69600705735508	7.107223276468541	-0.0014246400985057	-0.142291123440855	0.500033035079512	0.23775196327078	-0.56433946605265	-1.36729108458944	12.923195331355	-0.0067099065611825	-0.370751464018315	1.82471167854654	0.9389168255436808	-0.775435817209197	-2.35382424177223	1.6438924766908803e-05	0.9946677837015052	0.713229064274795	0.0728270970722735	0.351558342252858	0.4462438308116599	0.0218661628481357	0.9981496979148482	0.9260975958974108	0.9420015652571148	0.9843236633841882	0.9607897933261496	0.3161659051815922
DIP2B	3.88414102227508	4.69065476180804	-0.217260221206814	0.316003639205606	0.427247006184854	0.414457341790687	-1.4884055845803	0.20888321443051	6.55517209350652	-0.9808977058080992	0.745884082400773	1.51192134167601	1.57735365606652	-1.73498197159009	0.380784307950387	4.288933892257431e-06	0.330392679069598	0.4586719210314899	0.1355064097998219	0.119662187004316	0.0904796932428305	0.7046832721385251	0.7366589878044909	0.8334258542416386	0.9614353777423074	0.9663013383658752	0.7773503028958287	0.8896668712789255
SMARCD1	4.50103674641137	5.12576564494618	0.0610653173505806	0.2944578358340269	-0.189458285802705	0.563792252200461	-1.09079835803256	-0.84344654263602	6.203842056684589	0.26034687652018	0.658990867018651	-0.636633511754663	2.06058874211739	-1.1439678869448502	-1.2817653911018898	5.5331693798004e-06	0.7954606892652101	0.5123126440198401	0.5266966579762979	0.043486764808371	0.2588230688894539	0.204879245774227	0.9521595058349012	0.8580514627049943	0.9860661761035464	0.9001040596972367	0.9050770893874432	0.587186038206064
KDM4A	3.30349071072003	3.43368017791642	-0.0625421904149717	0.162403793210233	-0.240230033352315	-0.699690418044842	0.0720343206908917	-0.255311481738848	3.5566409048189502	-0.216698153716603	0.29571366708341	-0.666182573923082	-2.03762596933129	0.0634684427685786	-0.328251545178482	0.0020549333868701	0.829147617534579	0.7684604795061658	0.507731158538075	0.0457996084532245	0.94968872819434	0.743845624565931	0.9617576530908392	0.9422347103054082	0.9860661761035464	0.9004975068593951	0.999726615527632	0.9057957442782064
NFYC	4.848997515967009	4.32783053389314	0.181252221335263	0.2139551033419849	-0.217171263738449	0.0403761192533573	0.60535115507078	-1.62161162768926	12.390581928837198	1.14113858514855	0.794499602687332	-1.03813990958884	0.209705875284777	1.15961073189046	-3.22536366018188	1.16811062570922e-18	0.258064260249614	0.429840995011429	0.30311130580781	0.8345633705591992	0.250515332951367	0.0019830565213253	0.6790470769428482	0.8216385068452758	0.983290633516722	0.9994170067700966	0.9019484291937394	0.1350716201699006
ZMYND12	1.8272479901516296	2.6764719585932	-0.566492670821521	-0.871483427262917	0.0220568857264005	-0.0123788337893756	-0.5635803021085359	0.718704843419667	2.7544691748042403	-1.79875930822184	-1.43968387984218	0.0534556778368004	-0.0321580993737493	-0.478016808165715	0.9677156424194292	0.0146927978963421	0.0768124930692461	0.1557363216275419	0.957535431119193	0.9744462182419192	0.635328488442408	0.33696848011108	0.4489725890120863	0.6260091192056577	0.998893651063028	0.9994170067700966	0.9805496435511396	0.6810001433288582
[truncated: 12,693 more rows]
