# Supplementary material for: An integrated cell atlas of the lung in health and disease
Source: Nat Med. 2023 Jun 8;29(6):1563–77. doi: 10.1038/s41591-023-02327-2 (PMC10287567; doi:10.1038/s41591-023-02327-2)
Supplement: Supplementary file 4 — Results of modeling the effects of demographic variables on cell type-specific gene expression. [file 41591_2023_2327_MOESM4_ESM.zip › SuppT_X_covariate_modeling_gene_results/SMG_serous.csv]

	AveExpr	Coef.(Intercept)	Coef.sexfemale	Coef.age	Coef.smoking_status_num	Coef.BMI	Coef.anatomical_region_ccf_score	Coef.nose	t.(Intercept)	t.sexfemale	t.age	t.smoking_status_num	t.BMI	t.anatomical_region_ccf_score	t.nose	P.value.(Intercept)	P.value.sexfemale	P.value.age	P.value.smoking_status_num	P.value.BMI	P.value.anatomical_region_ccf_score	P.value.nose	adj_P.value.sexfemale	adj_P.value.age	adj_P.value.smoking_status_num	adj_P.value.BMI	adj_P.value.anatomical_region_ccf_score	adj_P.value.nose
TSPAN6	5.637377179796151	6.318488078483091	0.115077016624773	1.15010522107112	2.29984179639659	0.512825891518105	-3.00111619924609	0.0369570425195409	10.401854887089	0.3206214889063239	1.14362561349859	2.367570328833509	0.6110468346945259	-2.285094444104	0.1196465180501	0.4752997448744001	0.7558137774740259	0.828127509320694	0.039924655090612	0.555182095984523	0.0464525003867406	0.9072883005915128	0.9293185830431904	0.9986078283076544	0.453364659423372	0.9580995321560464	0.5746746947812551	0.9842808690780812
DPM1	3.47895545369802	8.09007587325632	-1.56551106703607	-2.45213309779883	3.96265032733513	-0.0246384740054076	-5.7773351924543705	-0.3534262305151021	3.13430691200592	-1.6707114330893702	-0.6221500894879649	1.631860839376	-0.0126969914696788	-1.83538301176324	-0.5030080054392451	0.1878339828516	0.129114150612958	0.569359312152619	0.135470879154514	0.990140752697614	0.0993247471584959	0.6268222374281839	0.5426702443355421	0.9654426672930154	0.5915736113573986	0.9986207159449048	0.5870504639520517	0.9233699474968028
SCYL3	1.96401625790576	1.2851337314925702	-0.228350151164596	2.69743321430676	-0.161066211578728	-0.637755715154828	-0.8693896144247221	0.104106607936221	0.5685395043241421	-0.3192117016034719	0.79345236904823	-0.0819825932855362	-0.388020872094539	-0.349525961715438	0.1744097237000799	0.666678108277449	0.756849178859884	0.471088262868756	0.9363762207390228	0.7068049540588459	0.734594363117975	0.8653191548202559	0.9293866927143648	0.9448054681937196	0.9854482744233658	0.9690918079506824	0.9011860693794403	0.9744683300257788
CFH	2.28967534205476	0.4001351220604889	0.102755894719341	1.6875548243443	-0.704369949159279	-5.18301263160726	3.5369995219024903	2.24731010046527	0.1632915244080109	0.0565130286099542	0.492637255971853	-0.152766171159547	-1.32047671156053	0.5978466461841341	1.54445830908039	0.8735417851618209	0.95604634812587	0.6329056302955091	0.8816211541761241	0.216098777666566	0.5632356772721939	0.1535099953637999	0.9889965051857637	0.985641991594287	0.9713561372896738	0.8440319029251449	0.8278216312767271	0.6578850170867905
FUCA2	3.46331309581088	4.1951284862673095	-0.621214229372951	-0.9343174857357528	-0.403283313392674	-0.3655982238987689	-0.131502515226596	1.2840012619956298	2.8253491188260496	-0.903931529521146	-0.380087396247156	-0.2126371091818099	-0.2307400592599429	-0.0527977808800857	2.26417571043366	0.4378642339200829	0.389583721189424	0.818025433383327	0.836000778740028	0.8224585146196121	0.959026215648004	0.0486354398169341	0.7722199965940785	0.9986078283076544	0.9615084735751764	0.9841970423585576	0.9837707967427276	0.4570619994909934
NIPAL3	3.08140658456886	2.35063277687725	0.177716902574076	2.08353326233311	-1.43940827806937	-2.28579808457214	0.361074697554132	0.45969843063869	1.15919034838287	0.212609471030211	0.6205456746526921	-0.63287652792267	-1.20765180901346	0.124678212536264	0.67718581515273	0.523524963022443	0.836368694532346	0.6400396750180409	0.541589432293021	0.256838652363037	0.9034544422114372	0.514742298783017	0.9542461401937692	0.9876503681582478	0.8567004511699389	0.8633109627679992	0.967405585409172	0.8817263738097506
LAS1L	2.4298643726359703	1.25914794581387	-0.704178785459445	-2.6136115422519	1.14223577937904	-0.167042625360292	4.02958066261972	0.601991233805013	0.95364923972798	-0.712279062713604	-1.35974412058054	0.4498095545928889	-0.077109621895346	1.29133402763773	0.7636527120204221	0.362744163012668	0.492575597658001	0.2037779983572619	0.6624408607992521	0.940057337062052	0.225638174029628	0.4627107391231889	0.8263370579365138	0.8477345572192496	0.8997206303183534	0.9964975084524014	0.6713360746460171	0.8623830364937284
ENPP4	2.94840499121915	3.22262853759016	0.7999473355464352	0.65673739286078	-2.939107475341	-3.09819209202128	0.0124637328976658	1.0463463533737198	3.09375745562452	1.13272907682951	0.425174162427243	-1.5565992329822298	-1.87983576444404	0.0048102203899025	1.73883899736705	0.0113709375810589	0.28375637047572	0.679713756415811	0.1506210495800179	0.0895479072103521	0.996256621714562	0.112695742461026	0.6975966516218496	0.9913384225767616	0.6103468412931906	0.8159875902569125	0.9995616954738292	0.6101384018646371
ANKIB1	3.37470783044393	1.07276499294958	1.55584046351161	-0.1073047272325249	-4.36928995252534	-0.0804567507805579	4.286886940824759	0.126303391637635	0.909828472611668	2.03734564922016	-0.0655205252075322	-2.08797831617975	-0.0447272422157593	1.5147691387615	0.183982889599376	0.3843180684124461	0.0689527439272041	0.9490509255306032	0.0633437358160663	0.9652052712501942	0.160780099862998	0.8577041351738579	0.439853982672823	0.9986078283076544	0.4861484641689509	0.9971639161327512	0.6346260231854043	0.9734552465660714
KRIT1	2.64800665088923	1.81564941356881	-0.117695370031555	2.1096507807216	-0.30483402256136	-0.126836605089673	0.546528544796522	0.275385643216401	1.66322736869025	-0.150466993370538	1.39287244261723	-0.149761247192424	-0.0750327351706496	0.2050827198463839	0.432679354285152	0.127244176241215	0.8833879586025161	0.193847501921991	0.8839304246859029	0.941668470298532	0.84162180573546	0.674430331821595	0.9666674927218936	0.8435068607156687	0.9720213719990982	0.9964975084524014	0.945135530550892	0.9351822500981236
BAD	4.92463727563783	6.57784904100042	-0.0187318600698768	1.15298879402217	-0.196225546578025	-1.09733791205898	-3.37067733879465	-0.111415404511862	11.3297487604108	-0.0481776869862371	1.28853335191614	-0.187185228078705	-1.23662908616716	-2.22433509296329	-0.332647228444735	5.00616477445187e-07	0.9625232633062	0.226572969867511	0.855258706458655	0.2444804294923989	0.0503234508344631	0.746268856066206	0.990546883330228	0.847786939047824	0.9658830154700754	0.8601554929256678	0.5746746947812551	0.9511476531541628
LAP3	3.3945151032008303	8.18248067707266	-0.7506875250275851	-17.772581912526398	0.0303675626662118	0.4986959294877899	5.719337917559099	0.558087203595948	1.17043950934205	-0.409793244592438	-2.18181965923715	0.006552612492024	0.131980845797057	1.02927326650205	0.401487286528948	0.4167036128491621	0.691539781974547	0.0549715604298738	0.9949124457192308	0.8978622840237058	0.330051398033375	0.697348716992703	0.9115682817058566	0.7716743240730466	0.998753440309072	0.9932611318659438	0.7224308696001275	0.9415523897184828
CD99	4.88749291101724	6.0131787468338604	-0.80626579891992	-0.4529797620162439	1.5880089406907498	1.62372079931075	-1.86168550226278	0.616609435028325	4.63673682241475	-1.52079825169933	-0.213421116880168	1.0834530450459	1.34257242231072	-0.9542728040049492	1.4142406609513998	0.196276790280066	0.162630605077019	0.8597988293106429	0.305306479518246	0.2109327846931679	0.3643690092394629	0.1899737116193569	0.5811878461943287	0.9986078283076544	0.7286118936540439	0.8410552566164062	0.7333582485502664	0.6977847197562135
LASP1	3.22974198007587	4.23359092339028	1.01942033273537	0.251540238912465	-2.14845842281917	-1.52031851396036	-1.3870286658287998	-0.835214399742593	3.37833717030702	1.20415895265255	0.132202938615881	-0.935190570151762	-0.7702037876777621	-0.441993621476692	-1.1343663930493302	0.0070222231532515	0.256255668777663	0.897445995682087	0.3717231012009789	0.458987713908235	0.6678991180893841	0.283100996352367	0.6771981596377894	0.9986078283076544	0.7734455835645822	0.9327719925073176	0.8750131117118902	0.7741057789486367
SNX11	1.74831957552213	0.674247960109245	0.9038638519647828	0.330547603200055	-4.89719490168151	-5.38002812300778	4.16069370287196	0.6826893992718901	0.5431254082022829	1.00753734712498	0.190623623458964	-2.11464490886149	-2.7076952606514104	1.4173091151852102	0.8824527218425	0.598940098319818	0.337433576883623	0.852634804604263	0.0605670148192542	0.0220205565720397	0.186787867155835	0.398248259080096	0.7397971361275181	0.9986078283076544	0.4780481901879844	0.7205816200217358	0.6531786919475773	0.8396629037447607
M6PR	2.99040274218269	4.518032838981889	-0.0830605677462886	-11.5827175932759	-0.2467315101926569	3.38625603374471	5.013525287351111	1.22718063867595	0.912418273546556	-0.0640229073326541	-1.7487662548778602	-0.0681283288339194	1.09932583875678	1.0687419762136	1.12736633936256	0.502107766415781	0.950351366723718	0.11922994772042	0.947128722289212	0.299690003142613	0.312669362726186	0.288324410415312	0.9864034056678176	0.786952007459061	0.9877743345124363	0.8813400519290198	0.7099999869877127	0.7788854102887646
ICA1	4.16527700497382	2.79009891907454	-1.03254612362092	5.177341348022071	2.245607990476	0.5372588568361261	-1.6417945962291398	0.633564101581013	1.32898270639717	-1.7805590320046598	1.86862641653413	1.41941221401691	0.416536354012637	-0.805123124034538	1.36635590003963	0.3732928431295109	0.108680218202738	0.0980150662101885	0.18859815426616	0.686622245140494	0.441320492223935	0.2045566695427169	0.5056238723093259	0.786952007459061	0.6405247567098055	0.9672961457152756	0.7686354901349889	0.7132439747731318
DBNDD1	1.88155927261047	1.87689745862516	0.4916896246378521	-2.5526761142791	-4.307521937316221	-3.56473545751385	3.69912985264122	-0.45509289023793	1.3511459096938798	0.481508792303736	-1.26026799174894	-1.60755598470624	-1.58474386606618	1.12651258959669	-0.5212458275672371	0.206424268814153	0.6405181462570559	0.2361866688759009	0.139012015238933	0.144107412791596	0.286255472148638	0.6135424590729159	0.8974330634580258	0.8500606552294172	0.5956673162063948	0.8281114729996069	0.6993909929485543	0.916667076668376
CFLAR	3.8006652722538714	3.47605813521998	0.525799916244215	-4.729365889783151	1.8311783634894	3.74324017233572	2.6710254869743904	-0.25146885238409	0.999962480403252	0.41420635599352	-0.8711650385951459	0.534018836796117	1.30109721653188	0.597393347100301	-0.240324788154918	0.482480702318822	0.6884160669075761	0.43716032439487	0.6057448041543281	0.224617876360204	0.564548262699075	0.81537965956598	0.91048365493535	0.9335179958606769	0.8856072709228308	0.8458924145325285	0.8289142156617282	0.9679639533373248
RBM5	2.09903690327203	-1.50921651266097	1.46117376807131	2.58317713157302	-2.9161620855087205	-2.7895127991668	5.426592850001321	1.3171568590403	-0.7575374487086091	1.04594366400976	1.00231006617369	-0.8219281957108671	-0.9118734965116252	1.17069806716901	1.1115494734671498	0.466203605279563	0.320210520901693	0.339830058556275	0.430278858573757	0.3832914246732939	0.268861794877592	0.292341192620459	0.7267411609798738	0.8980266067761749	0.807560305072012	0.9206277284024448	0.6905249929742496	0.7814815995728053
ARF5	4.26334445008317	6.56796930165101	-2.1815663938176	0.636150306646548	3.44559160739855	-1.66501140625126	-3.1980794759597897	-0.0448859081258571	7.609938949288121	-3.08196106271302	0.476086926038827	1.9595029079982296	-1.21946274647264	-1.42645757191772	-0.0867637473162882	1.81933128874427e-05	0.0116018242807285	0.644242995748952	0.0785009814680147	0.250650108845223	0.184201874344849	0.932572047720567	0.2705019821569647	0.9876503681582478	0.5164783875216891	0.8601554929256678	0.6520355418328964	0.98900587368019
SARM1	2.05601824511036	1.36742772956508	1.10419503630462	-5.43981387497247	-1.03359595872957	1.57937110751683	4.11776498898496	0.7435237078127029	0.438753232817994	1.01695105131361	-1.09956621847792	-0.350502038764771	0.616706800563278	1.08096567378466	0.808799487712652	0.7396127853600891	0.335733631161129	0.365534879713622	0.7335862046450842	0.5522162562234151	0.3070421859767849	0.4390339117750629	0.738283578201236	0.9091347211279084	0.9303117499866084	0.9560971943739024	0.7097641536115568	0.8561932462767198
POLDIP2	4.195612972359609	5.312627694092179	-1.00413367262601	-1.04794063339355	1.82040055741917	-0.450102488861954	-0.997812424989254	-0.6623275412297249	4.325476259475621	-1.3000789341618402	-0.494372352206642	0.9002116500734709	-0.272604231925366	-0.3990013294595629	-1.09492777900549	0.5920735271946259	0.2258801065561939	0.874573579521558	0.3896433135468439	0.7909320901517309	0.6987110707212929	0.3007862924094769	0.6524193579553907	0.9986078283076544	0.7854302257752789	0.9796233391881808	0.8865034468268265	0.789985446262183
AK2	3.6890554825683903	7.362650262656231	-1.56618554003725	-10.892269403320698	2.41321800481934	2.8373276980553697	1.50667574014129	0.739790342833144	1.8368133323553	-1.89506136134756	-2.62242456890379	1.08620455395511	1.5644609946278798	0.539607540187698	1.15085743852388	0.2820414106763889	0.0905995597946763	0.0255141236034542	0.305218936223871	0.151882420836186	0.602486367920224	0.279236324479278	0.4815638392879997	0.7198484750105341	0.7286118936540439	0.8281399270077627	0.8442500300520538	0.7721885374425123
FKBP4	4.21228601939507	4.36360154744605	0.1416925177214419	1.35329688009086	0.376852793449519	0.7250425020457809	-1.64319658843782	0.174339069235582	3.92180921160713	0.213733308069116	0.763403191776309	0.2053855024183699	0.460234308105911	-0.644388067440594	0.308999826555613	0.647198758188391	0.835516883644105	0.8900273259286361	0.8414229745691779	0.655698047909699	0.534688505941691	0.7640605034238341	0.9542461401937692	0.9986078283076544	0.963608995822826	0.9646734187793472	0.8178426206113258	0.9542473329432892
KDM1A	2.4536473469539	0.4602796963497529	0.4236980823165329	4.19440162014708	-2.64112253476185	-2.33500367503525	1.34859820858859	0.3249232987628699	0.221413988404193	0.733151837939677	1.48310668001796	-1.6679992352715098	-1.77077616899951	0.678818029445305	0.659454921575657	0.8556768623947639	0.482124205576587	0.18087232115269	0.1286708130770819	0.10968758683173	0.51416154868638	0.525864186388928	0.8241864751245049	0.8306744681873127	0.5855943990494191	0.8159875902569125	0.8058933595887094	0.8856230710179724
RBM6	2.66064653237705	2.77802278354847	0.5694367994541739	5.02662049200463	-1.36632397218912	-5.741658541441111	-1.01455577003927	-0.557731685564838	1.96092882455718	0.52141205572761	2.58260394520303	-0.51482259015839	-2.57743134881987	-0.291913872012108	-0.62469966738575	0.0783154044790072	0.6134308362802161	0.0272941055293651	0.617863597566374	0.027537382600945	0.776318644101902	0.546156713845579	0.883908319737117	0.7198484750105341	0.8893895173111029	0.7205816200217358	0.9181712243274897	0.8917535440365113
CAMKK1	2.3062968098281003	1.01735649545444	1.2174260736706	-0.965802376788249	-4.544031481597321	0.1687891314244559	2.9255230112580097	0.3377416810315949	0.6827902468719721	1.2534594521733	-0.451089706863976	-1.65959357793617	0.072434826619079	0.816925602203114	0.386798843198057	0.5102469930853311	0.238551600827205	0.661548827460642	0.1279841713665669	0.9436841710114828	0.433001964219771	0.7070085826251751	0.6628026583253559	0.9876503681582478	0.5855943990494191	0.9964975084524014	0.7662093479438762	0.9416192859315486
NDUFAB1	6.20001224052707	7.372263959279751	-0.968571592713984	0.825686558457652	2.94480427525704	0.761783669741977	-3.1008043162278	0.404821059109723	29.7640936449591	-5.4996308934355	2.2669306488951	6.283275457813599	1.9194782851539496	-5.00817493847617	2.7109949565880096	4.2838031424165104e-11	0.0002619239425384	0.0468140974418977	9.103424385580891e-05	0.0838812475025008	0.0005309004343458	0.0218961826965468	0.1163170667592616	0.7674535799919971	0.0832262767827162	0.8159875902569125	0.2505650028221811	0.3759778836497934
PDK4	2.5451234726269303	0.6440078378897149	0.5545384623456701	5.550730513491829	-5.48270862263752	-5.78597468208947	3.54771353231247	0.9812267481648272	0.5902646230469979	0.704047090871115	4.12040934115313	-2.79819625108105	-3.6503923762027903	1.4005576478541202	1.46132054007831	0.56811145035027	0.4974702603852809	0.00207573431862	0.0188527964246779	0.0044594040929081	0.1916032521237269	0.174626193464149	0.8296787093064885	0.4646573076293879	0.3831621094684869	0.659306035538643	0.6553678791757206	0.68122846761669
SLC25A13	2.25004890705741	-1.5006945444897402	2.02310969537033	-3.7790670993070097	-1.95949123420679	2.58015554316599	6.72928378959492	0.878998709204033	-0.9969655271779272	2.12754765583378	-1.7686283146345902	-0.7299126931287131	1.08493938510898	1.91790126926098	1.0472339276963	0.3422933082599749	0.0592655804261491	0.107391134139046	0.482191748893547	0.3034110876848599	0.0841001364990781	0.3196436241891	0.4167240637656847	0.786952007459061	0.8344988012262677	0.8813400519290198	0.584599131264859	0.8001210276744462
ST7	2.80642172455337	3.68013719440413	0.1411144922088139	0.378993478636259	1.63640289986135	1.7236315321188402	-2.4828083314864102	-0.369068970928516	2.80996580712617	0.2426321770030469	0.1735050126594019	1.03512168208926	1.28427708808742	-1.19647453578145	-0.773107474332621	0.367291620372616	0.813728900326308	0.901676280280386	0.325577985950825	0.230056640228151	0.2611082653636259	0.458720181193672	0.9476813774757232	0.9986078283076544	0.7436955564525028	0.8488522159203846	0.6841546861840415	0.8598785352229684
CDC27	2.32023090903655	0.9283293870731312	1.0898128899885402	1.0571991419553102	-2.96749159927459	-5.24035205067961	3.6412807881474714	0.566732413543164	0.619774633813859	1.00100969036219	0.510815130860974	-1.07584635398496	-2.1860498474486203	1.02218915936869	0.6262960085721321	0.549266801551365	0.340428178575163	0.6205673355440401	0.307266809957623	0.0536934557118576	0.330783313817936	0.545150815768374	0.7425174263716409	0.9812240208338764	0.7300700863490722	0.7649284324476394	0.7228409545736301	0.8914806184266723
HCCS	2.38290445480596	2.17730197884626	0.209015339205853	-5.10337926156849	0.8952343211563181	0.327936660029849	3.729260481322661	-0.118391481914448	0.629648950024772	0.128549297394074	-0.874012191257004	0.2142911291764	0.0923595857475399	0.711184365616936	-0.0902289075930019	0.69454458070902	0.9005410528797092	0.581413717160736	0.834788652139537	0.9283382855357328	0.4943010420081811	0.930025319461951	0.9732570508349296	0.9685751487037084	0.9611881735115996	0.995199473218476	0.795858962919423	0.988633633663972
PRSS22	1.91291322262382	-2.84274748605781	2.42365299860802	1.44595024729167	-5.14899273696893	-2.38896149194717	7.32351278051803	3.5516711737966205	-2.39584778286271	3.3642069339937697	0.94610654928682	-2.5991211252754303	-1.33031637321046	2.6867178020562203	5.3393464491476905	0.0375813099194084	0.0071912057369837	0.366394090603433	0.0265314778262074	0.212954526204932	0.0228279542082887	0.0003285523671001	0.2359698292592701	0.9091347211279084	0.4233636883901497	0.8410552566164062	0.513356464886776	0.0629256009750866
UPF1	2.37456200159995	1.46945240658889	1.54760033791544	4.11777564258674	-1.6545135517327498	-2.09514363592403	-0.74683808672087	-2.00511909968846	0.77458500970703	1.82885318220566	1.3075879446124898	-0.7536826496499279	-1.11698696435052	-0.2622546577620849	-2.59861467820693	0.6279159142026309	0.1006289375474639	0.430630978074896	0.46899233575239	0.2917150405561419	0.7988353121766459	0.0284569109421169	0.4939425563091115	0.9321547185828702	0.8280452916576438	0.8752539299640454	0.926312707387767	0.4033467004968829
SLC25A5	5.51165317071716	10.3547899589607	-3.29562042628496	0.633301269193297	6.07759582032228	-2.4260244623330296	-6.838088406974861	0.194709386889563	4.8672019234764905	-3.0313164256716503	0.182597634654986	2.31039230529093	-1.2255970757897	-2.04531170970965	0.248146252123603	0.206270391518315	0.0142138884567513	0.88157070304251	0.0447926713989211	0.249705471409692	0.0708929846560707	0.8094588627335679	0.2778525369093433	0.9986078283076544	0.4655039903842728	0.8601554929256678	0.584599131264859	0.9659230220781516
CCDC109B	1.68873619228279	1.11742203820225	0.0696065774023426	-0.445757618749437	-1.5491515772101	-1.72811658243475	2.61962974704452	-0.5154481775344579	1.4168048701528702	0.120451974747996	-0.397779658101395	-1.03881716224448	-1.3667099614601397	1.39463605158673	-1.03886659950428	0.1869312982902689	0.906510885239834	0.699151622351588	0.323355338267424	0.201655077142551	0.1933305277037389	0.323333442488878	0.9753843714378312	0.9935948226029814	0.7429506829543442	0.838790565662877	0.6553678791757206	0.8006529687878812
POLR2J	6.06305712716162	6.80457515191237	-0.273198900658578	0.310559533779681	2.25589624324287	1.81778289275605	-2.72384139330792	0.3867004168310839	10.1356138426741	-0.603442389507918	0.308957553091114	1.80815572245383	1.69139458859836	-1.60022981511357	0.9871824344335908	1.40473947398599e-06	0.559652230360709	0.7636946851809041	0.10070473529431	0.121637331779851	0.140630710726628	0.346836366665522	0.8611635694179754	0.9986078283076544	0.5457443402610193	0.8179935061058534	0.6223094456043425	0.8145578936486947
DHX33	2.39314327917762	0.516129466911531	0.387007788340141	-0.671084758509716	-1.4099741601074498	1.26188644177972	3.96972531596171	-1.04163146848982	0.370467405665461	0.384016204211986	-0.346935014321153	-0.535181375939904	0.572718186855172	1.20759817899213	-1.18453580873507	0.718760802081785	0.7090053981688221	0.735830272721647	0.604220864343809	0.579483916103319	0.2549872369023239	0.263589954029423	0.9164681793370952	0.9986078283076544	0.8841827601931234	0.9590836750383598	0.6809818504788492	0.7664777434078169
RPAP3	2.12024640055867	3.78673448514551	0.169684207538665	-6.415940196791049	-0.7508134463749759	-0.500030906698959	2.22705992154816	0.090346677336444	1.49029807751669	0.26191901168716	-1.98013233850071	-0.435668347832781	-0.341625241993969	1.02614971999326	0.17017325010878	0.339223366436585	0.7992798488956259	0.0800105722127026	0.673072612560522	0.7403525594057829	0.331336122252773	0.868596813981177	0.9432424708956064	0.786952007459061	0.9026669048744312	0.9737581749241566	0.7228409545736301	0.9756198065763628
ACSM3	1.83137965371502	1.54697315079528	-0.615651078070601	-2.6380045554247	-0.49050543779596	-0.0384849818256375	3.0361713910905497	-0.685851149002853	1.36049771089378	-0.728731373836004	-1.59735000832579	-0.223768185644113	-0.0210176857465207	1.12594131104962	-0.9695892996073788	0.203547430213051	0.482883067846682	0.141271562202002	0.827442965274724	0.9836450090513028	0.286485992263238	0.355117472945714	0.8243223272647439	0.817261368410589	0.958738616450166	0.998437991949773	0.6993909929485543	0.8205045854739692
CIAPIN1	1.70217787332901	-0.973796996437992	0.518286825540762	-1.56972148565817	-0.46016724491398	-1.17951261407721	5.708025530388071	0.9196520120296272	-0.623791149378598	0.46455826457387	-0.718380832702818	-0.160086127665661	-0.472425413321762	1.5611335110569298	0.987715247535822	0.546729670326807	0.6521975611067329	0.488966857714108	0.876000712483287	0.646764337091548	0.149554439544432	0.346587802479037	0.9018870863920508	0.9501707741608968	0.9695732512587668	0.9646734187793472	0.6277848482930178	0.8145578936486947
PRKAR2B	4.51380252956016	3.75297845801387	-0.0581017370681545	-1.76479014426376	-0.4390696793731911	0.5353496707247211	2.65042188382026	-0.450984683902651	4.01071852747142	-0.0845655691046911	-1.30038415702984	-0.240783494958991	0.347460293741854	1.19010415422974	-0.785575697980056	0.0024751856634243	0.9342758184699058	0.222639189859263	0.8145876526189829	0.7354475632339109	0.261491918544046	0.4503282052316429	0.9816241749963326	0.847786939047824	0.9567158016807528	0.9737581749241566	0.6842683776084275	0.8582199984096431
MSL3	2.17913506680899	1.78204654830889	0.3386385068395589	0.0426090260723285	-0.891919384348193	-0.227772584561117	1.35083632034278	-0.8466347519996619	1.4297308998131002	0.50973954263682	0.0209194930258282	-0.515235391055238	-0.157922927561044	0.614631011654567	-1.4851816622578	0.596450995595558	0.622495356055855	0.990782760890885	0.617868772685436	0.877827158709561	0.5535958666936	0.170623764129937	0.8878625687994186	0.9992665192017528	0.8893895173111029	0.9925838718948142	0.8231981249551611	0.677323302264427
CREBBP	2.50370904100628	2.8571332401177503	-1.3502331869826698	-0.4973916221263371	1.54260868519859	-0.083766841246226	0.714355683724322	-0.6928137959739711	3.5192779794204503	-2.12577988524955	-0.4128359736027329	0.95888490958489	-0.0637332796610716	0.358175747574792	-1.39398633665606	0.0055451105482496	0.0594422925314775	0.6884390027709479	0.360226118549764	0.9504385990893	0.727657174511902	0.193520845249512	0.4170717608409815	0.9916413399808534	0.7663101048119916	0.9964975084524014	0.8992407283952003	0.7015239653839904
GCFC2	2.729564808960641	2.96269356132537	0.0487622675500963	1.59774170990066	0.7999300611004871	0.587824329148021	-1.92056158318058	0.0371276317388873	2.65933772650469	0.0612662415905652	0.980861466585806	0.380642250876437	0.330388776672062	-0.6947788398021971	0.0576165232488082	0.0239264709891772	0.952354369449845	0.349795184200539	0.7114296425973878	0.747923873605428	0.503016768013938	0.955189126563302	0.9873358097505546	0.9038438932117177	0.920179784930386	0.9737581749241566	0.800181692390932	0.9954452282280508
CROT	2.06188018306325	2.91452020939976	-0.5156209192271111	0.6867903786940109	-0.886423756317856	-2.4885069826485	-0.137733590226447	-1.00978564531457	2.2285078474390296	-0.51823248971364	0.36031980318797	-0.348208049363507	-1.1836365559416	-0.0429051603630562	-1.2117823982155	0.0499687297173283	0.615567719612704	0.7261022600290219	0.7349028924093198	0.263930028552867	0.96662174934766	0.253450846616556	0.8846925956924515	0.9986078283076544	0.9306610306266638	0.8639023435102934	0.9871287733283468	0.7598802125171736
KMT2E	5.07344363366679	6.258082219781821	-0.505930368667152	1.6632321054376498	-0.464495292115355	-1.6116899272683	-2.14194226752396	0.422601139440255	6.813374029719629	-0.787852817004115	1.22903182164001	-0.274850920909916	-1.15129512695962	-0.920823965304926	0.7773040757121591	4.6633124996857705e-05	0.449054571580651	0.247195597283899	0.7890256794612428	0.276394200786589	0.3788209613699999	0.454974538926171	0.8074850135711077	0.8577623484552092	0.9485760821381314	0.865455493029902	0.7432501231864086	0.8588763113361261
RHBDD2	3.47393714330256	6.41630472234589	-1.61120280298882	-0.0730423816246192	4.84805068066581	-0.620160421826775	-4.47451502491892	0.0390124138447687	3.52818183442394	-2.1228439390134097	-0.0251003753377299	2.52130998807607	-0.3995390800656471	-1.8221266961768503	0.070009414482404	0.1900402242703519	0.0627440291971832	0.981891878187296	0.0313982961110171	0.6985686799060079	0.101190681999248	0.945685278827391	0.4265419230775243	0.9986078283076544	0.4392650733809944	0.9685533295047684	0.5870504639520517	0.9924451902005914
SOX8	1.69832328833098	1.21902265862962	0.884393895375067	-1.36721603878212	-3.631454914469189	-2.23179240727805	2.76678999855164	0.0549006874472533	0.996469497872064	1.02723968312097	-0.7719249311837241	-1.5835993475966998	-1.14070192637384	0.9466409724454292	0.0729801109671078	0.3425225912315	0.328513783382414	0.458012800555609	0.144367359699734	0.2805762096586939	0.366134613275926	0.943261053276123	0.7322780748894636	0.9429000396506476	0.6039018906720138	0.8697321890152347	0.7343662964745616	0.9917080717709236
IBTK	3.19142549874655	3.28705522173931	-0.322626721052182	0.9001567167536708	0.561049413748354	0.845053470999861	-0.899263618601713	0.180721587085624	4.46749983906435	-0.623118281874565	0.8313375197987559	0.403027739350846	0.724919782326764	-0.488082399351034	0.4343133028107279	0.001202071614846	0.547154235607444	0.4251881995496049	0.695409574414344	0.4851178851876799	0.6360160546440661	0.673282525160559	0.8544607896109832	0.9311287791935636	0.9146657993367678	0.9432652328860762	0.8581904901461994	0.9344176384388434
ZNF195	1.83421168006572	1.78299169862391	-0.289917206766325	-2.0821278556691203	-1.10755542666741	-3.0478667784042504	2.92677214479533	-0.0964320649696946	3.14745825062141	-0.6793957292469689	-2.48875482262118	-1.01216587189841	-3.30381172004632	2.14604193322673	-0.276543764924463	0.0103777116939165	0.5123055680326221	0.0320585053505999	0.335322092969011	0.0079620792236541	0.0574467242661337	0.78776201880974	0.8375743544359145	0.7389072121496457	0.7525234274478796	0.7205816200217358	0.5797925792904334	0.9600589704432227
MYCBP2	3.90415812522155	4.1592691299006495	-0.542316822070188	0.570888923015939	1.12460100179811	-0.9423783662221508	0.508059507241026	-1.38701488713233	3.61725656323589	-0.8872847998929558	0.301155309259683	0.7403408620398471	-0.784503196511361	0.272630139433749	-2.87999618960488	0.281252089375078	0.398004825180087	0.825355097062193	0.476953273614071	0.4519087122633499	0.7911476917237371	0.0177801710787405	0.7740861539443585	0.9986078283076544	0.830156124221563	0.9326822278750384	0.923795748664878	0.3442453496807399
FBXL3	2.24277161355252	3.80527051592102	0.3995771608244461	-11.023149331964	-2.27964677125437	0.530079259023719	5.36339787807188	1.32423342622661	0.8542052805336809	0.340163616487191	-1.82846243950454	-0.703876950430627	0.190802400479738	1.29327895166728	1.32720836039578	0.52656201615556	0.7415373455972328	0.107492064026711	0.498774825261692	0.8528329913871071	0.2277437924350689	0.216622015266661	0.9265639875074528	0.786952007459061	0.8409656662585303	0.9881919214668856	0.6727522250751212	0.725165399357377
PDK2	1.9585085604771	0.7578012704875741	1.13737493709419	0.240471394365006	-3.74851076858336	-1.95340683700414	2.62630610580763	1.13501158010212	0.620626564050672	1.3960257783342	0.1400445930028959	-1.69136759113497	-1.01555684023256	0.9068977972592208	1.6064185060605702	0.548728098248742	0.192923975227675	0.891405325153739	0.121642597468569	0.333781419372995	0.3857927136309749	0.1392622474246969	0.6149343455149076	0.9986078283076544	0.5783360965849493	0.8945647257127367	0.7455051777013223	0.6395373653935187
ZFX	2.333765084322	0.203713771618884	0.469959050314922	0.712109151181541	-0.8256602482298679	-0.427641787549955	3.5833058710071803	0.0679638801301172	0.213258093045685	0.6794584104669731	0.544054471544603	-0.465829723485328	-0.2845072410537	1.57708649365551	0.1183512884882709	0.8354105563509341	0.512267510240856	0.598324089008366	0.651318005643544	0.78182622808909	0.145854489269548	0.9081329146438272	0.8375743544359145	0.973246938048039	0.8972631771696735	0.9775137840075996	0.6241229173465458	0.9842808690780812
LAMP2	6.00036448273525	7.76921733934674	-0.191363769276057	1.47068400021124	0.7061709052792441	-1.3024694274708402	-4.16999540515914	0.756315110913553	9.50963446010684	-0.3535666877940421	1.18946477875877	0.48843391269663	-1.0396466738365	-1.98014501856766	1.56953564442761	2.51513859061827e-06	0.731004146011572	0.261732142424203	0.635775747424973	0.3229880951011489	0.0758543517237996	0.1475955577426539	0.9216542568435372	0.8632117071177896	0.8930519183640574	0.8921666856867773	0.584599131264859	0.6532207221649021
GDE1	3.75945163598198	1.28395937578009	0.366299344446432	-0.7817663386984921	0.120991042678774	1.80009149967924	3.78585176402352	1.07657881796616	1.07765501616457	0.4619907426532629	-0.4652440439389039	0.0551089465870551	0.94712631361871	1.32294042550738	1.61078223047729	0.3064969085393039	0.653975397145569	0.651723090829794	0.957137158141106	0.365899081415012	0.215307898356189	0.1383044510491	0.9020709759669452	0.9876503681582478	0.9881510113939486	0.9129455209980474	0.6686409866209745	0.6388035059992114
C19orf60	5.758744405284361	5.931169488462981	0.177857022396443	0.1224206994364469	1.16566965168625	1.04350741918024	-1.4367096302196398	0.532025815699914	11.9500883106341	0.533557353153051	0.165229981331852	1.2757986004988	1.31367869064378	-1.14965212785723	1.83050345278376	3.0381632174045e-07	0.605303397403228	0.8720554372784941	0.230863803052008	0.218293548296007	0.277039595311825	0.0970958047031772	0.8811184452970623	0.9986078283076544	0.6744733417372378	0.8440319029251449	0.6939510988593187	0.5770766857706424
TMEM98	4.29843244544021	2.8613985912123705	-0.677178765184928	-0.381086314238975	3.2558884744654195	0.965410109305367	2.00004293081798	0.4198286719302229	1.56997163769734	-0.4717032663837101	-0.143429894024631	0.8896685446852169	0.320316204142571	0.446032276116375	0.376395679464705	0.147494530102334	0.647262167526083	0.888799748443048	0.394542709212352	0.75532141826289	0.665076161463991	0.7144856770656641	0.900877497533498	0.9986078283076544	0.7860882517080032	0.9740746569943424	0.8738773583662688	0.9432665002980802
AP2B1	3.68623978016267	2.98535882142106	0.663288198191113	4.389477340812291	-0.8757667556211459	-0.6411083823605	-1.50346094933425	-0.0408614350657543	2.21101772871777	1.0363772514493002	2.0065394127382903	-0.510054191317592	-0.4493322010437899	-0.657222473821907	-0.0778692884567572	0.4144513740761679	0.327060044006441	0.4249513183637779	0.6214609338852161	0.6633760130379189	0.527200791805261	0.93958145490143	0.730950533625636	0.9311287791935636	0.8899955594805095	0.9646734187793472	0.8130374174236042	0.9906411113956708
ZNF263	2.1918807045636	0.8204602819602621	1.20249067669136	-1.13292309087244	-2.2620127744857403	1.29796692319748	2.2189908280871498	-0.2906696421891889	0.668411161714677	1.94811325892319	-0.556621212981236	-1.30409726464601	0.873761671185636	0.979584446258061	-0.535723640359613	0.7776499154066941	0.0832173743106544	0.836776280640188	0.221830629015678	0.403910655277865	0.351728717235422	0.604645384676534	0.4692882994464024	0.9986078283076544	0.6692293229823395	0.9229870593303978	0.7322219983027264	0.9135784824849706
SPATA20	1.48971652702151	-2.51577559117164	0.8879649090664771	-3.1890675920735	-5.45035397975395	-1.5460967801695902	10.0586112556603	1.95608649031722	-1.79906952764714	0.951202299324689	-1.6921163753943702	-2.16088989507382	-0.704274608130055	3.22028994554909	2.34884146679854	0.1022070257955619	0.3639253526047639	0.1214966279384019	0.0560253037468106	0.497334579161704	0.0091706374428196	0.0407210144671769	0.7597594870209871	0.7883389795436583	0.4780481901879844	0.946841995571542	0.4365006366274636	0.432945876951148
RALA	2.82466989394999	4.29210247513534	0.440891845430395	-8.582662923208341	-1.6415873340228502	-0.271312717175364	4.673965581409321	-0.0632036060089917	1.17871732877653	0.4458817632482689	-1.82561635662191	-0.6302182686312969	-0.123498736140018	1.4426595091006202	-0.0770077644393236	0.413329272174426	0.6662155199422789	0.10246924695566	0.543861370242365	0.9043781556930108	0.182592800819913	0.940286101942363	0.9072572467112838	0.786952007459061	0.8571357488694327	0.9932611318659438	0.6520355418328964	0.99065637249828
BAIAP2L1	2.39277015922738	2.33546010840321	0.347665704336254	2.68246846378801	0.442794801802149	-0.1703651452769169	-1.24341987155923	-0.8920422109186679	2.86581398732426	0.584319510214538	2.37278263278621	0.290857771226186	-0.132232473026894	-0.6311007099233089	-1.7819019557896498	0.0167887568628055	0.571950846308326	0.0390911233827593	0.77710317635372	0.8974232312472449	0.542129668288439	0.105101742118968	0.8679065473880729	0.7654247685847109	0.9448465579796418	0.9932611318659438	0.8201788699853684	0.5947081204865635
KDM7A	2.5034061684668	2.43694244432246	1.79586099408252	-0.684602247684405	-7.14324232652866	-5.587876218623941	2.4261155605464	0.7627589302968959	1.2870986646103602	1.42722075180872	-0.2416773757503	-2.1068483847196298	-1.88096730566429	0.524737555878447	0.67136559317784	0.2270530671834239	0.183987535280793	0.813913868801107	0.0613665969087896	0.0893813398135134	0.611199930953082	0.5171952491211621	0.6035602341556425	0.9986078283076544	0.4792552480915569	0.8159875902569125	0.8456924507650035	0.8824510812268992
ETV1	5.10092332420077	4.39077660203725	-0.6055183512994079	2.32424438325023	2.23739348728706	1.3625332600676798	-1.4118114594886002	-0.5407186123578179	2.3561206944881	-1.04023402490061	0.8403330964557021	1.39877511498915	1.01661505227733	-0.7061741810204392	-1.1250492459740902	0.227566079763068	0.325364821024196	0.4334328872594299	0.194466200239495	0.335095420431602	0.4975188025506789	0.289196136860864	0.7288719793642433	0.9321547185828702	0.6451076898797616	0.895331443377659	0.7978935638838061	0.7794197042956286
TTC22	1.77080136408871	2.39266868981306	0.1922044678366099	-1.26091570869577	-1.51201516492186	-1.1896948329793202	0.377758688967084	-1.11209265387785	1.98825660830974	0.231160237043332	-0.6688875473124289	-0.695434942921239	-0.654362695061958	0.138036419531337	-1.5670452944147	0.787047848637454	0.822359925262557	0.926436298416184	0.502827351386651	0.528216021241521	0.8931159958764421	0.150074159133462	0.9505766976306952	0.9986078283076544	0.8428304260375538	0.9513807822146364	0.9634921158769596	0.6532207221649021
GGCT	5.17393725565448	6.39052510661595	-0.0763033918624642	-1.10025476132274	1.35185373341336	0.4433293137825139	-1.90397054285405	-0.965946483384135	12.1034187112945	-0.203473463552318	-1.3392603845863602	1.33870878482452	0.512956569699335	-1.43431892344181	-2.98554781568187	2.6948004861989605e-07	0.842845798616452	0.2101296556048019	0.2103029623159019	0.619121816460541	0.182004210715321	0.0136773509034819	0.9542714668425092	0.847786939047824	0.6621045122775403	0.96140168170776	0.6518441099706331	0.3234722435390255
IFRD1	2.37630075258683	-0.840289082413267	0.4801347358194099	1.20637371233366	0.549143014881551	-1.23148398876342	5.226968641859799	0.256502146484517	-0.47696249698997	0.3643263022685329	0.519227756347776	0.168619736725389	-0.4442512691309099	1.2706831788114898	0.238448766156924	0.6436407707127729	0.7232001619078009	0.614898426520062	0.8694575377435949	0.6663203844057409	0.2326060666832889	0.816348256578777	0.91812334248764	0.9796480378148898	0.9692294825471096	0.9649870641098088	0.6758778505406244	0.9679639533373248
COX10	2.07626899862835	-0.0233457438198497	1.78625895848613	-2.62768603352988	-4.100937980249	-0.0486749881972141	4.767922964018401	0.82928207059233	-0.0217912390233111	2.62276348934871	-1.71862827741498	-2.13641974329245	-0.0288044649085714	1.89346112736816	1.36515640270967	0.9830431686061388	0.02547660514013	0.116429246830228	0.058386262369577	0.9775872916067608	0.0875612397563036	0.202126922861659	0.3302522930289642	0.786952007459061	0.4780481901879844	0.9973786305665244	0.584599131264859	0.710880316852515
PAF1	2.87982494628006	1.50714257045198	-0.523267775391341	-1.23764949766667	0.196936400126159	-0.6607575009599089	3.88726419512877	0.281457354760411	1.43839615306454	-0.6564669406144029	-0.823180732641917	0.096725735704423	-0.390348755532749	1.54607688747183	0.444248509334477	0.1808732762570969	0.526340873722224	0.42959885577302	0.924855287881636	0.704464554500958	0.153122062699018	0.666322313242266	0.8446067796310529	0.9321547185828702	0.9807334867157026	0.9685533295047684	0.6277848482930178	0.93341651433248
VPS41	2.37350810929604	1.30004906746094	-0.346388356499836	-0.0864988845105339	-0.0089508688892846	-1.6786192404264295	3.2579393101279104	-0.6818815514148701	1.49849780382662	-0.520188725067531	-0.0714087168241326	-0.0053722466499922	-1.20393291143429	1.57668838068683	-1.25079902319811	0.164890608157281	0.61425254939464	0.944480438795193	0.995819249696645	0.256339212742558	0.145945830905975	0.2394809253527789	0.883908319737117	0.9986078283076544	0.9990347981021236	0.8633109627679992	0.6241229173465458	0.7498843273150702
ARHGAP44	2.10520295179882	-0.0548793984389963	-0.353694831424744	7.55518208075791	0.043514202536128	-1.1313682228180602	-1.39535396445692	-0.284939847786923	-0.0177770735829958	-0.467086089454779	2.00881083322475	0.0211611559382573	-0.671102304784594	-0.542024020901509	-0.4459243800736721	0.988202461793585	0.6515395708862479	0.0750099647336947	0.9835690136447868	0.5187784642958371	0.600875279958876	0.6660696147383399	0.9018760670454976	0.786952007459061	0.9950734682126356	0.9496519292272226	0.8430765106578673	0.93341651433248
ELAC2	2.47325282410646	2.24294422249796	-0.308309116583596	-1.8220731288793104	1.4107097810688098	2.4069966859151	0.642370818630507	-0.47733283169012	2.49945496823074	-0.4842889932765011	-1.34778311397636	0.8273213263622969	1.66456919290816	0.290206305981728	-0.9210881881685452	0.0314762227078494	0.638612178064666	0.2074670472918469	0.427356064613206	0.1269718959776569	0.777587253274454	0.3786895561832079	0.8963729017277091	0.847786939047824	0.8059607569278169	0.8249535545270175	0.9184927639587476	0.8303077182243209
ARSD	3.52759565014469	2.75877791273311	1.03226731099189	3.0337767325673903	0.474381254321876	0.199799944995543	-2.05656255322811	-0.612920051370371	1.65656746999058	2.08956331931127	1.18991868269233	0.335972975444002	0.166431191374586	-1.08137056078162	-1.44733517073148	0.328193845097489	0.0662279842960344	0.289991148422461	0.744219053021442	0.87142951870473	0.306987442396905	0.181208918164984	0.4312311844269891	0.8722633521274555	0.9333522818869362	0.9906047303042704	0.7097641536115568	0.6894011401324741
PNPLA4	3.66729169080149	6.499480607154469	-0.0299804852874585	1.68874455087808	0.519445619274752	-2.5667854196378	-5.436034735040599	-0.373212350095666	7.62234081057917	-0.0494714365128239	1.23755014163883	0.328905841944357	-1.92185042832006	-2.4083523968779104	-0.745947477606073	1.7938866232650303e-05	0.961517764835284	0.244152904646211	0.749011315608341	0.0835529968051498	0.0367868149988611	0.472869731265563	0.990546883330228	0.8565049999887142	0.934115817481162	0.8159875902569125	0.5601536020518323	0.8680885365952994
ADIPOR2	2.23088475114503	3.1003947209610496	0.836053917743622	-3.7971128454765695	-0.211547329540764	1.6950556686993998	0.948272424035326	-1.55923195289684	1.27981044340998	1.07291463735331	-1.06484795434398	-0.102069458972848	0.9734214447478908	0.361781836131371	-2.30132492408492	0.397139927943245	0.3112272963672899	0.333008860247908	0.92084827070239	0.355236774725144	0.7256997298321199	0.0465867925568988	0.7192637587132008	0.8941565686261643	0.98058028720281	0.9092346314879852	0.8989273842673072	0.4498729403693804
CDKL3	1.7831771191995	2.8445992255035097	-0.252571332331599	-1.83564099229848	-2.08616178021252	-4.14405141211686	1.57885276558925	-0.658591727168181	4.88155090083455	-0.86859775186866	-1.86363183693644	-2.77348898987612	-6.56846567770712	1.68465729374055	-2.70623072329775	0.348292331918546	0.4076324237353649	0.486480541277254	0.0203738552111314	7.676580399609549e-05	0.1253357144692299	0.0233891678526936	0.7803163412774471	0.9486665391598136	0.3912468466514344	0.2313878285764815	0.6105641171721656	0.3831822122343529
PRSS21	3.44453464049086	1.42036597893956	1.28042586344777	0.153179719607382	-1.5926847716332702	-2.34007447213363	3.57560842094232	-0.8998685648714579	0.502545186394609	0.965953139594887	0.0315356954934621	-0.463230210001342	-0.767628118302321	0.851129716607525	-0.7910472067719341	0.7559601931648571	0.359304841764991	0.982313100647645	0.6534653487879499	0.46118258521184	0.4156383734957779	0.448662138332368	0.7568824930253482	0.9986078283076544	0.8975686740312074	0.9342112101344852	0.7567210681299161	0.8576258370193456
PROM1	5.2345693592307	5.02986046196318	-0.0643540443245273	0.236780243151601	2.35535540735619	2.745766279482	-0.8734346708316658	-1.02253259689591	7.60261467026381	-0.134132497575057	0.24719837143656	1.81779375822796	2.51326957228856	-0.535318878921032	-2.58276348818666	1.83454205574864e-05	0.89595894276159	0.809755835804514	0.0991334100139443	0.030739884213872	0.6041292544400519	0.027286635954042	0.9704394381947492	0.9986078283076544	0.5432095461618643	0.7205816200217358	0.8445630383586684	0.3959425878368167
CCDC124	4.54714036593504	5.87930120757212	-0.280549981810026	0.567059557968164	1.214204238352	0.978259727884552	-3.25949894677859	0.128911096118262	7.83801008025675	-0.549118377189862	0.49523506766815	0.859144384393949	0.821801790819851	-1.6902136142046398	0.30508217493345	1.407921186406e-05	0.5949723554730479	0.631134983902824	0.410382794532025	0.430347523935871	0.121867865914563	0.7665588925036341	0.8773086479150902	0.9855823596246678	0.7971792318801277	0.9307591155691264	0.6073761545332991	0.9542473329432892
PAFAH1B1	3.78551938248617	4.85843931468416	-0.745865670887119	1.1100900188364098	-0.0317831701504527	-0.8513903004879041	-1.33090896974798	-0.923306221540008	7.397740275842469	-1.4828065853878	1.14634054299866	-0.024407778024375	-0.8288968765852891	-0.8036134577767441	-2.34566516265932	2.3212129306286e-05	0.16894076266144	0.278344038937851	0.981007532196106	0.426504726662109	0.440304260941631	0.0409421813707015	0.5891143828786465	0.8696990896046743	0.9941115262297712	0.9307591155691264	0.7686354901349889	0.433340667034109
KIAA0100	2.54842642996302	-1.14036534221157	0.308855488965286	4.45526276227398	-1.92050428216506	-4.90126271415344	4.66175666265371	1.21427004764331	-0.382123076672676	0.262362007031191	0.941042727821798	-0.631661048544434	-1.90772693150556	1.24250726532304	1.2686019531171102	0.7701446326839151	0.7989488785028241	0.435038030030152	0.542604081649811	0.0874826970571576	0.2447553926711839	0.235666224978114	0.9432424708956064	0.9321547185828702	0.8568192166338277	0.8159875902569125	0.6792444071084175	0.7478103012717747
SLC13A2	5.32597780769258	6.43714059830256	0.259890298353629	-2.984726969956529	-2.31430036990175	0.0714178935400506	0.215589685523624	0.288614094429492	5.664943142096409	0.58805679195866	-1.54416491150735	-1.8648581161874	0.0669419473732449	0.130622724026039	0.728145784899364	0.2141455834567589	0.5709531148114381	0.366437409593395	0.0929423669050867	0.9480155476749909	0.898839175192752	0.484465576325943	0.8675569832414242	0.9091347211279084	0.5323688358350956	0.9964975084524014	0.965450971458205	0.8733667800636532
TRAPPC6A	4.4498410733021	5.924747058255139	-0.4478976144052879	-3.4872976312614306	1.38788319150407	2.27470704531939	-1.04342493809541	1.50830251599009	2.84991241441421	-0.7273062580562272	-1.13988508728872	0.789235604038731	1.53764480778204	-0.44169583620968	2.95244876057976	0.185371790639431	0.4855263284729589	0.303501294051606	0.449449256868461	0.157819635800268	0.6689909667097739	0.0158272064440463	0.8243223272647439	0.8806514483464902	0.8158246767633753	0.8281399270077627	0.8752570065500253	0.3426672749829941
ST7L	2.29032747384528	1.8701644378309	0.0218657685108981	-0.811141926058407	-0.576158437803434	0.566910494224316	1.14194239495539	0.155701398838252	1.75652224517818	0.0294395320722228	-0.519861669761326	-0.2879132539938679	0.334871282237671	0.441153726220534	0.253351588103035	0.109518783592533	0.9770933021656828	0.614472327900644	0.779291918366571	0.7446403671343629	0.6684868765778039	0.8051289685993859	0.9937550684542374	0.9796480378148898	0.9449148023324224	0.9737581749241566	0.8752570065500253	0.9641889866627156
RPUSD1	1.69239649431891	-2.83915494800542	1.5507145036917298	-0.992224429428491	-4.85081206790612	-2.00787589105692	9.1685660498948	2.24212776055962	-1.54798108516898	1.29159890242721	-0.411534733489834	-1.50644632514247	-0.7097099428141991	2.21160992803227	2.09061851087624	0.152666776311026	0.225549930207601	0.689362035300015	0.1628713444594969	0.494099965975776	0.0514202782740203	0.0630634972224842	0.6521652187598642	0.9916413399808534	0.61858412377143	0.9463190776926528	0.5746746947812551	0.488422558473809
TSR3	3.66786224079084	4.16407927417592	-0.3351643162028869	2.8153035877988195	1.00669164202697	-1.60456767366645	-1.75726832763499	-0.237057309484893	5.3478089647495	-0.5665478050681539	2.50407850138481	0.668999995067068	-1.3059712006486002	-0.8955020418064781	-0.5165495725163219	0.0003246147606789	0.583512354727426	0.0312278616425599	0.5186410129327921	0.2208042844885659	0.3915646935527929	0.6167002826205601	0.8740732553868557	0.736693254727955	0.8498570601000978	0.8440319029251449	0.7473586208356134	0.9182593658505898
MYLIP	3.6759834701937	3.1616493421419	-1.35309083616655	-0.963159252521407	2.33606239216506	0.5536308440964139	2.3748996806561697	-1.26010151644545	3.05793431368833	-1.55809177887027	-0.643309659004528	1.08305880284616	0.321978055259794	0.9545263400322492	-1.90371058027633	0.0120869933819176	0.150269217316693	0.534496418855134	0.304205452441862	0.7540991017517701	0.362321444129636	0.0860939080840969	0.5693667376803948	0.9612636145430634	0.7286118936540439	0.9740746569943424	0.7333582485502664	0.5459734178810715
PSMB1	6.025223952187639	10.805779237997	-1.86049097503228	-5.97130754803287	2.58787680635331	-0.1746456959542389	-3.15908455337399	0.973239161936967	3.4392092171210003	-2.28775197075019	-1.50320148305094	1.20049857714009	-0.0976220034664867	-1.11647406882697	1.4421023595431497	0.1394887558080779	0.0479504813845949	0.167014510088208	0.25996375941807	0.924323442427184	0.292881909049126	0.182819875229071	0.3936502166618689	0.8226095734769703	0.7014922780137388	0.9944715890823886	0.7052086886168095	0.6896569407477076
JARID2	2.04796571930471	0.577784825565267	0.45336728323453	-1.443105450595	-1.08511532725913	0.348759080082072	3.61513942652762	-0.7947118497537701	0.5104176220730221	0.5504388228915	-0.8878104156234391	-0.506182925632363	0.19216610004259	1.33725288810836	-1.12404072798372	0.620835849647431	0.594100000709971	0.39549460625315	0.6236999738820451	0.8514583230659641	0.210760963091776	0.287253950590463	0.8770307222813373	0.9196997741326453	0.8900843085806295	0.9881919214668856	0.6684616335257795	0.7786665315478158
CDKL5	1.9788195706703504	1.53883043510335	1.43252767643445	-1.19524529641305	-3.1884680505777	-0.337147359501311	1.5743188926038	-1.05050277462159	1.69770875553123	2.3027918659136803	-0.904646477291268	-1.88795599574854	-0.233605484517675	0.7220623798506971	-1.90729112962498	0.120411427860744	0.0440445395586555	0.38692823276294	0.0883589389768954	0.820003952726185	0.486797480230123	0.0855867306606873	0.3834598441146077	0.919436168803076	0.5260063542849707	0.9841970423585576	0.7926997452687837	0.5459734178810715
NADK	3.5845344520678504	2.57586226799887	0.274237245628422	2.38660821478092	-1.40610279445415	-1.93793037749432	1.11954485620966	-1.38227397355488	1.6550681663796898	0.525526613512766	1.02595284158931	-1.0151906717113	-1.70612517686867	0.6460864405645871	-3.10701684839122	0.323023806278478	0.611916788452911	0.3539405775866089	0.335567072881097	0.121253581798045	0.5340795434793251	0.0123510569734869	0.8835272123313221	0.906254824555986	0.7525234274478796	0.8179935061058534	0.8173774443964404	0.312186692625522
SYPL1	5.87079784118566	12.0796999477576	-0.8451109600670479	-1.47333244991791	1.89358970875412	0.954458297109118	-9.57756035740294	0.1057778888259469	4.86950101792886	-1.53936267215556	-0.491996486894361	1.22356048231612	0.745565770216623	-4.06286852312516	0.219419906710336	0.0859577295432585	0.1580997607992259	0.6341661744206141	0.251410909776916	0.474642245447976	0.0028189907688826	0.831176817472806	0.5781955627102446	0.985641991594287	0.692936620114233	0.93960632951459	0.3871037011156358	0.9690193523420452
CYB561	4.83731545543211	4.16864983476856	-0.159557175417225	-0.811340697101967	0.0162903066889057	1.18324841972716	1.59323643340893	-0.140693390186431	6.434411748062071	-0.340151339070014	-0.8697011883630771	0.0128566988728922	1.11831391839683	1.01961467569189	-0.363266688921462	7.495381740896999e-05	0.7407795180170691	0.404855627662746	0.989995004547963	0.289577654226452	0.331944698504401	0.7239672451163081	0.9263411335865628	0.9217473964723478	0.9966858343659342	0.8741733019951808	0.7229411378173106	0.9463059896350662
SPAG9	2.7319566057643803	3.1997876764626096	-0.153131015257636	-0.1006062375367919	-1.96322208430231	-2.37969168129085	1.82782727014873	-1.2731471166313202	2.22943692101554	-0.24877694998313	-0.0452138659500991	-1.2607012694571398	-1.8878543791195104	0.9536157638618952	-2.4769705757219302	0.276696768364102	0.8091157638996209	0.96789322711109	0.2377384099521639	0.0903699328794349	0.3649206389075289	0.0347010032171017	0.9453198554551272	0.9986078283076544	0.6789161464069534	0.8159875902569125	0.7338554048430407	0.4172419579646728
AASS	2.28781283047127	2.09736956632207	0.3977240826546621	-0.6457807324600681	-1.04151336576845	0.382969396049136	0.55851954029996	-0.270133819743967	1.89055499806804	0.512885675338135	-0.393660686386152	-0.499418266039421	0.215741492044206	0.2061507128062819	-0.414567824629612	0.0879815024275434	0.6191696445429511	0.702094515632176	0.62828889180547	0.833526117285188	0.8408097392667251	0.687211348955611	0.8871750304067507	0.9949937728851734	0.8914578571255225	0.9864475632546787	0.945015165944046	0.9376058970132626
SS18L2	4.31986117445957	6.724340614845341	-0.67392976120783	0.366352584949952	2.1721818305255702	-0.2889543995213089	-4.516661134125799	-0.621089049935741	8.139849118479331	-1.13031296198905	0.2767442120003089	1.3797237900832	-0.218789959729827	-2.07233122068566	-1.29927630765898	1.01133689229411e-05	0.284725643666349	0.7876124333617379	0.197738853039386	0.83121440808646	0.0650290583337391	0.223004525206458	0.6980242505989688	0.9986078283076544	0.6477259189912761	0.9859491696109663	0.584599131264859	0.7317651515042782
MPND	2.13985598820277	0.200751825832321	1.13909968481177	-0.797902602088726	-3.34537851274231	-0.227713244949991	4.39214938048224	-0.635651575327561	0.1728988625701309	1.40459830690952	-0.491838382776934	-1.56213813369434	-0.1238238241225	1.60328313109308	-0.906035229513891	0.8661803560936729	0.190432165305387	0.633450625483141	0.149319021435099	0.903908282273982	0.13995406664815	0.386227496753315	0.6139660138007561	0.985641991594287	0.6094836858512601	0.9932611318659438	0.6223094456043425	0.8337264605547864
MGST1	4.504756114996559	9.7178202796738	-1.09382264707526	-18.4621692806652	2.29003819665358	2.64134729886756	5.08113230875175	-0.36675239425209	1.2415844679529	-0.468496221179586	-1.98355819097056	0.398791485256337	0.583470772606479	0.7750717185571291	-0.213077737040013	0.395703231532664	0.650568762071729	0.0765489116317038	0.699222468340701	0.5736648129478089	0.457991960481451	0.8359801663437991	0.9018760670454976	0.786952007459061	0.9166469255757168	0.9590836750383598	0.7775980282182429	0.9698758111085516
NFIX	5.32858739709063	5.26155100452493	0.250749318874412	1.13646370507542	-0.3411366107279669	0.4564264273907679	-0.738287833805723	0.0467322824127804	10.6584036625776	0.7362264804137071	1.60075943415767	-0.371326704708352	0.585695051821246	-0.6060072925618261	0.159695601074124	8.83409119604283e-07	0.478507421218649	0.1405131343350019	0.7181404904806529	0.5710612449711789	0.558013978055027	0.87630038882421	0.8229980068465291	0.817261368410589	0.9230756036469784	0.959046110611671	0.8239105065114972	0.9765770782718476
ST3GAL1	4.08869694600128	1.8924347270207096	1.08856830737271	-0.536489632671253	-4.24921693412608	-2.26365198599935	4.9692748541834	1.6104274020964	1.95327269286189	1.66842139872273	-0.396616519002784	-2.4096235313187004	-1.47445890328877	2.17353559802781	2.82375528566778	0.0793166674339509	0.126193119277593	0.699982126909391	0.0367069804332087	0.171130348639521	0.0548413812379423	0.0180441171578275	0.5384140487251123	0.9935948226029814	0.4487400465117489	0.8318874272934453	0.5797925792904334	0.344986884083701
MED24	1.8661782936307705	-1.08748628953574	1.68331655894001	0.207332794532434	-1.0286328145616	1.19409620428273	4.6509930498925	-1.12889133274226	-0.5518766500613	1.4332221821648898	0.0673912022978777	-0.341356841284574	0.4615299776458929	1.2022466387748998	-1.06015659351876	0.79654184272937	0.185583544471151	0.979659329461356	0.740060287287549	0.6545125872064511	0.258157949565823	0.3159813587751239	0.6061039511676568	0.9986078283076544	0.9315997834901734	0.9646734187793472	0.6834184682273623	0.7985683398944303
HEATR5B	2.8632742298848903	1.52943573066383	1.01632153236769	-2.2084246629637203	-1.78055904949211	0.104001354653958	3.6185493997656	0.2671986337874399	0.7021664646617121	0.9741239434578168	-0.6039144046302571	-0.638391748985473	0.0433151821618891	1.00281832768003	0.306799406186151	0.6926013594798249	0.355446590899961	0.7321076409740551	0.537995888058473	0.966348826060351	0.341003970482503	0.765751199212537	0.7544095982056164	0.9986078283076544	0.856202850709721	0.9971639161327512	0.7270172113864973	0.9542473329432892
SEC62	8.24196072339532	6.5172213741798695	0.287977798698281	4.909202441615	0.46754646832585	0.221785552686071	-1.45054956739879	-0.420019592761837	3.3989916853387405	1.47861431056479	4.43970326609448	0.881521541099759	0.4783694090129289	-2.11512989606497	-2.21485481780349	0.171070755556695	0.173367066140364	0.0014459592753544	0.4008956864577439	0.6437409700259	0.0634283095287414	0.053969020241671	0.5905212565780383	0.4646573076293879	0.7902276604089311	0.9646734187793472	0.584599131264859	0.4690204205819926
RPS20	10.3755845205707	10.3609394824515	-0.286435085346684	0.6556922618011279	0.5787805237837839	2.81162515839103	-1.33499156307735	0.467344187687336	9.50092803196556	-0.383473132231596	0.442389586420756	0.290918425593784	1.64573964203386	-0.52856822090593	0.6544820479195511	2.53615641728516e-06	0.709395375754893	0.667622103538645	0.777058111685678	0.130840957252333	0.6086352981929279	0.52756649071198	0.9164681793370952	0.9887128094540965	0.9448465579796418	0.8257939102597044	0.8454730825757921	0.8859294817947971
CSDE1	6.698364444290969	8.654694178914701	-0.7512718465647801	0.7700644219499829	0.65927696484203	0.375267307627622	-3.88398667765895	0.120311719385815	23.341452906275503	-3.0471392489270097	1.3991307592014297	0.985160478004876	0.662834645156067	-4.13881050321237	0.539989085258152	4.716436284192918e-10	0.0123116621218516	0.192018259999214	0.3477808280666919	0.522420361751174	0.002015655828853	0.601022068122385	0.2715692492186061	0.8422000454927359	0.7592689184093456	0.95004136737295	0.3770682671463742	0.912178436401616
UBE3C	2.50379921438617	4.65297032245853	-0.4920770679908629	-2.0831299688352503	-1.85003549468097	-3.22009569708799	0.0783372727774066	-0.7321761699354771	3.19405734810135	-0.9691478328167248	-0.969426463079106	-1.41088099861705	-3.0303428159573595	0.0482098624102499	-1.78707982299104	0.170553344399231	0.3577928942681529	0.380074121183462	0.1907044602089219	0.0138009668505233	0.962592299550239	0.10698135475955	0.7563958059114381	0.9176226896132484	0.6427489516465469	0.7205816200217358	0.9856313986521238	0.5995536747475034
REV3L	3.02033052908375	3.4229576362171104	-0.212095224345844	2.14034396470799	-1.85404103065372	-3.0927749287256803	-0.0244815654384795	-0.621785055014296	2.94958473485373	-0.237156557663246	1.29636460227298	-0.8173876315837769	-1.6899515456940402	-0.0085509161686362	-0.8767124156039101	0.0145449910390309	0.817323164333577	0.22396708017395	0.4327499815052739	0.1219190768520159	0.993345622858217	0.4012133391498571	0.94879272395331	0.847786939047824	0.8088977477860252	0.8179935061058534	0.9987996307067036	0.8416355607997289
FAM76A	2.29398391484884	1.4034932508483002	0.14171647370223	4.19886828968862	0.7074162926087629	-3.11809478228895	-0.91038779703503	-0.0162076288756342	0.594843757754234	0.148978068621496	1.09420757854654	0.288482411051867	-1.48877528703358	-0.293322526861474	-0.0213197645020547	0.673694188211035	0.8848555557933149	0.399721376013277	0.7791323632712829	0.1695264707604299	0.7757604823150229	0.983445409429636	0.9675643789224092	0.9205204542469462	0.9449148023324224	0.8318874272934453	0.9181712243274897	0.9971525923312354
VTA1	2.3350459723105	1.0670112945068	0.15635318666221	-6.422387557312031	0.0116604975969898	1.6040257404187095	6.1918355248538495	0.140948196149449	0.329679936591109	0.1082701254062959	-1.17836205177176	0.0030895102369399	0.50064353601163	1.31905196440809	0.1189404166786919	0.8185026219871608	0.916156700458567	0.463504357255306	0.997598173861548	0.628091306668329	0.218363611290361	0.9078602227279208	0.9779192195403664	0.9430430649472316	0.9992591358246352	0.9632351379129296	0.6686409866209745	0.9842808690780812
BAZ1B	2.93534610350029	0.210737316034993	2.869484475420009	1.40842110056238	-7.33220386272845	-3.15322641395684	5.31133416350138	-0.589729980370104	0.1582972929396149	3.30169081215115	0.800624148263041	-3.2005572164492	-1.5961714875663102	1.70475322854014	-0.7025431993368979	0.8773735690229209	0.0079906475621211	0.4419551980818029	0.0094827265417911	0.1415345677760069	0.119056912982941	0.498367687546727	0.2367493806008141	0.936381798867576	0.3367727818292501	0.8281114729996069	0.6028469169098308	0.8777789200128358
RANBP9	2.7287493524641504	2.88187029596604	0.19844892705497	0.442816907782021	-2.72519600002957	-1.64069685029469	0.986751176108891	-0.96669068564799	3.37280312934294	0.313383041092979	0.356693068604192	-1.6565817482760803	-1.2132974059048898	0.469975713085466	-1.77128323161386	0.0070879111149536	0.7604284730172389	0.7287332038708749	0.12860043261498	0.25289639460933	0.648453840683781	0.106929607551543	0.9310329736606804	0.9986078283076544	0.5855943990494191	0.8602119588528648	0.8646106227720901	0.5995536747475034
ETV7	1.6042380454719498	0.274810620320189	-0.4566572600256899	2.68334932328625	-1.54784219209657	-0.675663244236083	1.40649280362408	-0.8697199076802249	0.119255477012984	-0.565597639627031	0.762890535205254	-0.7135417328526591	-0.378860078647638	0.5298026113794311	-1.22288348726553	0.9239830423980708	0.5854878511354721	0.4951922118025879	0.492903157074486	0.71328529573576	0.608844398778729	0.2517121112390439	0.8742237410386435	0.9521326302355514	0.8407270522674607	0.9697074719251604	0.8454730825757921	0.7598802125171736
SPRTN	2.13690951635385	-1.12573568977544	-0.529873530253555	4.22785952493362	0.8911751695462571	-0.258476023281658	2.7012053915386702	-0.446363752296139	-0.4734496439454339	-0.8800040747558691	1.45497813440631	0.561426729825071	-0.196977814719021	1.3944615716301398	-0.886608938791298	0.7051383702312259	0.401743129452359	0.178717482308945	0.587927033232961	0.8481579214681558	0.196291716953757	0.3981447533725139	0.776518958475359	0.8304555378642625	0.8777124537322665	0.9881919214668856	0.6567876876340784	0.8396629037447607
METTL13	1.65988967277308	0.110668344911922	0.5907465119187529	-1.9899326619357904	-3.65375591112507	-1.4070109505551898	5.018573212388	0.114420402734564	0.072132491126235	0.534978882403161	-0.90866724613346	-1.26093380301218	-0.571555641042108	1.38790689048186	0.119005231155176	0.9439187785734	0.604355786641715	0.384901892434595	0.23595643177616	0.580241749746592	0.195309372232958	0.907627929782878	0.8809952504791068	0.919436168803076	0.678405507861542	0.9590836750383598	0.6567876876340784	0.9842808690780812
DYRK4	2.33009794445717	-0.188869471139936	0.319687314150732	-1.48585344453081	-0.12965751205248	0.8556700704346609	4.8441143091826	0.88699965344353	-0.0841478073354182	0.2247226924248569	-0.430866467615261	-0.0347001621352555	0.268154943576053	1.01134961363811	0.747851126474868	0.9706650957873432	0.827214134925661	0.92751625294816	0.973011660226192	0.794242875682633	0.3369857453202159	0.472807805138827	0.9531154405594332	0.9986078283076544	0.9917518746654193	0.9804331843543544	0.7256429587977792	0.8680885365952994
ZNF207	4.230082085232491	5.21798328916625	-0.928452734240206	0.929392054862339	2.10303997540461	0.704932220659411	-2.41229305430755	-0.323223541699321	7.21320396905651	-1.71669613889215	0.848838785150861	1.47531046650687	0.609331640145287	-1.30320186654777	-0.768247147343619	2.88082721096402e-05	0.116791980767583	0.415828204785575	0.17090586624842	0.5558946719407621	0.2217122232470199	0.460097651628286	0.5222205076678365	0.9273525214629282	0.6209824425028863	0.9580995321560464	0.6696316294628951	0.8609278935052351
UQCRC1	4.756725854036	7.383827735745679	-2.88251859316083	2.3079972967714	7.11019730694293	-0.8056369445658391	-5.66344464264287	0.517379767254297	5.975595140533151	-2.77445446359186	1.2138400944643102	2.8144087804772098	-0.415308473232134	-1.7406772303711102	0.7060861930001999	0.0001364844888758	0.0196366265289414	0.252698022768974	0.018335705026278	0.68668661753602	0.112361623367993	0.4962550432754879	0.312168031222934	0.8599572189111375	0.3831621094684869	0.9672961457152756	0.5950209995866595	0.877658995697392
STARD3NL	2.5583726615704	2.81607991461591	-0.8212932348934029	-0.520845466178903	2.3368616216160603	0.574728076501944	-0.357185892988036	-0.0202459459698784	2.9860440882834305	-1.17019331736841	-0.3662254087097449	1.28664425119603	0.374560566329566	-0.152794820683324	-0.0370315697769611	0.0136657527501294	0.269055662880314	0.7218261513370701	0.227205304615001	0.7158079553928649	0.88159914270851	0.971188654853304	0.688385417369353	0.9983170431926742	0.6734079577857328	0.969927942059368	0.9593171876916724	0.997120396950928
CD9	6.038159888135491	12.5505405033801	-2.7554269266580294	-16.9677247614991	5.88428616214087	2.2618661798229	1.5475502125050402	1.49128702346381	1.41308943083986	-0.896425705728987	-1.3835904238545802	0.770704599088213	0.369657323943674	0.1682152627652079	0.635238642282312	0.354549164537682	0.39337110593235	0.206747095997111	0.460241298672659	0.7199137375648621	0.870085989528428	0.54089683837809	0.7727581561347623	0.847786939047824	0.8227598155627938	0.9714856020960192	0.9545787915666496	0.8903077286535628
PHF7	2.11118107253483	2.47312636336203	-0.0187439630049136	-0.2033619313488119	-1.01780163798251	-0.717563216156625	0.345996817826659	-1.11982353947376	2.69072448530347	-0.0272606315698458	-0.149664671351297	-0.5728933979843011	-0.483340687874628	0.153627323293426	-1.94656296245468	0.0226714862788678	0.9787882093346448	0.884004661825494	0.579369747053577	0.6392619801517221	0.8809595760915959	0.0802040178015743	0.994135814536059	0.9986078283076544	0.874873333076586	0.9646734187793472	0.9590153516878714	0.5359614521005331
NISCH	2.18820612697277	0.540671768073066	1.39412713549264	0.5926946448856399	-5.75667773975134	-3.3875551306329306	4.6054566029441295	-0.4176075439512159	0.295382407495547	1.07017679676208	0.237735966118974	-1.69851053976473	-1.1783170667428402	1.073370328456	-0.356070808394986	0.773743877145205	0.309689780547099	0.816885988629722	0.1202565612784819	0.26594887634164	0.308323188394748	0.729184983085756	0.719152596628425	0.9986078283076544	0.5783360965849493	0.8639023435102934	0.7097641536115568	0.9463059896350662
IDS	3.09774317541709	4.47954209054842	-0.764841571627984	3.84377183863903	1.4944839456690202	-1.88815585595656	-3.7793695230868	0.0564510303740878	5.12341543304718	-1.14066290054414	3.0300748007204104	0.881239466249086	-1.3663394540441498	-1.70716599122132	0.108404137614799	0.0004484534590008	0.280591707702487	0.0126755214218199	0.398873676402342	0.201767523102391	0.1185961624350119	0.915819418942157	0.695127716895228	0.6322898703916758	0.7895029165798324	0.838790565662877	0.6028469169098308	0.9867571035673486
SCMH1	2.3469718610752697	-2.17449901999803	1.14910711846795	-3.4774493380105698	-3.65771360706528	2.84959048558904	9.00132245099388	1.25238426303279	-1.2176865272401205	1.02274242282122	-1.4223882433824	-1.1460150743976698	1.02655404379865	2.21403219828897	1.24204758515677	0.251295603229082	0.330534126030311	0.185348350762966	0.278472502240533	0.328821200128981	0.0512097319048965	0.2425587344296789	0.7338715180203759	0.8377271800843771	0.7133682482571321	0.893180503823405	0.5746746947812551	0.7524917516020783
HIVEP2	2.09750059491635	1.73579413298481	0.0123096035283736	-0.442195343695686	-1.66334685105512	-0.64125774457603	1.81613525337167	-0.621515312993367	2.1959451411914	0.0213208055716078	-0.384610800291352	-1.1019779025377	-0.507488579659212	0.947429376004395	-1.28816840100178	0.0528021673843451	0.98340917425503	0.708578522452621	0.2962864499873969	0.6228161940496489	0.365752063286058	0.226695016038118	0.9950272460473002	0.9952273451256152	0.7270367365216319	0.9625232401412828	0.7343662964745616	0.7362121449017934
TCEB3	3.63737675996535	4.04236551994471	-0.7019270525500401	0.79508065656333	1.6367570669588605	-0.8041577975067641	-0.278001253658228	-1.16751580818522	4.842655444144451	-1.0458102875207198	0.646112309459173	0.970841858130706	-0.5949534176366271	-0.132806805815574	-2.24782839271792	0.0006787924374654	0.320269165147974	0.532753031652613	0.3545231595320239	0.565093472394937	0.89698056836851	0.0483575695412327	0.7267411609798738	0.9608666786129192	0.7636711722402213	0.959046110611671	0.9647428388763596	0.4570619994909934
LYPLA2	2.73002285098738	2.8891517374971003	0.464287628680307	-3.21683292422629	1.52814538108187	0.5682822874038411	1.20215314926454	-0.651051259157454	1.3726727682998	0.503838842662618	-0.89742125292347	0.6336064982276689	0.277528269248361	0.389492972057688	-0.8850591717289971	0.473482952181873	0.6264752224840939	0.525209616600099	0.541069571117518	0.7874116081993191	0.7055991383163441	0.398618290367484	0.8894821004246105	0.9597229796917915	0.8567004511699389	0.979233261675027	0.8899089790869664	0.8398338207742383
TSPAN9	1.5298369208613998	-2.66350604618607	1.64539623903146	6.555266460999111	-2.41280621350154	-4.54047681096201	3.29177907810834	0.336133003297127	-0.955433633737364	2.25809446202309	1.81323881102575	-1.26800987103086	-2.70916779838927	1.37553879893781	0.527411715765382	0.48642861501892	0.0503302229541531	0.104905068979274	0.235832985593704	0.0235583414207883	0.20177505205206	0.61055439364074	0.397984470301652	0.786952007459061	0.678405507861542	0.7205816200217358	0.662684055096495	0.915741191848044
BTBD7	2.55254015965863	2.87085368345424	-0.165660745361531	0.606371566621396	1.38915728435155	-0.814565268273331	-0.59637280773294	-1.06991692574647	4.93409018461971	-0.369152885730783	0.703764666797159	1.22700919814763	-0.8586175287055029	-0.412912634586102	-2.9789193465523	0.0005923388873332	0.7197101435184449	0.4976387172932679	0.247922555341086	0.4106599896149439	0.6883846401394239	0.0138332237415993	0.91812334248764	0.9533236108375917	0.6910765327815585	0.9276523696876492	0.8831785353193516	0.3234722435390255
APBA3	1.3941067291755802	-0.261293809451315	0.6100405517491351	-2.34275210430422	-0.3431381736667609	-0.762567555185256	4.13828831199865	0.504175279685479	-0.166530036387539	0.596776582243194	-0.985238501311614	-0.129811508660862	-0.331977083282011	1.23408229175253	0.587289026565099	0.9486774918570698	0.5653635645180101	0.9106617707760308	0.899320775914178	0.746957398390927	0.246726846835445	0.5708402260858649	0.8645406583833134	0.9986078283076544	0.9760536870879796	0.9737581749241566	0.6792444071084175	0.902024233046779
MKS1	1.9327471690779097	0.6943001127810781	0.440511093644728	-1.47700146438161	0.28385170327609	0.518295065921287	2.4430413267516	-0.0610762721565569	0.826119826879583	0.737212392826609	-1.21862843959598	0.1817081002956269	0.383342404040474	1.21882262766464	-0.123645010107484	0.4280060551244919	0.477933712876484	0.25095313697353	0.859442213068821	0.70948926424308	0.250882579679526	0.904046272367444	0.8227046407828884	0.8589399524929058	0.9674437674119222	0.9697074719251604	0.6799925844936916	0.983786284486434
ABHD5	2.85285710172354	1.8648561805411696	1.1821328626998702	2.00190949752967	-1.24088889817908	-0.651973001464522	0.0249120734663771	-0.661954607363412	1.2057997288306102	1.8236934872120905	0.7720273816530309	-0.70347267883689	-0.433002761751997	0.0107708536282663	-1.20875972711463	0.5125619961236301	0.101499076542571	0.5864697835965021	0.498386593540353	0.6748160128212349	0.991633155145511	0.256802936623545	0.495453495015242	0.9698074704187012	0.8409656662585303	0.9649870641098088	0.998469996635265	0.762055362968941
MBTD1	2.96788747561821	5.29225506528734	-1.54428034522605	-6.06874886486492	0.7405062180003141	-0.5216289210499679	0.701668324914346	-1.69698695126389	4.67028872656408	-1.66395899593052	-3.26815688875193	0.309194484711708	-0.276893221681376	0.250603744249364	-2.42404837712014	0.0008804198641862	0.127095650991923	0.0084566239098537	0.763519694909572	0.78750123940524	0.807194227199875	0.0358128457629464	0.539543867935338	0.6038551524497118	0.9384672812060592	0.979233261675027	0.9293073369966788	0.4201550931873911
UTP18	2.83775871641155	4.1177422219030895	-1.12654730578207	0.9859834498976808	4.63867697761576	2.80253921262841	-4.14231871529822	-0.259446200357995	3.7928502049103496	-1.4169664568677398	0.5974132415811121	2.21192265754093	1.59095987659427	-1.51272319691742	-0.417880650753683	0.0035268738030971	0.18688532516396	0.563513757413789	0.0513930486141353	0.142702832577503	0.1612919952216359	0.684865649598217	0.60811220860383	0.964111378867609	0.4718917577182268	0.8281114729996069	0.6346260231854043	0.936975357347224
RNF216	2.40798648607036	1.30005899932875	1.4700904162989097	1.467343686283	-3.12313994931696	-0.519455554616605	0.999096615525973	0.290540601130373	1.25375527788975	2.1446880872266902	1.01245616630838	-1.66751245545686	-0.320363876539587	0.4012715095069389	0.485317065215258	0.238448446631368	0.05757803655014	0.335189991995224	0.126376486906434	0.7552863446091309	0.696660873540804	0.637908080265266	0.4141568167709705	0.8941565686261643	0.584573007863919	0.9740746569943424	0.8855783923454847	0.9285799127133187
TTC19	4.1999378220435695	7.46237364962349	-0.757817928746649	-2.16288829430711	-0.439404852303354	-1.94550940006235	-2.33732683809775	-0.279956474774086	3.63738415174022	-1.12163972670888	-0.732428583353189	-0.24947489465104	-1.3817906970818998	-0.9910647311107408	-0.510582391097546	0.139426979896285	0.2910477666207249	0.495207508060415	0.8083820656647951	0.199529127944032	0.3474360355317539	0.621734049911677	0.7037025987789676	0.9521326302355514	0.9557062516472092	0.838790565662877	0.7313618672936811	0.9206974774465262
PTBP1	3.2379443558964502	0.8965505208636271	2.59117993115241	3.55836231553167	-2.67838486914336	-2.23011476284376	1.40664441393289	1.01229937713629	0.576241639322931	2.5421781147172595	1.6858461246841898	-1.00181797113786	-0.929088154567437	0.373404219583613	1.14699626440385	0.577190352382103	0.0292536986444721	0.122723856537939	0.34005631067311	0.374726307678503	0.716641660007063	0.2780853654751239	0.3465636994052041	0.7883389795436583	0.754581391388006	0.9154289558469044	0.8941523814834984	0.7721885374425123
SYT7	2.64550493947502	1.21085076282587	0.177577195205062	4.97135302223387	-1.36747505753003	-3.734151201269	0.1730047636024529	1.09571574437882	0.608551559731209	0.2772367515073039	1.71039240694328	-0.8008697663061851	-2.59073201627194	0.0791231888923434	2.09069377394492	0.639671253002989	0.787860884524984	0.149680663097655	0.443029393711457	0.0286089237601374	0.938648233027264	0.0655075735141353	0.9408481227908212	0.8205367000049918	0.8131444155848943	0.7205816200217358	0.97740924096716	0.4967829891839871
PIK3C2A	2.44634523468766	1.02876534346351	0.798334680584597	1.77723367878034	-2.4682968545120096	-3.40028588757717	2.3744942964909	0.981520816293202	0.498076462969832	0.53175364603059	0.610540093804126	-0.640425521674614	-1.03198918390716	0.474348599882658	0.793947172920547	0.62920111191752	0.606506879927912	0.5551253966840071	0.536293964558874	0.326390184038984	0.645439431085581	0.445657524680524	0.8814919812487846	0.9639173781481852	0.8552833569504396	0.8921666856867773	0.8617316427391493	0.8576258370193456
PLAUR	2.2841154380199	1.3679999768994902	-0.636848775909741	2.64584361630167	0.0719068035594833	-3.65708801458817	1.67009055590799	1.89955564444884	0.8449278846404921	-0.541249495695152	1.19526195788058	0.0239311109036168	-1.43431319315321	0.430294182567805	1.9964667653502	0.4179075540041049	0.6001849219448361	0.259560480641135	0.981378363378648	0.1820058044245	0.6761074263831911	0.073821320886151	0.8797171122675403	0.8623545037922281	0.9941115262297712	0.8318874272934453	0.8770534007138187	0.5216826077265986
WIZ	1.96354883387517	2.15191184416797	-0.323737850644744	-0.868531346590388	0.452770026266821	-0.4677746104188529	0.9507729189376948	-1.52849054815579	2.2558997561387204	-0.452073800621259	-0.615048893152593	0.245658811661028	-0.302185677154848	0.409632301601965	-2.52148531224036	0.0476994782409689	0.660863470424104	0.552260508611296	0.81091470809813	0.768702044610318	0.6907124843940561	0.0303100754837029	0.9043407843116652	0.9639173781481852	0.9558909747877744	0.9745072035200822	0.8833412822870573	0.4126860869149383
RABGAP1	2.71298060676956	3.17185684314654	0.2007571699970919	2.00678463642467	-0.0143892787386804	-2.45937758802113	-1.09784637105247	-0.900342812596828	2.73703132991199	0.224352398063326	1.17744527230976	-0.006388240241559	-1.30600217488888	-0.3800119865001239	-1.26014549852757	0.0209391705718236	0.8270006725735	0.266280907365813	0.995028601521246	0.220794146874617	0.7118828737632571	0.23622904693014	0.9531154405594332	0.8663398763541869	0.998753440309072	0.8440319029251449	0.8920730906838568	0.748710186566606
CEP68	1.66281303411315	2.41275506090258	1.28012676030341	-9.747480797765538	-1.3130291412302	5.266272412231981	4.37079772154368	-2.34085519341365	0.650898993361385	1.23992352405445	-1.88914296615658	-0.4606177183845039	2.20566990689468	1.20789176758399	-2.40205322455857	0.616173494236578	0.246357362465329	0.100464855076337	0.6556422249062529	0.0542218792322214	0.257211555179869	0.0395400319271542	0.670625591766872	0.786952007459061	0.8978257084728265	0.7649284324476394	0.6817165567930366	0.4310357982439906
MAP4K3	2.16735990293334	2.17497901489812	-0.0852173821257343	0.6035208030037421	-0.974996981902534	-0.770836340813182	0.369404535468205	-0.3762426779734499	2.62391428067855	-0.141554371336485	0.5064806836453309	-0.619074847400015	-0.585904815228622	0.1833102661293039	-0.751908266290929	0.0254263386018995	0.8902431191928679	0.623498370245961	0.549709524818836	0.570925652019165	0.85821797797042	0.4694337516493429	0.9686142383447292	0.9824678781210154	0.8612280723906359	0.959046110611671	0.9517126999588366	0.8676758038298057
TMEM159	2.24065875747429	0.846444741564907	-0.454301458788186	-1.35255323720899	0.6784037077950911	0.621223900540439	3.772737631581741	-0.8993749744663109	1.06926155792025	-0.758250055378789	-1.20744817613601	0.446453321650101	0.487891411059121	2.0074709911643502	-1.81940865157724	0.310082285237556	0.465795715089401	0.255042454589958	0.664782171958052	0.6361466397135539	0.0724797408349616	0.0988723454370683	0.817188117428724	0.8599572189111375	0.9004151969383795	0.9646734187793472	0.584599131264859	0.5770766857706424
ERCC1	4.84201689243803	5.95115803524762	-0.65883503455951	0.986170017180894	3.2355831371193795	1.8900177234718505	-3.65595054723037	0.252189315152933	7.288473877137691	-1.1368254276998202	0.8004376317246871	2.04684240802654	1.41115714109187	-1.7580018791208798	0.540609747560102	2.63664790718622e-05	0.282118936691149	0.442058343093697	0.0678660169592231	0.188544204540116	0.109256689430841	0.6006097571095871	0.6959106797741805	0.936381798867576	0.4927530048703238	0.8345378665016118	0.5896948257756108	0.912102280853218
MBTPS2	2.03353440141646	1.6780971046186297	0.174064461935014	-0.0805356183527163	0.6598030747902901	1.06932715942653	0.204398083951066	-0.16323498787319	1.76577308239117	0.260446309436449	-0.0587798862055304	0.3728147113889429	0.7025279391752939	0.0895488058440544	-0.290446918900903	0.107889513881143	0.7998039317494839	0.9542854627480112	0.717066834905873	0.498376798942325	0.9304139099980308	0.7774084521119692	0.9432424708956064	0.9986078283076544	0.9224509227543326	0.946841995571542	0.9742464800021232	0.9569403406346324
LTF	13.326191937306	15.7290267270349	-0.653660065972156	-2.04122937829173	0.7044652661521809	0.903164520728592	-2.84759803919622	-0.5923377493328579	12.295290267483098	-1.16872409995698	-0.9519965216672092	0.4723805383789679	0.6967223810497261	-1.50867806246717	-1.06467599793497	0.1425907176032579	0.272530522686502	0.561795902114478	0.6472711757395839	0.502194121788719	0.163994403185138	0.313935523082995	0.6902699075569315	0.9639173781481852	0.8964948108378055	0.946841995571542	0.6346260231854043	0.7977785603391926
EXTL3	2.1985955183854897	1.6674687101073	2.6756070834796297	-0.48363267828248	-6.84942966084795	-1.5800406816577302	1.42974350724199	-0.660743739768547	2.13479744182093	7.460803109956009	-0.368650469944226	-6.6970892689308	-1.78694178309604	1.01422667052198	-1.92239499743963	0.590046363902725	3.84770321418698e-05	0.868481822286793	5.6807358129665294e-05	0.105869136070377	0.3359318007108811	0.0855646876147573	0.0515848744248667	0.9986078283076544	0.0832262767827162	0.8159875902569125	0.725237628802557	0.5459734178810715
ELOVL5	1.46242055265622	-1.8714594329473304	1.44638989190388	-0.662621120144482	-2.4942460211931	-0.255202797527145	5.96953033410925	1.0078671562214	-1.30276091192779	1.4926541782606295	-0.340261492453882	-0.9724569621180932	-0.1140350677136409	1.79747298005209	1.1784306398975402	0.221857076915151	0.1663889838802699	0.740699052239832	0.353757897393611	0.911467034479804	0.102473111240534	0.265905645194857	0.58668568790171	0.9986078283076544	0.7630998328781616	0.9932611318659438	0.5870504639520517	0.767251638692841
CALCOCO1	2.4567594524026	0.41249262939064	0.9164707836124292	0.19458091523233	-4.63377339076409	-3.15120055720732	4.995443855378371	0.9119150968212272	0.212662184637413	0.6616921132103349	0.0725249033034921	-1.28477450011396	-1.02545011287176	1.08727694277787	0.7898212194478442	0.8358629033450259	0.5231225251185271	0.94361427401978	0.2278325924435899	0.329316616840928	0.302425916080973	0.447955513869172	0.8426106511921169	0.9986078283076544	0.6738147316078505	0.893180503823405	0.7086262944816042	0.8576258370193456
UBR7	2.28232114955053	1.4786426100889998	0.9745767036034292	-1.51180590687641	-3.4255880771353	-2.34303942866667	3.37710750147915	0.670684029800153	0.686425913031545	0.877627296060963	-0.426434993838599	-1.16129733491845	-0.936647092159854	0.888861068960268	0.703388404809435	0.7441762304611279	0.40296485956602	0.8380274361430441	0.273238173103243	0.3720201511077539	0.3965896282747639	0.4989340786731029	0.7778022862550117	0.9986078283076544	0.7093637151281431	0.914259529237864	0.7490430544559207	0.8777789200128358
MAP4K5	2.4640073685904302	3.45597793646207	-0.955921963852522	2.3533125995560296	0.645205255658782	-3.39322026722858	-1.31411409500907	0.0288578705055448	4.67103438653832	-1.66941366707932	2.21048149318768	0.448562946018566	-2.8692373946156	-0.717454659181318	0.0640172952860689	0.0008794217967727	0.125993214882557	0.0515186479252076	0.663310052693827	0.0166905392632255	0.48951355851993	0.95021806869947	0.5384140487251123	0.7674535799919971	0.8997380328055076	0.7205816200217358	0.79324074632037	0.993775759478389
PSMC4	3.19867218804031	7.94291084412583	-0.153033050759287	-6.85088631865237	2.13771065745275	0.374176779652196	-3.5702261257962697	-0.106330349584199	2.1436556367197497	-0.148792794396263	-1.33634187740071	0.775484110942004	0.162349983663283	-0.9882808247432808	-0.130738295622296	0.241486768464873	0.8849975573976809	0.2204050642944489	0.45719519397175	0.8745699972630091	0.348502490094325	0.898825807057613	0.9675643789224092	0.847786939047824	0.8217797358525779	0.9911528954473722	0.731826571952953	0.9820922187220912
MAN2B2	2.71900295075075	3.20353876665204	0.855714018784585	-1.07440385073789	-3.76412772253959	-1.75117277666833	0.634589626211824	-0.54270723957504	3.46604278230784	1.33640740992701	-0.754629942731236	-2.16401722655509	-1.19160172557455	0.275742339842436	-0.981848606137494	0.0060611187533703	0.2110273185909099	0.4678702116847489	0.0557302513680784	0.260929945390107	0.788360179933326	0.349331892213034	0.6343316949308925	0.9438972663951566	0.4780481901879844	0.8639023435102934	0.9228728869044218	0.8152329101945013
SLC25A39	5.056223715640249	6.44412015291455	-0.8549126243956	0.576706859314605	2.20058683529804	0.697656271532536	-2.87439973010582	-0.1993970676392319	5.6559193719791	-1.03506178161342	0.336184607350041	0.996608766555686	0.381164666487327	-0.9900376713224408	-0.2995514579080039	0.0002107239655846	0.325021862222917	0.7436793476284058	0.3424582046766989	0.711054056200119	0.345505892407775	0.7706529105292779	0.7285911762555888	0.9986078283076544	0.7555495881567105	0.9697074719251604	0.7303418874423405	0.9559185832378584
MVP	2.2999582956113795	1.2102916053214698	0.4546939930822439	-6.00594571099849	-1.74302664119208	0.687448981593491	6.69942200830958	0.467918981880822	0.304455989756977	0.284213716999865	-0.948257745813989	-0.4172354198221029	0.195018400787384	1.28566697199017	0.3461783236709749	0.8160337737498309	0.78267720815275	0.4509545029219229	0.685796894111197	0.8495348683594771	0.2298744931250139	0.736974639435596	0.939119251548437	0.9418471685721947	0.9092715042410532	0.9881919214668856	0.6729583392039737	0.94821241196736
NUB1	3.54160590253796	4.10091287386746	-0.158911706700031	2.76110517529773	-0.502235037433131	-0.910350326444688	-1.85068607894334	-0.0877355866933636	5.640699420933031	-0.301356518586825	2.65910262673312	-0.363166615199232	-0.8072778481073141	-1.01694015061096	-0.208759910489607	0.0002152026734999	0.769315925984644	0.0239361285006014	0.724039707815434	0.438286073840887	0.333154434490748	0.8388266172865259	0.9343648666916848	0.7198484750105341	0.9252065781838524	0.9320809766448236	0.7241039771523291	0.9701673559410526
PGM3	4.09616836634044	4.9025209176749405	-0.235482457401746	-0.0647297364716857	-0.13856638129465	-0.6968123098342041	-1.03008251842815	0.5344325492777939	3.66304243841488	-0.2532254927505309	-0.0320174744535956	-0.0550844675044655	-0.327022867815168	-0.304613321554922	0.6969981460155501	0.0043670582410933	0.805223706640777	0.975088146351878	0.957156176398994	0.750392939793326	0.7669056630357841	0.501685210925047	0.9450259805048076	0.9986078283076544	0.9881510113939486	0.9738170164672642	0.9140597352881682	0.8790145581967063
RWDD2A	2.53768383123522	2.45206560703199	-0.220437478118482	-4.248968850391379	-3.572728212273	-1.458455701462	3.88219449246272	-0.14313629484683	2.34729876725039	-0.461681178769799	-2.38839209184792	-2.73918769770545	-1.37176389973151	2.46637413232036	-0.364758026519891	0.469660905448634	0.6552578318244929	0.410775143117661	0.0214332910204375	0.201854123935298	0.034777018576181	0.723381895617629	0.9027049150875528	0.9252179815257892	0.3996411003719308	0.838790565662877	0.5589883249468474	0.9463059896350662
CLK1	1.71200524669978	0.380015051332096	1.94417511536356	-2.32867974863121	-2.2923902105784	-0.739593813331381	4.9412429073948205	-1.87679122356583	0.10176105663284	1.17909922975629	-0.385870764631736	-0.555592349750194	-0.205426676447559	0.941764685930942	-1.2665275486942802	0.937175680041966	0.268550117826104	0.751129943864764	0.591288548292475	0.841555624355447	0.3701055288038449	0.236693597116286	0.6880855183119137	0.9986078283076544	0.8794979812249758	0.9881919214668856	0.7368368494569512	0.7490155133302918
ANGEL1	1.9167170676158205	-1.03072516026438	2.20798642924657	-5.43736875530285	-5.1943776939685495	1.551378324059	8.512887192055661	0.6431613357086279	-0.449878844989067	2.94873990702177	-1.5111701450076005	-2.47251930149923	0.8429564624052229	3.1231812362178	0.9310941739185392	0.7296515371550709	0.0162528651419029	0.231567807823902	0.0343226537743708	0.420139964888416	0.0117796145369073	0.375585163265646	0.290272393260081	0.8493406903567284	0.4432349639172367	0.9307591155691264	0.4555539391100112	0.8284684626814209
RNF14	3.2991863097245497	2.8101025850968395	0.5954668141076851	0.412460405469656	-1.27107663659346	-0.0418446834379984	0.430174645496935	-0.0643765971317041	2.72318166112807	0.838690592733976	0.272952248147426	-0.664427200735016	-0.0256970600445548	0.167129183178077	-0.108138089801813	0.0214429014191611	0.421238420114751	0.7904437492486059	0.521442562887983	0.980004537661408	0.8705996953158491	0.9160251319832392	0.7925713425738878	0.9986078283076544	0.8506421413916604	0.997741615105476	0.9546480578295684	0.98680944980222
DNASE1L1	1.6645851853402098	1.37787752517347	1.13806463039799	-9.885212706584053	-3.91077843000492	1.69625747887206	7.24944820056474	0.883627028855196	0.408524123509751	1.28053296206982	-2.11783195215208	-1.5760589909069398	0.788644674650379	2.27616213299588	1.12384279383729	0.7435539317388541	0.232365381849315	0.072859816906773	0.148344683933856	0.450119885778883	0.0483849806878875	0.289714683720031	0.6563016613749614	0.786952007459061	0.6092744930749469	0.9326822278750384	0.5746746947812551	0.7794197042956286
HEBP1	3.21052925401338	2.16312100792618	0.2978686516504099	-3.43631793025295	2.15561527854018	3.57532853237365	2.09302286024263	0.454914907402894	0.636270595651347	0.177683566634387	-0.5957703886999051	0.4697781493144339	0.9142885691715252	0.343743349271143	0.331905002328051	0.7399504273665771	0.8629061945476879	0.7668693152878601	0.648785809516273	0.383432496520752	0.7385822045642709	0.7472989741999699	0.9607221354936472	0.9986078283076544	0.8964948108378055	0.9206277284024448	0.9025320635157856	0.9511476531541628
GPRC5A	3.6831072604296704	3.78236779649567	1.92603029695396	7.447598676169719	-3.88200222937266	-3.61890740287882	-3.43668809497736	-0.4684944260374311	4.62302762603895	3.55003785287703	6.614608786120441	-2.80857957663939	-3.08390021072835	-1.6645267033262	-0.957990306395381	0.0009461983915206	0.0052679120004977	5.967832808589511e-05	0.0185199601595178	0.0115635440129845	0.126980509851736	0.360655469264908	0.2281415687880617	0.2400262355614701	0.3831621094684869	0.7205816200217358	0.6105641171721656	0.8226896125302572
UFL1	3.8021883115227095	3.59166159529836	-0.102597991818733	-3.3206690462705497	1.81513905635815	2.7518252587328704	1.42591899632728	0.624530577585487	1.85951583446237	-0.126274490250205	-1.01407585105359	0.7940515322340409	1.39470743045177	0.480498303518321	0.92094150627852	0.414434469658306	0.9022906140252148	0.524030501379724	0.44624686228763	0.1952416938501739	0.64180900019082	0.380350228725031	0.9734469089584168	0.9597229796917915	0.8138273190821462	0.838790565662877	0.8610974796466437	0.8315027999216563
CAPN1	3.31391860898684	0.304786586351102	1.9205488496060696	2.08398042446344	-1.7548253136116103	-2.67190530054197	3.66052839273522	1.06219640723939	0.125645855709383	1.13696493710532	0.624075455012893	-0.4066251450356979	-0.703118529816951	0.623529785352978	0.7402596360102199	0.9025024195739358	0.282063301184792	0.546550336120365	0.692849448379361	0.498024249278531	0.5468945631438921	0.476163253878108	0.6959106797741805	0.9639173781481852	0.9134577018244447	0.946841995571542	0.8218167392736639	0.868364602101823
MDH1	3.90452776635478	6.87542478013763	-2.66743843140502	-13.696996582785	6.6134280719007394	3.4124887644772297	4.23331867586652	1.33554655480587	1.11109080573216	-1.21507252546662	-1.56099893547232	1.21068556453266	0.784261259019192	0.6598509120166949	0.856215207703577	0.436878657648065	0.255251732982439	0.163378855390347	0.2560488055036989	0.452577007585935	0.52561368633539	0.413754793561304	0.6768540555016225	0.8226095734769703	0.697007306758631	0.9326822278750384	0.8115580514965708	0.8455437300733332
SLC30A9	3.59156030790407	3.82733377335072	0.6167633084783729	-5.36249750588596	-1.30408147269825	0.545408820768475	3.28746826168486	0.356288756630191	1.3188054073306	0.617965620978287	-1.18359556410607	-0.478208752347363	0.2351490275020789	0.920505508911864	0.4239530218612399	0.4066751636716749	0.5519121667829721	0.316679475121628	0.643360271773771	0.8192050792289091	0.3808278791772179	0.681342845525896	0.8570388017733755	0.8887125078257277	0.895766648707506	0.9841970423585576	0.743650584073851	0.936975357347224
COX15	1.9262526850854096	-0.144833645621073	1.27886982233399	-0.571027943814237	-3.18281076157631	0.38654829930196	3.8926832996449305	0.29661283365805	-0.156428233927602	2.09046623655346	-0.4416363276744239	-1.8958199221060696	0.267916325376595	1.7811917801534598	0.5428827022984349	0.878808450052768	0.0630796279497287	0.668149123455888	0.0872215024777075	0.794208824517248	0.105223090978628	0.5991010776095811	0.4265419230775243	0.9887128094540965	0.5257149170280967	0.9804331843543544	0.5870504639520517	0.912102280853218
YAF2	3.0535287717317403	2.71739203396105	0.9510167111560872	-1.5327792905896205	-2.4803176083678	-0.725284467637623	2.16719677426761	0.776698335668125	1.44899586969272	1.39131600667604	-0.518013311912549	-1.32427435376246	-0.454073828737822	0.879506175564665	1.3368624165049	0.396674648253945	0.197557894247997	0.6532160098241889	0.216350417818851	0.660173816276978	0.401591732548045	0.213287165859607	0.6199152198374512	0.9876503681582478	0.666666997402662	0.9646734187793472	0.7522544823238689	0.7233060548797128
ZMYND11	3.98326910938063	4.10586999274058	0.660416930501025	1.29879213515184	-0.973621063635681	-0.594738103240087	-1.07513946818326	-0.1976158414736979	5.41831222888626	1.2826777340941202	1.1457729963765	-0.702454817391334	-0.500627324874876	-0.556695844344542	-0.452219642896751	0.0002937073535194	0.228537736446765	0.278568081282747	0.498420459238913	0.6274674790778771	0.589975505805842	0.660761928748148	0.6536364501054159	0.8696990896046743	0.8409656662585303	0.9632351379129296	0.8392153790808476	0.9326493206097493
BID	2.17444239933586	2.59153518709331	-0.926466637953733	-2.35623291635832	0.2295996653450539	-3.20635027502294	2.45197298642182	0.1306225776091409	2.56827878444086	-1.18541975832495	-1.5463804174533702	0.115470245459251	-1.93801161215364	1.00080625617891	0.2117040041831389	0.027973132068662	0.263256007183836	0.153049410070667	0.9103582096845128	0.0813484002201403	0.340521820487043	0.836590378300559	0.6841676542932846	0.8222269339252803	0.9774562096954216	0.8159875902569125	0.7269783494204815	0.9698758111085516
NUDCD3	2.65041077421911	4.08386864444281	1.27289862029005	-7.7906575836419805	-2.11068584868926	2.9143199320477	2.26831312439436	-0.669636287842469	1.12993629101195	1.35740635432522	-1.5984928772521103	-0.7941458277886542	1.30690850114183	0.656757699625759	-0.8206365749431129	0.4306100084520889	0.2077090897249239	0.150128419652655	0.446895326271974	0.223180503368131	0.5275567426935049	0.432822321845799	0.6298880345197411	0.8205367000049918	0.8138273190821462	0.8449112691405483	0.8132745186329156	0.8531298105679018
CHDH	2.8538069055137205	-0.385141197247621	1.27285802233613	7.326689321027	-0.232554458676836	1.17788697966075	-1.36603910549379	0.5910505033951989	-0.163335591699137	3.18610053731196	3.1128392924918504	-0.197431336010034	1.168236551592	-0.8742441120855958	1.69618941477653	0.893305142805907	0.0110756580925526	0.0110073804219142	0.847806311536645	0.272547204813331	0.404568353898464	0.123901184473706	0.2667442925044704	0.6170979145221509	0.9642966206859626	0.8639023435102934	0.753746268060811	0.620582837658857
IL20RA	3.4482673370524104	0.321126030084818	0.3272985052001489	5.58463088357316	1.71549341184675	3.0822412086553697	-1.8231173079882	0.9716230498048372	0.0911911335418994	0.509383718858923	1.34473541230966	0.839161766896573	1.77069143597242	-0.6679904908252929	1.70262141040972	0.9400908348081808	0.6227356038191278	0.2096019016114569	0.422549111516214	0.110142900346461	0.5206790531588621	0.122536360444695	0.8878625687994186	0.847786939047824	0.8018485047785439	0.8159875902569125	0.8084042276799627	0.6186983881646435
GLT8D1	2.68613488788023	3.8532067454059695	-0.210524175132606	-8.62550588115455	0.5466732157461239	-0.3777539230507	4.34584561595848	0.6507980838202501	0.873874913960634	-0.12690325462819	-1.24495096681543	0.128591935048584	-0.105275212590352	0.8225389300521619	0.500791560008755	0.539703918318444	0.9018069823435708	0.2955609858765139	0.9003809993098371	0.9183923078288492	0.4315454037714299	0.628297759253335	0.9734469089584168	0.8735658524122862	0.9761970680896176	0.9932611318659438	0.7662093479438762	0.923647642973208
ATP2C1	3.41094620660971	3.7139024459246	0.513052833992489	0.0069808311504542	-1.48027661926404	-0.0208907752657184	-0.487373246844005	-0.0300606756121704	3.4670517860727204	0.7068113843163351	0.0043727629775469	-0.742893844406054	-0.0123312082090805	-0.182350648040963	-0.0493448563484049	0.0060508898501638	0.4958233019423279	0.996597054457796	0.474636121729466	0.990403914516536	0.8589511871172242	0.961616139487266	0.8283286896830916	0.9996656594991216	0.829981614352498	0.9986207159449048	0.9517126999588366	0.9960391740967768
RALBP1	3.63442874563775	4.25972490076899	-0.9492259366141492	2.4131598988506	3.2725638565895	0.696287065265318	-2.67803063856371	-0.7309346417193728	3.5013487850092204	-0.9958153422082072	1.32387517744835	1.35792175879544	0.3605427489229461	-0.8496614060188721	-0.999870622123947	0.0057136163609295	0.342825139451885	0.215008463430175	0.204336474524617	0.7259406497952959	0.41539173329025	0.340952743647874	0.743002961846275	0.847786939047824	0.6561607189924229	0.972151316637078	0.7564888165240595	0.8093058034626048
RUFY3	2.40644999284167	3.46173421750793	0.9606235181840072	-4.03813786105671	-1.9360103898851	1.48448330770474	1.03581977108346	-0.9240694589752072	1.73834671865504	1.8347844032571496	-1.5179026899565	-1.32895329761345	1.2124870264763	0.553078098880821	-2.01943594431905	0.2921427620912339	0.0997333237366933	0.168529083882518	0.215589081618126	0.255706024733543	0.59352237805161	0.0738399743075512	0.4939425563091115	0.8226416559389759	0.666666997402662	0.8633109627679992	0.8395575665090781	0.5216826077265986
WWTR1	2.8673208588557006	1.97785162931284	-0.368757908286508	3.00627264420374	1.7609914818336103	-1.77011063339679	0.502718947361004	0.498189735209237	1.6294354374883602	-0.402311743109348	1.8154454736616497	0.7762576138398771	-0.924023843335139	0.171042205545824	0.6914332825006271	0.134276004465266	0.695919600250434	0.0995141673500355	0.455564574621446	0.377231756666121	0.8676019598322869	0.505028136577704	0.9135791036709572	0.786952007459061	0.8214734741591734	0.9157191457219136	0.953674523762082	0.8800120624770595
AGPS	2.2557268193143702	0.7762840807164789	0.087210096336518	-2.4915225144291098	-3.0495958657401205	-2.17728863721756	5.861920267317309	-0.295094672870049	0.8730629390466049	0.131000638761893	-1.95455341123503	-1.76462789122252	-1.51690492365394	2.8220904654956502	-0.522051767607434	0.403106375226846	0.8983727829756999	0.0791483440579294	0.1080899994504869	0.160247237854519	0.0180957113373933	0.613001364181241	0.971827685080222	0.786952007459061	0.5547958107713	0.8283560976673175	0.4839688082309544	0.9163692572893334
TTC27	1.78833672796951	1.86720844105385	1.3284083135418	-9.04074683331983	-2.69508232378219	2.37849855125002	5.75622463394255	0.0978521799689197	0.5580685488165911	1.60162889920739	-2.06798800804538	-1.17234878109838	1.2025700325651998	1.94612796909303	0.132494561517383	0.660446694827905	0.143700871746283	0.0710458370824336	0.270349128860047	0.25923211289995	0.0829753959405638	0.897477682997613	0.5625763257329975	0.786952007459061	0.706606592687242	0.8639023435102934	0.584599131264859	0.9817170884550596
CD74	8.23092304660094	16.789386128848697	-3.19168400314785	-9.070391904534269	1.39332022402604	1.8295381800011496	-5.905066705216969	0.0504103815504046	3.50645147861282	-3.09355319285734	-1.70658269020983	0.4961818386683859	0.790281454225067	-1.54209283356747	0.0545370521605888	0.1353407230871819	0.0128555193436176	0.119204067108123	0.631468669444972	0.4493459018785529	0.157288251052383	0.957690658175386	0.2715692492186061	0.786952007459061	0.8917928133589628	0.9326822278750384	0.6322971971341174	0.9957681310354106
ZRANB1	2.35062437259845	2.43322009034941	0.601791716556813	-0.0401770876901289	-1.53333592053072	-1.48976902801945	0.675222999566094	-1.06677038128326	2.47013922686078	0.8377067227555971	-0.0276158774625305	-0.814141056538211	-0.938393180593216	0.2808052365469961	-1.75789694031048	0.0330969706193046	0.421765470707835	0.978511865471397	0.434522683255989	0.370153904627988	0.784583815871641	0.109275258845482	0.7925713425738878	0.9986078283076544	0.8105984378736494	0.9130873425906896	0.9211316299839004	0.6027176922988845
MNAT1	3.44790076261981	2.66745500255641	-0.324099957958231	6.65846009637735	3.44519751615412	1.5077459922703895	-4.39531651391741	-0.326153729257952	1.31044168892784	-0.5027728082585301	2.2409240236853303	1.94553859611181	1.03537446917128	-1.88597782036602	-0.624756430600974	0.3857947589504739	0.627193246346145	0.0705349353337386	0.0821886257752062	0.327095889194821	0.091409244366038	0.5474387679217609	0.8894821004246105	0.786952007459061	0.5169995029512056	0.8928474673950157	0.5861001387337996	0.8919316359747727
RUNX3	1.83535290576708	0.293171425472911	0.0771878030395127	0.0359393980624854	-0.318639174040097	-0.538086791148675	3.1490349063477496	0.353248500135476	0.285104160066867	0.114725932682887	0.0232362456239321	-0.1831320536566519	-0.362606157011913	1.42339730690258	0.626267643829609	0.913119843596046	0.91118111083498	0.9951100503542378	0.858401540494765	0.7247268505563991	0.186960577464611	0.546026161335486	0.9765399944838736	0.999616363951484	0.9672238618518842	0.9721263379659072	0.6531786919475773	0.8917535440365113
MRE11A	1.52125953865926	1.5795447107538998	1.00516981129857	-9.63347929810623	-5.659951954620009	-1.6648904849795705	8.131477261993481	0.929322509381804	0.4635086684974029	1.03064989719986	-2.00332494847392	-2.13681714793106	-0.7289804934266829	2.48263756964828	1.07446744818574	0.7132769978410691	0.3296025626412819	0.090146499304286	0.0604847968451268	0.483983129085552	0.0344176013608778	0.310042453898185	0.733041438294155	0.786952007459061	0.4780481901879844	0.9432652328860762	0.5589883249468474	0.7946446893981366
PLEKHB1	4.545646365653099	7.6073853975353	-1.6911673703643502	1.40332590624297	5.84805015607878	2.45030128757698	-7.1772576613522805	-1.36270265640513	7.958242616057791	-2.34873537088284	0.933240267293513	3.0849494969475697	1.60670025078245	-2.804942730076549	-2.4806675861544303	1.2326894245885e-05	0.0407283830887924	0.3726810318654799	0.0115428840496725	0.13920022957379	0.018635860415583	0.0325056407453608	0.3739944218792763	0.9129819866698292	0.3490637567502465	0.8281114729996069	0.4839688082309544	0.4159340431645159
SERPINB1	4.54987977079405	8.02750639291095	-0.7400431472449599	2.69656569279074	0.8603734437352641	-2.7361189367708905	-5.52438860538137	-0.318598374700519	2.919156449656	-0.572940701571001	0.621976953041635	0.26628359397798	-1.06328855467919	-1.21005293645402	-0.305069967963513	0.2930997769660949	0.58071380119686	0.644217586591897	0.795635545882626	0.314228427627507	0.257022592648992	0.7671115089758709	0.8728528652459469	0.9876503681582478	0.9513308843815652	0.8856339028799066	0.6817165567930366	0.9542473329432892
SPAST	2.21966954852403	1.47172934105248	0.433678912777209	-0.158513399962068	-1.3567617868024298	-0.300571905704393	1.5941275381744702	-0.318366721878162	1.23037287215048	0.665727494311499	-0.080709781545553	-0.7768968214551669	-0.2031020445463709	0.7137511429777479	-0.574094917333194	0.688674685434414	0.522279832518915	0.971334387447342	0.4555685191725599	0.8433230727597929	0.49281088907557	0.5794016228065451	0.842265231111097	0.9986078283076544	0.8214734741591734	0.9881919214668856	0.7953793723362531	0.9054221042558728
AQR	2.36472305204181	2.76527331164436	0.7989549564753521	-5.03132459466997	-4.72669230359897	-3.6816172994068097	5.6929030534464005	0.0177836142394845	1.14561524185452	1.29189737208789	-1.75820027145608	-2.954984252542609	-2.73164797825023	2.89673161500348	0.0332933049519557	0.420358582466171	0.228577739202702	0.111036372046701	0.0157874941334364	0.022810342993504	0.0175815159897441	0.9741615209507728	0.6536364501054159	0.786952007459061	0.3772212338717957	0.7205816200217358	0.4831846332252016	0.997120396950928
RTFDC1	3.35880018326924	4.82552237215995	-2.6177213298030897	2.88480367911994	5.95888933671882	0.0270730762957508	-3.75542778847308	0.4936271514963989	5.47366025361432	-3.6855695900864895	2.22773836021911	3.39606044260423	0.0193884691674097	-1.66225430948196	0.9655346309813392	0.0002716541736129	0.0042075040937973	0.0500339608115896	0.0068160467551426	0.98491260796768	0.127441955243678	0.3570463109314289	0.2252683039206862	0.7674535799919971	0.2980931006942354	0.9986207159449048	0.6105641171721656	0.821089410353549
RNF10	4.13841086373795	3.72950475639961	-0.714748893074368	-2.12942177955353	0.402888340789357	-0.313935451393976	2.59971990435216	-0.1392049737724459	5.509630559141389	-1.3649441201112802	-2.10274152757729	0.2966255729245869	-0.280126125374486	1.5889709279677	-0.334315561674622	0.000258277614139	0.202191469277098	0.0617918223800672	0.772821747589391	0.7850900201880491	0.143150934251274	0.7450471516099609	0.6231525589520983	0.786952007459061	0.9428312424557636	0.9778895704880708	0.6241229173465458	0.9511476531541628
ZDHHC6	2.64422094489699	3.1400066268514903	-0.269712318789324	0.7637768060797819	-0.0655838116328996	-4.83802751553835	0.341290548619784	0.390722222836359	2.2138398837316404	-0.242456904149721	0.357932739465507	-0.0236573366666603	-2.07073265524921	0.0962486728194871	0.4541382227761029	0.051226417655387	0.8133264107130401	0.727833491111354	0.981591352748356	0.0652036187706895	0.925224650969103	0.659426803536247	0.94762422476473	0.9986078283076544	0.9941115262297712	0.8059939763551157	0.9728483485887738	0.932237119094125
RNH1	3.77382967297479	8.72696206398525	-2.36476785425955	-6.4205152866622806	6.60476251620128	1.92273589755048	-3.91936687091889	0.9933514996703928	1.8137352312805304	-1.51022090785828	-0.9943437210361208	1.67571754341845	0.623776613122413	-0.7775736151217478	0.8964859430316429	0.275055909885617	0.165268210319558	0.350955768221836	0.127023645069893	0.548045842276776	0.4566878849654829	0.39306448184553	0.5851426888672053	0.904835961402708	0.5855462469582918	0.9560971943739024	0.7773164085193283	0.837913339679835
NDUFS1	3.1773315885110898	3.47135241597337	-1.33987991112113	0.5349693747242911	1.71119752782648	-1.28798562582183	0.302455334878892	-0.0765255476033052	3.43137268903132	-1.62622891006965	0.356518936531171	0.8383188440244499	-0.787764082167901	0.119136030128484	-0.12376224028633	0.0064236780021462	0.13496096980911	0.728859617911092	0.421437510158212	0.4491041583103989	0.907526929921764	0.903955805906885	0.5482959803760004	0.9986078283076544	0.8018485047785439	0.9326822278750384	0.9685745819677152	0.983786284486434
RB1CC1	3.5214238438713394	4.35682554924868	-0.6204708263007571	1.96286975464349	0.8936450122914229	-1.3445056573159502	-1.69676687955803	-0.452709781690507	3.10716992065609	-0.574435662695711	0.961052913434808	0.3257208983003369	-0.6044530671920071	-0.483650783758072	-0.529584977700107	0.0111141097691118	0.5783653211353621	0.359187157587757	0.7513487962574351	0.5590063694223829	0.6390494596000871	0.6079555099696329	0.8726974309361841	0.9077299015196112	0.9348448699536231	0.9580995321560464	0.8596459439864207	0.914538483694531
ERP44	4.850476173185441	6.37091321561931	-1.03845994648596	-1.31281456427942	3.15097398507674	1.3450635791507	-2.0634614577129	0.6039516339585911	4.50141669512649	-2.1178936484412	-0.609533373581459	2.37779655073152	1.2272463151261	-1.21109044612438	1.5446180224731498	0.11630472210342	0.0632515838882679	0.571894054211663	0.0404331852967853	0.24996414583812	0.2561396573678939	0.156200037697637	0.4265419230775243	0.9666010150083818	0.4555245693660237	0.8601554929256678	0.6817165567930366	0.6585288801047128
ALAS1	3.0484821591648	4.1580180175851	-1.56155013177254	-1.85484234339539	2.64503233486525	-1.01024695664054	0.0430101598496643	-0.402496862999897	5.28351693279537	-2.42031410021885	-1.4895678858197	1.63257499529915	-0.7713457259719741	0.0217507148724077	-0.8390856795880359	0.0003558452027723	0.0360422450039938	0.167185105417827	0.133608352136141	0.4583407318237229	0.983074696959982	0.421026901241061	0.360950019686705	0.8226095734769703	0.5905195519687463	0.9326822278750384	0.993498895994034	0.8503371248946332
BIRC3	2.0128726537527	-1.57573407261985	0.7368767570317809	0.8300196511030792	-1.0083245167871	1.9878804062323303	5.12012177512745	0.7200017433006559	-0.779640602415082	0.532798058456785	0.307425133874255	-0.2765433748625869	0.641352780935599	1.07850853900821	0.6030880721134	0.4536589110679821	0.6058098687635761	0.7648268186684459	0.787762309905753	0.5357156645424029	0.30613409880453	0.5598787514859089	0.8813651168924032	0.9986078283076544	0.9482682997517532	0.953595221416041	0.7097641536115568	0.8971443579586956
AKAP11	2.3565678218678503	0.5538374269954599	0.401890182781101	-1.96656051377763	-3.96054120388591	-1.5644268657013798	5.886966589944309	-0.0667458511526569	0.394674707091775	0.3947718302777179	-0.991826432028834	-1.47207884075278	-0.697428198976949	1.8033825338137	-0.0757395128422764	0.7013695437050639	0.7013001221692801	0.344674288356166	0.171759113997159	0.501427433940442	0.1014913753547009	0.941120160114842	0.9148975320677406	0.9025260337034504	0.621122627735347	0.946841995571542	0.5870504639520517	0.9907565198225088
GLRX2	2.61434883832185	2.69512983479213	-0.8903439737333522	-0.764054669476423	2.84657208227199	0.775348863497254	0.1615539249163419	-0.32307883178379	2.03079759831098	-0.954880698841072	-0.364094681004301	1.19079103970011	0.383768372233826	0.0527885297212323	-0.442498747438461	0.7590454358959771	0.3645805111370589	0.944801671108896	0.261478673788628	0.709547007457356	0.958987067257427	0.668136565570556	0.7600038904962803	0.9986078283076544	0.7027256946680481	0.9697074719251604	0.9837707967427276	0.9336568366981812
SNAPC1	1.7162254538485802	0.570939108218418	0.52418949182316	-3.54075141460227	-1.03395771499867	-0.4698197920916839	4.98067201147783	0.6533020887880171	0.219969008932721	0.504729137985278	-0.8474149735202541	-0.381000899072169	-0.201113619130313	1.44764946666161	0.7378816198114391	0.8671464021742421	0.6258748225849828	0.50674530639796	0.7115598017428059	0.8448808150752841	0.1807309617442369	0.4789465727867371	0.8894821004246105	0.9557860499990508	0.920179784930386	0.9881919214668856	0.6499516494451258	0.8701779057227673
DERA	3.0359536251307597	3.18197362604391	-1.46567524814578	-1.1346077894130502	4.19993434288704	1.06020275372833	-0.116746618906249	0.238252002369119	2.67849629477681	-1.5812687728579	-0.6205478890380871	1.78342203743333	0.544823629733428	-0.0387644699568984	0.343799348738868	0.0231524071678214	0.144897970168505	0.548777834390417	0.104842433847762	0.5978143553720129	0.969841147859054	0.7381164381048679	0.5640056937835136	0.9639173781481852	0.5533809303618094	0.96140168170776	0.9880700407304336	0.9489225872008242
STRAP	5.425917643311269	5.47005100675163	-1.64340468490211	-2.35782175338144	2.31160794649431	-1.32855985288804	2.23132497431438	0.444326380463989	5.52186924735221	-2.4316653639111703	-1.4268208269468	1.3618464556003895	-0.94498993984065	1.15899641366176	0.834006839814717	0.562228221179462	0.0378735831277672	0.812006200974773	0.204183874908571	0.367214925746714	0.274464917035718	0.4249015344543239	0.3664386555042382	0.9986078283076544	0.6560746219413364	0.9129455209980474	0.6923335640876803	0.8504944414379147
GCLM	2.40207969357542	0.4642980186560129	1.29081553074136	3.70825169105676	-5.202592894885941	-6.65709775147444	3.57516152928792	1.98453851595662	0.311882492792862	1.23902161565066	1.8851535936231003	-1.95148862614602	-2.91879453919278	1.00932629471329	2.2466383580876204	0.761535396726905	0.243630390904732	0.0887676002697843	0.0795517048130592	0.0153320857684604	0.336616309925837	0.0484553383481563	0.668367275433022	0.786952007459061	0.5164783875216891	0.7205816200217358	0.7256429587977792	0.4570619994909934
UBR2	2.96754507475835	1.59945805402749	0.0310791810494382	2.53297792097992	-1.73294186815397	-1.4288692737508002	1.52756377494231	0.0094561858853069	1.03000195336489	0.0525634880626429	1.03818754090706	-1.09545069649655	-1.09215517921323	0.7702608686156329	0.0193393029447467	0.50093248224432	0.9592279141146692	0.398391187263394	0.300445433381923	0.302189472508393	0.4605649010915389	0.984981813845332	0.9899191775684756	0.9203974448644572	0.7283499261664851	0.8813400519290198	0.7792466113891836	0.99770134392353
CCDC28A	4.44917428730836	5.07563170491271	-0.9538969426825992	-0.853710635012103	1.56043709060683	0.378104150954002	-0.625630631585015	0.308881669169403	7.302894155511839	-1.88227420320199	-0.804019206496585	1.14776065797993	0.334136560297953	-0.358569822720172	0.754015607971474	2.59247902877475e-05	0.0891893174035573	0.4400804892617199	0.277784060918708	0.745178197171875	0.727371285372294	0.468222841141655	0.4782925794628099	0.9362622204764016	0.712984998733276	0.9737581749241566	0.8992407283952003	0.8664330651353744
RRAGD	3.7800712534216	4.63254899453815	0.7361001583912979	0.415028357369837	-0.274515214860588	0.283721891474763	-2.5647272184934704	-0.409354360077731	4.679076587968651	1.29355524851986	0.249747233595436	-0.17163110420758	0.205147929960705	-1.1229112166454198	-0.837698033651295	0.666430609906712	0.228025349267642	0.943832640057588	0.867155617129717	0.841829359985663	0.2891857499654749	0.423022038692784	0.6529853718436854	0.9986078283076544	0.9688159816796444	0.9881919214668856	0.7022336628099681	0.8504944414379147
HSF2	1.69846081743445	1.71731483423228	0.0264616985893359	-2.18355187233053	-2.89018882110288	-0.839023570959717	2.42249604690794	-0.4494573796699599	2.12739690050672	0.0455215938845936	-1.8361402107134897	-1.86214811270361	-0.650115080438378	1.246678172524	-0.8933879930605191	0.059280630799701	0.964587785329698	0.0962045447014416	0.0921893298531529	0.5302688865917561	0.2409262130379179	0.392642095783303	0.9917106525041016	0.786952007459061	0.5318088919294347	0.9513807822146364	0.677863049204971	0.837913339679835
PHF20	3.940156889175201	3.64190234977508	0.731693371431764	-0.7525544544274899	-2.46072328537493	-2.00538471686619	1.8542799358108	-0.454303780233111	3.69028733500201	1.03775556533431	-0.5082676784984911	-1.31932816199809	-1.2706939025988502	0.757914522783049	-0.757852292684203	0.0041748650358141	0.323825789308476	0.622289131402944	0.216468299370919	0.232602403022898	0.465987742636675	0.46602336292366	0.7285911762555888	0.9824678781210154	0.666666997402662	0.8497065076821944	0.7809149941970137	0.8643670530050315
NR1H3	1.6841758464052798	1.6295720096754	-0.5681267833839411	-0.4125860988766029	-1.1980425776343302	-3.2053951115723502	1.48890464185056	0.4828061384029249	1.3248116547035902	-1.20151652233094	-0.209657132218533	-0.957664838927416	-3.10265963978952	0.9576772043022792	1.24341999830573	0.444916698157792	0.260207401054602	0.85361803328227	0.362095189604494	0.0120607884568863	0.362727990171677	0.24421879944963	0.6815722351296706	0.9986078283076544	0.7666428372554098	0.7205816200217358	0.7333582485502664	0.7550076055026531
TYMP	3.77946252087921	6.052839203917309	0.590448492776736	4.7998724989249695	1.22656543454044	0.791887898590076	-7.300389195886541	-2.29566409678523	3.86266321653932	0.545287059001398	2.06030497004916	0.4222841692246399	0.329208796828905	-1.7901348958409098	-2.4787366998758302	0.0031465602865915	0.597507343389789	0.066353277813478	0.6817531025009461	0.7487891105734359	0.103704291794794	0.0326133040991385	0.8786640487447709	0.786952007459061	0.906899612455368	0.9738170164672642	0.5870504639520517	0.4159340431645159
NCAPH2	2.86594741566002	2.18825217146706	-0.5095994826317299	0.330581897891599	-1.09006343585182	-0.196237799188802	1.76854668005071	0.788790188352337	3.72191348382748	-1.22131522045121	0.397583247599748	-0.981303423190936	-0.212513148634273	1.24544385534818	2.33146869303195	0.003962764057733	0.249978327614297	0.699291834208973	0.349587706024487	0.8359760446246021	0.2413604979626919	0.0419450963570211	0.672291473797517	0.9935948226029814	0.759463729556	0.986929444624241	0.678089226814056	0.4376217316418648
TOMM34	1.77701878345151	1.63683452543432	0.745602867153126	-1.3530505776465702	-1.13448517385965	0.333748276157121	0.9413894410918988	-1.14552310942975	2.33085015307462	1.4869321137168705	-1.3105478109017	-0.8555357762997049	0.295205707206098	0.557241151366984	-2.62468181848664	0.0419893337528853	0.1678676270044759	0.21931057134698	0.412283968613537	0.7738749762439731	0.589616774354362	0.0253928674948304	0.5878655601323486	0.847786939047824	0.799131034841905	0.9764650318581268	0.8391847952296858	0.387502449682935
SEC63	6.282653937889481	6.95519241672017	-0.402467699898775	-0.5300201104685871	-0.1449410676244339	-0.2386835485933399	-0.502425094507883	-0.0037724606651188	12.957230521279302	-1.07646923263756	-0.677421894848597	-0.145499020175898	-0.2805825656822669	-0.383346499182228	-0.0112687240380551	1.41505905528497e-07	0.3070014995278449	0.513504881013717	0.887207878357739	0.7847497814486479	0.7094863230505342	0.991230694153262	0.7170056566355796	0.956607981212214	0.9733633624535803	0.9778895704880708	0.8920730906838568	0.9980926864021106
KPNA6	3.0812729134813	4.96919033959819	-0.7405294084101741	-2.8322337196216805	-0.945441257633692	-3.13836416018423	1.10249416826857	-0.407604970139422	2.9337669888782	-1.2975361128905902	-1.18284991875623	-0.649411975876411	-2.7013020782817	0.621873159004795	-0.911423399344068	0.171920126478138	0.2267159138068319	0.280463741525823	0.531819438216136	0.0238319623441294	0.5493320505829871	0.3854898765446329	0.6526076795959674	0.8706703435303321	0.8532624307402279	0.7205816200217358	0.823188955924395	0.8337042846537261
VIM	1.59554298389968	-2.12628635675768	2.3291309707624	2.1250572655198403	-2.9593609736440403	-1.21321941433332	6.360969295873621	-0.637997633548427	-0.773730894863999	1.6575014865718898	0.499334746958065	-0.852908958093109	-0.412294926435259	1.41657925806797	-0.486581159298092	0.6177616617764891	0.131732726864404	0.7503220386216821	0.414511587958755	0.689053459771647	0.189314537556327	0.6380293942993011	0.5445313745618016	0.9986078283076544	0.800626228196102	0.9683406077930248	0.6533016474058748	0.9285884653055144
RNASET2	6.03965794822968	7.402006042356159	-0.4449320138063979	0.980680397616225	1.81631289992216	0.214410467392987	-3.7582202019641	0.9158011334659332	8.59879027704209	-0.963057441998103	0.6714313656554921	1.43053096172515	0.19589878525897	-2.15729813160425	2.2828097107594703	0.4411209770981029	0.360678122850559	0.827191598302958	0.18374140507742	0.8487196387867141	0.0578011902435068	0.0471833679082029	0.7577594236343119	0.9986078283076544	0.6323432907933815	0.9881919214668856	0.5797925792904334	0.4532787030583446
CD44	5.459718207360929	8.15794417599235	-0.0022622542202949	-4.35677881442104	-0.86306272923465	-1.35566900525518	-0.780220796971509	0.101125945154978	3.11645167685385	-0.0026817829476167	-1.08798637909312	-0.3812764559523239	-0.702980517252745	-0.258991031914396	0.13617233350917	0.180259100818983	0.997918750204749	0.332779218976326	0.711466412568436	0.499227532942947	0.801349050698548	0.8946313701997858	0.9988208967732014	0.8941565686261643	0.920179784930386	0.946841995571542	0.9269559625854358	0.9817170884550596
PRKCH	2.0396287716805	-0.118885015927791	2.02373996313409	-1.9390610852040904	-2.01136335605225	3.25125802283305	3.33724298296054	-0.4584306695326	-0.0558884092848412	2.0107843196505	-0.5490301542771711	-0.7165101877754741	1.33919936599243	0.902276224230898	-0.5023838630392461	0.972969723919728	0.0752308417855374	0.799519900371487	0.490387691651442	0.211545776197525	0.389195046772602	0.627112018152889	0.4567221821304625	0.9986078283076544	0.8390407034036491	0.8410552566164062	0.7470613689822688	0.9233699474968028
IFNGR1	2.18521742411981	-0.241738895208106	0.4811636132635321	1.36900320302816	-0.6428624568935329	-4.77688262906467	4.49092446369137	1.84682587765538	-0.1115039647054659	0.3033661715724119	0.464370684401464	-0.160578382355666	-1.3861026320781398	0.8745066384866691	1.43051884313733	0.913423060418871	0.767828335220946	0.6523273705907421	0.8756230028755381	0.195842857202397	0.402356769203258	0.1830637166209369	0.9343403889462608	0.9876503681582478	0.9695732512587668	0.838790565662877	0.7522544823238689	0.6896569407477076
B4GALT7	3.63599133065202	4.50852130838867	0.872570637642358	-3.29547557183196	-0.529158649762957	1.33055647958394	-0.0851500867690953	-0.0964262866541618	2.43676153263441	1.49665556122924	-1.13327018049228	-0.317399014714095	0.93667096736912	-0.0372866614646877	-0.193907934880742	0.241543681584506	0.1687014119319759	0.328038509106392	0.757783872269875	0.3728838236096169	0.971051691863287	0.850472465695899	0.5889905197833397	0.8923712435751834	0.9363593982356908	0.9145089514905974	0.9886209925699608	0.9705002092062736
VRK2	2.03354930334209	1.82703557155089	0.313919744176197	1.34130771276783	-0.9588411094774192	-2.48225165352158	0.524761393574887	0.2244057986803719	1.78041134741276	0.414979421222772	0.923273336465055	-0.496962968537583	-1.5001917206321498	0.212830949013897	0.3596995052943449	0.105356592698792	0.686919721308591	0.3776040655952921	0.629958614276203	0.164458465162458	0.8357347899324341	0.726551979422497	0.9098888945232844	0.9167311368108368	0.8914578571255225	0.8283560976673175	0.9424717019790412	0.9463059896350662
VEZT	2.67584337009368	1.74005725364738	-0.829107435625963	-0.285399485143653	0.5984147377442199	-0.710384882661518	2.68454780319563	0.602959520735173	1.35842037629994	-0.857622387076049	-0.156545961369763	0.242316796015594	-0.346973717941578	0.8701869693107909	0.7851983249325551	0.204183541901392	0.4111839149770069	0.878718056773825	0.813431988249923	0.735802071345423	0.404602532731847	0.450539505035178	0.7842403019821564	0.9986078283076544	0.956277703449776	0.9737581749241566	0.753746268060811	0.8582199984096431
BRD9	1.76941579185466	-2.7596990485658903	2.13741100821815	0.987643545524124	-3.7575508830211497	-0.5826266241800551	6.90080292434836	1.92693567542002	-1.6508035923319502	1.97746392384226	0.452803923503467	-1.3064422271843	-0.228017669862726	1.79336703986636	2.00005040484604	0.129790174989537	0.0761933057844174	0.660355199823256	0.2206501630001089	0.8242272402391461	0.103160341829481	0.0733818709290255	0.4569725055537698	0.9876503681582478	0.6684025521931297	0.9844222599084916	0.5870504639520517	0.5205324248263502
SNX1	2.4648121541585497	3.8724832733743297	-0.687841803726528	-8.79423415643274	-1.83876335644445	-1.7348917641888502	5.51810893604399	-0.317274673640593	1.50429652801762	-0.783401072406787	-2.2735145255767004	-0.8047954184963101	-0.928370090861252	2.06949481359122	-0.447687384325084	0.3611419932628689	0.453509668391219	0.0768331569140449	0.440953220294591	0.376690027751936	0.0677930124984408	0.6647483505013749	0.8104116812904046	0.786952007459061	0.8131444155848943	0.9154289558469044	0.584599131264859	0.9333954236559424
TBPL1	2.64164600037006	3.75981327469978	-1.7014922825312295	-1.1981528619653998	1.59399097709154	-1.80973622177445	0.188041836774547	-0.149540294787089	3.87017878578035	-2.17368231955483	-0.7956275780875659	0.8060851692213579	-1.14130103528026	0.0769807826221084	-0.251713791306146	0.0031082555039565	0.054827786869354	0.444723834946781	0.438942274121137	0.28033837418437	0.940157275232552	0.8063597361369671	0.408968020155905	0.93796045110691	0.8122408458458786	0.8697321890152347	0.9778413656543375	0.9645141587339424
BCLAF1	3.9181175564507096	-0.532744820537307	0.289993596446871	-0.95336222400507	-0.2040515182446019	0.850381987738207	8.32143927963517	1.3013784058608	-0.207132608546908	0.180605703001966	-0.244766678066688	-0.0499577345177539	0.2481495972437639	1.70004186219421	1.00435030954907	0.905109181843186	0.860678060193877	0.9281617031388192	0.961181658407463	0.8091540935667941	0.121502822723877	0.3403488400849389	0.960148405905598	0.9986078283076544	0.9888685950636278	0.9831135028179604	0.6065066843139179	0.8093058034626048
SLC39A9	4.17205161746977	5.870412133903179	0.7669083764118871	0.982695793538887	-1.22643899111188	-0.298278804016529	-3.76251755708552	-0.7703731580005709	6.78995550192028	1.36576879402468	0.729840666643915	-0.7885534456615501	-0.224777178895467	-1.67756565204671	-1.5562054167143402	4.7996038314461297e-05	0.2019408169855019	0.4822338816467729	0.448663172934446	0.826679121391052	0.124361647172862	0.150714003178941	0.6229276222164096	0.9472643215382364	0.8148671400055731	0.9849782510560816	0.6104479103160891	0.6532207221649021
TFB1M	2.54745814538586	1.15315027676766	1.7266284322828	-0.914608390433902	-3.2871463930632103	-0.1818327286444659	2.51305617924516	-0.0997283668118092	0.927841531593576	2.12098147908849	-0.501887003748425	-1.46183663278034	-0.0930495070998046	0.830570709342793	-0.137471525374039	0.375341940112816	0.0599245004101929	0.626612243352296	0.174487718594068	0.927702063017554	0.425601535252062	0.893386656353917	0.418414494701264	0.9840821721057924	0.6250203085978031	0.995199473218476	0.7618021249594097	0.9817170884550596
RABEP1	2.9952719666731102	2.5025295110215096	-0.397874764781045	0.919984570139352	-0.983487235093298	-0.761642443485736	1.26305487725093	0.351469726895205	3.7777659911597503	-0.8206057271922981	0.98110794366809	-0.7769735319900699	-0.7313939544631559	0.782930383380567	0.9090908167522042	0.0036151809161433	0.430997610541594	0.349679463481913	0.4551608585051749	0.481325780437757	0.451810743800325	0.384688863395851	0.7968265267534111	0.9038438932117177	0.8214734741591734	0.941606910150421	0.7742828733875962	0.8337042846537261
HMGB3	2.332254884367	-0.213526645408925	0.183590050269445	0.589186658823224	-1.3167455990813	-5.3073306172970405	5.74996135807415	2.1258910393124	-0.092557271644004	0.11021459207222	0.180722668705478	-0.312169359984075	-1.47811273852655	1.07850246685282	1.58054768456521	0.972124977087641	0.9146567063718608	0.974533849414593	0.7614475169348041	0.170958912310031	0.307949511282686	0.146825556282563	0.9776107555215584	0.9986078283076544	0.9376262565762016	0.8318874272934453	0.7097641536115568	0.6523592186495353
NUP160	1.94265921854874	-1.5691906505347195	1.35459081199945	-0.434673372734767	-4.23723628930696	-0.0398527445391956	6.274924814877501	1.85397289165111	-0.9214012408464142	1.23186143515859	-0.188395433892278	-1.4015069518585102	-0.01512761918852	1.58343160968905	1.89771661162932	0.378533908572719	0.246181490255025	0.854334963603451	0.1913275710119469	0.9882279269833352	0.144405491730552	0.0869492124673214	0.6706007137187339	0.9986078283076544	0.6428734257393908	0.9986207159449048	0.6241229173465458	0.5477051410235969
GRN	5.99190627420626	9.41528735831993	0.0280363557655704	-2.15657187308706	-0.232700933965298	-0.2033917637256639	-4.5323245214520895	0.751274983554099	4.24291405216819	0.0405147672269974	-0.6188670996029499	-0.120177990832038	-0.12234850817559	-1.61146097258595	1.19276081361356	0.146190328827193	0.968567222582808	0.57614121192428	0.9068428733855268	0.9052087245632008	0.140941454014963	0.262863921242115	0.9922657180397968	0.9676284833611836	0.9774562096954216	0.9932611318659438	0.6223094456043425	0.7663048343666565
FAM13B	1.6658134142758405	-0.2769201616423229	0.5482101240642661	5.705036984897361	-0.632053982645426	-3.5151846834576403	0.307829665379797	-0.198807444985736	-0.0953710934882358	0.475260134473441	1.2244592412426	-0.2118475367522979	-1.3714462355123898	0.0823856166686956	-0.202251216055301	0.941318547986752	0.645921467933354	0.3567903102050019	0.836684162978519	0.202171495975546	0.936098281954266	0.8441284913072451	0.9006163478174154	0.9067113103520617	0.9617366057977276	0.838790565662877	0.9766503994863964	0.9705002092062736
SARS	4.44620784607999	6.19305676355809	-0.101102878652196	2.22769512716006	0.0952404827512733	0.193572743180156	-4.59723950345795	0.359436513509798	7.14532355259891	-0.17821044492277	1.69903869112894	0.0605819000104547	0.146480476780066	-2.04392887083546	0.741718407327053	3.12212607279886e-05	0.862116168969878	0.120154645870167	0.952885849629922	0.8864529839328871	0.0681976787713363	0.475317174671841	0.9606448974741164	0.786952007459061	0.9881510113939486	0.9932611318659438	0.584599131264859	0.8680885365952994
RANBP3	2.37142068689038	2.17653448206675	0.2239645884325189	1.03556427011131	-1.45783732501131	-2.39997355581633	0.629746807975192	0.427473682410577	2.92742313834876	0.412718744106026	0.962963596874148	-1.03513447099898	-2.01979235087222	0.346290362118312	0.971591266009468	0.0151072562909923	0.6885221373659539	0.358273316178568	0.324989543697431	0.0710049028343233	0.7363000587553841	0.354167927973661	0.91048365493535	0.9067113103520617	0.7436955564525028	0.8097761598367264	0.9019031022732312	0.8197184909422306
ARID4A	2.94528853476978	3.72017367804887	-0.774885070274557	1.21642461816725	0.792980876196415	-0.731393469421622	-1.21627688905443	-0.28056298818028	3.68657131595769	-1.01732685290763	0.823046743320985	0.405396097055211	-0.45392144101291	-0.4821947137761149	-0.465067924500526	0.0042005516425798	0.3329793189849	0.42967156414972	0.6937236574397729	0.659577597597514	0.6400476569326551	0.651844927068445	0.7355699056489245	0.9321547185828702	0.9134577018244447	0.9646734187793472	0.8605287234441379	0.9290021413336278
TSSC1	2.14971589202041	3.39076299886454	-0.161820172359634	-10.4881968943345	0.0685297583764439	-0.0830417330024186	5.54466275167129	0.578781615107567	0.793471575369127	-0.117121245962967	-1.65803881438454	0.0190685607345095	-0.0272754068598681	1.23772948264297	0.526637219989944	0.558646331435636	0.909335934754524	0.153837279252716	0.985186787200424	0.978820408388898	0.246492525555443	0.610971325884968	0.9759877141904684	0.8222269339252803	0.9957083196683266	0.9973786305665244	0.6792444071084175	0.9157799839987316
ALG1	2.13693300498233	0.8455237918049209	0.236491742425911	1.44797564979468	-1.1646487212303	-3.70665324345619	2.2525273202028	2.27539629620364	0.5960407109947691	0.238748135033131	0.7350693413662299	-0.4494224907002929	-1.64115281128423	0.667394345429861	2.7755655625518	0.5643949020505501	0.8161224442942141	0.479181321830649	0.662710683072631	0.131799300825255	0.519623698931664	0.0195992233442969	0.948528597943202	0.9466581081337128	0.8997206303183534	0.8257939102597044	0.8083478448637329	0.3583094376852824
ZCCHC8	1.94189850337703	0.385438987756548	0.209701451290588	1.43491723179757	-2.55266590137691	-2.50107612715537	3.52533606515181	0.1675346040619119	0.364026016107187	0.270670089868798	1.00186883201676	-1.28858839685496	-1.5098805964923	1.4071556972431103	0.252517082320383	0.7234175147063969	0.792149296236524	0.3400329210358029	0.226554566544691	0.162005572715772	0.189694116400028	0.805756011443967	0.9423696953566282	0.8982675917280785	0.6734079577857328	0.8283560976673175	0.6536221694827647	0.9643656235761452
ABCF2	1.94563949659982	2.4116746782479903	-0.9069406564870792	-0.992486461140362	0.0368299622046986	0.36658443063313	0.7164893350234058	-0.863241585913134	2.53203973348751	-1.2725269228011298	-0.7042596511992429	0.0199305471049811	0.239307587411431	0.307970046988409	-1.46836013531917	0.0297666328016048	0.231976866931768	0.497343498113257	0.984490843496325	0.8157004997985959	0.764424176461777	0.172745517169941	0.6561267123569345	0.9533236108375917	0.9953373976840212	0.9841970423585576	0.9125895036299396	0.6794938582469464
CHPF2	2.06126871231401	-1.21805836003163	1.9421710282541296	0.947089320337614	-3.06894198186265	-1.4047417525571	5.02101120186601	0.548095821115328	-0.640377635931964	1.47892766035357	0.375351463374224	-0.904557855438926	-0.474879079381665	1.13112578822285	0.478242020137357	0.5363238391246961	0.169955165655799	0.7152379587192191	0.386972979943731	0.6450742059960239	0.284399273585572	0.6427611904337429	0.5902032225048651	0.9968039311573348	0.7834912284589409	0.9646734187793472	0.6985367196098753	0.9290021413336278
FUT8	3.93715190061434	3.24510989052257	0.8549828300148091	-3.19201068189456	-2.60159300045704	0.189457873120076	3.1338328183527704	-0.3127073193313089	4.29888929625386	1.68583527282255	-2.77870648812272	-1.83816497923506	0.154620243037517	1.72916231637204	-0.6993378509584021	0.0015641708986463	0.122725990145204	0.019493876486365	0.0958862443635183	0.8801968870972909	0.1144695234715269	0.500283753933939	0.5319007891853562	0.6980036106800079	0.5389999648219016	0.9931688713613824	0.5983059433430559	0.8784724987218087
ATP6V0A1	1.78237289414297	-0.949774261720228	2.3727072622491097	1.4025865029636395	-4.91180640363552	-4.29203717818708	4.696416974192981	0.8829090031560228	-0.471748141847	1.68771974875514	0.51712006658633	-1.36093127224098	-1.34844114100858	1.00153393078785	0.7244860499119191	0.647231226159021	0.1223559804716609	0.616316235408494	0.203414877375653	0.207262651287565	0.3401869555856811	0.485372601517879	0.531203684211133	0.9809202128120738	0.6555408637420964	0.8410552566164062	0.7269783494204815	0.8736489609778068
PIAS1	2.75617411052802	4.15615197866636	0.524803269400406	-9.00145711850174	-0.0443767292920526	3.78478423955082	3.1076910476902504	0.7256739535008371	0.9022783238052092	0.4351250116702679	-1.47379009059222	-0.0132352769242529	1.3184770153756002	0.7007165070781429	0.7074317386321171	0.503543750748747	0.6737192565960501	0.178730219570724	0.989720004013863	0.219391586790761	0.5009733176688811	0.497005978607107	0.9080734947400908	0.8304555378642625	0.9965336978705112	0.8440319029251449	0.7990936679215704	0.877658995697392
SLC4A7	2.52857235348348	1.43850753477934	0.702915770438548	2.42445819291886	-1.7546356819611102	-1.36098249660453	0.942171407618946	0.912744206053617	1.7730991673825902	1.25953829665821	2.19508436637083	-1.19770107586039	-1.0779512925834	0.48420445175461	1.95641907382542	0.1066149730166169	0.236439207671595	0.052879129874776	0.258651087802438	0.306370932077815	0.6386700949734521	0.0789037414751101	0.6595837735737907	0.7674535799919971	0.699828237565695	0.8842654386917631	0.8596459439864207	0.533393181362762
MAP2K3	4.14659248655267	2.9142199133681603	0.167503649582906	1.00955134353651	0.290574489500909	0.136408972533588	1.5490785225654298	-0.2916732666517619	3.29602305055392	0.3422164685010611	0.6885460904184949	0.224047141046744	0.125973466514113	0.955574821888982	-0.7378907092754631	0.4354692554616799	0.7400416735556491	0.768399590833491	0.827395925459063	0.902361856122185	0.363093550604375	0.478692031597627	0.9263005815881494	0.9986078283076544	0.958738616450166	0.9932611318659438	0.7333582485502664	0.8701779057227673
TMSB10	8.24843110200236	9.36249904233259	-0.8430742106200521	0.7787873000366099	2.68669576122664	1.8645539454122	-2.78552167721778	-0.8386759960575999	9.20533442041041	-1.35518090774385	0.4821960008725139	1.62141503839503	1.3354083189443895	-1.31375232690831	-1.46393535443426	0.462495287505051	0.208388319661868	0.901015073925975	0.137373869607812	0.2114644917426019	0.219306728175056	0.175873071309025	0.6306529884725607	0.9986078283076544	0.592935799925387	0.8410552566164062	0.6686409866209745	0.6828243493074952
PEX3	2.24985090047625	-0.4396263135453039	0.847557748687677	-2.55861023035443	-0.949324910896396	2.42145245846376	4.68553366748143	1.27534206333026	-0.223370780529566	0.6769884196591669	-0.9145410623098008	-0.270075098705431	0.7836445631960559	1.00181433158514	1.16784974025425	0.8277438669870971	0.5137684890981761	0.381955171590274	0.7925941461148042	0.451410175217771	0.340057984457383	0.269957253387661	0.83795268401548	0.919436168803076	0.9497348468805008	0.9326822278750384	0.726927033477329	0.7694054348047604
GABARAPL2	6.245210651140491	8.15117775127853	-0.568509501764352	-0.0940906803180727	1.01848627231517	-0.0604128778736261	-3.1648139363070897	-0.1740469137847219	9.34686639657647	-1.264288375397	-0.0633680005582674	0.841483939063766	-0.0588494540030081	-1.91057654401314	-0.433188965492192	0.363654990143582	0.237885825893031	0.974121129797011	0.420239826670775	0.954260166392266	0.0868959772250628	0.67470743923215	0.6623584574190176	0.9986078283076544	0.8018485047785439	0.9964975084524014	0.584599131264859	0.935265662792248
SH3YL1	5.839721561884151	7.34983842681247	-2.19588084720898	-1.20604484782311	1.60056970388724	-1.5372323092730502	-0.2031390267321569	0.503281340044999	7.570241050540321	-3.4877491389329904	-0.75144259175248	1.01038443362336	-1.20228712741448	-0.1075160714603319	1.0096369333704	0.474681322083657	0.0068525292883247	0.831459435374116	0.337001623926836	0.257345821576687	0.916633234827964	0.337950755080902	0.2358661576347456	0.9986078283076544	0.7529375737137096	0.8633109627679992	0.970822612370789	0.8093058034626048
FAM136A	4.945481306217861	4.8605644488252	-0.3905598722251179	-0.4839811679837689	0.776362792733946	0.3650002449299029	0.463844444423488	0.181630181475658	6.60275693338447	-0.718674761211782	-0.448817679168246	0.5359278912299521	0.300160413277299	0.258057893246614	0.412056043546971	6.05719614128044e-05	0.488793437378243	0.663132398564117	0.6037235931539999	0.770201777021271	0.8015954032000341	0.688992180584455	0.8252422699955051	0.9883707641374389	0.8839374924155033	0.9745954214816902	0.9271076093948344	0.9381180648531818
VCL	2.27855300031463	2.6868547842788	0.0365505193133346	0.767731294639697	0.5181583291491609	2.4708692755375896	-1.52553407015088	-2.10331377682568	3.15900307367568	0.0598288211471634	0.620215020302761	0.3186214383076289	1.8301550792461896	-0.7299024251455011	-3.90990724417548	0.0101760312440869	0.953470741235963	0.54898829315261	0.756568673878635	0.0971511371611998	0.482197755131702	0.0029137205932816	0.9878566000131488	0.9639173781481852	0.9363593982356908	0.8159875902569125	0.789496996189581	0.1736145811285747
DAPK2	2.78172492820312	1.35642795525496	0.275252219736372	1.98083823900756	-2.4437295355284	-1.79545855174965	1.53895271723054	0.0618850061871914	0.635691000069581	0.3880835232246939	0.6033729006473211	-1.24362053664975	-1.10854639479369	0.630953083993126	0.104302069675001	0.639513636009514	0.7069731345326491	0.5847965392969471	0.243680070154841	0.295601887939307	0.543482737005752	0.919160759722242	0.9155860712062016	0.9688221297577828	0.6850452420268472	0.87982204014309	0.8205454102985954	0.9884737172655332
NSMAF	2.28698391332012	2.59166239769373	-0.111441909584276	0.763855286686048	-0.971013960089452	-1.89511726977021	0.297086186354609	-0.5787491921898521	3.0074087359267203	-0.173184923367804	0.612767675717087	-0.5888748651726701	-1.3722320458532598	0.141016716398217	-1.1057456738478	0.0131758099630868	0.8659613696389692	0.5537089437864521	0.56900768857976	0.1999854150774249	0.890656967232201	0.294728542890496	0.9614621473258615	0.9639173781481852	0.8699680251926775	0.838790565662877	0.9626400608657624	0.7832054932192605
ADSS	2.7627263887905897	3.825261778398819	-0.7676176842358141	-4.98328800732978	1.91764626859411	1.42029110442232	1.8534250471641105	0.417975075461737	1.3195926790514498	-0.7956337409593349	-1.16340920032285	0.759148740835667	0.675812858502275	0.5787884122487679	0.5497375452548321	0.387123851480927	0.446720803185025	0.2945378793339149	0.4664334849449079	0.5157774137793429	0.576675429426302	0.595663618787275	0.8062601103694624	0.8726138978950556	0.8261844430881794	0.9496519292272226	0.8344494406909195	0.9111731531428464
TIMP2	1.73340906124621	-1.3768873700452	2.39789148407338	-0.4273836768225829	-5.189837033338629	-2.9424060172297	5.83476596356063	1.61863764867782	-0.7371492426034929	1.91747266033485	-0.165488775041563	-1.5613572984468898	-0.9901051070409492	1.34154403735841	1.48704691355755	0.477970447336382	0.0841597192771095	0.8718570417695899	0.149501970078915	0.34547451441158	0.209413426055336	0.167837849853648	0.469879375351735	0.9986078283076544	0.6094836858512601	0.9012347410813292	0.6684616335257795	0.6741191555680508
RFC1	4.33088884593067	4.390433913821029	0.296598479253001	2.01096954677676	-0.225016069527919	1.10705136159031	-1.4416087510541	-1.0396106330043	5.27180009326298	0.504323778652635	1.6718608058749198	-0.142507161068127	0.849431010695979	-0.690895872483318	-2.12952851129743	0.0003618752776334	0.6249594869263271	0.125501425396508	0.88950981530385	0.415513946388905	0.505351686747205	0.0590681646755868	0.8890605180183924	0.7885130931991905	0.9741616003137058	0.930251651754064	0.8017848063500033	0.4818250584067143
TBC1D23	2.3510009469185498	2.16874463312508	0.0199603014365361	2.6878983791227204	0.0758752233231343	-2.88351676028632	-0.9386123457205507	-0.1809593714923739	0.956432105881798	0.0200406427870717	0.705037629780822	0.0292571785364547	-1.31665388053477	-0.2854407960586	-0.226508849813808	0.583719680752931	0.984448208845749	0.613549184395648	0.977254753859952	0.2192764813265799	0.7815704126407491	0.8257370089806971	0.9953155292225516	0.9792439760473396	0.9929451593610716	0.8440319029251449	0.9197964063117826	0.9689654729414894
CUL3	3.5281817457976903	4.416875660359469	0.188741685978911	-2.63413475684732	-2.28658551463035	-2.78735057445212	1.5695887008091598	0.244894118011441	3.37846134243025	0.372430495708501	-1.24065836896805	-1.70303692410532	-2.47535057296783	0.9046517396690608	0.5835465973514339	0.2282080979878639	0.7181906834455691	0.351877786585508	0.120862935295554	0.0342791816826334	0.3887963001972659	0.573445436609521	0.91812334248764	0.9057739008964536	0.5783360965849493	0.7258214459305171	0.7470613689822688	0.9026996266315044
ZZZ3	2.4625837323483	6.30481400709516	0.3566332979353279	-11.0684341412126	-2.99069594565573	0.484209661748909	2.18063556905744	-0.909549782943544	1.83716382029272	0.7088005796142429	-4.01746450461888	-2.16033475507473	0.423883282265372	1.2556424867174	-2.14482352479787	0.293811096433815	0.4963965270662971	0.0025416361929006	0.0587820985301536	0.681557550140452	0.240776706428481	0.0604406719642033	0.8285930017842278	0.4646573076293879	0.4780481901879844	0.9664326906120168	0.6777362086313531	0.4849869879531161
RPL26L1	4.41667802370237	5.66136545042088	-0.9212480680694672	0.1079190245674919	1.26269553649677	-0.923242640187082	-1.89857118368155	0.1465257246144019	7.556338666388989	-2.4039195236317403	0.0839667212185307	1.2339364654199498	-1.09437277871456	-1.4193998779378	0.476364280016693	0.349653540629976	0.0396415289684073	0.960391971389836	0.246186558716642	0.300724069453732	0.188462277852022	0.644727565379057	0.3707865802579864	0.9986078283076544	0.6883297456783692	0.8813400519290198	0.6532266828209751	0.9290021413336278
NSUN2	1.9497064381888	-0.743765279002108	1.54039044266152	4.596870783093371	-1.3683641727519098	-3.16295912838583	1.91061831289729	-0.493162371232977	-0.2767422643889169	1.39374495698609	1.03691583282018	-0.481219150780921	-1.26847482401335	0.528959069075498	-0.520809306147793	0.8347462379137991	0.1968289938998289	0.433742740667777	0.641194827612447	0.235028709623554	0.609145740767154	0.6148562325541229	0.6194147793114789	0.9321547185828702	0.8955276118763312	0.8531457311425399	0.8454730825757921	0.9176606032447588
FBXO42	2.33000249925123	1.12666057251773	-0.023403230018502	-2.3296213068769505	-1.06946788644462	-0.579198249326505	4.54082643668692	-0.9056045214160592	1.09937631389507	-0.0302490816912252	-1.57162352716813	-0.537695598089545	-0.3466456307250819	1.88082404649078	-1.39961004673129	0.297365871088499	0.9764636056313032	0.147112310235243	0.602546930961632	0.736041144991609	0.0894024122157659	0.1918787750802869	0.993633553915016	0.8205367000049918	0.8833803572056336	0.9737581749241566	0.5854379868645113	0.6993533605554275
METTL1	2.02555009647866	1.6796109172511795	0.3484448556843429	-0.8368191919745891	0.152137680744081	-1.64107232253668	1.63929249818376	-0.389031196827573	1.34408636676353	0.369558356893111	-0.4548735285904269	0.0639463883701703	-0.795834190978367	0.543175564603649	-0.510563107212742	0.2086184695312279	0.71941726034103	0.658915441754372	0.950273125574324	0.44460912294146	0.5989068339622979	0.6207375687847071	0.91812334248764	0.9876503681582478	0.9881292293936432	0.9326822278750384	0.8425335033915222	0.9203308393561912
AGA	3.99839591637112	5.9546030805162005	-0.828368752689946	-1.37391359664098	-0.8446033839886109	-1.91516311460326	-1.4887889485798702	0.5337441538676599	7.526572974977219	-1.4756770050803998	-1.08290886550803	-0.562104237208773	-1.53799140731968	-0.730796956543267	1.15130958515224	2.00087316780292e-05	0.1708093206348259	0.304268855134853	0.586422732819808	0.155068567872351	0.481674676984301	0.276388526653009	0.5904731799589131	0.8806514483464902	0.8772892807890152	0.8281399270077627	0.7892831741009815	0.7721405831983719
PI4K2B	3.7871971178845696	3.0117018125847297	0.0952432161531329	4.17844980544624	-1.13110761050674	-2.161578345963	-1.26647276462352	-0.0298974196511955	1.68065775246066	0.2889011059915	2.30340159277725	-1.23130409624701	-2.8661627132686003	-1.04766925135914	-0.106914433776389	0.308824488880865	0.779200982294282	0.0440041528782157	0.248958183523841	0.018446472718919	0.321994693382215	0.9171871504933168	0.9376399487206186	0.7674535799919971	0.6921869612466824	0.7205816200217358	0.7151465262319356	0.9873853910367036
BOD1L1	2.63309856537527	1.32981594790122	0.963064786616611	3.96924346427466	-1.95781226191303	-3.38147153009026	1.33893703923555	-0.301095844665652	0.716703707431198	0.7006939907191451	1.61791062029861	-0.575247290309239	-1.17846069106829	0.302178206247491	-0.267821674427541	0.489957108686986	0.499472541200111	0.136752433810307	0.577837115228793	0.265894207277117	0.7687075750733441	0.7942796431439569	0.8311820215882135	0.810041662422761	0.8737494306623735	0.8639023435102934	0.9147165286819496	0.9615027011963868
MAT2B	3.69063608455648	7.842148085091011	-1.5979487704478	-7.486085938802919	1.9612857886244897	0.7344999768188358	-1.27930331068851	-0.382100102899135	2.9024336426816704	-2.2601092657062902	-2.2136004903060003	1.04482182659831	0.493768159791803	-0.547915887032496	-0.7088788724553851	0.170522941901488	0.0501671558145871	0.0539079837011159	0.322747453084709	0.6331402310893579	0.5969680807125289	0.496146808717562	0.397984470301652	0.7674535799919971	0.7419778544193767	0.9646734187793472	0.8412773723285885	0.877658995697392
CDH1	4.927477901516401	4.94017331771908	0.30005959950257	-0.333823458881036	-0.224957407241952	0.274092735770625	0.119561992988898	-1.45138035878248	8.59971906704166	1.25027575986969	-0.34281635539939	-0.346945395512568	0.499852640635973	0.144902174893832	-6.969085080518821	0.135540413919203	0.242723642282631	0.781661107801418	0.7361773434217841	0.628569191164841	0.887849916505025	5.71860739234421e-05	0.6674252011691866	0.9986078283076544	0.9312108184639716	0.9632351379129296	0.9616176178956828	0.0270591046258922
SKIV2L2	3.05697167595902	3.1924613906214	0.4538044200747	-6.831804441225259	-1.54664994694207	1.36312878770601	4.63436415604621	1.0512928122473	0.738832764521433	0.308053999832604	-1.04708225200327	-0.3887729804437849	0.405873301190237	0.9003822493193391	0.860472303974315	0.583066049771828	0.7650515234407759	0.356935098876435	0.7061012055214742	0.694051415969712	0.391005992040914	0.41141130490186	0.9331424495159364	0.9067113103520617	0.9191793042610052	0.9685533295047684	0.7473586208356134	0.8451203189611886
RAI14	3.13771926894296	0.517415586409973	-0.754490564624832	-0.4967494756271539	1.13112352344532	-0.179374499322734	5.405323291536111	0.9439071053755022	0.483219101820445	-0.9251629520240552	-0.343839968749912	0.550913127242518	-0.104724949065931	2.17060068379763	1.4853521812145098	0.6393453170636291	0.376667171253084	0.7380868054973109	0.593786815844563	0.9186648062234158	0.0551139947943365	0.168277900347409	0.76687136310175	0.9986078283076544	0.879900115057179	0.9932611318659438	0.5797925792904334	0.6741191555680508
PNKP	3.0828928189369704	4.6554180816027495	0.188867082400602	0.268531473801805	0.3768168215822151	-1.3714472418731698	-2.42997938496794	0.337558226388842	2.98010849324258	0.321656367570089	0.1089361576819359	0.24058187373211	-1.04611175437519	-1.18972189506406	0.719504535718424	0.222171002244613	0.755056631643779	0.921965729264292	0.8149618785768159	0.3221116622722739	0.2641416904292339	0.489698241452531	0.9293185830431904	0.9986078283076544	0.9567158016807528	0.8918613834968607	0.6862057196317042	0.8760706134529758
STAU2	3.16931283007755	1.48785457160196	1.40134785340923	-0.743876908234731	-5.612554165463309	-3.08069340542512	4.53166952664845	0.99120715862865	1.15128607041084	1.63586685074301	-0.4011462041591649	-2.42296350850984	-1.53468014694823	1.45718248373264	1.29548584794457	0.276397755085961	0.132911497116921	0.6967501890959549	0.0358793418136155	0.15587196315095	0.175739918915547	0.224258252842399	0.5463158317876916	0.9935948226029814	0.4449817650801025	0.8281399270077627	0.6449191431868461	0.7327105547783338
PHF23	1.99893352117089	-1.55139754460558	0.936341462191616	-1.18724631900767	0.1104776081928999	2.07659621033253	6.038218764846	-0.218413150108265	-0.9777412099161592	0.840963792597818	-0.552177829744286	0.0383004863624527	0.834343993170576	1.63711851321666	-0.225504670196378	0.351262569112873	0.420022395427109	0.5929521553748069	0.970201932948328	0.423570227640403	0.132647384989279	0.826128502101504	0.792024094065435	0.9702453224101212	0.990903117273065	0.9307591155691264	0.6172202719513085	0.9689654729414894
RAB27B	3.1730549466931497	4.74114764896383	-1.31035682176728	0.306324346335823	2.736359148027	0.406783497210207	-3.02820979174321	0.16932461272417	6.352252108042741	-2.36375672975618	0.263715574285668	1.87707627732766	0.3372590659871811	-1.58139495663122	0.40142367189553	8.327621808959591e-05	0.0396979684569782	0.7973537403445409	0.0899553241101463	0.742893460640945	0.144869197352574	0.696552421272933	0.3708832267920239	0.9986078283076544	0.5273505440559341	0.9737581749241566	0.6241229173465458	0.9413756177284062
PSMA4	4.0781169995766495	7.6710241196072495	-2.0735600773330902	-12.8386720418807	5.27030189483226	1.5087458950211998	3.0638129021054	1.3736494376916497	1.16389710780378	-0.8492172157804709	-1.35044699422634	0.8739925379412908	0.314264174267542	0.4297864717967529	0.793294901963013	0.422268288708726	0.4177760169654	0.223836719144833	0.404210402538646	0.7603020714859499	0.6773228598235239	0.447697489232025	0.7905241193764234	0.847786939047824	0.7924821534544867	0.9740746569943424	0.8775696072545858	0.8576258370193456
THAP3	1.74810490994181	0.551392689783182	0.3515841792072899	-5.06999419746721	0.49137075448137	1.8227637468989095	4.17072375418862	-0.284430272852268	0.244110939040411	0.253575943209434	-1.3934861927732398	0.13390534685957	0.583978640942305	0.895895298674631	-0.244427029026667	0.920295050471	0.805517744049058	0.8475780268960941	0.896171088645531	0.572720820137917	0.392324000385748	0.812154961048441	0.9450259805048076	0.9986078283076544	0.9753571500875204	0.9590836750383598	0.7473586208356134	0.967042799726837
RETSAT	2.7829846513344707	5.44960098193254	-0.339763744046094	-2.79359825336068	0.128584079611328	-0.939887463607728	-1.96271445086117	-0.8609743353608701	2.6983459106871	-0.422235482940895	-0.8578828698704309	0.0607669322437589	-0.5483603169833959	-0.7289644868329019	-1.34695251392176	0.273176176362747	0.6827604615119289	0.48598053017732	0.9527977650824888	0.596405925451739	0.4842885360364979	0.2102088599907219	0.9088159075902912	0.9483604440825212	0.9881510113939486	0.96140168170776	0.7916965654695652	0.7194866365878169
CAPG	3.82422438241927	4.7376986635332194	-2.89144623197456	-0.8712842099192428	5.72490191937073	-0.9629351302264908	0.267259311844166	-0.3915866642877179	4.35424967660285	-2.95094191713007	-0.5267650931157349	2.42181432437475	-0.529934243443898	0.0988929643510132	-0.577352491498896	0.0014340010988928	0.0145112551400516	0.6098418035595811	0.035949912285211	0.6077220864990129	0.92317756123036	0.576468277865135	0.2778525369093433	0.9781746568641484	0.4449817650801025	0.96140168170776	0.9720290380970488	0.9036420796169652
AP2S1	5.786181767531559	7.29354926676477	-1.48116748482349	-0.144200218957642	4.18966258432881	0.727825492598535	-2.91304880769434	-0.0784929426325786	10.6479574459423	-2.83707974427512	-0.140776719618524	3.0631380087178	0.64080772742964	-1.71254680842151	-0.185727466263245	8.91464419881708e-07	0.0176364867481552	0.8908417105919929	0.0119801898642556	0.53605555185939	0.117574426308226	0.856371711799095	0.2984218545657829	0.9986078283076544	0.350552493654039	0.9539891281320648	0.6018370733695636	0.9733861876094276
BARX2	4.59668602149251	4.81456303098046	-1.11667465306021	-0.962341309021593	1.19448158050648	0.8974019103981898	0.261914247181327	0.6639798042457221	6.894242565797981	-2.1927118204627702	-0.93008729165871	0.869274443549856	0.7852791629111509	0.152689895465737	1.61943269756131	4.2239212243936497e-05	0.0530918205138139	0.374233414636801	0.405078054638774	0.4504942365410639	0.881679757409813	0.136423057503563	0.404830717834452	0.9137390121974088	0.7931956843997804	0.9326822278750384	0.9593171876916724	0.6379394851179904
DCUN1D1	3.1987700876373304	5.20467281272395	0.7898279032041969	-5.110080574665259	-3.04833934565629	-1.23193703104223	1.37728731617062	-0.298937475813133	2.02383686564403	1.24617298173286	-1.6083162055005602	-1.78246985210839	-0.862632244713092	0.613217156480647	-0.5494451714130301	0.246119743872874	0.2441598055015439	0.141996514440165	0.107526454700524	0.4104303068946009	0.55482153217988	0.595945964505438	0.6684892700661742	0.817261368410589	0.5547958107713	0.9276523696876492	0.8231981249551611	0.9111731531428464
JADE2	2.21111033932927	0.8779546230165699	0.5435480840620099	-3.01614326224758	-1.60602381360514	-0.78973716682971	4.584875034034849	-0.213725166760548	0.6777222155407371	0.581930691178028	-1.5959904228261297	-0.652716567374622	-0.375918898726729	1.49997731227641	-0.272074122653934	0.513322295542365	0.57349757004751	0.14157501369622	0.528658038973687	0.714829123135233	0.164513109398645	0.7910998703243192	0.8690677524893571	0.817261368410589	0.852455101406758	0.969927942059368	0.6346260231854043	0.96068951643853
TRIT1	1.86130298350873	0.880069382817505	0.341973551127174	-3.1016688578704703	-2.8388212519155496	0.9817076405870372	4.1499258177788905	-1.28230916375408	0.779800608776176	0.429980944552802	-1.89606958806396	-1.3262434571423898	0.546142796858621	1.55255714452856	-1.83529393414212	0.453568907116417	0.676327812922415	0.0871856149624954	0.214251368664257	0.596940653165833	0.1515775170313819	0.0963378709630281	0.9085969823243546	0.786952007459061	0.6656790944389616	0.96140168170776	0.6277848482930178	0.5759746080333181
CTNNA1	4.35796568899146	7.448473927277241	-0.731207428816621	0.289346912201039	1.15053866851648	-1.42158844183792	-4.419219213193291	-0.2961466699814279	3.3087989143397403	-0.714186895546239	0.0787866556994734	0.436271016299745	-0.675458370423703	-1.21427453648548	-0.359909896874808	0.298068580656663	0.493216977034394	0.950578014246452	0.6722487442624261	0.5156509023004551	0.255305436923874	0.72700888257062	0.8263370579365138	0.9986078283076544	0.9020131607751384	0.9496519292272226	0.6810456700421192	0.9463059896350662
HSPA5	6.57796549440727	8.866607297515118	-0.0817561330335761	-4.7118370365607305	1.30386782635782	1.66012354816542	-1.44034465451654	0.0799085905806918	4.84489583869742	-0.194669305126771	-2.06440507585552	1.11582158975006	1.63210112949753	-0.931244340180022	0.208761852042116	0.0958073272563244	0.849975162040082	0.0679271752511	0.292851158287483	0.136338023159978	0.3756695377211769	0.8392414796196371	0.9563855369213063	0.786952007459061	0.7254988350060096	0.8276839964355157	0.741931196029744	0.9701673559410526
DSG2	3.31164436607795	3.99381198816527	0.1935229989527289	0.4089542228517829	1.5698871630868998	1.73154115952996	-2.30145952853852	-0.70719537220254	3.58008408678813	0.350923152779473	0.217468661629918	1.05205378308064	1.39568108245558	-1.1669699255008998	-1.5786985722216698	0.401930932131013	0.733716543933364	0.8943878930212	0.318054772720515	0.1951361327171019	0.2722412555682439	0.147868124210224	0.922045911482578	0.9986078283076544	0.7395015277395953	0.838790565662877	0.6919814989134302	0.6532207221649021
GEMIN8	2.1811455956537897	2.2459784406669705	-0.7941430879750601	-0.887850558029689	2.89475705098033	0.170601791808888	0.3065625643434289	-0.177831729684278	2.4827221416527	-1.15583978854794	-0.6582346561021228	1.65705205790005	0.115562102256483	0.138568305861626	-0.330407905375545	0.0323914667506082	0.274615157642982	0.525250774475864	0.128504025870407	0.910287247555486	0.892542010986443	0.747909850231345	0.6905330475330195	0.9597229796917915	0.5855943990494191	0.9932611318659438	0.9634921158769596	0.9511476531541628
OFD1	3.65033371979671	2.39270293268569	0.7162418793642041	1.49399454475083	-0.7489486068337141	0.47667870819343	0.946577149540108	0.445227515803872	2.0791153272636698	0.926480096431828	0.934008582507586	-0.3553438697546071	0.26360634717288	0.340852557835916	0.6862292853803161	0.0642931795191967	0.376015095788692	0.3723034475279949	0.729712899632619	0.797435564870266	0.740267341824272	0.50816652633734	0.76687136310175	0.9129819866698292	0.9278406075544792	0.981095200709356	0.9030998513641504	0.8808774226688211
GPM6B	2.34485799509366	0.4995174527243129	0.5401809670979749	-5.37439744560894	-1.16809077312204	-1.24134674698313	7.12723985591185	0.787883385265639	0.160663651666235	0.330593808636028	-1.0219860725765602	-0.277176666546227	-0.342092040435533	1.39874089054005	0.5873810507010621	0.92250822418924	0.748517210900195	0.6767149209711949	0.7874783553685358	0.7396362008837549	0.193735649493635	0.570859197390987	0.9283403026226614	0.9906269016000532	0.9482682997517532	0.9737581749241566	0.6553678791757206	0.902024233046779
YTHDC2	2.3292740606011297	1.3808760166755	-0.247490577877754	0.178170775969065	-0.477959140582489	0.425946582587094	2.0235617313838	-0.0972183785280621	0.914318676712326	-0.240772723451648	0.0786728751290619	-0.1793855616759889	0.1923131735641519	0.593943003257619	-0.114292194382056	0.8223892239012378	0.815126324390608	0.9843371132456148	0.861267994903978	0.8515104737649091	0.566759721376316	0.911407201264396	0.948210578944042	0.9986078283076544	0.9680089075042054	0.9881919214668856	0.8293045590211701	0.9852687678690448
ATP6V1H	2.44190873075621	4.44248716072421	-1.07265991369727	-6.01528758620793	0.6418737185895239	-1.19702535594951	2.12018541579967	-0.145342025245426	1.82363462413328	-1.37219253333351	-1.72233422140779	0.3183632524480869	-0.719887396086998	0.8555273400434251	-0.237447068265809	0.287985509940038	0.2032304909837489	0.134611309215051	0.757231954521173	0.4894549649429299	0.414147651950677	0.8175451071449391	0.6246794304445078	0.8085025185135162	0.9363593982356908	0.9459982614782644	0.7560522658409903	0.9679639533373248
POLR2B	2.8524924875302595	4.60870604541357	0.0545649583359388	-7.47947170818503	2.6159380086175297	4.638438506701901	0.443329755678344	-0.1713280715593139	0.9421897709820192	0.031195987034094	-0.970485860802556	0.550473807486777	1.1651640525279798	0.0718771127245012	-0.120092167012457	0.5185410867026211	0.9757940328082548	0.4056299296894629	0.594658107669215	0.273251577935016	0.9442309924876808	0.907003045102092	0.9934450994977396	0.9217473964723478	0.8802778465386761	0.8639023435102934	0.9790402299008644	0.9842808690780812
FAM214A	2.5999175708191298	1.15164517847799	1.63348378220535	2.18808544741634	-5.212787986531549	-3.60672913611148	2.7102684879223102	0.367378010383993	0.63064196960842	1.3057355004863898	0.882623558986136	-1.5835664420809998	-1.28330788893082	0.6224031554785171	0.3353962857702489	0.542417702337265	0.2208814398383219	0.398160249630011	0.144374839442012	0.228325626481882	0.547605672026489	0.74425614299638	0.6451318181990475	0.9203974448644572	0.6039018906720138	0.8485449969743531	0.822152069880002	0.9508888840951208
TPR	2.91164599683585	1.2470452687278002	0.844800236134018	3.8149183872289503	-1.6048329197772802	-3.87823993903952	1.73024832591801	1.11630533371123	0.634619073531952	0.593782562574831	1.44108397681588	-0.448441707453736	-1.28259053159144	0.364234949753306	0.951406788168627	0.53992349149969	0.5658462669588511	0.180131031217165	0.663394613695856	0.228567101547224	0.7232662818537641	0.36382653522664	0.8645406583833134	0.8306744681873127	0.8997380328055076	0.8485449969743531	0.8975553797025113	0.8239359936269968
CP	2.37816660614063	-1.77221082409165	3.0757376578121205	2.22928074082493	-4.73310085139571	-1.7726747562064695	6.17840228187024	-0.441342282732199	-0.7397603860409059	2.08610609726388	0.643396626428991	-1.27192516640623	-0.5458378723228761	1.2386704282036398	-0.329842971011845	0.7714747388471469	0.0665256929439746	0.8957169478724291	0.232740953499666	0.59742833080414	0.245724594842792	0.748857666055009	0.431357856687579	0.9986078283076544	0.6760847572290175	0.96140168170776	0.6792444071084175	0.9511476531541628
DTNBP1	2.77054139255684	3.59269994156204	-1.5009469445733	1.24137190542497	1.86291345113583	-2.2532985984918903	-0.5107377717324519	-0.0840634947318864	5.23154815049987	-2.74933793060479	1.23447142404837	1.36527616585866	-2.03898014848623	-0.2994564773456839	-0.2012677207140489	0.0003834374892275	0.0205015285759964	0.245249082944433	0.202090515460558	0.068764538716752	0.7707232832439351	0.8445241891781411	0.3159277698569254	0.8568591495400097	0.6539083291893518	0.8063293723579491	0.9158141053916196	0.9705002092062736
MAP4	2.59670354797045	4.46988687418582	0.0356605749063299	-8.228473874435931	1.37955413400732	3.0087116197509904	1.82334318795827	-0.188133647978248	0.965428120492256	0.0232301318026585	-1.19267977525094	0.3389183144715629	0.884833441759687	0.3510327101860969	-0.151381310037584	0.4937747589631769	0.9819735643027852	0.28896790158081	0.7421080594065741	0.398796839313765	0.7334973884223871	0.8829654323505179	0.9944063183433376	0.8722633521274555	0.9325913497682364	0.9223281180250568	0.9010832559004728	0.9775081114543858
GOPC	3.0793370640679	2.95386838805628	-0.566269074651793	-0.186975064890153	-0.805400791261812	-2.76251140479397	1.95537438181552	0.4425470604805939	2.95213994741272	-0.7383332060499319	-0.126841248873514	-0.409661916615527	-1.70730733601373	0.7969668826944108	0.7385107346763629	0.0144815412743948	0.4772820331574129	0.901580256967323	0.690691453316495	0.118569220760464	0.443980596310644	0.477178863429825	0.8226924768119368	0.9986078283076544	0.911554068987348	0.8179935061058534	0.7700258552658087	0.869405838602381
NOP16	1.93522492459288	1.7998818098532	-0.434884808330806	0.448147783384902	-2.224294107927009	-6.000407186321071	2.44141568749264	1.99404585070084	0.9840791874580028	-0.324857444782148	0.1695994426216659	-0.6383176734252429	-2.0394521086822	0.552695031574635	1.82074459182849	0.348286676715366	0.751982954449275	0.868706995658461	0.5376099077508879	0.068710285239649	0.592610998961421	0.0986568551678433	0.928797452065892	0.9986078283076544	0.856202850709721	0.8063293723579491	0.8395575665090781	0.5770766857706424
ZNF800	3.0401967023826497	0.511757660516441	0.586946373861433	-0.620519710158582	1.96184132727706	2.74300430366549	2.95315274203578	0.0216942551372787	0.321029277313159	0.519026862053394	-0.268139909365332	0.6553857429158171	1.06180056895459	0.756748241702158	0.0237045329282196	0.7547968552255541	0.615033493326148	0.7940415449084399	0.5270082752129079	0.3132961280088889	0.4666556082648679	0.9815546351525708	0.8846925956924515	0.9986078283076544	0.8524172675612323	0.8856339028799066	0.7811865937934597	0.997120396950928
MRPS10	3.7155528882463904	5.390162157916079	-0.764803296497742	2.24210851685531	1.58234548476463	-1.6990538955426202	-3.25855771581519	-1.09308363346701	4.956792222709	-0.891996900905974	1.37196597503415	0.7420905332515749	-0.995893948437654	-1.1597082412853998	-1.61832349168381	0.0005727442632566	0.393352182833704	0.200065596454243	0.4751014964055279	0.342788773494661	0.273107948913573	0.1366630188525039	0.7727581561347623	0.8461167562591425	0.8300909896017528	0.899345366598517	0.6919814989134302	0.6379394851179904
RSF1	4.1361311893436	4.67266053908445	-0.7511278196348609	1.19724973792319	1.13694896922822	0.745666811928848	-1.44833608953487	-0.304599978815511	5.23213798740836	-1.15318518695399	0.9056088499956508	0.6543826922592819	0.5292475663452489	-0.64125323681705	-0.589411789729614	0.0003831117904942	0.275653222245085	0.386442543863471	0.527627884303711	0.6081810547170949	0.535777729418383	0.568661339821946	0.6905330475330195	0.919436168803076	0.852455101406758	0.96140168170776	0.8180633819594482	0.902024233046779
VPS13D	2.4083528621180097	-1.41606978107396	-1.19448986128518	8.17074632269219	3.10633879187335	0.6003534544087571	0.439768338679596	-0.8842056769230879	-0.432485368404803	-2.28451801190629	3.10031818551348	2.24596771216511	0.533748961012227	0.26108054102628	-2.0559020606296	0.73313095605583	0.0482048149667914	0.0114978384015661	0.0511163476178568	0.606384225491075	0.7998836021144109	0.0698400386523778	0.3936502166618689	0.6207289402832061	0.4718917577182268	0.96140168170776	0.926406457357503	0.5093320679235965
FAM120A	5.42440368569101	6.56484378895066	-0.283117370334269	1.26691153355059	0.5053758785477179	0.89702778924769	-2.82603182431954	-0.5348053912486029	10.5509416323385	-0.6642436960755329	1.38248204336699	0.4375040135591189	0.932247354699418	-1.79086854695778	-1.46652198542283	9.70227252737624e-07	0.521555175752963	0.1969171164987269	0.671043669876958	0.373169399293652	0.103580592617954	0.1732348980684159	0.8416362424414029	0.8452514861877054	0.9012663246418676	0.9145089514905974	0.5870504639520517	0.6799244213390798
R3HDM1	1.96747026015	0.7997893059792299	0.0871972505026906	-1.34276943967349	-1.3144542059154398	-1.5328026587796295	4.05859730301264	-0.978240408024156	0.56599238487945	0.0822262804578716	-0.6730450640447659	-0.488189921731361	-0.6716903093321539	1.21398525614201	-1.07579474897139	0.58387570938389	0.936089343735366	0.516170285801694	0.63594254375714	0.516996983327799	0.252644982279842	0.3072887985856939	0.9822466320124296	0.9573286425595304	0.8930519183640574	0.9496519292272226	0.6802829531464252	0.793280574267225
COL9A2	1.8858486288896	1.48585193932264	1.2154523140902098	-3.86093893917208	-0.40265777186626	1.92856635804504	2.73377007255848	-1.52971325268976	0.48209498348998	0.9225480413679548	-0.754454593256502	-0.116403984266753	0.653201111161438	0.623277152314109	-1.29733756008095	0.736072461445539	0.38030295620869	0.5770464456793181	0.9097258039809872	0.529252097923246	0.547946604452	0.226223297642236	0.7686788488585963	0.9682439735178212	0.9774562096954216	0.9513807822146364	0.822482270239203	0.7358431889341474
H6PD	3.6726726296566703	3.33295707594985	1.13684445556426	2.85995832897367	-2.81093425001881	-2.71281442535083	-0.257018392293687	0.468960452631532	2.85981375689295	1.4343362284171	1.7430456549775002	-1.33551665546131	-1.5179155740540902	-0.0893352230736104	0.6954556811288071	0.0169623137191136	0.181999397923552	0.111932464605775	0.211308241733742	0.159995625808241	0.9305793942599307	0.5026104426910061	0.6014803438360937	0.786952007459061	0.6625163985144457	0.8283560976673175	0.9742464800021232	0.8791208420119497
VAMP3	3.37423172870439	2.52709500779907	-0.617017693990687	0.643926514690947	1.7664410108975102	0.952244530635737	1.10679191003884	0.0769140669730135	2.50041740888351	-0.825702620492896	0.4505750895991189	0.916989900645908	0.590921290990687	0.448876596087722	0.130267464524408	0.0314243632495596	0.428231912071609	0.661907355448682	0.3807313944418579	0.567688244736764	0.663091312275348	0.8989380257295408	0.7957259183885476	0.9877095699653196	0.780145568877949	0.959046110611671	0.8732469647160493	0.9820922187220912
PER3	3.72551753500736	5.949321100970991	-2.07786361499675	1.31322285075201	3.1205992641905	-2.0504503353673704	-2.77606371464803	-1.5163447959601102	10.7626241184677	-4.41233104206019	1.57831360784404	2.71155931117023	-2.3356898305997498	-1.9592943684776003	-4.39610999243329	8.072558344573492e-07	0.0013096576537635	0.145573262180178	0.0218749812937299	0.0416444154765071	0.0785281565646538	0.0013431938345398	0.1646075963574012	0.8205367000049918	0.4035678872254568	0.7544767524617637	0.584599131264859	0.131764039085836
EPN3	1.85848564879671	-2.40601443270098	2.14927783659554	-5.464164791421941	-4.92674092673475	-1.38391677529612	11.3346816312156	1.19766573759036	-1.3621296007811	2.76136129337149	-1.8557188737622696	-2.3764811751350696	-0.746367236781465	4.4491816810555305	1.7198754396879097	0.500615639769681	0.0220616375884673	0.418037564306589	0.0399636175016227	0.47314795103908	0.0013884873478323	0.1184929977789009	0.3206715063566604	0.9273525214629282	0.453364659423372	0.93960632951459	0.3384543098776819	0.6186983881646435
RCN1	5.21633249008639	7.05518007633687	-0.95146627179945	0.566068010536299	1.25565709402475	-0.298168116405193	-3.04755492142677	0.170004871018269	8.16490016531786	-2.40414938346733	0.391271274865315	1.1941718011613	-0.342900831255312	-2.18401677684352	0.521505269629189	0.18763105350609	0.039626808024176	0.7776882102967191	0.261103995451785	0.739127651620788	0.0560541521107107	0.614229273843204	0.3707865802579864	0.9986078283076544	0.7025645393513599	0.9737581749241566	0.5797925792904334	0.9170119299915984
RFC2	1.64762007264991	0.4629310271334129	0.4593194155307171	-2.48373171341608	0.3141355024201779	0.376691863154627	3.391951761177	-0.106913793248315	0.2035536654446569	0.3672045487352229	-0.6609565962323171	0.0973545767826397	0.135335682976241	0.8337877217228129	-0.1022654296177419	0.912957384232862	0.721952321613971	0.809920503374134	0.924401387229176	0.89515849765175	0.4249591204957829	0.920712746085246	0.91812334248764	0.9986078283076544	0.9806412880026182	0.9932611318659438	0.7614994798993268	0.988515737872753
ARID1B	3.52063487545099	1.61349536432048	0.138372098725109	4.46016315151505	-2.12177527723001	-1.7434864411552302	0.260749612211849	0.661459447822258	0.6034924014116729	0.222063175188665	1.30130211878207	-1.18512352291278	-1.17387094451024	0.11218817189285	1.22166132095193	0.6380840241680289	0.829221457684753	0.227007704924615	0.26550115195721	0.2701468937523599	0.913114208200015	0.2524548163320069	0.9531154405594332	0.847786939047824	0.7035241704464094	0.8639023435102934	0.969771405172567	0.7598802125171736
CLPTM1L	5.4039736621913805	4.893785133467519	0.4269131862911199	-1.19234110075039	0.0804641416259508	1.07449373678389	1.00039074082467	-0.468718598337715	10.9270550223552	1.35515695401471	-1.82016223572572	0.0947588355271585	1.46396366649658	0.923913004415279	-1.7019750849135602	7.012887463927261e-07	0.205186223545608	0.0987507373338274	0.926378268168468	0.1739180042464599	0.377286724802633	0.119589442555349	0.6266203425212113	0.786952007459061	0.9812207438785864	0.8318874272934453	0.7432250955296437	0.6186983881646435
NEDD4L	4.672032114120481	4.65306944393287	-0.151771186560314	-0.4770077613497009	-1.09112989015191	0.0653662753678334	0.27912123124309	1.4349110883435	7.417792450754349	-0.3649861175918929	-0.505706155196611	-0.94004356149175	0.0658558226082511	0.177055069711958	4.03872944668263	2.26789800980187e-05	0.7227226658032858	0.624022849698849	0.36934711924869	0.948790609857571	0.8629998561681891	0.0023660520884295	0.91812334248764	0.9825092587546568	0.772900163172857	0.9964975084524014	0.952663558471078	0.1649698856482715
HEXB	4.76607197773951	7.09040364723645	-0.370422699490529	0.548693698789005	0.854386771567434	-1.56909631921227	-4.715556074847741	1.3042788455197	8.159481261895339	-0.647673362112295	0.39228835978579	0.550477014647969	-1.16372906491433	-2.0548876268822	2.6637557501551603	9.90127296283967e-06	0.531783423329003	0.703076156772666	0.594074779323165	0.271548307486652	0.066958116747488	0.0237457075277756	0.8468245941484364	0.9949937728851734	0.879900115057179	0.8639023435102934	0.584599131264859	0.3852181005783325
JKAMP	2.93429022549154	5.85682087544	-0.335835388712549	-9.9055359045491	4.1191096768351	5.411301400231269	-0.785748145963346	0.2872789332717	1.15708317100117	-0.209142250302306	-1.2598634820414298	0.909137624355035	1.4136415868106598	-0.132372956369782	0.2221842590268199	0.450423938956794	0.8389940380448779	0.281540241567289	0.385615417019261	0.190601605219278	0.897527712649958	0.8290343426197809	0.9542592881007548	0.8706703435303321	0.781826426715138	0.8345378665016118	0.9650732416196046	0.9689654729414894
NFE2L3	1.65339100078291	-0.344605026156886	0.774209148556826	-2.29354296959902	-0.6153401620587691	-0.827468663907417	4.48305948413838	1.7967757635721	-0.190893734104758	0.7975819497647131	-0.782606848118984	-0.2373407217430789	-0.36365898336737	1.3369094047567098	2.1815162448130603	0.92408327276117	0.445638315154425	0.829321025828307	0.817259339618028	0.7239728297969599	0.2124720970590689	0.0557321237332296	0.8059796730371613	0.9986078283076544	0.9569519030286376	0.9721263379659072	0.6686409866209745	0.4754074266278885
MCUR1	4.2324595114913	4.83889297820469	0.713857930214712	1.6518654150849	-0.180881879542074	0.25209107654391	-2.9034069110022798	-0.1270287092561869	3.4842456405552205	0.970374908175576	0.700522504233114	-0.0872403516864233	0.141317459449521	-0.971541260559883	-0.2008303285241339	0.596759713604213	0.357204555215741	0.8384632928310859	0.932210247472792	0.8906016485485629	0.355595890739683	0.8451293105849591	0.7563958059114381	0.9986078283076544	0.9839521362906624	0.9932611318659438	0.732776359276739	0.9705002092062736
LIMA1	3.65159241730186	4.25363473813884	-0.383510693502293	-5.75851330408438	3.2089453592884203	3.19584504859481	2.6752121224045498	0.0568841941053369	0.8798488787213551	-0.20423901760715	-0.792802526917149	0.674374400624676	0.8310674938870629	0.44078957678984	0.0391239672266647	0.516700829218596	0.8427088990633579	0.467915028321145	0.516417189818573	0.426860647741959	0.669590562217343	0.9696338964933592	0.9542714668425092	0.9438972663951566	0.84956515572172	0.9307591155691264	0.8752570065500253	0.997120396950928
LETMD1	3.41694663552256	2.45085544264532	-1.82392414482384	3.95209662830064	2.42330537787292	-0.556585968660651	-0.355534170668657	0.074259543415939	1.35682779978346	-3.8270146523206097	1.80482593621394	1.94349854515022	-0.561995471496077	-0.234191735789693	0.2039650547662989	0.3672404184198239	0.0040459651264965	0.10352292824989	0.0832012046362709	0.587660063387795	0.820041470001698	0.842866765227965	0.2252683039206862	0.786952007459061	0.5195337325630348	0.9613865263151156	0.9363109695418776	0.9705002092062736
SLC4A8	2.46727042413128	1.87715436397668	0.346174785831596	-2.2171825014722497	-2.9355810669571203	0.0204235211907238	3.1762644027519102	-0.944064045904575	3.3358409031329304	0.864262092227415	-2.6719820691451	-2.7016659446571403	0.0227283876441042	2.3548615791605	-2.7233379371076203	0.0075432071996837	0.407696897799896	0.0234127534600357	0.0222496463890793	0.982314062586198	0.0403050287290907	0.0214371502406816	0.7803163412774471	0.7198484750105341	0.4050602413142016	0.998437991949773	0.5656564042981554	0.3759778836497934
PTGER3	3.49094386375901	5.89915275695199	-0.3675375942681579	-0.360515022602258	2.74472558525213	1.2766630666944698	-5.12509343639017	-1.02963797047865	7.24449852826372	-0.625868821723602	-0.272642205884757	1.72486509751746	0.9595321926879068	-2.40533450772149	-2.22516564857089	2.77645313497781e-05	0.545419893637837	0.790675388198674	0.1152653231338219	0.3599156964611399	0.036977038699675	0.0502526529321977	0.8537654822787829	0.9986078283076544	0.5702549208287794	0.911324542322965	0.5601536020518323	0.4612982307141715
MAPK9	3.02181253312968	3.38210953811939	0.022798485796367	3.8534468774966095	1.17958872874773	-0.2102165519890939	-3.62969547336871	-0.9293390978659108	2.15422873440108	0.0434067798555019	1.6224787165388	0.8304831131603629	-0.179636232499962	-1.97641545929032	-2.1752487150883897	0.259130222365415	0.966324898489268	0.176995334277167	0.426753943448122	0.861341642261375	0.0790263813485186	0.0571572815158205	0.9922657180397968	0.8304078931854934	0.8054455000226873	0.9892393161551256	0.584599131264859	0.4783469673151367
BCAR1	2.4677490492341	1.1777324566923602	0.963233611219608	1.78046585895233	-2.91249759499502	0.134169372999116	1.06457362166644	-1.24212299060168	0.639204781034874	1.24652676732404	0.586381558689901	-1.3635650731141498	0.0755498758341272	0.3898541705149679	-1.81997383990718	0.687785633438348	0.244034948859336	0.6764853498188521	0.203718089088372	0.94136687511314	0.705480428680902	0.101175251861297	0.6683749161132104	0.9904710873576348	0.6555408637420964	0.9964975084524014	0.8898987875661244	0.5859278084753585
HERPUD1	8.01532352005829	8.71782190610215	-0.626347011460365	-1.50474620499113	1.09461891149502	-0.0987837412055564	-0.208673360909211	-0.155468061025941	12.0850858006721	-1.22343005066396	-1.4892894793508995	0.809135395258619	-0.0850837143985245	-0.124171926769981	-0.325539055593925	2.73352683785563e-07	0.249213182008368	0.167257083698742	0.437265368384173	0.933874181122217	0.903639662417337	0.7514823334092622	0.6713566095362734	0.8226095734769703	0.8121436710632709	0.9961715975030134	0.967405585409172	0.95225325360334
PIK3CB	2.45774286279791	2.59122931478554	0.3862857333909339	-2.90061268487065	-0.7695554052868621	-1.1688661946676	1.73422093312009	-0.0442795928850962	1.5642349681880805	0.400243565265361	-1.03707711059891	-0.303450956000496	-0.542612927651233	0.531779729862022	-0.0561099478847883	0.700980538009283	0.6983110056840091	0.8043272471753059	0.7678577048882959	0.599843875228631	0.607194030447581	0.956432159688452	0.9144661127805802	0.9986078283076544	0.9406895489147042	0.96140168170776	0.8451635974545233	0.995669767378531
CYBA	4.64028784937529	9.53879352326326	-1.08167707449216	-16.7900035358864	2.9537233011343	3.7312340287614494	3.77091639980406	0.0844974163715649	1.2077495743554	-0.447290615471359	-1.6644783680705602	0.483020578498966	0.7706329776872041	0.498674930430729	0.0462125201810653	0.401812162246965	0.665235673819397	0.130871794537615	0.640390733324308	0.460324782168665	0.629871380626146	0.96414080256729	0.9065146129431186	0.7957163380654386	0.895271496054781	0.9338846274312084	0.8543089442652665	0.996655524904791
THOC3	1.48885838242396	-0.901030116366688	0.39578164364151	-0.821273223397762	-0.7753607241725851	-2.55994015309073	4.91373631917942	2.31620137778673	-0.47277216229284	0.301650152506088	-0.312327142859063	-0.225185260961838	-0.8476129485036351	1.1103558664456	2.09077348314888	0.646525361748949	0.7690985100690609	0.761207328531463	0.8263702425082009	0.4164791975235379	0.292830945232793	0.0630470847301807	0.9343648666916848	0.9986078283076544	0.95853038169196	0.930464892545798	0.7052086886168095	0.488422558473809
HEBP2	5.03299989161761	4.1797800577403	0.622384737169666	3.3566516270733304	1.16676359430046	1.25721413136671	-1.61166480391744	0.32249819317457	5.26498542999383	1.18331901968896	2.9289158542246403	0.8180453673924449	1.03567839162332	-0.792842953244765	0.718346455097716	0.0003654326275446	0.264050196151248	0.0150687017781395	0.4323914331817179	0.324747787093171	0.446271768670073	0.4889871432973279	0.6842150835720728	0.6590965871771142	0.8087300766535894	0.8921666856867773	0.7712436074968301	0.8760384366778855
MPHOSPH9	2.0186697630936203	1.4985672521029498	0.5122057149406141	-0.536886444852356	-0.972433902846663	0.8060582925440111	1.65075355762252	-2.3882977783891897	1.7461237203187	0.8183882436438871	-0.433890274648587	-0.597040364894069	0.5850428198274621	0.795936034979471	-4.24760115374768	0.111376947980887	0.432204601563347	0.673579607292355	0.563753062968675	0.571482966773895	0.4445525860711779	0.001695922219804	0.7968265267534111	0.9899693598688816	0.8667487841207991	0.959046110611671	0.7704587980999096	0.1409198102012041
PLEKHA5	3.04182051027181	3.3637701799962003	0.5458636306293301	-10.1922631144173	-1.01961545171821	2.36707045158382	6.64495539812717	0.700321483399595	0.716975634414149	0.4194172477517019	-1.650668476676	-0.293595420685172	0.802086127409095	1.50886565636518	0.6464133429118429	0.5802832457611911	0.684744844085035	0.135787668648327	0.7755668351664069	0.442772023325567	0.165114097545693	0.533973999501589	0.9093633736236606	0.8091447639132769	0.9441070856656442	0.9326822278750384	0.6346260231854043	0.8894410919379081
PRSS8	5.854811562087179	6.50108127195068	-0.351504803823648	0.40527619799016	1.09708322131558	0.370863344771427	-1.25940640752478	-0.878888009829877	18.025773252776503	-1.35000150972009	0.778723428926139	1.60416398247948	0.6450235361111	-1.42257255363442	-3.91391466748585	5.9130866817629795e-09	0.206778644699499	0.454175047936476	0.1397593995104959	0.533429907326118	0.185296292470226	0.0028948182293567	0.6283820997214847	0.9429000396506476	0.5976739020002284	0.9530410392015702	0.6520355418328964	0.1736145811285747
SIKE1	2.41722262576577	0.375315817734671	0.0954514732773304	3.9057653627869	3.6603246409671497	1.14028997539617	-0.7158718713107991	-0.225357353901707	0.1796639741987279	0.136140918377789	1.20856269602021	1.9681352968287096	0.714156596991603	-0.3011255436774659	-0.396451314260301	0.88455805352635	0.894706274505482	0.2875517092535939	0.0790393562297302	0.4928344059146289	0.769934461774783	0.7008851443619271	0.970012365439468	0.8722633521274555	0.5164783875216891	0.9462338774533512	0.9153639980071469	0.9415523897184828
FNIP2	4.31915665105714	2.88217206436855	0.156002707723034	2.66671786888953	-0.2946458515098039	-0.820770252578739	0.7781877637430831	-0.472395411526527	1.55184908849791	0.245079705612268	0.934577093741106	-0.171910930836557	-0.570270114806076	0.361860075422286	-0.8841135817852159	0.348444338895191	0.811891421928872	0.40223274754849	0.867164976142894	0.582014435685981	0.725620552002808	0.399195711806639	0.9470496806838524	0.9215975451459671	0.9688159816796444	0.9590836750383598	0.8989273842673072	0.8401701480305086
MSMO1	2.51014437693195	4.1170336073706695	0.137712491064632	-8.420445671365242	0.918335916003384	1.10103893386034	2.53180077488702	1.20709238099068	0.9627059420143927	0.105225150455493	-1.34539233901661	0.2608365829258789	0.3662347202315449	0.560087848506576	1.14701136720958	0.492765902878416	0.9185049058089	0.231535385257327	0.799841956253362	0.722479496073573	0.588855600859828	0.2804294094808039	0.9788624088933215	0.8493406903567284	0.9527920814118696	0.9720061994339892	0.8389475112581452	0.7724122569106606
TTC17	3.3085962510979505	2.19172684917344	0.82239019711337	0.7027711734253751	-0.437391679576156	1.15788282420638	0.784963172357818	-0.504789420789936	2.1465050715391003	1.15266020691272	0.4784985558982439	-0.228775512518608	0.71510890923193	0.3112398998276	-0.849905936690689	0.0574018694540809	0.275858878090769	0.6425849101204089	0.823654112047551	0.490899905903691	0.762009597147924	0.415262048950217	0.6905330475330195	0.9876503681582478	0.958483318096289	0.9462338774533512	0.9110204139573728	0.8466971099925775
FOXN3	3.5180965854027004	4.11989199893227	0.7898232847595309	2.2822609502400297	-0.4959615081048279	-0.134719148395544	-2.79993177235727	-0.582191475630013	5.04249073951816	1.41995851281495	1.87406557353643	-0.33138187579836	-0.1053785869854369	-1.34094437864524	-1.2389047805651798	0.0005047784710269	0.18603579448591	0.0904017936097816	0.747195953915761	0.918159210702682	0.209601301093931	0.243671845329872	0.6070880043994564	0.786952007459061	0.9333522818869362	0.9932611318659438	0.6684616335257795	0.7544635580575405
AKR7A2	4.5114150592423705	5.213585673834991	-0.26148566620865	1.17426362801103	0.6021303692572171	-1.33385267096662	-1.60913174528602	0.6705589684842049	5.8603365345375	-0.4236291975187979	0.8841420980211879	0.36847604213592	-0.960132495478159	-0.709042021598177	1.29835796328272	0.0001593644774827	0.6808036371772062	0.397378545452269	0.720199152581627	0.359627978564705	0.494496749450912	0.223307742913269	0.9088159075902912	0.9196997741326453	0.9232433008218474	0.9112845967121762	0.795858962919423	0.7317651515042782
MRTO4	2.3275618887138303	3.41493262761378	-0.861623482861346	-0.0331450377084684	-0.154638136471302	-1.0732335332142	-0.7120929000920508	-0.262216504883885	2.81931938003564	-0.9420936873936372	-0.0182114155192999	-0.0652859841741071	-0.549401318324876	-0.236939087684532	-0.3567008050912079	0.0181819194378987	0.3683466797083439	0.985828432753187	0.94923302047289	0.594785373003522	0.81748726691495	0.72872758763904	0.764178220189082	0.9986152767997276	0.9879195777828862	0.96140168170776	0.9348688619652912	0.9463059896350662
USE1	4.4289438055663695	4.67070256119538	-0.191798432986966	-0.6231104926696039	0.456125872309041	0.479426572720992	-0.4163259438135679	0.586635454345352	8.355732535769889	-0.495071453709125	-0.729489569174219	0.4306658253850949	0.529873892863183	-0.2953906684023369	1.82251705683028	8.027773234972529e-06	0.6312464297608531	0.482439293429947	0.6758459892758361	0.6077624170745379	0.7737377483200741	0.0983716200295025	0.8919305995848669	0.9472643215382364	0.9035242043767368	0.96140168170776	0.9175801927593508	0.5770766857706424
AP5M1	2.74464866036246	4.6037336660065495	-1.50389530005671	-5.455295156588759	1.55241434218642	-0.68713618022476	1.95246528942161	0.5721080009241939	1.89367049346614	-2.1321111300702	-1.70961008988439	0.849185120114135	-0.464439196011446	0.8707800866872092	1.05316764742044	0.267087635339275	0.0618088501437086	0.125164261351588	0.417229809281323	0.65318255209275	0.4063228074944289	0.319354795064745	0.4235945254574599	0.7885130931991905	0.800626228196102	0.9646734187793472	0.753746268060811	0.8001210276744462
ANAPC4	1.7208608401843202	0.609109449261631	0.4706937059985929	0.666262410473984	-2.57887003550286	-3.9285962934951697	3.28119821266741	0.3959518897392079	0.450833311461782	0.476912363885197	0.355865334823988	-1.02187059646021	-1.81941493152252	1.0284102144245502	0.475147363560566	0.661727444008086	0.643675245386643	0.7293341868323701	0.330926857049141	0.0988713314537307	0.327989455651026	0.6448895350938371	0.899413598128601	0.9986078283076544	0.7482357016769041	0.8159875902569125	0.7206629831348956	0.9290021413336278
KCNQ1	2.8424405983249503	0.605113424969741	0.293789159433359	3.9339658216582696	-1.53279837500401	-1.4823961524893	1.24710411613187	0.74124728519174	0.281183086368672	0.537334166892833	1.38675416986464	-1.00595503038526	-1.15162221551598	0.642175492053213	1.61405407003471	0.8181030134072008	0.604065343217683	0.202327896930142	0.339991647347401	0.2786683083503239	0.5365932958202779	0.140486822080576	0.8809952504791068	0.8474325538953551	0.754581391388006	0.8686328187009793	0.8180633819594482	0.6414110596088506
TRAPPC3	4.4641369023632	3.95597312684126	-0.840894336764168	-0.674395642501449	2.42814667108711	1.46646428853444	0.7347430274102901	0.556861910151432	4.90634253883955	-1.41818077233612	-0.566349971796086	1.53662297637059	1.11602455687648	0.367415004899825	1.18355246981527	0.0006172632613695	0.186540147988915	0.583641762849491	0.155400142801123	0.2905106647908139	0.720966001963132	0.263961845648017	0.6075010938495657	0.9685751487037084	0.615479442979928	0.8749516395333954	0.8955297281950948	0.7664777434078169
THRAP3	4.03099433180063	7.50365861153873	-2.0544494352818603	-5.089339560157151	2.49907512556136	-0.677323581131202	-0.109374379721868	-1.48293149593533	2.8883221291525696	-2.94138891608023	-1.79841178403497	1.4522109878557	-0.519953120827027	-0.0547948134237721	-2.902651979298029	0.1695888127953719	0.0164494846843212	0.102588845367524	0.179997885721185	0.61548745843129	0.957493740623631	0.0174137341325882	0.2907271968396834	0.786952007459061	0.6292478410813759	0.96140168170776	0.9829233936631844	0.3442453496807399
PHPT1	7.565971266039231	7.855264015349831	-0.429123373018938	-0.920641137862134	2.1750403494467	2.13115175078629	-0.87054668918811	-0.586465186265646	16.723002204518	-1.50662248195013	-1.2099234311158702	2.83324010652209	3.24536319326466	-0.907009033996135	-2.251584581654	0.4291726932689199	0.166163158295843	0.8427212961335508	0.0185114863482914	0.0088170640526266	0.386291624748982	0.0496350951305671	0.58668568790171	0.9986078283076544	0.3831621094684869	0.7205816200217358	0.7458063914029291	0.4600426420330509
ARID4B	3.8282815233016496	1.98748468372285	0.4247861664522439	2.61545496113273	-0.149996383400406	-0.6188187368925029	1.68910460068111	0.6169234556108679	1.8844828512342096	0.5597515062838541	1.79886269622284	-0.0762035905817402	-0.378692693079145	0.654266226893853	1.01684537969341	0.0888656717128163	0.587966832563445	0.102241461151454	0.940760151344831	0.71283197545387	0.5276998556411261	0.333197361332132	0.8745571747670768	0.786952007459061	0.9864255831122049	0.9697074719251604	0.8133392678247209	0.8085187253561599
SDCCAG8	4.03369466813656	5.90335162608255	-0.32620629279226	-5.01414606653294	0.522708992692717	2.79680304843946	0.0853375080636578	-0.447307357698322	2.191068989115	-0.426716297770651	-1.35405433537506	0.245195716609212	1.60407012304578	0.0310952119155155	-0.712707505574866	0.2303709273103449	0.679611076018921	0.215888042366789	0.81164692208091	0.142587210247339	0.975863811261248	0.4938388597664229	0.9088159075902912	0.847786939047824	0.9558909747877744	0.8281114729996069	0.9902519394477898	0.8769794949985541
KIF1B	2.71314628004747	3.48594763972296	-1.65221956715866	-0.56963710787591	1.66609457315566	-2.10989923972438	0.7537517110593471	-0.0920431921658663	2.96194349847559	-1.75984456941665	-0.326667077297821	0.7052108273770191	-1.10543746392385	0.2609154313467	-0.127884328045648	0.0142406980404159	0.108931085467737	0.7506541037412049	0.496776499231395	0.294855743716548	0.7994522017184159	0.900775719398154	0.5060087861126329	0.9986078283076544	0.8409656662585303	0.8797105891730561	0.926368368635752	0.9825287149216508
FOXC1	4.78143852671779	5.63624179721858	-0.5639407293997349	3.7701423335869104	0.987635914607101	0.2562643294462819	-3.84310233775913	-0.5304574560244479	4.42877804281964	-1.05761871080958	1.81783963915376	0.6818393825933909	0.217754034396415	-1.96529005335796	-1.21706935224724	0.197803453508677	0.317779754198732	0.27061819516009	0.511583715494075	0.832283206436123	0.0803921721089412	0.2537432770059289	0.7253599373588594	0.8678513590818427	0.8470933321190488	0.9859491696109663	0.584599131264859	0.7599880263517061
TBC1D22A	1.79674481089896	1.40029838893627	0.154576796967414	0.597167533840332	-1.21468093281759	-2.7781792717622404	1.93287524076005	-0.451341676383784	1.6237267998303202	0.242609587061742	0.492401952002889	-0.7472971095155291	-2.0056146532667603	0.9401791800149892	-0.8326750490552389	0.135497623081573	0.8132113620034829	0.6330661318957429	0.472090363583067	0.0727044315876803	0.3692808786124229	0.424467876576426	0.94762422476473	0.985641991594287	0.8289663577084023	0.8144499220867562	0.7363647465439589	0.8504944414379147
SYNE2	2.8878145047801103	3.23750837166538	0.829689899285363	-0.669634019781257	-0.7132962202002071	-0.587313037607248	0.6040276838107629	0.333418091592453	1.31890912619608	1.0328132358064	-0.19358343211696	-0.340623883712628	-0.3346205282589279	0.221198760344695	0.5051837619962629	0.3735703027644529	0.328632999794998	0.8531057238499581	0.740923860764257	0.745413215000869	0.8298330002698059	0.625427406197115	0.7322780748894636	0.9986078283076544	0.9318399467550956	0.9737581749241566	0.9392397149529084	0.9229385535589054
ATP9A	4.03293218745889	1.8887197637033	1.22063983042679	4.75487673152743	-1.74155288015077	-0.267675581781596	-0.364593647413247	-0.195935013723183	0.955320908349759	2.67060086200991	1.8816807736266696	-1.3214434813297802	-0.241414942629348	-0.202694117166005	-0.480702099258496	0.4861338895969659	0.0255961132234973	0.0932139500822297	0.2180541558184779	0.8145743425600842	0.8438367077216801	0.642085143709177	0.3304897829370983	0.786952007459061	0.6675688726628911	0.9841970423585576	0.9466745170574662	0.9290021413336278
FAM168A	1.9655128570063	1.4912568912875102	-1.05007546818915	4.2060872851495406	1.40500263101167	-1.84730731472484	-1.49857744403326	0.242405479040315	0.586295227877909	-1.1876389504499	1.08544848067348	0.601138448203881	-0.955801700537964	-0.514538663115979	0.3369887831938439	0.659473953341239	0.265371679871057	0.344637130154315	0.5619714547320369	0.363425584515527	0.619087356000231	0.7436741700863739	0.6857211027570776	0.9025260337034504	0.8662545220062748	0.911324542322965	0.8500943099669916	0.9507146649516428
GALC	1.6160343592493	0.525574241416658	0.151224745778171	-1.1749002083279498	-2.36947398116885	-2.04280619680322	3.93375965789419	0.1193772270425749	0.4395324190333211	0.1738988061979069	-0.6913238670195861	-1.04426228492047	-1.0692036817927502	1.3933595628598503	0.159537025457699	0.669622131387546	0.8654149270137329	0.505094000441775	0.320950399173797	0.310107118451889	0.193704593279243	0.87642208001946	0.9614621473258615	0.9557694988364238	0.7401439793670931	0.8851896910905673	0.6553678791757206	0.9765770782718476
NOP58	3.0955405468211503	4.81469635181884	-1.4231226728072102	-1.56530012721213	2.75191533779453	0.549462014581525	-1.4612891429684498	-0.038454526336006	3.15702283412542	-2.19166790564298	-0.631006956737029	1.62337788692521	0.401793224165822	-0.682036157816405	-0.0771656081147738	0.255938066170309	0.0560975190735273	0.610776864777338	0.136945731220875	0.696935599112505	0.5120753144329161	0.9401341245461592	0.4105973613652847	0.9781746568641484	0.592935799925387	0.9685533295047684	0.8049899998628839	0.99065637249828
SZRD1	2.90501317539519	0.9310512296811322	-0.240670655517411	5.07103301258588	2.83208813783717	0.679899977306308	-0.884856305497008	0.310367849248854	0.427127788402653	-0.296227931377164	1.47414343599833	1.3139575692199	0.375200844138731	-0.3169889264062009	0.472235049558374	0.7414853915592049	0.773776562377865	0.2406294175615139	0.2197240065660489	0.715967539891535	0.7582937340357501	0.647807923153457	0.9362890112952964	0.8549571708766865	0.6684025521931297	0.969927942059368	0.9098635315102293	0.9290021413336278
CUL1	2.35407361890047	2.33417104319759	-0.283979424297609	0.195097805583058	0.303871442012427	0.251363163080736	0.117223989746073	-0.0722634528389928	2.31237543656081	-0.390576738145347	0.132980365375568	0.15877552840504	0.1565027119635	0.0474538251667609	-0.120266673828185	0.0433317875290685	0.704301301956874	0.89684680586952	0.877006501142486	0.878751264245081	0.96308587685302	0.906653945964451	0.9153366574159868	0.9986078283076544	0.9695732512587668	0.9926692541972352	0.9856313986521238	0.9842808690780812
FAM114A2	2.858257083205629	3.5729646637268697	-0.9762931229865748	-0.229232144915311	2.41417596840709	-0.8596877446193041	-0.649741409358702	-0.508434287639831	3.50700210871659	-1.20489504968879	-0.147619861569178	1.1926720952617	-0.512137262962532	-0.253157688588803	-0.82406608393177	0.0056599189241748	0.255983761517249	0.885576767364854	0.260528873844188	0.619674666194816	0.8052746506741529	0.42911863367756	0.6771981596377894	0.9986078283076544	0.7020751293811217	0.96140168170776	0.928692371329446	0.8520933817087862
TAB2	3.74924373590154	3.97250902735762	0.995332100697378	-1.06904056997363	-3.8287453454726	-1.26640503731356	0.6911771360626761	0.2253553412432349	7.154880541526119	2.75923850158056	-1.2522842756955	-3.77272432710776	-1.4641610963363898	0.494954768271941	0.7106052088009019	3.08686776388996e-05	0.0201561200990934	0.238961743209211	0.0036452082942108	0.173865205178771	0.6313259161174339	0.493568435568315	0.3149401561967908	0.8541776481249378	0.2734642529895975	0.8318874272934453	0.8550910370851388	0.8769794949985541
GINM1	3.569588498903	3.30819943536808	-0.76327592380099	-1.49868996518847	2.22622303011361	1.44009956312731	0.9110191309722768	0.143956460060258	4.60609633638436	-1.45715433218454	-1.3889494642475302	1.59147590633233	1.22364288022196	0.515704107650523	0.347956394224756	0.0009710157232769	0.175747516584514	0.195001664126667	0.142586776448415	0.2491362850811439	0.6172696586601639	0.7350861827160101	0.5946929398918988	0.8435068607156687	0.6004268076467552	0.8601554929256678	0.8492705195885001	0.9476425792159696
EIF2AK2	3.47929764380675	4.639026312390191	-0.822151352681088	2.61120430191468	2.5486052563490698	-0.475922090993943	-3.1649595724206696	-0.636176900006842	4.69605925902008	-1.0767239185474	1.78681966944228	1.31908631412948	-0.302142300529912	-1.24940857573283	-1.07637631203041	0.0008466130488285	0.3068930684952539	0.104264954456773	0.216546175741375	0.768734155065879	0.239967799800697	0.307041067228178	0.7170056566355796	0.786952007459061	0.666666997402662	0.9745072035200822	0.6774278532512102	0.793280574267225
USP36	2.03072305524905	3.65777797218355	0.5839911868502329	-4.08596989832877	0.0400010662146059	-0.471678101960015	0.430786386914988	-1.33598474369957	1.74060721955852	0.907147148180183	-1.35435000462836	0.0238082123960845	-0.328974671183534	0.2045855101483999	-2.51243625124929	0.300456931270376	0.3879704866856939	0.222473383489916	0.9815056687482032	0.749541733668808	0.8423650185794158	0.0329004456233323	0.7715289480592638	0.847786939047824	0.9941115262297712	0.9738170164672642	0.9456200018406132	0.4159340431645159
KMT2C	3.91794456720738	2.8439240401530297	1.32463201738344	1.6955161355189698	-4.50829598806851	-0.945940781779957	1.49624229119082	0.321828360259163	3.15425273181566	2.3554115801929103	1.31498055240397	-2.8943270180982403	-0.71535161854965	0.6945543209707511	0.642292981326786	0.7217876199442901	0.0429163667142998	0.915166288787033	0.0161649910273073	0.491430047476771	0.5044067160249229	0.535957856110961	0.3812868888756239	0.9986078283076544	0.3772212338717957	0.9462338774533512	0.8010994401518222	0.8898413500525496
PUM2	3.17658592496248	3.53939095940822	0.8808350566114791	3.15144693598036	0.290626055282182	0.380456220243124	-3.64201845511065	0.557659256228736	3.6739147638704095	1.3867408099179095	2.27034955256859	0.165933305995362	0.24929279442859	-1.5199092820291698	1.0490219010551098	0.0042892803676079	0.19565401934314	0.0465429319361206	0.871516278801852	0.808180076079166	0.159500282057331	0.318859305530689	0.6183888460356917	0.7674535799919971	0.9692294825471096	0.9831135028179604	0.6340452696985415	0.8001210276744462
MRPL43	4.22750229482638	6.1642811444073295	-1.26180057101237	2.26244462715159	4.94610746751775	1.92923711413524	-5.673771117794981	-0.5441016111668671	6.992201671167559	-1.930396643634	1.66758436862228	2.87238538774424	1.37331258683851	-2.44866335923385	-1.08451325003622	3.75071826502676e-05	0.0823803169422802	0.1263619706319819	0.0166007355532839	0.19966006864594	0.034336226890452	0.303590949015745	0.468255420339224	0.7890475145470276	0.3772212338717957	0.838790565662877	0.5589883249468474	0.7908308270345378
C4orf27	2.9290487414159703	2.27506477612485	-0.491660205076276	0.615830056828991	1.40178802493776	0.7607261223394549	0.22128255589821	1.40745899846185	2.37486116939409	-0.7472328479316691	0.44526732060956	0.790290121533996	0.500934770053059	0.0940460341663763	2.63430596873497	0.0389526662147382	0.472127453962734	0.6656104339409878	0.447693963012425	0.6272586914011801	0.926930271053423	0.0249768809759096	0.8198079043662755	0.9887128094540965	0.8141228434724609	0.9632351379129296	0.9730698352091652	0.387502449682935
ZFR	3.81868293253609	3.79798137997054	0.46711445779875	-0.125949591301469	0.524997793151349	3.6644710236486	-1.18895265772651	-0.908575439587261	2.93004547652192	0.8024301384628331	-0.0579493585240046	0.3173168458575939	2.6490502681270898	-0.537746359948659	-1.8471636951883603	0.378310340245058	0.442964792077815	0.968398568173314	0.7577165157696301	0.0257333715206235	0.6033360669076819	0.0967794290450657	0.8051484396195462	0.9986078283076544	0.9363593982356908	0.7205816200217358	0.8444910902781025	0.5770766857706424
RC3H2	2.2476629241297794	2.98998844737659	0.225229250298346	-2.43159064314581	-2.50448099339735	-0.958967515065158	1.4703186139701998	-2.10714333294629	5.49075026261998	0.551580321780634	-2.9207994712486296	-2.32669001743199	-1.08339000330811	1.10293730553057	-5.90098392987363	0.0002652084911569	0.5933464127744991	0.0152795442524104	0.0422880465346307	0.304065436516998	0.295889150761163	0.0001508567420511	0.876958808737276	0.6590965871771142	0.4607800497462683	0.8820419658646708	0.7066901213547492	0.0496327622898931
TRAF3IP2	2.75833101007971	4.10191589099054	-0.937557517383067	-3.0788509507822104	3.11551881861458	2.03949966412282	-0.467654862727734	-0.595020634216944	1.91669806114959	-1.10082838335491	-0.892650566573527	1.40458706863576	1.10936760577979	-0.165727877802861	-0.8881532962672339	0.323493393782668	0.299540195162401	0.4572431472903099	0.191909512377866	0.295221196186094	0.871940324237611	0.3971069086297779	0.7099296788115361	0.9429000396506476	0.6433570675420552	0.87982204014309	0.95518016725689	0.8391709932208942
DCBLD2	2.55067821499611	-0.788830817289383	2.64137261884032	0.0492706793756612	-6.696791876465089	-3.07891339339905	6.31663560128868	1.4634712455824	-0.421198081894792	2.21748145079321	0.0193031481558624	-2.09055577494843	-1.0722785949469	1.43273855555847	1.34253260485679	0.6825202050130209	0.0509113540331482	0.984978992543547	0.0630701424902303	0.3087898493411	0.182444196077446	0.209104012070771	0.397984470301652	0.9986078283076544	0.4860282355276953	0.8850824514680201	0.6520355418328964	0.7194322810510188
SERPINB3	1.98877123740061	-0.90035979058925	3.4722138828253	-7.9794105821868495	-9.45346253116458	-1.86423307889924	14.263285964203998	-1.53373620514916	-0.2181601744600889	3.54515515785915	-1.9829333184528	-3.9207396571124304	-0.910084265960306	4.76426825845461	-1.5539993193199098	0.8563893381615431	0.0062614549594994	0.0755090125489149	0.0034493050703811	0.386109497220571	0.0010103930625976	0.154513756476433	0.2308306616931145	0.786952007459061	0.2734642529895975	0.9217216100961618	0.2810636424980768	0.657967147885678
SOAT1	2.8185638934801696	0.637330293140625	0.929490788297181	2.26255140739618	-2.2383726722246804	-0.658102110971411	2.08277364483133	0.0391589898446227	0.517042805804822	3.3238504363678505	1.5250193698014	-2.86246638788203	-0.9989656690415828	2.0920042441667803	0.163031720085013	0.6815619065117771	0.0088856524956235	0.160098806316579	0.0183107663823834	0.3435849298590869	0.065659371254804	0.8740623739169421	0.2481984606767718	0.8226095734769703	0.3831621094684869	0.9004474581488374	0.584599131264859	0.9761815201288936
PKP2	4.73942751439795	5.258492821596519	0.569103482532479	6.076769968778731	-0.3689634323766639	-1.50685583473065	-5.46467118506669	0.101289824801618	3.62351279252729	2.5422468608521	4.58290193717742	-0.575162782015711	-2.81061623476422	-5.826281559639421	0.507951908999842	0.139645299664155	0.0315940333046083	0.0010194025664537	0.5790795420259119	0.0202430503721999	0.0002486669134132	0.623652222816156	0.349180364568784	0.3904797259311297	0.8747635372875935	0.7205816200217358	0.2200392102047085	0.9219597343061264
GDI2	4.699524034736901	6.38092500598104	-2.19018637040097	2.41393719124714	4.81029608306657	0.193940930322594	-4.054837094080701	0.209395980705807	23.096100726771105	-10.0834314703268	5.888654883949929	8.77549131172533	0.448969079580402	-5.68225322372444	1.30372015783497	5.232869059028981e-10	1.47292056392581e-06	0.0001533844879956	5.19023055302486e-06	0.663026820371995	0.000203209345276	0.22154206450992	0.0118481730162192	0.3084562053592944	0.0417502145685319	0.9646734187793472	0.2200392102047085	0.7314937186950301
ATG5	2.8606568271347497	4.98864944566026	-0.905114061780164	0.151673075457784	-0.7186514753047191	-1.01842788862955	-2.48256020206252	-1.0097066103409	4.46349118155106	-1.05379929748637	0.0875445162747567	-0.318053830953696	-0.572250484194241	-0.870515525839911	-1.4596690901068798	0.0012095647507298	0.316770778818424	0.931966972397426	0.756986566230968	0.579788734857586	0.40443141472039	0.175069937059233	0.7245107036722783	0.9986078283076544	0.9363593982356908	0.9590836750383598	0.753746268060811	0.6815458181219703
PITHD1	3.18088745981505	2.4332383710266603	-1.07114950499308	-1.07803698512247	1.15632573727608	0.77836599932394	2.5897555432217203	-0.109358592574647	1.7439746774349498	-1.0051993442909002	-0.5327630844907499	0.420393907773498	0.34881648224027	0.7634112114430981	-0.130296050635862	0.1117645333158999	0.338503895143418	0.605833202687869	0.6830884369637621	0.734459819022187	0.46284835693688	0.8989159860731709	0.7407111875599436	0.9767274191521884	0.907176558071602	0.9737581749241566	0.7792466113891836	0.9820922187220912
MTA3	2.40949300794025	4.60990871658806	-0.716543331356668	-3.5511670531407598	1.84305402214894	-0.115175519026825	-1.1215151608606102	-0.0409174630505127	2.49069698061708	-1.11464320356893	-1.24100357534308	1.09087453236961	-0.0812957458157405	-0.525640125806611	-0.0815046176486569	0.2411138546514599	0.293881493286253	0.291148238276161	0.302239648218303	0.936943994032735	0.611611312969228	0.93678753053673	0.706721295065656	0.8722633521274555	0.7286118936540439	0.9964147081008488	0.8459080814175498	0.9896008865863464
ATP11B	3.33978951138345	0.8749621524913002	0.7670274128061229	2.46682385058702	-2.9370425048393	-2.63118119394911	3.2228183782039	0.146087884828907	0.457363645537681	1.49087323819725	0.950171207082728	-2.10981705213548	-2.20441757726282	1.83398464234741	0.327612401985002	0.714890655204965	0.170185451616343	0.370958059285812	0.0631909911195544	0.0543166530671526	0.0993845985201981	0.750597625813375	0.5902032225048651	0.9121968423282448	0.4860282355276953	0.7649284324476394	0.5870504639520517	0.9518176439239048
SEC61A1	5.47019411327446	6.30537106621042	0.23746511246608	2.57317392998221	1.1444844226652	1.97592194567781	-4.58286109658432	0.0257977523299231	6.456198655406281	0.652641366657928	1.57797741189193	1.09489530620873	2.21380346074142	-3.0818028384831297	0.080677414584582	0.1527525041443119	0.530297049200678	0.308227997999718	0.300325677272856	0.0528498590050423	0.0126670596795528	0.9374180405235368	0.8463709253512408	0.8832398966839811	0.7283499261664851	0.7649284324476394	0.4731491206251347	0.9896008865863464
PPP1R12A	2.44504971071488	3.78864172972912	0.677751225777509	-1.37936870404677	-3.44897827031634	-5.32776069654225	1.45625114530392	-0.0197355748678659	2.02997104744653	1.09099386850086	-0.5156245205575789	-2.18454218992615	-3.97387125229231	0.712376740028984	-0.0377538308672004	0.2538426525435919	0.303616114250319	0.6264976957773629	0.0557025637252263	0.0030558606285353	0.494161044157158	0.9706971935043208	0.7140609893082618	0.9840821721057924	0.4780481901879844	0.6420718556088869	0.795858962919423	0.997120396950928
ZC3H11A	3.6046062133613503	3.26523665979092	0.348839321635242	4.56197431296175	1.86222378535027	0.759766285490269	-3.42804113394379	-1.14821832428876	1.87418359188646	0.5652838687717671	1.64308160817516	1.0957167231945	0.533417380815425	-1.50667979255755	-2.2248122894417004	0.309795938961562	0.5856872425602621	0.19901658864328	0.3001871207130159	0.6063612770505971	0.165292054120008	0.0526749194477341	0.8742237410386435	0.8458613439085167	0.7283499261664851	0.96140168170776	0.6347201512910171	0.4683423416035329
RIOK2	2.6134917358158702	4.16964893568141	-0.0593605109927552	-1.91380934326017	-0.9311383769176832	-2.03668920669875	-0.277222611294138	0.3299359679410319	3.49310635044526	-0.1899221651726669	-1.25545299868901	-1.11357161547487	-2.93519023550954	-0.2607577982726939	1.30410944263256	0.1344972187315559	0.853584620549123	0.24254014179661	0.2935668540471779	0.0163608036025147	0.8001090448554491	0.2241938292232549	0.9576338476565056	0.8556347900933295	0.726027273144557	0.7205816200217358	0.926406457357503	0.7327105547783338
YIPF1	2.33191395644723	2.96042427466524	-0.373269440634597	1.38056657753499	0.6453527917555429	-1.72562360422086	-1.14883264671301	0.0737522021504486	2.74968047171072	-0.461172869723053	0.8879311526427109	0.313997929527649	-0.99370875010545	-0.436010261673491	0.113932459577595	0.0204894794495371	0.654542196796042	0.395432705456865	0.7599750460306659	0.343800783088746	0.6720913859652281	0.911546317654237	0.9026465679800038	0.9196997741326453	0.9366385533465112	0.9005319111578876	0.8752570065500253	0.985283335018904
UNKL	2.11557093746636	3.18359786861942	0.8055739860358789	-4.15130560358703	-2.67817940307707	-1.01779807566947	1.86605296634826	-1.00251354818918	1.63886679500644	1.21611627281974	-1.39280559896698	-1.5064836048818502	-0.687186263938072	0.834629617317522	-1.74506427525256	0.342886563410942	0.254872352762216	0.243731502622723	0.1646976468343829	0.5088016552933979	0.425146884343957	0.1143448340154969	0.6768540555016225	0.8557956251540929	0.6187335569878545	0.9474311053515856	0.7616479307844559	0.6121315529748607
ALDH18A1	4.905911880989231	5.31640581133731	-0.321680244895825	-0.928462313926653	-0.32698274455433	0.22471131217565	0.0603946705517437	-0.448869088155732	7.0771037323142805	-0.847992263558198	-0.7178805543724309	-0.315989190256856	0.258590100003591	0.0460498760191623	-1.39212439654753	0.35448817853853	0.418422145218795	0.7414659377071129	0.758725827660397	0.8014012568916479	0.9642279055838908	0.196031179841971	0.7905241193764234	0.9986078283076544	0.9363593982356908	0.9824748812480978	0.9859875437535164	0.702969281919478
TARBP1	2.14531831812601	-1.54909634966689	1.87360604541104	0.9757275732015	-1.5215397615853998	1.32843663665564	4.74438219466254	-0.211407199135939	-0.937635732266116	1.6516670862208602	0.4419216180162479	-0.513475671424479	0.519288151046358	1.22233823484609	-0.211230296685721	0.370524604952245	0.12961175405698	0.6679494968739229	0.618771667135356	0.614857824439104	0.2496079646211439	0.8369500888179691	0.5426702443355421	0.9887128094540965	0.8893895173111029	0.96140168170776	0.6792444071084175	0.9699505135357648
DNAJC25	2.42158203377206	2.00765374572125	0.273862529603416	-0.969014232391879	-1.57194515661205	-1.33718541480543	2.00571516937785	0.526967767903038	1.0628276889378	0.2052116352032819	-0.34677695637853	-0.4421201666677299	-0.439064408629029	0.438662938595884	0.471730565581447	0.312852194552693	0.841523772408729	0.7359454458435258	0.667810582191	0.669949999300967	0.6702313098443851	0.6472433448060889	0.9542714668425092	0.9986078283076544	0.9004151969383795	0.9649870641098088	0.8752570065500253	0.9290021413336278
YBX3	4.97246481958399	7.8770733044206205	-1.7484958220811102	3.34116943136662	3.1183611488135	-2.5270868141322698	-5.16641070030424	-0.3321678271777969	4.46589669028541	-1.82928757040041	1.17301041991043	1.33498022967881	-1.41587572334373	-1.6848185075888402	-0.4631817853076889	0.258645376994401	0.10060895840827	0.501746844803669	0.212781442874742	0.188733819651904	0.126057289458143	0.653973447075553	0.4939425563091115	0.9535676362782008	0.6649626754018744	0.8345378665016118	0.6105641171721656	0.9291325212773612
WNK1	3.0657266783491	2.844847755202589	0.334165823186467	-1.74534765897851	0.9655986942053828	0.6952984368509271	1.43361905477844	-1.04675854755531	1.8658589461388897	0.434379614973889	-0.6659909817887559	0.4822782672969559	0.410217144581417	0.569768009526932	-1.67599739822769	0.473581698593874	0.674236238211891	0.698023230326526	0.640325599215201	0.690785604212769	0.582100228931741	0.127209778779951	0.9080734947400908	0.9935948226029814	0.895271496054781	0.9685533295047684	0.8353995078549374	0.6267193119117827
CCAR1	3.6594532940968	6.97405554362674	0.186132191989578	-10.4399446770422	-1.21566508769861	2.1681956390629096	2.37164527889949	-1.50530581077897	1.64657233618272	0.178855121483495	-2.05065395092769	-0.4342919196225939	0.948996064780154	0.6730886285530071	-1.70324622962571	0.307541811167195	0.862012560539265	0.0689193072891745	0.6741064506197559	0.367097827738414	0.517646120481375	0.122482234510084	0.9606448974741164	0.786952007459061	0.902698899414902	0.9129455209980474	0.8077760025573434	0.6186983881646435
OGFR	2.70130252228687	6.1480344883795	-0.519082097591167	-11.2249788988592	0.8171553750085979	0.290283604269884	2.52289214779277	-0.420757787956083	1.77324376618668	-0.83899071109529	-3.57154219492178	0.506388150164253	0.2155939297384639	1.27058063972278	-0.8743228248985171	0.300357654507021	0.423198202988283	0.0051362408381234	0.624630273736655	0.834079951364076	0.235571131949265	0.4045698788676579	0.7937063056278267	0.5823335147202884	0.8900843085806295	0.9866095416462556	0.6761039804942316	0.8431014959035368
PIGV	2.1786681362546	3.4272037677044	0.78405039082338	-7.7391031384300195	-1.73134334908787	0.75023650708058	3.75078628703608	-1.43054379094102	1.26706363485345	1.15659724556784	-2.29563637084594	-0.956034024806664	0.493897402152502	1.6650361981862598	-2.4138644493717303	0.3920033662667639	0.277212981039113	0.0468679816529129	0.3634821276011289	0.6330286917377261	0.129833524998874	0.0387953116924499	0.6920860395650605	0.7674535799919971	0.7684231890731883	0.9646734187793472	0.6126331296172541	0.4302765031891225
SNRNP40	2.6949126184203	2.46123165379994	-1.83023198544338	-0.0861783462427947	4.06593641968578	1.21233078002922	0.346242580712628	0.838313078946484	1.77858944069859	-1.7438824079538402	-0.0425862915994677	1.51872916754437	0.545213465151217	0.101519042015056	1.04903344387284	0.105668853786838	0.111781201801435	0.966869649133714	0.159793323712488	0.597556092208802	0.921145153926574	0.318854246850645	0.5093015663488027	0.9986078283076544	0.61858412377143	0.96140168170776	0.9715920413166428	0.8001210276744462
QSER1	3.28834594238517	4.5138819988198895	-1.14625836270302	0.6876354662002879	-1.34020544852905	-3.56086781645318	-0.354050876353301	0.76302290296117	5.562338219977111	-1.81532369393602	0.565480731452236	-0.8266624774653121	-2.74141334263417	-0.173657330731854	1.58435785485897	0.0002399363150607	0.0995339497097638	0.584210539676957	0.427712408192042	0.0207822751597978	0.8655997564406429	0.144195038648182	0.4938988910359053	0.9687465638345584	0.8061196371829396	0.7205816200217358	0.9530303756144644	0.6474363357471585
MPC1	5.43543877888109	6.36630544245565	-0.627239540209538	0.0114140870681223	1.80516284608062	0.589043770946203	-2.11958653258974	0.519752526051585	11.1735659949575	-1.57461270573056	0.0132604033674525	1.68186027458464	0.643285838260647	-1.4712356395228	1.5521050337596003	5.698236543104361e-07	0.146422885366461	0.989680864407422	0.1235097748581409	0.53451125078937	0.171982349381201	0.151684830013716	0.5646723473606367	0.9992665192017528	0.5823637918868031	0.9533313683249128	0.641663273850826	0.6550866377896282
ACAA1	4.13807887552689	3.3087752155954395	-0.135819938789028	-0.260838458148263	3.4688923682443704	4.4868741232002805	-0.7329210055507891	0.0061417679588413	4.1051583894294	-0.251886660636658	-0.217799826798352	2.27189842493269	3.42128442820485	-0.3607028070397489	0.0136857804674118	0.0021269545504091	0.806229802470746	0.831965060175074	0.0464205872251559	0.0065333321287853	0.7258246346116559	0.989349861866373	0.9450259805048076	0.9986078283076544	0.4683794956596516	0.7205816200217358	0.8989273842673072	0.9980368433736618
BCAT1	2.6525768873205298	5.2818807199162	0.795159859714364	0.248249914255004	-1.1514111499873998	-1.4093766033965305	-4.510874467435491	-1.94457799146744	5.99794035048167	1.28920270392378	0.177915318567548	-0.6961081712977231	-1.00350701460718	-2.0083373517405803	-3.6017658429097	0.0001324722459802	0.2263492671532749	0.862341877050333	0.5022189259316661	0.339280199229272	0.0723751011934012	0.0048337156006871	0.6526076795959674	0.9986078283076544	0.8426885859021143	0.8964517314182747	0.584599131264859	0.2133265606554514
HDAC7	2.06324930195458	-2.59398670520389	2.21167013763109	1.73985439061084	-4.13820614057979	0.194486069119117	6.43540867427192	1.9099560542843896	-1.4102035829507802	1.91112978837308	0.730641453868085	-1.31887077321422	0.0701583126574332	1.5093810740476798	1.82421068810008	0.188817692663249	0.0850460867125863	0.481765581703974	0.2166156007456449	0.9454508470754972	0.162131251498763	0.0980997811652927	0.470253379795307	0.9472643215382364	0.666666997402662	0.9964975084524014	0.6346260231854043	0.5770766857706424
NCKAP1	4.46897911395075	5.39574478471213	-0.430717450879549	1.42845820981285	1.7802347144535602	0.180909066320573	-2.60854213732648	-0.501674105167571	7.7956517809184	-0.85369064795864	1.37639632895499	1.34046310611955	0.165101109409655	-1.4760068822569798	-1.22786542057019	1.4759529582205e-05	0.413258392034201	0.198734020750496	0.209752187274065	0.8721542360828941	0.1707224718875109	0.247614606825766	0.7869282061054741	0.8458288163581957	0.6611467846522645	0.9906047303042704	0.6405556044471863	0.7585319280694809
MRPS35	3.83828605251474	4.937520160802071	-0.979187388970852	-0.708188746021987	3.2858517297251804	1.76324528200681	-2.35988924846872	-0.331053059591365	7.41321407138096	-1.99615063689781	-0.6819444427487329	2.50549865316191	1.6147613249802	-1.38081606144727	-0.8661875319284691	2.279953044977e-05	0.073860205532393	0.5107594553614451	0.0311519651429581	0.137436187685682	0.197413098595084	0.406689521017781	0.4535354910706636	0.956053856411673	0.4392650733809944	0.8276839964355157	0.6570090877529399	0.8448890772383859
SFSWAP	2.02751236688727	-2.3951596876890098	2.8822239782731898	1.94868138819199	-6.419551024897981	-1.7834853548645402	6.856931147441631	1.15832756542439	-1.38038125906051	2.5631308085266498	0.8756413606493739	-2.15348076234757	-0.681489626230295	1.7114451481606998	1.13402518244122	0.197542717877855	0.0282212249187676	0.401768270484219	0.056730323283567	0.511035151579334	0.117782964007818	0.283237476092187	0.3393296461084702	0.9215975451459671	0.4780481901879844	0.9474311053515856	0.6018370733695636	0.7741057789486367
MON2	2.4509308664810296	-1.49239405892148	1.883647298779	0.1656269259930899	-3.4131837753836805	-0.525110300305052	6.35386781826272	1.18366409680315	-0.8205493716492529	1.5403044826761398	0.0677941620395926	-1.05715664266681	-0.185217224518121	1.48803528728217	1.12967755135787	0.4310282572369721	0.154509512519639	0.947285861349386	0.3153092673443339	0.8567613610249419	0.167581671665927	0.284980980708489	0.5749366962378261	0.9986078283076544	0.7368430989433451	0.9881919214668856	0.6360011458060528	0.7762092387822471
GPBP1	4.46319439625014	7.697210720812699	-0.853576890318397	2.05926246501296	1.59587068558538	0.0617217836276974	-6.54128291784248	-0.12238939987063	6.1818655966803	-1.5670550177863898	1.01583241240637	1.08158474280274	0.0516624097571307	-3.2002160509649302	-0.278581866566381	0.219198134053681	0.151542891470468	0.5206626133180039	0.3057256792668439	0.959883093956673	0.0107101395381121	0.7866769645785471	0.5709299540831054	0.958276948813959	0.7286688485992572	0.9969399106245936	0.4450100661541275	0.9600589704432227
CS	2.43064216677686	3.84924939543257	-0.2020659587257919	-2.83448899967664	-0.5735635666008261	0.13933635685984	0.333054008654268	-0.795855109240407	1.95061752228068	-0.267897367587683	-0.909826882872995	-0.286427260296042	0.0847074027962907	0.131640954145079	-1.26795102665522	0.3241363735435039	0.7948167879560301	0.451252982058334	0.7806967298497379	0.934293390340038	0.898119055185055	0.2359588535228299	0.942715671592406	0.9418471685721947	0.9460567181246295	0.996216335086859	0.9651930100078264	0.7482032944888346
WAPL	3.2465940142614	2.85435728259885	0.5623692491726939	0.3518130900116349	-1.13322440718853	0.157805436658289	0.239108347556891	-0.2033019480010619	3.2440531487368	0.909769326299732	0.270279326225336	-0.681582503955186	0.112582210208816	0.108511434507488	-0.401731975675275	0.0088087432324631	0.3843477899697189	0.792441444976972	0.5109788445697809	0.912589721802285	0.915736456863442	0.696332702728297	0.7705615338308528	0.9986078283076544	0.8464402441761364	0.9932611318659438	0.9706396177374528	0.9413756177284062
VMP1	3.21899347616562	3.6975191730389305	0.6850838169272859	-0.806895224443634	-0.232353297419853	-0.868986847958086	1.14190355299137	0.316673881326367	0.8028780347535941	0.350437803869364	-0.115347973932163	-0.0474152474421787	-0.216794912300083	0.177669272053894	0.200671415559543	0.5559919001869829	0.7340593080036759	0.916777571854396	0.96317012825109	0.833041199083948	0.8628737950438591	0.8453621240220591	0.9221885168798328	0.9986078283076544	0.9888685950636278	0.9861638565756112	0.952663558471078	0.9705002092062736
APPBP2	2.2383507812176804	-2.29833382129738	2.26560207123447	-0.11652706346788	-4.68249480142638	0.399400537309353	7.32937990016508	1.41900379759555	-1.29197594096369	2.0103213639445903	-0.0488587005308979	-1.51132216232121	0.146389627361202	1.7677963542916	1.40230703190313	0.225424367780433	0.0721360077861321	0.961993972797663	0.161643353627523	0.8865228564277678	0.1075361349466169	0.191095486770621	0.4477330606725668	0.9986078283076544	0.61858412377143	0.9932611318659438	0.5883705076756932	0.6992056584344014
EIF4B	6.46483882761505	8.22049254279878	-0.665481044003054	1.33484203865211	1.34174323225574	0.7375224421071741	-4.16282597195016	-0.22115414746838	8.376351208746849	-1.24127652566054	0.81801292057512	0.914481535201707	0.597278478198452	-2.02004720650178	-0.4647023527339249	0.4496879916370029	0.245871165405331	0.8171145240926591	0.382526005747128	0.563878330693817	0.0727327514098126	0.652760211354324	0.6702093034633964	0.9986078283076544	0.780145568877949	0.959046110611671	0.584599131264859	0.9290021413336278
RPL18	10.1661509073715	10.775946805181698	-0.0390775676953849	1.22494408037109	1.1102680257526	2.2222266527603503	-3.0360862096704	0.400837339240195	14.434038857388	-0.0770349463792445	1.1949915575524	0.823559564450234	1.90957849458229	-1.74086235641811	0.8215977776670029	5.05681063739013e-08	0.940115261304824	0.259661453110026	0.4293933300146989	0.0852641893287401	0.112328024658313	0.430458362976081	0.983512102380263	0.8623545037922281	0.8071072887058663	0.8159875902569125	0.5950209995866595	0.8521118717669759
ISOC2	4.87629580623027	5.178425079357741	0.5707308271380881	0.7299010084986658	-0.588167074301498	0.7611161335857929	-1.8142260089160505	0.641219057046724	13.0340853934103	2.24816047542594	1.2152116152644998	-0.824290459713361	1.2283573622718502	-1.78815361467603	2.864739460247569	1.3378512678613404e-07	0.0483303209530704	0.252197241611048	0.428996987635014	0.24743781524918	0.1040390278752319	0.016819705258416	0.3936502166618689	0.8599572189111375	0.8066507172828548	0.8601554929256678	0.5870504639520517	0.3430995794276869
U2AF2	2.2708327336512	2.73184948123677	0.181839393183382	-3.06649006336677	-2.04245358807899	-0.3012946159876369	2.48040038437276	-0.845705822698193	1.25053834301368	0.216611958760003	-0.8986463260778891	-0.923085202718381	-0.166189438688908	0.8992913388897391	-1.1806301716001102	0.439126686080479	0.8333408962577571	0.450095966928322	0.3788997928414879	0.8715631554129821	0.3915674101531889	0.2673957277765739	0.9542461401937692	0.9414258425940816	0.7795063768841252	0.9906047303042704	0.7473586208356134	0.7686768233815873
EPN1	3.14569787501649	1.41336755034938	1.1705771010432902	0.446385433254029	-1.77373900181809	-2.71487799229733	3.0181966195081604	1.2678538642366202	0.694623077622146	0.817933528646808	0.153003779232564	-0.4689016699357339	-0.8173542371535141	0.6145032318815351	1.0840582978191	0.5031103044620341	0.432452385263114	0.8814386027734101	0.649195245270095	0.432768190952626	0.5526067748382429	0.303783063689064	0.7968265267534111	0.9986078283076544	0.8964948108378055	0.9307591155691264	0.8231981249551611	0.7908525773361722
MED29	4.12271768140407	2.4946808176068	0.327345879839642	-0.8141063221624429	-1.04559451079231	0.750009676700968	3.09208368196938	0.9029236474652528	3.6745547841591	0.703144699006222	-0.8514315348691441	-0.8205955406211729	0.687616832689734	1.9091736108185904	2.3204094244607	0.0042847469993623	0.498008631281872	0.4144535879035421	0.431003149990346	0.507328579304206	0.085321199321058	0.0427429427178118	0.8299112140110584	0.9273525214629282	0.8080358556557133	0.9474311053515856	0.584599131264859	0.4408002964385617
ZNF275	2.50079964556368	-1.98138601756378	0.9903225053961828	3.26131812417818	-2.69515101338282	1.3447820308483702	5.13746836113827	-0.806671118448292	-1.02900228682045	2.3225332709901	1.47190704679993	-2.27135515608398	1.34607356488307	3.4742598690905497	-2.08412198907342	0.461834554567882	0.0452974382415943	0.172703178585823	0.0487770084454877	0.210764014630521	0.006880471149736	0.0665818038975798	0.3888714975617764	0.823529305418935	0.469589367339441	0.8410552566164062	0.427285872878772	0.5000874652919401
HAGH	3.53381700232705	3.43779606216668	-0.92205349035442	-2.91393617395848	2.22739315312315	1.19445764466097	1.71726458831067	1.52022499604789	2.18004131843786	-1.5349133489021298	-1.1363560530653	1.36017640306889	0.8634043049841891	0.8119816290370959	3.14965430224927	0.307514911566532	0.159172501191756	0.379830905878137	0.204984004812403	0.4096528110593039	0.4372043443095649	0.0113237737830306	0.5781955627102446	0.9176226896132484	0.6574526852914553	0.927193925762814	0.7683450923762518	0.312186692625522
RNF4	2.47838097061666	3.4713332023481	2.0143531386538203	-11.9808704563684	-4.7752323306564906	1.6766658368975902	6.66151504196875	-0.256845342910486	0.7505019946664649	1.75369915525978	-1.94029214468654	-1.48296283173118	0.5990178240299909	1.58107259865853	-0.247822387904413	0.5685768858441751	0.1133808125919619	0.0876753782205463	0.171276641239513	0.563654744022001	0.1477595209709119	0.8097741114440792	0.5138226797125308	0.786952007459061	0.621122627735347	0.959046110611671	0.627217723846974	0.9661558814085098
LIMCH1	4.66086894696325	5.02249918171733	-0.479230086930798	0.157286448048436	0.0202717423488913	0.333899489047243	-0.371957021266351	-0.1885877405158049	8.723813181248099	-1.17569379058737	0.185396837936563	0.018565265094912	0.370082048315987	-0.257449927077316	-0.5573498220421321	5.47163174608293e-06	0.266948971369144	0.856624193531002	0.9855531122875072	0.719039053837714	0.8020516115006829	0.58954529899906	0.6872136183311381	0.9986078283076544	0.99582831745267	0.9707872019252388	0.927368573079128	0.908661119974792
ASUN	1.94071889394169	1.29913752320893	-0.2216245648131619	-1.60289676662716	0.114843095078663	-0.6213012224619809	2.7310415384810605	-0.7339497714126709	1.41985358232591	-0.3222800289817399	-1.1977773348490202	0.0655653675390098	-0.41767572190327	1.24045728809581	-1.29946281884504	0.186065531424216	0.7538770718676421	0.2586226968077469	0.949016110813728	0.6850106511677719	0.243121464939841	0.222942984776042	0.9288089882759752	0.8621471086288921	0.9879195777828862	0.9670447648678656	0.6783665362215995	0.7317651515042782
TM7SF3	3.92061531684035	4.97111638539096	-0.678220176022464	-0.444982447617639	1.30530006685003	-0.171269020259674	-1.08064900828385	-0.9029972396068672	3.7618867980903	-0.6686659158793951	-0.2193308114974179	0.497671068287963	-0.0797921517516587	-0.3250908332320389	-1.10303868070362	0.0037106393808052	0.518845383835395	0.8308044458346949	0.62947684689209	0.937976800401577	0.7518115246032192	0.2958471942713039	0.8405326629116111	0.9986078283076544	0.8914578571255225	0.9964975084524014	0.9069543947073028	0.7848927541947128
ST3GAL6	4.26816347075386	6.80549770953045	-0.415078288595669	0.756265770322015	1.02903622273862	0.276337498092376	-5.35766337998567	-0.0636806194259126	6.1461970265919295	-0.543747167510661	0.4303738326211529	0.4928058720819009	0.157321241990426	-1.8449293437918897	-0.102475476331384	0.0001088645984942	0.598527808126555	0.676051391685663	0.632790628988593	0.87812282788185	0.0948299017391254	0.920405085252568	0.8788896839302681	0.9902091146982104	0.8926986705689656	0.992639126964812	0.5870504639520517	0.988515737872753
TAF2	2.03688730891344	1.81014490844	1.08781055952596	-6.11326435680351	-3.20303377693928	-0.328263761357421	5.25384135875013	0.3790853162689579	0.531311103452646	0.926564660138371	-1.1720489494581998	-1.01936612986223	-0.122243670537051	1.3168234843888798	0.376586267866825	0.685635714109714	0.378329573380064	0.320490917031482	0.3334888752443199	0.9053032805110368	0.21988517468287	0.7150191943805909	0.767960208085303	0.8902826347063793	0.750798561836844	0.9932611318659438	0.6686409866209745	0.9434805256681282
HIPK2	4.59229542556378	3.76706797943252	-0.1376580811703739	-1.23168096516397	0.0514463631977051	1.42896111607793	1.94118211308556	-0.0636279923673961	5.43750669827381	-0.273906930475954	-1.23237548496643	0.0379495315335543	1.2529793253845	1.1675971117233102	-0.154317441244617	0.0002858496490467	0.7897306209606759	0.245997621538253	0.970474833641984	0.238719098077221	0.2700545841107639	0.8804294639118699	0.9416796014064855	0.8577623484552092	0.990903117273065	0.8546986349080044	0.6919814989134302	0.976851670028563
TNPO3	2.1388248435400303	-0.6429994273293721	0.646230978417932	6.0129607011907495	0.21830092213959	-1.19798004490112	0.1038634873176869	-0.4243768400467029	-0.252372021997947	1.00979882001496	1.87137452592422	0.12740964231339	-0.8232201740335781	0.0479170656280252	-0.789520145873483	0.835655660791629	0.338967480641467	0.0943821549710555	0.9013456063800072	0.431353121338233	0.962817130280884	0.449929230507873	0.740724372008969	0.786952007459061	0.976410862536374	0.9307591155691264	0.9856313986521238	0.8582199984096431
RFXANK	3.88234643235349	3.93874695440393	-0.976324526941858	0.2473648965091019	1.38632147740343	-0.693020028799215	0.23090052847463	0.659395440317186	4.932442833389559	-1.62663408986265	0.2077518627663349	0.884105952074268	-0.5424164918096379	0.1151742304637219	1.4188431671531998	0.0005937882789355	0.134874245269964	0.839592645018086	0.3973971400082871	0.599410364129287	0.9105868957631452	0.186352087222683	0.5482959803760004	0.9986078283076544	0.7881001691051625	0.96140168170776	0.96945833056106	0.6930264399534268
TMEM161A	1.9501976856716297	1.89002988827755	1.08128494818952	-5.81365447714083	-0.335065968105406	1.85796278088507	3.56888151179632	-0.5549724993761179	0.5572709181847171	0.932800007731388	-1.1118642841679198	-0.109303880835859	0.7050815927101651	0.913837957727245	-0.562055755136434	0.669832010334965	0.37526924005057	0.3314667554989389	0.9152495862232052	0.498060409815781	0.3839878597936129	0.587598215102362	0.76687136310175	0.8941565686261643	0.9786345436101904	0.946841995571542	0.7447207172017385	0.9077472714198964
CTSA	2.50310549706577	0.97694989735593	0.766917819069651	0.15277992050891	2.19870323387871	3.51561913042719	0.419792708813084	0.284853402109752	0.3968648672020771	0.562255128602656	0.038504936843861	0.601244264148315	1.10407910880812	0.0866579628369235	0.249421625815356	0.8515622666084541	0.5876677423492521	0.987694191869172	0.5611811696788361	0.2967480777193519	0.932739937982208	0.808448811021147	0.8744452407861442	0.9986609050690212	0.8656219022034871	0.8798949166635934	0.9752970312139452	0.9652905203880224
SUGP2	2.13029354037754	-1.57633478405036	2.2206674976933902	1.96677320954396	-5.0029402259841	-3.8934257833625097	6.56665530992064	0.0472007237636263	-0.727545179262718	1.4255233095286102	0.703853327471253	-1.29152503401132	-1.1569304213902198	1.31315544754403	0.0347500904852256	0.4835778656259589	0.184464552434642	0.4975858302628929	0.22557453682751	0.274189567425832	0.218463243784493	0.97296288249575	0.6035602341556425	0.9533236108375917	0.6734079577857328	0.8640643306157384	0.6686409866209745	0.997120396950928
SLC12A2	9.14233311868409	9.56639563296142	-0.0491741275263231	-1.57717390943035	-0.327034509270578	0.7152528507966309	0.192728176651781	-0.909635544135001	20.828091453465102	-0.15361120240337	-2.50519264127135	-0.387932963996808	0.984440314092025	0.182421428027167	-2.92878361764681	1.4428990061169195e-09	0.8809719600465541	0.031168303770565	0.7061954070443208	0.3481176746204389	0.8588971018997641	0.0150721132141492	0.9650740087994664	0.736693254727955	0.9191793042610052	0.9044762838006496	0.9517126999588366	0.3366986509136425
SNX24	2.1566543500356	1.47746192837161	0.278115800097782	-1.05864898813847	-2.5237273412529904	-0.151564669036768	2.15824278924733	0.994543019005981	1.36907405936997	0.385759436667886	-0.6781897009277479	-1.26837265087193	-0.0887764115517887	0.83356342422059	1.62039548260896	0.200938834625286	0.7077541867888579	0.5130381569939421	0.233396535446143	0.931012378691608	0.4239899002106839	0.136215076578438	0.915595799055898	0.956053856411673	0.6763118627985498	0.9959747656863398	0.7612479285495516	0.6379394851179904
EYA2	3.17414061824026	3.64277985147712	1.15881407438043	2.70022939037513	-0.9529696031757392	-0.563893876145081	-2.91642308479327	0.20057119112201	4.4974904317853	2.29109057348313	2.19803463334931	-0.686907664786185	-0.470328155769914	-1.53093742914458	0.4685097808470829	0.7010756248616811	0.0476765264531328	0.8815066287059321	0.5078082590665229	0.648768108003685	0.158990829033408	0.650097416213642	0.3936502166618689	0.9986078283076544	0.8444744550888492	0.9646734187793472	0.6340452696985415	0.9290021413336278
CNN2	3.4594173157664705	3.74347765749662	-0.391552868841969	1.85065421784949	-1.05422526237016	-2.08784818362049	0.398760918426272	-1.19288520837252	4.52135359184819	-0.6043013728678021	1.57326126239454	-0.649501197945524	-1.61749881036635	0.194327745247575	-2.24241711171217	0.0011060352685708	0.5591032810948311	0.146734228547482	0.5306494241362399	0.136841670775303	0.849810231359131	0.0488036850978947	0.8611635694179754	0.8205367000049918	0.8531556877254718	0.8276839964355157	0.947645875082498	0.4570619994909934
BTBD1	2.15046466093272	-0.175780555559592	1.5106708905426898	0.309689781528755	-1.75182223383829	0.0149190831972641	2.89146838773409	-0.438248560457592	-0.104977987943594	2.3988773860285	0.111891561123273	-1.01741346779002	0.0099938182296861	1.29944796405706	-0.806702142587201	0.936448967234338	0.0399713259824868	0.9232356607704828	0.333957888395354	0.992236352952851	0.224801367748181	0.44018778642848	0.3715135972470487	0.9986078283076544	0.750798561836844	0.9986207159449048	0.6707352381922731	0.8566162462484559
CHI3L2	3.7623106558959103	5.33822621306847	0.201017061063343	-7.593987883820059	-2.76543003758125	-1.1780812818598	3.01564474065219	1.5449987027339198	2.29414109814729	0.302160878576481	-2.1652534926998896	-1.47752591490203	-0.7279464385229341	1.2411060984315	2.6887500883212296	0.249358487939334	0.7693922735381469	0.0844994192851712	0.172142488702599	0.484643580397817	0.2453644914635839	0.0243591850165523	0.9343648666916848	0.786952007459061	0.6217813648480499	0.9432652328860762	0.6792444071084175	0.3867416743569833
HMG20B	4.06564741172428	4.783885973184799	-0.8723304856528199	-4.7486133946531	1.77298364558049	1.86043004124296	1.99099060678449	0.322042382170246	1.93218317557249	-0.992898763168602	-1.26118271447413	0.755033458113552	0.970469527237577	0.673661714922132	0.4647213056893811	0.2835185807642019	0.346702076656168	0.274195136452469	0.468787446092875	0.356509540209146	0.517158641483363	0.652946456054001	0.7462861933696054	0.8678513590818427	0.8280452916576438	0.9102814808498196	0.8077760025573434	0.9290021413336278
TAF11	3.03154147862912	2.75297822503529	-0.8024414576152041	0.13652429170888	0.237257795789688	-2.05393557035346	1.43282407046745	0.9121065308996308	3.1592075604064704	-1.21029470217698	0.106537576057874	0.139337539470715	-1.46463494319485	0.666940737221845	1.78487893905284	0.010172495368509	0.253996254206553	0.9172628151925908	0.89194969787836	0.173738539738413	0.519901516246855	0.1045944533497469	0.6758669761288496	0.9986078283076544	0.97457801816538	0.8318874272934453	0.8083478448637329	0.5941792251026587
AP3D1	3.598864847308	1.11298370835947	0.803252420117577	0.231823628555732	-0.0794941490830306	1.19919748656104	3.71266338523306	-0.714499546783607	1.1124828507513995	1.10170435937051	0.168130982583495	-0.0416428571566488	0.7440901761765291	1.56164192504275	-1.18971061906327	0.291958658644084	0.296399802707008	0.869832017902272	0.967603129810251	0.473943598628972	0.149435259600713	0.261639755341834	0.7081199919736181	0.9986078283076544	0.9896280952219976	0.93960632951459	0.6277848482930178	0.7657595060837651
ZNF76	1.7799376220137302	0.0414016851765221	0.745868059292769	0.3698598412095499	-4.078712063115759	-4.462282642532901	4.66222447684022	1.77298621453223	0.0342907213904459	0.8926825019086321	0.223260355647451	-1.85852110998236	-2.33880966352984	1.64786762207726	2.4880940732427903	0.973320137012797	0.393002103525448	0.827827482166158	0.0927398220483712	0.0414235349460622	0.130398471796679	0.0320948087129624	0.7727581561347623	0.9986078283076544	0.5322142590162621	0.7538708486563899	0.613487610085165	0.4159340431645159
SLC9A3R2	2.8570986257601203	-1.1868620562111205	1.05135916774889	-1.4708043153263102	-2.1466789565381004	1.2009349974270702	7.856265547246231	-0.0265852179623123	-0.528221494816601	0.666675662968321	-0.4963804812238799	-0.5183288165894729	0.340202183874161	1.5323656660466	-0.0192115864081033	0.608867203454941	0.520063904860692	0.630355055622708	0.615502925908843	0.740742376066025	0.1564356770202309	0.9850502328991392	0.8413576465041736	0.9855823596246678	0.8893737948695275	0.9737581749241566	0.6314687230043656	0.99770134392353
NTHL1	2.40212140272947	0.578695505672687	0.5132898814050129	-0.991773172013953	-3.34848640134574	-3.47411172758002	5.453494881847349	1.3191946459643402	0.373798230604876	0.46793425691272	-0.4585225223161029	-1.16814674530773	-1.4052961028476798	1.50413194977522	1.41502195774822	0.7163575414251571	0.6498633879472521	0.6563805128879461	0.269842861174172	0.190230543386582	0.163457062490536	0.187439196162976	0.9018760670454976	0.9876503681582478	0.705853683805087	0.8345378665016118	0.6346260231854043	0.6948206884492991
GNAI3	2.8897277011891096	4.51766235050913	-1.30909977136217	1.35823582101031	3.76927091321047	0.26132825457964	-3.55961655644853	-0.251651246868155	3.5214193707463903	-1.5834588615944198	0.652115494472192	1.79314764631654	0.15091035036294	-1.31706691730852	-0.3990123604909479	0.6242980722650571	0.147771297589791	0.865412422344196	0.103538915195593	0.883230066790684	0.219459554738426	0.698831072489039	0.5661330663504691	0.9986078283076544	0.5516022727746817	0.9932611318659438	0.6686409866209745	0.9415523897184828
IPO5	3.87103731576098	4.63542717271594	0.385474396955232	6.47087818483857	1.01198025096376	0.55494983219287	-7.101701039250879	-0.350472397589083	2.23058937690667	0.793671266542059	2.34088860185669	0.706913733504232	0.4637011600442209	-3.50753984771469	-0.827642724871106	0.227016074118809	0.4478045982415499	0.0474087466190197	0.496804752038732	0.6537660055948421	0.0065618433949958	0.4290370414933979	0.8067503221175875	0.7674535799919971	0.8409656662585303	0.9646734187793472	0.427285872878772	0.8520933817087862
OAT	6.34115961542861	9.8034914765087	-0.5834424103878489	-0.173028274259389	0.902374037284167	-0.949608960791808	-5.51340129347442	0.332652924497318	5.24912940417546	-0.7587456498352719	-0.0550102139338421	0.433876244018382	-0.5369933563663389	-1.83882552948823	0.478273795915817	0.242068990486141	0.467406690588748	0.966523784382304	0.673875849092586	0.603505111862532	0.0982953689529047	0.6435361712493929	0.8185977398423446	0.9986078283076544	0.902698899414902	0.96140168170776	0.5870504639520517	0.9290021413336278
WDR3	1.84483357686818	-0.572913410484356	-0.13600849695389	4.0303689812338	1.22647516245459	-0.452065607568252	1.28806482601405	-0.390619502735193	-0.291643474137458	-0.2595655705469589	1.58620328414051	0.890643938679024	-0.3880686084024269	0.75037309410545	-0.891214547143925	0.811385161559979	0.801038864533445	0.148882517540303	0.395688049989969	0.706839493250065	0.471934635097976	0.3957961955903309	0.9436068671294042	0.8205367000049918	0.7869194223004592	0.9690918079506824	0.7825689970579508	0.8387209160507435
PKN2	3.55333916469266	3.2253332878281498	0.0507408781793537	3.2320314487013	0.1801439769588619	-0.6609670308888139	-1.26839800792617	-0.662048384402548	2.45182707604069	0.0926756886063474	1.5193966181723602	0.1229837190426619	-0.5518409557384499	-0.6752016914982989	-1.49703056099862	0.2918956092780589	0.928191075831092	0.304967018602689	0.90467527711038	0.5940516135478421	0.5161716153020499	0.167763703697522	0.979400294881477	0.8806514483464902	0.9774562096954216	0.96140168170776	0.8076414070199746	0.6741191555680508
WDR18	2.66278134672831	3.73267433645827	-1.56984691261522	0.6077940742997969	3.74854833291465	-0.167190690315537	-1.76747641925517	0.4248699447203239	2.36561416247214	-1.69674882929566	0.2350113647652729	1.59595621006391	-0.0862300172522234	-0.5902011865370821	0.6022233449542739	0.575134066184187	0.123974573510717	0.91412991383001	0.1421464470121969	0.933086783542123	0.569229405278928	0.561319650425264	0.5345204238832117	0.9986078283076544	0.6000945188412635	0.9961181269824604	0.8308621549743598	0.8983447944852289
DGKA	3.08168721581907	2.77255138746763	-0.319620874303719	1.5313033782604	1.28366264528033	-0.30271690474783	0.144166027110503	-0.6513686928933	2.5069199217944504	-0.38042783440447	0.98044173689837	0.603408011501801	-0.172023516295782	0.0533482628969867	-0.9675619678659128	0.0310761914480363	0.7115838189996959	0.349992311441503	0.5596742065523791	0.866850528532196	0.958505137472858	0.356080939307242	0.9168637257782404	0.9038438932117177	0.8653456890950351	0.989705753439732	0.9836458935329728	0.821089410353549
ERBB3	4.3299465059984	4.3087798407901605	0.430155009745931	0.8414433417779971	-0.8218734782750571	0.9698123369364272	-0.879160002066678	-0.0957810490371265	4.37887645928074	0.784469757666545	0.52392042448918	-0.5327582432611571	0.746864839825982	-0.425887718576743	-0.205959948763101	0.565825536342111	0.452912594640531	0.8762407312845141	0.606048949939337	0.4731987014257829	0.6797944893779809	0.841205521229053	0.8096064247307626	0.9986078283076544	0.88576440238263	0.93960632951459	0.8789929234142891	0.9705002092062736
ROPN1	4.27888635446356	4.60906474952031	0.702819848134246	-2.92744380124806	-1.89718371286065	-0.0753106225737798	1.08561954732514	-0.136001880941378	4.86114026922999	1.0998681773258998	-1.95215418716774	-1.07326588721679	-0.0488844641085229	0.462864820468676	-0.242170934956596	0.0006602882263185	0.2971615602961289	0.0794639458964428	0.308367808429245	0.961973949467094	0.653369901503359	0.813541905029127	0.708577219567324	0.786952007459061	0.7312826211688818	0.9971639161327512	0.8674216021939298	0.9674303484531964
KARS	4.74766895387618	3.86994123552795	-0.170351248738296	-0.607074718914535	0.29879893595934	0.9685721898079528	1.5616143866048202	0.5302253274320621	7.07076164121058	-0.445198277790838	-0.7610796097573209	0.288023012112984	1.0978540539048	1.16483039281881	1.64518997518009	3.4126521906654495e-05	0.665658665595163	0.464178363879289	0.7792102956330709	0.297998876481843	0.271122343528939	0.130955471428936	0.9069373824606184	0.9430430649472316	0.9449148023324224	0.8813400519290198	0.6919814989134302	0.6311598634957226
PDIA5	2.9040933148156203	1.94539671245157	0.4902956913901211	-0.814933220684595	-3.4944350552926804	-1.93968204575745	2.98800139789396	1.52080597818548	1.97831479403312	0.7491130116875909	-0.5707022023691071	-1.93325287722556	-1.250387558507	1.25518551310283	2.69070846196702	0.0760855815691612	0.4710430318639389	0.5807984259872211	0.0819918375636845	0.239624918589785	0.237950237488004	0.0226721098766361	0.8192872014659166	0.9685751487037084	0.5169995029512056	0.8551654148785406	0.6769887364994339	0.3788995887456994
TBC1D22B	2.04832955443508	-1.6743859376421395	0.324231769372363	1.21561857144389	-2.71917383715312	-1.58720234468323	6.238105500817761	-0.568624112015695	-0.839266384282892	0.667872628717266	0.499128001097727	-2.08751356049962	-1.45963075382156	4.01297261307597	-1.34586733909718	0.532870042621547	0.520970846565509	0.629311909197787	0.0658267553752845	0.1778617476582019	0.002967266203568	0.210948064564897	0.8413576465041736	0.9855823596246678	0.4896489164108298	0.8318874272934453	0.3871037011156358	0.7194866365878169
NDUFB4	6.71614391601698	7.0342039681658	-0.980881269460952	-0.768127599479058	2.2835357192802404	1.11826004378872	-0.619635478557149	0.7208617842201892	18.0327936633431	-3.52674273442257	-1.36829882371382	3.07033393086978	1.7616607940255	-0.65790628134092	2.97964806154702	5.890734269729851e-09	0.0054764798757032	0.201173468596457	0.0118340795553875	0.108611024633809	0.5254531727116251	0.0138159996286077	0.2281415687880617	0.846475596417324	0.350552493654039	0.8159875902569125	0.8115580514965708	0.3234722435390255
SPEN	2.9167078737639702	2.50707705166718	0.346821049896762	2.06137731270502	-2.98249158030076	-3.42219350108784	1.15486873971664	0.474920908121044	1.57813547455328	0.298259736477745	0.9199540350326568	-0.9948636022315268	-1.3667675682844298	0.2979563405362539	0.502552684735475	0.145614056591659	0.771610155679255	0.379253830367509	0.3432656733270809	0.201637598683746	0.7718350491437259	0.626160525685748	0.9354837461848946	0.917233256607409	0.7564002654381357	0.838790565662877	0.916166850149404	0.9233699474968028
ZC3H15	4.93457723221419	4.94957156401543	-0.888634059661828	0.5949806728458629	3.7261156782576	3.10097582502469	-1.4671695730128602	-0.216963138600698	5.138861145174559	-1.29062525823485	0.4260029549831129	1.99684343673532	1.99113271704406	-0.6074561093741461	-0.388429871257367	0.0004384867174819	0.22587444264534	0.679129411140685	0.0737750144915468	0.0744800138940411	0.5570897839732011	0.7058392418002571	0.6524193579553907	0.9913384225767616	0.5067193179609524	0.8159875902569125	0.8234824503047566	0.9415650960208628
MAP2K4	1.87377903293053	0.610523149898014	0.769679463340628	-0.497672098104377	-3.2588854685243795	-0.8348482603806842	3.2269352339046096	-0.0268534285488517	0.540942199974813	0.9766151515427408	-0.312890905330328	-1.5497564139421398	-0.468263702205696	1.2059247488554	-0.0392318575669817	0.6003889670606529	0.351793233773468	0.7607914491226	0.15224337333926	0.649635820348306	0.255603788893232	0.9694777230858002	0.7496224562844441	0.9986078283076544	0.6112035056516486	0.9646734187793472	0.6810456700421192	0.997120396950928
SLK	2.2805322460155297	1.38157838538787	0.5556934702906159	-5.59747895915249	0.0849270264600015	1.82089271800629	5.06215480973781	0.299197634309265	0.398373474722685	0.42951159320417	-1.01926279290468	0.0250237154242108	0.627559363232412	1.1632913025604898	0.276638932442667	0.7568262174517509	0.677650152248262	0.3873395054323049	0.9805562534102148	0.5453394796635089	0.273746490071255	0.7881936152171859	0.9086544131830336	0.919436168803076	0.9941115262297712	0.9560971943739024	0.6919814989134302	0.9600589704432227
GSTO2	4.14114671802857	3.19467011283566	-0.1226564678759749	-1.50557774652053	-0.0526228229883396	1.29785804962278	2.41351925860878	0.110789012754056	2.7405588779063903	-0.147796601892702	-0.897795604869272	-0.0234494253300652	0.6824838238721178	0.862981770648729	0.162377093393429	0.0208127759498991	0.885440863914707	0.390398150640126	0.981753103477039	0.510432615085795	0.40836770386536	0.874243121706682	0.9676124250570302	0.919436168803076	0.9941115262297712	0.9474311053515856	0.7541115266053618	0.9761815201288936
TLE2	2.023130774477	-4.44882162648454	1.36818163554087	11.0882753387745	-2.19018626253031	-5.14111097069828	3.70054176234324	0.51565412137653	-1.00419995206547	2.0327636248073	3.0659333274415	-1.22459820062881	-3.29343125090725	1.67772459481281	0.8940029463921919	0.4823338157431021	0.0726094618822457	0.0121648689028889	0.251589810307237	0.0092362262072714	0.127558578703351	0.3945169943748499	0.4496945102499036	0.6233973780741338	0.692936620114233	0.7205816200217358	0.6105641171721656	0.8386839412749727
FAM107B	5.62188730693647	4.6112025893692	-0.8290845266689201	2.9109737860344302	1.53409254431896	-0.8966156632143341	1.01276047598728	-2.17124349156096	2.52593716127191	-0.992031056933154	0.9864355642069308	0.736931655504761	-0.540192277666627	0.428127328733602	-3.14132806981546	0.2478637296796549	0.3470961583924939	0.4161137838216839	0.4793565844752879	0.601424441273275	0.678283218774239	0.0116467070373898	0.7467348216392676	0.9273525214629282	0.8312016308513077	0.96140168170776	0.8778351448591402	0.312186692625522
TBC1D1	2.01300606591856	1.34082246514877	0.611369984757153	0.519104813099727	-3.01452231463034	-2.89162724597961	2.56119816246159	-0.55370185603363	1.20824576027998	0.7475043611341401	0.331286191461942	-1.43780732731822	-1.62670728415469	0.962935687185072	-0.802664733951068	0.254748965351706	0.4719707551271839	0.747266077083283	0.181036230690993	0.134858584090298	0.3582866526491929	0.4408277793457439	0.8198079043662755	0.9986078283076544	0.6297604133264006	0.8273790634521614	0.7329340839822697	0.8569402264517072
CDK13	2.61715448201457	1.82573788997682	-0.138769733338796	2.36493762760233	-2.0719188905005	-2.397085312140549	0.919664725312762	0.1394671088721099	0.956830258623037	-0.168723288977149	0.7628320453858721	-0.945591411359811	-1.33772953272059	0.337160400332373	0.207637768670352	0.57469793280956	0.8697451062042449	0.582927394193927	0.367700154094212	0.212464397834323	0.743597217096573	0.8399709230686191	0.9632428452997088	0.9685751487037084	0.7718632671017331	0.8410552566164062	0.9046424704060548	0.970361309892049
MTHFD2	4.64634823409921	6.227460350407551	-0.897407826169585	0.181217632434159	0.207397445335804	-0.586642504054396	-2.12199395977866	-0.221410166964371	7.44923205175337	-1.4793421423051398	0.142476182047838	0.129010059786341	-0.44206116763838	-1.00038754251068	-0.44701809414339	2.1869595587722306e-05	0.169846520814839	0.8895336562428141	0.8999075633186779	0.6678518595236751	0.340714616772155	0.664387920583394	0.5902032225048651	0.9986078283076544	0.9761133278499792	0.9649870641098088	0.7269783494204815	0.9333954236559424
SLC9A7	2.20343670140342	3.0910393928757407	-0.510087280055585	-1.41272667915166	-0.738980716199886	-0.3276951438268989	-0.182700621881551	0.0168961482718994	2.74625680776775	-0.6256894824873411	-0.82667105652957	-0.3405225974747539	-0.18085786538946	-0.0657332893890586	0.025635073959626	0.0206102293893241	0.545532879131127	0.4277077668535379	0.740508331133288	0.8600920472130971	0.948885740545138	0.9800527587984228	0.8537654822787829	0.9321547185828702	0.9315997834901734	0.9888623966360784	0.9803440088854076	0.997120396950928
FOXJ2	1.88053880081236	-0.628453825714636	0.8187314848880899	2.79182751487172	-3.637177330209	-2.78595448087139	3.2016405473828	-0.6650190285432571	-0.237600359934971	1.08129650408121	0.7541619935473309	-1.76670042015935	-1.62017204388346	1.26938729423568	-0.978944273952068	0.846546964734423	0.307685800732059	0.476708897727411	0.110048835205291	0.138828169342003	0.235634982782922	0.3528358081717599	0.717567608882697	0.946635499607613	0.558506517597073	0.8281114729996069	0.6761039804942316	0.8184809829168869
YBX1	7.915954509017721	9.345952090803868	-2.5528121122776697	0.0990791159091277	4.63003169105843	0.189232597684239	-1.88795142947194	0.0155209001333207	24.307503814622503	-8.52054798206051	0.186121098190238	6.027201517577981	0.300982468667939	-2.08678154041477	0.0611173193261247	3.16436638003262e-10	6.75084165939602e-06	0.856071140025492	0.0001274089941765	0.7695929148433491	0.0634711557256805	0.952470024867002	0.0271518851540907	0.9986078283076544	0.0931707226505892	0.9745072035200822	0.584599131264859	0.9945053063382872
PDE4A	2.69083349054126	3.74022946643521	0.5362460256279791	-1.09957538367066	-0.497664571437157	2.00852981816584	-1.49717064823899	-1.2113633578547198	3.42266130648754	1.45111294130846	-0.644634012639422	-0.481020601984913	2.33303253714631	-1.11497822438279	-3.82662284878785	0.18511863619039	0.180690640700062	0.566192677960255	0.641364751795228	0.0439267435874575	0.293171947291352	0.003913595199701	0.5998660808053234	0.9653357146062508	0.8955276118763312	0.7649284324476394	0.7052086886168095	0.1967559986649703
PPP2R5A	4.09095972821377	4.912351297670071	-0.6405144113458621	0.0410173476469023	1.57370267605664	0.4966591530967829	-1.4144627347108998	-0.931327543748256	6.282961450361889	-1.09013258620077	0.0342158350187769	1.02263097610467	0.3916337731375239	-0.709226091217271	-1.9992002463344	9.10712943588342e-05	0.3012257335574539	0.973378377250095	0.330584309923357	0.7035445920212379	0.494387381896582	0.073485899352162	0.7122456792287359	0.9986078283076544	0.7482327625394377	0.9685533295047684	0.795858962919423	0.5208110787566441
ELAVL1	3.71144617759647	8.904398811267221	-0.341767803807927	-7.1919134593593	2.0800577554145	3.28397118749439	-4.77742440908011	-0.4416281366336379	2.93460921386517	-0.9121052994419392	-3.33296942921132	1.91612116716524	3.68683426048821	-3.31072032609	-1.44519567215513	0.188119805244453	0.3854932996808359	0.0079500088000319	0.0873376731553127	0.0050046704506301	0.009049191872027	0.182220175275659	0.7705615338308528	0.6038551524497118	0.5257149170280967	0.6727607266632213	0.435878439632249	0.6894011401324741
DIP2B	2.17585964156723	0.792741125222721	0.8431157375935892	0.3683448727373429	-2.7474936490132795	-0.2415517468105389	2.6393502805650098	-0.505329773525376	0.6855878066288491	1.0402116269375	0.227987534658248	-1.28089750262079	-0.13321929630138	0.951684300475814	-0.7237526049596559	0.508554202200512	0.322738157751463	0.8242500326156558	0.22913783747987	0.896662667150316	0.363692460936058	0.485803519207181	0.7281508633490013	0.9986078283076544	0.6740103444590033	0.9932611318659438	0.7333582485502664	0.8738379938511994
SMARCD1	2.28984312430324	4.28927301394354	0.670837713875172	-4.33069799649316	-1.2706643265105502	-0.1832904344528169	0.579145976829529	-1.6708011141136798	2.02003453844538	1.4574231809575302	-1.8917865032598504	-1.04213667530826	-0.180519391517953	0.378486879071892	-4.1898210425835005	0.253524278709813	0.1789859970522349	0.0879924441523033	0.3240879031231189	0.8607068135104449	0.7137846173854971	0.0023181328793178	0.5984053866534407	0.786952007459061	0.7436955564525028	0.9888623966360784	0.8932301590306377	0.1649698856482715
NFYC	2.92675136601162	2.78877033581877	-0.0328606916880309	-9.68236278648056	0.1986639527560199	2.7620114441439	6.409778285834809	0.170793753871376	0.6677115160384921	-0.0218665361272135	-1.47401600945959	0.0495933576142835	0.820265420089213	1.29956490794788	0.140463533567882	0.6228077377812571	0.983031526047825	0.230092888689931	0.9614822093436508	0.4326105322165871	0.22510943947924	0.8913204094868359	0.9947799214402696	0.8493406903567284	0.9888685950636278	0.9307591155691264	0.6711565349040054	0.9817170884550596
ELOVL1	2.9512405659005294	2.30209113662799	1.71660997785768	1.26998738114606	-2.85418624559777	-1.40290819648636	0.242285129749603	0.1781675675480419	1.6845765170122502	1.88889263405142	0.637892990788579	-1.14801468977221	-0.64876252815715	0.0720718078412507	0.228779052440231	0.122973703586533	0.0882227437834433	0.53787526660791	0.277683984892785	0.531107527977134	0.94396586852161	0.8236514351914158	0.4769245638400658	0.9625491932277016	0.7129556254317149	0.9513807822146364	0.9789678833621012	0.9686230025029458
ZNRD1	2.9459455118671	3.39815505917534	-0.6567298502144039	1.80129052919202	3.3885312056882	2.1160977900758304	-2.9545327885439403	-0.136579432771175	2.47868330041377	-0.65315431337518	0.894342330053421	1.29150041518267	0.9653325900173828	-0.858053737849254	-0.1719170265272289	0.0326162865661661	0.5283872687396671	0.3921554712636679	0.2255827382012099	0.3571426225166589	0.410956759752001	0.8669320655535551	0.8454020116146286	0.919436168803076	0.6734079577857328	0.9102814808498196	0.7555968401017363	0.9751924954989228
MPPED2	1.87554658128842	0.0126751970640248	1.0664621829646	-0.152712399356521	-3.5558747305538	-2.16944471594893	3.9337783773180894	1.52227846256467	0.0109677002672618	1.3727423687216398	-0.0951958531002114	-1.7019971443282198	-1.19271603838124	1.44588677839705	2.2670631968329102	0.991464939971912	0.199831703304608	0.926039856171032	0.1195852056209459	0.260512418724996	0.178811237862397	0.0468035561066384	0.6213309604020013	0.9986078283076544	0.5778269896465302	0.8639023435102934	0.6461862459670856	0.4514242270045555
ATXN3	1.9194502988712097	-1.1361101911643	1.46157086561717	0.841745699942163	-4.32007862533796	-3.5220431750665404	5.916965452797849	1.2759790136629598	-0.531966268195083	0.971561689538822	0.292568842079268	-1.11090035808733	-1.04882003858163	1.18434465671161	0.978811084784249	0.6063649483423741	0.354181942776985	0.775832227218346	0.292607454295956	0.318947782284169	0.263662213624667	0.350758924545674	0.7531164545857962	0.9986078283076544	0.7254988350060096	0.8900954932086778	0.6862057196317042	0.8164002084546644
GOLGA5	3.2174903106489503	4.062125348172319	-0.0859808141505448	0.269098725298999	0.26582216978863	2.02967420413444	-2.40035420471498	0.1240309948716899	3.1964538455491502	-0.103726244915975	0.142045703375068	0.112850339179237	1.00980113653602	-0.7557272103861591	0.178095381368004	0.0095489807173638	0.919437387316731	0.8898649574170899	0.912382511417043	0.336399629294815	0.4672408009682749	0.8622041662532471	0.9788683230195984	0.9986078283076544	0.9781899751046712	0.895331443377659	0.781239091849231	0.973620534239494
FGFR2	4.13395440664346	3.07756683850746	0.437171954506538	1.54089451849188	1.08333840445552	2.2935683995631297	-0.6467349091620921	-1.18263675873364	2.34748452140721	0.924731652360506	0.7209682429061441	0.812299350986646	2.04043184900704	-0.371070960683423	-2.92927609807385	0.272524774473333	0.37922464559133	0.535639857575915	0.436517485680169	0.0707749209399349	0.7188853447255021	0.0164006589841438	0.7686788488585963	0.9618088070717132	0.8121436710632709	0.8097761598367264	0.895025030157031	0.3426672749829941
ISOC1	3.5368970788586096	5.04470661134371	-0.940656773393633	2.1000469724988	2.03831628769162	-1.85845216667949	-3.4149093154739	0.878219165188182	4.50442233514005	-1.1312702600774298	1.24525135586295	0.946304519961782	-1.03438927919471	-1.18503162215556	1.3774201380860098	0.0011353212741882	0.284341295136916	0.241428284751885	0.366297954878171	0.325320979004339	0.263402599392401	0.198427373421156	0.6977551488960807	0.8553624156551667	0.7712760284482301	0.8921666856867773	0.6862057196317042	0.7071997305271506
TRMT11	2.07794323768358	1.96422884512685	0.917706298529124	-1.91247345861089	-3.30884161760688	-2.12038181100879	2.7915973038753505	-1.05672638228422	0.849183411357826	0.715939023030283	-0.496602487583317	-0.992717421738822	-0.753871966639273	0.6631432591640359	-0.963005338833751	0.7289854583911569	0.492183305536551	0.8364144800856379	0.344817701772926	0.469075985645996	0.523290888311165	0.359880261920777	0.8263370579365138	0.9986078283076544	0.7568113487207139	0.9374175523857456	0.8105607794815232	0.8226418945412703
THUMPD1	3.68182165860932	4.186648025267201	-1.10711861252406	0.404584676475261	3.57859667332897	0.514509939087604	-1.48060023633843	0.1043034684528159	4.77128338377438	-1.64826198346872	0.304905610102809	2.06961989574069	0.3580015708882129	-0.6659882475632011	0.206742627434415	0.0007555851928093	0.130316616830483	0.766689475986544	0.0653253929734959	0.727783548196452	0.520485167057415	0.840359751267029	0.5434238917571402	0.9986078283076544	0.4896489164108298	0.972151316637078	0.8084042276799627	0.970361309892049
MSANTD3	1.7037665709033605	1.30068241143566	0.410134711814864	-0.695747353876117	-1.70680987579278	-4.4211733948473295	2.96730925591869	-0.244985510802626	1.39872000042406	0.593638118518803	-0.520295038094604	-0.970239333128205	-2.9171587401233	1.3412470066800202	-0.421349983268644	0.192137869790273	0.565939174998239	0.6141811165280661	0.354808954694441	0.0153750892324385	0.2095064691318589	0.6824128943714399	0.8645406583833134	0.9796480378148898	0.7636711722402213	0.7205816200217358	0.6684616335257795	0.936975357347224
ATG2B	2.28207759361656	2.52870501053138	0.627487621625188	-4.928684975106219	-2.03338724795919	-0.594195622655061	3.5521191413842303	-0.554678279911967	1.58589115452728	1.23403342964354	-2.0611778883239498	-1.49432533487271	-0.51344577476834	2.08620159338819	-1.29227031376632	0.337594267272885	0.248442288010011	0.0954784446967998	0.168001743847503	0.619672256923149	0.0658716718885064	0.227936139654287	0.6709364571957231	0.786952007459061	0.6197178040997807	0.96140168170776	0.584599131264859	0.737823431976418
ARFGEF1	2.76084054659553	3.06519823448684	-0.726503469363374	1.63796888730977	1.62225091812296	-0.214840599799958	-0.8717900666388709	-0.62955314910066	3.23302854466836	-1.01629492806771	1.20881182403403	0.890350208244631	-0.142695486331392	-0.374120956257796	-1.11373729523161	0.0089747804843574	0.333446772000432	0.2545408339533719	0.3941939030230421	0.889364885799247	0.7161248600362429	0.29144515105517	0.735884395902343	0.8599572189111375	0.786042577074207	0.9932611318659438	0.8941523814834984	0.7812011979632747
MTFR1	3.07665207019162	2.10686599013188	-1.28844312643669	1.9498621180649	3.88936878573445	0.338358362895943	0.116135188950018	-0.601121391388554	1.23483027872984	-2.0255572248180203	0.7353964155649159	2.3810429251712097	0.252780181219155	0.0586674875848392	-1.23148441648264	0.423018567487598	0.0734597740529909	0.503232522453234	0.0400428819112393	0.805971096818208	0.954466174888452	0.248820575249842	0.4519488949229721	0.9544924335330852	0.453364659423372	0.9831135028179604	0.9817706556340868	0.7586002072138409
FECH	1.52435524046228	0.407962418188467	0.68508823571116	0.0055237478047881	-0.6887069183134611	-2.3124484941942405	2.43162247668946	0.2312378365875539	0.496386586230166	1.1512400114821295	0.0048005105551877	-0.453425263108282	-1.74184279992906	1.26365484436265	0.463093043985437	0.630350899912216	0.276415831759034	0.996264177974784	0.6599228006613069	0.112150235325964	0.235017402784047	0.6532118487547239	0.6911684646159992	0.9996656594991216	0.8997206303183534	0.8159875902569125	0.6761039804942316	0.9290021413336278
MYO9A	2.38969132437447	0.278937570906452	0.308646748431166	-0.1912108602679539	-3.8088690482334	-2.54909814935095	6.105889933864809	-1.21104497972674	0.2574981967806239	0.524731272639608	-0.108335579248579	-2.53851414243086	-2.04843999523507	3.4178424450505496	-2.3722476439016296	0.872417785184558	0.612448035204471	0.949012155295208	0.0303532794701533	0.0687221830442096	0.0072574413288728	0.0408510592498659	0.8835272123313221	0.9986078283076544	0.4357579908537809	0.8063293723579491	0.427285872878772	0.432945876951148
PFKP	2.64996646549936	2.2512677134132297	-0.496236737632452	1.15282746220303	1.22673127603043	-0.491063367138667	0.4326567969248289	0.119471475649683	1.7996246366860198	-0.533945162607861	0.6449540062797989	0.5157766453092739	-0.2460218563864439	0.141869622066228	0.162501849456365	0.102114658338199	0.605044802000516	0.533473150146088	0.617220797930436	0.81064139027713	0.890000477963484	0.8741474314335219	0.8809952504791068	0.961071751724182	0.8893895173111029	0.983396867817386	0.9624965262747712	0.9761815201288936
IDI1	4.19021294559604	4.22553183874151	-2.02168343465516	-1.38327648344069	3.4355397717472296	-0.0638203308643026	1.34952719287337	0.592655728341921	4.242332536899211	-2.49901515028699	-0.9317517834094972	1.67515577424144	-0.0390022305174974	0.5509078003589201	0.9854172251002372	0.0017101044913078	0.0314999496741591	0.3734133189471479	0.124841978618224	0.969656272390628	0.5937903327199371	0.3476607961433449	0.349180364568784	0.9137390121974088	0.5841619807039051	0.9971639161327512	0.8395575665090781	0.8145578936486947
SP100	4.57993601864083	5.14510296096579	-0.349305228890334	0.545765449535384	0.245219221295131	-0.4350709655113259	-0.9381521020065108	-0.199244619363191	7.564641002738219	-0.725892001344101	0.5358997651267511	0.192349320000899	-0.410991531866944	-0.540638173780213	-0.498448572437065	1.9156477669241896e-05	0.484547237996919	0.6037423247507121	0.851318602421611	0.689747512781048	0.600590876880053	0.628948068951737	0.8243223272647439	0.9756265621400112	0.964508005335132	0.9685533295047684	0.8429860432076681	0.923647642973208
KLF6	3.82222323491682	2.62646810721812	1.8103277682622	2.77918511866108	-6.183179876826331	-3.8191728077123694	3.42272034716837	-0.408342816029048	1.06706736473165	1.78903326187376	0.7786858793547858	-2.41629414908822	-1.8516719924894	0.9959355001433292	-0.447667668966387	0.45349785107952	0.107199683459255	0.50031428594232	0.0378158136237805	0.0957862038042001	0.345269909519066	0.6648176675445171	0.5040278932146834	0.9535676362782008	0.4514314897123004	0.8159875902569125	0.7303418874423405	0.9333954236559424
NEO1	2.1538145079471103	0.814331683402718	1.09277452395804	0.0005168557131599	-4.00229998403858	-2.3828806132186298	3.27588160105298	0.8711571794619242	0.93455896503318	1.81283807919224	0.0004213424944283	-2.49116683490293	-1.7267787700513402	1.57765908225724	1.6975709677126598	0.372033133493616	0.0999385138194599	0.999672104216466	0.0319263265453214	0.114910313060989	0.1457232051088509	0.120438060045136	0.4939425563091115	0.999829337249364	0.4392650733809944	0.8179935061058534	0.6241229173465458	0.6186983881646435
TRAM1	6.49516179844317	7.46472617987737	-0.7624184274626291	-0.8784434848827251	0.8592764618441991	-1.10093586497693	-0.6538403848261529	0.207916926933293	17.362703841679302	-2.44627323061042	-1.40016293283232	1.05354747254889	-1.5835758982763002	-0.627668519739855	0.756836576143697	8.51054543652571e-09	0.034476941920318	0.191717977967184	0.316880609343541	0.1443726899223469	0.54428680965344	0.466605002464483	0.3578484139445651	0.8418009905939019	0.7383238424883297	0.8281114729996069	0.8205542050298016	0.8646327205308227
TNFRSF1A	2.7971886043046497	3.78747345630099	-0.4744294249387029	1.11013584188059	2.3323709900031497	0.998842495604826	-2.9240416912253906	-0.432596584129662	2.9262128668020497	-0.493503149467746	0.5612436965537521	0.9269234012407528	0.4759076271192829	-0.8931021422764079	-0.5680275059097659	0.0151385890515113	0.632315173626298	0.5869872544483579	0.375795811160008	0.644366352375515	0.392787935813177	0.582544932582464	0.89246138598596	0.9698074704187012	0.7755879184180943	0.9646734187793472	0.7476540832184563	0.9058556809768684
EVI5	3.49606641330621	4.33656919424857	1.27698869642573	2.6801953254931403	-1.97040144396838	-1.57953207544104	-2.8699518546261205	-0.8432507175039891	7.78571573213202	3.39478076662373	3.2329698371713502	-1.9659858782851	-1.83686041590157	-2.0104730880993	-2.5780866334363504	1.4924227310943698e-05	0.0068307219092089	0.0089756732018873	0.077660565095097	0.0960912144575359	0.0721177542280524	0.0275064445864096	0.2358661576347456	0.6038551524497118	0.5154303511757098	0.8159875902569125	0.584599131264859	0.3959425878368167
PKM	4.47707352752942	12.9415423334057	-1.77048999453299	-20.202897572380603	5.579110810180231	4.73204617611475	-0.447364007876713	0.5278821893217801	1.41298978997493	-0.7702388412191821	-1.98011502981677	0.944592051927676	1.01659843153992	-0.0581876536198791	0.314575413105052	0.353469085810661	0.4608963254645949	0.0761350015945353	0.369144544749691	0.335654146014738	0.954864192561912	0.7602105959966909	0.8150432908910134	0.786952007459061	0.7728783753166358	0.895331443377659	0.9819303818006576	0.9542473329432892
DHX29	3.94548443553744	2.90732826666954	-0.7055681504861809	1.98391597105036	1.05953065015674	-1.25339339853888	1.50266700393331	-0.9357055359541891	1.502890112796	-0.668614187965581	0.607498728553455	0.396460651552885	-0.58991592098592	0.481896746644735	-1.14079951903702	0.4968893854340829	0.5205167833663379	0.703065882230468	0.7005177831273539	0.568974899592209	0.640911908614939	0.282564538464676	0.8413576465041736	0.9949937728851734	0.9171492590293676	0.959046110611671	0.8610974796466437	0.7741057789486367
DNTTIP2	2.5526840855354704	7.17734259636937	-1.27398185931998	-9.36656929934135	1.59471575477976	-0.561804491824864	0.206855023186748	-0.114336784253223	2.0528116103356298	-2.24111692076625	-3.3165535167102904	1.08256146969253	-0.464505251548986	0.11296270592078	-0.260518741516991	0.2630131688776089	0.0517487113252075	0.0079921339513644	0.306920840175732	0.653267702616689	0.9125335694672	0.800307102080649	0.3991051139980529	0.6038551524497118	0.7300700863490722	0.9646734187793472	0.969690436131832	0.96321247483797
RRP15	2.74162662171247	4.62406498061896	-1.59134959477932	-3.44487646211272	0.8505282627824041	-2.84687962575055	1.32132840995226	0.661623297632165	2.50989289219175	-2.5303203937219703	-1.28903904083496	0.5253831174376811	-2.17613516720077	0.667024327137128	1.36294730920124	0.2114739007503329	0.0322184103373172	0.2513388694077419	0.6115871535078641	0.0567746346774344	0.521339318750521	0.205410145767095	0.3496960378013912	0.8592307120764456	0.8884486937126529	0.7731295794808571	0.809162435017489	0.7150656550604625
RHOA	5.69440077472796	6.422742780309019	-0.541681728994937	1.46319586678629	1.68949245213549	-0.245645519197671	-2.08592302579393	-0.169965679550756	7.025250222354809	-0.833411908669305	1.09554556915446	0.9980887507473772	-0.172925226360933	-0.905395737662891	-0.3056113398699019	3.60427842927626e-05	0.424071395045116	0.298960803195872	0.341774532241875	0.86616017347728	0.386550060015636	0.766167579632947	0.794134879629316	0.8757023957031616	0.7553540106633279	0.989705753439732	0.7459403260465157	0.9542473329432892
IARS2	4.20752112101526	2.442307743349	1.33905816546941	0.680079997791837	-2.2831804910585096	0.941275497026485	1.87001236254228	0.943174213231506	3.35587176901263	2.9330845007342594	0.665594664346968	-1.7752391835207295	0.834550323757371	1.05519135143021	2.337678539941	0.0072928464455897	0.0149615592156426	0.520726454365521	0.106245274022528	0.4234593410388189	0.3161641711521289	0.0415034848049001	0.2792361538993714	0.958276948813959	0.5542392893885961	0.9307591155691264	0.7133869825379314	0.4347057705346567
IDH3G	3.72532902255811	5.23006024806053	-2.11029726247208	2.50239709822225	6.592313025902751	0.8027867184590591	-4.68894778043036	0.4641783375520279	5.22173018028309	-2.63823642681571	1.62226832523376	3.28181234396046	0.493435386832644	-1.78845136945996	0.8069062928507091	0.00038890250285	0.0248089535513328	0.135811313908003	0.008263588652783	0.632361371506745	0.1039886592638819	0.4384904299904539	0.3255517493750751	0.8091447639132769	0.3108998782372787	0.9646734187793472	0.5870504639520517	0.855925563298482
ROCK1	2.866786026233	2.5204796098983704	0.250828811809557	-8.84012197779518	1.55524936750592	4.606161393523809	5.54110164959553	-0.0067349841389168	0.589443390551428	0.179075377016007	-1.38388124249704	0.4158634173525889	1.44563949199907	1.15222625528571	-0.0058953384004411	0.646990222486473	0.8618450215511909	0.222466446228126	0.6868850020221011	0.181351728781422	0.278162500533719	0.995422856722995	0.9606448974741164	0.847786939047824	0.9096646289538658	0.8318874272934453	0.6939849130245236	0.9981903857490612
CBFB	2.85269862105642	4.18018945129152	-0.7538452730448509	2.2100799467555	-0.25856778980826	-2.32726651822263	-1.9126900941263705	-0.504627978230238	4.70435329905416	-1.09424035410568	1.70276233543708	-0.148095975487716	-1.65000916203173	-0.8555790657351979	-0.924736041556625	0.0008360280130976	0.2995057341609339	0.119438319911504	0.8852106712116191	0.129954519832262	0.412261126113557	0.37687869365404	0.7099296788115361	0.786952007459061	0.972716808901786	0.8257939102597044	0.7560522658409903	0.8294424655959227
PDK3	2.86616983672111	4.12426981104886	-0.997985734735012	-0.0357501075441261	0.8740714715310308	-1.63541020469194	-1.0257338578333002	-0.0878367548868172	3.5863461388194304	-1.13153969460737	-0.0206660195223743	0.386973788443581	-0.8767894949969821	-0.35807882737269	-0.1292285212396449	0.0049591154833589	0.284233192213883	0.9839186162280608	0.7068831199444449	0.4011734235599249	0.7277274937910101	0.8997391034488471	0.6977027153397848	0.9986078283076544	0.9193484913454604	0.9223281180250568	0.8992407283952003	0.9822884565882908
HYAL2	1.71972551336321	-0.2328809397411149	1.27524271830347	-3.70720943603782	-2.31986237226491	1.02270681852385	5.81964747168049	0.553795824315543	-0.0834392970632496	1.12076883736205	-0.8093736343759051	-0.7540116023289641	0.385912141171629	1.4666888492215202	0.542874421804032	0.950908204952551	0.291399515401203	0.5660164655076451	0.468969223215007	0.7080464460141809	0.1753182691193699	0.600050312775082	0.7037025987789676	0.9653357146062508	0.8280452916576438	0.9696162090122696	0.6449191431868461	0.912102280853218
RASSF1	1.90765490572094	2.3358683417037995	-0.615811620671719	-2.4747374031311296	0.539277822961575	1.07671363302906	1.1734030488878102	-1.22304971865419	2.0226637233724	-1.00394421004462	-1.27547254745771	0.33639780248066	0.8088425444606758	0.5836096335224829	-2.3947960251763702	0.561892023994053	0.341630991756557	0.6611306878773751	0.7436753050412929	0.43850585635058	0.573321860456952	0.0393103351967207	0.7428172919715149	0.9876503681582478	0.9332486979332544	0.9320809766448236	0.8323952461629102	0.4310357982439906
IFI35	3.67805292145122	6.12089274999292	-0.791270527193207	-5.57643501292535	1.56163710319074	1.70127564806733	-0.409814140059534	0.303853997741776	2.61693262288677	-1.42837343009282	-1.96859593634939	1.02017586780028	1.34875867554657	-0.208320698619519	0.683138542640084	0.1894993363871789	0.186954437080715	0.0791010849633797	0.333690472498107	0.210028385350063	0.83957469099454	0.511549140953001	0.60811220860383	0.786952007459061	0.750798561836844	0.8410552566164062	0.9444187965823072	0.8808774226688211
COASY	3.3492334017107304	3.39210074973369	-0.548697279858399	1.5321271334994	2.6153816795876	0.992066814247948	-1.16408039008622	-0.6790587666126721	2.6170789655185698	-0.562646386329226	0.8139737092998051	1.04304916213345	0.477226499789582	-0.358791117453047	-0.879188174011643	0.0257263605217334	0.5860672280629239	0.434614189758628	0.321485025625629	0.6434592404227989	0.727210762226733	0.399932643964674	0.8742237410386435	0.9321547185828702	0.7401439793670931	0.9646734187793472	0.8992407283952003	0.8412809069173216
MEF2A	2.27478366593894	2.3201318227684	-0.4649483807440839	2.5694669114727	0.709477012734608	-1.313053836554	-0.4255879487303089	-0.717701296088448	3.01732560837723	-0.801705472481149	2.4259246963256804	0.488071103922733	-1.0829724634847	-0.2290464475316339	-1.50832786747911	0.0129544972954216	0.441357531602984	0.0356981240692926	0.6360237773413161	0.304241960775516	0.8234492403475571	0.162396514361473	0.8046872131038992	0.7540248991444235	0.8930519183640574	0.8822358804896362	0.9373024452343736	0.6678528850084521
ACSL4	2.75084458839287	1.3313779324931398	0.9323953652680248	-1.1413901228048602	-3.69159160128802	-0.7570233651021608	3.93344678256138	-0.350033712805496	1.4492463265246898	1.44090607998178	-0.8678492158944342	-2.1296492231182	-0.519022423212988	1.79043808998021	-0.631446476726684	0.177892988302849	0.180180076745998	0.40582152023752	0.0590561546689202	0.615036477852093	0.103653154539001	0.541912626384632	0.5993190881559761	0.9217473964723478	0.4780481901879844	0.96140168170776	0.5870504639520517	0.8903077286535628
INPP5A	1.90415484620631	0.237354956331115	1.10528748416458	-2.56613139903211	-3.94665495694875	-1.1403554865501102	5.18899762858254	-0.44525151657184	0.162466310521133	1.06424628589682	-1.22334151339714	-1.43278545864793	-0.486599680321661	1.50785589085421	-0.4831457152114961	0.8741746902561041	0.312239847246682	0.249245176835176	0.1824311248331249	0.637030182200035	0.162515509999936	0.63939561989757	0.719724653001622	0.8589399524929058	0.6309011041090531	0.9646734187793472	0.6346260231854043	0.928982780104588
GPKOW	1.9740671983543	1.05514533997155	-0.301385637130164	0.532362893248512	0.426199872919336	-2.07731726426759	1.98554732346046	1.16552742216179	1.16410042548973	-0.459243376828917	0.4178899195347449	0.252319758779903	-1.4335456864853102	0.918901918480503	2.1786316028357	0.271404616096891	0.655880279775022	0.684859091601156	0.8059043003489169	0.18221937159723	0.379777823113702	0.0543711075632013	0.9027129696160282	0.9915659274701356	0.9549735415875352	0.8318874272934453	0.7435159434191266	0.4706222541807506
GRIPAP1	1.78889849235321	-0.65180948660607	1.88462079604455	-0.0036543080091753	-1.77062733630995	-2.9438917191276097	4.564890741368321	-0.395216851748431	-0.502998670786054	1.96636510664569	-0.002053821985565	-0.743062102751657	-1.38843507375735	1.51464474315646	-0.488235259562319	0.625857979239093	0.0776116665050595	0.998401682528519	0.474538682865569	0.1951534314209869	0.160811183187503	0.635911548437483	0.4609135578526037	0.9996673487701206	0.829981614352498	0.838790565662877	0.6346260231854043	0.9273517939867862
FTSJ1	1.68940857073901	0.925264234497987	0.6895587307391771	-3.85887004403682	-1.32491128356447	-0.537465594871401	4.646330137326349	-0.184198841270423	0.3080626592208679	0.526919181619222	-0.784476763677749	-0.3906556975259621	-0.1847816407836379	1.09038917687291	-0.163315365862726	0.82595042913399	0.610987936836205	0.5782341180820041	0.704589505526598	0.857297927994376	0.303047222452904	0.873788333074714	0.8835272123313221	0.9684187478350283	0.9189033919092736	0.9881919214668856	0.7090892571523683	0.9761815201288936
ATP11A	2.29108580617334	-0.0326206470652489	0.485462528047943	-1.2477435668093402	-4.37853369974985	-1.5031364298870802	6.02746803173378	1.8096055479609297	-0.0262850262775944	0.58913701286743	-0.7366080855071421	-1.93646026445798	-0.7727923463809492	2.1077878203415	2.52618346886726	0.979547142455342	0.568838572937714	0.478285311354147	0.0815576399683207	0.457521976728555	0.0612697206240296	0.0300669674215838	0.8660207500460804	0.946635499607613	0.5169995029512056	0.9326822278750384	0.5838284910865429	0.4113621409142721
LAPTM4A	6.32588046857631	12.9145663895362	-1.11152066827467	-9.79602742825647	1.22723964859721	1.05850430279167	-3.85010809756282	0.7684338687177781	2.8091870508648102	-1.20323127105419	-1.95530537001026	0.484378134684714	0.495296868380823	-1.07412554776774	0.944335117399645	0.177729512807466	0.259581303342108	0.0792815921967228	0.6394955370526519	0.632083044978057	0.310592836679497	0.3694981123903789	0.6812632966016041	0.786952007459061	0.8949600023185429	0.9646734187793472	0.7099999869877127	0.8256829535071304
TTC7A	1.8627661993110296	1.20124903969918	1.21002472206943	-0.6291614785530589	-5.17100121530394	-2.33134401198943	2.8802923656406896	0.0191496173576623	1.08561669609253	1.5827725885452	-0.398541071363196	-2.5082727838127004	-1.32844149375646	1.09461827415395	0.0281704634950482	0.303125379427635	0.144555393951695	0.6986081832960439	0.0310042340070387	0.2135506849702189	0.299347872795793	0.9780804619644472	0.5640056937835136	0.9935948226029814	0.4392650733809944	0.842355226455833	0.707817195154428	0.997120396950928
IP6K2	2.43090328825725	5.394980818017469	-0.462313621221016	-12.178051452064	2.08365972646891	3.01591977598471	3.4252452810348903	0.292266885340692	0.995119739357848	-0.333384429612042	-1.8520861251176	0.578513620167713	0.996539365137598	0.7531198943166159	0.266036406281625	0.471020546571303	0.7464796256196659	0.095583409684017	0.576786865192456	0.3447120569206519	0.470416680490426	0.7961591519805609	0.9274066545912152	0.786952007459061	0.8736798040849497	0.901158201452624	0.7825689970579508	0.9620835915060948
SRBD1	2.46621126012808	-0.0673192380797848	0.13592733562981	6.927316913543001	0.880978072032923	-1.63427023416302	-0.581868766968955	-0.4961520672277529	-0.0258795192425021	0.2337437599656489	2.37383016386908	0.570588129572167	-1.26729298552957	-0.298291711250908	-1.04580936467678	0.98287409400464	0.8204140012546751	0.0394227607436209	0.581988401268551	0.236540689130862	0.77220428195089	0.322746166358546	0.9500543113275066	0.7674165371035965	0.8759373089447763	0.8540732530077909	0.916166850149404	0.8003250372927396
KIF2A	2.40268202847877	1.45497172155407	-0.0556514225985962	-0.0595974780823869	-1.0703114333241202	-0.204249462370366	2.9056149633797097	-1.34846872013373	1.44416579205513	-0.0749391738585254	-0.0432476289742455	-0.561386931611641	-0.128571432598462	1.22444001521218	-2.1249434779279803	0.179283201603158	0.941741056516725	0.966355506365553	0.5868932709096489	0.900245812997785	0.248848444414942	0.0595260780406853	0.9838349820100428	0.9986078283076544	0.8776667542660748	0.9932611318659438	0.6792444071084175	0.4818250584067143
PSME4	3.42728245772377	3.60491508050555	1.08478881977666	2.27177121727683	-0.972024925594118	0.163114562574941	-1.9392936360326696	-1.3377242951741202	4.14678674424078	1.80703721490978	1.7913603300661698	-0.6010921514490761	0.119895765566675	-0.88248395369396	-2.62236702693184	0.0019901849465276	0.1008885653923259	0.103497749979547	0.5611557369260601	0.906940314500348	0.398232168487747	0.0254939455217734	0.4939425563091115	0.786952007459061	0.8656219022034871	0.9932611318659438	0.7498547666936884	0.387502449682935
SIRT2	2.7245706353745605	0.187135108239903	0.7094755912600021	0.358918702574085	2.64705481146847	3.1839630332937	2.14118379102086	-0.151779539385605	0.0849696115164288	0.4544983379403	0.116691924253115	0.650151127806182	0.9094652874245368	0.401788165433271	-0.117033671785146	0.93396262564877	0.659176341687585	0.909414494081895	0.530246546290843	0.38450059790179	0.696292661202891	0.909150529245418	0.9034613209294484	0.9986078283076544	0.8530327599864672	0.9206277284024448	0.8855783923454847	0.9842808690780812
ERLEC1	6.09371802817629	5.3527682921635895	-0.309532181341209	2.0215854953628303	2.55533727826259	1.6992899184080703	-0.988721970070754	-0.395457039854545	6.18270281367527	-0.963980926041336	1.46153470388376	2.94456382822614	2.2916618242098	-0.907003980094054	-1.4318539008578302	0.0952965700434909	0.360228113601231	0.23632253938557	0.0157933461580865	0.0463147933632499	0.387235839571662	0.185336019749613	0.757303939123184	0.8501692785409324	0.3772212338717957	0.7649284324476394	0.7462821935686942	0.6923398757966044
PITX1	1.9842232731575096	-0.8875693379600319	1.1040695948756898	-0.1992914953345139	2.03363586966105	1.19717549737153	4.07928960234507	-1.7452552751178203	-0.538158229467124	0.8865089019216751	-0.088316794718395	0.6592969068925849	0.442487123684395	1.0567131222370698	-1.61980529816914	0.602239180702346	0.3961623103208579	0.931368521716184	0.5245963577548429	0.667553875124986	0.315502045783706	0.136342534755551	0.7734189109241943	0.9986078283076544	0.8511214584389128	0.9649870641098088	0.7128918851405645	0.6379394851179904
MAST4	3.33695867455926	5.34477741865737	-0.8222216669252671	3.65571877409608	2.60830007779143	-2.0029149459198	-4.803128984347549	-0.8054704560450161	3.6256019108599102	-0.7108341446226341	1.68451595458123	0.89975433331155	-0.8523250533824099	-1.27980838910007	-0.9200118333617888	0.0046463138077851	0.493432570385014	0.122985633159111	0.389403843745886	0.41398058496551	0.229505606595446	0.3792250595706621	0.8263370579365138	0.7883389795436583	0.7854302257752789	0.9288869806032252	0.6729583392039737	0.8303077182243209
NUP133	2.06350491785317	2.34341086243278	-0.198533916510071	-1.1086586365604498	-1.79332157582578	-1.15900575860548	1.28499065622521	-0.5500438408261129	2.50462404548585	-0.288285328663298	-0.799446209806823	-0.987782460758093	-0.7720175883964171	0.565224892406721	-0.956451003243767	0.0311986847997537	0.779015232686969	0.442606873874845	0.346556455953795	0.457960354515952	0.5843780016293051	0.361395101729612	0.9376399487206186	0.9366446651913304	0.7585578589638985	0.9326822278750384	0.8364691686945145	0.8228003002453076
NUCKS1	4.32105401606035	8.17371300070393	-3.34184460649517	0.166406086940406	6.091976922172849	-0.685073382749248	-4.51550715512787	-0.3442512215961489	3.15229086330015	-3.09738422454154	0.0452761401859427	2.34146512441186	-0.364460661417306	-1.41801294745069	-0.4662406149207321	0.153365044885729	0.0127762685592068	0.965586811206438	0.0431104235819566	0.723707458459667	0.189813698149147	0.651969277052189	0.2715692492186061	0.9986078283076544	0.4607800497462683	0.9721263379659072	0.6536221694827647	0.9290021413336278
VPS35	3.7574602819248097	6.74989322256523	0.3763502196489329	1.1338551383713	-0.286499778175145	-2.4757373443309	-4.88612253005137	-0.180503175607861	3.63327328481498	0.5965227885868621	0.40983434230936	-0.172085718067005	-1.79914645371771	-2.11463068884914	-0.347252178571736	0.150675516599106	0.5655229665030389	0.703239927960579	0.866983910781336	0.104814630624727	0.063430556531224	0.7362587329693359	0.8645406583833134	0.9950384982040364	0.9688159816796444	0.8159875902569125	0.584599131264859	0.947940209548536
DNAJA2	2.6775643646119	3.6637127657953297	-1.5483646161471298	-1.47801378752322	3.13512283362315	-0.346054907671108	0.0982718530849081	0.3093796318956149	2.1942199023089497	-1.91476812754127	-0.53081648034927	1.5162487196771597	-0.203236470946876	0.0379284510100762	0.499305874776291	0.405833638047933	0.0877887424053912	0.7162931823914741	0.161518965166281	0.843285319055491	0.970551395182058	0.6291467564893249	0.4760287795560562	0.9968161529106566	0.61858412377143	0.9881919214668856	0.9883675684066936	0.923647642973208
FUNDC1	3.28621940639939	5.19266625062695	-0.161353365561674	-13.515176339702	-1.09251728036997	1.84354143274045	6.395942005956369	0.549140241284486	1.33683704786102	-0.219796991759278	-3.4400782097730898	-0.541200402174552	1.07807703170795	2.62794856670906	0.9119763788613	0.382219731958446	0.8309333510261071	0.0063311252658021	0.6013407214051371	0.308798504599589	0.0272552475284814	0.385395536606172	0.953655143464283	0.5894544486704648	0.8825369025694075	0.8850824514680201	0.5216037276920895	0.8337042846537261
RORA	2.60822830640414	1.73524213219741	2.7643395254656404	2.8580132713879003	-5.5555164992626	-3.24005291233323	0.127815690404995	0.3976986550763579	1.09204943025981	2.7286058764651098	1.28199953166164	-2.04087461206968	-1.33126232346925	0.0331537342108386	0.4313156604435859	0.300422171271597	0.0212441842836091	0.228766200229419	0.0685470087045704	0.212654267669659	0.9742044062375008	0.6753889627176981	0.3201520550171634	0.847786939047824	0.494522096878533	0.8410552566164062	0.9897070275037204	0.9358878236177716
TGFBR3	1.8315024139399296	-2.19063109974821	1.9719724836238304	-1.02303249709834	-5.59797542768481	-2.19853308624695	7.69429097306436	3.5323372575398	-1.59936863598218	2.3769493130371098	-0.547054326668221	-2.3777455969312005	-1.03211078058979	2.42545783947773	4.6055225292734905	0.140822080466718	0.038814052283024	0.59633732725849	0.0387613210577926	0.326335951234471	0.0357266347957519	0.0009718687927581	0.3678172638976715	0.971605535571976	0.4524442808358602	0.8921666856867773	0.5589883249468474	0.113891842090842
ATP1B3	2.34755596929865	-0.038422363937091	0.741439213272559	4.108465885079879	2.27400404041469	-3.18355945615174	1.60906770115928	1.811840507859	-0.0151646446560489	0.443649756944026	1.10553372804483	0.5511760491684661	-0.8915176904085981	0.301058757943938	1.3530946898851397	0.993972721305592	0.6677433973580171	0.872023357400137	0.593771682665895	0.394369965557194	0.769916292970124	0.208104964170997	0.907775284749858	0.9986078283076544	0.879900115057179	0.9223281180250568	0.9153639980071469	0.7187057577355618
MAPK6	3.74319858514402	2.7589661378765498	-0.323854152165391	-0.260699389939124	1.19006515835512	1.7050573262257702	1.38385254769514	-0.3436189609326409	2.21685817393297	-0.414088641489517	-0.1323161807015249	0.5637718438648449	0.957569966210973	0.5170001289642701	-0.5361631351955639	0.6788493507936421	0.6885017705773929	0.9683318973354978	0.5855662240456889	0.361824115632297	0.616911165029376	0.604292541220353	0.91048365493535	0.9986078283076544	0.8769730936500147	0.911324542322965	0.8492705195885001	0.9133651261887484
RAB27A	1.98152749696158	-2.21120646185955	1.25173363196049	-0.3863525038993259	-2.72748575815089	0.835137709123963	7.57405342217075	0.6599267425251569	-1.13492522606988	0.95622116777576	-0.153208699861288	-0.7870655258741089	0.280823975603287	1.7116758753065	0.559277363832265	0.282877581705711	0.361505631497646	0.881281170586642	0.449494650349985	0.784569849413738	0.11773926103689	0.5882782756974039	0.7581071724267496	0.9986078283076544	0.8158246767633753	0.9778787715551864	0.6018370733695636	0.9079658707951386
CECR5	2.29929971792496	-0.0971476087449869	1.44496439718102	0.1404528192618719	-3.1743099255823	-1.2249989846139098	3.8021622629425496	1.71409511865475	-0.0436561634661109	1.01507013150664	0.0448855174277675	-0.8021066488834959	-0.352577292573262	0.7150744749507121	1.35176714870942	0.966037907922251	0.334002228920867	0.9650822347430073	0.4411359306355739	0.7317233928353879	0.4909202748459579	0.206232108724256	0.735884395902343	0.9986078283076544	0.8131444155848943	0.9737581749241566	0.7948361007472502	0.7160783593778135
UFD1L	4.1588290781563	6.04360856696611	-2.99373367493531	-2.3515993857030697	4.86969961197347	-0.54592109965864	-0.0981460750306286	0.779304943923494	2.93056803300485	-3.187807956957509	-0.7205081882219209	2.1045678624939	-0.307612325124529	-0.0362741592036324	1.1716009517770198	0.2209832414743589	0.0110446193202825	0.534902372030204	0.0633975309439619	0.7651113548562659	0.971842931736789	0.270716121240512	0.2667442925044704	0.9615094258348515	0.4861484641689509	0.9745072035200822	0.9886209925699608	0.7694054348047604
LRP6	4.23848135380261	4.85155258983132	0.986151321018143	0.22166183942966	-3.18674471065467	-1.68834302626051	-0.702008323826399	0.0685251005874166	5.93145902531577	1.86091917318803	0.177788587534182	-2.18651506082305	-1.3483352390194698	-0.338025769309186	0.1440095455156539	0.0001447987978236	0.0923755135403066	0.8624388029778359	0.0536512306090652	0.207295535111036	0.742332863174237	0.8883537443502529	0.4846993167122618	0.9986078283076544	0.47373271022977	0.8410552566164062	0.9043352341925734	0.9810100398448286
PHRF1	1.80542861401275	0.1948757343982339	0.679690542858175	-0.73891598185388	-3.47911455977226	-1.83679348751864	4.35909312906883	0.225197847265213	0.14930809760677	0.7279457544752191	-0.399640251825488	-1.4147541593921995	-0.8846846677177149	1.41135925320608	0.277132399247084	0.884278767638693	0.483343163893125	0.697823986592942	0.187515585340787	0.397099504219136	0.1884862805067839	0.7873227708705128	0.8243223272647439	0.9935948226029814	0.6383306679988534	0.9223281180250568	0.6532266828209751	0.9600589704432227
NUCB2	8.596969976513469	8.922092145229609	-0.0063397683256032	-0.185305585401755	1.1540705555516295	0.7671989073091731	-1.32214437510732	0.598019718373393	9.99599304154366	-0.0102061568216332	-0.1497753252050019	0.699067264592344	0.540670080564659	-0.634079152246298	1.02982118263625	1.59540277554082e-06	0.9920575493023291	0.8839196031195341	0.5004457093181439	0.600569685286327	0.540261709552072	0.3273582607039289	0.9968908090678246	0.9986078283076544	0.8418127859039871	0.96140168170776	0.8197286758725423	0.8054055050398998
PFN2	4.22998312801219	4.6479652253303305	-2.9543358269162403	4.2926867674779	9.53675269706777	3.02144698884264	-5.01193488424702	-0.3447968019307039	2.07199045365949	-2.8372077629953	1.14660261403055	3.59982877813568	1.43408825969692	-1.53220109760125	-0.457035278860443	0.324057264491109	0.0194904917029998	0.38711688715827	0.005288714985104	0.1841568701056099	0.15868722544251	0.658190814309586	0.3117110411544795	0.919436168803076	0.28925825673064	0.8320180025020345	0.6340452696985415	0.9313081636422708
PTPN3	1.6546627244818797	-1.14002838169276	0.4803314879277999	6.89610375909866	-2.6131867394923503	-4.68221879198932	2.1256381121553	-1.18927559295029	-0.340118973337067	0.444288111563074	1.43771295747479	-0.927854069171028	-1.95671511273874	0.6142691005664351	-1.19368650701825	0.783137556286848	0.667324346793299	0.2025131744510589	0.376979139429567	0.0810470985276257	0.554044636176131	0.26271833333075	0.9076694361862186	0.8474325538953551	0.7765972100781849	0.8159875902569125	0.8231981249551611	0.7663048343666565
SLC44A1	3.0262619499382297	4.6821221516512805	-0.341917002870723	0.982756062001394	2.4887042238237003	1.07138886006099	-4.49130234075954	-0.0513535408339234	4.23638678978923	-0.436698350228772	0.578902357336822	1.18167531598597	0.597600972653886	-1.60074619109184	-0.0824055866255254	0.0017262597888559	0.671608669683671	0.575461659889646	0.264672931877186	0.56339329640987	0.1405160732556239	0.935950323553571	0.9080734947400908	0.9674896953330868	0.7034291628601842	0.959046110611671	0.6223094456043425	0.9896008865863464
TMEM260	1.8874416936822096	-0.5899166745132951	1.03495361239695	-1.94926513544273	-3.95073383034563	-0.570453269826598	6.4860984222352895	-0.461228354803376	-0.417738084204052	1.0598244305539302	-1.00894547688187	-1.51424705439823	-0.256566408816349	2.01186127659096	-0.528631020864628	0.6849665240346829	0.3141515855747639	0.336790160297721	0.160910590741954	0.8027147288384441	0.0719509470866103	0.608593299753459	0.7215977596697319	0.8941565686261643	0.61858412377143	0.9827383080284134	0.584599131264859	0.914538483694531
EXOC5	2.30149643312548	1.96579980608483	-0.322541975185145	3.39581151823498	1.5806540630249302	-2.54582317988582	-0.730662368699563	-0.6112277042870731	1.14935620785755	-0.366828799601556	1.19477468194803	0.715816544740797	-1.3663467614993798	-0.2617889387500169	-0.8626603145402659	0.578519313154066	0.7222192658111879	0.562905856154833	0.49097023755855	0.203429104426697	0.799210275733563	0.410189043381202	0.91812334248764	0.9639173781481852	0.8390407034036491	0.8396017013896104	0.926368368635752	0.8451203189611886
DGCR2	1.96731679823807	0.7908934455238241	0.6896943633768271	-3.5556792664423704	-1.6094163963798898	0.0649139098700825	4.37730567973472	-1.09119981101101	0.417652457899355	0.500050040872809	-1.28225233338186	-0.4428080325789829	0.0212485840166294	0.974152214977134	-0.9066042852195908	0.685027112934492	0.6278596089172901	0.228681017817487	0.667329418164412	0.9834653642777528	0.3529559577066	0.385940621578813	0.8895879249725608	0.847786939047824	0.9004151969383795	0.998437991949773	0.732776359276739	0.8337264605547864
RNF126	1.8725691328057	-0.0793433873932024	1.56148197469998	-5.874909921194099	-5.39306177707618	0.732930284520899	8.36377895294626	0.546162015892276	-0.0238235565552559	1.44142971554974	-1.1975212849289	-1.85612973998975	0.293745038000213	2.2489627814088298	0.5621247259215699	0.984352691278309	0.183337213677896	0.291552430628208	0.095167443360663	0.775378009626652	0.0506161975805969	0.5875208850953321	0.6034224823342863	0.8722633521274555	0.5364966923130002	0.9768334689903252	0.5746746947812551	0.9077472714198964
JMJD6	1.66141193884737	-0.312307104823604	1.22620426380214	0.5718672183980601	-2.6619997977722	-2.1872805445089	3.6134306602911	1.00867521582097	-0.178902174359153	1.01961204226038	0.237246882978188	-0.842020152905715	-0.791833144632828	0.885716777154213	0.96354353040088	0.86158719601946	0.33194588803774	0.817255007681597	0.419458118353382	0.4468339820693069	0.396569071926504	0.357996280190217	0.7351797145857876	0.9986078283076544	0.8016443582880981	0.9326822278750384	0.7490430544559207	0.821089410353549
POLB	1.86149954274928	2.3207360589139	-0.0132138762609135	-3.87361068368381	-2.27971577185602	-2.5961432045920603	3.59358667723398	-0.11344733809042	1.20888601873489	-0.0179876859848426	-1.27418777991383	-1.18697356147718	-1.61311304140768	1.51095826710336	-0.1835341065735939	0.453836332768784	0.986041136142165	0.31449677274775	0.264306743939257	0.13979703754926	0.164455178548384	0.8583471162126071	0.9954707327686404	0.8886040809865149	0.7033024969392602	0.8281114729996069	0.6346260231854043	0.9734552465660714
ST6GALNAC1	2.00315158619852	0.8244700183042071	1.19894668522651	-5.5588812688596105	-1.78674289439857	2.60970866422544	5.753853718939889	0.113104723149136	0.218344100220404	0.9223439401522	-0.964340793734771	-0.5168154515880039	0.878640932491074	1.28408353933596	0.0989312049105472	0.8597258362549449	0.380408498906373	0.393675641875106	0.617212248890527	0.401621430739517	0.230409010781886	0.923329513679049	0.7686788488585963	0.919436168803076	0.8893895173111029	0.9223281180250568	0.6729884105771573	0.988633633663972
WIPI1	4.89646831572939	6.3816952856882905	-0.380274025198945	-1.78366715778077	0.452869381475759	-0.369625542254085	-1.06631727036493	-1.2887408359361698	7.77380438201388	-0.632662874303499	-1.3827589385722	0.2816249735718	-0.273047090158795	-0.521947218665325	-2.5325332034152903	1.51243009694017e-05	0.541149477678441	0.1968347837602889	0.783972930455759	0.7903728951054009	0.613071542869098	0.0297414616031375	0.8524490759881598	0.8452514861877054	0.9474576701601752	0.9796233391881808	0.8468622100487151	0.4110951564962462
NDST1	3.0730314725610604	4.6075187339384405	0.4985824982460499	1.02404661492579	-1.7750710666278202	0.182294740000342	-3.32653949352436	-0.285901040037367	5.3036497532356295	0.869937176370223	0.7784273139171658	-1.09657357410372	0.133308678013034	-1.5114063300905098	-0.5890871916869069	0.0003457333764505	0.404732662764486	0.454341767524561	0.298532146606461	0.89659378431817	0.161622226798231	0.5688707112358841	0.7792411534891157	0.9429000396506476	0.7283499261664851	0.9932611318659438	0.6346260231854043	0.902024233046779
ASNS	2.2121367240443	0.931632148470118	-0.4069395158131489	2.89382673013477	-2.1090302573842497	-0.2755961479283919	1.4133548206568798	-1.5005955538935802	0.42764148186743	-0.495086752302061	0.8572911227492729	-0.95558448319907	-0.1547476254094039	0.527703659464436	-2.08126393923682	0.7452645317310709	0.6324005345748349	0.465322022639325	0.3631897152032479	0.8803199966194252	0.61026061296794	0.066391193789753	0.89246138598596	0.9438972663951566	0.7682088007086317	0.9931688713613824	0.8455669180612249	0.5000874652919401
PABPC1	9.30376713295152	8.07630652985059	-1.28415717068984	4.510829326699	1.95461199451854	-1.13757477951134	-0.9794656108865673	0.0397419519089125	3.44680220402466	-2.70074499406848	1.82619973834188	1.53395532995932	-1.0257866382079202	-0.6269239464636329	0.0874722555236045	0.147401166857326	0.0243635269547396	0.0978741096499331	0.159039045525787	0.331273126449187	0.546119402777156	0.932199634849347	0.3233996878282596	0.786952007459061	0.61858412377143	0.8937638282129697	0.8213342058170596	0.9888661279492322
CFAP20	2.33720316007637	2.90343478682701	0.150263666409794	2.01272885463316	-1.95724414022448	-6.15877553365971	0.127222221018109	0.626665808943837	1.7302729852683505	0.117771233162911	0.829577439688565	-0.60877323688632	-2.26417451991199	0.0309195152988982	0.611206073458063	0.11426465208991	0.908580878470368	0.426137342632521	0.556250342349255	0.0470338103832015	0.975942131305927	0.554701705668199	0.9759877141904684	0.9314806478630432	0.8646333823879047	0.7649284324476394	0.9902519394477898	0.8949098516636568
CSNK2A2	2.2418528696223903	0.4532347297449829	-0.603684572548879	-4.476971570398691	-1.21515087653154	-1.5971376366558605	7.13752748716521	0.0649596589072121	0.39328330982529	-0.669049934286826	-2.67744907017577	-0.5292571083009789	-0.8382327832511759	2.68878999461232	0.0893521820181154	0.7023644002860769	0.5186104670510681	0.0231940643552271	0.6081746757441789	0.421483609101577	0.0227468971369468	0.9305662543164028	0.8405326629116111	0.7198484750105341	0.8865815679025327	0.9307591155691264	0.513356464886776	0.988633633663972
EIF2B3	3.99029793498316	2.92967967923075	-0.672425508111869	3.8105084211439104	1.5031209370546104	0.244315292854455	-1.20824348823794	1.06924824891677	1.97487985928877	-1.6093912853376398	1.86867389427518	1.2953034091349498	0.253623459806625	-0.797419506719515	3.1365115831837005	0.256849386324985	0.1419915486356369	0.102558188491491	0.2264472911181839	0.8053909714348381	0.445513572717541	0.0117756112142517	0.5599537641528456	0.786952007459061	0.6734079577857328	0.9831135028179604	0.7705248718425929	0.312186692625522
TCOF1	1.96834278616025	-1.20785474046184	0.3756276554716879	0.3047810239722069	0.404810411950993	1.00073959034808	5.10304491431977	0.278265257933975	-0.730760365158568	0.316884348454231	0.1383972044681519	0.13446916024022	0.389007079469541	1.31921964530377	0.277934012795013	0.481696066832541	0.757847838978239	0.8926737692151829	0.895699530120545	0.7054256132442119	0.2165032394753639	0.786724720382538	0.929712981049406	0.9986078283076544	0.9753571500875204	0.9685533295047684	0.6686409866209745	0.9600589704432227
CDC42	4.78763000427705	7.38421851044554	-2.55418500349015	1.03606416774497	3.90883365300984	-4.24224776524634	-2.6985435053912403	-0.6673661444011321	9.30518107816401	-3.49829882112166	0.869271722082807	2.28760377930759	-3.30061548484218	-1.33890757197396	-1.30030268308403	3.06305472096008e-06	0.0057428049511383	0.405079473386316	0.0451975222137729	0.0080051723458759	0.210240491771143	0.222666040648635	0.2281415687880617	0.9217473964723478	0.4664885421999492	0.7205816200217358	0.6684616335257795	0.7317651515042782
RAD18	1.4587552921625502	0.1460892277361359	0.821287499324182	-0.872931362028175	-1.46786254002	-1.15172658031717	3.7708857493646	-1.42159927130493	0.0896975907697184	0.697068764170935	-0.3854880398402849	-0.486934930641258	-0.4406846098402029	0.989550570368635	-1.32403663697099	0.9302986332620852	0.50164287630681	0.707948923008378	0.6368008139225679	0.668815266421679	0.34573260393894	0.214956777206631	0.8316094848517106	0.9952273451256152	0.8931867039569549	0.9649870641098088	0.7303418874423405	0.7243365690425945
ATP2B1	3.1768633678560603	6.28104959558918	0.8925445590342379	-15.7617554711075	-1.42812590708159	2.6106061875413	5.16182341942011	0.7557355798286	1.07774041541667	0.7149375561853271	-2.2914684977904	-0.404127788513243	0.858327336111815	1.12679781986114	0.7175464374799121	0.447568808625435	0.4927746645493649	0.0457856770681601	0.6953567166925161	0.412736199309022	0.288649852262871	0.491074390360451	0.8263370579365138	0.7674535799919971	0.9146657993367678	0.9284822477545338	0.7021165441797806	0.8760706134529758
NCK2	2.06840761463592	2.81665012481337	0.8884296549052251	-0.475910920165408	-1.2389566650551105	-0.205142538029796	-1.13349914525915	-0.702544479864037	2.54659471979519	1.15869617376438	-0.2898601360541989	-0.60000249621127	-0.1151035162568319	-0.422935119547795	-1.07555424572674	0.0290329950257657	0.273501633649046	0.777844518486937	0.5618535828291011	0.9106415272188392	0.681293519012469	0.307391291644821	0.6905330475330195	0.9986078283076544	0.8662545220062748	0.9932611318659438	0.8795257690477132	0.793280574267225
MAP4K4	2.14217483230474	-1.4133411898953798	2.78640570446984	-2.1944773501380803	-5.38222849969369	-1.75577712312888	7.264353166772749	0.663239645321504	-0.843390787142558	2.5084061495631804	-0.93862463062067	-1.80139071337248	-0.657694589798826	1.87369711151377	0.675452933859534	0.418726733348496	0.0309971493337389	0.370040684538062	0.1018213012537899	0.525583676106904	0.0904565753547865	0.51470291441382	0.349180364568784	0.9120867923742352	0.5481828565782433	0.95004136737295	0.5861001387337996	0.8817263738097506
MGAT4A	4.248974599497799	5.02724953969925	0.4767217484804379	0.376603054980641	-3.4930888042021	-4.26790243902138	0.0669865521795035	0.8140098457533058	6.03969524589679	0.8335300837729509	0.3003467444181359	-2.31368371255168	-3.29797261664923	0.0319347336027629	1.62898893278264	0.0001253109180302	0.424007831945168	0.7700637549377499	0.0432353630098318	0.0080409859317666	0.97515250047089	0.13437119874068	0.794134879629316	0.9986078283076544	0.4607800497462683	0.7205816200217358	0.9902093674162614	0.634802365819084
RPL31	10.6186978540195	11.0594095268875	-0.181669756237337	0.4514739104331539	0.0894777323841917	1.25790342977851	-1.94784523171258	0.119717734649857	9.81901337203526	-0.40748851746333	0.242424222218992	0.0744680101255607	1.2042349485689	-1.27687461386961	0.2746669468234	0.112553260430715	0.693169555819034	0.8417721535419549	0.942185243789873	0.257133866071309	0.2322580787304249	0.78960852414914	0.9122728440563002	0.9986078283076544	0.9865808852548968	0.8633109627679992	0.6758778505406244	0.9602163085214208
WDR1	4.29624706636805	3.96692231139519	-0.793138024957197	0.0236159125770932	2.01895288835216	0.268644790247283	0.504449277347761	0.4607176347458239	6.89466169242383	-1.83012663238833	0.0280150456211695	1.7790515788853702	0.28600176046983	0.3540137036802249	1.3624754907575902	4.22176406247677e-05	0.0971556566821465	0.978201358274042	0.10558956670761	0.7807138702310792	0.730679274710974	0.202943352367079	0.4907221625792786	0.9986078283076544	0.5537238811579457	0.9768334689903252	0.9004541915516895	0.7111223680535985
SNX13	3.04082423999968	3.0513093647431	-0.453949909318377	1.53374004436726	-0.7357509689704891	-1.90898412370008	0.4031708664204249	0.0959489604111422	3.92386117674105	-0.77614271728315	1.38797660627017	-0.490062201104046	-1.55727797839481	0.211235834910504	0.208551061103561	0.0028484549625649	0.4556293880586409	0.1952887833052219	0.634663169197349	0.150460961701868	0.836945883130584	0.838985310004577	0.8107865604627017	0.8435068607156687	0.8928548159271383	0.8281399270077627	0.9431187552962406	0.9701673559410526
RPS6KA2	2.88737660954675	2.96999944196283	0.3000526006900039	0.1147429080273659	-3.6393920760189	-2.25864307177447	1.05114508888907	0.675370748928379	3.03264855551009	0.4385069004409729	0.0797476160513504	-1.97872034937147	-1.4551458078249198	0.436126516007069	1.18290859249357	0.0126199487718298	0.670340660402651	0.9380113377839492	0.0760342867583704	0.176290316594367	0.6720098188240899	0.2642055817196789	0.9080734947400908	0.9986078283076544	0.5136017749055856	0.8318874272934453	0.8752570065500253	0.7664777434078169
ING3	2.60688590884223	3.3006957320019503	0.2369029412336939	0.313749700491693	-0.540930764247066	-1.0815952110993898	-0.666211778697835	-0.755019169992928	2.41570972869761	0.3367701636798019	0.138669751731961	-0.296179407601354	-0.715428878338042	-0.284951711424377	-1.3051251411078202	0.4703107348912789	0.74400679603982	0.932045153793609	0.7733127828648579	0.4917057515339149	0.781983351604465	0.2233321042942569	0.9270884879960308	0.9986078283076544	0.9428492165192448	0.9462338774533512	0.9197964063117826	0.7317651515042782
LMCD1	4.73741447928332	6.496734823290191	-1.35646442056422	1.8752345386262	2.45841015646584	-0.1031422525022	-3.9883436042216895	0.525033463876189	8.584368799768761	-2.4535129253435297	1.64721635014494	1.6949678619549502	-0.0872961597516207	-2.02970311345819	1.2215385652726398	6.31725187520607e-06	0.034052450936188	0.130533752759419	0.120942199365404	0.932159437232924	0.0698392383007762	0.249897432041357	0.3572539615906542	0.7948626095357808	0.5783360965849493	0.9959747656863398	0.584599131264859	0.7594162989575655
WBSCR22	4.745200227259231	5.72051871003	-0.4002261028392029	-4.04460240431513	1.937002475537	2.88634694823912	-0.0353307235162577	1.16801079212553	2.75608632760086	-0.655501173417097	-1.33744887429022	1.11161175224264	1.95549879944059	-0.0153805208659194	2.28655879660977	0.186488532871814	0.5285425123372429	0.230115487134181	0.294168037312674	0.0815061166455423	0.988058471919375	0.0475585461969641	0.8454020116146286	0.8493406903567284	0.7263007035430171	0.8159875902569125	0.9963573208122668	0.4558283344509217
SEL1L	3.08523842279999	5.97681886210704	-0.8283454638975508	-3.69804187677257	0.549484249119405	-0.6448690888406391	-1.40201315896431	0.300666869127613	2.81945546316566	-1.64906141433267	-1.52285739908517	0.4112393225694779	-0.5967599068317979	-0.821996174136019	0.768560715837445	0.171620861206978	0.1335352464679449	0.159838410535614	0.690321318669388	0.5652396512676949	0.432244083066212	0.4616717629847079	0.5468822124172776	0.8226095734769703	0.911222539612066	0.959046110611671	0.7662093479438762	0.862014772620837
ATP6AP1	4.2182845491085805	9.41537120840833	-2.06414867651435	-6.09485437537076	4.32874627174986	0.855837046668528	-4.14263838991235	-0.1824329383711689	3.25388951751904	-3.1085835082224302	-1.94337929356857	2.50536227378192	0.626741221635795	-1.89244827524661	-0.374140627622974	0.152052556759484	0.0125474763920926	0.0807697970651975	0.033188598684346	0.546254191435614	0.0907941768194422	0.7169047718162479	0.2715692492186061	0.786952007459061	0.4424299605589879	0.9560971943739024	0.5861001387337996	0.944740559261806
TCF3	1.70369199759964	-0.0571214680664751	2.8374552932978903	0.8372627230999621	-5.22789876137143	-2.10999396136668	2.37949254295855	-0.2234108678891069	-0.0306570164857411	2.74405692511622	0.281179940621801	-1.88111910609016	-0.85648143203586	0.651222254962727	-0.2396475953113119	0.988451414369642	0.0226898530131493	0.9318769759709442	0.0896682250360339	0.412483825134307	0.530303801432127	0.8157867371730471	0.3218804073662412	0.9986078283076544	0.5271196607148123	0.9284822477545338	0.8156782013793462	0.9679639533373248
DAZAP1	3.50274053154961	4.10606199427645	0.0892408066598594	1.05132702702823	-0.846834207575181	-1.32283763742181	-0.887715932863356	-0.118295419684723	3.5262242484019	0.108296592358389	0.611359212031802	-0.389558354459327	-0.7213708325302829	-0.304652675037022	-0.17268034928229	0.0054812182421209	0.915902574119833	0.5546043059640821	0.7050306624335541	0.487204520410683	0.7668765545723342	0.866347641300506	0.9779192195403664	0.9639173781481852	0.9189033919092736	0.9444122599250696	0.9140597352881682	0.974944099974996
MBD3	3.08414847927732	2.57886909048683	1.21653227218071	-0.43702997162747	-1.99886281734762	0.898532450035673	0.433999703627709	-0.733030014631109	2.97733494711396	2.11466360326432	-0.3366139264869539	-1.25419757701612	0.657887218982321	0.2004076799255319	-1.46159933414846	0.0138707483340466	0.0605651096026711	0.7433652953536729	0.238294285096435	0.525464923470584	0.84517883185466	0.174551377368818	0.4196259617949064	0.9986078283076544	0.679248486646252	0.95004136737295	0.9471466318527284	0.68122846761669
HLTF	2.2069577127234	4.43623950263696	0.739915764273853	-8.980441474547538	-4.61279630108766	-1.5716348151109698	4.0110840489031805	-0.47406296496113	1.34617717321042	0.872240158401975	-2.11857380104594	-2.0118372110696	-0.823344946367761	1.4116199185714	-0.654658584713983	0.372792177220319	0.405745317307899	0.064826065744654	0.0743489481080112	0.4312139742282679	0.1913679142947089	0.5288663540754299	0.7796430778285471	0.786952007459061	0.5085569205619405	0.9307591155691264	0.6553678791757206	0.8862925914975387
FAM50A	3.6939677441146	4.50102038097203	-0.255158636005428	2.56954486651015	0.39654288878352	-1.11853727123195	-2.66551592216886	0.3242370224170089	4.44821948660485	-0.3499623558932999	1.7115435863376105	0.207997108200093	-0.7055822567121391	-1.02580587286946	0.558915940055172	0.0012385671588558	0.73362564771742	0.117764316634883	0.83940626382234	0.4965551972778599	0.329156899625437	0.588515738114867	0.922045911482578	0.786952007459061	0.9623979455796612	0.946841995571542	0.7222530200412215	0.9079658707951386
FAM3A	2.9116311753601	2.6844545914597004	0.008542862322273	0.828153151888016	1.2141615662763798	0.5539740929191421	-0.7311659187814219	0.560816981966742	4.11102879909927	0.0188599441458837	0.868494059655506	1.00104604570217	0.529272396277512	-0.4530962325957159	1.5263661465303302	0.0021070832236607	0.985323832270057	0.405485022879313	0.340411446013566	0.608164455523041	0.660151761379846	0.157905231971707	0.9953155292225516	0.9217473964723478	0.754581391388006	0.96140168170776	0.8711057691173689	0.6599388190715828
CPSF1	2.58267850865352	3.43073336415394	0.2413015165016239	-0.325295055240676	-1.48615450965896	-0.931949612172898	-0.227504968440223	-2.17389601393282	2.8379563484441603	0.2702737736574719	-0.1794809519400619	-0.636987051503947	-0.479123746533185	-0.0761385326837656	-2.84432771992742	0.0176099968741342	0.7924455965161321	0.8611446537084649	0.538441587981384	0.642155403542	0.9408106192325602	0.0174186638995339	0.9423696953566282	0.9986078283076544	0.856202850709721	0.9646734187793472	0.9779214954756026	0.3442453496807399
CYBRD1	2.82604157313296	2.9969078478577	1.37881453674166	-1.3051093273477	-2.7759805244946003	-0.599930309892051	0.0494821783325863	1.16245166203934	2.11735956572517	2.26313745621014	-0.548000756507575	-1.58285420291347	-0.38959064982868	0.0204912150426867	2.15643150867883	0.52871888378524	0.0499156000343907	0.77882792418633	0.144935013595578	0.705518157289564	0.984085510251085	0.0581736993047559	0.397984470301652	0.9986078283076544	0.6050115461145975	0.9685533295047684	0.9937361744143248	0.4784878307052966
PDCD2	4.1588276977915495	5.421328966290321	-0.596725952585436	-0.320737541283258	1.75774897185631	0.8563326106254241	-2.2487554069416498	-0.6409919673518221	5.99605687354388	-0.92514475771929	-0.2274087157168	1.00752498140823	0.5882784762469531	-0.970028757654572	-1.21423292467665	0.0001328054908356	0.3766761843048739	0.824687848147141	0.337439231190072	0.5693925319435029	0.35490887639779	0.2525545075923869	0.76687136310175	0.9986078283076544	0.7529434606637834	0.959046110611671	0.732776359276739	0.7598802125171736
RDH11	4.60405736653922	6.419368572474331	0.4007086311903279	-1.76002602625359	-1.74421578488361	-0.4216180409645579	-1.61801014408954	-0.0126932197584427	4.58475923906669	0.7777779624841079	-0.759635561945859	-1.1994427690323202	-0.3435754761781699	-0.7871485740485931	-0.0276727704552942	0.213891661128308	0.456657867499914	0.5621819471931689	0.258922761227846	0.738758169645905	0.451025225187825	0.9785104196221228	0.8109624190475833	0.9639173781481852	0.7003277374972405	0.9737581749241566	0.7741716383940012	0.997120396950928
PRKACA	2.73114174952789	1.19952100498018	1.43768767322792	-1.79597919162408	-1.84697056313748	0.9580045932694058	2.5587135434781	-0.7476430983786851	0.898550549324341	2.82203358569452	-0.797499273578774	-1.27192755775339	0.7736527235052121	1.3886918500691798	-1.69804844261479	0.590055100764077	0.0199798990689835	0.557894533871077	0.2332338548118889	0.4583092503045149	0.196822875664767	0.122842961217449	0.3143619464167806	0.9639173781481852	0.6760847572290175	0.9326822278750384	0.6567876876340784	0.6190236763093172
ADGRL1	1.9261781117816896	0.5569845766426861	1.31201000191088	-1.02757560425184	-3.22759351847158	-0.0480781597593673	3.16699417976013	0.1132689689203299	0.927154892765086	4.82264417283529	-1.03184025873288	-4.31806709255982	-0.0746612979615726	3.27485839665055	0.470192638774114	0.645184159220953	0.0009434904426683	0.6301801126101031	0.0016213770802387	0.942031960359573	0.0091450789452039	0.649015960009068	0.1514933827618187	0.9855823596246678	0.226398766066991	0.9964975084524014	0.4365006366274636	0.9290021413336278
ACTN1	3.94844671173298	7.26198416870461	0.026752339747578	0.1158588343676959	0.245134588642167	0.347538995542348	-5.446348635910519	-0.2001183347197089	4.19631207193912	0.0601696012121526	0.0524865826585061	0.197541710078883	0.344810609811695	-3.1981949695805603	-0.545639909333227	0.102853253248831	0.9533353377163342	0.95936852113583	0.8476587989670141	0.73807194841528	0.010816793994261	0.598437647919443	0.9878566000131488	0.9986078283076544	0.9642966206859626	0.9737581749241566	0.4450100661541275	0.9120561651883288
EPN2	2.2764887374234704	1.54046252208599	-0.0232703980341104	1.939281953011	-1.35359061173451	0.2471162622353689	1.21539549955737	-0.9052145781102292	1.52836725058477	-0.0321634228622503	1.4278484777946698	-0.7179561716079229	0.159858056798001	0.505522580467674	-1.4329594434179398	0.157413734185049	0.9749746311616742	0.1838113982815989	0.489217479046112	0.8761757235341701	0.624147191423063	0.1823826446787539	0.9934450994977396	0.8358275227683336	0.8390407034036491	0.992500212144457	0.8518221933843092	0.6894201098664929
PTPN18	4.21203701480334	4.85012970784472	-0.217216637654738	0.6535583208838841	0.7348903436785931	1.4368533001513402	-2.2040870847013903	0.456208227459971	6.52526940445822	-0.438163676878924	0.576101032921092	0.530454660960439	1.22584362642511	-1.16942636995146	1.1161759232544	0.721354968354359	0.671593364778656	0.9434571514912	0.607450329839307	0.249770862143851	0.2710375113790689	0.29187282733163	0.9080734947400908	0.9986078283076544	0.8861389088328832	0.8601554929256678	0.6919814989134302	0.781367428995995
LNX1	2.84972677344581	1.75280578116326	0.365515889625257	-1.41923782175805	-2.51239979607365	0.000538984192	3.1957793585694803	0.128324941618875	1.82573972565553	0.5465879200850371	-1.01617581871586	-1.3848770500736	0.0003534960183418	1.3786527347952602	0.226805591932397	0.0978549553468593	0.596645993643239	0.333500758983858	0.1962059413822149	0.9997249034774308	0.198058720916837	0.825144114827213	0.8782104982371847	0.8941565686261643	0.6465560538021151	0.9997579657835832	0.6572045320923384	0.9689654729414894
ALDH3A2	1.74395479523076	-1.67265283353837	0.31177581554045	0.0705711768273937	-0.260768274168928	-0.43321642674889	5.884242107543219	1.81030723640768	-0.9143629049114128	0.24852127940899	0.0288973757840531	-0.0795790725138587	-0.153394612380677	1.38566548959346	1.68916501945126	0.382044312269212	0.808760428750385	0.9775150198982192	0.938142044315995	0.881138346249986	0.195972297354967	0.1220728889037709	0.9453198554551272	0.9986078283076544	0.986072730233616	0.9932611318659438	0.6567876876340784	0.6186983881646435
TFRC	2.3578721272465697	2.89921714932797	-0.117639536247814	1.5578604261633602	1.83945823417658	-1.4292349100626298	-0.838462568986076	-2.43432828243382	2.4481387468784503	-0.13691858816645	0.8640978598601909	0.8650701010451619	-0.7939804215087521	-0.309801188584035	-3.35052807912656	0.7174946616406579	0.8941060966962678	0.910262843640991	0.40753439181182	0.446253260857019	0.7634526698444191	0.0081871642095838	0.9698205827703316	0.9986078283076544	0.7956812251782234	0.9326822278750384	0.9119710834910169	0.2624533074165837
SREBF1	2.5275086020334903	2.82937534084081	-0.6795061503498471	-3.30084236400625	2.26028874997504	-1.4141820380011103	2.35649194781948	0.3582776348597079	1.24513539007953	-0.6504550532715729	-0.8669438356547942	0.855499727485112	-0.6360470737759579	0.713008971888226	0.4436314219106629	0.4951298276450539	0.531649883889262	0.537240816119221	0.413132886732087	0.5399075447562961	0.493344126393926	0.6675093031670101	0.8468245941484364	0.9624836218452008	0.7992584618262112	0.9560971943739024	0.7957732570321439	0.9336568366981812
AFF4	3.42883563243685	4.48660880463512	0.356174210372676	3.30353123446521	-3.1042117857117097	-1.89087123355503	-2.34014470208658	-0.4635547530234729	5.62977167510223	0.642939658407461	2.87928402958888	-2.12414538593952	-1.57584664244711	-1.1569615046126498	-0.965798567608924	0.000218481279437	0.534726826011132	0.0164056392211601	0.0596061306672147	0.146139122734928	0.274177445663997	0.356920522571178	0.8480565040286959	0.6672857081694031	0.4780481901879844	0.8281114729996069	0.6920249052153096	0.821089410353549
UBE2D1	2.58123848396399	0.615146432334925	-1.07349681567387	3.67847218362556	3.54011946977743	-1.5097042825819498	0.7014150650687371	-0.0644634730638058	0.263311559588423	-1.49772288575522	1.13115714164611	1.93429041284091	-0.991742671920114	0.313776851238904	-0.1176886763461839	0.8299156470788699	0.168430181013037	0.29296268704958	0.0840882090560375	0.346753444651022	0.760712535879754	0.9088680681704108	0.5882989040681154	0.8722633521274555	0.5196489570647178	0.9018055961114844	0.9108621075642664	0.9842808690780812
MPP5	2.77837169170592	3.900793879261871	1.32011692305801	3.07830664493025	-4.143292276198229	-5.12221765921635	-1.93884481535246	-0.329648060815758	2.8582742374674	1.3798450909906	1.56042535663342	-1.69768021808556	-2.4224173207267405	-0.568474428769822	-0.388848810144383	0.0170071356516456	0.1977026543627289	0.149720581154368	0.120416943257469	0.0359128657842418	0.58225290654927	0.705539019350329	0.6199152198374512	0.8205367000049918	0.5783360965849493	0.731349600932762	0.8354695648024131	0.9415650960208628
SMC1A	2.34946725059659	-1.4273039741075302	0.59353152462121	-0.929389574993415	-0.3497952653916599	-1.76317385088471	7.88618079620576	0.7992698240838649	-0.659225648672673	0.431919479562011	-0.280762531546127	-0.102173806765798	-0.5981282584469381	1.8998787576738	0.707896997400216	0.7723246714837501	0.6759601698542379	0.9285914181295112	0.920699964289771	0.56335047155847	0.0880019589167593	0.496303573033315	0.9085969823243546	0.9986078283076544	0.98055216639043	0.959046110611671	0.584599131264859	0.877658995697392
HSD17B10	5.01938473025932	6.49672965157828	-1.30821155648975	1.63764030157684	3.59187595684108	0.506992764788279	-3.8926807466835	0.3670992884596529	7.792565754142441	-2.1876273065205	1.29329819217289	2.29426755421888	0.390898039391166	-1.78990811202571	0.7654121783156601	1.4810470667820902e-05	0.0535504070798776	0.224984483439512	0.0446880839562854	0.704071253055673	0.1037425566694209	0.461708912924796	0.4057974848076405	0.847786939047824	0.4655039903842728	0.9685533295047684	0.5870504639520517	0.862014772620837
MARK2	2.3375139582761	0.95251025381431	-0.346973351326291	0.0261583355208436	-0.0138638852960674	-1.36817324016637	3.52557306876598	-0.214405459286826	1.01214468411446	-0.483285961776125	0.0197621305107884	-0.0076834394677852	-0.9063708457439392	1.56419000350943	-0.369181889201483	0.335331736169649	0.639299489591934	0.984621879724543	0.994020683285642	0.386058286046854	0.148839210734901	0.7196891919185071	0.8965350582771124	0.9986078283076544	0.9983646368272824	0.9217216100961618	0.6277848482930178	0.9447667649123366
P4HA2	3.3672911394251503	4.15774984519164	0.602844232637518	1.0770892500736	-2.07017725886862	-0.9308707807099008	-1.22004584667655	-1.46152278426908	2.99832334063975	0.613657164990823	0.526343193103613	-0.785145377064575	-0.430619937781191	-0.351758723768616	-1.7409291096324098	0.0133819404164282	0.553143916124655	0.610124281735593	0.450569156948761	0.675878267079574	0.732318662497657	0.112315911793634	0.8572319996538182	0.9781746568641484	0.8175904124736824	0.9649870641098088	0.9004541915516895	0.6101384018646371
NFATC3	3.3405349250122702	4.60454264223035	-1.45208560036665	-3.64103460524092	3.59611736158047	1.4467206400290802	-0.5738537853025961	-0.6651289894154879	4.23779218256871	-1.68732669523682	-2.05496098593646	1.6084240470755902	0.801624335417667	-0.2072152565495369	-1.0258608393199	0.0017224267053478	0.122433071920368	0.0669498914676278	0.1388213204192699	0.441402358879237	0.8400004903332869	0.329132227801435	0.531203684211133	0.786952007459061	0.5952445103691939	0.9326822278750384	0.944565773033076	0.8063643421454629
TRNT1	1.7608510445856205	-1.2339082585346002	2.1023545254828604	0.279409781470893	-6.16964847158519	-6.639745177145111	7.45978536184998	1.11394345787575	-0.799785056890252	1.93730413460224	0.136016119909742	-2.24506593295147	-2.73882597306866	2.10586519939221	1.1466653718388	0.442419347044149	0.0814437596605794	0.894507699338761	0.0485848163260814	0.0208747712874316	0.0614681413014838	0.278215874603108	0.4682552463215473	0.9986078283076544	0.469589367339441	0.7205816200217358	0.5838284910865429	0.7721885374425123
ACADVL	4.924589693539519	9.75122474192148	-1.19747119429047	-7.159997301938291	1.61955867403094	1.65359983769134	-2.6966329394088704	-0.4309038715702379	3.22189612220217	-2.07934975340447	-2.433615162312	1.03501161084416	1.29897454028009	-1.32947796006656	-0.9270266268061992	0.1581913596161289	0.0673357989642804	0.0352488644896904	0.3273906632431539	0.225954848058029	0.216266001563061	0.377974301266108	0.4350595717820654	0.7540248991444235	0.746042633180717	0.8482137578144998	0.6686409866209745	0.830106362411402
FBXW11	2.36711145059766	2.48015769091028	0.216429330527441	-1.11028397140371	-0.211160705519617	0.8535067960193381	0.4849614284456339	-1.1906176007774198	2.01627613371938	0.244693837256833	-0.610365569450413	-0.0901539636756669	0.4309333868945	0.161697798203112	-1.5840454378753102	0.0714228691241707	0.81164131749423	0.5552364579268729	0.9299450516905272	0.675657797530334	0.87476419131362	0.144265992878166	0.9468952513304694	0.9639173781481852	0.9824636190962176	0.9649870641098088	0.9568032123528968	0.6474363357471585
DERL2	4.807770884964571	5.31582191245497	-0.9887930555195208	0.293825067409756	3.2184069252082903	0.6058543743179909	-1.3000357341600102	0.116145931055085	8.070061689898619	-1.96003463006197	0.3020804739833569	2.449169633317	0.5574365956619909	-0.791159407131208	0.296928851739103	1.09082243796461e-05	0.0784317318985207	0.768779924255393	0.0343064934183001	0.589488229187516	0.447209345975625	0.772596843895763	0.4609135578526037	0.9986078283076544	0.4432349639172367	0.96140168170776	0.7712436074968301	0.9561183095842336
TMEM38A	1.67147594829617	-0.889017423571716	0.738089728410583	3.47033441145183	-3.91428074412057	-3.91659132063343	3.48149592469726	0.99551870132468	-0.4943084118203579	1.36778244597381	1.35619916516526	-2.6926311474073303	-3.1449321222577296	1.90786112382994	2.10174497504001	0.6958881779981511	0.204557852276768	0.225081391349478	0.0240862540403872	0.0113820496165599	0.0883526575678703	0.0643213353908244	0.6264768123006336	0.847786939047824	0.4113584448001585	0.7205816200217358	0.584599131264859	0.4924267825765033
AP1M1	1.94313470301352	0.851060017469193	0.756915632574736	-0.608408329531174	-2.8862605391942595	0.0730576225754399	2.71232770095048	-0.37631854236371	0.985513578216308	1.27654299117194	-0.496169098235447	-1.80480227720918	0.0536706130383266	1.31882106343483	-0.728253890287343	0.347615757921096	0.2306111653310239	0.6304989535004639	0.101256808232603	0.958254673871411	0.2166316147238159	0.4831626721346379	0.6561267123569345	0.9855823596246678	0.5459180733398518	0.9964975084524014	0.6686409866209745	0.8729571746411593
XRCC1	1.7141336194237	2.0716939839815303	0.109275104122335	-0.705656449088497	-1.22572631421681	-3.2413847819008703	1.29479323065421	-0.7745672591206829	2.5914084162285	0.180525176850823	-0.5937319089664821	-0.7947784890337859	-2.46816811331616	0.6666210374010451	-1.52539764152447	0.0268849149005826	0.8603463507609029	0.565878846964842	0.445195456178859	0.0332088517369329	0.520097373090349	0.15814359115891	0.960148405905598	0.9653357146062508	0.8138273190821462	0.7258214459305171	0.8083478448637329	0.6604917171766729
SCARB1	1.80207015562188	1.28906800867005	1.35078682262232	-1.67972923697175	-5.32081694870849	-1.63034685745371	2.80435931559725	0.0643153895438593	1.02821167295961	1.60369942741383	-0.922695824204955	-2.28961866417359	-0.820125997314367	0.936782577841223	0.0858916676181764	0.328078346108816	0.13986203565672	0.3778907340250829	0.0450428943630604	0.4312585390411699	0.370942463379171	0.9332479397050428	0.5564046561932026	0.9167311368108368	0.4657134219234676	0.9307591155691264	0.737666545221768	0.9893298272632652
PANX2	1.68187561289146	-0.529330210773476	1.69346241398677	-0.635592304908672	-4.40849144055698	-0.349820122754175	4.29610591502766	0.792276646872642	-0.496918763431478	2.45495754533932	-0.430816949767467	-2.31463729806148	-0.211326668504493	1.7219400480649298	1.27779032663766	0.629988695990067	0.0339683650922375	0.675739691730583	0.0431652120623612	0.8368769055323949	0.115809879383636	0.2301883426213469	0.3571784690221679	0.9902091146982104	0.4607800497462683	0.986929444624241	0.6010159159754632	0.7415438638550721
SELO	1.69710381841223	-2.2888753689726604	1.13497125433654	3.92352671942203	-6.204532571119	-5.25083396380374	5.71298606359315	1.3098968915253402	-0.938961982438412	2.3767899374466404	1.52633585539076	-4.75506623846155	-4.66608739247083	3.56281803577362	3.0865271859007204	0.497089158852291	0.0414439205310914	0.158058030400984	0.0010040849646895	0.0011273844348082	0.0060259468799044	0.0128550351823027	0.3775480144417885	0.8226095734769703	0.1969965720966522	0.6366907480970384	0.427285872878772	0.3143036565545377
LLGL2	2.09754349822275	1.15566889427042	1.96655282599216	-6.14590719524695	-4.29818907532891	0.936431438981509	6.411239710737389	-0.0100416677754679	0.320021240548884	1.84620464974507	-1.22663901679099	-1.51270169069374	0.382749832533299	1.73814006266225	-0.0106540861972916	0.793008115648213	0.0979352312376744	0.260828875876809	0.163614986388438	0.7105509120629191	0.1156958235954319	0.9917293165850368	0.4911415212442973	0.8632117071177896	0.61858412377143	0.9697074719251604	0.6010159159754632	0.9981903857490612
NLE1	1.6856841304073602	-1.74897620438927	1.1861385473401398	-1.58343387368303	-2.5681328553672	-0.5489434288137589	7.04803645521698	0.901426865219756	-1.05591300172375	1.0411488639481	-0.699658787832772	-0.859585832547432	-0.210335158107765	1.8446568202972904	0.91353649118984	0.315850048466944	0.322323842068305	0.500091703676217	0.4101506339387429	0.8376299212285571	0.0948722510975779	0.3824579994273189	0.7279763092488404	0.9535676362782008	0.7971512033720242	0.986929444624241	0.5870504639520517	0.832159087745024
SDHA	3.3691305081212204	3.7195242793962207	-1.07370902171676	0.918845775747571	3.064626789172089	1.9021356632972	-2.0230735642469	1.02239790916856	4.010210819624629	-1.65552665471239	0.663436672531999	1.75449176491508	1.2833094122196398	-0.8616824485727289	1.99172813259193	0.0024772118167034	0.128816947695028	0.522050600388114	0.10987938492224	0.228325113940341	0.409049241158878	0.0744062133440669	0.5425149357375945	0.9594185582641052	0.5584920038883786	0.8485449969743531	0.7544103165156159	0.5222718849386336
SMARCE1	2.95452090250521	5.41097529425449	-0.795461870903292	-0.0752632964000202	1.90515026149404	-1.81791768645232	-2.87169258559241	-0.550009172605244	3.0304745489395297	-1.1430849913645702	-0.0275793109924979	1.0805356245794	-1.27519949580242	-1.29109737016556	-1.03059437045964	0.193548086835467	0.28249025855811	0.9795956880354568	0.306704053445355	0.233401421330831	0.228522815247756	0.329194200337856	0.6961028532861049	0.9986078283076544	0.7300700863490722	0.8503084389425746	0.6727679820247711	0.8063643421454629
KDM5A	2.84498618348372	2.6733453673409904	0.6386642383861271	-3.3837957011683195	-1.32739804753613	0.199007343166474	3.01488037902624	0.282087807253218	1.06534006609827	0.742946548803637	-0.8949735428234771	-0.578041850523683	0.103432926467994	1.0248604869276	0.397042874361304	0.463662824689897	0.476457301234321	0.4217122758455721	0.576820953474419	0.919826820332343	0.331770935017868	0.700420219243834	0.822598823687539	0.9296392290769476	0.8736798040849497	0.9932611318659438	0.7229411378173106	0.9415523897184828
PPP2R3A	2.97845846993967	-0.492315552942852	0.0511736440554639	3.17382474918484	-1.04837679491532	-0.914569963485112	3.87465221011994	0.7665258459974691	-0.278307318109413	0.16475770538738	1.91100704278524	-1.22804760947324	-1.27333793443422	3.66465462964553	2.94975672147839	0.821613665916555	0.87277573576792	0.085134842419794	0.250252379415856	0.234565021588873	0.0051456407629242	0.0161274665295989	0.9633106501807284	0.786952007459061	0.692936620114233	0.8522317225207293	0.427285872878772	0.3426672749829941
FERMT2	3.17988876302696	1.72375361664007	1.93024730186585	1.6090240299461698	-5.7207697246015705	-2.6642850534895497	2.1647207035235603	1.41283075003141	0.7965772467835172	1.40417998332728	0.5213031701552601	-1.50456903674889	-0.799408586245384	0.4078353079824939	1.1589931896234	0.444196737727438	0.19055312325415	0.6135039521536371	0.163346305095537	0.442627698976982	0.691989133845371	0.273386050842435	0.6139660138007561	0.9792439760473396	0.61858412377143	0.9326822278750384	0.8839702386298498	0.7710872368070795
IGF2BP2	3.11313964931347	5.150412711440509	0.392963512771585	2.4259394839799	-1.39881984993242	-1.8576257605413	-4.29411319415878	-1.0495236068044398	3.7884330813172	0.4057189148720229	1.17998183933082	-0.547471156904249	-0.870704724275265	-1.23172093417098	-1.30346367780769	0.0035524972365777	0.693493994775912	0.265315746855488	0.5960615415036221	0.404332899553707	0.2462317649276099	0.221626255228445	0.9122728440563002	0.8658011633693897	0.881505376952223	0.9229870593303978	0.6792444071084175	0.7314937186950301
MAP3K13	5.59661688352602	6.4163481566807805	-0.426120349774323	0.0202305642105353	0.8306976850334069	-0.0570964772633178	-1.3840944968013502	-0.1655108108981419	16.0459531890526	-1.4859705039343605	0.0342528018449464	1.09566287128491	-0.0890232442490139	-1.3937648559977702	-0.6802445682153789	1.82634070668521e-08	0.168117232307093	0.973349627582858	0.298911866683786	0.930821122172001	0.193585758697336	0.5117903281612779	0.5879717463818506	0.9986078283076544	0.7283499261664851	0.9959747656863398	0.6553678791757206	0.8808774226688211
ST6GAL1	2.8807567792150404	2.35105889023502	0.6162887162947591	-4.66958044271142	-1.29033620031396	1.83995768304618	4.4294301319451	-0.1431691669019769	0.568934936373258	0.3683813130248429	-0.7170089654634151	-0.293670767904463	0.50284855416245	0.7852552228180251	-0.101118254926666	0.674216528709098	0.721101149753135	0.549307740019631	0.7753445365352559	0.6266938714362789	0.452079386315287	0.921631115794814	0.91812334248764	0.9639173781481852	0.9439793328121082	0.9632351379129296	0.7744402323603311	0.988515737872753
PICALM	3.9649995781435696	4.20505870417611	1.1627969695632	-0.807531515782814	-4.27654158933644	-1.10422735200167	0.7470873324045331	-0.711686706227749	4.95450561403642	2.09685942477943	-0.620517427124361	-2.79786965103237	-0.848576646965948	0.3494002126345219	-1.40949046762348	0.0005746862391622	0.0624057562993073	0.5487970922509079	0.0188633626524708	0.4159673574867739	0.7340348305344309	0.1890224405143539	0.42536041807532	0.9639173781481852	0.3831621094684869	0.930284236177799	0.9010965076594948	0.696836164755941
NSF	2.6116953777729903	0.0574893789514814	1.34811141864094	-2.86609372929321	-3.3244130639532594	-2.45511013543839	6.821885899007079	0.7063920784091731	0.0252861050423812	0.9132440354479432	-0.819845644096139	-0.860934706237324	-0.734513232867648	1.41752821656211	0.564404224002797	0.991669886699242	0.384925398902286	0.910806939975343	0.4097949947179489	0.4799540830444789	0.1882119964735089	0.5856192527684161	0.7705615338308528	0.9986078283076544	0.7971512033720242	0.941606910150421	0.6532266828209751	0.9065203959552408
CLASP1	1.74624318889619	0.0153922887319128	0.7346474538901601	-0.010233944872624	-2.5141862451595403	-0.7665034377312979	3.8215157448429	-0.008220697933273	0.0147930481169659	1.00855388973424	-0.0071892795837517	-1.31402951598038	-0.4699669192193629	1.5675471295168302	-0.0127702281256587	0.988488263751823	0.3369689966199609	0.994405235092966	0.218179831704468	0.6484599093951949	0.148057107534866	0.990062291457025	0.739333079646506	0.999616363951484	0.6675688726628911	0.9646734187793472	0.6273705187851127	0.9980368433736618
MRPS34	5.96313674447691	6.42918147773198	-0.428996993344107	0.656572085017334	2.20730572268611	0.97279276948189	-1.86144642829959	-0.129120224783698	12.621787524455	-1.4653916537141298	0.77075725274366	2.81388140294477	1.45576504697092	-1.84429263206108	-0.516973128345642	0.373561226072267	0.1768390102281289	0.815148142216593	0.0189244183140473	0.176809089287848	0.0962436349319262	0.6171625598584539	0.5954344906969734	0.9986078283076544	0.3831621094684869	0.8318874272934453	0.5870504639520517	0.9182593658505898
CLNS1A	4.2528942097425695	6.09211215714525	-0.329928280586069	-3.63033421448855	2.60202137430634	3.26840888513753	-1.89013724716073	0.0290511154976835	2.5999272079371	-0.470105626474432	-1.06396827696525	1.31626710961259	1.99031039818444	-0.7086664778845351	0.0510760078865937	0.197636245606693	0.64946083770016	0.328505742204193	0.219362508846135	0.0772252761218669	0.496215205058525	0.9603638836005832	0.9018760670454976	0.8927365507738271	0.6684025521931297	0.8159875902569125	0.7967175867247057	0.9958201075170072
EED	1.98546122881293	0.543373262974474	-0.157092130437702	-1.26405279275523	0.130740964512619	-0.4578431402674	3.44345838122701	0.5879063307509079	0.2502635904302989	-0.106247521121674	-0.380410115694797	0.034278191638253	-0.1422761018715889	0.712645028319963	0.4887776545339961	0.928818875025374	0.917716469985565	0.943570910987879	0.973339602365594	0.8897938321384129	0.493450647199942	0.636140131134576	0.978861514782072	0.9986078283076544	0.9919135066273554	0.9932611318659438	0.7957732570321439	0.9275169865590954
TSG101	4.16218401777284	5.0430420540614005	-1.2776491794018898	-2.70879886935489	3.35212575390023	0.587803262610115	0.282277210507373	0.338780275532025	3.5367495148038297	-2.23564368273888	-1.18493099616945	2.25225896147472	0.48327293824304	0.154392562440039	0.7760502007711101	0.184162366442507	0.0522133929348683	0.331204242554112	0.0495550554866719	0.640046746169181	0.88062819995307	0.45715994898128	0.4007676839390082	0.8941565686261643	0.469648839130986	0.9646734187793472	0.9590153516878714	0.8588763113361261
ATP2A3	6.096057113314361	4.39337334438273	1.153076138817	-0.8618909041708779	-1.71258671302443	0.1977854161479339	2.45555836083766	0.995990738716121	5.02916867662415	3.6671729211571904	-0.591464262817713	-1.95389904808621	0.253400186787281	2.1762114360433102	3.43995240196298	0.1609922948444719	0.005177386259674	0.619269373450992	0.0807557809078667	0.805361135464585	0.0561990171438709	0.0071165911442837	0.2281415687880617	0.9809773217880622	0.5164783875216891	0.9831135028179604	0.5797925792904334	0.2493780033544352
CA12	1.92429215829744	-0.5241743446209041	1.00951097547028	-0.293892027763943	-5.50233724542409	-4.5231870069507405	6.60099486755155	1.29703443599036	-0.312451776471086	0.8493546481281741	-0.129589740310446	-1.76644246058153	-1.70546580154889	1.7091395041443798	1.24389451465587	0.761115381247828	0.4155544582944609	0.8994605718685409	0.10777248494748	0.11892066909724	0.118220492673353	0.241906522042939	0.7889355823744734	0.9986078283076544	0.5547958107713	0.8179935061058534	0.6028469169098308	0.7521824751887907
MGLL	6.60127057537104	7.84494113592747	-0.318329219536959	1.4439724404578302	1.00172876482444	1.465080535103	-3.42033405654729	-0.166116253218173	6.745235792428	-0.3949721959407929	0.861065136152914	0.456427059797019	0.794696981520966	-1.1844843247731	-0.240321618837061	5.07197769470215e-05	0.701156914271007	0.409373315844361	0.657835658792041	0.445240746349271	0.263609414526153	0.814935864875093	0.9148590784097292	0.92422086799103	0.8982851040417772	0.9326822278750384	0.6862057196317042	0.9678641808733572
BCS1L	2.30399609664123	2.11166047085307	0.0959882956948869	-0.1659663790707539	0.3074765374062539	-0.082196811293044	0.0863035859510696	0.648332992072778	3.0292916471208	0.196782103907307	-0.162003371608382	0.236538537198188	-0.0732754478785923	0.0509157774971425	1.63077645901135	0.0126924806945339	0.8479398876426829	0.8745297861457869	0.817789546026368	0.943031891965614	0.9603953108014692	0.133990461952113	0.9558846013051092	0.9986078283076544	0.9569827041367625	0.9964975084524014	0.9847181970054584	0.634802365819084
DPP8	2.77815538275642	2.39347849742934	-0.396240341485274	-0.4657939815117171	0.6268708715076421	0.315338798174155	1.31275651712505	-0.1690073562937629	1.627757746352	-0.455428926375404	-0.194006823401446	0.278932116989627	0.16976953075906	0.4583164937911699	-0.2419569703316449	0.645181212835749	0.6595877388864809	0.9339012524001492	0.7860976803382991	0.8687541038909671	0.6572419919814471	0.814040812205918	0.9037172153982036	0.9986078283076544	0.947974227027468	0.9900491151661422	0.8691383609105634	0.9676107653674252
LMAN1	5.49982302255838	5.467193077097041	-0.449652318655479	1.0770763062374	2.68576109192627	1.8603939741316295	-1.2421706005303	-0.613913645637818	9.3006124092123	-1.02946103643079	1.2883784455288998	2.3288930804195203	1.94090442763204	-0.8610437918064859	-1.72720304326246	3.07669754974252e-06	0.327519285033358	0.226624766745974	0.0421296015664827	0.0809595697282084	0.409384524287152	0.114831739612017	0.7312143016398368	0.847786939047824	0.4607800497462683	0.8159875902569125	0.7545534509225057	0.6121315529748607
HACD3	3.84596291848856	6.22349855989367	-0.229673877166203	-0.32227519933282	1.39835138286342	0.5478104609864529	-4.04623393368593	0.1830119483743889	3.71820155884246	-0.3903198018605759	-0.1227814034868839	0.857318919560997	0.404257600200899	-1.83785853522525	0.384373399566277	0.169094582116693	0.7053765984970859	0.910407345652532	0.412315406604558	0.695254143431491	0.098739636818146	0.709436761428793	0.9155860712062016	0.9986078283076544	0.799131034841905	0.9685533295047684	0.5870504639520517	0.9421853391332564
ZZEF1	2.5188042002033098	1.22501441903626	0.556749483436503	-1.5823874738620702	-3.15560921721702	-0.9855081553384542	4.2103530088257495	-0.1719410166750999	1.08458615994886	0.699647655681867	-0.983532017459154	-1.4784892109952	-0.547950824592208	1.58714269124132	-0.252603439395513	0.303560169699856	0.500098364455132	0.348542859233539	0.17007015832492	0.5957442640234399	0.143563926754023	0.8056911165268299	0.8313269774079524	0.9038438932117177	0.6209824425028863	0.96140168170776	0.6241229173465458	0.9643656235761452
ENO1	4.06328843022638	11.1077322617692	-2.3851684695860897	-16.064220722304302	5.06720086203591	3.0448650080598303	0.0545047041497429	1.43162773941029	1.3467628677939	-1.04112292676912	-1.6908350266077	0.882539081176683	0.68593541913901	0.007386072632526	0.880995851680933	0.3627033871004659	0.324977025786719	0.122827858485409	0.4000163949327679	0.509869866270564	0.9942676119774152	0.401065675273467	0.7285911762555888	0.7883389795436583	0.7902276604089311	0.9474311053515856	0.998986843710508	0.8416355607997289
MYDGF	6.931563588637871	7.06078436554988	0.0329346066137574	0.296763869212283	0.858292377654562	1.698425537265	-1.40920199531272	0.5779363669408311	10.2112354087435	0.0711143583763883	0.299162812362765	0.676617359035863	1.55664158346238	-0.832902318155523	1.38595831979044	1.31196937991014e-06	0.9447088747200252	0.770940878427667	0.513994205829314	0.150611056477905	0.424345563353579	0.195885580817284	0.9839784768335258	0.9986078283076544	0.8484648864541353	0.8281399270077627	0.7612479285495516	0.702969281919478
TUBE1	2.5058402537126403	-0.778300409672402	-0.9925640562259208	0.36169709422488	1.8930569149636696	-0.555614582837195	5.331236544823151	0.683726935426728	-0.355150559153102	-1.15746798326058	0.103027954444793	0.8578004826886592	-0.299557758628758	2.04306324711942	1.00856128549591	0.7849989786148241	0.276870642073892	0.925357099134904	0.412294801039036	0.7710591247901221	0.0703669544580489	0.338902305850164	0.691875565344016	0.9986078283076544	0.799131034841905	0.9750869527035012	0.584599131264859	0.8093058034626048
ARHGEF10L	3.07352442555591	3.08609464121482	-0.515135899370152	-0.191578248182439	-0.518798110843983	0.101799133688164	0.701255198011509	-0.506512799329207	2.84850737088773	-0.6404301063361729	-0.120931363935069	-0.2467171851067999	0.0588324303117865	0.263569973608681	-0.794807396034542	0.0172942888719284	0.536291104368286	0.906140791305213	0.810117987360714	0.954244649729848	0.7974628137094308	0.445179394547967	0.8494245184119992	0.9986078283076544	0.9558909747877744	0.9964975084524014	0.926213178498122	0.8576258370193456
ACTR6	2.52233771551263	3.3351560729225804	-0.871510857815802	0.621879102028282	0.514439281391647	-2.67077678020176	-0.774549986972159	1.1504749479648202	3.76123502780944	-1.33232217316007	0.4705505189073989	0.301758273778422	-1.87162808381628	-0.351919655424257	2.2431200847893	0.0037146132737506	0.212318275206926	0.6480572215554878	0.7690184589186301	0.0907647642080436	0.732201617012221	0.0487455065124758	0.6356115391754793	0.9876503681582478	0.941073485401999	0.8159875902569125	0.9004541915516895	0.4570619994909934
TIPIN	2.3374170015283102	0.930844143678643	1.59809964390937	-2.4928877249338903	-5.11288799814476	0.407752718358656	4.13187125660348	0.0557583096916743	0.854798949042109	2.30176812979873	-1.5965952024761998	-2.58175908556898	0.237675470299631	1.61264572229099	0.0893224749642674	0.412672902623495	0.0441213479717101	0.141439959132665	0.027333694526668	0.816931630903943	0.137897219866504	0.930589271624598	0.3834598441146077	0.817261368410589	0.4244637814141263	0.9841970423585576	0.6223094456043425	0.988633633663972
SRI	4.2516841574006	8.45021878565298	0.336823005052474	-13.397727055527598	0.968643807204746	3.77784305186446	1.31378783482528	0.734076514302815	1.23776807614124	0.192250052945776	-1.51690538230682	0.199316123796831	0.9191928597863772	0.197018005637367	0.5057575251920841	0.3935634645714199	0.851813689142359	0.164512611824863	0.8463225429793051	0.381667950984133	0.8481490571488659	0.625061756964005	0.9571154233078832	0.8226095734769703	0.9642966206859626	0.9205808089104546	0.947459324413648	0.9229068966627124
EIF4G3	2.49401641985394	2.19255187063212	0.165986264406346	1.98125591697699	-0.69974661762362	-0.649148165194016	0.599378538190915	-2.02727189354249	2.21980794775083	0.22437841211889	1.45930312577169	-0.373556640475104	-0.4181950926530089	0.251501021463636	-3.1230113337294703	0.050711048428965	0.8269809794529029	0.175168402835301	0.716531744991122	0.684643185949802	0.8065196686841959	0.010818387173827	0.9531154405594332	0.8278816876657823	0.9220733047664138	0.9670447648678656	0.92906261132689	0.3068121286639546
NUP37	2.07231480544503	4.26313972922279	-0.394276245233484	-8.31938973529063	0.175382307814576	-0.0533332843534305	2.7707985885991	0.0072870768047296	1.2777293811878998	-0.429804818001758	-1.8930597065778705	0.0727683545121811	-0.0265347977795164	0.923752415601128	0.0098218058537227	0.389445595622103	0.67744470627664	0.0943808525597192	0.9435379581115	0.979400025216929	0.379468049376039	0.992375202032026	0.9085969823243546	0.786952007459061	0.9867921635629456	0.9973786305665244	0.7435159434191266	0.9981903857490612
TTC38	1.5841377930295102	1.54757045596098	0.774355415695477	-1.6062887824055505	-2.45452416745469	0.486946061875836	1.59105652444704	-1.67755095631487	1.26044837582804	0.8996675379526891	-0.909209753800664	-1.06425397519336	0.249873500042	0.544411396932764	-2.1312497886650403	0.2361242740625839	0.3894478658425689	0.384629060621109	0.312236530594516	0.8077433354213509	0.598087520393143	0.0588971299691845	0.7722199965940785	0.919436168803076	0.735026891312587	0.9831135028179604	0.8418632706165629	0.4814720665367075
ACAT1	5.36889882380861	5.54907174535849	-1.12556587216589	-0.97901197787871	2.43728072623261	0.7699770341365259	-0.159379492481109	0.7507144717429609	6.683174349929611	-2.58017097878304	-0.680660623826052	2.0773830783191003	0.771749355758938	-0.109847120882967	2.09007128357722	0.3587352014348879	0.0296878551786931	0.754566759952227	0.0655698754976176	0.458672927017464	0.914808155528905	0.0649172487132852	0.3476752296208247	0.9986078283076544	0.4896489164108298	0.9326931346097432	0.9701971531349782	0.4945022241000626
ZNF638	2.7457145394419102	-0.0519349511893248	0.342961997197918	1.22640840730083	-2.19204805372522	-4.44608075335824	6.26729946804476	1.06784782411606	-0.0299622024915272	0.26214108130158	0.5477165800342609	-0.674769696351266	-1.63315862364028	1.57813503386932	0.9994665547468292	0.976686748576313	0.798533477467953	0.595899194593686	0.5151190290151471	0.133484566029975	0.145614157525819	0.341138968876757	0.9432424708956064	0.9714275214886368	0.8493832098946053	0.8257939102597044	0.6241229173465458	0.8093058034626048
SLC25A40	1.36257667516933	-0.545512286261698	1.29226815963751	-2.39033972843999	-2.61661252274688	-1.32790072808532	4.930825620024559	0.1691467757014969	-0.3429805092262439	1.15853654592034	-1.07337443086438	-0.8956675421278539	-0.5251239314371721	1.32856303950224	0.1722463859427259	0.738713883653592	0.273563768271618	0.308321435838963	0.391480435673074	0.610941001308635	0.213511994739757	0.8666798871391129	0.6905330475330195	0.8832398966839811	0.7856188136320882	0.96140168170776	0.6686409866209745	0.9750451765240594
TIMM21	1.96602173598638	-0.0015751654949486	-0.4622488335902279	-2.90838545548352	0.628276876370337	0.858512814516609	5.161951282533719	0.4277186380410329	-0.001150142639349	-0.4624710262766239	-1.47910937880807	0.242236139058023	0.3909560612937979	1.59757382357595	0.523240342321841	0.999104939929614	0.653642659999073	0.169907525848924	0.8134927685328049	0.704029713213328	0.141221663285543	0.612203819500832	0.9020709759669452	0.823529305418935	0.956277703449776	0.9685533295047684	0.6223094456043425	0.9158673360478248
ZNF37A	4.03874308544688	1.78372215766371	0.137579546146083	2.06577728998572	-1.9210855429146	-1.5732791563451	3.3478197721734704	-1.2177633728748605	1.079516039033	0.349226867265421	1.0695345054354	-1.83927317580111	-1.82331882794512	2.6929496407176203	-3.61664294772422	0.447662420482321	0.7349506387662921	0.310788116226084	0.0984807671166401	0.1010626155077289	0.0244473184494079	0.005530057422038	0.9231641065328005	0.8871467732159758	0.5425885552645568	0.8159875902569125	0.5180597633040118	0.2243133594608513
MARK3	2.63633101166076	0.893382905394364	1.5955867316870298	-3.08350744358885	-2.59173021398449	-0.195786040889737	5.27289425192289	0.849260047437088	0.270982588831649	1.21560173903336	-0.582518435189846	-0.7461868295121651	-0.0647773351335198	1.1553444775088502	0.76132130107734	0.835155560441854	0.2550472614668939	0.6303952906633411	0.4735781030659829	0.949708195062619	0.27692308545847	0.465518785788126	0.6768540555016225	0.9855823596246678	0.8296144996929875	0.9964975084524014	0.6939510988593187	0.8642125808630707
SLC25A3	6.69763934586774	9.811558491079971	-1.25143878481195	-0.8245128475234309	2.98846298300506	0.777917631883985	-4.841887342467491	0.564513528013724	8.05363202075208	-4.67909724856789	-0.594717536645641	4.10238323996588	1.26672020730668	-4.87365521685347	2.4278108637309903	0.0508828710135424	0.0011536066220624	0.5654646807107869	0.0025852631538103	0.236487228830587	0.0008592130753021	0.0379336345823466	0.1621800658935218	0.9651173120385252	0.2505524916777124	0.8540732530077909	0.265827306835788	0.4254110961663802
FNDC3B	3.79619070902407	4.2659109108898905	0.2226545778418039	-0.1142713009489369	-2.37952714447414	-2.43393444203709	0.4702981234708	0.0933901439508015	5.0012610460567	0.367479042277295	-0.0889820365802821	-1.4936985673492	-1.80683266221372	0.220041676642448	0.182636352091996	0.0005363358404836	0.7209197106605258	0.9308530513133872	0.166120325558794	0.1009222175860899	0.8302656954947769	0.858732876343538	0.91812334248764	0.9986078283076544	0.6187335569878545	0.8159875902569125	0.939465080118158	0.9734552465660714
FOSL2	1.9836509854026696	-0.989004312592542	1.50590859111911	2.69862309124112	-2.40451922876212	-1.81660091404571	4.13699413132521	0.1766348666922	-0.5511554021495129	1.16762433960299	1.15613275367098	-0.741276254751658	-0.654213700200741	0.988502593709865	0.156449878547972	0.5936268745576488	0.270044092631902	0.2745007847012329	0.475573519969016	0.527732317109614	0.346220735270156	0.8787918307810829	0.6885054456833659	0.8678513590818427	0.8301196352283626	0.9512344355777888	0.7305875116771079	0.9767123080162802
FRYL	2.57600183957075	0.7644070854000958	2.6340907391746	1.07577923349805	-7.038131919343411	-2.4499231228330096	3.48958749947564	-0.0697772201483541	0.632542058038362	3.4160777227524703	0.6478274498962521	-3.38567175172445	-1.3356109721854	1.21241525383335	-0.097246027048756	0.54122524813984	0.0065906811571783	0.531687771674783	0.0069361296219397	0.211278481670639	0.253219119713297	0.9244524767740642	0.2358661576347456	0.9606150613030094	0.2980931006942354	0.8410552566164062	0.6802829531464252	0.988633633663972
TMEM131	2.7607481713394	2.4422351628168704	0.962146132195444	-1.4964483916026	-4.1438658326360205	-0.69664843643993	2.07314530254606	-0.342511777885982	2.29320628553836	1.3646123368222902	-0.922749455449396	-2.14740505994826	-0.421632199145044	0.814217945278047	-0.558568739247857	0.8064371358963941	0.205510445301519	0.9359846276015992	0.0574970784048513	0.682576507230584	0.435609921722647	0.589407179173972	0.6266588407905302	0.9986078283076544	0.4780481901879844	0.9666719092562012	0.7681324817544061	0.9086223360052568
FSCN1	1.79397594211815	-1.5051878847371498	1.02245190475157	-2.12792254690964	-4.8232668987154	-2.93788181477042	7.294610418107901	4.47224303946072	-0.8026672833417919	0.927526694835024	-0.819631077826428	-1.4905131460747	-1.0034092893411	1.67610130780567	4.29911897270021	0.4408263720065229	0.375497533270444	0.431527840186368	0.166940921407616	0.339325067951373	0.124653318340029	0.0015636057969171	0.76687136310175	0.9321547185828702	0.6189005473299303	0.8964517314182747	0.6105203541262545	0.1394329421361499
ACTB	6.756599426742059	14.2367675480457	-3.15781787628026	-4.64248962471139	5.12063528948266	-1.1436610686405702	-6.87235098486925	-0.040258148679891	3.01407140536228	-2.0677578375749097	-0.753342802471314	1.35129611763075	-0.392489175203242	-1.3598115020495802	-0.0335443325458807	0.150776256367526	0.0686124411602728	0.472492362998982	0.208910687640178	0.703569864306695	0.2069097558563579	0.973965359632234	0.4394255387684987	0.9454102544405188	0.6604860268538736	0.9685533295047684	0.6684616335257795	0.997120396950928
ATP12A	4.35833225765131	6.091350220963019	0.914419953801478	0.3501385068119149	-2.65785256548227	-1.1807852962735	-1.66490017252042	-4.70908643979988	5.337504445767349	1.1422781409211398	0.20472592044307	-1.27021937961753	-0.679079828579854	-0.578539897528508	-5.695489519868651	0.0003294162053732	0.279950820221113	0.8418931476529491	0.232764563667026	0.5124973975395971	0.575696986864602	0.0001995413142322	0.6947300527441058	0.9986078283076544	0.6760847572290175	0.9474971455243064	0.8339467967474984	0.0535036777228075
DLG1	3.01996453044908	2.90029534797202	0.989767447185601	3.6630982604467897	-4.04176424311573	-4.44226634436258	-0.184598289217012	0.4235575648511629	2.498213960784029	1.2113665194838898	2.25012032791995	-1.93283121082776	-2.50533851204441	-0.0639475268910181	0.609425888155828	0.031543217047615	0.253603217933786	0.0481698103614235	0.0820490808730894	0.0311605143625581	0.950272241548388	0.555834654093989	0.6758669761288496	0.7674535799919971	0.5169995029512056	0.7205816200217358	0.9806273137928458	0.8953158870722974
RAB7A	4.850174876319481	6.0369418943208	-2.6026247088054904	0.269461982513084	5.850585282727821	0.65772147931423	-1.8907534056492497	-0.177487518919447	6.30805419474339	-3.1312630554109706	0.1898889675724889	2.8591098357385403	0.414853735458229	-0.791266716882119	-0.297478839269575	8.81611509819201e-05	0.0106675436666	0.8531952766437991	0.0169827930296693	0.6870087674621451	0.447149545900295	0.77218904377342	0.2648448186855876	0.9986078283076544	0.3783890582812489	0.9672961457152756	0.7712436074968301	0.9561183095842336
BCAP29	2.39360622973814	3.45495253152438	-0.24061579651692	-8.93307096012957	2.04482351032265	1.61127037953888	4.57346195742186	0.8756425071407891	0.7868166834119129	-0.190715508178641	-1.52583540438486	0.6285269080165389	0.575688486377336	1.1018816964998002	0.862943965636723	0.549792568040607	0.852981000931086	0.1641092877438	0.544870028483676	0.578661705799903	0.298645642256287	0.41035677477002	0.9572240969635416	0.8226095734769703	0.8575493072045961	0.9590836750383598	0.707817195154428	0.8451203189611886
EXOSC7	2.21810544713495	3.4658031177870297	-0.661078719962953	-7.843952343801759	0.933699802425528	-0.8109603558548449	3.73977104315642	1.7808901738600902	0.841557700895155	-0.459628120021922	-1.22973585239386	0.24613751301714	-0.2523153114857	0.780651533800996	1.55707476537065	0.552680926858078	0.6566838057570229	0.298881521423294	0.810833163541634	0.806303717482733	0.454693059303257	0.153087374237952	0.9027129696160282	0.8757023957031616	0.9558909747877744	0.9831135028179604	0.7759148859587502	0.657409725122323
MKRN2	1.82715703741263	0.488113776142791	-0.181749123582771	-1.55435957965332	1.38990780476126	1.16890730474823	2.89779520381838	-0.121198204470883	0.557282565720931	-0.284451956602068	-1.2430347238015	0.848087117791899	0.828954394419701	1.39262598528333	-0.231690270417188	0.589589534578521	0.781867385743575	0.2422099653867089	0.4162273028334289	0.426473668921942	0.193919840251308	0.8214508053518241	0.9388477759249616	0.8553624156551667	0.800626228196102	0.9307591155691264	0.6553678791757206	0.9679639533373248
REXO2	5.16150301424104	5.89261339160897	-0.397122831702846	0.472701540648176	1.95123037179818	0.25302238345917	-1.9756961600687	0.0023579561703914	11.4351698320773	-1.07196395669393	0.6131355214512371	1.98190353534995	0.302922008337567	-1.52786982561048	0.0076579755095807	4.59119958134188e-07	0.3089244414020179	0.5534752386011429	0.0756328042970898	0.7681570300659829	0.157535783264452	0.994040499123612	0.7188739246081199	0.9639173781481852	0.5128824761885321	0.9745072035200822	0.6327124948203362	0.9981903857490612
RBM7	2.87399268721555	4.25277759161082	-1.7168499555347	-1.49918999501373	3.55577238453125	0.6683172273324439	-1.29176155614987	-0.3471681057767299	4.0057793393278	-2.05855247620399	-0.8927090183287429	1.67343122921724	0.382929297740044	-0.477750718337243	-0.554868415443437	0.0024949709733391	0.0665483714755452	0.3929885681822759	0.125186735018087	0.7097859891332841	0.6430988567661209	0.591178530877566	0.431357856687579	0.919436168803076	0.5844274796287285	0.9697074719251604	0.8615517182275044	0.909572620842555
BAZ2A	2.35437732222137	0.223445385861786	-0.614254983764302	-0.61026831924805	-0.0763328121897375	1.11532211425767	5.09385032235655	-0.7057278963475351	0.1781005536872439	-0.659453390930807	-0.3633745988254529	-0.0320489393048954	0.567416168993807	1.7578631655099	-0.8971664111355999	0.8622002105704301	0.5244999940460521	0.7238891114956999	0.975063673691788	0.5829445171508411	0.109281236066672	0.390717925527734	0.8433096046584935	0.9984506194909826	0.9924411450264786	0.9594190460252656	0.5896948257756108	0.8369999981211963
MLH1	1.66398031590561	1.23266067866273	-0.606916426077848	-1.47445622443235	-0.364658007528496	-0.695048121707916	2.522409263333	0.666662736089403	1.01844889565872	-0.702575714153835	-0.8457795914463149	-0.160365500653633	-0.359899857389514	0.874800812310645	0.927082136680738	0.332471598168	0.498348274243498	0.417454116130885	0.875786344108906	0.7264067111258722	0.402204145082488	0.375717313465331	0.8301332611337124	0.9273525214629282	0.9695732512587668	0.972151316637078	0.7522544823238689	0.8284731550205927
SLC46A1	1.78403887725247	-0.6636057310776321	0.838583503973649	1.4121102119082098	-2.94534425893179	-1.8121398746465305	3.56900119610638	0.178274914642296	-0.287552976051298	0.964947521876904	0.378689730228145	-1.24589862597915	-0.9006823792678871	1.20248700551473	0.235530701778057	0.8305450614804979	0.3597782242527489	0.7486755488152221	0.242531744306791	0.3903230321405039	0.258986130256058	0.8189245863943451	0.7570117802482638	0.9986078283076544	0.6841314907823769	0.9217216100961618	0.6834184682273623	0.9679639533373248
ANKRD13A	2.81893362889621	2.17836141658362	0.602348295224831	-1.63495464354547	-2.3318216795869504	-0.5526388712303061	3.2848696402018795	0.0399285489967279	1.2594240717009	0.8257611167145898	-0.581503390961	-1.19209715552154	-0.335241784144456	1.32271212653468	0.0647123154249196	0.481450111276991	0.43028386779925	0.6590948879962529	0.262003185433841	0.7447921265268791	0.2177013452296389	0.949776992188648	0.7967779540923497	0.9876503681582478	0.703106691130552	0.9737581749241566	0.6686409866209745	0.9936280563357374
TPD52	6.29544565649326	7.391798834861519	-0.9413391979964092	-0.8604604057054059	1.1616215413402	0.0111755861981463	-1.06117230952743	-0.157218452713875	9.79874574592932	-1.73690830857268	-0.7757606761533851	0.8124769426461221	0.0092697498147259	-0.573275565337062	-0.33190640322057	1.91454636701157e-06	0.11304763899115	0.4558449415398179	0.435433202831313	0.992786238901626	0.57912076592844	0.746811592047528	0.5126015828888447	0.9429000396506476	0.8119204180748915	0.9986207159449048	0.8345179769211825	0.9511476531541628
ACACB	1.87351629011697	2.3360497376082594	0.8069142095800191	-1.82019484744977	-4.76566513988577	-0.155821310259498	1.41121133291886	-2.03630113466454	1.81538500312363	0.9009362978411192	-0.954197280726035	-1.92546733154376	-0.0764729957740539	0.4522215252784179	-2.46115780657682	0.0995239899614827	0.3888047064654	0.362479992606235	0.0830548079333095	0.940551166413212	0.66076061819998	0.0336097871776399	0.7722199965940785	0.908062616170836	0.5195123444910899	0.9964975084524014	0.8714803103460631	0.4159340431645159
TRAF4	3.7360352964085495	4.03738288082899	0.60087485356619	2.0645911287255	-1.2674653656235	-0.0455568016085372	-2.10867049499277	0.678204786906641	4.33216206656855	0.981646229807506	1.49972165607284	-0.7406297640800551	-0.0312357851640094	-0.8884467216581892	1.3236141669728	0.0014845091096863	0.349426836344431	0.164578286715798	0.475948491386072	0.975696135496515	0.395168453939279	0.215092039656245	0.7485457980172047	0.8226095734769703	0.8301196352283626	0.9971639161327512	0.7482477185391705	0.7243365690425945
PAG1	1.99376108102129	1.99330989383966	1.46018244776353	-0.289361383178126	-0.999930919405816	0.6993101420126631	-0.452362801562224	-2.0876313386829097	2.5839138293196298	2.67611805336055	-0.256571625288463	-0.6911832287696539	0.560602667841432	-0.243070738932245	-4.281724224297991	0.0272328386905831	0.0232471185332798	0.802710813175829	0.505178666880197	0.587407963494809	0.812863905924346	0.0016070202768022	0.3220512479931595	0.9986078283076544	0.843496305633085	0.9613579828794788	0.9326311880267352	0.1405094685499706
ICAM3	4.462204249740821	5.22729409709273	0.435063640411344	-2.30619399249743	-0.805439220490536	0.702204891013533	-0.685653943449827	0.275848555872546	7.1794635476957	0.91177088594318	-1.9575121344999096	-0.5922086171023321	0.5949777471707739	-0.3700652935520669	0.663177501103102	2.9981398465557103e-05	0.383342890986936	0.0787607624796586	0.566859102633301	0.565077835764458	0.7190511527871459	0.522209762754533	0.769747931876913	0.786952007459061	0.8680016538604576	0.959046110611671	0.895025030157031	0.8846754884704051
NT5C2	3.34202953471943	5.41008603155048	-0.161431384190996	-2.8742240975155897	-1.1226618581808	-0.43485478979489	-0.356918845302544	-0.450295354950365	2.5388739036782004	-0.247806975738162	-0.9786076322427092	-0.647648196178877	-0.3079909698049389	-0.161434713188251	-0.8616408498022379	0.19499537210654	0.8098446197882601	0.3613596846213929	0.532887700288789	0.764969051284897	0.875290894909501	0.4109385129787279	0.9457563385243596	0.9078216190952028	0.8532624307402279	0.9745072035200822	0.9571560574567736	0.8451203189611886
GPC4	2.02262062773461	0.0346472084029802	0.8999627864339329	0.276732614200795	-3.34884162871755	-3.59352523337292	4.80632594728926	0.6891225327432521	0.0237446830083445	0.8633216876109541	0.138942201170571	-1.24715407365842	-1.55297849736893	1.4062885309322	0.782884829925706	0.981523399357926	0.408189535235681	0.892254101347543	0.240758940754445	0.151477564837997	0.189944102803524	0.451836301663152	0.7806649123718066	0.9986078283076544	0.6825365739278564	0.8281399270077627	0.6537913405868836	0.8584249434526204
MBNL3	1.38937389040566	-1.03233522726829	1.54058890737854	-0.575154850672265	-4.63652218395583	-3.9454519284912206	5.90014840077956	1.06844251335092	-0.701116873473558	1.50482266102457	-0.284730069861107	-1.7343503703323302	-1.69100447763705	1.7321736607508302	1.18059981761745	0.4992197473150029	0.163282066907908	0.781660345733021	0.1135153993591909	0.1217134405075819	0.11391483030523	0.265081028990165	0.5816833242724588	0.9986078283076544	0.5666229243095393	0.8179935061058534	0.5976691812643621	0.7664777434078169
CAMSAP3	2.8581642433232	2.03740499395003	1.17853575848211	-0.6360552933869029	-5.23564482139095	-2.50564378915885	3.2093711624934	0.4752695720523309	1.9086399673353505	1.65652998725167	-0.41875117766418	-2.67621626651377	-1.4972067354363998	1.26448933426024	0.7600650109338871	0.0853963937405607	0.128611046846094	0.684249840317432	0.0232431996275234	0.165220641004691	0.234730033942028	0.4647578848496889	0.5422155455083754	0.9915659274701356	0.4055711449106252	0.8283560976673175	0.6761039804942316	0.8633453445449903
RAP1GAP	2.54049158535292	-0.169251714633966	0.633426203012515	3.24858515013511	-1.98116438435997	-1.21815495213745	2.28894993590571	0.2637853195029669	-0.0644968679566391	0.767911838039541	0.818446766054523	-0.8644719078626228	-0.632270241384433	0.7940464594581509	0.378466772838704	0.958447427912826	0.462208260925794	0.457805355824352	0.4088439377949651	0.542530246920614	0.4471974384597079	0.7136615263704941	0.815939615104443	0.9429000396506476	0.79633864821293	0.9560971943739024	0.7712436074968301	0.943134963906474
XAB2	6.30028672670663	5.8086605488524805	1.46225631992131	0.951645194180125	-3.1254907583631097	-1.31654474883485	0.225066814069272	-0.0991709186745575	6.14052077127867	3.77463314406464	0.593273704011793	-2.94217118904515	-1.4125905592818897	0.153605176403582	-0.266999087306583	0.221418233268753	0.0043850655539201	0.6880751450255251	0.0151838181412609	0.189397657204741	0.881162813759489	0.795323921243938	0.2252683039206862	0.9916413399808534	0.3772212338717957	0.8345378665016118	0.9590153516878714	0.9618045655045726
STXBP2	4.4640750619254	5.7531992460647	-0.1548850988081619	0.147071224495428	1.41434161489691	-0.990314494275261	-2.31250330651941	-0.535037375136127	6.947215046760089	-0.2554269057215679	0.1140213991431669	0.896710734279375	-0.7423718106205329	-1.09093986974155	-1.06825833002119	3.96049571741018e-05	0.8035702159879891	0.91147759584132	0.390949628771604	0.474938513717135	0.300887109976181	0.3105129602914669	0.9450259805048076	0.9986078283076544	0.7856104955880047	0.93960632951459	0.7078736753625916	0.7946446893981366
MAP2K7	2.3235365235253	2.0323678941205	2.14174726651681	-5.844760290904111	-2.52494904040683	0.6594596791545789	4.2753566302258905	-1.01345030461848	0.568014479397397	1.70418885349473	-1.03717627199985	-0.750729999818088	0.226153451893141	0.982702573556505	-0.908564134314254	0.6663503138425629	0.122525095910604	0.3706070279550779	0.471117846309284	0.8259632813307579	0.350665521278637	0.386937235307537	0.5313163727789211	0.9120867923742352	0.8284228144145158	0.9849782510560816	0.731826571952953	0.8340094107218189
TOP2B	3.48489969506384	4.3187691724142	-0.356330169483832	2.02889099683363	-0.0840655324476353	-3.08806933690835	-1.22026198189548	-0.19151397392534	5.2150849849242	-0.557556421111203	1.65754965564049	-0.0524429983885003	-2.35212562765126	-0.580635272375111	-0.377060352752639	0.0003926486479176	0.589409426485788	0.128402096021425	0.9592085463290532	0.0404935641232699	0.574337291593879	0.71400699531761	0.8748974761637777	0.7896761507340013	0.9888685950636278	0.7463316587848255	0.8328770819508136	0.9432537806429389
TM9SF3	5.592647022499349	3.420503902769	-0.107203670835389	2.87110634421503	0.278318868375274	-0.1780013374841149	1.8676927258783305	0.0009398434421585	2.51730525456081	-0.264974848583907	1.53517254681712	0.257622393639256	-0.1941786965107819	1.4202049625388795	0.0027050411267234	0.1986735340575419	0.796997002622139	0.165341202279008	0.8023692777515079	0.8502260696689609	0.188600714874563	0.997899989465344	0.9432424708956064	0.8226095734769703	0.9536433909918928	0.9881919214668856	0.6532266828209751	0.999142085543842
DNAJC10	4.52835712348314	3.713778085051061	0.513182977006564	-2.09298166244538	0.4808035545553239	2.02291585030635	1.3059048301618	-0.0366783513269566	4.36486608653806	0.893524558377338	-1.6042330442054702	0.2978930064529149	1.4421799894080505	0.6200690861079361	-0.0740128539161108	0.0014103733717239	0.3925724340464	0.139744147119522	0.7718819985859159	0.179829116950795	0.549080575659274	0.942459738997699	0.7727581561347623	0.8162488189946898	0.9428312424557636	0.8318874272934453	0.823188955924395	0.991388275205635
USP33	2.63611309655131	4.14530144413306	0.38468854363554	-6.67742194938976	0.677877715222833	1.0512460367381802	2.48209414325074	-1.17549118622901	1.24538498485526	0.420857545336154	-1.5953319015226697	0.28913235156549	0.536534744698501	0.839750451718958	-1.58268527551771	0.393639660400254	0.6837290735085172	0.144644945172329	0.7788812093994799	0.604404127986912	0.42254493424779	0.147734295492751	0.9090771350913244	0.8205367000049918	0.9449148023324224	0.96140168170776	0.7607792343818527	0.6532207221649021
SNRPA	2.37930193296174	4.13675579951436	-1.12077487032622	-0.8742243316139481	2.65628476868963	-0.287312127372286	-1.99110781982328	-1.27571241450423	3.01850083985264	-1.34506188534247	-0.376052408701353	1.26312806231655	-0.165083126065149	-0.749950908896292	-1.98463369931148	0.6034987233548641	0.2115148168819949	0.8819806061681691	0.2355984750303119	0.872355739450167	0.471856511054349	0.0773180583696668	0.6343328332547499	0.9986078283076544	0.678405507861542	0.9906047303042704	0.7825689970579508	0.5297235184011253
EXOSC5	2.19995647797025	0.31254526834335	-0.18937735407341	0.0676318492626947	1.60258962802144	0.5485619488850979	2.5707599762560096	1.4856623510704898	0.136013278782918	-0.115747012187186	0.0208075024163984	0.37716632749459	0.149165724290517	0.46672234601438	1.11544223423224	0.894509887988866	0.910144401602053	0.983808537904496	0.713930686872154	0.884388217508309	0.650700852250683	0.290748357992013	0.9763789260574663	0.9986078283076544	0.9211921651540812	0.9932611318659438	0.8657122868993147	0.7803736375334509
DYNC1I2	3.9406245581999295	6.7767747888924	-0.14389850442313	-1.75190884195659	0.667103748877621	-0.1743458251421849	-3.0192825884006806	-0.539234895781607	3.20217013561368	-0.241314863173726	-0.627158105957126	0.420962160543461	-0.134619369090083	-1.41885543077519	-1.11541313994901	0.144944990673054	0.8147185195347099	0.5477140291886881	0.683369933571409	0.8958316700224941	0.189415160929043	0.293277841556213	0.9480103820536968	0.9639173781481852	0.9073997599287577	0.9932611318659438	0.653368591129169	0.7819576840264024
LRCH4	1.6189860178653503	0.467626190547395	0.674385080367937	-2.2143993968867703	-0.684344754141911	-2.50852785196383	3.6743002824964	-0.224506615345737	0.250288283060912	0.484677885335147	-0.816070335980126	-0.193494631529303	-0.8219328065943879	0.823738156776261	-0.194116829667601	0.807431425253098	0.638345792391412	0.433468670252436	0.850445328446158	0.4302763539994489	0.4292964621044171	0.8499710053435959	0.8963729017277091	0.9321547185828702	0.9643058983683436	0.9307591155691264	0.7650357602210901	0.9705002092062736
CAPZB	4.44768068624172	8.0634043476395	-1.42131833118805	-1.4577062891534498	2.84543269596879	0.868877870934155	-4.83227839957725	0.583910774008499	3.68451044916446	-2.32426159073329	-0.511332098525353	1.72068741126478	0.6554868757325361	-2.16532606761884	1.22566203705961	0.121743787430334	0.0451683288417428	0.6226021158401801	0.118456501659754	0.528322236463208	0.0584330651348965	0.251091203071502	0.3885042856837908	0.9824678781210154	0.5748060256937547	0.9513807822146364	0.5832762294636684	0.7598802125171736
JADE1	3.83831432179799	4.00959015845864	1.2045346385531102	1.7432971890377802	-1.7915919453735802	-0.583630566872359	-1.71814879263561	0.355192377862211	5.05940821505599	2.376097566731	1.48523554462353	-1.27201292207894	-0.474223640213114	-0.855404930367933	0.805786247835027	0.0004924081719971	0.0388705340249928	0.168308222689077	0.232152135431467	0.645525477844152	0.41235301724855	0.439106839931565	0.3678524419965201	0.8226416559389759	0.675626547543676	0.9646734187793472	0.7560522658409903	0.8561932462767198
SLC25A43	1.66244575449559	-1.07864202121494	0.6001683445886171	-2.9602260287341804	-0.0785880455556895	-0.5713831476839399	6.399783389698089	0.369476051683995	-0.7444059776355959	0.569990202613175	-1.4633556202447098	-0.0291699849696208	-0.244728314357266	1.9087980907830104	0.420545378181807	0.473760897102305	0.581263066308311	0.1740807021752469	0.977302969190315	0.811615353584927	0.0853741064949971	0.6829813916150601	0.8728528652459469	0.825946097453415	0.9929451593610716	0.983396867817386	0.584599131264859	0.936975357347224
UBE2A	3.64100879765377	7.87653173141101	-2.6824764396429	-2.15688001236252	5.35042438977326	-0.381104034856637	-4.94212657729291	-0.0998092161319708	3.94441508058667	-3.38750349909662	-0.7009067960878541	2.70645817107857	-0.2494035534245789	-1.98515712460365	-0.179713499522217	0.153274378878625	0.0080304286219724	0.526121279343957	0.023198819040032	0.8084998667598859	0.078116161849857	0.8612779074519951	0.2367493806008141	0.9597229796917915	0.4055711449106252	0.9831135028179604	0.584599131264859	0.973620534239494
PIAS2	3.0559566932119604	3.7421035582258098	0.325857375789341	-4.70813364741222	-1.54877808969667	-1.58942170813411	2.72946516509585	1.05862011574524	1.80730220433617	0.457512907406096	-1.4504169457400102	-0.803876100505364	-0.96267380353426	1.1242072578989	1.82458147065134	0.322445364536265	0.658144336759542	0.238412539903461	0.441222198553158	0.36006268623125	0.2893963938606469	0.1004650888084169	0.9034613209294484	0.8534893061786563	0.8131444155848943	0.911324542322965	0.7022336628099681	0.5826540550648206
ARAF	3.26075534700647	3.32456445418544	-1.4070031365782902	-0.3927416762995349	3.70037544089249	0.406724854155416	0.1935952263227089	-0.294699399998734	4.30893833897859	-2.27080315657259	-0.341447266142136	2.38093013020624	0.321068593508983	0.101118438805883	-0.6339199419851159	0.0015396463819713	0.0465070696214964	0.739833066079832	0.0385511360512274	0.7547679365759051	0.921455155735648	0.540361465592329	0.3925528520832287	0.9986078283076544	0.4520621815151323	0.9740746569943424	0.9715920413166428	0.8903077286535628
MCCC1	2.20672520733367	-1.47912396087109	0.291079121573953	-2.11284714336575	-0.158961901778617	1.43315732308204	7.697801463301509	-0.446480673927582	-0.7520638821304201	0.213314868704926	-0.7391486040979491	-0.0461283485434553	0.490403399343283	1.82744727705196	-0.3881436509360689	0.810550648919956	0.835835154350826	0.923951821538072	0.9641338022933772	0.634689501604547	0.0986638515682317	0.70657138283947	0.9542461401937692	0.9986078283076544	0.9890239080503416	0.9646734187793472	0.5870504639520517	0.9415650960208628
NEBL	3.19722013277992	3.5122062561168903	-0.276870231448835	1.06433989217277	2.7804537812372403	2.2634730561391403	-2.60973156853798	0.445322175950455	3.29548166503735	-0.38705100111384	0.673958577414407	1.4072426217816	1.33267581053152	-0.977768725981236	0.7601990344963041	0.0080748917905626	0.706827749497389	0.515613289795641	0.189669073263515	0.212206264015901	0.351249609269786	0.464681306296843	0.9155860712062016	0.9573286425595304	0.6421287985402839	0.8410552566164062	0.731826571952953	0.8633453445449903
UBE2K	4.27940868542459	5.0241020825005	-0.465722731900441	1.08836832257819	1.79941308677627	0.984525027816614	-2.4579527674975097	-0.13598021043963	6.07372871429976	-0.781371019481845	0.872421878067982	1.12504631814206	0.73745739863515	-1.1599215625534098	-0.2869938207423599	0.0001197819987022	0.452686165495892	0.403439540456484	0.286847427478534	0.47779120998356	0.273025026092027	0.77997577461375	0.8095614751553925	0.921689197225776	0.7215136668659561	0.941352573863473	0.6919814989134302	0.9579408063053584
PIK3C3	1.65980581464949	-1.16414979942568	0.9541403067568142	0.397322749375758	-1.26896020738956	-1.9626952657229495	4.99392460556286	0.8432420892321679	-0.5722892805048921	0.658858328937019	0.144593034902639	-0.343867246837081	-0.608950911439545	1.05699895483866	0.6900441705580289	0.579763446591357	0.5248664922562639	0.887904828520317	0.738066906177447	0.556137160073346	0.315377796927153	0.50586471617279	0.8433931409727101	0.9986078283076544	0.9315879794902532	0.9580995321560464	0.7128123064012415	0.8800120624770595
N4BP2	2.14330234213381	0.401503043486221	1.24443566995924	0.113415784778524	-2.84397631056471	-2.8202152095137203	3.85396618875037	-0.0473644703679174	0.2076040780987689	0.880682340741233	0.0414107291536508	-0.79106799706054	-0.898015028617634	0.8341035717448491	-0.0407792494464789	0.8397049631744109	0.399161096083318	0.967783604474431	0.4472602898462379	0.390286676225651	0.4236994601766339	0.968274576355066	0.7748687570457572	0.9986078283076544	0.8138273190821462	0.9217216100961618	0.7612479285495516	0.997120396950928
TULP3	1.53053253470827	-1.24125657827711	0.245083565073052	-1.53244484737008	-0.648587872500404	1.7378175294565998	5.39082961141508	0.4747620426405629	-0.6917010001832479	0.196345105834486	-0.617489886738273	-0.1966859494503339	0.619876636911744	1.28185225849755	0.4391287561425429	0.504867003004996	0.8482728298970409	0.550713009120422	0.8480131435865591	0.549202285775546	0.228815836454236	0.6699049158941229	0.9558846013051092	0.9639173781481852	0.9642966206859626	0.9560971943739024	0.6727679820247711	0.9344052615662084
SYNJ2	3.24284826381913	2.7378172644785	-0.222492722259874	3.27430214844968	0.720146831866218	-0.831553361550165	-1.12794287172813	-0.0651067902589933	2.19535878391221	-0.5029012298547679	1.71007556073546	0.6104420611291701	-0.851391781303162	-0.7404293151778192	-0.1847835402211389	0.25813721270813	0.627108740297535	0.170369851963672	0.5559751017615939	0.4161052444168389	0.477611350119525	0.8574167071633969	0.8894821004246105	0.823529305418935	0.8646333823879047	0.930284236177799	0.7873532733071048	0.9734552465660714
PPP2R5C	5.188741024838491	6.95754277297952	-0.8016218520808001	0.0639734709972054	2.33893421394926	-0.467745052010746	-2.95641859076076	-0.8601476886754109	10.052071719472	-1.55696734984729	0.0605623403816747	1.74609618857436	-0.421253023216841	-1.6828832282163	-2.0184871609170703	1.5156266339690202e-06	0.150534207497411	0.9529010405812508	0.111381905652948	0.682481390889521	0.123307640474997	0.0711597778735087	0.5701022434600631	0.9986078283076544	0.5611045818351371	0.9666719092562012	0.6104479103160891	0.5138616439388994
GNB1	4.98471632215399	5.43794387346754	0.521413289871473	1.30157386622834	0.352315085657461	1.1895181559915502	-2.37592983257391	-0.7030329930213621	6.1484903129557695	0.987034463295018	0.902344515602673	0.2420567176436339	0.958018054827413	-1.18773412805316	-1.5474431442290602	0.575245589151174	0.349397142276885	0.866975371084857	0.813701567305057	0.3614987606079221	0.2637220162356339	0.154782664720262	0.7485457980172047	0.9986078283076544	0.956277703449776	0.911324542322965	0.6862057196317042	0.657967147885678
MLLT10	2.93170854317726	2.9398093478146405	0.902803599374044	-3.03141723218462	-1.38176372767259	1.56913604598775	1.24849323495075	-0.0553022843323859	1.46480842265372	1.10799443070395	-0.9002543967418951	-0.6050791245651429	0.806478199477867	0.415365861240128	-0.0805221107131048	0.478370073101477	0.296594999013883	0.550355759111948	0.559041499120961	0.44002443862528	0.6872937814785479	0.937530604253885	0.708375941825319	0.9639173781481852	0.8653456890950351	0.9326822278750384	0.8831785353193516	0.9896008865863464
NRDC	2.77409499771762	2.5174402173463704	-0.437989123194642	1.3617803176820502	1.17530605310324	-1.41110024664157	0.5222782550184121	0.1260761527415869	2.0783287372262	-0.592409602501493	0.702556381387157	0.629851118259781	-0.911337781703736	0.219260200123659	0.215688608228235	0.597053619560871	0.56815641596901	0.82436077140884	0.5432344610681901	0.3845526190950959	0.8311952056552909	0.833872776434762	0.8657845929556607	0.9986078283076544	0.8568192166338277	0.9206277284024448	0.9398869502785044	0.9698758111085516
VDAC3	4.138835271067061	8.21565236423238	-2.2006770714922204	4.58832539572226	5.75184691938617	-1.07409190852291	-9.58589274402777	-0.162833929665366	8.51573219389922	-2.83535076098913	3.0687856410863703	2.97375231223033	-0.713357522560597	-3.71373677798612	-0.293705731046091	6.78484899421026e-06	0.0176888522842718	0.0118653628133521	0.0139559802619818	0.491936570644125	0.0040165018689844	0.774988152260372	0.2984218545657829	0.6233973780741338	0.3722497734320479	0.9462338774533512	0.4113184920696902	0.9569403406346324
PCM1	3.1137175321588795	-2.17422947461051	2.3909127118905897	2.29181136061775	-4.88102530383739	-1.86154650940317	7.78397144184039	2.4766332734690497	-0.992957789380867	1.7091206551795	0.8242270408768541	-1.31890019054447	-0.5693899658781789	1.5326483506208	2.00181193025751	0.344149076659996	0.118224075584862	0.429031368009336	0.2166061244328639	0.581654927872572	0.156366730948504	0.0731667662439613	0.5253655027389666	0.9321547185828702	0.666666997402662	0.9590836750383598	0.6314687230043656	0.5205324248263502
TNRC6C	3.47382367502042	2.59897512539426	0.685311470836825	-0.0061481377389532	-2.44517546015981	1.05762881014025	1.09270841637933	0.0033116247203035	1.56551092635492	0.8839786104985601	-0.0022019332229326	-1.10267675738137	0.5624587468810649	0.37500055784183	0.0049845922363421	0.585353516921453	0.399705106940341	0.999003328740408	0.296545622850951	0.586952880407193	0.7160095838759659	0.996127205006413	0.7756882702600971	0.9996673487701206	0.7270367365216319	0.9613579828794788	0.8941523814834984	0.9981903857490612
ITCH	2.62828813387446	2.4506298012644803	1.96523875802846	2.62056891389766	-2.37717707110587	-0.293591723141748	-1.59304689053234	-0.864273033478024	2.62263863491679	3.17459952409458	2.0086009990878098	-1.42337534198371	-0.2017847587250439	-0.7042601648234209	-1.57553468430929	0.0254820647266297	0.0099099233387949	0.0723432859920981	0.185069691105146	0.844130691804578	0.4973431918329821	0.1462108163752959	0.2588163095365787	0.786952007459061	0.6337592998083417	0.9881919214668856	0.7978916304556258	0.6515531758449018
TP53INP2	1.83623759046005	0.3385637601383269	1.82281072636162	0.220304136219695	-3.92591018768021	-3.26014788988192	3.18499229097085	0.399658197833702	0.2091603374195639	1.6254460713053998	0.0971448883329849	-1.34584309154862	-1.25919432058731	0.8355851087366719	0.408065311087321	0.838522376934767	0.135128669207126	0.924530776918854	0.208070638884771	0.236558330146862	0.422903520966302	0.6918256747055881	0.5483463107729409	0.9986078283076544	0.6589449681846843	0.8540732530077909	0.7607792343818527	0.9394067736886818
SDF4	4.38211928634623	6.808766579945019	-1.22324378322656	-0.574453595392818	3.09316211893984	-0.1395633451258869	-3.39269992506373	0.3840009018988189	4.80634015224958	-2.48713653698217	-0.2709904863099769	2.38267758632159	-0.132349022206136	-1.9969120630712	1.02366658112503	0.104188783343727	0.0345833440596147	0.7974123967498471	0.0400026258774519	0.8975540355120021	0.0765101095412001	0.332277869875951	0.3580359438699027	0.9986078283076544	0.453364659423372	0.9932611318659438	0.584599131264859	0.8077495271327136
BPIFB2	2.90868076804101	1.40749938453403	-1.18141132138233	-0.0331907646089205	6.36820253681839	3.4025083307159303	1.21419106413179	-0.501894017724893	0.378230474405489	-0.40606712342193	-0.0064301686767149	0.879017612633203	0.564181033903188	0.13731844856938	-0.223963928991165	0.713164618016459	0.693246304843303	0.9949959728471393	0.4000207831720661	0.585061536900455	0.89350455399986	0.8272947657941079	0.9122728440563002	0.999616363951484	0.7902276604089311	0.9608483060080156	0.9634921158769596	0.9689654729414894
TOLLIP	3.45923980798075	4.82089133654616	-0.68490208075195	0.7000720182381109	0.959509934434456	-2.13234875226522	-1.8075995004576697	-0.166086848287475	4.50746125598943	-0.828660978963376	0.42441159851428	0.4606837121053039	-1.23244452378958	-0.65821022578368	-0.255337091429597	0.0011300049777345	0.426632119567182	0.6802516033496889	0.6548813013094821	0.2459729357481919	0.5252658308458811	0.803637656063324	0.7950566373561017	0.9913384225767616	0.8977573931785593	0.8601554929256678	0.8114534940127266	0.9637523832233502
UBE2D4	3.70492760699677	1.60740385997461	-0.565346098577073	4.70594466505739	0.6863514443034001	-0.6199870726219039	-0.0607057210669064	0.337060510459503	0.636301127849571	-1.15451481124179	1.78952550452854	0.5018759794642891	-0.55257022664894	-0.0357319697259696	0.8450614917128041	0.6242677924101011	0.2780219652368869	0.103856636899253	0.627628558571693	0.593905636958051	0.97227074772349	0.419813410235007	0.6930302721925994	0.786952007459061	0.8914578571255225	0.96140168170776	0.9886209925699608	0.8499821474780761
CLUL1	2.6657001040814103	3.43474380201607	0.3603568004428929	0.254069120205316	-0.6317715664900689	-1.01302493678377	-1.16175338217996	-0.473863057534889	3.4138593010302203	0.5001204964146649	0.1687059758885259	-0.3313052402239719	-0.624132255465311	-0.4658214352669529	-0.806701073495522	0.0066152736094184	0.627811744297899	0.8693914653835401	0.7472521168259871	0.546514511588778	0.6513237373591679	0.4386033281845279	0.8895879249725608	0.9986078283076544	0.9333522818869362	0.9560971943739024	0.8658483132237889	0.855925563298482
THOC1	1.86822490266466	-0.14033081259872	0.8862619976116949	-1.59102640640522	-3.57901929615118	-4.44723008390208	6.007485950443701	1.07108363640711	-0.0817120920294623	0.713771873022766	-0.65394068810412	-1.11514179726747	-1.6036924232248202	1.48853270256675	1.0246116142665	0.936488018288116	0.491691189563576	0.5279010573929149	0.290871049818426	0.1398635836339599	0.167452874079433	0.329693287357018	0.8263370579365138	0.9598678054590344	0.7250434999961187	0.8281114729996069	0.6360011458060528	0.8070763248630105
FKBP7	2.05382586339826	1.8187028200521105	0.68514707936478	-1.22258758959512	-2.87206369404414	-2.5585711119651497	1.63375333139741	1.56383032103627	2.70015948082467	1.71991937285693	-1.13228974928285	-2.64736663451252	-2.70768215610377	1.15264900844232	4.66287743506316	0.7128572505957	0.119533321293517	0.870925038329226	0.0246756431351314	0.0227099698409798	0.2775324790570119	0.0010047266861694	0.5282351729551216	0.9986078283076544	0.4161234242746268	0.7205816200217358	0.6939510988593187	0.113891842090842
XRCC5	4.49009341120841	5.422798595144809	-1.24025830220606	1.4412285161675302	2.0368858926566	-1.09172164988519	-1.45563138971284	-0.451305168614611	5.30355331008054	-1.52558705993817	0.952480837390021	1.00589524982741	-0.6825447254720439	-0.558250872734473	-0.7178103231952621	0.0003457810764228	0.15809694858456	0.363307829066437	0.338185052436601	0.510395719446712	0.588952833922768	0.489303572537195	0.5781955627102446	0.9082858736329767	0.7538967115641954	0.9474311053515856	0.8389475112581452	0.8760706134529758
LXN	4.29935582744993	7.21400933793613	-1.04624597761887	-0.516007331445899	0.7292682753336769	-1.18259892187656	-3.66075870559717	0.121367159609892	5.00298346642004	-1.73225041498611	-0.219593269743096	0.455297601199242	-0.915796765678622	-1.72902065151189	0.255777852331	0.1905924491699299	0.117269047602008	0.854038502948702	0.659065047551777	0.382753316571412	0.117412814836503	0.803707970234555	0.5229003430768029	0.9986078283076544	0.8994773061599074	0.9206277284024448	0.6018370733695636	0.9637523832233502
SAR1A	4.2350099480057	4.80595471528595	-2.17134936237021	-0.501522823562885	4.18196524181877	-3.00279091800439	0.729611651241419	0.803403415127062	4.10542837252211	-2.0807508696644	-0.2891797194822499	1.6697328615741398	-1.51647849104849	0.2533768883792049	1.08603436473056	0.0021260363486973	0.06411695959865	0.7783502698579599	0.125928969841211	0.160353506265941	0.8051099603781531	0.302949298409862	0.4272239281188556	0.9986078283076544	0.5844274796287285	0.8283560976673175	0.9286818180197256	0.7901829300936868
RAPGEF3	2.54635124961867	1.25945990583002	0.3736432578836811	-3.7392346331661295	-2.09681738360225	-1.11010553479096	5.383195910524431	-0.6303031372247869	1.08775752159563	0.4288224643511479	-2.20215077470723	-0.9287347258895792	-0.578064343765426	1.99155826843028	-0.889774247899245	0.3022236794406019	0.677143169426475	0.0522505015013212	0.374900771647411	0.576005819742495	0.0744272606358341	0.394488606910932	0.9085969823243546	0.7674535799919971	0.7751644821261154	0.9590836750383598	0.584599131264859	0.8386839412749727
CEACAM1	3.99611688198939	5.63917930442238	-1.29007444261339	1.8890664607392496	0.961789376375516	-1.22387273251796	-2.9409939733084	0.0077120948277609	7.422642178418469	-2.21783215042025	1.67424841144153	0.640405475047317	-1.03416380074732	-1.5128914185934197	0.0173793039378587	2.25520381656834e-05	0.0508811108628452	0.125023264270586	0.536306470966934	0.325421313992581	0.161249852553126	0.986475883142892	0.397984470301652	0.7885130931991905	0.8552833569504396	0.8921666856867773	0.6346260231854043	0.9980368433736618
FDFT1	5.37435966014746	6.79556429955014	-0.50354866236925	0.4706700907204179	1.6937953527403	-0.1311004057416319	-3.00712788228744	0.205189840757103	16.1644328625857	-2.31932858994799	0.655706227283584	2.89834336918769	-0.265752366134369	-3.7938768705966495	1.12326104502279	0.27970937724084	0.0455339764240157	0.769229018466499	0.0163091279010612	0.796038017838896	0.0039572086558763	0.28936598456106	0.3896034724712694	0.9986078283076544	0.3772212338717957	0.9808764876648988	0.4113184920696902	0.7794197042956286
PAFAH1B3	2.35749281180368	1.88226317320934	-0.9887490028377042	0.361097350412476	-1.15605347951479	-5.47557147833774	3.24276052066167	2.09039905141036	1.03591839216556	-0.7336952608205579	0.140816825233653	-0.333150551399576	-1.88011238610979	0.747911300001373	1.92937973723678	0.324641156970968	0.4799823432147539	0.8908108378419269	0.7459001996142399	0.0895071607927384	0.471735959906102	0.0825190424028926	0.8230607479896569	0.9986078283076544	0.9333522818869362	0.8159875902569125	0.7825689970579508	0.5414218410186525
KIF22	5.63707968424425	5.29134822890823	0.1297054780167809	0.770849465790935	0.51298852553071	1.12837885034083	-1.07244524170506	-0.62225549558488	2.90578701123268	0.204285228358223	0.258530282504749	0.289342607989056	0.7379963976633159	-0.4753316896800511	-1.11236036565649	0.2283154121766439	0.842675018904144	0.8147997901231159	0.7785994659387679	0.4784586344923199	0.645441714010862	0.2941527491643869	0.9542714668425092	0.9986078283076544	0.9449148023324224	0.9415051981891268	0.8617316427391493	0.7823209353016373
SCGN	2.08816812327466	1.87256082807342	-0.0349116949623984	-1.5525903426270198	-1.12397896518421	0.185790482057476	1.25733397305916	0.7489578301660269	1.8254002140366203	-0.0493656798302756	-1.01722442465867	-0.5841817386725351	0.113291431563011	0.503679036229843	1.28210877813066	0.0979092684492787	0.96159995599851	0.333025696236034	0.5720399889661579	0.912041649695072	0.625396575592847	0.228729386054001	0.990546883330228	0.8941565686261643	0.8718244924675587	0.9932611318659438	0.8526593311981121	0.7393751039197665
LRRC16A	4.17981157393779	5.762604857428559	-0.5943029281577671	0.375700274295886	-0.6693791649913361	-2.24871528062821	-1.56230445272327	-0.183160082627831	7.46103044387058	-1.05890473493982	0.319199712707077	-0.45746428070397	-1.8710684180818105	-0.7902276710966191	-0.39783506692608	2.15739836565743e-05	0.314550320614669	0.7561430127004409	0.657115196661763	0.0908482955773085	0.4477287917117271	0.6991120697160749	0.7218952293935514	0.9986078283076544	0.8982476451794726	0.8159875902569125	0.7715360755203798	0.9415523897184828
PGM1	3.1086261838429903	3.45004498851173	-1.88793596431176	2.49192095142003	2.8960577980846898	-2.1297045679737403	-1.52530150899127	-0.7802682360566141	1.552984676612	-2.58942266255524	0.786628324805415	1.55556856232737	-1.46486397293915	-0.689918544899391	-1.4318655452326	0.339405867616563	0.0292394089552519	0.459472929419256	0.153202941662378	0.176229861687534	0.507433960276689	0.1854420612234369	0.3465636994052041	0.9429000396506476	0.6112035056516486	0.8318874272934453	0.8021582402888928	0.6923398757966044
DDX1	4.05647078348418	6.89344583028236	-0.315992537247762	-5.25895559920343	0.307815477101364	0.8223295177674559	-0.5498607982884499	0.807797632987044	2.29817776840896	-0.452689966284087	-1.50512774421281	0.1607101498345459	0.512667628192234	-0.21775516121855	1.4128362412042	0.2141401634139439	0.661486898389071	0.164284646207428	0.8758027948283821	0.620391333981054	0.832448386884013	0.191046562552193	0.9044706120417624	0.8226095734769703	0.9695732512587668	0.961825448206068	0.9410082664551715	0.6992056584344014
DNM2	2.3711339092891	0.395685228396915	2.41782288466085	-0.714047621377938	-3.83040968074059	-2.14581360881386	4.08446376513213	-0.575121350255395	0.3614944079414771	3.1883132706812205	-0.449348868742251	-1.94788577476089	-1.22192430752629	1.55493218963408	-0.859116508231239	0.725250964232534	0.0096818284761858	0.662762010675925	0.0800283452308282	0.249757765802112	0.151014872062522	0.410397457823938	0.2570317764436917	0.9881849145277368	0.5164783875216891	0.8601554929256678	0.6277848482930178	0.8451203189611886
STX7	2.85839683632272	4.9597224349216695	-0.581729118349154	-5.9578288671980895	0.926534627605466	0.915821078822567	0.5522904551824971	0.977868636276714	1.56620471624807	-0.618800999836808	-1.33661244054605	0.3646226948973221	0.432804269064967	0.1686128985919549	1.3097360834058898	0.329018511562364	0.551385449267177	0.228199191563301	0.723496082304657	0.6751670194088579	0.8697961530577591	0.22215177405268	0.8570388017733755	0.847786939047824	0.9248755244966976	0.9649870641098088	0.9545211807908068	0.7315098165635174
KEAP1	2.03161611693694	1.51876303231545	0.226206253915543	-3.2558207863946005	-0.6669946660935551	-1.22503447237695	3.96089394791994	0.47139550063867	0.479607248425771	0.15863979753464	-0.6302255271523759	-0.1808517840833649	-0.395222333092019	0.85300127191978	0.399363304939041	0.746479650553625	0.877455171480593	0.6530898287819991	0.8602465697210792	0.701470239168205	0.41529170699979	0.698679125295334	0.9636371544260686	0.9876503681582478	0.9675368298149274	0.9685533295047684	0.7564886696154947	0.9415523897184828
SLC35C2	2.84524203819707	4.43421664028555	-0.7543150696528241	1.23593870752899	-1.4274932957383302	-4.67900292679997	-1.2037297980515	0.3020982013401229	4.79915272616015	-1.04668693834832	0.8795924921624041	-0.778698034111895	-3.1379815605767503	-0.5128668909733111	0.5415855223599261	0.000724553157782	0.3198838594957199	0.3997237626410471	0.454189344241002	0.0105463165227042	0.6191823175157389	0.599961840921455	0.7266720603737846	0.9205204542469462	0.8204523853120723	0.7205816200217358	0.8500943099669916	0.912102280853218
CRYBG3	1.894715747842	-0.718849570141937	0.777170333006098	-1.16852628422629	-4.119601360553911	0.944200526034565	6.70819814737782	-1.8125756183703	-0.742916530796143	1.13875462450813	-0.9214313648073852	-2.284616969687	0.6308909403549801	3.06703291334785	-2.7835016161870096	0.4746229832388789	0.281350346904433	0.378518933549368	0.0454276872355541	0.542261367544489	0.0119008785123455	0.0193341443021453	0.6958169233072181	0.9167311368108368	0.4664885421999492	0.9560971943739024	0.4558603178728914	0.3564342553103548
RIF1	2.99030342470047	2.71585528699901	1.76032621437287	2.63127741869909	-3.52860094728343	-3.39518912919578	-0.40077909011042	-0.2577583869530649	1.20769676120889	1.13180191411339	0.812929527417462	-0.861716638626818	-0.9646320125003208	-0.0721488654953714	-0.193592704880535	0.254950952940669	0.28412801496817	0.4351854452948739	0.409031297331546	0.357476729582661	0.9439060721775632	0.85037055958775	0.6976574335787421	0.9321547185828702	0.79633864821293	0.9102814808498196	0.9789678833621012	0.9705002092062736
RAB21	3.33463365877294	3.21032480082869	-0.96125130011677	-0.172397449344156	2.9713095407429098	1.84555102007364	-0.140731370745483	-0.4973169096193739	3.17030128817631	-1.25306982862619	-0.1145790140650159	1.49300730226486	1.13077320839477	-0.0555421319530754	-0.8313607831450981	0.0099825411108415	0.238687517746631	0.911046755480648	0.166298104202852	0.284540807285096	0.956800612993797	0.425175664086637	0.6628026583253559	0.9986078283076544	0.6187335569878545	0.8718503868246194	0.9828432180922704	0.8505034542925921
SMARCA2	5.27456759510065	6.78572086120356	-0.680937093309975	-1.01592145194071	-0.7051789851611909	-1.47482660139579	-0.597727949516461	0.758282052407858	4.08268243875921	-0.986007165590001	-0.375638744009611	-0.385283866393436	-0.970076698955501	-0.248308179610405	1.2961003428583402	0.21693302631997	0.349892432711691	0.759901837190305	0.7084683703691651	0.3561452836899879	0.8093644999827309	0.226347882599596	0.7486110005631702	0.9986078283076544	0.9193484913454604	0.9102814808498196	0.9302962117347402	0.7359508357441998
PUM3	3.1369651135319705	2.488705611984	0.483418854953883	-8.867608214809609	0.6008243479801719	3.56875803227188	6.39686903734576	-0.0393802103885541	0.619700567405545	0.358212549775327	-1.47746677881703	0.168946094976523	1.16907580493955	1.4434637065506202	-0.0356762060659522	0.631631265283929	0.728441874335891	0.195710751933881	0.8694528673721209	0.2715501306155389	0.181841284470155	0.972307971233896	0.9203537382637488	0.8435068607156687	0.9692294825471096	0.8639023435102934	0.6518441099706331	0.997120396950928
CNOT4	3.84661876330443	5.59624112941975	-0.057599798444546	2.4799417747300296	-0.6178013628071279	-0.870422282897721	-4.16220403641352	-0.148675282036939	9.7177725275089	-0.145370588498347	2.85237875921505	-0.577553733664615	-0.981931058998645	-2.7928177416749502	-0.4525768079107	2.06519064883482e-06	0.887306671281253	0.0171798863366433	0.576337519434736	0.349293215173422	0.0190275639934866	0.6605132855664151	0.9679383144969126	0.6745160985915515	0.8736128203403323	0.9049541878140568	0.4874449833235866	0.932625744970378
PSEN1	2.24276539899717	3.60905784168686	0.124090214049081	-16.221630245798302	-2.70001830485342	2.40289663834056	9.94806352460875	0.243830714487825	0.7123962554900519	0.113737209824713	-2.9264982601415004	-0.929148802820124	0.967876967557624	2.83876867514548	0.260868731461236	0.587470457492214	0.911942775933151	0.0152713292721466	0.376727095892587	0.358058664105749	0.0192377974348176	0.8000198634279359	0.9766565956072782	0.6590965871771142	0.7765538595602538	0.9108867470166492	0.4897115271065594	0.96321247483797
CLDND1	2.45100543978475	0.94595364003343	0.148017436946987	1.68557093250548	-1.31238984194551	-1.81195685101046	2.53227697982301	0.515021014991998	0.5670790095937479	0.1185515204259719	0.7240043203531741	-0.41432705265193	-0.6890963604158651	0.62420756529234	0.5068820572793429	0.583164955890353	0.90797828780634	0.4856556030084679	0.6873819675577609	0.5064360094471649	0.546467015108516	0.6232266629664279	0.9759877141904684	0.9483604440825212	0.9101729295530252	0.9474311053515856	0.8213342058170596	0.9215506023716812
HSP90AA1	7.13375366544491	9.87595834434875	-1.3429987080739	1.5827190349545202	4.56418851622389	2.20000562217235	-6.13179857283169	0.2612269291363029	5.90596100849797	-2.09459183429756	0.5986736806697	2.65274178690364	1.54126991231353	-2.71422321275306	0.491641419959051	0.0912003121480871	0.0656792765778877	0.58771951651044	0.0257785220738416	0.1559510378436019	0.0233145144128255	0.634503563218762	0.4307258663375843	0.9698074704187012	0.423232261155839	0.8281399270077627	0.513356464886776	0.9264742535000402
DLGAP4	3.46330902247278	2.7951661605808	0.447021008610811	-2.880168058780741	-1.77314557497847	0.933674738505384	2.85000816187909	0.948740096317203	2.06584137869917	0.7819502232038191	-1.2642114311988502	-1.08305239985547	0.665334857485422	1.3354686114427	1.93482840463245	0.443669067470126	0.45432021779539	0.525882010249697	0.304969715103752	0.521821143083946	0.213259813779765	0.0837568453442348	0.8106814179117386	0.9597229796917915	0.7286118936540439	0.9498173205741178	0.6686409866209745	0.5459734178810715
RSBN1	2.68941758476512	3.27315644678249	-0.8592151476637522	0.514571599846481	0.314396775277338	-1.15502486905871	-0.194654676462695	0.344679483545632	2.71853832551098	-1.27831297047131	0.261001072754514	0.1811236916834719	-0.8081343174472131	-0.0875637148490021	0.656188342380283	0.5353412129335721	0.2331198115776269	0.8983177542097521	0.859973546294385	0.438880475850209	0.9321062555398508	0.527446953651762	0.6563088714979342	0.9986078283076544	0.9675356548644892	0.93245951617679	0.9751414643728132	0.8859294817947971
CXCL2	2.36940159095802	2.5708296528461703	1.27351340404607	-9.118679271589288	-5.638636886960031	-0.465479585313495	9.43650954884142	-0.1839146046577339	0.439177082979769	0.7746219027047321	-1.42468297338603	-1.38511224161578	-0.1414455001483739	1.86190328150602	-0.125108232186084	0.7173509578289549	0.458420777049323	0.185473147145498	0.198984303152491	0.8905801633547551	0.0954806580696723	0.903175027315001	0.8127698326173142	0.8377271800843771	0.6500296980421779	0.9932611318659438	0.5870504639520517	0.9833703193992782
[truncated: 7,285 more rows]
