# Supplementary material for: An integrated cell atlas of the lung in health and disease
Source: Nat Med. 2023 Jun 8;29(6):1563–77. doi: 10.1038/s41591-023-02327-2 (PMC10287567; doi:10.1038/s41591-023-02327-2)
Supplement: Supplementary file 4 — Results of modeling the effects of demographic variables on cell type-specific gene expression. [file 41591_2023_2327_MOESM4_ESM.zip › SuppT_X_covariate_modeling_gene_results/Transitional_Club-AT2_cells.csv]

	AveExpr	Coef.(Intercept)	Coef.sexfemale	Coef.age	Coef.smoking_status_num	Coef.BMI	Coef.anatomical_region_ccf_score	t.(Intercept)	t.sexfemale	t.age	t.smoking_status_num	t.BMI	t.anatomical_region_ccf_score	P.value.(Intercept)	P.value.sexfemale	P.value.age	P.value.smoking_status_num	P.value.BMI	P.value.anatomical_region_ccf_score	adj_P.value.sexfemale	adj_P.value.age	adj_P.value.smoking_status_num	adj_P.value.BMI	adj_P.value.anatomical_region_ccf_score
TSPAN6	5.406657649835661	4.425746479484309	-0.114511935240778	-0.249488199785326	-0.3281609332133839	-0.3495483500988879	1.57295841369976	2.85896704751854	-0.3396686336713239	-0.6072724210338339	-1.02208323330176	-1.12672167563605	0.920755576152086	0.010628609366883	0.738047745236606	0.551272100576775	0.320284339889978	0.275435888379093	0.3696108742312489	0.9992194662447044	0.9285261361577573	0.9994973935160576	0.999920130555675	0.999876273738532
DPM1	4.4940058988679095	4.552829742703019	0.2717219584353589	0.253093657279569	0.298371027233259	0.260594231968476	-0.130468334346013	2.91186216596217	0.7805498641438721	0.564492024490913	0.8813585925580799	0.825849613147443	-0.0793317187405563	0.0093139267702974	0.445723158608352	0.579591561828479	0.390713491201486	0.4207019896344	0.9377165052252552	0.9992194662447044	0.93393247728037	0.9994973935160576	0.999920130555675	0.999876273738532
SCYL3	3.01341910384862	3.22356408808039	-0.0268721866678579	-0.1075672277763989	0.0394353147586012	0.0386557669319043	-0.2241015523434639	2.3472006288488503	-0.0826800365513631	-0.264005545760628	0.12414568298736	0.127760454263056	-0.148194430735411	0.0311839417157591	0.935027654487692	0.794774920182573	0.902603695371979	0.8998322015334208	0.883885084680866	0.9992194662447044	0.9733806598411248	0.9994973935160576	0.999920130555675	0.999876273738532
FGR	1.5337748787611	-2.94189218730273	1.03349452684603	-0.726687457306342	-0.1378306289350299	1.12100382204412	4.28178586851364	-1.01541662559769	1.5581784478831595	-0.835982204705057	-0.209326949833519	1.7670520849129	1.33965608374315	0.323362626264625	0.136599136823956	0.414125114386842	0.8365438292102451	0.0941699517978019	0.197026783654226	0.9992194662447044	0.903003569438708	0.9994973935160576	0.999920130555675	0.999876273738532
CFH	6.33239755549755	6.62256603415776	-0.198211067748176	0.13461469150986	0.0120907688313687	-0.2959776730345589	-0.0813170017864458	2.44203783514376	-0.333153780434804	0.1877875674673099	0.0219090052017579	-0.53937075603508	-0.0270683117059319	0.0251536203587709	0.7428673884689879	0.8531438769551	0.982761587411544	0.596240583580953	0.9787030958061228	0.9992194662447044	0.9826171728158908	0.9994973935160576	0.999920130555675	0.999876273738532
FUCA2	4.73619026425801	2.3121224597542005	-0.193588768250208	0.550959540877184	0.30900589059243	-0.145092109220364	2.22089784656155	1.47204065575386	-0.554931005316686	1.2952683283548998	0.955961965926518	-0.453763618002181	1.27865794961073	0.158279039521413	0.585772446236615	0.2115945127636069	0.351755333622608	0.6554222760523071	0.2172584956388999	0.9992194662447044	0.8190010139576032	0.9994973935160576	0.999920130555675	0.999876273738532
GCLC	2.84044971247373	7.12204617196108	-1.48974109060898	-1.99990088836674	-1.23831299894045	-0.120773641147478	-2.0289607206827	1.7293826700832	-1.44076302620355	-1.6425035174316498	-1.2771765194503502	-0.129955512727968	-0.453450905812364	0.10090283595701	0.166835234140117	0.11784682519889	0.2177695293207169	0.8981370876323821	0.6556441917018261	0.9992194662447044	0.7475544148776002	0.9994973935160576	0.999920130555675	0.999876273738532
NFYA	2.18735543269797	3.2629379827406697	0.285218805810656	-0.1224959215124519	0.7871280090204309	0.630417602626875	-1.55446625417825	1.6901180157632198	0.6045887256262911	-0.202204831339572	1.6824439414173	1.47027920235258	-0.746068894891199	0.108298156249519	0.553145607602782	0.8420252900700691	0.110722396918883	0.160720124128404	0.465842326345868	0.9992194662447044	0.9803244603409996	0.9994973935160576	0.999920130555675	0.999876273738532
STPG1	1.68181458294833	1.09953862754143	0.0151791049928544	-0.8631616844528359	0.131742781500119	-0.8209861204197579	1.42419936179869	0.509948398666393	0.0284287555746937	-1.39854796934882	0.2661680198391389	-1.60788369478104	0.608556462989962	0.6162834956870121	0.9776330179101792	0.178942024392948	0.793134760709252	0.125259459972728	0.5504217001890239	0.9993206793463322	0.8006173946222448	0.9994973935160576	0.999920130555675	0.999876273738532
NIPAL3	3.67968811044115	3.4107901462059105	0.333691270127638	-0.301856420946621	-0.0179115539132456	0.494480172362681	0.1808198482012339	1.90888173374697	0.8220447852849491	-0.5740382597915861	-0.0444994611433456	1.33808871336617	0.0928386028036721	0.0724870337170157	0.42201547422789	0.573046560047408	0.965034030854907	0.2003189195741939	0.9271279505974208	0.9992194662447044	0.932764574612754	0.9994973935160576	0.999920130555675	0.999876273738532
LAS1L	3.43386452201132	2.95347891471763	0.315797326741346	0.169045015495988	-0.29658647965281	-0.180704813931851	0.5371888891303971	2.2060058265268303	1.0093069571226	0.4250491197162229	-0.956964678483024	-0.606856215104313	0.362513073085821	0.040619288643136	0.326203554743497	0.67583873841894	0.351262664821266	0.551524841017918	0.7211901578519351	0.9992194662447044	0.9551171100614388	0.9994973935160576	0.999920130555675	0.999876273738532
ENPP4	3.99196634821075	3.85112820779296	-0.522801198591786	0.5357669811128271	-0.120418660637339	-0.7702832954394291	0.507143880127115	2.2831584086784	-1.35983686873734	1.13834997699635	-0.330585850446203	-2.23029502507178	0.274449037951613	0.0348235782005538	0.190841893660254	0.269905286752076	0.744881261185273	0.0396044506112297	0.786907686529682	0.9992194662447044	0.8472058916168004	0.9994973935160576	0.999920130555675	0.999876273738532
SEMA3F	2.35592658435198	1.93477393963604	0.183578979161917	-0.6579936454007409	0.365574094946336	0.146603121624674	0.388133300437087	0.910429770669374	0.378850248286354	-1.09409798265203	0.810644877306627	0.349261805163691	0.1691790059182069	0.374724730681781	0.7092903628434001	0.288388595163112	0.428872862601654	0.7313941012910241	0.8676661144796171	0.9992194662447044	0.8581322080863761	0.9994973935160576	0.999920130555675	0.999876273738532
CFTR	4.793910710282111	6.9824325280021	-0.271165602292888	-0.719788061387568	0.1776585854052849	0.108504109568968	-1.92652339346945	2.8721722575804103	-0.49051996122498	-1.0854756357818	0.3430529470088619	0.215397264288031	-0.7190766498272	0.0102357937602463	0.629703007213166	0.292119094839009	0.7355340649005451	0.83206575231105	0.481375417847771	0.9992194662447044	0.8585232817206924	0.9994973935160576	0.999920130555675	0.999876273738532
ANKIB1	3.97786625476335	4.776816965677781	-0.0424119883744892	0.0396458195717925	-0.266244827684087	0.17420772089988	-0.623096693706479	3.4100208569341297	-0.1326444191252919	0.0966432508920407	-0.84834705340404	0.599263645690278	-0.408889258690554	0.0031636360028067	0.8959946673039209	0.92407963652428	0.408684554793126	0.557751479598531	0.6879066767122869	0.9992194662447044	0.9906761962642584	0.9994973935160576	0.999920130555675	0.999876273738532
CYP51A1	4.32075553163414	3.68168562926335	-1.15692669754278	1.77383506419069	-0.32656229643365	-0.0080882832045412	-0.378926867640087	1.3236654384701498	-2.29557695529421	2.85764149267276	-0.7929692156824281	-0.0210118902430279	-0.133912590803106	0.2031442779386989	0.0349760421321115	0.0110245603276111	0.439286424603938	0.983493568328936	0.8951114947342179	0.9992194662447044	0.5254837705978465	0.9994973935160576	0.999920130555675	0.999876273738532
KRIT1	4.35732061402451	3.6874186890577296	0.218063736353466	0.238117161976352	-0.311767371031312	-0.5202774057687161	0.8000619360655821	2.33862114482941	0.62662455049804	0.541481479459677	-0.908143609534368	-1.60518691678922	0.46015420748929	0.0311106392290328	0.5388229412665361	0.594821147945562	0.3758780144401099	0.12687666451552	0.650916165952478	0.9992194662447044	0.935058959953542	0.9994973935160576	0.999920130555675	0.999876273738532
RAD52	1.3528588059599098	0.876935179000487	0.602279184672383	0.7781983336097099	0.0231287103195004	-0.0106642238080835	-0.76872975111301	0.239880130374218	0.7458852926734929	0.76283109639125	0.0301540472304748	-0.0152248852023211	-0.193514245420538	0.813149341829615	0.465489852702677	0.45546231100516	0.976292984651346	0.988033221683701	0.8488106017558041	0.9992194662447044	0.9162595053370236	0.9994973935160576	0.999920130555675	0.999876273738532
BAD	5.498677092715889	4.30652216616165	0.3255749098575139	-0.293794441990171	-0.2139683340173929	-0.0979457370424509	1.50313191680622	3.21231810134261	1.1341957091665902	-0.818371686672328	-0.7824148152390529	-0.3799191832272249	1.02128378825152	0.0048971216659796	0.27193954556901	0.423847307330659	0.445581857323384	0.7095716952612959	0.3216924954863969	0.9992194662447044	0.9060266441757308	0.9994973935160576	0.999920130555675	0.999876273738532
LAP3	4.4370259836868	4.16009995020457	-0.193278277696661	-0.1489953908007049	-0.420999565199472	-0.100706903156444	0.943482751006343	2.91447492600129	-0.602697275867248	-0.368125467409394	-1.3510451281982698	-0.3470631136250799	0.6038481070626329	0.0092815874946602	0.5542957876391489	0.717073209899472	0.1941016238174589	0.732857903045588	0.553670496970986	0.9992194662447044	0.9617337206863942	0.9994973935160576	0.999920130555675	0.999876273738532
CD99	6.22806086459141	3.9151435608739695	-0.6942125171492521	0.225956057272515	0.162388710877743	-0.0355749140619475	2.53962326752723	3.00054733067018	-2.4799952086522405	0.675194631761952	0.641962965192655	-0.141645062459723	1.76389063427216	0.0076762700982056	0.0232540352301673	0.5081335141603	0.5289888440121	0.888933653249403	0.0947155870292237	0.9992194662447044	0.9233924625848654	0.9994973935160576	0.999920130555675	0.999876273738532
HS3ST1	5.27708400296385	6.1084496233092205	-0.93169503578482	-0.9650595911375242	-0.286089721841727	-0.203305490930698	0.53313756959001	2.13054731358814	-1.42964821321967	-1.23702549928611	-0.47911419300698	-0.3563765697141409	0.171223431433552	0.0472905423749588	0.170197419337063	0.2320337942345439	0.6379692325549879	0.726047766826032	0.866046560815224	0.9992194662447044	0.8224609620187592	0.9994973935160576	0.999920130555675	0.999876273738532
AOC1	1.31605037918132	0.3478702055268959	-0.0301516914161203	-0.7578236476241259	-0.1024592039254199	0.218046842119205	1.347849519852	0.191823707262678	-0.0682425085117264	-1.4262863232057	-0.247616452887627	0.528459573153745	0.678896845132257	0.8500276588655891	0.946344950856557	0.170900138056183	0.807233719302904	0.6036358443254879	0.5058393740978551	0.9992194662447044	0.7924976407668599	0.9994973935160576	0.999920130555675	0.999876273738532
MAD1L1	2.6339922423934503	3.17195868180887	0.172227554230246	-0.0757260452277281	-0.162146264487218	0.134781830946266	-0.7042301085084771	1.86534004219086	0.42585810851984	-0.14987363203476	-0.4114293891094099	0.367187796030349	-0.378268869543632	0.0785467951326907	0.675297285492499	0.882530901928982	0.685622997158395	0.7180103197761031	0.7096587631424829	0.9992194662447044	0.9861971357400332	0.9994973935160576	0.999920130555675	0.999876273738532
LASP1	4.1481632789527705	3.14619917793868	0.1667264665358259	-0.1222384582189659	0.2582616815550089	-0.2585480299739139	0.902506568720491	2.23150275498479	0.543992284672079	-0.316532335651828	0.892464407128427	-0.95020902665581	0.611672232637344	0.0386634896850305	0.593682914536646	0.7554611725023921	0.3855162692790279	0.356483453575504	0.54941109153519	0.9992194662447044	0.967964426870722	0.9994973935160576	0.999920130555675	0.999876273738532
SNX11	1.8951011033919496	2.1541809372111	0.0441831120736816	-0.285023728830905	-0.6361899101963261	0.7177915706994921	-0.266984493851316	0.929473648013536	0.0784025987336105	-0.3973442944363199	-1.14089398885915	1.37446108500798	-0.1044677052808119	0.366181548869287	0.938384227495403	0.6957897531176139	0.269801702857348	0.186815834818653	0.918013284378884	0.9992194662447044	0.9579259422100688	0.9994973935160576	0.999920130555675	0.999876273738532
TMEM176A	4.53255227580381	4.38723415829516	-0.8361997016565579	-0.3782439753402729	-0.889243359413155	0.0249034571281699	1.13949660661895	1.96749478501347	-1.62753700346124	-0.605343442307991	-1.83940698764531	0.0539681486986518	0.4647264709332189	0.0647311677527153	0.121000464677293	0.5525073361900239	0.0824093978468916	0.957555020159748	0.64769952204197	0.9992194662447044	0.9285261361577573	0.9994973935160576	0.999920130555675	0.999876273738532
M6PR	5.00473867445098	4.80713590611701	-0.0694687530949923	0.738627633492326	0.326748787336917	-0.113533499540669	-0.255139492366835	3.46547085542578	-0.231253114094805	1.96755463883418	1.1570633124044198	-0.422749368620528	-0.167090856627754	0.0027711322453818	0.8197736460340209	0.0647264497119654	0.263216615401399	0.6780778971042191	0.8692100303396151	0.9992194662447044	0.6816441242498122	0.9994973935160576	0.999920130555675	0.999876273738532
ICA1	4.377378957177109	5.712062829533941	-0.2438784898988589	0.134980490030514	-0.393579314261397	0.109618296135198	-1.2022888271290302	3.55477965906844	-0.6560254155776479	0.290902317395205	-1.09576255542802	0.318267184789392	-0.6755923146118921	0.002263762038469	0.5201062376910011	0.7744513619614771	0.287627790295427	0.753945302380358	0.507886799492515	0.9992194662447044	0.9711012532633304	0.9994973935160576	0.999920130555675	0.999876273738532
DBNDD1	2.1212047875399	0.174320435011906	0.180930043130361	-0.406408392598701	1.0390397306678	0.227385929881089	1.6169436569475202	0.08611698177348	0.3813674281354899	-0.7128266324149599	2.3790503960637004	0.519690273509998	0.7270668537918641	0.932324132554105	0.7073949072858129	0.485092146641598	0.0286301885782205	0.6096116550821999	0.476535581096942	0.9992194662447044	0.9220273865762038	0.9994973935160576	0.999920130555675	0.999876273738532
ALS2	2.1433812604467697	2.59225213898821	-0.372184812716955	-0.475592051057056	-0.0987290938896062	-0.155371504190155	0.0336586904044017	1.4215744340839898	-0.810149740854724	-0.881888034597048	-0.232620284774989	-0.3735804451503239	0.0169153906618369	0.17224514810664	0.4284354128878479	0.389462378946539	0.818680757525232	0.7130801453036658	0.9866902022389252	0.9992194662447044	0.8965221483561301	0.9994973935160576	0.999920130555675	0.999876273738532
CASP10	2.52639383556183	3.7112790611077897	-0.297282375468117	-0.5719030184972129	0.415521365576487	0.299083226988448	-0.91400473756718	1.7704037515888795	-0.572974988397553	-0.908548087657163	0.842032924623569	0.652643728333842	-0.410124046055428	0.0936368268480984	0.573943289700537	0.375735918762521	0.411460131692077	0.5229346934488011	0.686855094310216	0.9992194662447044	0.894057608802532	0.9994973935160576	0.999920130555675	0.999876273738532
CFLAR	6.083411038069731	5.3057177758343	0.0640269640687559	0.764408474910563	0.259787960189017	0.105006778202696	0.467362124885432	3.6756710643467	0.208567845146317	1.9523638577079097	0.901294338390026	0.3836840880856649	0.3063334545535269	0.0017320803264445	0.837247697105055	0.0671369046501769	0.3803921348872339	0.706139615928172	0.7631622893174559	0.9992194662447044	0.6816441242498122	0.9994973935160576	0.999920130555675	0.999876273738532
TFPI	6.02699204602242	5.6258093204032	-0.0898303772115526	-0.26765151685881	-0.128394142705398	-0.0629510386996883	0.724505737404105	2.08847739775373	-0.155357182720986	-0.380520702730473	-0.2359947004046149	-0.118520552352751	0.243097826967106	0.0518468956348704	0.878271973862254	0.708033205198273	0.8161039386901421	0.907032821423112	0.8107694947034209	0.9992194662447044	0.958867628878942	0.9994973935160576	0.999920130555675	0.999876273738532
NDUFAF7	2.5799900994456	2.18501932827421	-0.298979062426085	0.509834925224838	0.205164089193295	-0.0172916688011616	0.0122809562162559	1.1132421004701298	-0.6332413431570899	0.8973129512162891	0.465653155886653	-0.0401227574109359	0.0056815633409471	0.280250601441411	0.534539724240549	0.38139721854406	0.647048587129229	0.9684369417374472	0.9955292882292348	0.9992194662447044	0.8943773430992463	0.9994973935160576	0.999920130555675	0.999876273738532
RBM5	4.413976424098291	4.915459878584599	-0.362664616959954	0.395462843466459	-0.415977936873417	-0.0575814498321499	-0.597824664118829	2.0988579570916297	-0.702693794872124	0.608069738822419	-0.8595451206487909	-0.130106047438188	-0.235207513501885	0.0504654243817959	0.4918892790993279	0.550989989104236	0.4036208042971621	0.8982778214571309	0.81709303834205	0.9992194662447044	0.9285261361577573	0.9994973935160576	0.999920130555675	0.999876273738532
SLC7A2	3.0528136344438	5.32712146239161	-1.2216436623346498	-2.16215068837628	-0.0653516847533157	-0.254952208680542	-0.3035078482244819	2.08251179226577	-1.8983236638973	-3.00861444908256	-0.1146994948411219	-0.459094498620027	-0.110497338133574	0.0519661028995662	0.0739032235074723	0.0075680129898244	0.909992033995026	0.6521112479632171	0.91328326763504	0.9992194662447044	0.5018467307222311	0.9994973935160576	0.999920130555675	0.999876273738532
ARF5	6.62784246138955	6.09130711691648	0.0621364683322925	0.0377475219640292	-0.119942559570425	-0.0843650897922659	0.0932978987525847	4.6865320850161	0.258756625552158	0.124931392624571	-0.556953875727749	-0.4124741262539729	0.0761732318105721	0.0004198819486627	0.79907256897352	0.902100630545389	0.5852970791136529	0.685494513864791	0.940226444970516	0.9992194662447044	0.98782382759271	0.9994973935160576	0.999920130555675	0.999876273738532
SARM1	2.52464927107228	-0.272010539347606	0.227830730992832	0.162877674329839	0.247557936537228	-0.5222811371720071	2.8020275739487497	-0.133130283179948	0.486752129744622	0.281358127162129	0.5442234871184171	-1.16915673457157	1.24909281942146	0.895567404019424	0.6323080545925109	0.781644621562055	0.5929659974369079	0.257590858604086	0.227631616864748	0.9992194662447044	0.9719857146864358	0.9994973935160576	0.999920130555675	0.999876273738532
POLDIP2	4.80087165443868	4.44575621777462	0.1762087627856449	0.508662388876058	0.131571259120386	0.0799739115364626	-0.044926247215422	3.18779194378288	0.562388240528552	1.3021078101788102	0.4393253628966149	0.273536754481743	-0.0290030114491575	0.0050974328623388	0.5807885993898391	0.209296226765012	0.665654478986639	0.7875546127533071	0.977181341174706	0.9992194662447044	0.8160781617071197	0.9994973935160576	0.999920130555675	0.999876273738532
PLXND1	3.26023842213481	1.85213794566236	0.0951741230273577	0.4727436369650759	-0.0045110426041783	-0.0377649548007549	1.06897447897781	1.01334764733211	0.2338161973662319	0.923197023600178	-0.0113878222814295	-0.101100527964229	0.5327371866369269	0.324323180215552	0.817799680954684	0.368122891146827	0.991040252285662	0.9206519714733052	0.600759405988435	0.9992194662447044	0.8928045711401451	0.9994973935160576	0.999920130555675	0.999876273738532
AK2	6.02672921592405	6.50648881162776	-0.0645136290942995	0.146161394502337	-0.0824156621277294	0.14309038830843	-0.547513454558575	4.18059084577652	-0.190495100048337	0.351543305786229	-0.256127274766612	0.459126637308819	-0.3175651988750569	0.0006434294016186	0.8510594837091909	0.7292917350922109	0.800760372739726	0.651976867698722	0.754684631986033	0.9992194662447044	0.96565085221809	0.9994973935160576	0.999920130555675	0.999876273738532
CD38	2.67056022566919	-0.712544331467735	0.085629610449823	0.393837951264511	-1.50917720957179	-0.3305182012039939	4.4026268983164805	-0.4166951375096789	0.217223817975615	0.748502897097866	-3.56957866341716	-0.9005150075913609	2.40485643228382	0.6818484489754879	0.8305579262743721	0.46393349432808	0.0023784248424172	0.380625471520029	0.0278491555468024	0.9992194662447044	0.9186739247346032	0.9994973935160576	0.999920130555675	0.999876273738532
FKBP4	4.779528023576	5.374629914501259	-0.0459282966574473	0.421941797484366	-0.0699963728506124	0.3588945620004189	-0.943795550785082	3.56940765897432	-0.134221247991423	0.988270431467163	-0.2155278430685989	1.14274205927538	-0.5645326302021451	0.0021913295917759	0.8947169942938871	0.336119668259505	0.831779140288572	0.268118259739943	0.5793594500509119	0.9992194662447044	0.8795457849582893	0.9994973935160576	0.999920130555675	0.999876273738532
KDM1A	3.99639512437976	3.63642069678963	0.235417086412677	0.138196374236471	0.5811649901737049	0.2112495649448119	-0.1204564264905819	3.1876491760127403	0.9113559736958392	0.434745058912505	2.37289870171059	0.888340357770111	-0.0955834322102207	0.0052912416392321	0.374242358977246	0.668916737418799	0.02911788113881	0.386709190592485	0.924930300916314	0.9992194662447044	0.953654415187821	0.9994973935160576	0.999920130555675	0.999876273738532
RBM6	4.73198353422957	4.657612976495019	0.1788313473002279	0.3215118137470449	-0.199842087426822	-0.21593514629151	0.0016542174913156	3.05269770373516	0.514365385994861	0.746785103148077	-0.5980525205178491	-0.663834333511548	0.000978072907909	0.0068520054272982	0.6132541563023921	0.464836753217107	0.557255579988519	0.515209949678653	0.9992303691966732	0.9992194662447044	0.9186739247346032	0.9994973935160576	0.999920130555675	0.999876273738532
CAMKK1	2.0902734605568	1.32081072960193	0.411576500703618	-1.45701035334988	-0.373344036485686	0.35663159125583	1.23555150751395	0.529049059871739	0.7304484661349719	-1.9853626765144097	-0.689578390621968	0.7326841473619029	0.458928127218664	0.60326780083827	0.4745740386545179	0.0625725329012184	0.499630774546206	0.4739670059595179	0.652016854627974	0.9992194662447044	0.6775374408417917	0.9994973935160576	0.999920130555675	0.999876273738532
RECQL	2.9103895055499	1.34640619631	-0.2502717919599019	0.407556627389812	-0.5546339521581479	-0.0409848482332676	1.7637907466720102	0.906213430512881	-0.7136780137191141	0.9126590679519192	-1.5924755276788205	-0.1255174695744	1.0765192259159302	0.376794408707814	0.484578047893399	0.373484401397934	0.128686526902067	0.901505178519034	0.2959126394390449	0.9992194662447044	0.894057608802532	0.9994973935160576	0.999920130555675	0.999876273738532
VPS50	2.35882412323752	4.06473620182621	0.257554416926776	-0.436798195881865	0.104037319277586	0.201491937207733	-1.85256225176721	1.99205486894982	0.517178375467827	-0.6930780905931041	0.2093985204160799	0.439137349123512	-0.833697892492988	0.0617598532960899	0.6113776929011651	0.497123017873919	0.836516525221871	0.666413598766356	0.415573466807037	0.9992194662447044	0.9224028459149352	0.9994973935160576	0.999920130555675	0.999876273738532
ARHGAP33	1.29846513258224	-0.939377468158336	0.15401101786829	-0.518693334900491	0.278936312239584	-0.7919928207862901	2.6228889130794104	-0.3286686979503039	0.2353509831917969	-0.664725485482301	0.4432209737141021	-1.27970531750837	0.8465430844168299	0.7462152389654051	0.816606112102286	0.514654207941539	0.6628891843051059	0.2179249676608229	0.408493063670987	0.9992194662447044	0.9233924625848654	0.9994973935160576	0.999920130555675	0.999876273738532
NDUFAB1	6.5165558209600905	6.017288855122241	0.129205983789047	0.481656579378256	-0.321718319465482	-0.0211267835215426	0.401398083537276	4.4024582794334695	0.433603928827627	1.31506403281881	-1.13702692078435	-0.0758278411069687	0.264581234209021	0.0003435905651272	0.66972809544004	0.204996347880647	0.270437653345375	0.940392502973524	0.7943379088698679	0.9992194662447044	0.8137364933958788	0.9994973935160576	0.999920130555675	0.999876273738532
PDK4	3.39785416017919	4.833462243210639	0.1320443905218969	-0.5972270574466221	-1.71782049518085	-0.552505019073397	-0.8845605173451679	2.34896137234509	0.2968402654421289	-1.00478312258289	-3.85011766639615	-1.4072381544148	-0.433403522177734	0.0320466096057285	0.7703418153270609	0.329456043574638	0.0014551925583351	0.1788823420596839	0.670583554616274	0.9992194662447044	0.8765808051346564	0.9994973935160576	0.999920130555675	0.999876273738532
ZMYND10	1.82446294583474	1.35740384799847	-0.0904729938136534	-0.705155233600415	-0.70153394282872	-0.312306779398823	1.44229244548677	0.676228650185634	-0.1846657837424139	-1.17071174738309	-1.4661354029052702	-0.681416755596166	0.6575003585630921	0.508124012914329	0.855584898358114	0.257019478689341	0.161229081437685	0.5049358227981079	0.5196046531721921	0.9992194662447044	0.8427974314462617	0.9994973935160576	0.999920130555675	0.999876273738532
SLC25A13	3.44714650419898	1.59532387240162	0.197020559505641	-0.5647999113004879	0.0695337986385921	0.0078277379857744	2.24589099201159	1.59068665119468	0.8620989635103241	-1.99836877158768	0.315636840806159	0.0368360422769242	2.03634925766738	0.129806496547424	0.400184331186303	0.0610150123650597	0.75597217070835	0.9710914359087348	0.0569296933477607	0.9992194662447044	0.674506706665804	0.9994973935160576	0.999920130555675	0.999876273738532
ST7	3.7328141720288	3.1773808152642298	0.3094902534458789	-0.0941112529367745	-0.0720861398518746	-0.308603636256971	0.6716160781826049	2.30080027797689	0.9662137200483342	-0.23655906131251	-0.2318178511521099	-1.0141199957467602	0.4404238756633879	0.0335737196431418	0.346740656104567	0.815669987498979	0.819294489158175	0.323964078013395	0.664873565198339	0.9992194662447044	0.9759363574992034	0.9994973935160576	0.999920130555675	0.999876273738532
CDC27	3.70516153902432	2.2354746126454703	0.300254931752007	0.223244080118371	-0.0560778341217646	-0.161079684161205	1.5187031982768402	1.11064195938151	0.6480966495997371	0.38642299109862	-0.12498197780767	-0.366293268811916	0.6817374205054909	0.281339074575419	0.525104197408702	0.7037132966586441	0.9019230761392109	0.718416197734548	0.504083180281116	0.9992194662447044	0.9582925815837162	0.9994973935160576	0.999920130555675	0.999876273738532
HCCS	3.52973867644577	4.84007476710621	-0.330601622477588	-0.7033396128506779	-0.377650252351775	0.237644216491068	-0.661722515073813	3.22043851657685	-0.931902520808922	-1.5908558755350302	-1.09306750443454	0.7392557184548649	-0.4029708553013669	0.0047459813993529	0.36378123423752	0.129061889737455	0.28905395518992	0.4702093523187771	0.6917705658150141	0.9992194662447044	0.75895752984646	0.9994973935160576	0.999920130555675	0.999876273738532
DVL2	3.1622932300699502	3.5864304981807296	-0.170821560878438	0.377544666728747	0.4278998922877349	-0.593155713678708	-0.687111465769824	1.75581702488873	-0.3502663016251219	0.640053831937118	0.925401224140912	-1.29741986468545	-0.305858750475773	0.0961214941530598	0.7302042043344531	0.5302011868569	0.366998602653335	0.210869402694075	0.763221383129293	0.9992194662447044	0.9282946298406746	0.9994973935160576	0.999920130555675	0.999876273738532
PRSS22	5.538394382339151	6.16609883564824	-0.6042356879687989	-0.0185420451860285	-0.490091424474651	0.288953274651096	-0.494844727190697	4.0921328053533	-1.86257590782856	-0.0459129607285848	-1.64078965419961	1.04225771381963	-0.309395600809901	0.0006841471029207	0.0800716837989309	0.9639110174995258	0.1205766711738429	0.3130976927620819	0.7610062606781429	0.9992194662447044	0.9950924385174942	0.9994973935160576	0.999920130555675	0.999876273738532
UPF1	3.72140572887566	4.65486365320096	-0.152269449881918	0.367275002147775	0.33932296461236	0.264240181903467	-1.42076723248939	2.3377005969046	-0.324280353736381	0.6335172870717121	0.770376677995266	0.616032290434641	-0.643904332430026	0.0311511613313304	0.749463804154446	0.53436361206129	0.451070023988407	0.545585320202031	0.527757603209314	0.9992194662447044	0.9283262422101634	0.9994973935160576	0.999920130555675	0.999876273738532
SKAP2	1.6930837633846998	1.37056444008912	0.0456109944548496	-0.6048933943184821	-0.593786162182973	0.193608233201853	0.5881584871267779	0.599023288363121	0.085362061920406	-0.912876636272134	-1.14265249185024	0.403007489212039	0.2368394994899769	0.5566459075996271	0.932924419295232	0.373380970079827	0.268351388469482	0.691997558304488	0.8155087544175741	0.9992194662447044	0.894057608802532	0.9994973935160576	0.999920130555675	0.999876273738532
SLC25A5	8.08271227146634	6.6774665836872895	-0.142718379945344	0.6818685857612571	0.0171450356613064	-0.1530607274741759	1.1629836484233702	5.05977493715024	-0.511285220596174	2.03265164774685	0.0662520386620004	-0.5930841997625279	0.7958998564364541	0.0001285854449988	0.61538148265634	0.057356390428347	0.947917723377882	0.5610950043360781	0.43810031685442	0.9992194662447044	0.6680682500631588	0.9994973935160576	0.999920130555675	0.999876273738532
CCDC109B	2.94812807990059	0.8388565517820291	-0.21952537534447	0.329138526102236	-0.555810566364629	0.42256979603293	2.2262695627473903	0.498760525017919	-0.5649478907101071	0.669141481987478	-1.49110292057507	1.20598540174957	1.19955903853458	0.6239882736777621	0.5790829027775161	0.5118971790015491	0.153251509866582	0.243436602799076	0.24586286563413	0.9992194662447044	0.9233924625848654	0.9994973935160576	0.999920130555675	0.999876273738532
POLR2J	6.10816109348521	6.52699943721931	0.251146383812848	-0.330081956015144	-0.197759618727623	0.0425378530467416	-0.0807200486078842	5.50483182063301	0.973710247088946	-1.02666237176115	-0.8020296571799499	0.1819403318297769	-0.0619801638669354	3.19106632237303e-05	0.3431519903843079	0.318196670650766	0.4333715343942971	0.8578004071469	0.9512752966364372	0.9992194662447044	0.8696863165533849	0.9994973935160576	0.999920130555675	0.999876273738532
DHX33	2.94000430065184	3.7794486950004313	-0.248321473537347	0.405506950521695	0.283632427476381	0.3461198630310809	-1.3644335832751495	1.69998285567071	-0.467914957680872	0.6213850178748771	0.556005738635709	0.7152431026200621	-0.5597600994024771	0.1063591345832119	0.6455226226288621	0.542143925425397	0.5851110872357479	0.4846903278528049	0.5825852138349251	0.9992194662447044	0.9285261361577573	0.9994973935160576	0.999920130555675	0.999876273738532
THSD7A	2.26524709791635	2.28313965402354	0.1108368810973849	0.6109656697508039	0.317990141029833	0.321984559076288	-0.913287949671923	0.6582157519876309	0.145458266202661	0.6388062417188989	0.4525064450338679	0.4942827101507779	-0.2446798122652989	0.5187672346313471	0.8860139805992441	0.5310986840675771	0.6568051873707329	0.6277943511411209	0.8097020038135971	0.9992194662447044	0.9283262422101634	0.9994973935160576	0.999920130555675	0.999876273738532
LIG3	2.95734114397569	2.33342985946524	0.483717416409154	-0.198815992085334	-0.0230018284485764	-0.245177946220941	0.687882310169605	1.4023845138159998	1.2173004314683502	-0.4022164724127979	-0.0587955694391097	-0.6345853803442171	0.374335497916696	0.1778118496279389	0.239209062592105	0.6922608371615389	0.953762766177598	0.5336822361565179	0.712528120560529	0.9992194662447044	0.957329377367916	0.9994973935160576	0.999920130555675	0.999876273738532
RPAP3	3.37461477998346	1.98371010840895	-0.0109655421793872	-0.0465957201857681	0.0919786684174773	0.179218264108149	1.38877780180145	1.33793409945014	-0.0318827251315231	-0.108674729355853	0.279547149790627	0.5622372467872061	0.8492232282405241	0.197576703922764	0.974916446468118	0.914662790606372	0.78301183160262	0.580889298106114	0.406910309983095	0.9992194662447044	0.9903935426263424	0.9994973935160576	0.999920130555675	0.999876273738532
ACSM3	2.08179300241961	3.78870245964599	0.3783521122927271	0.347996519100454	0.763686623745106	-0.5249858057149001	-2.54004379049871	1.82672942997118	0.7710785842408641	0.5764301615171761	1.6153903669592602	-1.17478316671033	-1.1295440658639802	0.0844720335415712	0.4507816947536409	0.5714641844737829	0.124354182894699	0.256667302474842	0.274124709348492	0.9992194662447044	0.9320708508982652	0.9994973935160576	0.999920130555675	0.999876273738532
CIAPIN1	3.866088668113581	2.6604493696720097	0.380203877471154	0.193434471734723	-0.107040436912101	0.217476179535551	0.669453723218354	1.3578805293836298	0.89773998909658	0.351077568664727	-0.260383515726521	0.578442894603483	0.3177102538176179	0.191406620195268	0.382055819982964	0.729748504110076	0.798023553226451	0.571547530755884	0.754908455341417	0.9992194662447044	0.96565085221809	0.9994973935160576	0.999920130555675	0.999876273738532
SPPL2B	3.4564044591917504	2.7443969331405	-0.474758123529737	0.351577458171696	0.1195408379039949	0.269809716047419	0.538664063100049	1.54737551498668	-1.13440641416723	0.6961340473957801	0.3139787731012899	0.7393396250774521	0.276212551876002	0.1391743338829819	0.271506119602019	0.495236325632906	0.7571468862900551	0.469233675517398	0.78553120993068	0.9992194662447044	0.9220290386636918	0.9994973935160576	0.999920130555675	0.999876273738532
FAM214B	1.91685859655264	2.726720332325589	0.0793537363625792	-1.02569668146408	0.1189785881504359	0.56832601347307	-0.592564270503834	1.1626364508438998	0.13598748431965	-1.41601609119881	0.210769294780599	1.02670450481619	-0.22937985650326	0.26016014249674	0.893340487597504	0.173842807789281	0.835434961029793	0.318160018221138	0.8211598953373199	0.9992194662447044	0.7943175161082939	0.9994973935160576	0.999920130555675	0.999876273738532
COPZ2	1.39994521263824	0.627650979778464	0.713927452220261	-0.0448033678390768	0.786384057511096	0.382382179322657	-0.0549188063720247	0.260929928948927	1.21119942716033	-0.0638364830047672	1.4266224111482	0.6875698104617349	-0.0207713235916776	0.797108450157065	0.24148150231657	0.949804013331695	0.1708045285298299	0.500488254414801	0.983656596852512	0.9992194662447044	0.9943377385816372	0.9994973935160576	0.999920130555675	0.999876273738532
PRKAR2B	3.54197158012853	6.03836451717016	-0.391446197053964	-0.908057501146482	0.111790172762453	-0.082466093727039	-2.2616200761064	3.04358668793011	-0.8601973719780379	-1.67491314870369	0.277972630995078	-0.216799562071521	-1.05694177103041	0.0070188479252733	0.401143891428616	0.111372685925452	0.7843890882773492	0.8310151256407831	0.305228646002169	0.9992194662447044	0.7369137742335046	0.9994973935160576	0.999920130555675	0.999876273738532
MSL3	3.56838193903042	4.12137120587223	-0.396652937851698	0.3654015636726989	0.0424032393796277	-0.155778891599509	-0.467612646644145	2.97297665101314	-1.26878516181968	0.937441164472915	0.144768415185601	-0.566042449622853	-0.320993658983526	0.0081580264745142	0.221859980881178	0.361551198330768	0.8867167356009871	0.579408640248228	0.7523903384705991	0.9992194662447044	0.8921185728565355	0.9994973935160576	0.999920130555675	0.999876273738532
CREBBP	4.4512645818985	5.32803648121254	-0.199707623385915	0.390239706711307	0.154551288159568	-0.0203346955556113	-1.23139477183448	3.51249054862113	-0.569359106754934	0.9112494084491322	0.469200583942424	-0.0631006023768435	-0.7337248876997701	0.0024867850106517	0.5761493649035939	0.374206626276654	0.6445594639658659	0.950381837134175	0.47256590632379	0.9992194662447044	0.894057608802532	0.9994973935160576	0.999920130555675	0.999876273738532
BZRAP1	2.01509178986379	1.08742255901092	0.143326070496908	0.731687145698352	0.0612873197331572	0.175784119296663	0.152334769863678	0.494452555854125	0.288176399619336	1.15921712557235	0.125851154635202	0.395986356148536	0.0637809304117039	0.626994877678447	0.776559588159135	0.261560086013568	0.901288682877464	0.6970624453658361	0.949869351936594	0.9992194662447044	0.843385807608101	0.9994973935160576	0.999920130555675	0.999876273738532
GCFC2	3.05704004635982	5.310653206743599	-0.542509366446094	-0.4205934628157279	-0.6262849549851079	0.0601965128966568	-1.64045057023217	3.18813699490118	-1.3149792609891202	-0.832769130965081	-1.5906124582666998	0.161057606701971	-0.897608301628976	0.0050935699341762	0.205024253681408	0.415888177101111	0.129106217148258	0.873841906909729	0.381243882098246	0.9992194662447044	0.903113920133213	0.9994973935160576	0.999920130555675	0.999876273738532
WDR54	3.21818959878568	2.11465694432236	0.0261670293479346	-0.193575135800386	-0.234158327951215	-0.66956909983974	1.19868425376064	0.924116460079707	0.0520396521441993	-0.310579014353067	-0.497120965374806	-1.53082096658386	0.494523787408534	0.367663876748936	0.959118277666014	0.7598982230313399	0.6260882707238821	0.146311801964733	0.627814001399707	0.9992194662447044	0.9695653975974174	0.9994973935160576	0.999920130555675	0.999876273738532
CROT	2.5331531550985096	2.07862145399341	-0.23419782550701	-0.0885519799903324	-0.5293463189766789	-0.5479242311203479	1.25855956331177	1.63010983067454	-0.7761591867066141	-0.2308626440783599	-1.7729652859770502	-2.0097979189043	0.929113777962343	0.120532869938858	0.4483082366181279	0.8200933303902209	0.0954489761702883	0.0623592394259627	0.36674897897062	0.9992194662447044	0.9759435220754747	0.9994973935160576	0.999920130555675	0.999876273738532
KMT2E	5.73850600472546	8.07007896269615	-0.475016501843975	0.61122141754339	-0.1993110278194819	-0.3811047405063429	-2.4003595655888	5.620202295871769	-1.45054558138357	1.54123708933522	-0.648517108469948	-1.26003747761724	-1.50814069508129	2.47574497524807e-05	0.1641098755162049	0.140655589810316	0.5248384894548379	0.2237477739177	0.148870109966338	0.9992194662447044	0.7757507983391151	0.9994973935160576	0.999920130555675	0.999876273738532
RHBDD2	5.34040900728783	4.38519661435977	0.11248392558812	-0.4226973181930321	0.162188051219519	0.2863347782180011	0.7139510363282611	2.85167872610191	0.3575604165250479	-1.07208592467054	0.561121703383333	1.0606590246245	0.457722477862195	0.0110366097964302	0.7252175142298961	0.298994129918192	0.5825434543501429	0.3047683544039329	0.653318956595474	0.9992194662447044	0.8624222895813257	0.9994973935160576	0.999920130555675	0.999876273738532
IBTK	4.44173724930829	5.63671738975616	-0.407937682301301	-0.0518803651463068	-0.453979826133815	-0.2430802773321979	-0.673391573596683	3.32573611193575	-1.04943571760017	-0.10936915160902	-1.22351964156651	-0.6827338454846789	-0.360412560648409	0.0038680619644064	0.307946444566108	0.914120244586582	0.236909484484147	0.503928635106775	0.7228148542574849	0.9992194662447044	0.9903935426263424	0.9994973935160576	0.999920130555675	0.999876273738532
ZNF195	3.5831543639072	4.19097343667886	-0.4970627536554939	-0.359463027171742	-0.204389272674869	-0.121894009042674	-0.129803134888177	2.7807561455156296	-1.3965896019461	-0.8338642886416321	-0.6127564937383629	-0.37340977062063	-0.0783297417177396	0.0123346180999491	0.1795211534473139	0.415286707763666	0.547701732109377	0.7132049493465831	0.938429957765345	0.9992194662447044	0.903003569438708	0.9994973935160576	0.999920130555675	0.999876273738532
MYCBP2	4.7850554337444	5.99935806959504	0.0244408383950763	0.483523237067719	0.0073548717943562	-0.0918610580316105	-1.5007866363710505	5.82177083727543	0.105935896861747	1.6757285322346398	0.0329931122901412	-0.432983926322622	-1.31814270856222	1.63958281154873e-05	0.91681299792494	0.111164101169476	0.974049098964298	0.670631255533829	0.203995699871768	0.9992194662447044	0.7369137742335046	0.9994973935160576	0.999920130555675	0.999876273738532
FBXL3	4.049662742926951	4.843201683666281	-0.351031842612572	-0.0682514886947162	0.192238930028857	-0.5084245820821011	-0.439899365086045	2.86631056613488	-0.898271348443086	-0.143725465206643	0.518177685765647	-1.43530560530493	-0.2380257021743939	0.0102946682915813	0.3809927043648389	0.8873147656241039	0.610895639091447	0.1704313754815689	0.8146175872232759	0.9992194662447044	0.9866762960638792	0.9994973935160576	0.999920130555675	0.999876273738532
PDK2	3.5054773383036	3.7463232737923904	0.7003944681920891	0.0707411776960894	-0.430624678999035	-0.111955040161013	-0.59479942834261	1.92607365615683	1.63275019460771	0.125150243347644	-1.0094658634264202	-0.286908372711989	-0.283291170586007	0.0701197404071049	0.1204424065490269	0.9018039637079772	0.3271324953512249	0.777775023468239	0.780409627221747	0.9992194662447044	0.98782382759271	0.9994973935160576	0.999920130555675	0.999876273738532
ITGA3	4.85475298430124	4.02327675953758	0.341687116811795	0.7666544921229921	-0.187633095860446	-0.5804633669509109	0.600028442429001	2.49853743162283	0.9838016939694608	1.73144351973374	-0.556246342425446	-1.83167518984582	0.338738630930187	0.0225144950288587	0.3388198168159479	0.1004762264395769	0.585941671073759	0.0885218872012511	0.7390321869569251	0.9992194662447044	0.7278952531357191	0.9994973935160576	0.999920130555675	0.999876273738532
ZFX	3.6458877686096	3.49860244407892	0.778389022347361	-0.293759755188836	0.0107167762057309	-0.0208874596925593	0.155511781311552	2.11976405254972	2.03996085610609	-0.6086208722649129	0.0282100830399709	-0.057378200861008	0.0853126965906284	0.0485457906893673	0.0563489303164355	0.5504225748374411	0.977807960852597	0.95490734123701	0.93296350670243	0.9992194662447044	0.9285261361577573	0.9994973935160576	0.999920130555675	0.999876273738532
LAMP2	5.40357464883754	5.409210065608269	-0.202132930256598	0.301706241573608	0.0015287430893039	-0.274460309297571	0.0191628598890327	2.95722203899674	-0.49542195229996	0.608603933365341	0.0039777333869106	-0.7272111114627808	0.0094705971928781	0.0084335647239466	0.626296185681929	0.550390917773224	0.996869989843384	0.476449361685606	0.992547846400049	0.9992194662447044	0.9285261361577573	0.999764788541732	0.999920130555675	0.999876273738532
GDE1	5.22702226526197	5.45242085299484	0.305568609409113	0.2002467328435839	-0.0143239016128631	0.318105727053474	-0.3467283797474499	5.08061254910728	1.33282205573403	0.672861418882543	-0.0655994718004162	1.56626066619129	-0.306756892454829	7.88009371299305e-05	0.200388993539078	0.509976264518762	0.9485147195619	0.13713275753421	0.7629775929079509	0.9992194662447044	0.9233924625848654	0.9994973935160576	0.999920130555675	0.999876273738532
C19orf60	5.78775856926072	6.178429752466119	0.0033705881026298	0.2067044027740489	-0.24710348633761	-0.0127658191238694	-0.3566973811535829	3.68261430141918	0.0090141079710798	0.451516862882067	-0.6984990118385339	-0.0368376288199243	-0.191680366103757	0.0017033483773806	0.9929070347395808	0.6570099844182641	0.493791681867846	0.971019939730878	0.8501382863328449	0.9997628984918177	0.9506523600725244	0.9994973935160576	0.999920130555675	0.999876273738532
CRLF1	2.29668437672424	-1.85463447531096	0.378724850534714	1.4106713752191	0.302994621095508	-1.10378538559453	3.7127149890311	-0.901498998750556	0.826710064193764	2.48546888152435	0.666577547065398	-2.46896453450531	1.64332270269824	0.379227791206228	0.419225940527026	0.0229915021560928	0.513496103489687	0.0237916899698263	0.117669175960987	0.9992194662447044	0.5729787574911767	0.9994973935160576	0.999920130555675	0.999876273738532
OSBPL7	2.53143391083918	1.45801678444155	0.410078273010997	0.3776526807711679	0.0066563339701944	-0.289158270605491	0.574665575562004	0.532433881486624	0.6734336709788922	0.486788553288867	0.0112387463268557	-0.532683404416934	0.193839337577897	0.6009861457792679	0.509354737773647	0.632305052023055	0.991162097601741	0.601245617161011	0.8485619211768	0.9992194662447044	0.9446169346929404	0.9994973935160576	0.999920130555675	0.999876273738532
TMEM98	5.6156143357429	6.21860803773929	0.41615976677624	1.06595453632834	-0.0223492819157159	-0.237992557743379	-1.27267929889827	4.329881052065431	1.29789271191137	2.64830915780082	-0.071700203293953	-0.782543851826953	-0.795101029037401	0.0004034724067828	0.210710305498041	0.0163471862625142	0.943631164526618	0.4440687861639399	0.436914145660262	0.9992194662447044	0.5463060028804758	0.9994973935160576	0.999920130555675	0.999876273738532
MAP3K14	2.16759697435783	4.17837828149478	0.6755760899599139	0.982243429348128	-0.1423412018814069	-0.279433428506376	-2.95349681011883	1.57533660430345	1.01477079843022	1.17496813380988	-0.212970291193492	-0.4417747131621179	-1.00949139715245	0.132591044060773	0.323662099407168	0.255317043188723	0.8337435298473341	0.6639138189536911	0.326117535246341	0.9992194662447044	0.8413412300883877	0.9994973935160576	0.999920130555675	0.999876273738532
TMEM132A	2.46396140435196	2.0751856724905102	-0.5632767303863471	0.112974952033565	-1.22840007243626	-0.178363433256995	0.9487609214821	0.7806473522906651	-0.8629977246274141	0.139622244771979	-1.9259608781064	-0.299348131210505	0.32550563638922	0.44515562357444	0.3994917089978521	0.8905088584811109	0.0700532165016836	0.7681033798807549	0.7485517434606329	0.9992194662447044	0.9868134589579004	0.9994973935160576	0.999920130555675	0.999876273738532
AP2B1	4.80053704662155	5.8862437322134005	-0.4728773458031379	0.489509644521525	0.165869677936579	0.289873011590571	-1.5343448065206102	5.758699094446889	-2.1076005231547703	1.74668730415201	0.7971796474105292	1.49046148204392	-1.40385148438163	1.8644208853305e-05	0.0501100090239842	0.0982781610042955	0.436831956443354	0.1555037600182519	0.17899074505849	0.9992194662447044	0.7264187449058678	0.9994973935160576	0.999920130555675	0.999876273738532
ZNF263	2.64497106950504	2.52845121795465	-0.276441880503988	-0.136583087177854	-0.0292176936642231	-0.828513638386704	0.742810562657228	1.0712864076577702	-0.490516998988127	-0.200711437012387	-0.0540477136151339	-1.60974965455603	0.288665347678953	0.2981977523033889	0.629751089142777	0.843175512277729	0.957493865515782	0.126578994752415	0.776141482706962	0.9992194662447044	0.9805306503097998	0.9994973935160576	0.999920130555675	0.999876273738532
CX3CL1	5.28794207235636	6.77420741738425	-0.943554058103749	-0.558231821225781	-0.441748828004515	0.336024504692949	-0.7584612018569309	3.63698493650913	-2.25441341929159	-1.10850530427202	-1.1325315672244098	0.907095635855124	-0.370206328653503	0.0019466757667614	0.0369162699989256	0.2822429751221429	0.272322540331171	0.377338444603701	0.7156118841623279	0.9992194662447044	0.8560051251923233	0.9994973935160576	0.999920130555675	0.999876273738532
SPATA20	3.63920328831448	3.32851679710497	-0.471299129971012	0.948073551225587	0.0975937760245119	0.0066724736278863	-0.0755988098842271	2.12070321935701	-1.33839888034448	2.14427938169895	0.2904735338249919	0.0211598694668932	-0.0440767237428468	0.048303636879083	0.198291492803628	0.0460085410085583	0.775182645156592	0.983403201304016	0.9653738620348672	0.9992194662447044	0.639173195008478	0.9994973935160576	0.999920130555675	0.999876273738532
TNFRSF12A	5.80855641135733	5.53792926198327	0.207137996411079	1.6461414636783502	0.463336341211166	0.24227362935819	-0.966162094457018	3.21028366410782	0.586491823871573	3.55501532376082	1.36311924678985	0.75762772515196	-0.5636163498829829	0.0053987120670581	0.5654550734861179	0.0024676306269972	0.1914839817173489	0.459579550363615	0.5807217700948821	0.9992194662447044	0.4561568028002548	0.9994973935160576	0.999920130555675	0.999876273738532
MAP3K9	2.83275569283138	3.83007536704656	-0.137429089540933	0.5299632548038621	-0.0111975141759197	-0.276609564657638	-1.26187576596943	3.5958112343202595	-0.53447230263577	1.6674331037746	-0.0446974116467709	-1.14522930517599	-1.07408047248135	0.002066363167592	0.5995550643531229	0.1127319435698459	0.9648406334068192	0.267113495130651	0.296974858365376	0.9992194662447044	0.7369137742335046	0.9994973935160576	0.999920130555675	0.999876273738532
RALA	4.48031009115974	3.1793639911876697	0.0865384618636135	0.0050722285434513	0.196514140516379	0.260642390724692	1.21328917472743	1.82420624586251	0.228531376336579	0.0106362003028731	0.54668375640486	0.771247997552918	0.635774193687549	0.084913115852274	0.8218721431848208	0.991631003275744	0.5918149882996729	0.451889126251921	0.5333411777202821	0.9992194662447044	0.9984570237628568	0.9994973935160576	0.999920130555675	0.999876273738532
BAIAP2L1	4.46360054355699	5.71082026253402	-0.8859821471645871	-0.3810459956502279	-0.0239170972750833	0.174602657347387	-0.758373877952881	2.54605008025915	-1.73876808810966	-0.62820748412024	-0.0516971950671991	0.397349246031461	-0.3084054437229849	0.0202674823550067	0.0993270229373397	0.537770451617509	0.959354194221521	0.6961768702278641	0.761333728037218	0.9992194662447044	0.9283262422101634	0.9994973935160576	0.999920130555675	0.999876273738532
KDM7A	4.20406530084159	4.999377419415231	-0.0275249816665091	-0.989534755548061	0.3780979717715561	0.232945596142533	-0.3383849125279159	2.24645492427726	-0.0535741934582651	-1.5891871481954098	0.778090811992639	0.5018031003086421	-0.13886077652719	0.0374611027084782	0.9578651910302428	0.12945830115208	0.44670452010871	0.622294064779699	0.89110883358758	0.9992194662447044	0.7597848388011864	0.9994973935160576	0.999920130555675	0.999876273738532
ETV1	1.40643164585046	3.01967508770184	-0.218395042505225	0.4319983990743329	1.03263352960398	-0.351225985404995	-2.60253351387614	1.08609162644439	-0.336031967413446	0.580248609045405	1.81558166207506	-0.647071065243406	-0.866684413172091	0.291867630834963	0.740779243186327	0.568973410463812	0.0869898750578741	0.52644298365902	0.3980336693401129	0.9992194662447044	0.931559807203165	0.9994973935160576	0.999920130555675	0.999876273738532
AGK	2.51431464871392	3.4898489045301604	-1.0506650995822702	0.63440272292338	0.95092118676655	-0.5140143592702899	-1.39057089526665	1.93181193002549	-2.4063484975350096	1.32509721193258	2.5306449367182298	-1.3691099219971103	-0.7049016399272808	0.0695933631845535	0.027212971278541	0.201739699043896	0.020980085423995	0.1888791647373939	0.4900388951166721	0.9992194662447044	0.813471657257287	0.9994973935160576	0.999920130555675	0.999876273738532
ALDH3B1	4.60923680459819	3.4155659449876805	0.229200619469952	0.482777744408616	-0.184438402942295	-0.358352623192868	0.8461939943582251	1.44696306278748	0.4572679152000889	0.7565138319364392	-0.3927033061565279	-0.8170841229650749	0.332720722618471	0.165224937647866	0.6533843187492281	0.4595355728783329	0.6999559039843499	0.426643079557836	0.7437597637002479	0.9992194662447044	0.9174955916133488	0.9994973935160576	0.999920130555675	0.999876273738532
TTC22	1.8891962095769	3.8567357861557503	-0.3721335166069849	-1.20389517289382	0.328740606656899	-0.0784104718702875	-1.5016488223982298	1.5814756670338002	-0.612700872517943	-1.6575617670861995	0.578946572101319	-0.138216527649204	-0.56349775164792	0.1311811726560059	0.5477377056182701	0.114731550235705	0.569799889471219	0.891603792887162	0.5800489312952939	0.9992194662447044	0.7383649392523254	0.9994973935160576	0.999920130555675	0.999876273738532
PHTF2	2.64634760401342	2.87289573781996	-0.457098317430543	0.352678684336642	0.187906541792297	-0.956545924311218	-0.108051887536753	1.19259164058974	-0.790583680490299	0.515811831144543	0.348087364977457	-1.7687650769165502	-0.0409934165740413	0.2485141295632369	0.439479643955419	0.612263680985417	0.7318122693727909	0.0938754493529409	0.9677524276027908	0.9992194662447044	0.9403048101439376	0.9994973935160576	0.999920130555675	0.999876273738532
FARP2	3.02024784959199	2.02609358900572	-0.237970512042837	-0.0640487037430522	-0.0197084369645566	0.2330079400564019	1.09043819346339	1.58927225333215	-0.7965549559812701	-0.1713525472875069	-0.0689961943689724	0.8507510599905219	0.77665144735064	0.129408835329437	0.436090424087429	0.8658581689587371	0.945753358553399	0.4060830844148549	0.447450958638839	0.9992194662447044	0.9848855422017686	0.9994973935160576	0.999920130555675	0.999876273738532
GGCT	5.5892174136249295	4.6734793443457	0.2376611178528649	0.7262761866257049	0.320801461766125	-0.271852980621952	0.3233286917946359	3.03192252620161	0.732215804771776	1.77409733269025	1.0618019263776	-0.9484029341960092	0.192404544771632	0.0072573222440896	0.473918425285567	0.0931915639027817	0.3044671477249389	0.357842914809602	0.84982780126781	0.9992194662447044	0.7264187449058678	0.9994973935160576	0.999920130555675	0.999876273738532
DBF4	2.8272675378928898	2.58315885963656	-0.0192111275919423	-0.0795162279669081	0.0212863306911501	0.6777119714717551	0.0050047317000278	1.89001960422677	-0.0588148901613949	-0.191430451746466	0.067395190881647	2.25934873694822	0.0033121207718129	0.0749693110249674	0.95374759070951	0.8503311722428181	0.9470100760784692	0.0365027467710183	0.997393746765587	0.9992194662447044	0.9822757020744042	0.9994973935160576	0.999920130555675	0.999876273738532
IFRD1	4.50307759534133	7.63950552815719	-0.8573712038227551	-0.241840225884817	-0.8977713994528341	0.313090573346083	-3.06390750771614	4.81753744971084	-2.65196858278843	-0.597527257286489	-3.0120188954706504	1.15831390407179	-2.04569610174541	0.0003112624314156	0.0172668299753613	0.558359450913536	0.0083420018394892	0.26391863323319	0.057710760541005	0.9992194662447044	0.9290019534667192	0.9994973935160576	0.999920130555675	0.999876273738532
COX10	3.2147433001843195	1.2604080573298302	0.221323183741126	-0.0405230409680522	0.1738196441009689	0.388590797060973	1.7580872170551205	0.7935140655046891	0.6072096742908281	-0.0883088180897656	0.4970802081514129	1.13926039763382	1.00156285866948	0.437814348058738	0.551295415485709	0.9306063179857008	0.625149356427209	0.269529463145809	0.3298297048723729	0.9992194662447044	0.9909583937238596	0.9994973935160576	0.999920130555675	0.999876273738532
GTF2IRD1	2.2319895805780696	3.05500177085123	0.710811371316893	0.587547631588056	-0.177457344850238	0.5900292314237661	-2.07777352265883	1.54060424057726	1.6183725057972198	0.986873435268303	-0.404875623981296	1.50202815523397	-0.9743431559469592	0.140834046392656	0.123558220517033	0.336901651954498	0.6906847238983	0.151951585278487	0.343650013186801	0.9992194662447044	0.87980078744447	0.9994973935160576	0.999920130555675	0.999876273738532
PAF1	4.44679611217479	5.42272150663529	0.0265662663421776	-0.4115210972233529	-0.133679394937839	0.56768999099102	-1.02947302680427	4.92411391317924	0.104701874413761	-1.31014415530255	-0.554110483377945	2.4402989910030297	-0.8454051340309359	0.0001094432945757	0.917770250635305	0.2066208721835019	0.586322133768336	0.0252440386251343	0.4089823345371721	0.9992194662447044	0.8137364933958788	0.9994973935160576	0.999920130555675	0.999876273738532
VPS41	3.9062493270505	3.6075490894372	0.0047854268790306	1.04176444558084	0.441709011016541	-0.217243130722565	-0.524622405491073	4.52912665130207	0.0271367628652167	4.714097533770929	2.62720425656304	-1.36032251624495	-0.600243159500348	0.0002616075613357	0.97865342130281	0.0001732956681933	0.0173749358568424	0.1916298163495849	0.555979270781656	0.999353478221064	0.254089959719896	0.9994973935160576	0.999920130555675	0.999876273738532
ARHGAP44	2.719982283245	3.38556617162421	0.0274328876484749	0.11243412160447	-0.1202114605012159	-0.156808227519358	-0.654273307750853	1.47685993851109	0.0489806155002668	0.160246811161362	-0.222040507266641	-0.3071089043012439	-0.259301378871238	0.1569953556566869	0.961474147145598	0.87447128428221	0.826782107035069	0.762285114713332	0.798345060802693	0.9992194662447044	0.9861674537007644	0.9994973935160576	0.999920130555675	0.999876273738532
ELAC2	3.3019351775838	2.71571198778802	0.0598343604982732	0.727917200594208	-0.0264912912650455	0.2306640867605379	0.0687681953397617	1.7096788428898897	0.161725899996062	1.54363592854523	-0.0730814755495438	0.668881861109923	0.0391041753427737	0.1045078348351749	0.873323211542463	0.140075170627328	0.942547263700216	0.512058955760261	0.96923778517898	0.9992194662447044	0.7757507983391151	0.9994973935160576	0.999920130555675	0.999876273738532
SCIN	1.43427443059397	0.15533133271529	-0.0617275691564485	-1.8076802273591497	-0.560516440838861	0.119473523934358	2.49558180057616	0.0655585414226789	-0.11194189164869	-2.61791233787638	-1.04098743110803	0.227174167019082	0.966703205969429	0.9484533252195568	0.9121109444769708	0.0174362154133006	0.312369453784025	0.8230462339194201	0.346507619250784	0.9992194662447044	0.5530968716199873	0.9994973935160576	0.999920130555675	0.999876273738532
ARSD	4.16514437946277	5.72555549276749	0.312689780115044	0.248086915341841	0.038136295644275	-1.4015037426981205	-1.25997760857004	1.92477519380262	0.4505866900838819	0.297559557493455	0.0570313121365278	-2.05692342551461	-0.3831545828576551	0.0702107101548061	0.6576677998031322	0.7694463041680201	0.955148578616762	0.054483124979638	0.706092593913938	0.9992194662447044	0.9705950224735996	0.9994973935160576	0.999920130555675	0.999876273738532
PNPLA4	3.79310154317946	5.175573077520429	0.765680053287265	-0.256505951419373	0.852071856325834	-0.664477553270331	-1.60875595100492	1.9456029409863	1.23115195423594	-0.338980946445043	1.3992152744210602	-1.08116383504476	-0.546485925962976	0.0680647855450512	0.2341203547704169	0.738652694602619	0.179369899766966	0.294684385540767	0.591578068082923	0.9992194662447044	0.9661133564484076	0.9994973935160576	0.999920130555675	0.999876273738532
ADIPOR2	4.15952329657933	5.90519431972965	-0.210630832764213	0.661925692925469	0.0805677062838571	-0.3521186738365529	-2.18990950672883	4.47883678360447	-0.6834168531476371	1.75405417350396	0.273678353692779	-1.22088932592468	-1.50201909388063	0.000290239664901	0.5030465103190089	0.0964308686261214	0.787447498141885	0.237879972093653	0.150432247063612	0.9992194662447044	0.7264187449058678	0.9994973935160576	0.999920130555675	0.999876273738532
CDKL3	1.71564693752687	0.8124212725219231	0.489272784615855	-1.08262874070638	0.306732367038811	0.558962062301271	0.901743414472802	0.315161707091374	0.790127887748082	-1.42059179388837	0.5114382213531911	0.976736284665904	0.320947823847231	0.7562699972911621	0.439783561916584	0.1725405972963919	0.615297788185265	0.3427430809576819	0.7519515071608859	0.9992194662447044	0.7924976407668599	0.9994973935160576	0.999920130555675	0.999876273738532
PRSS21	2.0570484002223	1.74488143782658	0.294458852918799	-0.0119891764022788	0.0674917440626428	-0.9734488870983627	0.425216465477984	0.484634470966207	0.34030483317225	-0.0120107807276271	0.0833593188069018	-1.17768192489518	0.1084095846483819	0.63388271000412	0.7375921835476351	0.9905492472801152	0.9345664519565708	0.25635346187483	0.914885293611164	0.9992194662447044	0.9984317024646208	0.9994973935160576	0.999920130555675	0.999876273738532
MARK4	2.7370851659567004	1.85017832441144	0.2656888242622219	-0.08871159733696	0.4363447360204149	0.508598514011386	0.486306393337553	1.32147133389089	0.801817526424792	-0.216737085088723	1.40384874108631	1.6704874829336	0.314437953188772	0.202895805013395	0.4331170483784879	0.8308507487563659	0.177382038067121	0.112119292792298	0.7568038604215029	0.9992194662447044	0.9786794359717524	0.9994973935160576	0.999920130555675	0.999876273738532
PROM1	5.0050890387461	7.37244683991425	-0.7152186299140308	-2.83788448723616	-0.6794664056033389	0.6979920204626961	-0.38375918376965	1.96824413395678	-0.8109378465111579	-2.74608208846174	-0.844657879062584	0.88799809456077	-0.0938611515830702	0.0646385600222146	0.427994257625965	0.0132828922016989	0.409388655008073	0.386254255451104	0.926256360215015	0.9992194662447044	0.5324932788761122	0.9994973935160576	0.999920130555675	0.999876273738532
CCDC124	5.542873834986839	5.06601270789499	0.336434553133337	0.0406162121821627	-0.1680879751811829	0.312996719328398	0.386178043827092	2.8831554593658	0.8691420690018241	0.0847680821930848	-0.4549668701268889	0.8691950778826291	0.198039319635977	0.0098988280936196	0.3962111603738879	0.933381480367858	0.654572670948303	0.396182935195479	0.8452337027102751	0.9992194662447044	0.9911793838101352	0.9994973935160576	0.999920130555675	0.999876273738532
PAFAH1B1	5.37920936730782	6.696824497833071	0.407804329160947	0.080640184039333	-0.0591884007747522	0.0900344319074478	-1.58061253946329	5.53910952527418	1.5136781661253202	0.240662620325593	-0.225802065849089	0.356761353739077	-1.17822395096583	4.53975385552758e-05	0.1475151682304019	0.812595107495163	0.8239180561158109	0.725762695498662	0.25550167891381	0.9992194662447044	0.9753545748344156	0.9994973935160576	0.999920130555675	0.999876273738532
KIAA0100	3.68747642143826	4.287080658937549	-0.595039139653844	0.892455731696633	0.0978249093669843	-0.180481948750296	-0.7642767359266109	2.35601643350558	-1.4533894249646395	1.71505576998759	0.250069820768839	-0.491488199636576	-0.395553770729419	0.0300107480775823	0.164528640945637	0.104136632356251	0.805751954724396	0.629953882365965	0.697688823129579	0.9992194662447044	0.7313074670688523	0.9994973935160576	0.999920130555675	0.999876273738532
TRAPPC6A	5.1967716485009	5.03476007265991	0.443586125063507	0.284076541279382	-0.012826013060106	-0.27932892603222	0.01501743214445	2.76880541186652	1.09361444171285	0.56735241081596	-0.0327990910621654	-0.7284335784477909	0.0074424185697769	0.012653871160318	0.28854412008279	0.577482910032442	0.974195769785576	0.4757190943471239	0.994143729281033	0.9992194662447044	0.9339044458367272	0.9994973935160576	0.999920130555675	0.999876273738532
ST7L	3.33716019679061	4.18792218343218	-0.508831985778524	0.527824232571652	0.458568835645787	-0.338732758055927	-1.16813424193021	2.6572093651561	-1.35656813860284	1.17711071156175	1.3205259315268798	-0.983338802571902	-0.672457037135039	0.0160425005495219	0.191690285836766	0.254482550324691	0.2032046682059539	0.33847448470997	0.509833714222786	0.9992194662447044	0.8412203742696951	0.9994973935160576	0.999920130555675	0.999876273738532
RPUSD1	2.90427557231247	-0.5171936606164961	0.690516864968924	-0.264539978361874	0.221658748165748	0.0534489422943078	3.35131131476497	-0.302407387355028	1.8423765663229	-0.553175866206704	0.5992642768925049	0.1529961773839669	1.7897522452231398	0.7658130741027459	0.0821394560842052	0.5869488004911351	0.556509456779265	0.8802195942871569	0.090558395481651	0.9992194662447044	0.9343819320913428	0.9994973935160576	0.999920130555675	0.999876273738532
RHBDF1	3.43677398480748	3.60977717467187	-0.223566656550306	0.2806618476847249	-0.1251177135596169	-0.36562271881338	-0.23500528442269	2.98469450256021	-0.824821591910235	0.828774652115975	-0.488225574869662	-1.5182185031033302	-0.178863484685963	0.0079880932311094	0.420488950163782	0.418143783441173	0.6316110633775229	0.1477669889894169	0.8601357440690529	0.9992194662447044	0.904031149800594	0.9994973935160576	0.999920130555675	0.999876273738532
LUC7L	4.25130287629546	4.95867748503876	0.0150198319459302	0.8951526437665219	0.208325377042841	-0.165960159810339	-1.29199704255244	2.7529879543793	0.0360434873592642	1.7367381925692498	0.52863652094107	-0.429200875170929	-0.645653730448119	0.0130886235498706	0.9716443999571808	0.09951594802335	0.6035155583024129	0.672870238763249	0.52664947114089	0.9992194662447044	0.7265711754347569	0.9994973935160576	0.999920130555675	0.999876273738532
CACNA2D2	2.7787236902846497	3.45515906460706	0.493695340596842	2.15382284230995	0.809359269552222	-0.0691061792366701	-2.5934802308904104	0.961511711848161	0.5747487850821971	2.00475380318728	0.980671514484752	-0.0875493613223382	-0.648317974324279	0.349034499537005	0.572575491500173	0.0602678057110296	0.3397528731410419	0.9312014900805607	0.5249643224784221	0.9992194662447044	0.6724652334620069	0.9994973935160576	0.999920130555675	0.999876273738532
TSR3	3.92489837013301	4.37247130395234	0.112797708706404	-0.0260552990950589	0.086443364843227	0.0771658327459158	-0.414764051993474	1.6629744347332502	0.188581552904868	-0.0343954008479558	0.148809472680916	0.142480311450295	-0.143975587526315	0.113673488189498	0.8525521064440601	0.97294040572723	0.88341323434239	0.8884010516119321	0.887154058770568	0.9992194662447044	0.9962341970750404	0.9994973935160576	0.999920130555675	0.999876273738532
PIGQ	3.43241356591501	1.9994885415948895	0.0883073503055968	0.493398433864836	-0.336590339227431	0.0601092699043279	1.30910121042565	1.31975547817596	0.25350094592684	1.10810582231634	-0.990961960757058	0.188132062255533	0.7821335624416239	0.2034566500876039	0.802753956948813	0.282403749986953	0.334839318418666	0.852877801933848	0.4443037735283329	0.9992194662447044	0.8560992154440229	0.9994973935160576	0.999920130555675	0.999876273738532
CRAMP1	2.3556544120726897	2.89776001478795	-0.176233266698908	0.118760803783688	0.0304943673385092	0.7467731628058609	-1.06601387786132	1.9589936368589	-0.483764456834855	0.262039881289282	0.0882171622336822	2.27582600089081	-0.652315380515132	0.0657901164828399	0.634385935288831	0.7962659439044208	0.9306781447420848	0.035311230453986	0.522441570116488	0.9992194662447044	0.9733806598411248	0.9994973935160576	0.999920130555675	0.999876273738532
TEAD3	3.8977309601827503	4.40026714815855	0.297439519143038	0.6948769072564951	0.403675091928597	-0.0397167760902095	-1.27006166284246	3.17061628422633	0.919661988363879	1.72056596214184	1.28438618365997	-0.129263769559278	-0.824582315879665	0.0052933848742045	0.369910414111536	0.102474006232226	0.2152919940828719	0.8985824025484691	0.42040210058666	0.9992194662447044	0.7313074670688523	0.9994973935160576	0.999920130555675	0.999876273738532
DNAJC11	3.24089638421477	3.90520201667956	-0.361970190637517	0.4299602722804699	-0.0710043856652218	-0.2035145619013939	-0.829617145851456	2.10043436561293	-0.8466609266286049	0.81122570949501	-0.173372435632994	-0.528329403547789	-0.40992031566907	0.0501779482466219	0.4085677476503879	0.4278671675064849	0.8644145079861579	0.604472313426973	0.686958417104391	0.9992194662447044	0.90717379621829	0.9994973935160576	0.999920130555675	0.999876273738532
FMO3	3.81668510882262	1.1505675613933102	-0.484894274570072	0.329862292002947	-1.20290813131688	0.052538102462015	3.17196328342867	0.433166989355172	-0.829458612863879	0.451620452205328	-2.13126882951868	0.1030947903448	1.0924651539103298	0.670039733773145	0.417846428879319	0.656976469357729	0.0473258179890613	0.919091001038267	0.289053261796141	0.9992194662447044	0.9506523600725244	0.9994973935160576	0.999920130555675	0.999876273738532
MYLIP	4.5757133185115	6.04282720331053	-0.0768935806792523	0.335002386083355	0.209316646152181	0.163614639076552	-1.85929077261601	2.5942192370074104	-0.142673164690147	0.508714016150954	0.417616862883761	0.337630747879703	-0.7219749648369649	0.0183206103926646	0.888133233139179	0.617131355244089	0.68116644904257	0.739546979000441	0.479584818388493	0.9992194662447044	0.9403048101439376	0.9994973935160576	0.999920130555675	0.999876273738532
PSMB1	7.074327224352009	6.8276697462388	0.246378673974296	0.0631833756399079	-0.0691940001645411	-0.113622654154123	0.3515481458209279	5.12556311247236	0.865913772472752	0.179536173935568	-0.2582332871206	-0.4382647706656989	0.239135221499435	7.091463061836691e-05	0.3979488264828379	0.859533565959187	0.799227719362285	0.6667286690854499	0.813722648899533	0.9992194662447044	0.9838638292616272	0.9994973935160576	0.999920130555675	0.999876273738532
JARID2	3.2748169640074	2.89804097871472	0.4574922503360439	0.142782946251909	0.3421051233780869	-0.0198669744486359	-0.0084524642542499	2.1145142124637	1.40499692457096	0.353672506900041	1.09175124774472	-0.0642324930070308	-0.005572197900119	0.0486843946441505	0.177045585957327	0.7276929889645921	0.2893406379348779	0.949493072551343	0.9956153448197048	0.9992194662447044	0.964701294190954	0.9994973935160576	0.999920130555675	0.999876273738532
CDKL5	2.64174823408669	0.842885655009741	0.407463942619862	0.3860048792133039	0.7168965472792409	0.5719214958553199	0.887455073828817	0.3652220958162679	0.743767948690328	0.559357662003275	1.38377957620337	1.14432809814276	0.3471006415934149	0.7192018325598649	0.466615529240536	0.582811407590194	0.1833466934546069	0.267477227814762	0.7325408969175391	0.9992194662447044	0.93393247728037	0.9994973935160576	0.999920130555675	0.999876273738532
CDK11A	2.92504376011969	6.27489417186503	-1.01848482365141	-0.0113420565712345	-0.2935320958837069	-0.171642818932069	-3.15008340970952	2.85224497487181	-1.81442671487499	-0.017140354113596	-0.566378456060458	-0.342320897231761	-1.3069470377186	0.0105805110775996	0.0863153997751959	0.986513208952902	0.5781307174787521	0.7360741030325609	0.207681972030961	0.9992194662447044	0.9975734589393216	0.9994973935160576	0.999920130555675	0.999876273738532
NADK	3.63434198841965	4.48152915900088	-0.329075916816685	0.0982516513114308	-0.6166384408657171	0.11028856746266	-0.5712222168636361	2.46671774600484	-0.7690297098036469	0.1830443037030009	-1.47117049425518	0.280713020872867	-0.285181458307232	0.024820647786975	0.451967971830033	0.856810716253083	0.158641019049513	0.782285524870687	0.778970074019004	0.9992194662447044	0.98361426606532	0.9994973935160576	0.999920130555675	0.999876273738532
DLEC1	1.1033666980019	3.2118750863407097	0.315997727820329	-0.948775954634765	0.393620207069455	0.480278469688171	-2.6333003830282102	1.05280854401977	0.4324801584131379	-1.06010873384657	0.576782734435615	0.738575741092955	-0.794522152591262	0.306371896979115	0.6705348833358139	0.303142918735435	0.5712917708470521	0.470384858656489	0.437407016891895	0.9992194662447044	0.8636483111472456	0.9994973935160576	0.999920130555675	0.999876273738532
CYTH3	2.18353645786059	1.57737073804592	-0.0846822805506925	-0.113926174225195	-0.155952204519056	-0.147871660424918	0.7944573340858291	0.800798898357809	-0.176872199511947	-0.1917192927150539	-0.334783926069385	-0.333713584093046	0.3677404030747879	0.433691582649992	0.8615837240252959	0.8501082433370641	0.741657761570511	0.742451916080853	0.7173553330309491	0.9992194662447044	0.9822282093578406	0.9994973935160576	0.999920130555675	0.999876273738532
SYPL1	5.921101054888741	5.36191161576934	-0.258486749914794	0.200372805216222	-0.223771205299387	-0.6341451998744221	0.967627131926791	4.829557109868571	-1.06020665968592	0.681471094774748	-0.976586149584221	-2.8012994214255897	0.788618750769802	0.0001344438838942	0.30307034076063	0.504247688506221	0.341717428098871	0.011803809054386	0.440598492577296	0.9992194662447044	0.9233924625848654	0.9994973935160576	0.999920130555675	0.999876273738532
CYB561	5.1195448804417305	5.0276620299289405	-0.2330574935456639	0.7459428572200308	0.419910000399712	0.0869955383532847	-0.54866096597688	3.56532722805574	-0.747044468267647	1.9459642123673304	1.4397332410975805	0.3060427912365769	-0.351039841396197	0.0024587830112117	0.464777757208321	0.0674479751686934	0.167202405037433	0.7632616342360601	0.729917219367468	0.9992194662447044	0.6816441242498122	0.9994973935160576	0.999920130555675	0.999876273738532
SPAG9	4.636054461746911	5.11937192960884	0.0829675564839192	0.523505027431827	-0.447261927737955	0.0503979370313008	-0.653502778421687	3.46170030945468	0.2464496691236449	1.23186467890858	-1.3725202861203798	0.161956709519703	-0.39815956546146	0.0027835583097596	0.808122792708735	0.2338505316599569	0.18676298377767	0.8731440826093391	0.6951955132663811	0.9992194662447044	0.8224609620187592	0.9994973935160576	0.999920130555675	0.999876273738532
AASS	2.8884485356110603	5.99790431566775	-0.476236752331784	0.5114685241717241	0.4633553922003129	-0.0590643502136182	-3.65815473984721	2.47892530365919	-0.784262212911942	0.693747377282258	0.811556591600634	-0.107298193037123	-1.36790115171232	0.0233056794332549	0.4430854562565129	0.496696708877575	0.427648105888725	0.9157393226034828	0.188179198137965	0.9992194662447044	0.9224028459149352	0.9994973935160576	0.999920130555675	0.999876273738532
PLEKHG6	2.52596429082831	4.06803840860835	-0.366558950217967	-0.3272315666386279	-0.2705308234304069	-0.252325718141112	-1.1918482367796202	1.83250521065215	-0.6555101943836751	-0.49670216199652	-0.51862980923217	-0.490768029735772	-0.490061311500275	0.0834727520602214	0.52043020119202	0.62541072197572	0.610336235670918	0.629520016364938	0.6300102418378261	0.9992194662447044	0.9421672807566384	0.9994973935160576	0.999920130555675	0.999876273738532
SS18L2	4.6209743169068895	4.40960616404295	-0.1207414486572689	-0.230128356590411	-0.676596622893498	0.0581990666907908	0.82966537061912	1.98277952402808	-0.2394035528566379	-0.365789309598014	-1.38185914583885	0.124831476279833	0.337735042955103	0.0628655216517841	0.813497512533001	0.7187857784442149	0.18392581280619	0.9020405328036808	0.739469689471555	0.9992194662447044	0.9622069562733744	0.9994973935160576	0.999920130555675	0.999876273738532
MPND	2.49125274756687	3.59397935643068	-0.316988162534694	0.765630152924487	0.568330142775638	-0.185864732364742	-1.78788413832839	1.75240085191813	-0.6275794902049739	1.30280840335302	1.23312213880459	-0.403331183384992	-0.7916686158481858	0.0967218057109509	0.5381602211375449	0.20906191641711	0.233392243190756	0.691455354954019	0.4388626311101021	0.9992194662447044	0.8160781617071197	0.9994973935160576	0.999920130555675	0.999876273738532
MGST1	9.739927739068769	8.90345783102577	-0.0446471701182715	0.187768853831244	-0.2305579196559839	-0.150613998274475	0.967681956524537	6.00753860804318	-0.141761800808919	0.50095036391598	-0.787860350747028	-0.516835686157885	0.59040481905697	1.41334862740144e-05	0.8888432361708442	0.622557964083618	0.441059697783979	0.611860258425712	0.562662944960897	0.9992194662447044	0.9421672807566384	0.9994973935160576	0.999920130555675	0.999876273738532
CRY1	2.91303286449988	5.28074612492788	-1.3459965185835	0.7989151274302649	-0.434187809356854	-0.702111486716363	-2.09173239170701	1.83593975087602	-1.91698093781721	0.985519554420373	-0.673037116576895	-1.12893795389681	-0.665322592698831	0.0835926407432618	0.0715705056144847	0.3374841232148089	0.509473253698654	0.27473759012741	0.5146376288051819	0.9992194662447044	0.8798465625428279	0.9994973935160576	0.999920130555675	0.999876273738532
NFIX	4.470326718179019	4.65052177678305	0.185763984743033	0.9533925996556852	-0.258215043812868	0.173664246036375	-0.766390831167234	2.49867372363626	0.437594763190359	1.77054497981224	-0.62981662979095	0.4463076156411289	-0.3711033368908359	0.0223695998158665	0.6668855308413779	0.0935702922583939	0.536728077776632	0.660697649055232	0.71489232168181	0.9992194662447044	0.7264187449058678	0.9994973935160576	0.999920130555675	0.999876273738532
ST3GAL1	4.3109975088307	6.6942742628107	-0.7796575331515659	0.0542867574194573	-0.0150034475924498	0.4105318428491861	-2.35336505520086	2.37146002314932	-1.19455444904487	0.0683138527032438	-0.0247084164690387	0.714262285447625	-0.7591361685519029	0.0290811760977689	0.247869247788776	0.94628895262225	0.9805657724908348	0.484809251416431	0.457674709129116	0.9992194662447044	0.9938105068685406	0.9994973935160576	0.999920130555675	0.999876273738532
IL32	4.3711894019425	2.57838441280346	0.370921560265587	-0.9763485873189258	-1.21430384429303	1.17300280213071	2.7990767824470297	0.8122166871950629	0.519444038688029	-1.04575845545745	-1.6770378531618202	1.80693578605787	0.8293723527386578	0.42728738917726	0.610078267639423	0.3098736745640399	0.112325189699132	0.0892062711481129	0.418662639804207	0.9992194662447044	0.8683038768198218	0.9994973935160576	0.999920130555675	0.999876273738532
PKD1	3.08180024404706	3.06175973030082	-0.517945561023582	-0.149631702876753	0.110164355136675	-0.257442897741155	0.192784115102438	1.43500560293127	-1.04814777443052	-0.253347986551593	0.2406517156895619	-0.583573569592501	0.0826282243142142	0.168827118746186	0.308651942228627	0.8028837902088629	0.812562741225913	0.567504451615906	0.93507122399548	0.9992194662447044	0.9742389047386628	0.9994973935160576	0.999920130555675	0.999876273738532
MAPK8IP2	1.1070458449081202	-0.574616026143536	0.240657428795746	-1.4781944497996795	0.107738219040231	0.035756378774634	2.30943638753653	-0.223842411292156	0.4059564460249629	-2.07879401261588	0.196169419090191	0.0673251962550731	0.830350094654785	0.8254152786785429	0.689566690122416	0.0522124291614147	0.846694373663827	0.947120083974409	0.417470150357766	0.9992194662447044	0.6598419715195585	0.9994973935160576	0.999920130555675	0.999876273738532
MED24	4.83103504476636	6.68196407533272	-1.35946010668309	-1.5383775815201202	0.162659818375354	0.893848687392274	-0.552961926365735	2.60306284529164	-2.3149376757778097	-2.22415237079987	0.305048384931415	1.78568551418614	-0.213399561236733	0.0183174543434125	0.0335339205843999	0.0400367429886374	0.7641746792571609	0.0928198918836081	0.833652583826891	0.9992194662447044	0.6273294168759934	0.9994973935160576	0.999920130555675	0.999876273738532
RHOBTB2	4.051144663674831	1.7054609635980702	0.526082382068371	1.7147592203376298	-0.0962302211700373	0.146094731217269	1.22143494981696	1.28643455130324	1.77363609965624	4.4010687990505	-0.3280986699393499	0.528827428941528	0.827110828378105	0.214592176055931	0.0930423828330083	0.0003446480486684	0.7466228333280179	0.6033857954848929	0.419004644450912	0.9992194662447044	0.3582240181893342	0.9994973935160576	0.999920130555675	0.999876273738532
HEATR5B	2.77284903906027	3.55971860813515	-0.283841863634368	-0.326543178557436	0.0339222603781433	-0.159755297612793	-0.639399218788939	1.70077527775	-0.549536094637465	-0.5225663330239211	0.0698452890364179	-0.339223785033827	-0.279127300472876	0.106196865204125	0.589391375631684	0.6076486290712161	0.9450869157077508	0.7383667450801741	0.7833289038414079	0.9992194662447044	0.9391913986931965	0.9994973935160576	0.999920130555675	0.999876273738532
SEC62	7.6675185766777405	8.08071329078494	-0.495456460819392	0.2090223710982769	-0.409425690204057	0.0684435737794925	0.2453966413382539	6.82435870442318	-2.19326386648198	0.744231130627393	-2.0386966773800097	0.354516096108699	0.217038889354859	8.47432594080965e-06	0.0431010897835446	0.4672443501806099	0.0583886163048885	0.7275937689981089	0.830917538478332	0.9992194662447044	0.918978152840101	0.9994973935160576	0.999920130555675	0.999876273738532
RPS20	9.249450804232367	10.4252351766484	0.106238567481065	-0.32600739291672	0.127430414195196	0.103062613004416	-0.282893422461721	6.441924189386341	0.327912119090413	-0.808259679165219	0.4228094067082499	0.352286732241217	-0.1866384063352219	1.88798441979658e-05	0.747125417520919	0.4303977954027279	0.6780123252943051	0.7291891984883142	0.854268115707417	0.9992194662447044	0.9075630086504312	0.9994973935160576	0.999920130555675	0.999876273738532
CSDE1	6.94793160859499	8.10880450186205	-0.499348870160065	0.1142379847123759	-0.0646835804586201	-0.277479965931087	-0.970434849299675	7.988691735262161	-2.2387994412429304	0.430596706956738	-0.315346655334616	-1.35317243563195	-0.864521977020983	2.50057744454659e-07	0.0380407398979053	0.671873459095812	0.756125176927965	0.192752431138728	0.39867624029659	0.9992194662447044	0.9546349662305258	0.9994973935160576	0.999920130555675	0.999876273738532
UBE3C	3.70554201509549	6.55172623201255	-0.502290317225348	0.0895779776493986	0.068456534176086	0.1878098508957939	-3.0284123906451805	4.42848425113144	-1.4355342866508305	0.2109687215686329	0.207767320879515	0.59607114385795	-1.85868782217727	0.0003373111422638	0.168414161642892	0.8352825976918091	0.8377438824364659	0.5590964472906329	0.0795947611309209	0.9992194662447044	0.9789412334123344	0.9994973935160576	0.999920130555675	0.999876273738532
REV3L	3.74963565971851	4.95506667904933	-0.5409066482443641	0.401689132298867	-0.247474496942173	-0.7060628829326769	-0.982048188593317	3.70562598723092	-1.7469751513563505	1.07154868530684	-0.8432878917976341	-2.50718678646227	-0.668485100376591	0.0016228711446023	0.0978333026196255	0.298081758621774	0.4101884923090979	0.0226190479605912	0.512306817657451	0.9992194662447044	0.861318949628515	0.9994973935160576	0.999920130555675	0.999876273738532
IYD	1.9614296153068	6.53722552308234	-0.5430940921452029	-0.191781714058156	-0.295577455113594	-0.3881368406627779	-4.441658102692361	3.55659976716304	-1.17110878297097	-0.336254848215654	-0.6526139960497249	-0.9250491522778628	-2.25741020608572	0.0022735183147721	0.257166492883077	0.7405789542291941	0.5228165860611671	0.3686221421658239	0.0376018459392773	0.9992194662447044	0.9661133564484076	0.9994973935160576	0.999920130555675	0.999876273738532
FAM76A	2.5644979647852297	3.97791698339938	0.4224098864701811	0.2829347657532	-0.195701969928715	0.3621332368090129	-1.96394194487827	2.23573703779716	0.95925584015084	0.500514602608502	-0.443366912970247	0.878405975186429	-0.998067410765664	0.0382749930931805	0.350138715801901	0.6227773033651159	0.662783356827922	0.391298501803639	0.331475682814792	0.9992194662447044	0.9421672807566384	0.9994973935160576	0.999920130555675	0.999876273738532
POMT2	1.70984436015149	3.8637484550151897	0.447916220010313	-0.101456330604931	-0.5706623586615329	0.8009593768495749	-3.06469404072036	1.78506103129024	0.9269814366596758	-0.153208867086858	-1.22178986398955	1.95419828102966	-1.32961560144279	0.0911137692997006	0.366539395279068	0.879957503524432	0.238680149950116	0.0678593334332142	0.2013175556242039	0.9992194662447044	0.9861971357400332	0.9994973935160576	0.999920130555675	0.999876273738532
VTA1	3.67393522692471	2.93925946999331	-0.0099153505156205	-0.229267277917265	-0.4075757444599039	0.128829349742645	1.08326482475203	1.83441527228114	-0.0271028077378227	-0.492250184232496	-1.12744590330154	0.379158787083195	0.612549973336046	0.0839855002738966	0.978678766220886	0.628493035667655	0.274487438307621	0.7092069689965892	0.5480623001284299	0.999353478221064	0.9433986546708876	0.9994973935160576	0.999920130555675	0.999876273738532
MLXIPL	1.7132031097639702	0.632386982830202	0.0950768818444308	0.6603194124892541	0.740465468593573	0.64472355162224	0.2768825501121389	0.283010054671478	0.1987292866825969	1.12116935087794	1.7187604751881698	1.62121195849477	0.120605521700069	0.7804650988608309	0.844875797664066	0.277909958088408	0.104958130192814	0.124657989239481	0.90550134549811	0.9992194662447044	0.8531622864731582	0.9994973935160576	0.999920130555675	0.999876273738532
BAZ1B	4.78430337401074	5.38377205519572	-0.220831828744006	0.580394438172679	-0.301067519238998	-0.0727386013184756	-0.751837273262212	3.68605420651217	-0.66186716099616	1.40617072768406	-0.950984377603943	-0.237767693633307	-0.464788221662803	0.0016903504332728	0.516440939600353	0.176702159820964	0.354208028288515	0.8147467078641372	0.647656137137324	0.9992194662447044	0.797025474578009	0.9994973935160576	0.999920130555675	0.999876273738532
RANBP9	3.451071491167649	5.17597451452034	0.124183239249682	-0.301890048994343	-0.6251789036376391	-1.02354284677317	-0.7453500063117521	3.4396951663364703	0.347444347257571	-0.669465174671423	-1.70443189121185	-2.94628131290183	-0.4515851254925839	0.0029237907526497	0.7322983836826659	0.51179338549557	0.1057168457313459	0.0091288512227377	0.656996923917119	0.9992194662447044	0.9233924625848654	0.9994973935160576	0.999920130555675	0.999876273738532
ETV7	2.8714580004775203	3.66575638590797	-0.402978846585627	-0.606019078746425	-0.1168187722425719	0.389781664456286	-0.232032122873954	1.80807052120272	-0.8381903488643401	-0.99272875266795	-0.245573930946311	0.8922567606210269	-0.1048545092385599	0.0873516244634755	0.4130147480534729	0.334000939443001	0.808845049791213	0.384780131168317	0.9176681514198772	0.9992194662447044	0.8785083509846207	0.9994973935160576	0.999920130555675	0.999876273738532
SPRTN	2.28715161397805	2.29791986662764	0.6001970599395781	-1.10576704491001	-0.805922849586896	-0.0488424626550091	0.875969176313771	1.45965435970802	1.54023266305407	-2.19420617999548	-1.99457979050869	-0.127579380150763	0.505909174143257	0.161617883830618	0.1408992142525119	0.0415857380265502	0.0614583111533699	0.899896341822581	0.6190599742346601	0.9992194662447044	0.6301937466439352	0.9994973935160576	0.999920130555675	0.999876273738532
METTL13	2.60238451469086	2.93554123494902	-0.0672606036316386	-0.5623890152105511	-0.7716520438967108	0.0477666496664815	0.423842376802574	1.91809473056086	-0.183352283979149	-1.18264809422231	-2.0567242268453003	0.140575004721591	0.252913712774433	0.0712343216386346	0.8565858125958341	0.252335384351296	0.0545042262638172	0.8898572192031958	0.8032020095891049	0.9992194662447044	0.839007309534329	0.9994973935160576	0.999920130555675	0.999876273738532
DYRK4	3.91846048207573	3.93515436033481	0.473560147309764	0.531627716464557	0.401145295640662	0.549141166221061	-0.8571837353130519	2.36168579617065	1.2335112436758895	1.09516050307933	1.0916467393104698	1.5381076411445098	-0.4619520369977279	0.0296647591530784	0.233250571733316	0.2878843951927	0.2893853629759619	0.141415799871911	0.6496501252637641	0.9992194662447044	0.8575659514391807	0.9994973935160576	0.999920130555675	0.999876273738532
ZNF207	5.715196806772631	6.3606319521681	-0.219710990135307	0.6111341070118891	0.331292299429817	-0.218471916578559	-0.8500954768414879	5.65398294539416	-0.8947848557568191	2.00196387703618	1.44926978903481	-1.00041635335863	-0.693899325040584	2.3602996213412302e-05	0.38292225911642	0.0606430562346346	0.165518346623189	0.331434457178726	0.497041281700793	0.9992194662447044	0.673239895031364	0.9994973935160576	0.999920130555675	0.999876273738532
UQCRC1	6.1475435121755	5.51158862009882	-0.0633800478864999	0.289397664400983	-0.0104638868020599	0.0112128177558935	0.3862676841578529	5.782448932295541	-0.31727585505175	1.1619124468858	-0.0570919064096649	0.0643838472380217	0.373154313791634	1.85030047154357e-05	0.754859433921079	0.260739527263812	0.955195350757293	0.949500542987445	0.7139051348543721	0.9992194662447044	0.843385807608101	0.9994973935160576	0.999920130555675	0.999876273738532
STARD3NL	4.51941645141817	4.832484705084309	-0.0822336392707736	0.422210358960354	0.306262445136138	0.18252346134892	-0.9578280429605	3.08693180919469	-0.241743943455123	0.9893428860646428	0.970860030680131	0.617073047158592	-0.562913447106406	0.0064503059572422	0.81190164829457	0.33595007503656	0.346870872524486	0.546783878797951	0.581467829630039	0.9992194662447044	0.8795457849582893	0.9994973935160576	0.999920130555675	0.999876273738532
CD9	8.973014604279632	8.944175092936849	-0.16264289819845	0.959015398026316	-0.144131411233509	-0.426657816740183	-0.271814948608877	4.290184363587681	-0.36902443980877	1.77551125333921	-0.3578691409458089	-1.08849633115888	-0.118774068870779	0.000451847954085	0.71649658980698	0.0927253178350166	0.7250699886582309	0.292885642033495	0.906858021435961	0.9992194662447044	0.7264187449058678	0.9994973935160576	0.999920130555675	0.999876273738532
NCAPD2	2.2839214508315298	3.86086965126398	-0.8498660476411509	0.5240601226331121	-0.2666367199029469	-1.18292288038906	-1.4310396912747902	1.89614234675433	-1.76763956257592	0.9430053873451129	-0.611937908706593	-2.8471131877834903	-0.652615713860344	0.0742611815009649	0.0944410789829345	0.3582868246028139	0.548698553798304	0.0113235456731418	0.522675223978784	0.9992194662447044	0.8883789811083678	0.9994973935160576	0.999920130555675	0.999876273738532
GIPR	1.4321812833966598	5.45780699658542	-0.0888515205167319	-1.6375116600033	0.436583443335059	0.612092667621577	-4.26151255987742	2.01251176055755	-0.135060521050885	-2.08714039756814	0.749004678620899	1.10654546197867	-1.4590984761598798	0.0594299574252646	0.8940677625354742	0.0513719901989222	0.463816719160401	0.284404210806518	0.1624435129714249	0.9992194662447044	0.6588160815522883	0.9994973935160576	0.999920130555675	0.999876273738532
PHF7	1.41743857815562	4.01938656021094	-0.6685748696942889	-0.522500969399962	0.959869294400156	-0.0055936989367456	-2.85869805117517	2.13092349816648	-1.4461438360113998	-1.00293205827706	2.33183498570669	-0.0139736229186724	-1.4032131567031	0.0472157849609348	0.165428730813995	0.329198234579036	0.031756848035006	0.989016662482225	0.178028214769632	0.9992194662447044	0.8765808051346564	0.9994973935160576	0.999920130555675	0.999876273738532
NISCH	4.37651656785989	4.80523862732739	0.230387854151768	0.419135118100375	0.2634807025001239	0.0714717554129869	-1.02960168218852	3.34392617996415	0.70826290655376	1.03477413672368	0.8367696558511328	0.2360244430491559	-0.647402448278348	0.0037903843000719	0.4879133724013879	0.314511879714581	0.4137273726233789	0.816233192145752	0.525766392093355	0.9992194662447044	0.8694431208046798	0.9994973935160576	0.999920130555675	0.999876273738532
FUZ	2.76479190089327	4.05663768860334	-0.111219202199696	0.0822042828272969	0.3058292335103189	-0.0184407423000097	-1.45046615368307	2.4997366027033	-0.2799620986799639	0.168471336831289	0.8104347914523041	-0.0506642905489335	-0.811221072138642	0.0223202371561807	0.782698498617917	0.868091093664487	0.428275817941799	0.960151023041954	0.427835787471108	0.9992194662447044	0.9853658464620696	0.9994973935160576	0.999920130555675	0.999876273738532
IDS	4.893506064734139	5.54792026076193	-0.271245374318473	0.562146703086463	0.180135759063829	-0.0493779032397359	-1.0978456260806602	5.037887463102231	-1.14602519829066	1.88265136900691	0.821745341069558	-0.2399208061493569	-0.948309350869866	8.638778284504909e-05	0.267924290774254	0.0769102581868969	0.423338982854232	0.8134724854536709	0.357017527240762	0.9992194662447044	0.7006285131145561	0.9994973935160576	0.999920130555675	0.999876273738532
ZNF200	1.84238431332395	1.70405536372125	0.33186724817528	-0.937438672996892	-0.1510284072991159	-0.0189621065792118	0.687019683246306	1.1359496979451	0.885189555227853	-2.01479322426795	-0.4098442140958889	-0.0524707751979368	0.4179455129262029	0.270876493206981	0.387726716718541	0.0591134096476904	0.68675668411425	0.958731520994823	0.6809304930791421	0.9992194662447044	0.6693343625200286	0.9994973935160576	0.999920130555675	0.999876273738532
CD4	1.26983295305847	-4.2481813629605005	1.05368752384598	-0.995942406225427	0.934365286676128	0.890303517133473	5.2317811804515895	-1.5912741690068604	1.76089963798036	-1.34012937455898	1.6676155662769498	1.57641224618754	1.78690078158204	0.128957022900504	0.0952343306083935	0.1968758501282039	0.112695264822314	0.132343100765551	0.0908063382186945	0.9992194662447044	0.8131887270844308	0.9994973935160576	0.999920130555675	0.999876273738532
LRRC23	3.3724514097346097	2.70499356196458	0.332455359296418	-0.006587464302738	0.264013133659174	0.412237176345446	-0.12622070698728	1.20399117544953	0.6917756234711521	-0.0107131963730912	0.587717162968989	0.987612149136538	-0.0528470489838612	0.244189300419877	0.498650482417323	0.9915761930485748	0.565109517145255	0.338592330280939	0.9585176931684648	0.9992194662447044	0.9984570237628568	0.9994973935160576	0.999920130555675	0.999876273738532
HFE	1.68704613311245	1.25906086290409	0.5689987495235079	-0.5859402818605239	0.6052220171491329	0.491480467688506	0.150947720811551	0.7362347584128391	1.4521133804513202	-1.17095864306002	1.62216915032902	1.42033759945171	0.0833313321684671	0.471077176358038	0.164382525700825	0.2571940758095959	0.123771042262151	0.174717509734687	0.9345980074371948	0.9992194662447044	0.8427974314462617	0.9994973935160576	0.999920130555675	0.999876273738532
SCMH1	3.40482259988985	4.02510796835136	-0.6154813549933961	0.192274201769947	-0.2445547162865519	-0.6893407431681421	-0.2064968841875389	2.31674282075741	-1.48444693536953	0.3845714762291271	-0.623333840655776	-1.79314622258198	-0.108173983392287	0.032506370429657	0.154991810349328	0.7050607559868179	0.540883858539877	0.0897698611891058	0.9150543837230342	0.9992194662447044	0.9582925815837162	0.9994973935160576	0.999920130555675	0.999876273738532
FYN	1.4677347745643898	-3.88814575492041	0.976392270653221	0.0332483673937666	-0.0157377849215741	-0.0130510014194215	5.30490757292187	-1.61324606797896	1.8183395975106695	0.0486371353619665	-0.0292349766895773	-0.0247334039225821	2.0035052064177	0.124085002327198	0.0856930465583943	0.961744086930395	0.976998892863168	0.980539748962904	0.0604127853887977	0.9992194662447044	0.9948995312964568	0.9994973935160576	0.999920130555675	0.999876273738532
HIVEP2	2.76099775053238	4.10663899644228	-0.959643628179478	0.0790450778292312	-0.289805567708061	0.557820271126477	-1.01635916188351	2.25650229517173	-2.18784015448427	0.146311113812614	-0.688934172032041	1.4672734784193502	-0.534449021241078	0.0367211488803102	0.0427858545035535	0.885350946256787	0.500356905625021	0.161077989193848	0.600079959613206	0.9992194662447044	0.9864976008447658	0.9994973935160576	0.999920130555675	0.999876273738532
TCEB3	4.26772096585605	3.22270876443142	0.286907773996906	0.347119935944191	-0.256151953075158	-0.0033835610397459	1.09403140916022	2.0910372180459698	0.838654423206122	0.7902654992733349	-0.7526521880434429	-0.0106242070046706	0.641959404698394	0.051056107318202	0.412750869495642	0.439667817237537	0.461429920631799	0.991645918222273	0.528994900758798	0.9992194662447044	0.9147792985274392	0.9994973935160576	0.999920130555675	0.999876273738532
LYPLA2	4.5387999833982	2.14940499282732	0.637537763650929	0.556784973467436	0.1700149064958659	0.280603632719423	1.53396032715159	1.00312304159013	1.45430463148565	0.9591525485451492	0.4078438886990429	0.7260552360206479	0.6769580960296341	0.329124434638118	0.164622165853899	0.3509234565349509	0.688919980701441	0.478592232735028	0.50822072846902	0.9992194662447044	0.8872937214859576	0.9994973935160576	0.999920130555675	0.999876273738532
CLCN6	2.54081982097284	0.609263932268422	0.040923237020614	0.346050226616083	0.0367292136036553	-0.273743718337493	1.91171954174295	0.446984722659108	0.127567096338512	0.871404447663212	0.117882502260017	-0.9074992516225072	1.2738503251683702	0.660217811554838	0.899905925137207	0.395007703127337	0.9074662448180668	0.3761325417743379	0.218919746115429	0.9992194662447044	0.8997340193909676	0.9994973935160576	0.999920130555675	0.999876273738532
MRC2	1.7242922888384	-1.88814990015117	1.4135634046621002	0.515812205622469	0.6122698912678989	0.640248819602579	2.33367770679292	-0.5766233029829411	1.96263455873793	0.543821817436003	0.8307046001305279	0.936464567352075	0.6490063041116391	0.5713450648205949	0.0655278472994023	0.5932367019224251	0.417050097366244	0.361867643799983	0.524545912034071	0.9992194662447044	0.935058959953542	0.9994973935160576	0.999920130555675	0.999876273738532
TSPAN9	2.75394322490488	2.55459576157467	-0.17720507607423	-0.187676431688154	-0.188268729319079	0.499893438322457	0.122704905048678	1.41884465329104	-0.411233320474737	-0.348265445119505	-0.457115265884396	1.2674155387160402	0.0617267141771253	0.173028286657368	0.685756235450504	0.7316807973291309	0.6530569160045699	0.221158721199922	0.9514607089701608	0.9992194662447044	0.96565085221809	0.9994973935160576	0.999920130555675	0.999876273738532
BTBD7	3.75495510149542	6.01496665527884	-0.75798496881964	0.0480436642182166	-0.360331680971938	-0.122135053394119	-2.02069334675118	2.4540091154966	-1.26548662113721	0.0676505071747638	-0.653504721419409	-0.228058648169473	-0.751069188970384	0.0245393249402438	0.221833343363883	0.946809654306761	0.5216922868851429	0.822171263667423	0.462318095593212	0.9992194662447044	0.9939808352934862	0.9994973935160576	0.999920130555675	0.999876273738532
APBA3	2.54807444977934	1.19579193035176	0.452615499337881	-0.5942907691683101	-0.6272773992238969	0.0878823722513098	1.84035230991882	0.682515455667065	1.08548017730293	-1.08802637837217	-1.46131424007381	0.217848700787348	0.952838654838668	0.503602767453859	0.292033330292112	0.2909378389432439	0.161167125987922	0.8299975354258059	0.35329297062112	0.9992194662447044	0.8585063809349284	0.9994973935160576	0.999920130555675	0.999876273738532
MKS1	2.6330718243502003	3.22169930814314	0.7501113910174679	0.777398337003154	0.485162498830606	0.226896220772523	-2.21742627810564	1.70824784357959	1.8197639771003704	1.4398238339745502	1.2436618818186798	0.629607286956697	-1.0967611672205	0.1047841406266019	0.0860538565499626	0.167327336976474	0.230772171860447	0.5375842875484891	0.288188986209847	0.9992194662447044	0.7911860150142099	0.9994973935160576	0.999920130555675	0.999876273738532
ABHD5	4.10977870202062	4.489686678879361	-0.394439625885147	0.419394770289313	-0.135713419976333	-0.0126951279536579	-0.480533786207636	2.78743995851035	-1.0927905157134	0.931896360588189	-0.392476815845836	-0.0388509901240452	-0.270695528768876	0.0121800832671809	0.289043918983822	0.363724363727878	0.6993435479467041	0.969459753229338	0.789704863169325	0.9992194662447044	0.8921185728565355	0.9994973935160576	0.999920130555675	0.999876273738532
ANOS1	4.29493460450319	4.58238792331489	0.187309781961986	0.7962693247402869	0.6880204852502241	-1.5122050696656697	-0.7690298973675109	1.83919833433392	0.3400409422144019	1.19662618090651	1.31969078410221	-2.91607043085716	-0.280566169306097	0.0824703236918908	0.737790375260953	0.2470014610139969	0.203700067441631	0.0097754900185762	0.7822759315027159	0.9992194662447044	0.8334009919562015	0.9994973935160576	0.999920130555675	0.999876273738532
AKAP8L	3.99620376758224	4.60842389955869	0.162357453929229	0.375213049787322	0.443873780637279	0.0533996731791152	-1.1299114364766698	3.24618695884058	0.502989232897668	0.9438215039146371	1.44859363306851	0.181666784426015	-0.721422027848313	0.0045239149829031	0.62115409545903	0.3577634068175079	0.164703103078477	0.8580776796323191	0.4799215789437089	0.9992194662447044	0.8883789811083678	0.9994973935160576	0.999920130555675	0.999876273738532
MBTD1	2.77327904572945	1.4967608325521	-0.138821984362709	-0.3851686698885639	0.27126239846275	-0.8363391028981751	1.7939845080425	0.735611735173239	-0.291047910679731	-0.67388753272425	0.605282109832	-1.8416546024832496	0.8060204260954259	0.47144452626469	0.7743417919690091	0.5089448932752291	0.552547189226443	0.0820656882903522	0.430751554447464	0.9992194662447044	0.9233924625848654	0.9994973935160576	0.999920130555675	0.999876273738532
UTP18	3.6890097909547697	3.02531100435986	0.0484680836813808	0.368729660159344	0.1238877676839369	0.0714943360685493	0.219062371692144	2.14755672150635	0.160649518623815	0.952186902735978	0.429410666192331	0.266144136080767	0.153121704763639	0.0464061100359669	0.874332897673271	0.354561324698866	0.6733955309976719	0.7935744642834051	0.8802278686439592	0.9992194662447044	0.8876220875007866	0.9994973935160576	0.999920130555675	0.999876273738532
RNF216	3.54191804129439	5.25801304392256	-0.1524000544643179	-0.343328553408049	-0.12269319615065	-0.409908695203537	-1.32967295786154	3.95828296073478	-0.476446557141126	-0.881483860624592	-0.397698926384097	-1.34398951388197	-0.907713117420009	0.0009216128189207	0.6394886230026811	0.389675211543723	0.695529043914485	0.195648269915677	0.376022531499575	0.9992194662447044	0.8965221483561301	0.9994973935160576	0.999920130555675	0.999876273738532
TTC19	5.190575610626071	5.80063780112159	0.280705447880632	0.601890949001388	0.0539072545998588	-0.144511410269975	-1.0659570315141	3.76986421336318	0.811756433092801	1.39625816798437	0.1610882171517	-0.4437789487003429	-0.623146771669303	0.0014024771498903	0.427536344050672	0.179619314591844	0.8738181473430291	0.662490946967207	0.541004037387539	0.9992194662447044	0.8006173946222448	0.9994973935160576	0.999920130555675	0.999876273738532
PTBP1	5.44515229173592	5.9789553028844	-0.282670458755276	0.873713233974843	0.16220284174729	-0.1691609407691369	-0.948454062199337	4.9599396440057495	-1.07865517588874	2.6675417123860097	0.656792878367938	-0.7174995003481179	-0.7135009051973391	0.0001016433641149	0.295102168296335	0.0156983198283613	0.519901245702293	0.482911670258656	0.484800844969376	0.9992194662447044	0.543526488022687	0.9994973935160576	0.999920130555675	0.999876273738532
SYT7	1.59009547042956	2.65486665700755	-0.2068601078629369	-1.3802022093757502	-0.8116181385293298	0.512971231308203	-0.128714732133013	1.4003107844453702	-0.4276720939828499	-2.32275197476168	-1.74869456048045	1.12218965570906	-0.0617853992045637	0.1784220140217349	0.673962675234868	0.0321122980974691	0.0973767741044161	0.276528694974844	0.9514146234469748	0.9992194662447044	0.6095059780826959	0.9994973935160576	0.999920130555675	0.999876273738532
LARS2	1.52779606236154	2.37409741749838	0.0829927392628345	-0.8510286910960441	-1.36106446249748	0.609360504961794	-0.4528576345366299	0.848604027326125	0.12982692184635	-0.994178052444286	-2.14539896987073	1.08614285620389	-0.1493992031422469	0.40728840122557	0.8981530545226171	0.333314867249087	0.0464109965139095	0.2929843844926519	0.882964667194911	0.9992194662447044	0.8779947102530054	0.9994973935160576	0.999920130555675	0.999876273738532
PIK3C2A	4.45661667446875	4.26896466091415	-0.137073830493302	0.2928154644984461	0.20045011844698	-0.208979107093198	0.0589010597388732	2.70822664404405	-0.380073450044761	0.668495521458197	0.5948833139552471	-0.6289601396766221	0.0338108287625218	0.0143978074684689	0.708338419556813	0.512299747968393	0.5593262450493559	0.5372761288398991	0.97340011448319	0.9992194662447044	0.9233924625848654	0.9994973935160576	0.999920130555675	0.999876273738532
PLAUR	3.3420191995561304	5.166413072741849	-0.7886497022343442	0.612299976442057	-0.3274958867346189	0.722278566742713	-2.0970906135626	1.88353530039343	-1.22353009208254	0.7484525720691491	-0.528630037950796	1.2957099794279698	-0.714841304355433	0.0759131893236376	0.237570072939506	0.464053427350205	0.604038908245281	0.21293974234128	0.484518625850475	0.9992194662447044	0.9186739247346032	0.9994973935160576	0.999920130555675	0.999876273738532
WIZ	3.1399379396949603	1.91917336814758	0.463045913088631	0.390289888288282	0.194853045429856	0.57703008146561	0.533267596928142	0.922361693691844	0.960309382178036	0.6286507966586271	0.41455305525303	1.28692363196251	0.2309890223288999	0.368538778295504	0.349622723401686	0.5374741463005871	0.6833677515055939	0.21442534664319	0.819928534990554	0.9992194662447044	0.9283262422101634	0.9994973935160576	0.999920130555675	0.999876273738532
RABGAP1	4.5117039923422	4.17893782528095	0.0831830623912494	0.450473978400881	-0.0816674282038641	-0.169603385614341	0.138400898342073	2.37481490456054	0.213701775133226	0.917710722428968	-0.215789052603498	-0.475327445585132	0.0714141488389003	0.0288835967573927	0.8332150216835329	0.3709200643836211	0.831672891959838	0.641024389194115	0.943865883165507	0.9992194662447044	0.8933975753194793	0.9994973935160576	0.999920130555675	0.999876273738532
DCN	1.58164581583083	11.1625543297229	-1.5635512412183503	-0.676306738690484	-1.0662185139371898	-0.7117854994452291	-9.14237023941175	3.4793723271351404	-1.91967809077102	-0.719666800759814	-1.50878923251484	-1.08091023929213	-2.6468391279282595	0.0026802655963517	0.0709966983647689	0.480984132538334	0.149605250505431	0.295221004396819	0.0167173041174679	0.9992194662447044	0.9215493784863018	0.9994973935160576	0.999920130555675	0.999876273738532
PPP5C	3.87879399141965	3.2762097913742405	0.415532098059142	-0.452002698977031	-0.164116374243151	-0.0618340623003398	0.39469000305827	1.70818828494403	1.0098095142618	-0.857466496161463	-0.423447398740226	-0.17334683634251	0.1976757980387589	0.1049477542608969	0.327096876629342	0.4032001730315979	0.6776786160507929	0.864607525729375	0.845806725773433	0.9992194662447044	0.9010691890206444	0.9994973935160576	0.999920130555675	0.999876273738532
CEP68	2.77783531292633	3.12306006453287	0.2541270945314849	-0.695390424600583	-1.12841700224402	-0.248751272682116	0.563169423295637	1.5215457918918798	0.517039488960257	-1.08620961645057	-2.18819097548019	-0.529783574633552	0.250208957942263	0.145753442824367	0.6114667138760229	0.291744066041018	0.0420960615365863	0.603241154256088	0.805268153955697	0.9992194662447044	0.8585232817206924	0.9994973935160576	0.999920130555675	0.999876273738532
MAP4K3	3.2970881995094103	3.37654338619056	-0.176333013415363	0.1443418977178419	0.81411956007001	0.22800420876934	-0.670754165007392	1.69226725705864	-0.373818113190458	0.256169263000636	1.8867585059439296	0.5285978797281901	-0.3048037509358319	0.10783273958858	0.7129063668112551	0.8007249188205648	0.0754301515391571	0.6035418249277309	0.764011788699494	0.9992194662447044	0.9733915140417552	0.9994973935160576	0.999920130555675	0.999876273738532
TYROBP	4.18150818494655	2.17720407787577	-0.8826033097139301	0.27477949345542	-0.407732749030279	-0.0318155287949149	2.55085225059091	0.5485344302429529	-0.998922815073879	0.259690425252767	-0.5103771424686461	-0.0427833978735006	0.587272256740611	0.59006497628712	0.33160298428731	0.798118956402009	0.61630267939116	0.966417581790567	0.564341720915056	0.9992194662447044	0.9733806598411248	0.9994973935160576	0.999920130555675	0.999876273738532
TMEM159	5.03007427437169	3.3118365700875003	0.083239709090218	0.637548772860412	0.302760818312955	-0.5749105457544561	1.42838989691838	2.21591670009942	0.262139934510643	1.6108422976189598	1.01240331849494	-2.00231086687785	0.8701602150836271	0.0398899084714909	0.796223634019687	0.124616388507541	0.3252493174793139	0.0616236408678695	0.395936284977574	0.9992194662447044	0.7553687931766243	0.9994973935160576	0.999920130555675	0.999876273738532
BRCA1	1.6745111557117	1.40621578667632	0.283984362847607	0.248791440031278	-0.5609135265325059	-0.328885176309757	0.0248493748153098	0.504177989014555	0.438112242042452	0.304641274372226	-0.870424453405826	-0.557062359555905	0.0082388265979117	0.620301794354033	0.666588466612564	0.7641380279325709	0.395970955052135	0.584885783912489	0.993520704471045	0.9992194662447044	0.9702902340717036	0.9994973935160576	0.999920130555675	0.999876273738532
ERCC1	4.59665136941068	5.409868940203269	-0.0998448916392098	0.044183339620811	-0.0407366280149344	0.0725770639576335	-0.7752962733290508	3.82501894599258	-0.317763968150474	0.112131265517033	-0.137485855174121	0.26156976108447	-0.501584799577144	0.001257278810791	0.7544114321573859	0.9119642712371228	0.892307028179481	0.7970134964590161	0.6224036743722889	0.9992194662447044	0.9900711053219589	0.9994973935160576	0.999920130555675	0.999876273738532
SEMA3B	3.88094797436531	3.12873158562221	0.661539309248343	0.973558665300011	-0.2919833104712669	-0.0748956480263244	-0.397387110457313	1.63369513641817	1.71904759918993	1.84652396419718	-0.7680157133087371	-0.2176404269881429	-0.208834615237766	0.122284648859569	0.104657980760288	0.082788148552995	0.4538456131814489	0.830508129408078	0.8372448578997691	0.9992194662447044	0.7111964475529757	0.9994973935160576	0.999920130555675	0.999876273738532
MBTPS2	2.19192274177028	6.625223020953669	-1.2337618765542	-0.7599212908576809	-0.478905455736711	-0.715477030339189	-3.5149571118560297	3.2641927566057003	-2.40203413525634	-1.30581688443489	-1.0292050830723398	-1.5987584003941202	-1.60230208441318	0.0043208741473987	0.0273682563919724	0.208069279791166	0.317253171646923	0.1284921834934269	0.1267428664855749	0.9992194662447044	0.8159531102895174	0.9994973935160576	0.999920130555675	0.999876273738532
PRICKLE3	2.11396023417754	1.94765061430821	-0.2002676269491169	0.5257860458886521	0.0741512171883564	0.2253420742359539	-0.558559263913496	0.9118225203387	-0.435149073484325	0.909798878061091	0.176975369663442	0.590479274512854	-0.24535761496123	0.373921261543537	0.668822237619612	0.375242516121384	0.8616781901055061	0.5629366467423571	0.809173273810275	0.9992194662447044	0.894057608802532	0.9994973935160576	0.999920130555675	0.999876273738532
LTF	8.23677548651398	7.0761142661814	1.1116133939043402	-2.81783358465641	-0.303555978626935	0.8286877096584859	2.55203942159386	1.02800945916031	0.745980131300701	-1.5817403287298302	-0.215465391965896	0.581449111562402	0.335208113929851	0.317562418699998	0.46531092710246	0.131120676069005	0.831827093844977	0.568148514898386	0.74134311226312	0.9992194662447044	0.7619850480777874	0.9994973935160576	0.999920130555675	0.999876273738532
EXTL3	2.18241723851741	2.61363495185077	-0.318763021011236	-0.996216536950375	-0.0304754055219375	0.237822493346363	0.15595500152206	1.82184251152752	-0.896802630758353	-2.3157301371792203	-0.0917731034856969	0.734847898310107	0.0991728463414915	0.0851392395611397	0.381662257304645	0.0325732213711189	0.927891961776126	0.471898293361054	0.922097166074354	0.9992194662447044	0.6095059780826959	0.9994973935160576	0.999920130555675	0.999876273738532
ELOVL5	5.12007653875238	4.92042548126258	-0.349548527168558	0.529235033824882	0.431029813111424	-0.28848028257369	-0.0673968381383074	3.2486418158119204	-1.0278024918376898	1.29846400207859	1.37669374817431	-0.923266815081141	-0.040244642470263	0.0044587311226593	0.317657145400106	0.210518211239398	0.185490767615595	0.3680796840081721	0.968341113905919	0.9992194662447044	0.8176089102791456	0.9994973935160576	0.999920130555675	0.999876273738532
ALOX5	2.18293970905924	-0.541334264024108	0.0268825414093643	-0.0234751775929097	-0.785022188421163	-0.2835327693819249	3.24709918508037	-0.21458226496739	0.0455097832490571	-0.0317538098956566	-1.34230713033626	-0.506297875948562	1.1744679400233702	0.8325052823031109	0.9642020763030872	0.975017833751178	0.196182542075521	0.618792531153648	0.255512155883875	0.9992194662447044	0.9962341970750404	0.9994973935160576	0.999920130555675	0.999876273738532
KDM5D	2.34450918125565	0.960066491372257	-4.05569358830454	1.11110372627407	0.671576142625694	0.335524832084518	2.1343910879695502	0.279368297589544	-5.87182979146425	1.73933506732117	1.49069444332281	0.779310656333117	0.603474405176611	0.7831888029798441	1.9572974746063506e-05	0.1008098616713319	0.155738626890682	0.447327272771201	0.554659922736194	0.0322856218436317	0.7292852063764089	0.9994973935160576	0.999920130555675	0.999876273738532
CALCOCO1	4.40331149399293	3.4655393734576405	0.4899896727314899	0.290376620888003	0.0357973522047404	0.131582611804971	0.582672632349344	1.8565712350697297	1.19196809485529	0.555667371655512	0.0890552012974647	0.34707494766599	0.2822901746480939	0.0805767880387733	0.24895799336078	0.5852803746460179	0.930022030809145	0.7328758637054069	0.781016394700745	0.9992194662447044	0.93393247728037	0.9994973935160576	0.999920130555675	0.999876273738532
UBR7	2.42541338856708	1.02398429714622	0.003106691777779	0.498148670300896	-0.3155745997887539	-0.4228487790632739	1.43113815830002	0.519946901166138	0.0066342088372729	0.8364065984837	-0.669216162020277	-0.953620245033568	0.660195749274773	0.609436372158041	0.994779680778021	0.4138926022178779	0.511850649222076	0.352907754010473	0.517488151201305	0.9997628984918177	0.903003569438708	0.9994973935160576	0.999920130555675	0.999876273738532
MAP4K5	4.129355914108229	4.71297076311992	-0.383516515734205	0.1881705609553719	0.245909740271851	-0.0339157027404846	-0.5577313729412979	3.60872064474864	-1.2897601469388	0.517420427500318	0.8771896177298929	-0.126470949125752	-0.38789084439052	0.0020117143040622	0.213660434343491	0.611164487014567	0.392103074854284	0.900913510720958	0.7026521428749871	0.9992194662447044	0.9403048101439376	0.9994973935160576	0.999920130555675	0.999876273738532
PSMC4	5.1831093556621	4.458478894084231	0.25086679887651	0.381936515417536	-0.0470792257191759	0.228671026005772	0.5477240082567779	3.574812525602169	0.928896930816568	1.10528099820358	-0.179943987073944	0.9304172979678728	0.400128030950688	0.002176185598536	0.3653573162241439	0.283593274039094	0.8592860483185799	0.365259830216724	0.693895440039426	0.9992194662447044	0.8563974483171489	0.9994973935160576	0.999920130555675	0.999876273738532
MAN2B2	2.75863355501798	2.64809795876095	0.387467461486657	0.57531173612125	0.508627766926666	0.293941122485926	-0.750839277480447	1.68353338840944	1.0239351223913	1.2069288831871798	1.3735963005781695	0.816597043303467	-0.429171672302257	0.109534498089941	0.31943089475758	0.243081934436154	0.186434309984712	0.4248348628433739	0.6728910995417221	0.9992194662447044	0.8285027223024264	0.9994973935160576	0.999920130555675	0.999876273738532
SLC25A39	5.70348509558572	5.32048467600333	0.230476616252631	0.0877929450681617	0.0202820093254921	0.0613106241807433	0.247813415312344	4.91907636228445	0.9669295197845909	0.30050934764111	0.089372798470178	0.274808731497845	0.206537198389796	0.000110647203282	0.346392373110003	0.7672319015397819	0.92977256732916	0.786592565396887	0.8386895757968521	0.9992194662447044	0.9705950224735996	0.9994973935160576	0.999920130555675	0.999876273738532
MVP	5.8602340392486	4.75727554036302	0.125710910868625	0.139285402276679	0.328292366777227	0.156581958889635	0.805603158439427	2.99210285799705	0.377976854825399	0.33343154678699	1.06696823512422	0.538633446757207	0.485616969239629	0.0078726761379653	0.7102037587816501	0.7428873952311701	0.301768449059298	0.597584368559408	0.633764053916864	0.9992194662447044	0.9662230440214128	0.9994973935160576	0.999920130555675	0.999876273738532
NUB1	4.76442679289892	5.010645838546179	-0.37924862295803	-0.0138413890126239	-0.3874406437507129	-0.125681814426612	0.1118946941937269	4.17414381841864	-1.38347510289583	-0.0413397773103429	-1.49065135448248	-0.498210496345531	0.0844324933374819	0.0005700451030296	0.183438411663011	0.9674801251746	0.153369066354228	0.624368226813619	0.933644554791986	0.9992194662447044	0.9958305680163833	0.9994973935160576	0.999920130555675	0.999876273738532
PGM3	3.95019025869933	3.6416086966020096	-0.0173991144697549	-0.617421210276813	-0.0738253519416316	-0.280238551915613	1.03165786098955	1.9123301669175696	-0.0399804441172565	-1.15439735153351	-0.176396478189183	-0.7033527808832111	0.494649890907896	0.0718963095277138	0.9685504246657808	0.263441765854781	0.86197777279862	0.491409556289022	0.626880986115288	0.9992194662447044	0.8441070373158788	0.9994973935160576	0.999920130555675	0.999876273738532
RWDD2A	2.30435450817294	1.16780573598184	-0.407779925277888	-0.993825994227936	-0.309153466618588	0.0166354207792306	2.11107310721414	0.724397426602507	-1.04904678147505	-2.09885975007727	-0.842980567422428	0.0468794536091029	1.19849957329544	0.478132707603456	0.308038556691399	0.0502024122465697	0.410301642949415	0.963125516368816	0.246264625537834	0.9992194662447044	0.6580783567481219	0.9994973935160576	0.999920130555675	0.999876273738532
CLK1	4.819557042406991	7.407415921327339	-0.804325021029443	-0.0596218800313984	-0.0651790498886309	-0.457624929256376	-2.14405223116107	2.6128883208818303	-1.24221562548755	-0.076929381333767	-0.1099051184354719	-0.8149695116979991	-0.6911287267666469	0.0176781493736349	0.230373362505707	0.939529677290025	0.913800168842014	0.427348211019485	0.4986090361012779	0.9992194662447044	0.9923094668140768	0.9994973935160576	0.999920130555675	0.999876273738532
POLR3B	2.35983152150547	3.469658277435609	-0.48332388136305	-0.995566313961693	0.386382252732159	-0.0172430792885377	-0.639663723130148	1.7880765703281	-0.996429501371532	-1.7688334810757198	0.8819350116595991	-0.0388866936570905	-0.301550539901691	0.0906104134255127	0.332248940530299	0.0938637057648203	0.389437646433565	0.969408780978128	0.7664507713345009	0.9992194662447044	0.7264187449058678	0.9994973935160576	0.999920130555675	0.999876273738532
ANGEL1	1.6529668154187098	2.563646678311	-0.3415658856776889	0.5972278584370689	-0.009995767580701	-0.8889587331588871	-1.37157102119524	0.814819851844503	-0.476157452247642	0.692249538747995	-0.0151660594133789	-1.45472408936308	-0.4030197337043529	0.425906225307741	0.6397647621446989	0.4976533286622949	0.988075333241896	0.1643115867853469	0.6918876822816078	0.9992194662447044	0.9226198124437768	0.9994973935160576	0.999920130555675	0.999876273738532
RNF14	3.45354946492589	3.20686106917823	0.1644264504329519	-0.5780236446301501	-0.691233012918843	0.165952013214126	0.750092819441596	2.51111951361827	0.554656500813153	-1.5172651383391005	-2.2955019577676	0.591367999535558	0.5332230507913929	0.0223773810345221	0.58600869846055	0.146582857582836	0.0341150944382132	0.562183934612821	0.6005899749991229	0.9992194662447044	0.7823147867238956	0.9994973935160576	0.999920130555675	0.999876273738532
DNASE1L1	2.58464846241003	0.8427166778472559	0.0963253823437511	0.460175561848115	-0.5362794958462679	-0.126808200938848	1.78430460124504	0.647490854081943	0.338341690898905	1.22960047244949	-1.91403416230347	-0.5025643706322249	1.30186700381899	0.525488371502126	0.7392498946089009	0.235230729112227	0.0734787784991534	0.6221152135755911	0.211115076144478	0.9992194662447044	0.8234262286703694	0.9994973935160576	0.999920130555675	0.999876273738532
DDX11	2.5930842090839303	2.1080430350574897	-0.0272310916458899	-0.317253193910803	0.0788428583654712	-0.1759427177577569	0.7792098991303671	1.11621939090082	-0.0590609004254557	-0.5676523234333121	0.1808367754684239	-0.414218160894198	0.376718456872481	0.279008061340687	0.953554363454933	0.5772835035837579	0.858516241950163	0.68360854602944	0.710786994285964	0.9992194662447044	0.9339013256456136	0.9994973935160576	0.999920130555675	0.999876273738532
HEBP1	5.11633004776213	4.79197256897985	0.458568935853363	0.0400292407684604	0.136992380049944	-0.0774155916931851	-0.162892155212638	4.15297638660021	1.90457469882882	0.130209554304251	0.6134400401279251	-0.369426736270574	-0.132985445594704	0.0005977707977909	0.0738408371333504	0.8978982296105279	0.548072705298516	0.7166187232060129	0.895821861664247	0.9992194662447044	0.9873887531617104	0.9994973935160576	0.999920130555675	0.999876273738532
GPRC5A	8.10526271552273	8.42145140192871	0.3345833249354569	0.763692157909327	0.0524966113046897	-0.18258818519571	-1.21297976843523	5.16998411554038	1.10028056981209	1.97501855867427	0.187641821414121	-0.680393689255829	-0.8111944653852071	0.0002439625481413	0.28726273474728	0.065386200450919	0.8535199627427991	0.506008590572493	0.429154311732212	0.9992194662447044	0.6816441242498122	0.9994973935160576	0.999920130555675	0.999876273738532
UFL1	4.59381296307821	3.66138843133889	-0.0418017092574985	-0.189286127647346	-0.529306121128313	-0.282076390962289	1.5950399848528305	2.07514557350559	-0.104329632125256	-0.3843025028692939	-1.38398873320522	-0.760082205191365	0.8187764817721741	0.0525840099443333	0.9180614791904508	0.7052565878532271	0.183283709271959	0.45704630856941	0.423622087184227	0.9992194662447044	0.9582925815837162	0.9994973935160576	0.999920130555675	0.999876273738532
POLA2	1.73271253003133	5.76197903681996	-0.47887203725473	-0.340708436609302	-0.424099540783009	0.0503141167140621	-4.04661998159228	2.05900859270842	-0.7047555213108951	-0.400664142046157	-0.648294183327479	0.0841057851789889	-1.34019872931099	0.0543254159889154	0.490094181630892	0.693386167578884	0.525374056462066	0.9339897476591528	0.197622032803823	0.9992194662447044	0.9574989651417704	0.9994973935160576	0.999920130555675	0.999876273738532
ZC3H3	2.95997533666416	2.06885485655997	-0.1393557980129469	0.24838943252417	-0.0169612503173589	0.0352142846390017	0.666541439404333	1.01022375120941	-0.296587537303617	0.421292851850947	-0.0367589133090869	0.0812719524313393	0.296558248731452	0.325856816634645	0.7702167860414509	0.6785342069705521	0.971081836397616	0.9361725447614928	0.7702018951444679	0.9992194662447044	0.9558036448566688	0.9994973935160576	0.999920130555675	0.999876273738532
CAPN1	5.31928170926787	5.40970898519253	0.0322095042447483	0.772633213315379	0.0120621056105923	-0.187846628849974	-0.451667455184258	4.75429074593696	0.126829699166569	2.45105301634848	0.0498259188224216	-0.7922682115057729	-0.3571752994730689	0.0001584564330559	0.9004812404119841	0.0246896913036646	0.96080984683736	0.4385218672888979	0.7251138704486499	0.9992194662447044	0.5769106418856235	0.9994973935160576	0.999920130555675	0.999876273738532
ACPP	1.87904237919599	-2.17440619581622	0.642982848356571	0.100051274594189	0.822046005083815	-0.152273255107739	3.59871964431523	-0.8262034768006171	1.06894571473357	0.13576475686773	1.42295417664285	-0.263492392951486	1.24393540684221	0.419505777329034	0.2992203810886999	0.8935140499128761	0.17185041357166	0.795163808277048	0.2294797647046969	0.9992194662447044	0.9868134589579004	0.9994973935160576	0.999920130555675	0.999876273738532
MDH1	5.758398886235571	4.97787077342479	-0.136767421951502	0.3326995717302199	0.0894924699243971	-0.2010609322436989	0.7936967521416349	4.243707004692141	-0.5313991965025471	1.06687937614534	0.373957389832575	-0.850445103561301	0.61133442853416	0.0004884374771621	0.6016390579230579	0.3001274890506999	0.7128045378105942	0.406248653430271	0.548621863107751	0.9992194662447044	0.8628103429912297	0.9994973935160576	0.999920130555675	0.999876273738532
SLC30A9	4.59561559653624	5.5373363210035	-0.229569980881765	0.1541118850722559	0.580343874433256	-0.0114891520135492	-1.25033610955597	4.28166569491167	-0.7700002511887221	0.433952760706905	2.12985289906229	-0.0422457171128634	-0.8748765582179009	0.0004489849527475	0.451287703947645	0.6694794261561751	0.0472376422339575	0.966767911542369	0.393165406619386	0.9992194662447044	0.9540332534377683	0.9994973935160576	0.999920130555675	0.999876273738532
MTMR11	1.19657666455611	-0.871392271313992	0.470513897067667	-0.3274374318811199	0.100951381623543	0.277035120110281	1.93197302370538	-0.396498622179494	0.8893839401443849	-0.5055862050587221	0.199192359402966	0.552239826693438	0.801535038875377	0.6963984372307239	0.3855290507102999	0.6192822320969871	0.8443450676005592	0.587576301606518	0.433276331236761	0.9992194662447044	0.9417011819760708	0.9994973935160576	0.999920130555675	0.999876273738532
COX15	3.12660832806065	4.409983005561161	-0.1956930509105939	-0.39409314091546	-0.0167515003871487	0.283235358184762	-1.2733174771821398	2.66591292729748	-0.494835794602297	-0.802552047050727	-0.0442651582399666	0.796053375978771	-0.7010446835257371	0.0161804268698253	0.6267410498892371	0.4327100663376649	0.965186274394042	0.43690573385097	0.4924631045042299	0.9992194662447044	0.9096769213624069	0.9994973935160576	0.999920130555675	0.999876273738532
CCDC88C	3.76130427449103	5.1973189290185	-0.466225050616413	-0.0527918814153898	0.0871784374588301	0.208909125090278	-1.7504796856595	2.9438854740558	-1.16555809202878	-0.108915874863243	0.241261679537933	0.619676824439447	-0.920883836788348	0.0087584479291797	0.260132257208396	0.914526798759562	0.812585527976266	0.545017141978891	0.371199547086426	0.9992194662447044	0.9903935426263424	0.9994973935160576	0.999920130555675	0.999876273738532
YAF2	3.904869171080081	4.474224700542639	-0.456854733596851	0.372573662673954	0.0082646428599465	0.0177246060887246	-0.547723833730351	3.17258108954373	-1.4170637025403705	0.9313314835558952	0.0269385860123613	0.0615704058693322	-0.3539985269105829	0.0052757762496851	0.1737314258208259	0.364009422196877	0.978813250937811	0.9516309623355808	0.727503972857292	0.9992194662447044	0.8921185728565355	0.9994973935160576	0.999920130555675	0.999876273738532
ZMYND11	4.62748174710475	4.892489499349121	-0.244459470748814	0.0367261183093152	0.164276636042178	-0.123275285628368	-0.235436844207189	4.0797269986466	-0.885828316556596	0.110780585251945	0.6416075030502261	-0.4888004962731	-0.177959853927695	0.000703239402419	0.387391501096103	0.91301621742808	0.52921445450312	0.6308852639843571	0.8607419534424141	0.9992194662447044	0.9903935426263424	0.9994973935160576	0.999920130555675	0.999876273738532
WAS	1.3063943300907	-0.5665401143999301	0.220404162952031	-0.180763811013183	0.422570125932516	-0.218520617891404	1.6689080086775498	-0.1804110361645199	0.2983693524181789	-0.209506599392231	0.613508405811389	-0.323308119521616	0.4890298407712979	0.8588456749082231	0.768855428087482	0.836405796786949	0.547224891398139	0.750434096754585	0.630742927598053	0.9992194662447044	0.9792574655665496	0.9994973935160576	0.999920130555675	0.999876273738532
BID	4.18702435936552	4.578663262615639	-0.569425788232398	-0.684228927406969	-0.870118278209316	0.671589508931682	0.618126154965459	1.5808009476597398	-0.86798474470104	-0.8197990370065992	-1.35974294655703	1.1461295856572802	0.1948770454942819	0.131373394713001	0.3969300331581489	0.42305587098784	0.191273802707806	0.267693285667008	0.8477104393127229	0.9992194662447044	0.9060266441757308	0.9994973935160576	0.999920130555675	0.999876273738532
MATR3	3.27483621788314	1.88925784095878	-0.455654375892381	-0.354338903269501	-1.08269299068477	0.4380737333449579	1.55135631062632	0.6026155966807789	-0.757970044024872	-0.463662315437144	-2.07709095737679	0.9545859672315692	0.474074208986546	0.5543170879410501	0.4587938362908401	0.648737367848656	0.0538571155859104	0.353704662094353	0.641627388469625	0.9992194662447044	0.9490882660471162	0.9994973935160576	0.999920130555675	0.999876273738532
XYLT2	2.09843783438111	1.7114290977891695	0.329149262022547	-0.0181565507620014	-0.301363191659275	0.254423650508431	0.303943949176065	0.9465196840820692	0.7511061896542249	-0.032414573698154	-0.6945356834830689	0.6267113509715461	0.152656887835617	0.356417946124085	0.462296378558899	0.9744981710115608	0.496214075620576	0.5387165353953061	0.8803670603356031	0.9992194662447044	0.9962341970750404	0.9994973935160576	0.999920130555675	0.999876273738532
RGPD5	1.29793240548784	0.923210099230494	0.315053904536441	-1.75522875374914	0.332333496796181	-0.25323328953386	1.41006240574195	0.5013247990807439	0.6889211562859979	-3.2320209009773	0.7634416489407471	-0.581094483865713	0.705424328981145	0.622218640169106	0.499658923597468	0.0046535914833106	0.455194158606988	0.568870382553913	0.4895998463482489	0.9992194662447044	0.4788533708184073	0.9994973935160576	0.999920130555675	0.999876273738532
NUDCD3	3.63737305749265	4.045858895962491	0.0526302935018298	0.163534377868397	-0.807374807269025	0.0451200358881707	-0.191631245847332	2.71704421121435	0.150546565776283	0.364269767307549	-2.30176082273675	0.138281474307859	-0.116331726413418	0.0141303848462185	0.882007632453876	0.719900573292478	0.0335085021742127	0.891553199988617	0.908677729837476	0.9992194662447044	0.9627023706937596	0.9994973935160576	0.999920130555675	0.999876273738532
CHDH	2.9888073431532205	2.9846567575486405	0.0040862925856834	-0.298277840635435	0.521976569231811	-0.160717673016718	-0.1055880098318639	1.63026077425123	0.0092757196137414	-0.5617701801580489	1.2709080343110202	-0.393699841578221	-0.0524898876784013	0.120420009447799	0.992701185539917	0.581200844040862	0.219941311881737	0.698427304640739	0.958716503513576	0.9997628984918177	0.93393247728037	0.9994973935160576	0.999920130555675	0.999876273738532
IL20RA	3.94231094794847	4.85246238229154	0.0800018445026408	-0.241658728585081	-0.691310784609444	-0.5708929078997039	-0.152944817538776	2.7154055762337403	0.191281992276251	-0.463448384557957	-1.66457786056463	-1.4226511473491104	-0.0774880358551655	0.014179720074688	0.850445759058727	0.6485977729690351	0.113307237221544	0.171937045114397	0.93909016547973	0.9992194662447044	0.9490882660471162	0.9994973935160576	0.999920130555675	0.999876273738532
GLT8D1	3.4850185650227896	2.0537513223643	0.7982727544280691	-0.0192000659949124	-0.228294947172805	-0.143996919485717	1.03119738257124	1.689509932737	3.14726292123124	-0.0565439677449686	-0.923951336751054	-0.638883488568607	0.8343161177207059	0.109265847657758	0.0060371776437985	0.955573900081329	0.36927498081741	0.532023824984465	0.416384218337214	0.9992194662447044	0.9945551168733144	0.9994973935160576	0.999920130555675	0.999876273738532
ATP2C1	4.27543881697328	5.707285042813161	-0.0145107881831426	0.0417845349663012	-0.0700795800525792	-0.4129531672506479	-1.16548994418215	3.23177419414937	-0.0357244582971468	0.0831328592664133	-0.1769729746071039	-1.08935689807868	-0.598757830729437	0.0046502716930294	0.971897666395501	0.9346749359876172	0.8615248019730299	0.292240590077399	0.556795538556042	0.9992194662447044	0.9911793838101352	0.9994973935160576	0.999920130555675	0.999876273738532
SLC38A5	3.39845920148049	1.17082824735724	0.0872089453513201	-0.3171308921158139	-0.5179665458396839	0.796239445582535	2.3936677205995	0.646264607239934	0.2098282200541589	-0.595121442107073	-1.28279074574335	2.08394729703387	1.19483437685319	0.52626282356109	0.8361584148704619	0.559170518501001	0.215838304949249	0.051688351433547	0.247658355662471	0.9992194662447044	0.9292442880509806	0.9994973935160576	0.999920130555675	0.999876273738532
RALBP1	5.415631505469871	5.90538911070982	0.2433540449689999	-0.182316146385827	0.1317884260337209	0.418720620077753	-0.6564175850920451	4.71001336903785	0.886922115352979	-0.535071251098272	0.5008269040164699	1.66627177285518	-0.473490041320895	0.0001795930259431	0.386847660155702	0.599221752728936	0.622608883462746	0.114663190271115	0.6415635233614639	0.9992194662447044	0.9364613468036008	0.9994973935160576	0.999920130555675	0.999876273738532
RUFY3	3.2751269419346203	6.2819550575694905	-0.529086029520375	0.669587913187885	-0.428400951468033	-0.2111134809486689	-3.0689209434717704	2.77050135426259	-0.966204304917948	0.990127066824302	-0.808405193061704	-0.430803141712969	-1.23201675338391	0.0126711189008538	0.346866437566585	0.335236980927556	0.429470740480895	0.6720201544170369	0.233812137710578	0.9992194662447044	0.8795457849582893	0.9994973935160576	0.999920130555675	0.999876273738532
CNTN1	1.20683715978633	4.07878733080229	0.309703334251761	-0.145377003179159	0.216879712619452	0.996994433009384	-3.99779321462737	2.43526488992393	0.8077269463712679	-0.2926991235085169	0.607506895530794	3.0830680327122795	-2.25968073986806	0.0255104346846611	0.4301532634971239	0.7731621956787971	0.5516962684702309	0.0069737569120032	0.0374823700823516	0.9992194662447044	0.9709709148084744	0.9994973935160576	0.999920130555675	0.999876273738532
SLC11A1	2.36458738767291	0.913720965454014	-0.3695160296630689	0.746410535006399	0.240348537254051	-0.7934978092781949	1.3347093709195	0.248162946605953	-0.42532916410773	0.7328453831074939	0.299091954843695	-1.0067946374929	0.331298336015094	0.8068744905219659	0.675699767666555	0.473101623518431	0.7683448821501291	0.3281213472167449	0.744299242974884	0.9992194662447044	0.9201272422754214	0.9994973935160576	0.999920130555675	0.999876273738532
WWTR1	5.899511181653861	8.610453966974902	-0.331383891184171	1.0882473463358	0.3048015870341279	-0.157165221111674	-3.50937820708384	5.467325676663299	-0.936979594886032	2.5406629563171204	0.932994341688257	-0.486321826428901	-2.0080459115821103	3.41549279322524e-05	0.361171601473987	0.0204957934991357	0.363170103559512	0.632607130367776	0.0598870437806193	0.9992194662447044	0.5652264616678102	0.9994973935160576	0.999920130555675	0.999876273738532
AGPS	3.27480563906619	2.11339343672583	-0.386580804350668	0.25872458257726	-0.3944130933315339	-0.3016399083180269	1.51587489073092	1.19808162040458	-0.944130101431192	0.508521714491766	-0.999973224338028	-0.7955331025941229	0.7811969693903349	0.246423254730221	0.357604599235017	0.617263491284658	0.3305775375572669	0.436669253116657	0.444840482237942	0.9992194662447044	0.9403048101439376	0.9994973935160576	0.999920130555675	0.999876273738532
CXorf56	2.74043357010828	4.85261571313087	-0.0100175322658079	-0.103319784356842	0.45958167110875	-0.0406984179507563	-2.36219003018798	2.6423593553597	-0.0218060040318253	-0.1861726250978919	1.06320437947685	-0.0955187844008051	-1.16675308306159	0.0165539332118013	0.982842617056936	0.8543914398976609	0.3017456977505919	0.92495815026924	0.258535774485273	0.9997628984918177	0.9826171728158908	0.9994973935160576	0.999920130555675	0.999876273738532
TTC27	2.47576082036818	5.387223032054799	-0.546940231918026	0.8106431686372221	0.599052160144093	0.4905685261189829	-3.9908110804668895	2.6987602318694903	-1.08573820881349	1.34356064278853	1.29137735706491	1.09611251826328	-1.80842057371007	0.0146902896293879	0.2919221766752669	0.1957843559127	0.212910810004804	0.2874787071782659	0.0872783926296949	0.9992194662447044	0.8129085774423482	0.9994973935160576	0.999920130555675	0.999876273738532
ZNF582	1.4770441060673505	0.836177155813485	0.610233633977876	-0.0811267234904558	1.05188179081182	0.307690799266283	-0.2808334910245039	0.405601386650792	1.247685705881	-0.135303951697533	2.20554419402163	0.6639671842195259	-0.1244368795818319	0.6898400384230329	0.228217326393624	0.893878133890618	0.0409018507084885	0.5156429117719029	0.902348583543673	0.9992194662447044	0.9868786361727512	0.9994973935160576	0.999920130555675	0.999876273738532
VSIG2	6.07753800938918	6.776835770865231	0.144063655769179	-0.316423394671792	-0.209452745105841	-0.101804557458879	-0.30435206746161	4.40338926469198	0.430922330198899	-0.7678946457318521	-0.65629326088232	-0.333434355288117	-0.179019206003048	0.000344604450519	0.671645428514434	0.4525790897095971	0.5200244142127971	0.742886381444547	0.8599222564240859	0.9992194662447044	0.915128267721836	0.9994973935160576	0.999920130555675	0.999876273738532
PHLDB1	1.93889329635697	-0.345027844241778	0.628245799516543	-0.0508465611366064	0.0793562244866959	-0.538736146282229	2.37327342120709	-0.177523110349504	1.3884022672920802	-0.0896653830436366	0.173943528085853	-1.24575691058174	1.11716822907151	0.86108343503692	0.182115740055286	0.929543313791333	0.863860673627775	0.22983794684706	0.278616017883016	0.9992194662447044	0.9908120814854952	0.9994973935160576	0.999920130555675	0.999876273738532
MARCO	2.64405915740888	-2.51507208748369	0.362433916570806	0.6896975657888411	-0.8642086421252321	0.522686418189216	5.21254970602907	-0.629598851122242	0.401049194153854	0.584221656661458	-0.948823127174049	0.642007512664573	1.19755952192933	0.5368945565322051	0.693193962222745	0.5663432664691049	0.355715588340731	0.529450141482102	0.2470215679539369	0.9992194662447044	0.9307340702367768	0.9994973935160576	0.999920130555675	0.999876273738532
CYP24A1	2.0164168020319297	6.67277877360996	-0.35255565640756	-4.108055508447229	-1.03008914385507	0.655676792962979	-1.83265153462916	1.82709809269295	-0.371345753066177	-3.38323152088125	-1.06667602500133	0.71406799111173	-0.463840898006392	0.0843150726643005	0.7147191753949721	0.0034440197240418	0.300216960383912	0.485044154664389	0.6483897806631701	0.9992194662447044	0.4788533708184073	0.9994973935160576	0.999920130555675	0.999876273738532
PRDM11	1.4702353674372	1.3929785920712798	0.203757499919316	-0.140993528980447	0.336451867479342	-1.17422665227385	0.423254881535406	0.6545206719578709	0.3893641808630599	-0.235338068503023	0.684436148704893	-2.2574837747815497	0.1828674963436929	0.521052714696343	0.701574890853079	0.816602991459383	0.5024179222819329	0.0366399224731908	0.856945921289458	0.9992194662447044	0.9759363574992034	0.9994973935160576	0.999920130555675	0.999876273738532
CD74	11.386573070107902	11.0927522979927	0.102814175874145	-0.463667533462316	-0.303199116303822	0.2586586179403299	0.46391579746501	6.72035357125351	0.296413421591174	-1.10451159009802	-0.9588414658666968	0.845376621973107	0.2566563660466089	2.916486965088e-06	0.770371329481321	0.283925826675274	0.352159725731185	0.411327846784672	0.800618137860405	0.9992194662447044	0.8563974483171489	0.9994973935160576	0.999920130555675	0.999876273738532
ZRANB1	3.35967311450435	5.29069201664234	-0.3714003602484029	-0.0631159165279669	0.501938030725921	0.59538307484586	-2.2592169893394	2.77346888479638	-0.8187042201897231	-0.1137879750933639	1.18555702812347	1.51484007851153	-1.08488284114346	0.0125293442717174	0.42372916862074	0.9106661496469308	0.251492461496837	0.148277506858056	0.292426702744451	0.9992194662447044	0.9900711053219589	0.9994973935160576	0.999920130555675	0.999876273738532
NCDN	3.40992068749217	1.79865935225203	-0.335151354551489	0.254945512551247	0.692259456802948	0.290287003773487	1.19536976933683	1.06620596568026	-0.870904255525396	0.5511151924906179	1.99445747304476	0.847167855918991	0.6436916336134579	0.300423540812997	0.395273570330411	0.5883309520491539	0.0614727516226081	0.408024885313552	0.527892422247005	0.9992194662447044	0.935058959953542	0.9994973935160576	0.999920130555675	0.999876273738532
ZFP64	2.06651293629894	-0.26651623856441	0.0337492808441455	-0.8152160039332941	0.586783499502109	0.382997345286759	2.5520185637348995	-0.12184083451251	0.0638977496050669	-1.2872969511614298	1.21431203910788	0.797767360105871	1.06445983526001	0.904375013413902	0.949755907224005	0.2142980726980389	0.240320096250701	0.435404280423742	0.301192176480013	0.9992194662447044	0.8190010139576032	0.9994973935160576	0.999920130555675	0.999876273738532
MNAT1	4.45693917903387	4.7726966162767805	-0.0294633827173435	0.564577591507399	0.0995466496197972	-0.111838433589145	-0.6165561656140129	4.08894173657833	-0.11454025583735	1.73566895356697	0.4074532800067649	-0.486600454323151	-0.4828013138342679	0.0007036086141386	0.910123832068308	0.0997765146843634	0.6890036630150911	0.633370358745031	0.635504310482067	0.9992194662447044	0.7268295543951592	0.9994973935160576	0.999920130555675	0.999876273738532
SAMD4A	1.95976675308563	0.8667827340945259	-0.11418308540367	-0.257143138646923	-0.1807473797085249	0.795237547001844	1.48311456892416	0.365280016059875	-0.1996959632221499	-0.345086126252375	-0.314197734496713	1.54642921944166	0.587612378532543	0.7191648611111509	0.844037781611048	0.734073573283232	0.757274359559785	0.1412578709709369	0.5646792954701461	0.9992194662447044	0.96565085221809	0.9994973935160576	0.999920130555675	0.999876273738532
MRE11A	3.1585149451465497	2.20364105615338	0.684688552540099	0.448748030222503	0.978924926483322	-0.124133063593524	0.0800786030340689	1.12685593264781	1.5313854985607902	0.8099962931017691	2.24830114141184	-0.290236433423476	0.0370588589273364	0.274919191964095	0.143203661423228	0.4285416661091389	0.0376196694620691	0.7751151669363059	0.970849046331729	0.9992194662447044	0.90717379621829	0.9994973935160576	0.999920130555675	0.999876273738532
PLEKHB1	2.91745521204382	2.5385733544524705	0.674261574285071	-1.38640667826936	-0.160069421419753	-0.324671452937229	0.964597884865747	1.36674199010615	1.61381187728742	-2.56988037568165	-0.391675179219097	-0.870158540380696	0.49735743635213	0.188568001488971	0.125253103876247	0.0198052867016833	0.700514718785834	0.397438322528321	0.6257646434462629	0.9992194662447044	0.5619516829274072	0.9994973935160576	0.999920130555675	0.999876273738532
SERPINB1	6.57051420355834	8.47455332662368	-0.623665186479085	0.506775307580183	0.0536679407007522	0.199297768422389	-2.04073732734207	4.23119121495543	-1.4255753332261398	0.92909722780013	0.132680548237533	0.517813263439226	-0.9605320013993608	0.0005022541849021	0.17192539050777	0.3654970436999379	0.896052459095678	0.611524570207	0.350588569058488	0.9992194662447044	0.8921185728565355	0.9994973935160576	0.999920130555675	0.999876273738532
SPAST	2.60800621588488	4.9260227939292	-0.7963714086418622	0.374763325127996	0.5545524091512011	-0.372414560425922	-2.1910066969828303	2.4631592626385803	-1.6461163702554598	0.652708952729742	1.24927937443655	-0.8782968505240899	-1.04699420274811	0.0240900678956659	0.118301257640952	0.522570767187677	0.229612474831351	0.393162050732091	0.310759221781507	0.9992194662447044	0.9259229002939096	0.9994973935160576	0.999920130555675	0.999876273738532
NRXN3	2.9181897604820297	2.79688907074548	0.402605825815346	-0.0993933176516046	0.594699452059541	0.7362634812596509	-0.6978958860573791	1.2277662036876	0.7672513771310291	-0.151610904000711	1.1774385255585902	1.5229884659421	-0.2786153467819039	0.23540216922479	0.45294269200962	0.8811818331551858	0.254360527090994	0.146267139821563	0.783718202337271	0.9992194662447044	0.9861971357400332	0.9994973935160576	0.999920130555675	0.999876273738532
OSBPL5	2.68785899536021	3.9687411753927497	0.2319449698047439	0.041646179190579	0.115840300545801	0.486089914040954	-2.14773611083111	2.45660931890734	0.636953259899547	0.0883532856113269	0.334571622396252	1.53950092093517	-1.24163746661352	0.0244294629144036	0.532436773126594	0.930585821837562	0.742116848598665	0.142807426748987	0.231461010106754	0.9992194662447044	0.9909583937238596	0.9994973935160576	0.999920130555675	0.999876273738532
AQR	3.68221398434688	4.44404751783026	-0.62277671999813	-0.631133403005246	-0.459870328184782	-0.266256206552404	0.192091245649538	2.5706367492298	-1.4997923699491498	-1.2624401150033202	-1.18063059417538	-0.709311836694404	0.101428932623219	0.0192499988118648	0.151003824493047	0.2229020883601969	0.253116095245924	0.487217913422264	0.9203312843413508	0.9992194662447044	0.8214973484628428	0.9994973935160576	0.999920130555675	0.999876273738532
FHL1	1.66446358767331	1.34452621313885	0.3361309223867669	0.0460682347424986	-0.575347064188	-0.0428696522207051	0.319125172687226	0.582951537319679	0.58635143000302	0.0643357503124252	-1.0101484081883398	-0.0785136820734987	0.126099021002227	0.5671582895872289	0.564920791372975	0.949411997920732	0.325811247166596	0.9382856868099227	0.901051369509966	0.9992194662447044	0.9943377385816372	0.9994973935160576	0.999920130555675	0.999876273738532
RTFDC1	4.940481772305639	5.473709724702309	-0.0007142397809593	0.28438093137223	0.162543817697801	-0.163114405175667	-0.6079561456848299	3.42770395781446	-0.0020127835695272	0.647582065462478	0.478764374051817	-0.49940257188157	-0.3440999132368039	0.0030386733950794	0.9984162637723368	0.525454312273793	0.63788010120225	0.623859191937961	0.7347737079123241	0.9997628984918177	0.9259229002939096	0.9994973935160576	0.999920130555675	0.999876273738532
NLRP2	1.6710308404495	-0.4629559801371359	0.800848134113033	-2.29519413897025	0.855448779499142	0.47137085310689	2.7739311085986094	-0.156505948088807	1.15124380017977	-2.58201326936704	1.25105337121398	0.6797640829697821	0.8546094834829331	0.877376226667667	0.2646954550796569	0.0187962054259138	0.226932083333493	0.505302831506065	0.4039988435590589	0.9992194662447044	0.5595167120201282	0.9994973935160576	0.999920130555675	0.999876273738532
SLC45A4	2.63594599223186	5.1877458363745	-0.8989651381715609	-1.22244834014587	-0.528345565891849	-0.370414522728224	-1.27718996572503	2.14505141166604	-1.46994425202059	-1.6908498422316298	-0.92755408113441	-0.6623762918911851	-0.4849029378120971	0.0458428801451451	0.15884013095065	0.108107364675098	0.365910354800586	0.516122184115094	0.6335937691448149	0.9992194662447044	0.7323864813085015	0.9994973935160576	0.999920130555675	0.999876273738532
RNF10	5.306063840597941	6.079561164009321	-0.156166032909098	0.2457200540221729	0.0106533207415087	0.101148757782177	-0.969337874084785	6.25994609201483	-0.714090832643036	0.9175069605953308	0.0515356563538881	0.501738267547738	-0.9010080553540908	6.6470420341183295e-06	0.484328886381575	0.371007783627671	0.959466302574952	0.621933171308407	0.37948179647452	0.9992194662447044	0.8933975753194793	0.9994973935160576	0.999920130555675	0.999876273738532
ZNF839	1.8174800539026	-1.13440779940506	0.668765425025719	0.3764122519808449	0.0620700572460247	0.242048997312429	2.49264594837622	-0.5695363003249321	1.4353322248710805	0.63812532581943	0.135205261688714	0.551993419995949	1.13573379920201	0.576031687140391	0.168341905280275	0.531427385152422	0.893950065818239	0.5877416034963261	0.270964509859007	0.9992194662447044	0.9283262422101634	0.9994973935160576	0.999920130555675	0.999876273738532
ZDHHC6	3.8696080063946896	3.64155958294798	-0.419108405199866	0.390385031538745	0.17423969852526	-0.145901616995051	0.436689462532736	2.21232247162423	-1.11529284072092	0.8309651054234929	0.483165240182128	-0.4292178728729099	0.2430099423768339	0.0402223674054242	0.279695941499349	0.4168895932195189	0.635195557009516	0.6734629578501539	0.8108886074808208	0.9992194662447044	0.903316697062718	0.9994973935160576	0.999920130555675	0.999876273738532
RNH1	6.62189322388305	5.84477017267988	0.4589248977866789	0.5149234965885671	-0.0659815730735279	0.0892534274424133	0.239858879476736	5.157544140618231	1.95074906128875	1.71382012872347	-0.302708327690442	0.4310689674314029	0.196587413877232	6.664517417544731e-05	0.067764366960856	0.10422487097252	0.7660652853986558	0.6723155415671171	0.846614888458948	0.9992194662447044	0.7313074670688523	0.9994973935160576	0.999920130555675	0.999876273738532
NDUFS1	4.34508214555413	5.03854994195149	-0.177782605539776	0.0102418769932799	-0.0953042795286073	-0.285488912079549	-0.473088257982981	3.0071039131539603	-0.4590030608075329	0.021709210880203	-0.2600881422692569	-0.795134313283209	-0.255708102149927	0.0075675732632212	0.651726303647913	0.982918763112298	0.7977475771785011	0.436895277619289	0.801075490307942	0.9992194662447044	0.997515873301138	0.9994973935160576	0.999920130555675	0.999876273738532
RB1CC1	5.02480819382325	4.8517725180884	-0.0629703533439409	0.159928481408111	-0.340516076387291	-0.0410714067768172	0.352808350272085	3.25150807031306	-0.186834368430778	0.383241263507685	-1.0554854634693	-0.131761359669918	0.213490815965343	0.0044306650871638	0.853880187011711	0.706029452762176	0.305165055157971	0.896634667367581	0.833343636457226	0.9992194662447044	0.9582925815837162	0.9994973935160576	0.999920130555675	0.999876273738532
ERP44	5.266744879883951	5.30569334913746	-0.0048171551904987	0.0025335093865219	-0.5696673043759771	0.0657015785469514	0.242064047883265	3.1430716182968803	-0.0128156000226204	0.0054082440723675	-1.55999211806572	0.188513030178562	0.129548181185277	0.0062932656540906	0.989916587066604	0.99574444661341	0.13637227517122	0.852670242301241	0.89852256052169	0.9997628984918177	0.9996837886115764	0.9994973935160576	0.999920130555675	0.999876273738532
ALAS1	4.01161297506009	3.86371084904308	0.056217354120764	1.15154671344269	0.3854718511403799	0.109556966453833	-0.7632700837445309	2.49203287379905	0.1576343729765069	2.57501719238734	1.14218654174327	0.333536796724772	-0.4426968450145699	0.0226803533033145	0.876499765019366	0.0190740537864451	0.268343054757861	0.742583114489849	0.663259003810574	0.9992194662447044	0.5614023122867102	0.9994973935160576	0.999920130555675	0.999876273738532
BIRC3	5.13501344004556	9.665321969272052	-1.11497497163361	-1.02085484291658	-0.9300858403737472	-0.4766513550377579	-2.6457254592248	3.28024886484358	-1.59087615436959	-1.20128081494477	-1.4116715793912	-0.766576606950091	-0.8263743392567741	0.0041891791002401	0.129203303224891	0.2452114537552339	0.176238125202232	0.45419452208551	0.4198894307730979	0.9992194662447044	0.8303985079988666	0.9994973935160576	0.999920130555675	0.999876273738532
AKAP11	3.5538526108973	4.62136450653337	-0.259124335272492	-0.3691811387469639	0.253348917176549	-0.2364600771301589	-0.8281793555577142	2.49590572120042	-0.582190207926047	-0.699792520193559	0.617979569436921	-0.57694577400163	-0.406627100357876	0.0224986356830448	0.567659957727407	0.493002575854206	0.544329320297565	0.571121960370192	0.689075967577857	0.9992194662447044	0.9220290386636918	0.9994973935160576	0.999920130555675	0.999876273738532
GLRX2	3.60348787087538	1.6314110686667498	-0.123919355709663	-0.266285921561661	-0.484930248120421	-0.109913368704371	2.63600134275289	1.04985521396366	-0.3496669381271239	-0.600434932463633	-1.40616396419047	-0.331606009206895	1.54011641895484	0.307676700661049	0.730646409343116	0.555701654243696	0.176704137110518	0.744016528635061	0.140927432061365	0.9992194662447044	0.9285261361577573	0.9994973935160576	0.999920130555675	0.999876273738532
SNAPC1	3.26536892349635	5.80723895110515	-0.0223297002506848	-0.515106274774879	0.1019619545613999	0.092987918788901	-2.46082219317448	3.96087657526573	-0.0641827132238192	-1.18381817324232	0.304913786416256	0.298733732929259	-1.57513206699784	0.0009187535210585	0.9495670473097232	0.252224062980297	0.764283429141217	0.7690127339403771	0.134377358678456	0.9992194662447044	0.839007309534329	0.9994973935160576	0.999920130555675	0.999876273738532
DERA	4.4583680873617	4.03618722889956	0.0742815710525205	0.0812558749714862	0.213842447597945	-0.414168060561586	0.5172624736927439	2.61199544591517	0.2165916150246629	0.1918199110978699	0.657366169812599	-1.33792594757181	0.305391119518385	0.0176998900091694	0.830992075761213	0.850030635417754	0.519648761279385	0.199370335091626	0.7636768339830451	0.9992194662447044	0.9822282093578406	0.9994973935160576	0.999920130555675	0.999876273738532
STRAP	5.607008462910651	5.89697987867415	-0.155029060895719	0.149282271871613	-0.222094447209818	-0.378046867413604	-0.0144570666834929	4.601951544586259	-0.556916633723908	0.433524294121048	-0.841264305454361	-1.50680196286755	-0.0102546398813095	0.0002224434177434	0.5844797869415991	0.669789034372632	0.411640758120446	0.1505490424730889	0.99193256515393	0.9992194662447044	0.9540734129513442	0.9994973935160576	0.999920130555675	0.999876273738532
DEF6	2.20441282301256	3.6525752803848497	0.397350867655085	0.704094564652991	-0.89273119745229	0.3491331378100689	-2.45372353770954	1.8070631979459	0.877796165469561	1.15325785282166	-1.9922523879788	0.8974815802800571	-1.13570216552603	0.0875098007039849	0.391979816698826	0.264081386834958	0.062911581598156	0.3823070898474879	0.271923323574079	0.9992194662447044	0.8448043589512985	0.9994973935160576	0.999920130555675	0.999876273738532
PLEKHO1	1.3901246211260805	0.11947030139674	0.89812338927593	-0.0638150892040561	-1.06493953398849	0.569975818308516	1.21224522806711	0.0562158996331727	1.73960401202171	-0.0928710666580016	-1.98909992679792	1.14185947730242	0.51574366395505	0.9557891297453308	0.0989995372670546	0.927031867913471	0.0621082447902486	0.268475469913381	0.612310342264175	0.9992194662447044	0.9907185535608046	0.9994973935160576	0.999920130555675	0.999876273738532
GCLM	3.84876602174356	4.6836646724115	-0.431931779792774	-0.353614369758008	-0.143724059804066	-0.4307466662020329	-0.1435681281723859	2.13178850068052	-0.8490432496967779	-0.571395264894376	-0.295060245518141	-0.914666224453284	-0.0594328789554742	0.0472062306046348	0.4070524621995759	0.574803778827684	0.7713248145409559	0.373150429000648	0.953264967865213	0.9992194662447044	0.9330686046724262	0.9994973935160576	0.999920130555675	0.999876273738532
UBR2	4.15362582756676	3.72187768688662	-0.0141284363509181	-0.064208212026774	-0.102621234177564	-0.316462667203949	0.772054163952713	3.52368819029992	-0.06064475863875	-0.21957753834087	-0.470739931654007	-1.5415098801516298	0.681175629468845	0.0024364164102619	0.9523396225336772	0.8287226913010051	0.6441032034569301	0.1428271444955969	0.50528841353583	0.9992194662447044	0.9783591256635668	0.9994973935160576	0.999920130555675	0.999876273738532
EHD2	3.60383119129601	1.35501011266972	0.4438719080669009	1.02640704804406	-0.0901192765286423	0.4963716684768989	1.50756260682834	0.6824222381289239	0.991663206800081	1.75555429008402	-0.206544970005351	1.20718397719796	0.68287354462121	0.503660312588067	0.33450629903031	0.0961675485333178	0.838683596416222	0.2429861085974489	0.50338174669148	0.9992194662447044	0.7264187449058678	0.9994973935160576	0.999920130555675	0.999876273738532
CCDC28A	4.0749028851996405	3.84223748576339	0.0263353015831805	0.1872075838946199	0.128348949792914	-0.29340854545458	-0.293438053466232	1.80801921552585	0.0570616375033943	0.327122262882548	0.302631259064786	-0.7422978863483101	-0.1298980280010759	0.0873551867279732	0.955172912722629	0.7475526782144649	0.7661637768350209	0.4690740660032539	0.8982854393656129	0.9992194662447044	0.9676592647352872	0.9994973935160576	0.999920130555675	0.999876273738532
RRAGD	3.48411727404928	3.5018648030885697	-0.969191773473831	-0.800884420426921	0.1966043562477399	0.188836398062663	0.626484148121335	1.39192445894043	-1.62789219506799	-1.15655621143045	0.371047448622687	0.3550796741410379	0.226986778596487	0.180906819914217	0.120924636402859	0.262573323110025	0.7149332280002261	0.7266564824166719	0.8229920020939959	0.9992194662447044	0.8440724900754909	0.9994973935160576	0.999920130555675	0.999876273738532
HSF2	2.5349372077078	1.20888514530983	0.2311798310591539	-0.0176578060438172	0.407411133181391	-0.274029866730006	1.3650885566457098	0.8173651372843829	0.6553558133948311	-0.0413538384292897	1.22108545011823	-0.82857846858979	0.839320635111603	0.424407196392015	0.520527295654048	0.9674690706686808	0.2378075039261319	0.4181948718926389	0.41229835689943	0.9992194662447044	0.9958305680163833	0.9994973935160576	0.999920130555675	0.999876273738532
PHF20	4.3811956594426205	5.3530939566240905	-0.0098385759246088	0.581319294318444	-0.544455221865239	0.3300975504992069	-1.2052812860233102	3.957363710540741	-0.0315486823937266	1.46335578153553	-1.79564370212042	1.14657006438943	-0.801324922026529	0.0009235021791094	0.975179160194028	0.160614137135313	0.0893582855475586	0.2665730396044249	0.433394831139325	0.9992194662447044	0.7895726130829293	0.9994973935160576	0.999920130555675	0.999876273738532
HSD17B6	5.120094416198481	5.98020591381076	0.770060753861843	1.03074223802958	0.1426956648677579	-0.962926090887051	-2.24799470179896	1.30242128882994	0.811989957647879	0.834838318159187	0.161206173849658	-1.16140428524227	-0.457338360912176	0.209197826579782	0.42830579705713	0.415289658973561	0.8740151314460071	0.263198763835138	0.65366768344094	0.9992194662447044	0.903003569438708	0.9994973935160576	0.999920130555675	0.999876273738532
NR1H3	2.5492110041485803	2.32831036884671	0.450506871234108	-0.642646013565792	-0.2116038511590069	-0.0167231017617191	0.304642306108518	1.25377245119897	1.07776605639963	-1.17506867657615	-0.507819192303017	-0.0443448170350419	0.152867680768985	0.226082740159397	0.2958562426903139	0.255459894750916	0.618258254123412	0.96517643799395	0.880347893276888	0.9992194662447044	0.8413412300883877	0.9994973935160576	0.999920130555675	0.999876273738532
TYMP	4.99282385823401	4.04438153984336	0.0285865196260673	-0.256643631132439	0.346725702729629	0.605666872158131	0.970729830961516	1.47559781430129	0.0480770152014745	-0.338441210559993	0.609990994102353	1.1387195634130802	0.34002112735987	0.157469195134439	0.962222491710658	0.739146492292394	0.5503058211372429	0.2714749928032889	0.738190754929979	0.9992194662447044	0.9661133564484076	0.9994973935160576	0.999920130555675	0.999876273738532
NCAPH2	3.40441859594922	3.9683439711510897	0.129581171426611	1.04932859153352	-0.117018628938697	-0.4047636544242679	-1.06607565124361	2.62220273708396	0.3711469495089129	2.37363300632448	-0.335601061738239	-1.23749195202977	-0.638389136900526	0.0173052344015735	0.7149106443172571	0.0289524614612089	0.7410679581854521	0.232639328756218	0.531259555831984	0.9992194662447044	0.5961923550814447	0.9994973935160576	0.999920130555675	0.999876273738532
TOMM34	3.0016694678806	3.99237635507987	0.0894142751296873	0.314200968135453	-0.394592209055531	0.1422109913318509	-1.07846678756082	1.93969280178107	0.1857568690592169	0.505521190385634	-0.8062977949166129	0.315376677593212	-0.474692565344739	0.0687505689059256	0.8547559338560021	0.619327202253141	0.430598243199637	0.756370359758968	0.640765985922506	0.9992194662447044	0.9417011819760708	0.9994973935160576	0.999920130555675	0.999876273738532
SEC63	5.60671670547567	6.120234105653349	-0.244573159905986	0.164866255055086	0.134432309332684	0.0900762503530554	-0.540601084598049	4.82095295483018	-0.879830563794888	0.480807216073833	0.519463694760636	0.3667781003005129	-0.38897632548111	0.0001388336333097	0.390652925036098	0.6364483512166129	0.610054703948429	0.718359449909407	0.7019899076193922	0.9992194662447044	0.9465579527179512	0.9994973935160576	0.999920130555675	0.999876273738532
KPNA6	4.46694764544072	6.1250376041901	-0.304044359810853	-0.0781296472518162	-0.437123938422559	0.0913976316399569	-1.277598852044	3.50400809522358	-0.762161365147992	-0.156551519960147	-1.13587499643567	0.25629752326158	-0.6668079534245289	0.0025396517834247	0.455904316583185	0.877340900397386	0.271428669564156	0.800835894482606	0.513483019668789	0.9992194662447044	0.9861674537007644	0.9994973935160576	0.999920130555675	0.999876273738532
VIM	8.106988017867192	5.21594426674546	0.4031633612685779	0.3267245379983139	0.434205790816041	-0.0995726736317447	2.4689542726677205	1.68553913740808	0.6390917060193729	0.423045586339032	0.764785678785038	-0.180752816675057	0.7312730068276609	0.109395112829368	0.531107720896914	0.677335323374669	0.455656504668307	0.8589182601234141	0.474957157462269	0.9992194662447044	0.9551776710326976	0.9994973935160576	0.999920130555675	0.999876273738532
FAS	3.4532423652640496	3.50802999127294	-0.549004377827457	0.349506927590106	-0.0856272231221127	-0.410884721632837	0.128012598163044	2.42810158752126	-1.61428433367061	0.84872903237885	-0.271081990330198	-1.33955223853912	0.0805292585970663	0.0258869126460242	0.123858683182815	0.407178119536246	0.789412243212392	0.197059912419012	0.9367049436885	0.9992194662447044	0.901191923743372	0.9994973935160576	0.999920130555675	0.999876273738532
RNASET2	5.10098551392884	5.45347772085416	0.0727471459527001	0.6698438727044029	-0.114575818440753	-0.205595858711106	-0.648571912246924	4.33507855727282	0.2571189481044479	1.91310659709686	-0.4236636120475349	-0.779246069943642	-0.4647294241621489	0.0003988532233537	0.800003111645271	0.0717775223303237	0.6768305961074079	0.445959720388086	0.647697447129089	0.9992194662447044	0.6917784081129216	0.9994973935160576	0.999920130555675	0.999876273738532
CD44	5.203802278873571	6.008628273602871	0.0649041668891581	0.851378765171655	0.6471677774856489	-0.164467855585189	-1.96484210970005	2.74531992407368	0.14743171000261	1.5074027546301	1.58536006540748	-0.425780861177022	-0.915680999166535	0.0149781094293849	0.8846042595094878	0.150621661558806	0.132589075849759	0.6759967888528089	0.37349358045811	0.9992194662447044	0.7839466099586238	0.9994973935160576	0.999920130555675	0.999876273738532
AGPAT4	1.50477478831525	-1.9865034523091296	0.797327719496499	-0.936651847738948	-0.2529779371792	-0.0277360186080842	4.181470969504391	-1.0024763662146898	1.74000572304524	-1.61469640508208	-0.553538482649988	-0.0616305548940847	1.92478866127228	0.329400489650415	0.09892733599449	0.123768957554695	0.5867054844048921	0.951536223516378	0.0702089195126454	0.9992194662447044	0.755037587564952	0.9994973935160576	0.999920130555675	0.999876273738532
SLAMF7	1.19221879366956	1.57252762631326	0.492768181275722	-1.52093944943933	-0.108862021825269	0.187393876167891	0.12041691698901	0.617850783537004	0.7938880167002231	-1.9802706469964495	-0.1790670451834039	0.3169435560957249	0.0438452679348485	0.5444698936128161	0.437624977990683	0.0632260097907183	0.8598982038969859	0.755301412504216	0.9655295952880708	0.9992194662447044	0.6777889194579015	0.9994973935160576	0.999920130555675	0.999876273738532
BTN3A1	2.90246614039241	2.3770032855355496	0.233878924507407	-0.3977468479456579	-0.456128589635439	0.206283377367272	0.84346567355691	1.13328589284411	0.463761541082987	-0.6196431031052161	-0.9137882637000172	0.436249274670655	0.3648592115474989	0.271963949054621	0.648377632273508	0.543257573364311	0.372906545067685	0.667843309353349	0.7194680573490159	0.9992194662447044	0.9285261361577573	0.9994973935160576	0.999920130555675	0.999876273738532
MIPEP	2.79393860943741	1.38923084701831	0.588861187797584	0.489854411825215	0.5838354217322671	-0.006332252567507	0.552302253358912	0.9376289758309668	1.79051945592567	1.17494912475368	1.80944980026606	-0.0208738962818464	0.3421360968164699	0.360997644717432	0.0907859381714369	0.255359617748809	0.0881610233671964	0.983609130280711	0.7364856661917509	0.9992194662447044	0.8413412300883877	0.9994973935160576	0.999920130555675	0.999876273738532
PRKCH	2.8262136108251803	4.26074745115935	-0.812827951768367	0.0674051206387243	-0.551516614060456	0.455785082388674	-1.32703457906372	2.15742638599272	-1.67585706032176	0.1140732859509719	-1.22622233806128	1.08288710704283	-0.611217891966302	0.0447351227536918	0.111049160484466	0.9104424626297908	0.235915435444882	0.293152074093796	0.548697303461447	0.9992194662447044	0.9900711053219589	0.9994973935160576	0.999920130555675	0.999876273738532
IFNGR1	5.2741181002958495	6.7995902025462005	-0.794471774189604	0.131268045185824	-0.220716824391406	-0.409909800732505	-0.887451375167833	3.21833006746875	-1.66815315995462	0.225913091143432	-0.497959567522736	-0.9680700267585668	-0.384010181623837	0.0047916462564913	0.112760282866684	0.823815047244442	0.624809507066195	0.346741132740135	0.7055978537508909	0.9992194662447044	0.9770382280636246	0.9994973935160576	0.999920130555675	0.999876273738532
B4GALT7	3.58162866120575	3.67807389101992	0.278725670697857	-0.203731065392295	0.0705853699465516	0.140487396152918	-0.0602226876988635	2.1479009508929097	0.696916911623737	-0.4079153088502399	0.182606982399456	0.3724942518844299	-0.0317755056462994	0.0455856027957987	0.4947578401899171	0.688146889237746	0.857147337921731	0.7138745553981949	0.975000770778328	0.9992194662447044	0.957329377367916	0.9994973935160576	0.999920130555675	0.999876273738532
VRK2	3.35209137292956	2.35695043857403	-0.499903048544373	0.312580700241137	0.430030643147252	-0.414089640972016	1.00374561621347	1.49044574318144	-1.3459665529449698	0.712297550706131	1.27052934428725	-1.2170552421258	0.576888739702621	0.153422617914217	0.1950219038040739	0.485411789179325	0.220073062486218	0.239300071583803	0.5711596702407099	0.9992194662447044	0.9220273865762038	0.9994973935160576	0.999920130555675	0.999876273738532
TNFRSF1B	2.39386192328857	2.86716550948287	0.2117271144731519	0.0313755809316894	0.0742064770762306	0.955650981783833	-1.00811209737224	1.49108229411142	0.464090403965445	0.0530713315188798	0.162071425998426	2.28129910577436	-0.4777569553586189	0.153271388944871	0.64820142611582	0.95825984462067	0.873067682676585	0.0356520739202305	0.638604868931383	0.9992194662447044	0.9946884020565042	0.9994973935160576	0.999920130555675	0.999876273738532
VEZT	4.94163889888195	5.254797820444111	-0.0446339954547079	0.6483003780724921	0.521768622201351	-0.14495706861401	-0.888043733726404	4.37544268808192	-0.164894054691625	1.9769326822085904	2.08748407337307	-0.5848344531558671	-0.667422173645455	0.000364752445587	0.870865058532657	0.0635734179550322	0.0513323653565825	0.56591855744061	0.51296906488707	0.9992194662447044	0.6786783871266056	0.9994973935160576	0.999920130555675	0.999876273738532
POU2F2	1.2945236065931	1.43119474462318	0.0913035104377743	0.413394157238566	0.642045386064463	0.393581716084476	-1.27087770296628	0.445895263487684	0.115787912077043	0.4388820326702349	0.866502324702164	0.5388710651019241	-0.3612884939311839	0.6609899400181801	0.909102618988362	0.665969746346269	0.397618388101193	0.596578278416734	0.7220896275829591	0.9992194662447044	0.9522329425475368	0.9994973935160576	0.999920130555675	0.999876273738532
BRD9	3.49377151986521	4.0059499303573	-0.221807695236739	0.352022120062221	0.2139738914890089	0.302861916249799	-0.8984067712420679	2.29236463751986	-0.538855937559934	0.6887003855599411	0.5531242448255379	0.8107892632630269	-0.464248185094219	0.0341515438451882	0.596588503195484	0.499793109179017	0.5869831821838101	0.428077407619211	0.648035600676541	0.9992194662447044	0.9226198124437768	0.9994973935160576	0.999920130555675	0.999876273738532
SNX1	4.84705693633346	4.597936548722809	0.1650310995174259	0.414735595190462	-0.0611840984924002	0.0013309024563576	-0.226455756732933	4.416854970296019	0.7519956812742921	1.4777027573664498	-0.299016432097115	0.0069690230521761	-0.204815590941678	0.0003328643014696	0.462513385066645	0.15763956624401	0.7688454553865022	0.994528054834219	0.840314251884979	0.9992194662447044	0.786608207240206	0.9994973935160576	0.999920130555675	0.999876273738532
TBPL1	3.4624435214135896	3.5338872260191296	-0.0763337730506452	-0.211495153922061	-0.7695604163729091	-0.174511901899707	0.552559774597963	2.683074345209	-0.2444129876838149	-0.537225651109686	-2.48315056268769	-0.5955707285633729	0.380681398897646	0.0151874629835671	0.8096753602153471	0.597690928789804	0.0231023530098095	0.558876764848398	0.7078950692067459	0.9992194662447044	0.9361377868048172	0.9994973935160576	0.999920130555675	0.999876273738532
ARNTL2	1.66303591878516	8.043100200834019	-1.6082157664114498	-1.84444611665797	-0.4656218685865619	0.220965210396041	-5.17231534636447	2.93337568850833	-2.21187613236257	-2.2485760421064303	-0.7190021109078092	0.333935728968859	-1.72515343546089	0.0088807689063016	0.0401462082327007	0.0373017133802276	0.481370417353221	0.742287068222728	0.1016272967450089	0.9992194662447044	0.6168338468239141	0.9994973935160576	0.999920130555675	0.999876273738532
BCLAF1	6.06188750172016	5.88262167507696	-0.255839384113506	0.183893614537265	-0.2197925968209939	-0.095937983457863	0.308673776008493	4.9123932987400005	-0.975623241440058	0.579981489457874	-0.90181051197163	-0.40019467387262	0.233112509440316	0.0001122652409263	0.342181614174838	0.569116667435472	0.379066678741623	0.693722738077852	0.818304345083795	0.9992194662447044	0.931559807203165	0.9994973935160576	0.999920130555675	0.999876273738532
SLC39A9	3.740445182016	5.3849750673482	-0.46007364447842	0.0390525417739136	0.302372053940166	0.331622940229989	-1.83825200156272	2.96209694179749	-1.07061622684735	0.0750715743343648	0.7511090315331529	0.866799907656305	-0.9202469438270868	0.0084551223142687	0.298579580729349	0.940985826243538	0.462297760881234	0.3983183913922249	0.369675142163171	0.9992194662447044	0.9923094668140768	0.9994973935160576	0.999920130555675	0.999876273738532
TFB1M	2.6958053333013	4.34888093161786	0.0465806141218318	-0.384666587243347	-0.685159450135458	-0.560481193203831	-1.31563921013304	2.93049612409649	0.134972555730373	-0.8595147770041829	-2.00870119168807	-1.81780353093387	-0.8281413829717841	0.0089646680062758	0.894183393832169	0.401507042086922	0.0612435240431424	0.0877668850663872	0.419341706517002	0.9992194662447044	0.9010691890206444	0.9994973935160576	0.999920130555675	0.999876273738532
RABEP1	4.12132888752377	5.51150586886725	-0.149993151798258	0.158353051065587	0.1577626201634009	0.0038606297390612	-1.57122038160167	3.30258684171501	-0.3917474495886729	0.337214879401542	0.433098614311631	0.0109947712504928	-0.85261042078934	0.0042356271858459	0.6999794218924958	0.739879085414639	0.6700905424344511	0.991381754794618	0.4053283488571229	0.9992194662447044	0.9661133564484076	0.9994973935160576	0.999920130555675	0.999876273738532
HMGB3	6.76622921379939	6.209829762342809	0.437719641016215	-0.12855199278774	-0.0815805869841484	0.202145772011974	0.50847500091072	4.04000031570909	1.31525858301611	-0.3168713845973839	-0.25962484464336	0.648655592757097	0.298221198362497	0.0007682579657263	0.204932315773327	0.7549868593704571	0.7980993989838341	0.524750991005262	0.768949433116164	0.9992194662447044	0.9678265587966342	0.9994973935160576	0.999920130555675	0.999876273738532
NUP160	3.50754035629469	5.8777030815482405	-0.308313407969167	-0.648294605330707	-0.1369314811525959	-0.292939212681061	-1.76910305187646	3.73745810625244	-0.823714063597185	-1.4165802402167902	-0.37971250979118	-0.8640884403776509	-1.02927011892601	0.001507880712646	0.420927032016116	0.173686547666607	0.7086434876043559	0.399895224216224	0.3170203898154389	0.9992194662447044	0.7943175161082939	0.9994973935160576	0.999920130555675	0.999876273738532
BAK1	2.5580527094164704	1.71884435601562	0.41050282069854	-0.6068278785144531	-0.100496583068259	0.522363946468811	0.9881181411938812	0.8918673413451071	0.904909066761537	-1.03009848376818	-0.217431704132175	1.20793664660399	0.465116913925443	0.384713805024665	0.377598263677062	0.316612476795596	0.83039249843866	0.243573395163364	0.647498074778779	0.9992194662447044	0.8695778696905381	0.9994973935160576	0.999920130555675	0.999876273738532
IKZF2	3.1190496622194903	3.05252721943716	-0.5545478246089001	-0.638034551544368	-0.003992234641926	-0.6917545359893741	0.956189754885109	1.73952617028958	-1.3248096699633	-1.29443042890033	-0.0103557745956591	-1.7774658072855	0.497678962556941	0.0990135333754276	0.201808136732487	0.2118774298252	0.991851349698765	0.0923919324252119	0.624735506925117	0.9992194662447044	0.8190010139576032	0.9994973935160576	0.999920130555675	0.999876273738532
GRN	6.379201960112151	5.42415938862206	0.299221200862148	0.604239192249283	0.400149219427331	0.0168829194803994	0.427937700892692	3.56151358703076	0.9304046882744008	1.50135972896712	1.3296476469671898	0.0583729776138848	0.2549802264090789	0.002241937202053	0.364588262137824	0.1506117441923949	0.2011410153228299	0.9541576332245892	0.801709107635365	0.9992194662447044	0.7839466099586238	0.9994973935160576	0.999920130555675	0.999876273738532
FAM13B	3.8490566124086296	4.61889812897401	-0.4910087868905499	0.638228561949187	0.432601260554998	0.0875620952585556	-1.2170079918344598	3.02196851857392	-1.4441073631493	1.52446473691079	1.38390744394678	0.295841412938704	-0.7494254850878729	0.0073283208642057	0.166969095758882	0.145464975557769	0.185378339304712	0.7712271360480909	0.4644213628668359	0.9992194662447044	0.7819862171545204	0.9994973935160576	0.999920130555675	0.999876273738532
ARHGAP31	1.79885334662768	2.87492371471816	0.3706012316245471	-0.954604953749697	0.4551330450477879	-0.150978862421089	-1.10690442436565	1.17826275217953	0.636376103592789	-1.3490953004346695	0.80929008558393	-0.281156831718044	-0.418284258233146	0.254090205128491	0.53257800947683	0.194037032580405	0.428982440286945	0.782037527003173	0.680788645952325	0.9992194662447044	0.8113767425409131	0.9994973935160576	0.999920130555675	0.999876273738532
CENPQ	1.84461451026883	2.6151957623210897	0.144033241950163	-0.0792820466833727	1.40280972965857	-0.4383004091117479	-1.3836344923196	1.17237665956379	0.260207222039557	-0.125889251538945	2.79613000052441	-0.841482127405636	-0.5672396138164431	0.256329128189912	0.7976571568475121	0.901215057396045	0.0119352752719403	0.411118377614955	0.577557915814448	0.9992194662447044	0.98782382759271	0.9994973935160576	0.999920130555675	0.999876273738532
SARS	5.51399877366545	6.77313393485443	-0.0977557855356384	0.672443511404912	0.037852008509003	-0.339707166525979	-1.5149478938657002	3.88292890854574	-0.249677484427256	1.39812079693698	0.101505928301892	-0.9293715790292908	-0.7826672402182729	0.001090108076198	0.805663902084296	0.179068219271017	0.920271025824571	0.364993330155532	0.443998132292515	0.9992194662447044	0.8006173946222448	0.9994973935160576	0.999920130555675	0.999876273738532
RANBP3	4.04569551707263	4.3131050573002	-0.210958468880702	0.245647584885246	0.0199951067212432	-0.206658213666953	-0.326416227522122	3.0953758729078995	-0.659953131542637	0.623843037811745	0.0651779955875798	-0.698138470682147	-0.212398132349083	0.0066061556069456	0.517712533899955	0.540556808582459	0.948759372186184	0.494465328457125	0.83430945987382	0.9992194662447044	0.9283262422101634	0.9994973935160576	0.999920130555675	0.999876273738532
ARID4A	3.73546851733602	3.54735079946676	0.119283896548619	-0.0350433081885819	-0.8429094322188531	0.325703307687072	0.487241507980623	1.55668474741867	0.22235805419275	-0.0512892465538464	-1.60881503448602	0.674225479472062	0.193759213783436	0.136952811705892	0.826538652446273	0.959659928472998	0.125054807656727	0.508735042917509	0.8485341933453271	0.9992194662447044	0.9947959919007509	0.9994973935160576	0.999920130555675	0.999876273738532
TSSC1	3.2699365719569	3.8297889195795296	0.749164871237463	0.161391343233487	0.53631323190237	0.464075150026036	-1.38001376226754	2.37029734577201	1.97301143954024	0.332991531151154	1.42215729613407	1.27377564103874	-0.769430298692976	0.0298467407855172	0.0641165301027672	0.7430187672386509	0.172727550299749	0.219590575516828	0.4518383789154439	0.9992194662447044	0.9662230440214128	0.9994973935160576	0.999920130555675	0.999876273738532
PNPLA6	3.2416891825343503	2.711998723239529	-0.425907358031424	0.348703934270794	-0.287257534655656	-0.110359296886123	0.288167437099167	1.88087529061784	-1.33943747846713	0.8841207701979521	-0.9760788568552308	-0.4085430307049389	0.187724515845388	0.0763216669045047	0.198474022931337	0.388959714376222	0.344130710341237	0.6886075205711191	0.853513989959956	0.9992194662447044	0.8965221483561301	0.9994973935160576	0.999920130555675	0.999876273738532
IFT88	3.12203513019797	1.07558604565859	0.254772395688691	0.8431894205094771	0.0016079182847598	-0.0486362002292029	1.4188478178286	0.490232397902132	0.533220809451909	1.3663859288324498	0.0034207577819755	-0.1125287136624569	0.5905080317521529	0.6299912394728651	0.601452887103809	0.189079079303802	0.99731553369543	0.9123429674192792	0.56315382341584	0.9992194662447044	0.8073892322681772	0.9998144721130642	0.999920130555675	0.999876273738532
ALG1	3.47421634845043	3.23165746673059	0.4117591205985179	0.338674113912037	-0.236162954023691	0.1515758748779019	-0.0706514477342781	1.6006689537207202	0.901303607752707	0.572381087508537	-0.513503408544124	0.3534243326529629	-0.0318427552694812	0.12686676346649	0.379497901145141	0.574159001385825	0.613989411929485	0.7283274095083259	0.974954523013104	0.9992194662447044	0.9329228365737272	0.9994973935160576	0.999920130555675	0.999876273738532
ZCCHC8	3.4296851393652497	2.35334100093925	-0.0773289487208173	0.2161370909830489	-0.478059216465836	-0.1706719930156109	1.3089954415133	1.30570098202401	-0.184256686922478	0.4066923655872729	-1.1620748123966498	-0.436669403413039	0.657516369000514	0.208096688242809	0.8558720381456579	0.689028884905079	0.260382350367242	0.66754417990977	0.519169384162798	0.9992194662447044	0.957329377367916	0.9994973935160576	0.999920130555675	0.999876273738532
ABCF2	3.49630049753922	3.62881524961972	-0.206453160883317	0.559157968267215	-0.627990648195265	0.6288084847020339	-0.4421128248572979	1.8877514523646	-0.46932658659657	0.97323996765367	-1.42784899257183	1.56903046884248	-0.208231127463477	0.075853046550868	0.644566588226112	0.343349822150061	0.1704561208927869	0.134979755080885	0.8374160680009091	0.9992194662447044	0.8828127739177333	0.9994973935160576	0.999920130555675	0.999876273738532
CHPF2	3.23540144237057	3.2620045275457503	0.0692474675359685	0.313431419467836	0.235803891720591	0.0826603866357751	-0.260073860787334	1.64139260376734	0.150854318781833	0.5417747327196201	0.5253403722428049	0.196172968125919	-0.119747191963049	0.118128696221487	0.8817900879603722	0.5946179917080749	0.605954256167051	0.8468249382011349	0.906044377377581	0.9992194662447044	0.935058959953542	0.9994973935160576	0.999920130555675	0.999876273738532
FUT8	4.02769536607045	5.43591547333218	-0.234939755923782	0.24706166142297	0.0948410956533252	0.0044051525600881	-1.6095094780176002	3.45940717401442	-0.6350909437362939	0.5480086376284811	0.2740339767435389	0.0130995331882356	-0.927532240033769	0.0027977540623837	0.533359884888918	0.590418029823295	0.787178501587229	0.989692484557488	0.365921384279371	0.9992194662447044	0.935058959953542	0.9994973935160576	0.999920130555675	0.999876273738532
UBA6	3.78840628384467	5.172444298472191	-0.6058351078887521	0.1137764932944469	-0.615077596727036	0.3788285657480549	-1.12160125246258	2.40758809379684	-1.22100582971546	0.1829853934692819	-1.28750600318883	0.866012087616213	-0.4756078455733549	0.0270130730666087	0.238012797591613	0.8568571405725841	0.214487492378279	0.3985896957911	0.6400811998315841	0.9992194662447044	0.98361426606532	0.9994973935160576	0.999920130555675	0.999876273738532
GAB2	2.17686407590935	2.81134348062617	-0.429778227686515	-0.538025431842265	0.258012446196906	-0.275303940525674	-0.200308312128908	1.58451962544401	-0.9649296346658052	-1.05553258444607	0.645511131673109	-0.689885188063103	-0.1035696937713369	0.130486798065039	0.347366052901145	0.305144097009165	0.526739750084837	0.499065218807932	0.918656063760148	0.9992194662447044	0.8644657587232593	0.9994973935160576	0.999920130555675	0.999876273738532
ATP6V0A1	3.65466117610735	4.646768163563469	0.23063106459801	0.0094646742048433	-0.0504662947453567	-0.148093337157067	-1.10678518869014	3.0745175811454803	0.6447618451400661	0.0213137248647318	-0.145796019526077	-0.440428373774529	-0.662614480860102	0.0065332818958326	0.527214262462248	0.983229889143424	0.885702724124032	0.6648703683790219	0.5159730973432121	0.9992194662447044	0.997515873301138	0.9994973935160576	0.999920130555675	0.999876273738532
PIAS1	4.992013267977139	5.34233757304542	-0.302875248725695	-0.0056203448000553	0.33682723370182	-0.718082025236739	-0.111643257652298	3.91309219836518	-0.9732139070560708	-0.0153176521946299	1.17554092692853	-2.4910720498345498	-0.0741837663066294	0.0010192428126812	0.3433449907941989	0.987947266248335	0.255093749403209	0.0227256495966527	0.941682365711078	0.9992194662447044	0.9976205591680988	0.9994973935160576	0.999920130555675	0.999876273738532
SLC4A7	4.1753792847577405	5.2490746164488	-0.2992276613121	0.518213673710297	0.1071753139194089	-0.407876786757365	-1.1781443683631798	2.71917173004202	-0.662695856552692	0.9541138147953592	0.255207229051481	-0.977258351845142	-0.5521592553382629	0.014066575377307	0.515922168385385	0.352664640471049	0.8014563000455059	0.341393640920028	0.587630350317484	0.9992194662447044	0.8876220875007866	0.9994973935160576	0.999920130555675	0.999876273738532
APBA2	1.27874273221571	0.4646729522494089	-0.85383238662609	-1.30553899692669	0.114504213340437	0.5584113827455479	1.5765540118871102	0.173852515689358	-1.37466190124056	-1.7840242679733995	0.200533010937863	0.9981373487606228	0.541870193373884	0.863922134435842	0.186216781527561	0.0912895493175017	0.8433401472299621	0.333151700853991	0.5945763609850631	0.9992194662447044	0.7264187449058678	0.9994973935160576	0.999920130555675	0.999876273738532
MAP2K3	5.037201708244139	6.41040784955302	-0.495436016827729	-0.777741068567406	-0.395152924755629	0.117708902876571	-0.652538142937759	5.08502586374166	-1.8037489496642	-2.30001369612742	-1.55225288399626	0.497626100238093	-0.51032819778767	8.73830793479638e-05	0.0893642249250827	0.0345106719932582	0.140002119784681	0.625491612700524	0.616710944620326	0.9992194662447044	0.6095059780826959	0.9994973935160576	0.999920130555675	0.999876273738532
EFCAB1	1.2153628981033502	-1.09186406634863	-0.2286719515277889	-1.23648463845076	-0.207391921279527	-0.150329799493884	3.25767365868258	-0.39627361863756	-0.353091047190756	-1.62685290530881	-0.349903362875497	-0.245477515286056	1.08684367040429	0.696669075773424	0.7281339043381341	0.12115688642688	0.731247670362766	0.8090521553794681	0.291686438839207	0.9992194662447044	0.7498997529498633	0.9994973935160576	0.999920130555675	0.999876273738532
TMSB10	10.2879042440166	9.686114917559472	0.002445961977473	-0.197689441542891	0.0305443315282971	0.3875290564695079	0.6705999075805961	5.30056204368158	0.0062980578303936	-0.427819595445377	0.0849039832215819	1.08768974019001	0.331781992639765	5.39089079707177e-05	0.995044188271735	0.673922697252354	0.933275049391382	0.291732591861137	0.743980713919292	0.9997628984918177	0.9551004923282344	0.9994973935160576	0.999920130555675	0.999876273738532
ASTE1	2.2707274385998	2.38609752621683	0.230250188337753	-0.310289198374681	0.25306850881319	0.314210107001843	-0.279321003443801	1.6811796209996297	0.655696895472901	-0.717152230573373	0.7556583682430541	0.96915088424948	-0.178687481015598	0.1099970406255119	0.520312793259854	0.482483498760324	0.4596292572300129	0.3453130747455459	0.860178915309899	0.9992194662447044	0.9220195906297024	0.9994973935160576	0.999920130555675	0.999876273738532
RNF19A	5.248130275652009	5.41325130865974	-0.1609929472505409	0.0378568000420829	0.037363623326636	-0.103959606045467	-0.0651420548844316	3.0018627902487003	-0.397126052167161	0.0769779932519436	0.0984509955694243	-0.277678417399178	-0.0326282576335541	0.0076543411886052	0.6959439288148579	0.9394902490627608	0.9226622609097908	0.784423406973527	0.974330120150695	0.9992194662447044	0.9923094668140768	0.9994973935160576	0.999920130555675	0.999876273738532
PEX3	3.3263066513000097	4.654468874389121	-0.314523230504606	0.351106358928438	0.687083463310923	-0.1238615111605919	-1.73147181637512	2.48914543103546	-0.7110343057147379	0.6483925953307641	1.6292202300481498	-0.308606137351013	-0.8446919710569208	0.022817855718107	0.486265481607955	0.52492148294687	0.120964734952192	0.761534320593366	0.409496856100701	0.9992194662447044	0.9259229002939096	0.9994973935160576	0.999920130555675	0.999876273738532
GABARAPL2	6.72424303372306	7.46951296639801	0.0906939218895228	0.0001340633328525	-0.215214440491038	-0.293208120710996	-0.4763253388252229	4.52255776626418	0.251691814504215	0.0003059056298962	-0.629536394589451	-0.872207485854122	-0.260179790576523	0.000299815588146	0.804131578151455	0.999759340079316	0.536921091387109	0.3951132738428	0.797823068886932	0.9992194662447044	0.9998751972494896	0.9994973935160576	0.999920130555675	0.999876273738532
SH3YL1	5.857259653272799	6.8386276834821	-0.202132701699611	-1.1425150005517	-0.797936098967578	0.221022433025799	0.125324399105386	3.57688874999515	-0.472873843310335	-2.19350774130461	-1.95606159547482	0.564240315181961	0.0594298265464274	0.0021551795447475	0.641986598070343	0.0416436001116635	0.0661589227225596	0.579554160766141	0.953264598250748	0.9992194662447044	0.6301937466439352	0.9994973935160576	0.999920130555675	0.999876273738532
FAM136A	4.829240605332241	3.78221576693296	-0.183340365612922	0.130496689686445	-0.2395555616491539	-0.189747981387873	1.2982376050922702	3.03120549515324	-0.6545355661223421	0.3792570570479389	-0.90060100665566	-0.7321262298412271	0.941288346785797	0.007180713043188	0.5210433416196649	0.7089339477936449	0.3796924822069299	0.473517257332262	0.359019307387634	0.9992194662447044	0.9594016825439036	0.9994973935160576	0.999920130555675	0.999876273738532
VCL	4.47440506216492	4.65910482045649	-0.34928487579134	0.111260193589655	-0.0793799039826239	0.3218847175538389	-0.286436564988177	3.6381626847152	-1.18847366833193	0.309879499361401	-0.289245745109464	1.20474143913377	-0.202393344545732	0.0018805357187734	0.250091287644508	0.7602115004559972	0.7756984010926579	0.2439048291544439	0.841879233715333	0.9992194662447044	0.9695653975974174	0.9994973935160576	0.999920130555675	0.999876273738532
DAPK2	3.75359492526091	4.65091774885437	0.402126664870727	1.78122103055924	-0.510617312490782	0.16193519522682	-1.99499375973185	1.62855713571753	0.599824122409759	2.02398326379539	-0.7698841768451808	0.266760996560308	-0.627800458476331	0.120782789594518	0.556099835575063	0.0580741666333325	0.451354840385997	0.792685285032976	0.5380186719249039	0.9992194662447044	0.6689770081137483	0.9994973935160576	0.999920130555675	0.999876273738532
NSMAF	2.91562878235188	4.1669144523912	-0.253134795057071	-0.7947246369487521	0.0944547075676713	0.0672282840877031	-0.853738402561125	2.2180262695725497	-0.552934701082658	-1.44073904346847	0.220943195910148	0.159018139409619	-0.413381039674557	0.0396560149565313	0.587110271014934	0.16682777030924	0.8276235247561659	0.8754252008381559	0.68421060260928	0.9992194662447044	0.7911860150142099	0.9994973935160576	0.999920130555675	0.999876273738532
ADSS	5.26486556475296	5.4595931790853705	-0.2122816847358719	-0.0335230402447499	-0.414886135835692	-0.0700312720998757	0.0247717375637616	7.43703581445547	-1.33099504661578	-0.169880367027036	-2.74620216139655	-0.493260887002757	0.0307400648858658	6.92641548007515e-07	0.199914203990493	0.866998963831404	0.0136058918165982	0.62827012432726	0.975820583975476	0.9992194662447044	0.9853099960291772	0.9994973935160576	0.999920130555675	0.999876273738532
TIMP2	2.5855030355143	1.2978579926088	0.408916357690787	0.575296296315722	0.552030279748221	0.473199997337496	0.4600451948297371	0.449544284102394	0.6001590192943791	0.6780748779693149	0.8636409928608411	0.760027181566771	0.143859563140619	0.658405328163842	0.555881500739687	0.506348208836219	0.3991474304513329	0.4570783808278929	0.887209726765455	0.9992194662447044	0.9233924625848654	0.9994973935160576	0.999920130555675	0.999876273738532
RFC1	5.2119934434623305	5.88548662836031	0.0214027908651864	0.1291248174441999	-0.49079122788435	-0.120622718943112	-0.477646724460101	3.70634473394887	0.0594324890772448	0.290837181298659	-1.42213108883438	-0.36299884979464	-0.271788019376934	0.0016156661098199	0.9532625070466691	0.7745003833946569	0.172085804684054	0.720833464197755	0.7888778256220039	0.9992194662447044	0.9711012532633304	0.9994973935160576	0.999920130555675	0.999876273738532
TBC1D23	3.33960652616611	5.058299922759139	-0.1029287158726269	-0.13677389932255	0.028203423780367	0.164581215576288	-1.72700930974982	3.1863180672975497	-0.270847924722954	-0.288603481426783	0.0763751610378056	0.46783576829981	-0.985768619846846	0.0055297572409559	0.78961846609565	0.7761831566844359	0.939979933361934	0.64587973501377	0.337967543498043	0.9992194662447044	0.9712921231872492	0.9994973935160576	0.999920130555675	0.999876273738532
CUL3	4.849603765752019	6.233629809452981	-0.232658529224867	-0.0488065387321924	0.262646587707031	-0.0055550127360472	-1.28123525611987	5.89034834680138	-0.976917776087758	-0.165692631605	1.18211842124575	-0.0264665972478202	-1.1283430539681398	1.42993938806206e-05	0.341998496383723	0.8702753457087621	0.25389518685168	0.97920755343634	0.275182753070975	0.9992194662447044	0.9858060289659156	0.9994973935160576	0.999920130555675	0.999876273738532
MYOM2	1.39392745685805	4.25913920050007	-0.0635630620247955	-1.61242986627524	-0.319719519573383	-0.271280366677925	-2.08332233833418	1.90365245979697	-0.114770481904078	-2.43194872621133	-0.6051673062439921	-0.5342265261790411	-0.8635736480931451	0.0732309688447818	0.909910838982404	0.0256825374314435	0.552850851951575	0.600562016191651	0.3997879478092729	0.9992194662447044	0.5769106418856235	0.9994973935160576	0.999920130555675	0.999876273738532
ZZZ3	3.4569215971846496	1.49959637822116	0.1123424280902889	-0.181399145727572	-0.265931538749815	-0.174995193591415	2.37754200366818	0.943911557374457	0.3156713642991799	-0.403716092459415	-0.759927207759447	-0.531915861066615	1.36377850248745	0.357714942340165	0.755919346013692	0.6911775361869161	0.4572295713542829	0.601720149688148	0.1895459546530189	0.9992194662447044	0.957329377367916	0.9994973935160576	0.999920130555675	0.999876273738532
TUBG2	2.29873586484794	0.37387679379492	-0.0977806495689652	-0.146758558917655	0.4299527185600471	-0.2194557826978579	1.93160115760392	0.194461263910256	-0.2243994037335339	-0.279200624778719	1.04967000938408	-0.567226207586799	0.925714303270398	0.8480068459750849	0.825000018012831	0.7832818123765759	0.308034847821353	0.5780462589410551	0.367142500676902	0.9992194662447044	0.9724083565523812	0.9994973935160576	0.999920130555675	0.999876273738532
RPL26L1	4.667800619874639	5.564279031840051	-0.0800354791002205	0.0929968973784003	-1.12480381739805	0.0057300321207578	-0.3441243586700589	2.73864507245383	-0.174277195677309	0.158791693080273	-2.44255629309304	0.013399643720376	-0.153027166329998	0.0141052614243753	0.86360610430236	0.875602299366422	0.0251376112232415	0.989462847020451	0.8801745770845391	0.9992194662447044	0.9861674537007644	0.9994973935160576	0.999920130555675	0.999876273738532
FLT4	1.17616054330127	0.377420916232367	-0.229488471259963	-1.3473532120775198	-0.116523525572015	-0.123578639623363	1.6831749306802402	0.1298360704730609	-0.3263119518062169	-1.6455182663209	-0.1817308393946889	-0.1858029628127769	0.531755318956434	0.898178969294631	0.747960265292611	0.117212381104972	0.858177297256415	0.854804469512681	0.601532126520469	0.9992194662447044	0.7454142559331135	0.9994973935160576	0.999920130555675	0.999876273738532
NSUN2	3.78318721772036	4.53006708885753	-0.0359305124191099	0.6209934954664139	0.369715352471455	-0.0917576377908347	-1.32963607500048	3.93364000028016	-0.132824521215392	1.87090940467567	1.44395941264558	-0.364198205461924	-1.04232760036737	0.0009736285088678	0.895805769629202	0.0777057360914449	0.1659312204752	0.71995308978781	0.311057897859342	0.9992194662447044	0.7013713361578023	0.9994973935160576	0.999920130555675	0.999876273738532
FBXO42	3.1829677382352	1.85362023429923	0.655484975165023	-0.305835043549801	-0.0691939362607462	0.0762127713825333	1.32494120797123	1.0011128493757702	1.55354013688999	-0.5617249579179631	-0.162204964017037	0.189784248827116	0.6514332000565141	0.330042432598775	0.137789037971039	0.5812616852836651	0.8729538895483809	0.8517581681993571	0.523047226611672	0.9992194662447044	0.93393247728037	0.9994973935160576	0.999920130555675	0.999876273738532
MFAP3	1.42995979112447	-2.07044437514634	0.620354883371198	-0.0853265143804731	0.666188481332772	0.2511631172620739	2.89981860916197	-0.717763163757985	0.943367566201508	-0.106429114825666	1.06791263542792	0.403567245781646	0.9166557743309072	0.4824787510449709	0.3581142486262419	0.9164191739783522	0.302002970281552	0.6914966199414809	0.371684094590659	0.9992194662447044	0.9904714115390334	0.9994973935160576	0.999920130555675	0.999876273738532
MRI1	2.8021734763515496	2.93724028577609	-0.353031434557318	-0.0384781123160277	0.017539153189842	0.595316470602464	-0.323291570075312	1.37222362891485	-0.681264607135968	-0.0597532179952858	0.0359559952183646	1.29565438198328	-0.1371205622991919	0.186853680756858	0.504375256153391	0.953010602802999	0.971713199141011	0.211464261337482	0.892457612686303	0.9992194662447044	0.9944247545761136	0.9994973935160576	0.999920130555675	0.999876273738532
METTL1	3.0391097868734	5.553858619730709	-0.893052232784141	0.59988792616093	-0.1587669708317459	0.332928320721821	-2.68585093502518	2.78666031283243	-1.89063703776528	1.01624366034684	-0.351568500597497	0.815166563769587	-1.24360641394521	0.0122066196098526	0.0752411841485726	0.323054837737134	0.72947408403864	0.426422457531592	0.230233514467297	0.9992194662447044	0.8719639269337738	0.9994973935160576	0.999920130555675	0.999876273738532
AGA	3.9308935671741	3.45420621651048	-0.17824342207605	0.0531488032136703	0.147841605183855	-0.4590037159246261	0.663242886609429	2.58717717165319	-0.5917204766533879	0.143792595414621	0.512772014756735	-1.6586006596740002	0.453086824589178	0.0186214117398296	0.561482292464698	0.8872621580848772	0.614529137161491	0.116638089212263	0.656007173730251	0.9992194662447044	0.9866762960638792	0.9994973935160576	0.999920130555675	0.999876273738532
PI4K2B	2.95457080255338	1.5679149302078	0.550175504267837	-0.1974306184147879	0.0972770661876493	-0.486995312476406	1.7272337179917905	0.991688513150706	1.48202101673242	-0.4249835553781479	0.262179994112947	-1.34619859105686	0.9900993617230452	0.335188643847406	0.155767760870447	0.675892096444225	0.7963071857252281	0.195787959976248	0.3356896861197079	0.9992194662447044	0.9551171100614388	0.9994973935160576	0.999920130555675	0.999876273738532
BOD1L1	4.468251825799991	5.19091872207025	0.0719601277601723	0.6510570355747559	0.4807190940318749	0.170673899883271	-1.45320615491222	4.802165699539231	0.290644230184442	2.13791192379102	2.0765735487095003	0.747910933530505	-1.2102039197901102	0.0001427215464443	0.7746456041487041	0.0464933188537879	0.0524377504103431	0.464174064918242	0.241853858390279	0.9992194662447044	0.6410132378257765	0.9994973935160576	0.999920130555675	0.999876273738532
MAT2B	4.91352317489494	5.216564839584031	-0.0523700035267108	-0.570944177823771	-0.343711976673794	-0.0152467802449089	0.211554625583087	3.4177393357037205	-0.154970334964901	-1.3720286464035705	-1.06110243578692	-0.0498966458208361	0.126027351359848	0.0030713793635574	0.878573477217851	0.186927514182721	0.3028019300903359	0.960785926486482	0.9011077041605252	0.9992194662447044	0.8067337900473386	0.9994973935160576	0.999920130555675	0.999876273738532
TLL1	2.745765154737	0.841605725554962	-0.0859652430107904	-1.99029353304779	-0.0917478014588603	-0.160050245045697	3.46947678193538	0.296707420625038	-0.12792718780249	-2.4374335540367795	-0.143516196257019	-0.249257555434606	1.1175381610860802	0.770086382972758	0.899625003472267	0.0253937041367317	0.88747699051957	0.8059836789337009	0.278458987655279	0.9992194662447044	0.5769106418856235	0.9994973935160576	0.999920130555675	0.999876273738532
EDC4	1.18970063309197	0.589686906256857	-1.04759949384957	0.403067493942626	0.23998744148883	0.3335650598941989	0.106433031102372	0.160200729785411	-1.6408455109044902	0.5453132758792261	0.49387899436946	0.7613066098165571	0.0282363234081393	0.874562352508825	0.119513085964583	0.5927689037544229	0.6280432160052529	0.4574880136831839	0.977815609734744	0.9992194662447044	0.935058959953542	0.9994973935160576	0.999920130555675	0.999876273738532
TRIO	3.88421087664387	4.16920476189515	-0.7550391248678591	0.067531507141583	-0.107420019886366	0.25295784686542	-0.156609483843451	1.88306666006031	-1.46993558085206	0.109435445899054	-0.230153643201479	0.555959351760389	-0.0642374784727235	0.075954887431866	0.1588424551301409	0.914067938469008	0.82056772102441	0.5850838987458621	0.949489158095741	0.9992194662447044	0.9903935426263424	0.9994973935160576	0.999920130555675	0.999876273738532
VCAN	2.9260753691680894	0.0256739830032183	0.0149368708252229	1.34677044039386	1.3580830225206295	0.970142824741843	0.93605826859231	0.0082813111004759	0.0224804292789673	1.6444048934042002	2.2316042534638902	1.66841764133456	0.27437891761605	0.993484001102785	0.982315604130965	0.1175051331449969	0.0385932439098634	0.1132367792477809	0.7869176816064221	0.9997628984918177	0.7469160582761947	0.9994973935160576	0.999920130555675	0.999876273738532
CLEC16A	3.17165266836343	1.97563603614383	-0.0979942779485291	0.354298945765405	0.0102682724233225	0.320285483318283	0.8380867659753449	1.06356080088156	-0.2249352767424599	0.6473728467629921	0.02466563995225	0.807297103819972	0.409035599433381	0.3015884795286649	0.824563437550914	0.525561777794419	0.980593054251278	0.43003462251856	0.687339331164947	0.9992194662447044	0.9259229002939096	0.9994973935160576	0.999920130555675	0.999876273738532
MSR1	1.66661707166227	-2.85632971059069	-0.136572442378148	0.741512705368472	-0.1743566143310989	-0.2557139646735389	4.61221144348557	-0.796825906240073	-0.1644415814168389	0.738837362516631	-0.216623232003049	-0.3373620604401879	1.18258688294389	0.435976554441007	0.8712467212894359	0.4695454033301049	0.8309754444601071	0.7400706960259742	0.252633408209885	0.9992194662447044	0.9190770035416204	0.9994973935160576	0.999920130555675	0.999876273738532
CDH1	5.55170769930789	7.13937193772722	-0.148975563475751	0.452877761211611	-0.2910845501374849	-0.3678368086548529	-1.59982697973206	4.42252493984921	-0.4073806853186509	1.01264567240766	-0.833377441527134	-1.07714528878605	-0.8939724198261991	0.0003286795342006	0.688532407123631	0.324648914330699	0.4155540192072849	0.295640398254635	0.3831343735790889	0.9992194662447044	0.8734081699302556	0.9994973935160576	0.999920130555675	0.999876273738532
SKIV2L2	3.91692949338215	4.9940111276276	-0.0610241000908974	-0.231769701913463	0.0137303843919	0.4849888136425559	-1.1015376901563	2.6565704247889	-0.137502940835942	-0.4240780093555321	0.0328142203049811	1.19247354909026	-0.5291388755183459	0.0179878024258159	0.8921746507060151	0.676534485671683	0.974206975162217	0.249325816004908	0.6041607903537729	0.9992194662447044	0.9551171100614388	0.9994973935160576	0.999920130555675	0.999876273738532
DNAH5	4.03342808395381	5.325088236302969	-1.00148817248654	-0.799658962174582	-0.657791783112426	0.649248850479978	-0.42208265847282	2.00197080228117	-1.62348175764931	-1.07686125356078	-1.16818021745103	1.22328325304459	-0.1444864816683389	0.0636911538405845	0.122633067189496	0.296019797676507	0.2580349228643019	0.239750848322132	0.8869669381783549	0.9992194662447044	0.8603888364610414	0.9994973935160576	0.999920130555675	0.999876273738532
ZFYVE16	3.72120536667482	2.71611392411156	0.130059741169874	0.3805975208628089	-0.018326984055634	-0.120124231432741	0.878647177052355	1.55798041993206	0.322630271065668	0.7542892939270559	-0.0472093547985474	-0.318241839427738	0.455139020898717	0.136645981417056	0.750692673043778	0.4604304134956939	0.962866225088956	0.7539642109641959	0.6544511565480601	0.9992194662447044	0.9178005644243472	0.9994973935160576	0.999920130555675	0.999876273738532
FAM65A	2.8098524040184105	3.0251259714684395	-0.498396236798743	-0.427156687632984	0.0517807804869851	0.234297078217906	0.0831937313717446	2.1435118957523103	-1.48398061437295	-1.04530473029395	0.164520082567298	0.767607997800955	0.0536122792971203	0.0470794624294992	0.155325347256941	0.3097367351783269	0.871229205940445	0.45319064180489	0.95786636438629	0.9992194662447044	0.8683038768198218	0.9994973935160576	0.999920130555675	0.999876273738532
RAI14	5.70467639430424	6.42894274410159	-0.4337549508461679	0.1036452712161409	0.3370810315988619	0.0546691789050375	-0.7776940892929	3.45371806976915	-1.0470269356797	0.209400400349588	0.893332169772093	0.145628877871337	-0.377639248547175	0.0028332825297209	0.3089439786117139	0.8364873522503721	0.3834679184177329	0.885832780669951	0.7101146489485691	0.9992194662447044	0.9792660663853716	0.9994973935160576	0.999920130555675	0.999876273738532
PNKP	4.22082839507669	3.59480530956708	-0.355550851968872	0.185567664666481	-0.270043362859632	-0.232811216845553	0.862496685673932	2.95022390120504	-1.27917583144889	0.5476787586502511	-1.03663659468101	-0.9197417907620709	0.64263848144374	0.0085624930530117	0.21708013249429	0.5906398696152879	0.313631738168292	0.369869819700315	0.528560242786175	0.9992194662447044	0.935058959953542	0.9994973935160576	0.999920130555675	0.999876273738532
PHLPP2	1.52929266875029	2.59474866111307	-0.277432224949036	-0.42342627266643	0.635581392324838	-0.0527605585710662	-1.3347098812928202	0.909406915505397	-0.396536118041687	-0.518083337832729	0.976839346367541	-0.0816861570894017	-0.428778860660494	0.375434653235795	0.696400441289839	0.6107149096548791	0.342274417377367	0.935877161390606	0.673220752985298	0.9992194662447044	0.9403048101439376	0.9994973935160576	0.999920130555675	0.999876273738532
SPDL1	1.84874397397938	-1.13346833224439	0.519532789255655	-0.519437838809994	0.127694634487652	-0.523722040574031	3.33992006193046	-0.470784001772632	0.973050013212972	-0.764932082893715	0.2349710988562569	-1.0233748480028	1.27780939009432	0.643492320585527	0.34352860109502	0.454225083916297	0.8169096446263009	0.320623658435934	0.2179755016829219	0.9992194662447044	0.9162595053370236	0.9994973935160576	0.999920130555675	0.999876273738532
STAU2	4.0008805492572	5.14861299943858	-0.0305409369320623	-0.812796637936591	-0.1652729563056059	-0.8191913469901179	-0.197848713841991	3.39732338641634	-0.0856295421629365	-1.88657128177454	-0.477037223892449	-2.37117818329937	-0.118689116729212	0.0032104835097818	0.932706201898702	0.0754566849848282	0.639076065732341	0.0290949667399681	0.906836199898473	0.9992194662447044	0.7006285131145561	0.9994973935160576	0.999920130555675	0.999876273738532
PQLC2	2.47457412739295	0.0125569074867197	0.846089360647268	0.7420481500025201	0.0269631923394086	0.309598560439338	1.55521805957736	0.0074323537598093	2.25322688347183	1.4982080813817502	0.0695797318382036	0.87061639550075	0.8382520060262829	0.9941516489442952	0.0371624557668318	0.151411939333166	0.9452978755313248	0.3960007638125379	0.4129520723158449	0.9992194662447044	0.7842723952286486	0.9994973935160576	0.999920130555675	0.999876273738532
CTNS	1.8417238478432	1.16899643814193	-0.638518837857439	-0.0584837114595535	-0.18663043702551	0.0108272506013944	0.8962892797272091	0.5177783084900279	-1.17137252432474	-0.0908551623853186	-0.368295238084805	0.0218795988035189	0.363299671810659	0.610918338418359	0.256722098900863	0.928611104853341	0.716948751476575	0.9827847210128292	0.7206126111732329	0.9992194662447044	0.9908120814854952	0.9994973935160576	0.999920130555675	0.999876273738532
RTN4R	0.984514914185815	-4.65347049114484	0.679983492930708	-0.445710190035217	0.717116198589066	0.0605312636648367	5.559999975843941	-1.2300772603436398	0.814160190382767	-0.4399668822292329	0.89129458072184	0.0766823425061921	1.35500168785211	0.234975351324376	0.4264490740379379	0.66519869926353	0.384530705358766	0.940053765503989	0.19368725369943	0.9992194662447044	0.9522329425475368	0.9994973935160576	0.999920130555675	0.999876273738532
PHF23	3.4098878359994	4.15756279324112	0.523430145018298	-0.0074842520456805	0.3998402004020979	-0.0169784481615826	-1.06251138463	3.00200197857341	1.62689773838103	-0.0184272165234762	1.24990707642736	-0.0555565325438347	-0.69645525510757	0.007655372974957	0.1212201425267089	0.9855019287948822	0.227382227613768	0.956344671239326	0.495064132367046	0.9992194662447044	0.9975734589393216	0.9994973935160576	0.999920130555675	0.999876273738532
INPP4A	3.00629866737065	3.38682491759749	-0.012442383425948	-0.4728285073954579	0.2753454605035029	-0.3206073323553369	-0.217799239765172	1.27703995757328	-0.0188556448941186	-0.613061415783329	0.454872920787606	-0.528331079204057	-0.0752796792101647	0.217816483320149	0.985163703216124	0.547504543647046	0.6546389902491091	0.6037231996016871	0.9408225460000892	0.9997628984918177	0.9285261361577573	0.9994973935160576	0.999920130555675	0.999876273738532
RAB27B	4.69426776690867	4.929688710093231	-0.0888731664746885	0.4476434947670339	0.0638866393463379	-0.634228916463326	-0.460954461667699	2.36078111321733	-0.195790470628875	0.799006605616645	0.1502243944334469	-1.5714359000995002	-0.202024773310002	0.0297978457129273	0.8469937198180891	0.434723447791761	0.8823301077005121	0.134726053219076	0.8422327831946491	0.9992194662447044	0.9118757935240944	0.9994973935160576	0.999920130555675	0.999876273738532
PSMA4	5.99734754677315	5.8678640546859	0.104496223935303	0.5403390498805921	0.157840679081908	-0.367804820108329	0.0981225888736929	4.235039504980911	0.347833648297388	1.4244928014288	0.555832901075741	-1.35720454076715	0.0650777613220334	0.0005033944564408	0.732078950466726	0.1714669721656889	0.58559777241973	0.192812600798388	0.94886650797223	0.9992194662447044	0.7924976407668599	0.9994973935160576	0.999920130555675	0.999876273738532
LSG1	3.388023427919	3.61363795498209	0.2995040788524299	0.24570052131806	-0.0996743324348388	0.598458450076646	-0.79016075021295	2.59774933908125	0.918637352313404	0.5891147859371619	-0.31255411622676	1.9601911518150497	-0.512100012052425	0.0181852051715436	0.3704318996232729	0.563105602713467	0.7582114920402959	0.0656400165066683	0.614806946066218	0.9992194662447044	0.9300912783439224	0.9994973935160576	0.999920130555675	0.999876273738532
PARP3	3.1216655170237595	4.17356722607225	-0.0733765707986493	-0.0441233494250966	-0.6978684580310379	-0.17920682865237	-0.925464075713196	2.44301886769274	-0.190780522500556	-0.0873801648018539	-1.83120397984608	-0.5239569297001511	-0.5012706682870339	0.0251652282797323	0.8508876500220479	0.931340969209937	0.0848575459442783	0.607278153919345	0.6226096312415551	0.9992194662447044	0.9909583937238596	0.9994973935160576	0.999920130555675	0.999876273738532
TNC	2.56355299260339	5.86393252803897	-0.424076423025702	-0.988268369969852	-0.090886140020863	0.2008229072331069	-2.82373178335318	2.13311854045312	-0.6053949846221811	-1.15148899055746	-0.135371392404334	0.305443107463686	-0.933265195317496	0.0469347309158465	0.552473845855874	0.2645972281389039	0.8938205961250201	0.76353275091869	0.363034039999776	0.9992194662447044	0.8450642523461047	0.9994973935160576	0.999920130555675	0.999876273738532
THAP3	2.68058450832546	-1.36585025278435	0.366497529613525	0.4353753574929709	0.387180013849047	0.377513090638064	3.5427773208751603	-0.8117141344680509	0.9789292846790372	0.91697933470937	1.07813954450518	1.09469838276538	1.90863602263497	0.427559998118687	0.340589707383718	0.371276791692848	0.295208423736242	0.2880814723073259	0.0723859960463884	0.9992194662447044	0.8935345879674801	0.9994973935160576	0.999920130555675	0.999876273738532
TDP1	1.67852039479543	3.17821303433558	0.402157889460834	-0.7636642116372371	-0.0604707550751197	0.459658343112921	-1.75669949818422	1.5282994702481898	0.8204136463320391	-1.21881161838143	-0.127213396584102	1.06132322499827	-0.783396847213821	0.14390190596766	0.422805144146249	0.2386578998489179	0.9002334241548249	0.303669098504951	0.443991860806296	0.9992194662447044	0.8247101977877528	0.9994973935160576	0.999920130555675	0.999876273738532
AIFM2	2.62607486215426	0.8709881081494508	0.5934229966318161	0.7175584058586371	-0.5907648383363969	0.457825611988109	1.3044934511811102	0.4329014492018	1.27121486445557	1.15536927589581	-1.20954695676015	1.02664928813279	0.5853057434828461	0.670397081467921	0.2201254994247589	0.263046725705337	0.242162398934316	0.318716359857625	0.565662521175928	0.9992194662447044	0.8441070373158788	0.9994973935160576	0.999920130555675	0.999876273738532
SPATA7	2.0266805397751	1.43475602438619	0.223575719458467	-0.238328083629445	-0.0392149104163116	-0.833276869028374	0.77115167304993	1.05908452936228	0.724339537546505	-0.626117694473784	-0.131998092236237	-3.0034672660532404	0.541271944217415	0.303572750586797	0.478767757151435	0.539415311560016	0.8966221551972691	0.0085142130228938	0.595744753920669	0.9992194662447044	0.9283262422101634	0.9994973935160576	0.999920130555675	0.999876273738532
MED17	3.5973266372666	5.03235947589311	-0.428297390048553	0.4866218703180949	0.247222792817783	-0.137604476029628	-1.7704563425881	3.3289617081907004	-1.2223255114162	1.13670337783339	0.747862108505908	-0.440928532929462	-1.06824531929972	0.0037349703768629	0.237518547614748	0.270575495455686	0.4643748349784889	0.6649057084278129	0.299619271203393	0.9992194662447044	0.8477205659476789	0.9994973935160576	0.999920130555675	0.999876273738532
RETSAT	3.213653797476089	2.7240354674986698	-0.179124174177541	1.03858435372032	-0.0306251804178243	-0.379679137197397	-0.0793344875736813	1.88184763360345	-0.527592064016729	2.4807468364279	-0.0935841434228182	-1.19299294810664	-0.0496585629298574	0.0789084312856458	0.604397261201973	0.023233647703477	0.926537021923032	0.249544219768573	0.961017966544884	0.9992194662447044	0.5729787574911767	0.9994973935160576	0.999920130555675	0.999876273738532
CAPG	5.102076102378599	2.58549289063566	0.251668140219027	0.301634458264424	0.338299288740923	-0.439682194832625	2.6809397657139704	1.36222725481314	0.6166439436748321	0.5962569811325821	0.873226591954373	-1.17095710434275	1.27842618528581	0.18993102831017	0.545237590051534	0.558438320596391	0.39417723818162	0.2577909514679311	0.217374302370556	0.9992194662447044	0.9290019534667192	0.9994973935160576	0.999920130555675	0.999876273738532
AP2S1	6.09188054428194	5.059013247759951	0.158180626855588	-0.0300188289475724	-0.1957269429108389	0.0843628105430341	0.9652880247492472	3.44989590480483	0.516819050708443	-0.0779563316885792	-0.695116797388729	0.3177937271410029	0.6128141480775811	0.002867306487292	0.611948134133225	0.9387532149204	0.4971151552686789	0.7548648647642622	0.5485908428039961	0.9992194662447044	0.9923094668140768	0.9994973935160576	0.999920130555675	0.999876273738532
ADAM28	5.22208730612122	6.734177421359591	-0.5278849702902311	-2.900037014305	-1.17554817151253	0.0802759266207357	0.912820068545716	2.3197689341922203	-0.7893692452975319	-3.6393316226182697	-1.84896258038106	0.130170839530814	0.287343599255122	0.0323073639802963	0.440170945228135	0.0018756494944752	0.0809568376815727	0.897874950473742	0.7771310780838541	0.9992194662447044	0.4375258416207242	0.9994973935160576	0.999920130555675	0.999876273738532
DCUN1D1	3.8330241157155096	3.96728184359388	0.0190887351183289	-0.555951286828834	-0.541436870509868	-0.0955496894011298	0.628514774935533	1.9337716720087	0.0400011069858818	-0.932442472928848	-1.1524695212733302	-0.214571518944941	0.278322330813557	0.0696447082960065	0.9685342554808052	0.363464013545992	0.264304898886218	0.832658552877713	0.7840112743351391	0.9992194662447044	0.8921185728565355	0.9994973935160576	0.999920130555675	0.999876273738532
JADE2	3.23733391824683	4.565926887849829	0.147558582986934	-0.8727651365019541	0.0714137826107523	0.126828780816551	-0.962283518894097	2.6430349765136	0.3528974957642	-1.69331681955476	0.177717178847148	0.318804212357803	-0.5043530252136971	0.0165303317078025	0.7282640861965941	0.107629772331564	0.860929752616405	0.7535446974638229	0.6201312176747521	0.9992194662447044	0.7323864813085015	0.9994973935160576	0.999920130555675	0.999876273738532
LCP2	1.17401553917671	-4.64453635251376	0.42935870472745	-0.407918341037655	-0.9858629058124808	0.9612200145835292	6.3067205300282	-1.94455302080305	0.867245301823259	-0.6037530665494389	-1.93230841805605	2.10699855093319	2.47718797904823	0.0677194682371224	0.397733590616741	0.553700754407484	0.0707065352215427	0.0512848586201087	0.0244421363319698	0.9992194662447044	0.9285261361577573	0.9994973935160576	0.999920130555675	0.999876273738532
TRIT1	2.97506837567382	2.12436999117291	0.263845109925038	-0.302328164520972	-0.35898886263933	-0.3389053985408409	1.24956927365641	1.12557990937277	0.602501483149837	-0.542030303060389	-0.812511917171038	-0.8157616483133889	0.6030352228596949	0.2752124786642009	0.55440731330989	0.594448375037003	0.4271217377308089	0.425990206396508	0.55401089536252	0.9992194662447044	0.935058959953542	0.9994973935160576	0.999920130555675	0.999876273738532
ADRB1	2.7487680947147406	3.0925728386256	-0.0641602683186511	0.0421549305771517	-0.422076037225478	-0.61273774229884	0.12795229172253	1.8266164665451	-0.157311385133704	0.0840721108627718	-1.05325577118117	-1.6348890265310498	0.0691488510214229	0.0844335121865641	0.876766584459298	0.93392730077465	0.306184050196488	0.120636559676017	0.945633549196344	0.9992194662447044	0.9911793838101352	0.9994973935160576	0.999920130555675	0.999876273738532
CUL7	2.7385071109009904	3.2905166009326803	0.469466789255378	0.585307418413361	0.184779512348927	0.370541418665058	-1.62964134578506	1.68251301022874	1.05797455557393	1.01614702715675	0.419231995589104	0.91633465559107	-0.762312954497828	0.10977304640942	0.30430923018722	0.323032914706945	0.680148946011682	0.372489363361727	0.4560011098562679	0.9992194662447044	0.8719639269337738	0.9994973935160576	0.999920130555675	0.999876273738532
CTNNA1	6.672383881311981	6.90096629785908	0.0372650974620752	0.280875408822083	-0.238336578822992	0.3490973121056469	-0.437732232107745	7.678447835279719	0.192614333920131	1.17679271923896	-1.29769943332807	1.96452444691068	-0.4394151165913521	6.164953949916389e-07	0.8494209188225409	0.254775800853172	0.210775548035707	0.0661552542076654	0.665792629165535	0.9992194662447044	0.8413148983381412	0.9994973935160576	0.999920130555675	0.999876273738532
PHKA2	2.48675686552334	2.478651332408	-0.041889152351003	0.241565660775056	0.7093917667987549	0.505257673958977	-0.745735988157145	1.03883003331705	-0.072232356765883	0.336032510682467	1.31101413344657	0.967867739182684	-0.283061924239686	0.312637927788671	0.943213563811728	0.7407317347758609	0.2063328730106449	0.345936234698517	0.780358996187222	0.9992194662447044	0.9661133564484076	0.9994973935160576	0.999920130555675	0.999876273738532
CNTLN	2.12419829649301	3.86340485346302	-0.2886331970196999	-0.0873530898729503	0.262870875334291	-0.454941302701118	-1.69834659963791	1.93835393782068	-0.5849037415087129	-0.1515695065122909	0.5788318475317851	-1.05039536577323	-0.796746274239032	0.0685809861730097	0.566063256298171	0.881229091446513	0.570441314888112	0.309282746607335	0.436871527312746	0.9992194662447044	0.9861971357400332	0.9994973935160576	0.999920130555675	0.999876273738532
HSPA5	7.387989651420691	7.77307703269455	-0.125726315188025	1.3277909911951498	-0.0647683662223105	-0.379698338916673	-0.872079066722773	3.0177773116002404	-0.222699990290124	1.92827412661814	-0.122476139043653	-0.7194922497697371	-0.304596188478816	0.0073938164528796	0.826276519576855	0.0697468539891533	0.903879021950634	0.48107575290069	0.7641673259288899	0.9992194662447044	0.6863806380457795	0.9994973935160576	0.999920130555675	0.999876273738532
DSG2	4.128236759868	5.18046571319814	-0.4702023021314879	0.590676235833169	-0.5523221245924	-0.123988880847024	-1.07575742311508	3.2541746156069906	-1.25424025826674	1.28009779832851	-1.55901039099402	-0.365491587174498	-0.611588510763746	0.0044047102990404	0.2257985384805739	0.2167628816717499	0.136402482969262	0.719004148046023	0.5484574013589479	0.9992194662447044	0.8190010139576032	0.9994973935160576	0.999920130555675	0.999876273738532
GEMIN8	3.1025411222345496	1.11185669355804	0.8899698482658001	0.5947086435615939	0.452396332709067	0.0474878431825935	1.0766735295937702	0.406253349363551	1.45395832153966	0.7530754501954431	0.7359850858359709	0.081555456622461	0.356488237229852	0.689385156255146	0.16335817574195	0.4611433786733329	0.471249606362985	0.935941561520087	0.7256219425757159	0.9992194662447044	0.9182507959820888	0.9994973935160576	0.999920130555675	0.999876273738532
OFD1	4.612072622187831	7.056655542257861	0.0601748748371224	0.654302493110685	0.0911542798108207	-0.1500498810827169	-2.8321958594585896	3.88314252835935	0.1456116601752169	1.2668778474871398	0.228202266862691	-0.3936994611300259	-1.40727086035666	0.0011072606749032	0.8858552894847819	0.221402683547536	0.822070607949524	0.698672951466031	0.176425364299975	0.9992194662447044	0.8214973484628428	0.9994973935160576	0.999920130555675	0.999876273738532
GPM6B	3.2006214209420096	4.61836375432935	0.261754674461096	0.7722892839966229	0.164317506536799	-0.946585146848105	-1.72542485397526	1.57565678632099	0.3687899716475321	0.877186265049116	0.233954033034919	-1.40167360256121	-0.5344304974006611	0.13251719901766	0.7165862854941569	0.391943013048861	0.8176609232272092	0.178020834735906	0.5995833903083579	0.9992194662447044	0.8976148613441719	0.9994973935160576	0.999920130555675	0.999876273738532
WDR37	2.32086162879488	2.99700267003793	-0.598637139278156	0.17026482020512	0.0685781325818662	-0.0658825678542467	-0.6903118091981861	1.5716223252018702	-1.26476644402622	0.302352764165437	0.154261978329414	-0.151302959943351	-0.329640646294951	0.133450213942057	0.2220856286813639	0.7658490969087208	0.8791196296708108	0.8814195452718321	0.7454766006910241	0.9992194662447044	0.9702902340717036	0.9994973935160576	0.999920130555675	0.999876273738532
YTHDC2	3.70941192928873	5.014424679434981	-0.1626611778034259	-0.132910257195508	0.139024540515188	-0.117599525533901	-1.2159875553409298	3.4995925952941	-0.474556207658156	-0.323159045337692	0.43588215151977	-0.371272782559332	-0.768942158395845	0.0025590411865238	0.640809770082394	0.7502988031508181	0.668104745985564	0.7147683046907478	0.451899922817225	0.9992194662447044	0.9676592647352872	0.9994973935160576	0.999920130555675	0.999876273738532
CTPS2	2.42061222718734	1.63230246608401	0.0929274366179456	0.0403603839427094	0.693759614604004	-0.264636146336157	0.599562610364456	1.06707357314134	0.2537127178630919	0.0928351587158143	2.04577530899606	-0.7791721456480419	0.356482961817272	0.30004215334788	0.802592868671761	0.927059995086628	0.055675358128255	0.446002165226976	0.7256233740009159	0.9992194662447044	0.9907185535608046	0.9994973935160576	0.999920130555675	0.999876273738532
ATP6V1H	4.40290952685597	5.10870781351702	-0.236543354835211	-0.215405551152246	-0.0360055385329694	0.128695721918874	-0.555286282267213	3.43958025370374	-0.687153916782896	-0.5162214408113289	-0.112130909168475	0.411684617964006	-0.338992232527358	0.0029235160386614	0.5007441106513509	0.6119833340768039	0.911960609007261	0.685431334873755	0.73853825398212	0.9992194662447044	0.9403048101439376	0.9994973935160576	0.999920130555675	0.999876273738532
POLR2B	4.65900601183959	4.67794584549982	-0.313128274128187	-0.0442131704127355	-0.5385785297179521	-0.294746576399842	0.565596708841208	3.09313253507716	-0.920802556531076	-0.105974331464035	-1.6556715963385298	-0.9539557458667132	0.339601515418768	0.00632707402191	0.369389831327279	0.916775374461146	0.1151631985214109	0.353525729140792	0.7381029877772841	0.9992194662447044	0.9904714115390334	0.9994973935160576	0.999920130555675	0.999876273738532
FAM214A	4.43352043330508	3.42513256743038	-0.299958333350491	-0.490524991951396	-0.2309739720939669	-0.293026997786287	1.74602789708006	2.69502439849083	-1.05702643788983	-1.42103733706323	-0.870034459114699	-1.1703758369778	1.26371224710222	0.0149378499358284	0.3047491279753789	0.172488862960399	0.396754355405664	0.2592963759369019	0.223570146768727	0.9992194662447044	0.7924976407668599	0.9994973935160576	0.999920130555675	0.999876273738532
ARAP2	3.84029342494575	7.39624672509829	-1.1981371252551	0.354315415164339	0.221881370690195	-0.303215305100345	-3.4118963667607005	3.33290756406275	-2.26815193866831	0.569622754507451	0.468148802331437	-0.681347844738837	-1.4138870237333998	0.0037210596246552	0.0360571595553809	0.576007585963995	0.645601142087839	0.5050649636679021	0.175010081506209	0.9992194662447044	0.9333497330542158	0.9994973935160576	0.999920130555675	0.999876273738532
TPR	5.986153196914481	5.81926417300495	0.188986279064077	0.3437257007430219	-0.100517250879179	-0.0325493639308047	-0.0403835868525983	5.26615619701729	0.7757721098635849	1.1491164843937098	-0.433718929506918	-0.1429940290893269	-0.032917786013792	5.2377002786255e-05	0.447957047924698	0.265548834382328	0.669646111386133	0.887883452235968	0.9741024237095608	0.9992194662447044	0.8453998597127143	0.9994973935160576	0.999920130555675	0.999876273738532
CP	8.37114994544739	10.102257862768	-0.7204278370136831	-1.10418995472175	-0.201277181538602	-0.231663386938057	-0.320299079763716	3.81185670415969	-1.2352987053030602	-1.59283424962381	-0.381050741094471	-0.4486852537188719	-0.110284622426984	0.0012875906031147	0.232646492511949	0.128624211782108	0.7078739028359989	0.659526024272753	0.913441293249146	0.9992194662447044	0.7589244458068252	0.9994973935160576	0.999920130555675	0.999876273738532
KIAA0556	1.66443365951132	3.5443476560479303	-0.115956930253014	-0.640558733571589	-0.7157672142252991	0.903334799373608	-1.86464661672331	1.24931823821269	-0.158454374667231	-0.7051896660975819	-1.02006738746273	1.32958763022412	-0.5942081123903671	0.2275511017138519	0.8758629625307909	0.489717965623934	0.321211832650972	0.200259452123681	0.559767924776729	0.9992194662447044	0.9220290386636918	0.9994973935160576	0.999920130555675	0.999876273738532
DTNBP1	3.22195508012326	4.24565266066632	0.0991511043800185	0.398398588339269	0.526002322604212	-0.129307889529086	-1.43349816376895	2.1536243825084203	0.213025457909041	0.7021893650266912	1.1792807713671	-0.2981282844521369	-0.6586974130120611	0.0453800992235432	0.8337205550339091	0.491551836701188	0.253699698875111	0.7692068674761621	0.51849580650045	0.9992194662447044	0.9220290386636918	0.9994973935160576	0.999920130555675	0.999876273738532
XK	1.22243697290223	3.72317719857504	-0.243465935021413	0.1463941064369689	0.7766492624019781	-0.8393665247461541	-3.06516145758058	1.45586034971376	-0.392146358834261	0.2073548056794349	1.3829045488999798	-1.52883367082468	-1.10941671389548	0.162769961445308	0.699594369563	0.838063065620413	0.184171536162407	0.145023921769532	0.2823493116510539	0.9992194662447044	0.9798736229751852	0.9994973935160576	0.999920130555675	0.999876273738532
C12orf4	2.4833644023537595	1.53368441385661	0.599432553524395	-0.399933371010334	0.131466543036275	0.6233729363142401	0.623195347479526	0.8071545295672979	1.32869756981971	-0.676576077312466	0.289954788767599	1.44473991102479	0.296352210514383	0.430114649293185	0.200547232807505	0.507276785525875	0.7751645681615691	0.165714522791758	0.7703532476934629	0.9992194662447044	0.9233924625848654	0.9994973935160576	0.999920130555675	0.999876273738532
SCML1	2.84730028175241	3.5717740315145	-0.0623167137299095	0.258868165476096	-0.556952225512138	-0.0653166403713581	-0.9747501183738392	2.26317376727454	-0.174557394371115	0.5647662684249161	-1.60111816673336	-0.20888665381751	-0.578037024124441	0.0362825781879288	0.863542980316617	0.579496854476225	0.129819111614917	0.8373509220957869	0.5715293500145749	0.9992194662447044	0.93393247728037	0.9994973935160576	0.999920130555675	0.999876273738532
WWC3	3.53798321371612	4.84144198086953	0.031708057777846	0.903544895408096	-0.0090003533565373	-0.0711736078948424	-1.9400233939996296	3.09881193106893	0.0855783661382952	1.94852242563472	-0.0251046406995394	-0.206610373519529	-1.11970077958368	0.0061953981128582	0.932746316133004	0.0671157289850231	0.9802477240197042	0.83863327619748	0.27756030284771	0.9992194662447044	0.6816441242498122	0.9994973935160576	0.999920130555675	0.999876273738532
ARHGAP6	1.80356081761246	0.8487597463279591	-0.44912599917692	-0.097330015569446	-0.91098462884143	-0.685513357489535	1.91108588680316	0.536995012729393	-1.21598012788427	-0.211401651064522	-2.52013732207049	-2.05721955693033	1.14663295968327	0.5978660845032571	0.240511565683763	0.835020864257982	0.0225623555079955	0.0564626134896292	0.268178855545228	0.9992194662447044	0.9789412334123344	0.9994973935160576	0.999920130555675	0.999876273738532
FAM184B	0.510610186904527	-4.76071053735626	0.656306037469181	0.7511373154369649	1.26102612239823	-0.2452438979643769	4.271896590897439	-1.04262512573939	0.6523347490687079	0.638022408834572	1.3302390460726	-0.254395602719771	0.8616014353249499	0.311557889143469	0.522841082823946	0.53151105353535	0.200221462181018	0.80393932716802	0.401637153163544	0.9992194662447044	0.9283262422101634	0.9994973935160576	0.999920130555675	0.999876273738532
MAP4	4.3652436266419	3.34635648451208	0.122931090215964	0.587095220024884	-0.0764135933129912	0.0975826289204593	0.7411638453488271	2.7875465852215298	0.4513365109018439	1.71793730518867	-0.293699181876246	0.387230376885726	0.556245094543186	0.0121566765385483	0.65713750627666	0.1029619151299299	0.772347364637018	0.703126028854372	0.584892647111965	0.9992194662447044	0.7313074670688523	0.9994973935160576	0.999920130555675	0.999876273738532
GOPC	4.3481416377265205	4.55698752058735	-0.0226606277551655	0.4340756757302129	-0.291873703300582	0.14919182363197	-0.348829319954227	3.35934020272519	-0.0726223575539931	1.10745594631205	-0.970852937604212	0.5184306233963529	-0.2319235658017319	0.0034920434033784	0.942907526368563	0.282677045679664	0.3444876706072109	0.61047237910926	0.819213627708595	0.9992194662447044	0.8563375332389455	0.9994973935160576	0.999920130555675	0.999876273738532
ROS1	3.11527437433529	7.0049950185514005	-0.691469316646098	0.7901216186901391	0.5005640381449079	-0.787460107489813	-4.883896641215349	1.9818521977686203	-0.840871800507777	0.8501821412300942	0.706781326858999	-1.15077803463732	-1.28062569658503	0.0631065449162645	0.411794916242455	0.4065843883026699	0.489440344954529	0.2663931817372589	0.2176111879350939	0.9992194662447044	0.901191923743372	0.9994973935160576	0.999920130555675	0.999876273738532
USP28	3.5658498808695094	3.6505136416942094	-0.549260292035435	0.1503044829014209	0.30264802650425	-0.38015866599815	0.267038582151994	1.8282601221459496	-1.21358342271984	0.2773083218454411	0.7444421369362941	-0.9774922250853172	0.125844724315424	0.0841551592781517	0.241510048486725	0.784823929612475	0.467497499261128	0.3432584048484899	0.901425197714256	0.9992194662447044	0.9724083565523812	0.9994973935160576	0.999920130555675	0.999876273738532
HDAC9	1.8552524329872095	2.07073739656692	-1.82483286433698	-2.26232807929481	-1.04596700991896	1.16746167194397	2.3291412105604503	0.7024455710500319	-2.48970758988652	-2.58520400052871	-1.5206961737453202	1.81362684320029	0.746746373869578	0.491412538183605	0.0231196972468309	0.0188224662520984	0.146871183280143	0.0881516644102022	0.465594820507486	0.9992194662447044	0.5595167120201282	0.9994973935160576	0.999920130555675	0.999876273738532
TSPAN17	3.2394966161934304	3.82449942000551	-0.251662979268607	-0.0706249299679565	-0.684293439676271	0.1238166854252089	-0.21778513743292	2.15171527951082	-0.589760076898494	-0.128132664976536	-1.58328683354453	0.309717800402394	-0.110936634957235	0.0452432816535493	0.5626821651053199	0.8994647086740001	0.130767643709751	0.7603324706504041	0.912894217863601	0.9992194662447044	0.9876299131021888	0.9994973935160576	0.999920130555675	0.999876273738532
NOP16	4.23501343470523	5.459339035431969	-0.249238346665071	0.7020606984186589	-0.0208697484829125	0.312054095036821	-1.54259228078666	3.08052894291362	-0.619148082534772	1.35983535826614	-0.0533027366142882	0.8565643469374878	-0.812740676870396	0.0064550472537513	0.5438563868155291	0.190909821375208	0.95812011564486	0.403894650918686	0.427702550657707	0.9992194662447044	0.8075681304633846	0.9994973935160576	0.999920130555675	0.999876273738532
CC2D2A	2.36048040683782	-0.519964281313011	0.2445640806047349	-0.3527399255352849	0.159565199999405	0.063233667211899	2.98218664610174	-0.1876679212595199	0.390147261899313	-0.4537955658198239	0.267737331314922	0.112037761888587	0.983424989983954	0.853268222227328	0.7010715106439731	0.65542069032719	0.7919900494707371	0.912127753100928	0.338483508694908	0.9992194662447044	0.9506523600725244	0.9994973935160576	0.999920130555675	0.999876273738532
RRM2B	3.9767902387814495	3.4826923874998	-0.4933608817423011	0.451652284226596	0.6922698643719689	-0.85194448206579	0.487739481322847	2.11616518405364	-1.3147221966329998	1.02405314221237	2.01765000407929	-2.4601828995472004	0.2690184840514439	0.0489770750631262	0.205254502739646	0.31937707563032	0.0589588382168258	0.0248651183830697	0.7910549611451501	0.9992194662447044	0.8696863165533849	0.9994973935160576	0.999920130555675	0.999876273738532
ZNF800	4.45404018191242	4.9914924668438205	-0.174158196153149	0.0636232107109199	0.0194726749467874	-0.0657500756108465	-0.486685546928402	3.9508495286770695	-0.599779916760086	0.180135679484212	0.0716446542330777	-0.24699068040879	-0.3487296305278469	0.0009370026889085	0.5561286586829749	0.85905852857433	0.94367475692179	0.807710515927445	0.7313381412316879	0.9992194662447044	0.9838638292616272	0.9994973935160576	0.999920130555675	0.999876273738532
SNX29	2.51244091348007	1.22489144456549	0.2518648392347209	0.047959229920762	-0.212816818365251	-0.648852661872341	1.60580885360391	0.574234399848428	0.498564482368936	0.0778847059280404	-0.4345761568768099	-1.34703291122098	0.6854283572924129	0.572916084737218	0.624123685121132	0.9387790242081708	0.669035128129725	0.194684722755299	0.50180647164145	0.9992194662447044	0.9923094668140768	0.9994973935160576	0.999920130555675	0.999876273738532
LMO3	5.97842491709023	6.00238891669001	0.257354060440433	0.959084392086792	0.2478534638853239	-0.4360762250188499	-0.8263992079420028	2.09880275606307	0.431457685916766	1.28662412122385	0.4446270331403649	-0.8133786287055079	-0.262285608975753	0.0502529999136692	0.671301608673881	0.2145275162062399	0.662075118654655	0.427328609132644	0.796132498376255	0.9992194662447044	0.8190010139576032	0.9994973935160576	0.999920130555675	0.999876273738532
MRPS10	4.01489595874007	4.11717684759596	-0.236263769481403	-0.0867504614683237	-0.125200336044646	-0.4824054665402709	0.41364022260279	2.34158253228444	-0.578311668426299	-0.175014014599746	-0.3228917810594149	-1.26256550723731	0.213438490198166	0.0321422046705911	0.570271836589261	0.863022566715405	0.7506267514627192	0.2236815643003219	0.8335994909565451	0.9992194662447044	0.984276211596035	0.9994973935160576	0.999920130555675	0.999876273738532
RSF1	5.64922664124605	5.04540554826868	0.361061737161813	0.13201327690935	0.079436976249303	-0.0811564140187495	0.489786060719205	4.66556101968096	1.5161005352305	0.451511957330184	0.350200008877653	-0.363564316705295	0.408074491361153	0.0001924454748179	0.146858997182408	0.6570134528540029	0.7302531097444279	0.720418339039548	0.6880321194561919	0.9992194662447044	0.9506523600725244	0.9994973935160576	0.999920130555675	0.999876273738532
VPS13D	4.48120362129511	5.384278864514871	-0.541732536103895	1.06319677798571	-0.0394749762459091	-0.225655690002582	-1.35236666203201	3.2630279564848594	-1.41586109886967	2.26835168447515	-0.1107480889541619	-0.652126930464295	-0.740335116150781	0.0043196021835705	0.173887529491347	0.0358471912325065	0.9130416232938392	0.5225603484560639	0.468644346766201	0.9992194662447044	0.6114911647613103	0.9994973935160576	0.999920130555675	0.999876273738532
CELF2	5.49075245430777	5.2749685138213	-0.0362669837651073	0.400192883754284	0.0099551534363581	-0.0010406011595819	-0.0133013302169097	4.859907096455441	-0.155310769792275	1.36171052485864	0.0456149169726021	-0.0050595600342876	-0.0113341054779455	0.0001280383607515	0.8783801399463521	0.190405826827718	0.964176248614177	0.9960261857780772	0.9910934622291392	0.9992194662447044	0.8073892322681772	0.9994973935160576	0.999920130555675	0.999876273738532
FAM120A	5.44733529782336	6.581127885986231	-0.173806306601195	0.6776036040525639	0.241586852358396	0.0189665762399999	-1.62614065477309	5.06891267881379	-0.611545142876171	1.92994487712991	0.900926999196378	0.0735858812213071	-1.13201499187602	8.094317928264979e-05	0.548515514796095	0.0695646032592726	0.379612862459924	0.9421946149172672	0.272488074376843	0.9992194662447044	0.6855672177814498	0.9994973935160576	0.999920130555675	0.999876273738532
R3HDM1	3.35400031505741	3.2840931586960203	-0.3223280275135919	-0.468879720305189	0.167252038131553	-0.202017625584881	0.364462374262727	1.6178790009405402	-0.686434889779391	-0.823588553777747	0.3752428119928179	-0.465629690010877	0.163738698637161	0.1234009991833609	0.501239826331929	0.420952153496076	0.71191514060173	0.6475171710345811	0.8717777196928579	0.9992194662447044	0.905705195035154	0.9994973935160576	0.999920130555675	0.999876273738532
COL9A2	3.35638152744247	3.727064881401661	0.8121525032223059	0.0715702686562924	0.0248606783701111	0.216814765922964	-0.794019899241328	2.3419662003595	2.1561262261487	0.147106121466398	0.0651967184462076	0.5932897250852829	-0.449262163352938	0.0308818466866497	0.0448503465585387	0.884683421430558	0.9487360130168572	0.560368977739035	0.6586049977391409	0.9992194662447044	0.9862617920108884	0.9994973935160576	0.999920130555675	0.999876273738532
KITLG	4.54602087022308	5.47057110831962	-0.531027935880596	0.907426994159064	0.609868211593383	-0.285645922132748	-1.5164618222831898	2.90106806175174	-1.2247098244211798	1.74980017133975	1.54640212969816	-0.7259374505716769	-0.7268032999637071	0.0095234002288061	0.236471335519072	0.0971809914919337	0.13940834773188	0.477210919248861	0.476693124958336	0.9992194662447044	0.7264187449058678	0.9994973935160576	0.999920130555675	0.999876273738532
ERCC8	2.09330074298149	5.534582070098809	-0.973469420141624	0.0805002061841004	1.01207480369513	-0.659712406278603	-3.7393829080917103	2.45991649924103	-1.75098981818831	0.130540205674312	2.04708179486604	-1.34686062313204	-1.53543499154346	0.0243327160493433	0.0971303361870572	0.8975876196804421	0.0559875811743623	0.196594890120674	0.142711568331867	0.9992194662447044	0.9873763112123304	0.9994973935160576	0.999920130555675	0.999876273738532
H6PD	4.05573185860177	3.83448887040307	-0.2383046353804189	-0.114557959035548	-0.203886261619165	0.219730859680015	0.813853434170918	1.7011649790845	-0.45998058912703	-0.174082884918921	-0.402884806201336	0.468586292140495	0.334826385721074	0.106220959620154	0.651194834548667	0.863756989669745	0.692150373403433	0.645553871056168	0.74190246132996	0.9992194662447044	0.9846793082734532	0.9994973935160576	0.999920130555675	0.999876273738532
VAMP3	4.616160727027349	5.6769516372074005	-0.0925864072495701	0.19634211645095	0.181487062803166	-0.225413689727058	-1.07147780638996	2.92607830328427	-0.207503403434516	0.362168036026933	0.4328640108523139	-0.543703115816799	-0.49876913578164	0.0090221485285873	0.8379462677107671	0.72144354989923	0.6702556855102321	0.5933167116876171	0.623982326328987	0.9992194662447044	0.963142935681226	0.9994973935160576	0.999920130555675	0.999876273738532
PER3	3.5246434959853303	3.50409904119183	1.2122604463921298	0.332282669611742	0.370585537606142	-0.379285920629918	-0.732877697986982	1.27900679688019	1.95911301032793	0.414243577057065	0.5922996395610439	-0.641200708598598	-0.243420512635635	0.217155113513133	0.065867943704893	0.6836138467172621	0.5611029652892099	0.529993456910384	0.810475905881609	0.9992194662447044	0.95679086377871	0.9994973935160576	0.999920130555675	0.999876273738532
EPN3	2.8203100435259505	3.04835975206783	0.56316385123331	-0.7715536782016159	-0.0627938341759485	-0.400955398159427	-0.393734769514486	1.50123362832788	1.30480330858376	-1.38711940895908	-0.158891482005039	-1.1067597067625	-0.1872501132088599	0.1508565129308869	0.209316524433106	0.183104635154224	0.875696393832728	0.2845504823538499	0.853755661459016	0.9992194662447044	0.8022519266563407	0.9994973935160576	0.999920130555675	0.999876273738532
LTBP1	1.86949624212513	3.0547069466577703	-0.91246447699668	-1.10272764955743	-0.251676387352492	-0.212215229987421	-0.155392607059266	1.39842171983567	-1.67691321681284	-1.76806456929361	-0.514611263379656	-0.4351009404884171	-0.0653263696709378	0.178979313435646	0.110839705516003	0.093995785674548	0.613085733881528	0.668661209292827	0.948634221450232	0.9992194662447044	0.7264187449058678	0.9994973935160576	0.999920130555675	0.999876273738532
RCN1	5.62388354042264	5.701766663511269	-0.555433915779729	0.0727429625331644	-0.268938850622175	-0.16969229538389	0.305849144327034	4.37995740168917	-1.9288812867902496	0.20903391575378	-1.00198948851475	-0.646676298613552	0.212690339420898	0.0004620579825625	0.0697587728706147	0.836770836449729	0.329788826877066	0.52637786895831	0.8342425610135451	0.9992194662447044	0.9793895157102136	0.9994973935160576	0.999920130555675	0.999876273738532
RFC2	3.47728197556278	3.61959351800762	0.032522861090248	0.258082751717442	-0.662957887920921	0.178873348030378	-0.298073353550343	2.01075576533249	0.0793332750767538	0.49695214637271	-1.667759651331	0.492560771960253	-0.151780583814379	0.0596188740718095	0.937653152601372	0.6252498805039289	0.11319854922756	0.6286571669086329	0.881082422853936	0.9992194662447044	0.9421672807566384	0.9994973935160576	0.999920130555675	0.999876273738532
ARID1B	4.07002949283535	4.49141504362306	-0.1855508617536519	0.298016418328947	-0.403704274281398	0.0649816830563343	-0.4113986136139289	2.6952691305459	-0.4772746223400549	0.6130699191798311	-1.0801435499546	0.182844598281654	-0.2231910266158989	0.0147995792216131	0.638910286470059	0.547499045175835	0.294339137483152	0.856963624545343	0.8259001212012321	0.9992194662447044	0.9285261361577573	0.9994973935160576	0.999920130555675	0.999876273738532
CLPTM1L	4.402400484695789	6.15728660982082	-0.53327526233553	0.2214251731207689	0.125078098951752	0.203123701029276	-1.96451900324837	4.9924710098994005	-1.89786024553936	0.651517676982354	0.480123648785045	0.816945910244922	-1.44704741372406	9.556212047890832e-05	0.0739638651192614	0.522944458332968	0.636948820101005	0.425228118329102	0.16508166996051	0.9992194662447044	0.9259229002939096	0.9994973935160576	0.999920130555675	0.999876273738532
NEDD4L	7.175830617382821	7.46131714700095	-0.0524690175051857	0.8491962951681271	0.2253311806160119	-0.0830125541666132	-0.880411637581376	4.33671068656178	-0.140857987091853	1.88821047870258	0.6538768224260021	-0.241293796907381	-0.4615009387398279	0.0003974137534097	0.889546507089141	0.0752246579057595	0.521457986979353	0.812054701809511	0.649967522946822	0.9992194662447044	0.7006285131145561	0.9994973935160576	0.999920130555675	0.999876273738532
PPP1R3F	1.3782039549164	0.164631800881535	0.131627786548957	-0.102300433582993	-0.156428465741947	0.523616325965926	0.906964081652067	0.0696149981085527	0.245669600702641	-0.148366938717908	-0.291871685211839	1.06989637479843	0.353908128697167	0.945272898719279	0.8087586781232191	0.883704762331232	0.773814171292153	0.299948455481159	0.7276788764843499	0.9992194662447044	0.9862386215704076	0.9994973935160576	0.999920130555675	0.999876273738532
HEXB	5.03825489030754	3.2258328121479	0.175141269222203	-0.0054322958494385	-0.096364520462324	-0.0689161428320079	1.9509867517195505	2.0218175306521298	0.498575262222156	-0.0125305376659749	-0.2867213741205789	-0.2104439724214169	1.10556796217862	0.0583175824949083	0.6241162388553281	0.99014017980647	0.7775999106393309	0.8356850364537808	0.28347211247595	0.9992194662447044	0.9982605634057216	0.9994973935160576	0.999920130555675	0.999876273738532
PTCD2	1.56855705399692	0.7713281671689929	0.120932629840248	-0.11159165750573	0.8284806099474791	-0.0641587372357563	0.372680972978171	0.313765506931495	0.207322155352147	-0.165686756531993	1.55101471245456	-0.12302650267069	0.139337663008712	0.7573063237296629	0.8380981940768979	0.870250315322044	0.138302330301572	0.903533915566479	0.890735674236957	0.9992194662447044	0.9858060289659156	0.9994973935160576	0.999920130555675	0.999876273738532
KIAA2022	2.00063092124407	2.3040172456377404	-0.150631275722933	0.0498304976452648	0.0509746796512377	-0.6720950973624119	-0.280868894499973	0.772472619442707	-0.2140660182354789	0.0601265315754031	0.0790755449678822	-1.10780462997311	-0.0870961591866425	0.44997315706471	0.8329243262709001	0.952718878031693	0.937896001018326	0.2840223088588919	0.93160542456112	0.9992194662447044	0.9944247545761136	0.9994973935160576	0.999920130555675	0.999876273738532
JKAMP	3.90456344462723	3.96020532606385	-0.1454424662721219	0.386243071798779	-0.479626699746372	-0.7181996763861519	0.43769632265754	2.56002837893364	-0.404600754599053	0.8645755794560759	-1.36245602976548	-2.11408049831447	0.2563563482068189	0.0196824846479379	0.690538433217031	0.3986475830238989	0.18985968134528	0.0487258831677299	0.800582710274847	0.9992194662447044	0.8998050059177737	0.9994973935160576	0.999920130555675	0.999876273738532
DKK3	1.4123075247156498	0.716982390691165	1.41951787328432	-0.179039199884473	-0.585527927233788	-1.24278992817636	0.5182244144717439	0.2257831066905439	1.95132945830522	-0.1920032974421189	-0.816029021057528	-1.82396013671782	0.151455125221931	0.8239351322575991	0.0670215080932187	0.849892303432282	0.4257826562412871	0.0865479602839527	0.881413780968228	0.9992194662447044	0.9822282093578406	0.9994973935160576	0.999920130555675	0.999876273738532
ARHGEF5	3.18092976564752	5.78127347808345	0.266916240366423	-1.2124286230340702	-0.454894121130796	-0.8491632833391771	-2.09559693610462	2.4714165819324	0.503900307851653	-1.8548192753534296	-0.92497470791004	-1.87382810709632	-0.8940350268105921	0.0244775766893078	0.621005904472709	0.0813937753722953	0.368834793416977	0.0795969796420936	0.3846283082932429	0.9992194662447044	0.7061759252276151	0.9994973935160576	0.999920130555675	0.999876273738532
NFE2L3	1.63215868439511	-0.647274708600615	0.856955483622835	-2.1108775177087	0.0112502937194475	0.442689475323392	3.12710845943769	-0.3869305998305329	2.23944884164572	-4.2579259765927	0.0298685126137661	1.27417850113203	1.73344951461867	0.7033770384535379	0.0380803837104556	0.0004734024884948	0.976509305306261	0.220302281848451	0.1009082944261609	0.9992194662447044	0.3649197187508132	0.9994973935160576	0.999920130555675	0.999876273738532
MCUR1	5.0680209567181	5.3372327941154	-0.3561824758867589	0.0678098369500943	0.0184923852073324	-0.0135983693936837	-0.153507646249112	3.44351714179886	-1.0194318457652298	0.161086775931893	0.0574733286253776	-0.0428775305714125	-0.0896243317035325	0.0028981076527283	0.321505146222418	0.873819266002592	0.9548013635949972	0.966271222067261	0.929575474380251	0.9992194662447044	0.9861674537007644	0.9994973935160576	0.999920130555675	0.999876273738532
LIMA1	5.195563608948111	5.49147277256929	0.308996705739166	-0.559810383697056	-0.518709776197415	-0.364869226652002	0.375180629661112	3.61022534199916	0.898514697029877	-1.32673749088274	-1.54742004014129	-1.11101413572149	0.22265703533892	0.0020011552132528	0.3807735671200989	0.201182133967385	0.139163637336344	0.281183083184708	0.826309448274111	0.9992194662447044	0.813471657257287	0.9994973935160576	0.999920130555675	0.999876273738532
LETMD1	4.18981330388465	2.99169681256652	0.13520806189158	0.3997424627993429	0.2454678821039539	-0.546512003870004	0.908386639267144	1.81817866909189	0.3783609201742879	0.8908488065280591	0.7219449290441691	-1.7009673197143	0.5072177532137411	0.0860073822002374	0.709780003680653	0.3848845809451729	0.4807325797639279	0.109238601351996	0.618786336889969	0.9992194662447044	0.8945216142357809	0.9994973935160576	0.999920130555675	0.999876273738532
SLC4A8	2.29641034319022	-0.287013185941298	0.359670809162756	-1.021947460478	0.1356556993425569	0.3183787151060679	3.1687137813852297	-0.1083176671273399	0.586547815275502	-1.31833679982952	0.226544438975917	0.573801627540207	1.1277210268826798	0.914948440123036	0.5650603031148399	0.204269741142897	0.823570664741057	0.574293411307728	0.275914191958735	0.9992194662447044	0.8137364933958788	0.9994973935160576	0.999920130555675	0.999876273738532
TNIP3	1.93354195163172	8.326895373594871	-3.10754012458224	-3.9205791841364	1.02775390859138	1.20232324496184	-3.4688635764050297	1.4338497726835902	-2.03512633326915	-2.38033225145439	0.812416268658163	0.988337471311722	-0.56002544726884	0.1687626054504089	0.0569061012550067	0.0286027761646181	0.42762039534622	0.337341670729807	0.582633036915957	0.9992194662447044	0.5961923550814447	0.9994973935160576	0.999920130555675	0.999876273738532
MAPK9	3.26474708062856	4.8500297050603605	-0.6309654817957011	-0.531452371011393	-0.0973241355504365	-0.1112914013982839	-1.0746877628163	3.2860721059454305	-1.74481199778026	-1.22543246480057	-0.28906299304544	-0.341802759940488	-0.664637538907949	0.0041055757447488	0.0980670128016437	0.2362056154279839	0.7758360122224921	0.736457478037862	0.514707806685852	0.9992194662447044	0.8244218647206185	0.9994973935160576	0.999920130555675	0.999876273738532
BCAR1	3.40496659465787	4.52169697060617	-0.303370598964603	-0.497789537161354	-0.2013762574325349	-0.0434398692827467	-0.598067454109926	3.0152869631117003	-0.870738517634205	-1.13485631711533	-0.6058448567725789	-0.142160390483825	-0.372037990492739	0.0074552328249247	0.395796697834228	0.271566869023698	0.552888539649868	0.8887129307413921	0.7145712867511821	0.9992194662447044	0.8491609087975207	0.9994973935160576	0.999920130555675	0.999876273738532
FAM160A2	3.4527613547817	5.36805946881899	-0.32364962574947	-0.98166032355037	-0.1999781013437339	-0.363562502355698	-0.9720219041124492	3.16421257692706	-0.784325438383484	-1.98668792229732	-0.512464356344836	-0.962848764936264	-0.5242396445252311	0.0055697349961835	0.443064071242137	0.0624017464886247	0.614653366734894	0.349158838129074	0.6067043112659921	0.9992194662447044	0.6771371115633757	0.9994973935160576	0.999920130555675	0.999876273738532
HERPUD1	7.213773975984429	7.62874185090953	-0.2907226470136099	-0.7360483163500279	-0.182063603444722	0.0306592779482804	0.210081031178767	6.52293015637887	-1.1505183878285	-2.44473417721732	-0.7765827118621591	0.132436649157403	0.162631831895024	6.23724999499753e-06	0.2649868755567749	0.0251954346509337	0.447543300022667	0.8962200202037349	0.8727845023837142	0.9992194662447044	0.5769106418856235	0.9994973935160576	0.999920130555675	0.999876273738532
HOMER3	2.08106689452272	1.6732383638440702	0.0484384037617756	-0.0859448207789394	0.359482504009414	0.3153097909071879	0.120672412945801	0.787597790160563	0.0936345963605922	-0.1379066092966979	0.7481942368262109	0.673647162353501	0.0517416410718954	0.441180535699237	0.926433808332077	0.891845223257139	0.464007396332994	0.509094182859712	0.959304444217679	0.9992194662447044	0.9868134589579004	0.9994973935160576	0.999920130555675	0.999876273738532
PIK3CB	2.93088654698439	3.07201149515913	-0.45523429085	-0.814889962337317	-0.337489084357093	-0.767413544857327	0.9854259166970172	1.4274553077217098	-0.8670863988460159	-1.31495899859926	-0.68788863522192	-1.56551064138399	0.419864806297173	0.170567775323749	0.3973067412163339	0.205030924244185	0.500292165561974	0.13487410779914	0.679553204020657	0.9992194662447044	0.8137364933958788	0.9994973935160576	0.999920130555675	0.999876273738532
CYBA	7.59743839941771	6.88153635362514	-0.141094054244566	0.171340502797216	0.312507903148269	0.0431969915396478	0.826770286821877	3.52401488380323	-0.339047991708734	0.337296001987465	0.8168940306279191	0.115978800157001	0.3853402518017059	0.0024366378168324	0.738518307445675	0.7397957499598101	0.425094919645244	0.909041113034554	0.704607795279057	0.9992194662447044	0.9661133564484076	0.9994973935160576	0.999920130555675	0.999876273738532
THOC3	4.03301866245177	3.1848367271524	0.950031026253758	0.2233500492881639	0.154906342855334	0.2236701036740319	0.248548280331269	2.17190282600224	2.94992780486785	0.526786450725226	0.478323284976441	0.742566730412858	0.154779828988218	0.0435327195435547	0.0086461436654393	0.604774810204373	0.638399283497369	0.468030700460275	0.8787763346511959	0.9992194662447044	0.9383431387956386	0.9994973935160576	0.999920130555675	0.999876273738532
HEBP2	5.91856708436353	6.55323760924713	-0.0959882722014597	-0.260655958434826	0.0317989521866176	0.578652532857522	-0.521810675466828	3.66245934429451	-0.2444137490540589	-0.534422507189917	0.0866089071748186	1.66867609018948	-0.268215018842661	0.0017951727786259	0.809716106855965	0.599611276438723	0.9319932371667552	0.113793281935202	0.7917229025243921	0.9992194662447044	0.936503694209498	0.9994973935160576	0.999920130555675	0.999876273738532
MPHOSPH9	2.02733606669051	2.54566603482378	-0.418054509692986	0.29360397845525	0.477584717064178	-0.707258992787648	-0.597736290583845	1.1778910023106002	-0.782405092200782	0.473908143960664	0.96374695759737	-1.42678307928572	-0.253519979973323	0.254993243880763	0.4442270069852659	0.641264188914177	0.348793661362631	0.171745531229311	0.802879856294196	0.9992194662447044	0.9466520009969214	0.9994973935160576	0.999920130555675	0.999876273738532
PLEKHA5	4.65898821257786	3.59500175691553	0.187904425224401	-0.382869462182524	-0.2074653777107	-0.316551808372601	1.60603479159608	2.2230417441892003	0.516250971348257	-0.8532182649323921	-0.587345752095469	-0.918479924062884	0.8988755437004492	0.0392603421959779	0.6119631250348371	0.404749549111183	0.5642672911133539	0.370512066153947	0.3805864368390689	0.9992194662447044	0.901143082515804	0.9994973935160576	0.999920130555675	0.999876273738532
PRSS8	5.79488538189091	5.286820351453651	0.329676692649715	0.452033723782252	0.0194643219142337	0.1169133287713669	-0.1246937471681	3.82248476657178	1.1635673052566498	1.24403269594662	0.0740110167877165	0.473459446568444	-0.0870581719508	0.0012939931527952	0.261150761293615	0.23056376746771	0.941929486906443	0.6423845688980611	0.93171010546414	0.9992194662447044	0.8224609620187592	0.9994973935160576	0.999920130555675	0.999876273738532
SIKE1	3.517424726435089	4.29361839365756	-0.0176914045147185	0.32318281409045	-0.465891104758585	0.137731526080199	-0.929941290011788	2.7179192301156	-0.0472945087285991	0.6791685727042571	-1.2636136332745702	0.3950122767662309	-0.5315617169944029	0.0141041074628929	0.9627992976443248	0.505671226723705	0.222489933869865	0.697475613347694	0.601528757642157	0.9992194662447044	0.9233924625848654	0.9994973935160576	0.999920130555675	0.999876273738532
RRP12	2.76551360016671	3.45062624917189	-0.162864134908658	0.236099644887002	-0.8488328190178481	0.623693667433335	-0.7151235994138059	1.5590805320415402	-0.308537055677946	0.341104014446129	-1.61340745114344	1.2922408754493002	-0.291503339904396	0.136385913939162	0.761216001797087	0.736974599628889	0.12404980138329	0.212618133340105	0.773999078429125	0.9992194662447044	0.9656526049156012	0.9994973935160576	0.999920130555675	0.999876273738532
FNIP2	5.17797999633209	7.7077402928696594	-0.0251998647567994	0.618499680177533	0.503829201413736	-0.248298369064611	-3.120982487292149	3.4977556102045	-0.0511181913307006	1.02951386395587	1.09210123766208	-0.555555831120276	-1.2798346022024298	0.0027223961419123	0.959800221600028	0.316960630697863	0.289221285721265	0.586256749710084	0.217272378675161	0.9992194662447044	0.8695778696905381	0.9994973935160576	0.999920130555675	0.999876273738532
MSMO1	5.291624400101401	4.99686579777409	-0.27125739040193	0.7574154836110629	-0.496079335859546	-0.141417925750679	0.227056958926232	2.22859369449166	-0.541876128792229	1.20708542629622	-1.02332407936858	-0.303998062310954	0.0912887480397638	0.0388265865358109	0.594548860437852	0.243023125740765	0.319711788625344	0.764615590378516	0.928271412692121	0.9992194662447044	0.8285027223024264	0.9994973935160576	0.999920130555675	0.999876273738532
TTC17	4.97467574976792	5.07200128957328	0.0145765915025955	0.7246260619810692	-0.0372963191916682	-0.203350515465343	-0.355604869433159	3.66841437548156	0.0468552347188749	1.87787205259458	-0.1264383892223509	-0.705055282250201	-0.231671886101271	0.0017580653126418	0.963144551772066	0.0766986843239223	0.900786562437255	0.489799593921625	0.8194061416868008	0.9992194662447044	0.7006285131145561	0.9994973935160576	0.999920130555675	0.999876273738532
FOXN3	5.73343835089807	5.433682268454441	0.298379358942533	-0.691484713498714	0.0931174695349516	-0.113487440851213	0.702366630520326	3.5791083241027897	0.9074587056685248	-1.7181217788631695	0.298425864047458	-0.379056000442584	0.420292352629269	0.0021466522440643	0.376175832007995	0.103122815442705	0.7689501293871221	0.709806746295774	0.679320399811219	0.9992194662447044	0.7313074670688523	0.9994973935160576	0.999920130555675	0.999876273738532
AKR7A2	5.080565044026019	5.18098394029801	-0.202689625798095	0.5845993997277061	-0.2412999771893189	-0.1922236971987689	-0.1295055257252	3.2456914270025896	-0.564385132559559	1.31936114102124	-0.7123192604284179	-0.5848959563449639	-0.073278051096588	0.0044878031937204	0.5794576939048779	0.2035857161142	0.485398670906274	0.565878086897553	0.942393017856174	0.9992194662447044	0.8137364933958788	0.9994973935160576	0.999920130555675	0.999876273738532
MRTO4	4.28288190512693	4.13961004301619	-0.0890369232640767	0.425220833261452	0.348314733242049	0.0513281693742033	-0.1819345677807239	2.84561882980304	-0.276053378887805	1.0565545319783	1.13926851477322	0.17729465295373	-0.113882609222708	0.0107549551207192	0.7856995300170091	0.304694337607411	0.27012078545295	0.8614402755267649	0.910620524864286	0.9992194662447044	0.8640953272487676	0.9994973935160576	0.999920130555675	0.999876273738532
USE1	4.57894768702928	5.21548833278017	0.194957835988296	0.0858645407754372	-0.0901770491633984	-0.154386747666427	-0.5782847475958129	3.0374828419224	0.504088086848911	0.1782769082358649	-0.239134179374415	-0.428245224014006	-0.304819207557488	0.0071484258371847	0.620330081422986	0.860507147516163	0.813704468023734	0.673824798748105	0.7640124040828019	0.9992194662447044	0.9840897537857958	0.9994973935160576	0.999920130555675	0.999876273738532
LAMA3	2.214268385714	0.0793943790457557	1.11285914048598	-0.372095022696027	-0.0174700202582046	0.629630025044839	1.76613328668835	0.0298652691945952	1.82492325332327	-0.454118741860004	-0.0273031653929243	1.08286333445033	0.60678919184549	0.976503274563348	0.08476587207432	0.6551773906511761	0.978518365408486	0.293879293935291	0.551605193012813	0.9992194662447044	0.9506015224885012	0.9994973935160576	0.999920130555675	0.999876273738532
AP5M1	3.3423659986045497	3.63460783784924	-0.59754730221817	0.0516121087578519	-0.6730373262463011	-0.407278777916753	0.390704623437036	3.05017019492042	-2.10227320026089	0.14727742676076	-2.4497606920998902	-1.5636366352740498	0.298767963106968	0.0068898887793158	0.0498677871437116	0.884550155509759	0.0247556986758354	0.1353132551717059	0.76853890804027	0.9992194662447044	0.9862617920108884	0.9994973935160576	0.999920130555675	0.999876273738532
ANAPC4	2.96334509361722	2.9588594545291205	-0.355996061065968	-0.0695141056889258	0.5885741287208239	-0.0455579022597633	-0.236650627078128	1.7015011068281498	-0.8952544113793179	-0.145428300699044	1.59589222928545	-0.129016612324909	-0.124398592073221	0.106065630786254	0.382628646396254	0.885991968016743	0.12796370508145	0.898923190019431	0.902381671276284	0.9992194662447044	0.9865487391084308	0.9994973935160576	0.999920130555675	0.999876273738532
KCNQ1	4.07583425220356	4.261379841019029	-0.0800300323735351	-0.583833429364979	0.155267096407678	0.508393643063225	-0.0905178824918255	2.8760507459885902	-0.2318198607782219	-1.3864392750293502	0.4791096306004	1.59830439207734	-0.0553060144045318	0.0100516578916954	0.819292951969745	0.182547063857269	0.637629530933514	0.127380889692602	0.956503930929687	0.9992194662447044	0.8022242703984283	0.9994973935160576	0.999920130555675	0.999876273738532
TRAPPC3	5.102705101140001	4.89351939112424	-0.182737006064213	-0.0982762526740583	-0.0210070792351892	-0.0962878042785836	0.403162849389327	4.48151584364673	-0.778897510071842	-0.336628987198995	-0.0966255629892111	-0.471893920680522	0.354123462225855	0.0002931463784064	0.446892288390053	0.740510547999178	0.924218025024516	0.643388760613693	0.7278226975285359	0.9992194662447044	0.9661133564484076	0.9994973935160576	0.999920130555675	0.999876273738532
THRAP3	5.78977163239139	5.849732605391281	0.0974047976480306	0.0417549536574059	-0.291661800277489	-0.1062154081391459	0.0952675855992164	7.14261429612592	0.544306533332751	0.189254019212246	-1.69352018168692	-0.640599891841835	0.105067056027175	1.56084027792148e-06	0.592921773260872	0.8520292938693579	0.1075971403188369	0.530302960851373	0.9175276563447008	0.9992194662447044	0.9826171728158908	0.9994973935160576	0.999920130555675	0.999876273738532
PHPT1	7.168924220020031	6.43573172788228	0.3668191004596189	-0.246984131957468	0.10608274698427	0.0483285203497666	0.8108322656945028	5.19488730479741	1.38068559060077	-0.7695011828762031	0.4258506111362999	0.194851959442446	0.5906274342895911	8.2452890038968e-05	0.184283772379369	0.451721963308399	0.6753437064254799	0.8477819767084351	0.562785730175543	0.9992194662447044	0.915128267721836	0.9994973935160576	0.999920130555675	0.999876273738532
LY75	2.2767916984975	0.68135744881339	-0.5499923170619699	0.126560407808085	-0.464037425480229	-0.39433496772128	2.11140305227653	0.40087943937463	-1.36905624488103	0.2581771201604539	-1.19459823609764	-1.05233388685715	1.13618648827022	0.693227466103832	0.187824246040121	0.7991990674104251	0.2477483557219239	0.3065691447237849	0.270779984010533	0.9992194662447044	0.9733915140417552	0.9994973935160576	0.999920130555675	0.999876273738532
ARID4B	5.2728733807054	6.26834578410272	0.0139323657637938	0.0058635703019382	-0.3619076846023679	-0.136600960015862	-0.73922895680859	3.79256639142392	0.0373698591308005	0.0127779592833117	-1.0082295565132902	-0.393734437328409	-0.4038987043876649	0.001603311571123	0.9706031015090022	0.989946170132149	0.326860688904704	0.6986226668628139	0.6915933704904461	0.9992194662447044	0.9981913090138184	0.9994973935160576	0.999920130555675	0.999876273738532
OPN3	2.53031237826827	3.67424258669193	-1.02707758211016	-0.0956400601432017	0.2156248773855429	0.129635134989811	-1.07366191336467	1.7601024474622602	-1.99277537946136	-0.159129739775058	0.471890492131112	0.292719353141712	-0.469879450271474	0.0953730072392754	0.0616716442250776	0.875338548377176	0.642674912842057	0.7730842546972341	0.644083615284043	0.9992194662447044	0.9861674537007644	0.9994973935160576	0.999920130555675	0.999876273738532
SDCCAG8	4.81293187929662	5.2443096313025	-0.087655371707109	-0.198532735927411	0.130280473955667	-0.355744023292087	-0.181107227706406	3.22833375968089	-0.239075408614327	-0.447559109456175	0.3760937649408529	-1.05252923298655	-0.100998171855253	0.0049227078810526	0.8137615980676509	0.659834006952458	0.711259124259012	0.307616583033204	0.9207159981125907	0.9992194662447044	0.9511469936513132	0.9994973935160576	0.999920130555675	0.999876273738532
HHAT	2.0114833008867903	2.8980395286171605	-0.205090886031248	-0.417909277792336	0.1799970934587169	-0.5264436559742101	-0.639990774931143	1.04941934549971	-0.300437581090588	-0.515366252826354	0.278430278739614	-0.81054439712744	-0.212065322295111	0.307871758336838	0.7672857521873679	0.6125687156932739	0.7838553842474679	0.428214461595497	0.8344388836704129	0.9992194662447044	0.9403048101439376	0.9994973935160576	0.999920130555675	0.999876273738532
KIF1B	3.47148254535567	2.92522124760365	-0.218273405641024	0.0580295223002861	-0.2875961797614609	-0.40896495879382	1.0388220635751402	1.82743261649167	-0.595182884461374	0.124911317764128	-0.7915618067981272	-1.20361644543869	0.595995695799085	0.0847591500587406	0.559509548007968	0.901979656635828	0.440762238668815	0.249419732952128	0.559733751759964	0.9992194662447044	0.98782382759271	0.9994973935160576	0.999920130555675	0.999876273738532
FOXC1	2.82075128753037	2.42307774396449	-0.0051227360716127	-0.8893867919200219	-0.748313985611111	-0.0575553894657243	1.31359128438978	1.56933567274701	-0.0136869117597519	-1.90252337097293	-2.048059761966	-0.1647314490905159	0.775498635445661	0.133981472166616	0.989230328912632	0.0732253766478615	0.0554291445019612	0.870991190556875	0.448114513875117	0.9997628984918177	0.6959437572832143	0.9994973935160576	0.999920130555675	0.999876273738532
TBC1D22A	3.388367958526	2.2940391498834702	-0.0117984297696152	0.340783095619513	-0.152821458335003	0.20886304004075	0.8936007071866441	1.83079582990917	-0.0405132414695862	0.927317874822918	-0.5427685697370229	0.782598904403636	0.645981214295324	0.0855144470257396	0.968137009306971	0.3660631875196199	0.594132330037719	0.444460219588414	0.527082373097328	0.9992194662447044	0.8921185728565355	0.9994973935160576	0.999920130555675	0.999876273738532
SYNE2	6.2932670444935	6.71122821065956	-0.139757258000213	0.614350572633968	-0.30910901389703	-0.265316202984736	-0.4846221922445279	4.3753395678737	-0.411770191244398	1.48245107403126	-0.965377166682047	-0.840910442799057	-0.284726270443854	0.0003648356978659	0.685369735602646	0.155516818083384	0.347148000008074	0.411430253931491	0.7791037679898749	0.9992194662447044	0.786608207240206	0.9994973935160576	0.999920130555675	0.999876273738532
PLEKHH1	1.86014768515573	2.02299229245417	0.0158717845232505	0.401060162490315	0.8941518893934691	-0.0263402724415363	-0.883606085953946	0.692246000474958	0.0226839864035368	0.488787373033777	1.3852725966960902	-0.0421208010978112	-0.283407885975285	0.4977015234578329	0.9821607771310408	0.630987064030886	0.184377201524816	0.96693733306989	0.780450021314022	0.9997628984918177	0.944106245519066	0.9994973935160576	0.999920130555675	0.999876273738532
ATP9A	3.2547136222093904	3.31232377623626	-0.2258764935827019	-0.518672118756375	-0.253400773091118	-0.439128270560699	0.708408617391081	1.94131430553908	-0.558977277159077	-1.05631499124517	-0.651948517984449	-1.16213492102755	0.3782495880527839	0.0685425876169052	0.583134063539197	0.304822258385873	0.522752657231697	0.26254373804381	0.7097293205886009	0.9992194662447044	0.8640953272487676	0.9994973935160576	0.999920130555675	0.999876273738532
FAM168A	2.2980867463515096	2.06564777580536	0.101105171270838	-0.428570950537902	0.135845109427512	-0.866465458558961	0.742577144709558	0.8996731576990359	0.179427209457612	-0.634339452711317	0.250751507029707	-1.5909244786181	0.296043738408426	0.380173022360229	0.8596065922111701	0.533839080196499	0.8048461920906559	0.129035848598482	0.77058502270372	0.9992194662447044	0.9283262422101634	0.9994973935160576	0.999920130555675	0.999876273738532
RELT	1.01384032909707	1.04494016221963	0.452381831848443	-1.95414624151633	-0.255183418242147	1.8702997296015096	0.1521414303802359	0.3930820839294439	0.699846448269462	-2.35890744422906	-0.4186891840922511	3.03125032316437	0.0516073400645297	0.6988754399370329	0.4929696929068849	0.0298334908562827	0.680396695698912	0.0071800117276378	0.959409974852138	0.9992194662447044	0.5990383159454351	0.9994973935160576	0.999920130555675	0.999876273738532
GALC	2.6187538158794	3.59183687208454	-0.206550645819224	0.300843535506638	-0.0427675733061003	-0.213115976925745	-1.0966817139159302	2.03760578584041	-0.473499418187316	0.564627584167062	-0.101603448071592	-0.5215250698197921	-0.5640528424643461	0.0565639551676551	0.6415488890085339	0.579296208488232	0.9201947054145552	0.608358979603296	0.5796790536724389	0.9992194662447044	0.93393247728037	0.9994973935160576	0.999920130555675	0.999876273738532
NOP58	5.34364901677364	6.42651008159527	-0.237065333031107	0.6043358877020121	-0.368936377135308	-0.1265252442980869	-1.21759068916168	4.63365639115256	-0.760265006485838	1.57202427656135	-1.2414467706771102	-0.439798484366972	-0.79262062641645	0.0002064052133507	0.456939766907406	0.133357011473769	0.230375695368968	0.6653180967792579	0.4383216589175471	0.9992194662447044	0.7634185009636029	0.9994973935160576	0.999920130555675	0.999876273738532
SZRD1	4.82478238864598	4.96043104456617	-0.165408365999262	0.484700259955675	0.1358549496039759	0.130624268921686	-0.439580190072825	3.5784297770033	-0.541653962832052	1.28213614331739	0.4703104025940939	0.473583742237287	-0.287072388128809	0.0021720363624935	0.594745550073256	0.216066160310641	0.643800705184964	0.6418184767463679	0.777342633555011	0.9992194662447044	0.8190010139576032	0.9994973935160576	0.999920130555675	0.999876273738532
CUL1	4.0939689731319096	4.21437120587474	-0.139353545018804	0.876472124678777	-0.0692703861949764	0.103245361407834	-0.631363394799	4.36309192225751	-0.624860512319023	3.1591873102152097	-0.328906592980114	0.5076928130326389	-0.5900175532063311	0.0003748615495618	0.53990361934959	0.0054278379310686	0.746022185306864	0.617833207343772	0.5625132566387809	0.9992194662447044	0.4955005688184002	0.9994973935160576	0.999920130555675	0.999876273738532
FAM114A2	2.83641432724416	2.1905972696830003	0.2429828312999999	0.372540282243611	0.408443391813686	-0.0387129362822883	0.1573035497795619	1.23322942708645	0.573671008010176	0.7166341090560558	1.01419260313539	-0.0976920510505312	0.0801326798428739	0.233353173368333	0.5732892467104301	0.482795526747225	0.323930377632157	0.923256439960044	0.937015944754832	0.9992194662447044	0.9220273865762038	0.9994973935160576	0.999920130555675	0.999876273738532
CYFIP2	3.5719757075753	2.8290680603277005	0.344627528190855	0.6829121980608102	0.14860481245715	0.0258391357578385	0.0127070953312144	1.82599952013826	0.9981430772120872	1.53153821165283	0.433629852587007	0.0807342976082117	0.0074796816962377	0.0845332008831762	0.331604059519423	0.143022804778338	0.669847532843203	0.9366037949472272	0.994116215005603	0.9992194662447044	0.7769983251770063	0.9994973935160576	0.999920130555675	0.999876273738532
TAB2	4.28197706082785	3.94925005824582	-0.301532098728749	-0.0025367552034586	0.0712122902291452	0.0436016871933805	0.3930429666159221	3.0614803547680496	-1.02098037948361	-0.0070783955124304	0.2601518775050069	0.16309790735999	0.276300620386127	0.0067219370592737	0.320790802892659	0.994430165605971	0.797699181009108	0.872258514428615	0.785464640313718	0.9992194662447044	0.9992810396737952	0.9994973935160576	0.999920130555675	0.999876273738532
GINM1	5.061745142463169	3.77490124151039	-0.100895818607319	0.502295985159654	-0.240312305667886	-0.042155115664585	1.25807792346997	3.00777443065665	-0.363052951337889	1.45772052497577	-0.9114975798636809	-0.165122457077566	0.905748476826852	0.0075565418511054	0.7207937428685319	0.1621443384377699	0.3740794102065229	0.870687894424427	0.377033931968469	0.9992194662447044	0.7906033430665557	0.9994973935160576	0.999920130555675	0.999876273738532
EIF2AK2	4.7046947427818	5.38610281349695	-0.545870873471718	-0.208718327965198	-0.149921695618936	-0.275062193923935	-0.0804668288566835	4.94267974327426	-2.21466850982773	-0.6975396629171688	-0.652243767480255	-1.26358972439018	-0.0676346911433497	0.000108006221925	0.0401116457666017	0.4943853587018439	0.5230921155295071	0.224544487851546	0.946857664329301	0.9992194662447044	0.9220290386636918	0.9994973935160576	0.999920130555675	0.999876273738532
USP36	3.62067216629326	5.13439125502721	-0.427427663216201	0.0536873317318813	-0.704699329588522	0.270368464920922	-1.43256313382139	4.20437789303686	-1.46503770398847	0.145843155958477	-2.47389756408882	1.01716971738134	-1.06394551625448	0.0005330099475067	0.16015972697182	0.885666046847713	0.0235498160982888	0.3225506973330769	0.301418847189354	0.9992194662447044	0.98651550216953	0.9994973935160576	0.999920130555675	0.999876273738532
KMT2C	5.371227186447849	5.875932933879759	-0.161518366835685	0.0267913540823371	0.107108779260748	-0.183697434921408	-0.3963385705121429	4.61695572365775	-0.580142955405263	0.0783637240631559	0.410177690360706	-0.737345737486146	-0.2838049001394579	0.0002208978696063	0.569145493563077	0.938403640730872	0.6871306047829611	0.472755985676471	0.78003482724125	0.9992194662447044	0.9923094668140768	0.9994973935160576	0.999920130555675	0.999876273738532
MCOLN3	0.896370030126651	-1.62031778508297	1.3438014584282898	0.3545646563419861	0.8524825728270501	0.216467431442563	1.13407563461233	-0.472542359444977	1.75158417972956	0.3705590158725039	1.14868398978206	0.303323995642796	0.3031794029645839	0.642239304428392	0.0969445295669649	0.715301050085201	0.265908812282953	0.76536411306714	0.765312035598033	0.9992194662447044	0.9609781828461088	0.9994973935160576	0.999920130555675	0.999876273738532
PUM2	4.643225872303231	5.42469524547709	-0.649249126452469	0.308605016976	-0.0826614733765146	-0.23687979854835	-0.641750675979448	3.07723989319717	-1.59432250965112	0.630965915442986	-0.220613704893938	-0.647806672159304	-0.33025393363621	0.0064945446487444	0.128271596255217	0.535993152295142	0.8278762202524509	0.5252874914654	0.7450208814833321	0.9992194662447044	0.9283262422101634	0.9994973935160576	0.999920130555675	0.999876273738532
MRPL43	5.61128193085782	4.88203525382213	-0.0475557723336026	0.0858062677602994	0.0734468399625436	-0.1098732383319919	0.891417425435833	2.4593765403244503	-0.1087245041978369	0.161560490513496	0.180688208813471	-0.273533838304223	0.405509652824196	0.0242684989683919	0.914623866935004	0.8734515885021239	0.8586311498620189	0.7875568187804809	0.6898823025984531	0.9992194662447044	0.9860866086587804	0.9994973935160576	0.999920130555675	0.999876273738532
C4orf27	3.92168586331975	2.8267153278487496	0.1026011758997419	0.0002357288156061	-0.261752102661242	-0.55632045391623	1.52578481764289	1.28420873135379	0.20283999495033	0.0003799874429089	-0.538588161038061	-1.1808460318388998	0.629736914282735	0.216785511308752	0.8415605640538859	0.999700993894638	0.5969234962888361	0.254112758843403	0.537400960305901	0.9992194662447044	0.9998751972494896	0.9994973935160576	0.999920130555675	0.999876273738532
ZFR	4.64503346015945	3.70136600079927	0.173282074010215	0.310271638554276	-0.338092394172468	0.130176827253684	0.845915407363192	2.65480169796787	0.553543526694196	0.7819275970298879	-1.102602023187	0.444876992592701	0.547024013576646	0.0161243855894666	0.586702103372992	0.4444217662926049	0.284724443347693	0.661711969630324	0.5910803013500021	0.9992194662447044	0.915128267721836	0.9994973935160576	0.999920130555675	0.999876273738532
ZNF280C	1.52178382208985	0.659993070679566	0.137388883435113	-0.92793658194738	0.0531523233900291	-0.0820828976846952	1.2915620270998702	0.291082131858396	0.245428105440938	-1.39352708295093	0.100885063488615	-0.155414752692317	0.522120810380483	0.7746481459942349	0.808930348527958	0.180429864310879	0.921036585339963	0.8784311627706891	0.608391373414112	0.9992194662447044	0.8006173946222448	0.9994973935160576	0.999920130555675	0.999876273738532
RC3H2	3.5945420628728098	5.00462301160566	0.120806827198768	-0.639164262840982	-0.4362747836673039	0.527409319326608	-1.1713055691998502	2.32330740911179	0.234466076581238	-0.98264644974321	-0.8578640583739849	1.0816372591963002	-0.491364215230087	0.0320760983804906	0.817269484241519	0.3388059959456829	0.4022462003680611	0.2936924167214509	0.6291066012377	0.9992194662447044	0.8814255236415562	0.9994973935160576	0.999920130555675	0.999876273738532
IL17RB	1.2859214866986202	1.56908998623962	-0.1569471052367569	0.683548881288353	-0.0277219305271281	-0.4130717943147489	-0.8717707635193219	0.494391436438851	-0.209352074458605	0.7659413328643991	-0.0389009673789339	-0.608946859754549	-0.254408206133218	0.6270735505934161	0.836556537267707	0.45366322310713	0.969411517841487	0.550811357574966	0.8021785758383891	0.9992194662447044	0.9160734341425688	0.9994973935160576	0.999920130555675	0.999876273738532
TRAF3IP2	3.4474502614051903	3.27419111904859	0.122323300510285	0.302240258006192	0.6400951868460261	0.989763661980044	-0.80688227003817	1.61435476871899	0.2607793568739719	0.510101820527304	1.4521400904115	2.3293623027245096	-0.358492421166862	0.123843342550166	0.797222761264428	0.6161781536764	0.163671393374526	0.0316839304675716	0.72414494196829	0.9992194662447044	0.9403048101439376	0.9994973935160576	0.999920130555675	0.999876273738532
GYG2	1.60300140338916	-1.2110048209798998	0.768432193576084	0.221230402601011	1.6596615815586102	0.242827433824162	1.5877091322570902	-0.5819561385866879	1.62741440377431	0.386810200735153	3.64942499244189	0.545825712778521	0.696757924665771	0.567814473851913	0.12119644494842	0.7034405635123989	0.0018411918374362	0.5923918285875501	0.4949079978942099	0.9992194662447044	0.9582925815837162	0.9994973935160576	0.999920130555675	0.999876273738532
DCBLD2	3.53508833726162	4.53333509849529	-0.307440338782453	0.8165276152868051	-0.133974718209846	-0.336286402067295	-1.3293174960575902	2.9028837739626097	-0.8316613973710001	1.79389457225457	-0.380098939001056	-0.990192829518506	-0.7714369883593499	0.0094861218543318	0.416497120677254	0.0896463625304834	0.7083198294267121	0.33520484270943	0.450457214821428	0.9992194662447044	0.7264187449058678	0.9994973935160576	0.999920130555675	0.999876273738532
SERPINB3	3.44649489603714	2.67059751898886	-0.160054527212262	-5.77627365423301	-4.13616367878569	-1.45708236666821	7.3710364102657	0.382861508099236	-0.0937330163761193	-2.72081332485307	-2.34056648353389	-0.841594261835298	0.975732408369666	0.706359471735601	0.926392597925963	0.0146834833006397	0.0318335994467446	0.41184649168999	0.342263613640262	0.9992194662447044	0.5397304892346559	0.9994973935160576	0.999920130555675	0.999876273738532
SOAT1	3.56140726664317	4.6418994583148	-0.977851128836365	0.0891603490253123	0.074276171269694	-0.242232546514787	-0.8542507615362429	2.9834678539717103	-2.61496631517145	0.2036199578976839	0.22007681088901	-0.720099440787747	-0.499314797826883	0.0079665825378291	0.0175383107451184	0.8409347737166349	0.828288020077369	0.480710866202192	0.6236054985119319	0.9992194662447044	0.9801044206161734	0.9994973935160576	0.999920130555675	0.999876273738532
PKP2	3.6357435515715	4.16598644213288	-1.2963454013455502	-0.167343222702606	-0.518740154188329	0.13450588644196	0.8981757887981421	1.62868329723674	-2.1705515301269203	-0.228639482366456	-0.9155246888752042	0.254581926510337	0.3397354951917069	0.1208808218095419	0.0446133023350318	0.821865058950768	0.3734597726087829	0.802305515299273	0.738450012262442	0.9992194662447044	0.9763531975075922	0.9994973935160576	0.999920130555675	0.999876273738532
GDI2	6.151298819399071	5.128322480163111	0.0334660201623521	0.124537698050923	0.447796570822038	-0.319128295085175	0.940212316797472	4.38191339446677	0.135230833265375	0.414364609725264	1.94028630148568	-1.41393216277005	0.726616305988208	0.0003638130727912	0.893933696391643	0.6835303971136971	0.0682660888348056	0.175695698818308	0.476815079752565	0.9992194662447044	0.95679086377871	0.9994973935160576	0.999920130555675	0.999876273738532
PRDM1	1.4376498056165798	-0.1944846968146389	0.2775295512542159	-0.620016951135525	-0.9193386527837908	0.647504931052638	2.1993212202403702	-0.105762704636719	0.63592373443325	-1.09345562690082	-2.05338488495922	1.58109117668206	1.09506527407695	0.916940816998234	0.53290649635455	0.288614055728589	0.0548660238522965	0.132292782296589	0.287990845354232	0.9992194662447044	0.8581322080863761	0.9994973935160576	0.999920130555675	0.999876273738532
ATG5	4.3520975284809	5.00507339310271	-0.0996479811741367	0.0343433576016111	0.103596365267386	-0.0419876963805759	-0.623285670406207	3.4444496590926	-0.298572075395686	0.0842880215682545	0.328023746849113	-0.135833914246428	-0.387959409453464	0.0032352451913908	0.768711969233935	0.933758361951548	0.746761081294506	0.893533009669601	0.702972293430156	0.9992194662447044	0.9911793838101352	0.9994973935160576	0.999920130555675	0.999876273738532
PITHD1	4.54830471414853	4.30721657546331	-0.18107651444747	0.4322689788705871	0.242297725866625	0.171989173314375	-0.1421780852703399	3.04049268763731	-0.56396913537653	1.09784811988969	0.8122919706912529	0.593527630708196	-0.0907994926341447	0.0070368322532056	0.579734823125134	0.28674018205382	0.427236934374734	0.5602132441146309	0.9286547202773308	0.9992194662447044	0.8572156834905224	0.9994973935160576	0.999920130555675	0.999876273738532
MTA3	3.9144070067069103	3.95969121629958	0.0306056483135016	-0.0378737744691173	-0.12269527993906	-0.1602386433062	-0.0059860704527379	1.96182647248488	0.0672996326718109	-0.06629030420295	-0.276124559605013	-0.3833789835893089	-0.0026955286969841	0.0654501630741285	0.947090119364143	0.947877522258111	0.785615117615125	0.7061779975772141	0.9978789473663	0.9992194662447044	0.9939808352934862	0.9994973935160576	0.999920130555675	0.999876273738532
USP13	2.83666527728467	2.02338691326781	0.556016972262557	1.59712394085745	-0.0038135231029552	-0.63943078397937	-0.2713835119943589	1.2396496806883	1.55191735402815	3.4141783888801003	-0.0107545084210094	-1.9415771826763	-0.1537373300452259	0.231087841037523	0.138611788097239	0.0031145295332154	0.991545305997958	0.0693332301725813	0.879629554266595	0.9992194662447044	0.4788533708184073	0.9994973935160576	0.999920130555675	0.999876273738532
ATP11B	3.67485114958357	3.6021110731117303	-0.153735745063048	0.0979425590840573	0.335710693540345	-0.197617189790264	0.0153575152179651	2.03600115290925	-0.368653772484742	0.195127472025553	0.862313957781924	-0.508096034425559	0.0078639363248597	0.0567399873746055	0.7166860647486679	0.847478780550159	0.3998578749519289	0.617556036211788	0.993812053523899	0.9992194662447044	0.9813121612021096	0.9994973935160576	0.999920130555675	0.999876273738532
LAMC2	2.34913908223371	5.75550604957679	-1.92679776738298	-1.25938514465075	-1.3511327343481698	-1.0144626060767	-0.9024413753302192	3.1396438290030004	-4.1161497013018	-2.27004323362131	-3.01681132084737	-2.38005551678419	-0.475810442663357	0.0056684238245704	0.0007095331182854	0.0361537658039539	0.0079374183968825	0.0297574044184444	0.64042129597535	0.4681499514447703	0.6132199145873724	0.9994973935160576	0.999920130555675	0.999876273738532
CDK14	4.23197231021373	2.4952351141315003	0.135173669815647	0.0938205570201899	-0.260461535115124	0.0164734810551104	1.8247572407438504	1.10399684976102	0.26921049925326	0.149520050221272	-0.536553362024936	0.0360046307836555	0.7330214874495491	0.284593545572109	0.7908570972090909	0.8828068690073722	0.598153617213294	0.9716951329849072	0.4731872789959699	0.9992194662447044	0.9861971357400332	0.9994973935160576	0.999920130555675	0.999876273738532
SEC61A1	5.69450531774966	5.170846792878719	0.0006416727033171	0.6554702063473861	0.2273228236820489	0.296421841629515	-0.0762023105553226	4.42238470221724	0.0025733422686449	2.11005429671695	0.964830928640156	1.31499206081839	-0.0589230904280297	0.000330976371213	0.997975239469143	0.0491336938467796	0.347567517577082	0.2061228472854639	0.95366260510902	0.9997628984918177	0.6539297963595401	0.9994973935160576	0.999920130555675	0.999876273738532
PPP1R12A	4.614064570357759	5.46803764147072	-0.416786930060317	0.468146730454547	-0.1238101720548109	-0.15563321270627	-0.8684336680851391	4.751701040851	-1.5706249406095	1.4501566705621298	-0.501828722505984	-0.646547829067838	-0.68254357788005	0.0001593562857544	0.133681718644239	0.16421696958896	0.621870793327604	0.526083614910268	0.503585407763825	0.9992194662447044	0.7906033430665557	0.9994973935160576	0.999920130555675	0.999876273738532
RASGRF1	1.59165164087551	3.00336939179286	0.456011304048459	0.8903830231031209	1.15274843994539	0.135085923694037	-3.02816064054472	1.4648466364730302	0.8812247308433409	1.44514913166437	2.34733443418847	0.2750066742199279	-1.3361910495393998	0.160211295137701	0.3898117061865661	0.165600999032339	0.0305459949665183	0.7864428850987429	0.198134591721806	0.9992194662447044	0.7911860150142099	0.9994973935160576	0.999920130555675	0.999876273738532
CROCC	2.55122015918868	1.81338905828545	0.8859131016967771	-0.178063921121277	-0.523953087656535	-0.4698095619063799	0.3202779036306279	0.8473796804970409	1.95324660624445	-0.2912304449210969	-1.19380639277589	-1.19135247167743	0.144256292969075	0.408061917312741	0.067614120933844	0.7743613398937871	0.249790240282411	0.250873171466168	0.8870744720520759	0.9992194662447044	0.9711012532633304	0.9994973935160576	0.999920130555675	0.999876273738532
POLR3E	3.50708363949857	3.45024580427715	0.387115692163377	0.517648003450005	0.115118672387268	0.385784930018705	-0.5782027710109681	2.2167300219741897	1.09093846581834	1.13067084201796	0.327363188022541	1.18000916625004	-0.338488659143	0.0397753596539198	0.2898414059239489	0.273036753053276	0.7472582572533241	0.254339596001495	0.738978402646761	0.9992194662447044	0.8515700764100756	0.9994973935160576	0.999920130555675	0.999876273738532
ATP2B4	3.29696084290802	2.84852133388185	-0.315043144583455	1.1386150163823	-0.123390854249916	-0.12612589244097	-0.158803732484744	1.2092242862320302	-0.5727712683967271	1.66377918441327	-0.2371913599420939	-0.253676809913442	-0.0610479970138309	0.242220704805415	0.573885447537703	0.113468608180646	0.8151869370109871	0.802620182083375	0.951993720296934	0.9992194662447044	0.7369137742335046	0.9994973935160576	0.999920130555675	0.999876273738532
ZC3H11A	5.00008552244358	5.67281549377778	-0.5733813413358578	0.391027107661661	0.228908383898346	-0.145489715866953	-0.7501719600829971	3.7008916570995	-1.64569679468808	0.93814577686249	0.7212586917068079	-0.464670783054214	-0.4432618234153689	0.0016354083734556	0.117174978891273	0.360588208979471	0.480014677954317	0.6477386484152281	0.662857944780115	0.9992194662447044	0.8907379269361849	0.9994973935160576	0.999920130555675	0.999876273738532
RIOK2	3.3256100598071803	4.1556878492477205	0.262063738055148	0.0733362070938029	0.0934754364312272	-0.29565950732484	-0.9855409260787128	2.8517263899102496	0.7478665197253449	0.1695698029032279	0.274510880558209	-0.8819550406631629	-0.612106781454158	0.0105923249462327	0.46420019703508	0.867239651775351	0.786817810402955	0.389427101866079	0.548122018253259	0.9992194662447044	0.9853099960291772	0.9994973935160576	0.999920130555675	0.999876273738532
YIPF1	3.384912648100149	3.2938130097207496	-0.226292975104253	-0.671320891351698	-0.7284547501820269	-0.1805384106668	1.07936072660356	1.98836392435047	-0.581435278388039	-1.36526585770349	-1.8778569617225096	-0.4933991207376189	0.5928308551828471	0.0621960057568305	0.568157636295397	0.188991015223522	0.0767008544793629	0.627696479722779	0.560669419420205	0.9992194662447044	0.8073568911911932	0.9994973935160576	0.999920130555675	0.999876273738532
NDC1	2.46272177811671	1.09718012132855	-0.1696090624414159	0.0041927750688766	0.442725388203416	0.496722553305815	0.9322392429934572	0.6556811350881979	-0.4258012163443599	0.0086518934273468	1.20973434771481	1.39598315486267	0.506845886428429	0.52032270368574	0.675300582676695	0.993192044204897	0.242029647543002	0.179700798366601	0.61841557009847	0.9992194662447044	0.9989452908024254	0.9994973935160576	0.999920130555675	0.999876273738532
FLYWCH1	2.05262914466626	2.7356041134584506	0.50463487586057	0.4753735975927209	-0.7023038702406309	0.192493110034788	-1.26554204476878	1.54793418572668	1.22360451794457	0.865925747422318	-1.64009991893417	0.50773810912253	-0.662330821905388	0.139109017522462	0.2371568584350949	0.3979425073455029	0.119030511460946	0.6182165206802089	0.516478198545733	0.9992194662447044	0.8997340193909676	0.9994973935160576	0.999920130555675	0.999876273738532
UNKL	2.43282752488517	1.2192080691765	1.10273597312978	-0.8516357281744631	1.06988614653249	0.483080648460349	0.708599925473348	0.662563686455224	2.48580353534043	-1.54600759614072	2.5138951150518	1.12262696471102	0.3478662668835629	0.516004888443969	0.0229755420334492	0.139503291997987	0.0216723985905498	0.2763477291484569	0.7319755123672809	0.9992194662447044	0.7744574847309367	0.9994973935160576	0.999920130555675	0.999876273738532
TBXAS1	1.37320658551596	1.30018750934275	0.676716345197209	-1.5911337589336398	0.403982623600963	1.1462140325537098	0.0406259729654516	0.470693841212945	0.9926259899616658	-1.8733199069094	0.6272346581737049	1.76136660283691	0.0133293004991533	0.644411766322246	0.334065914168995	0.0774641558528446	0.541575018965357	0.0958751119450264	0.989522156190775	0.9992194662447044	0.7006285131145561	0.9994973935160576	0.999920130555675	0.999876273738532
PARP12	3.0255744177176203	1.8213164675433	0.0903004316326953	-0.425912857851183	-0.6085750291999661	0.656213347970001	1.4315187941156102	1.01659240178097	0.214403199601416	-0.7869577274791341	-1.47788141554008	1.69177160443709	0.7238768516102579	0.322817916618248	0.832642810282121	0.441545675019306	0.15672437357721	0.107928704652263	0.4784445388847579	0.9992194662447044	0.9148625851095916	0.9994973935160576	0.999920130555675	0.999876273738532
ALDH18A1	3.69144008756288	4.45265183287358	-0.324656144393002	0.0892789892348272	-0.13531237507319	-0.0839122482697726	-0.696726639228691	2.42022200013824	-0.7432581211835921	0.16750206373398	-0.326971570759356	-0.207721699391175	-0.34314300773058	0.0263103367065694	0.466916504543868	0.868842533588282	0.747461050978481	0.8377783528585111	0.735465961549628	0.9992194662447044	0.9853658464620696	0.9994973935160576	0.999920130555675	0.999876273738532
TARBP1	3.3449027008235896	3.5629298296556096	0.265525877248721	0.1619955971604069	0.819697549984568	-0.0480703747260738	-0.7330316101433789	2.78777316057892	0.8790019996517141	0.442688509230196	2.90357153279957	-0.16960538037354	-0.518243574595256	0.0121507818880014	0.390983808530412	0.6632649218860259	0.0094720383292049	0.86721207779173	0.610600240202275	0.9992194662447044	0.9522329425475368	0.9994973935160576	0.999920130555675	0.999876273738532
GATB	1.90820191241204	1.09099992679649	0.523895384686035	-1.26525723579535	0.0305102081071987	-0.1477604211989719	1.49386264480459	0.608383811675308	1.1942093543540702	-2.30828761210215	0.0698869841723456	-0.341327497410926	0.7599517731652949	0.5505336646010649	0.247896623905744	0.033068458965876	0.9450541908333442	0.7368091921941271	0.457122337225693	0.9992194662447044	0.6095059780826959	0.9994973935160576	0.999920130555675	0.999876273738532
MXD1	2.70197585976902	3.22042453688361	-0.365586072395642	-0.484501987810489	-0.273302033918521	0.6100396542904829	-0.462035246610046	1.51709853259572	-0.750521366878319	-0.791336357730491	-0.5855359083691559	1.4500394371857102	-0.1999488895133319	0.146652748993653	0.462856493761161	0.4391378334681899	0.565765373712542	0.166342531971954	0.8438234065405931	0.9992194662447044	0.9147792985274392	0.9994973935160576	0.999920130555675	0.999876273738532
CDK17	2.42560950293486	1.1158445856534398	-0.773533730719687	-0.421003914923039	-1.38308243656535	-0.533794328868642	2.76629748091652	0.6212349064466751	-1.8220616029104295	-0.796196965084773	-3.30188184041058	-1.3713431365748798	1.41364444701907	0.542233107750627	0.0851047059535958	0.43629315345634	0.0039648027717002	0.187123081425716	0.174528145874313	0.9992194662447044	0.9137034404414694	0.9994973935160576	0.999920130555675	0.999876273738532
DNAJC25	2.98207875008483	3.2982933638200898	-0.351217169997834	-0.251763701451059	-0.0418182125208769	-0.181065920555313	0.1729733104892659	1.41732245247551	-0.6302918488727021	-0.362768087040161	-0.0768596430191228	-0.358295205359081	0.0683499889424909	0.173517557092437	0.536477663552531	0.7210029564520849	0.939603709420488	0.72458206754082	0.946276396736054	0.9992194662447044	0.9630888767427588	0.9994973935160576	0.999920130555675	0.999876273738532
SLC2A3	2.41572960472969	1.42525321279038	-0.515168840246497	-0.310148701726825	-0.0718463132750392	0.179482216851153	1.24519066341513	0.4734847394478329	-0.714602765721041	-0.361600469191345	-0.110200183486382	0.282598843983733	0.377353706946818	0.641559158041355	0.484020008111891	0.7218604379457221	0.91346999467492	0.78070835595295	0.7103231200702029	0.9992194662447044	0.9631618138656975	0.9994973935160576	0.999920130555675	0.999876273738532
CTDP1	2.70759524977634	5.466410023930969	-0.735998456276442	0.0730703451589689	-0.229217940935496	0.265027295790922	-2.9524207720978097	2.78105767343759	-1.48625391884332	0.1234486366556509	-0.504072552158969	0.610039550559886	-1.36908369621899	0.0123266638805627	0.154517746615984	0.90311985786696	0.6203243867864239	0.549460418941094	0.187815816959938	0.9992194662447044	0.9879468309660616	0.9994973935160576	0.999920130555675	0.999876273738532
YBX3	6.74888261096454	7.78553934842928	-0.0830208872028884	0.5298340896396491	0.497645994498327	0.135855825937503	-1.61223406176887	6.5886878276668295	-0.3729435050806489	1.8837924117735705	2.43173705502512	0.6953095623048571	-1.4964640239217402	2.8495207755850295e-05	0.713996426019519	0.0774236308598136	0.0270923769350241	0.496810151202292	0.15389679841137	0.9992194662447044	0.7006285131145561	0.9994973935160576	0.999920130555675	0.999876273738532
STYK1	1.29144500644606	-2.73773184260831	-0.1120967437723969	-1.1087254069261	0.1970458311852369	-0.283851317338506	4.96360361677641	-1.1641726736949398	-0.208618208261008	-1.74210282425824	0.395529236367149	-0.5584109518200749	1.94035304567992	0.259553075329038	0.837088835819073	0.0985511545371646	0.6971008900223931	0.583444034967653	0.0681664402518148	0.9992194662447044	0.7264187449058678	0.9994973935160576	0.999920130555675	0.999876273738532
WNK1	5.218674342275889	4.94207531992575	0.0366922610271496	0.6181915208954599	0.227714248079312	0.204468107171494	-0.244118448503512	2.9365406740315096	0.0978968409397547	1.3358322714188602	0.648846367215354	0.598440941129841	-0.130822998004116	0.0088201191181274	0.9230961049880452	0.198249578712081	0.5246304673624029	0.557002076440136	0.8973663661989341	0.9992194662447044	0.8131887270844308	0.9994973935160576	0.999920130555675	0.999876273738532
CCAR1	5.1115664274327495	5.781901501980991	-0.143259263696461	-0.3777033416141849	-0.0248984558782189	0.0821759295109337	-0.408731346135754	4.65739429200216	-0.5187779602829861	-1.1214200035558202	-0.0950292040968462	0.3286501407786189	-0.298885527815875	0.0001981560866685	0.6102448802212421	0.276884378479918	0.9253460048544632	0.746428910887137	0.7684530925744559	0.9992194662447044	0.8523675187456975	0.9994973935160576	0.999920130555675	0.999876273738532
OGFR	3.9647123563092	3.2948182142422904	0.28360530347902	0.223252078493536	-0.158988924654178	0.6150086726542989	0.158743266177996	1.5940628222771105	0.628245067831967	0.378679233369314	-0.3650062141941079	1.54447517795881	0.0708754835825176	0.128492992429496	0.5382473177334671	0.709455831612169	0.720014094478356	0.143088443454068	0.9443770729662758	0.9992194662447044	0.9594016825439036	0.9994973935160576	0.999920130555675	0.999876273738532
GNA15	4.10576840565225	4.3876560148673205	-0.424503232361584	-0.3403224675357479	0.0070897500671601	0.6054231402915339	-0.0739453125629747	2.07443813087465	-0.8887161740325941	-0.569161901314541	0.0158401507634359	1.46082417490447	-0.0322256425631389	0.0527331397352666	0.386118941611332	0.576328835156224	0.987546932367451	0.162712446246036	0.974663984297058	0.9992194662447044	0.9335013267118611	0.9994973935160576	0.999920130555675	0.999876273738532
PIGV	2.85768645633582	5.256535344872179	-0.6727286780049521	-0.790812535140636	-0.280817732266751	0.254126696335158	-2.1032548766434	2.64790501982092	-1.44830611378744	-1.40650773149087	-0.6491277055938061	0.6285382633261349	-0.974808563109546	0.0164096479452439	0.164977003513033	0.1766655668557279	0.5247615355152689	0.53828803893638	0.342973537069417	0.9992194662447044	0.797025474578009	0.9994973935160576	0.999920130555675	0.999876273738532
PTPRU	3.8339174610169	2.75555281738266	-0.0394225296822767	0.338142533752634	-0.422635368614261	-0.0123906947039713	1.0073039939186998	1.68478114204712	-0.1089899883583249	0.7372585737418	-1.20268058856826	-0.0383726952466672	0.563194393360287	0.1093409578743109	0.914430267193463	0.470485301504681	0.245139145674932	0.969839148110428	0.58037155847373	0.9992194662447044	0.9190770035416204	0.9994973935160576	0.999920130555675	0.999876273738532
SNRNP40	4.50434725351828	4.45008598188083	0.220126758355325	0.5452584215595979	-0.158108892523146	-0.1421062798207059	-0.233770127010968	4.86071299298576	1.05502598724231	2.08826891542752	-0.7811848086980219	-0.72480008684065	-0.230164314046802	0.0001256207310615	0.305369472189421	0.0512536711630423	0.444847453482982	0.4778915915569	0.8205595554655629	0.9992194662447044	0.6588160815522883	0.9994973935160576	0.999920130555675	0.999876273738532
QSER1	3.00615145708394	4.5229384297649	-0.645650525261322	-0.410865054686025	-0.365102819855679	-0.3375973916287669	-0.769189411189495	2.68983703992359	-1.54195114513367	-0.827710131372585	-0.9405661345061328	-0.892767663380379	-0.418104281786169	0.0149711770449685	0.140482608716927	0.418673857328241	0.35937945321381	0.383762163818714	0.6808165163072571	0.9992194662447044	0.9042125217661722	0.9994973935160576	0.999920130555675	0.999876273738532
MPC1	5.0950744935853205	4.5169813453364105	-0.395981108214306	0.4364796168693329	-0.1220579982432209	-0.0399802920770719	0.58680860114407	3.2396484626241	-1.27224285546982	1.15121071776396	-0.423386739566467	-0.142560034850799	0.381111338328391	0.0045479301572586	0.219477401884883	0.264708710478403	0.677028876691598	0.888221303353173	0.707581598138577	0.9992194662447044	0.8450642523461047	0.9994973935160576	0.999920130555675	0.999876273738532
ACAA1	5.19819370266052	4.97145905818483	0.41781644037713	0.2193024820421439	0.137087728261877	0.0906532971317689	-0.378871244539182	4.980680965967991	1.9801501940149	0.8138534356248499	0.693368776083184	0.4884630691861629	-0.352693620168417	9.75974723788802e-05	0.0639820321535857	0.42663560136607	0.497986716963386	0.631923509029148	0.728839720378529	0.9992194662447044	0.90717379621829	0.9994973935160576	0.999920130555675	0.999876273738532
HDAC7	4.33861562795258	3.47006534568931	-0.0764148387266735	0.0875953135261133	-0.44110069908619	0.38414276056442	0.974140771604686	1.73801959791921	-0.1716240032416019	0.155970284879172	-1.0195522754195698	0.9518891526433472	0.442388054761247	0.0995606805661898	0.865663275542216	0.8777925425547729	0.321461177681414	0.354372328340831	0.663515742659431	0.9992194662447044	0.9861674537007644	0.9994973935160576	0.999920130555675	0.999876273738532
SPAG4	1.03032890058377	1.6241582779164	-0.253644710695305	-0.73055921710382	0.556744126969776	0.1517911810009719	-0.571355923338318	0.67183905216787	-0.41973659508911	-1.05942665324756	1.03178237245149	0.269345226977658	-0.216308059032808	0.510217964134874	0.679645172559935	0.303415699490651	0.315839118128534	0.7907273160318521	0.831180102834985	0.9992194662447044	0.8636483111472456	0.9994973935160576	0.999920130555675	0.999876273738532
NCKAP1	5.1904376672826205	6.091820497646821	-0.6553050444483339	0.217470189027261	-0.0155066652649447	0.0835382105133731	-0.850271591936855	4.10632767228092	-1.9913779637708	0.543781193756746	-0.0506602641423172	0.287949708959518	-0.521409062172575	0.0006628645658107	0.0619118566824374	0.593264217597135	0.960166006765298	0.7768846821603249	0.6084620771785839	0.9992194662447044	0.935058959953542	0.9994973935160576	0.999920130555675	0.999876273738532
MRPS35	4.91098714248458	4.029360906457041	-0.281621954190896	0.300731949021812	-0.175473127116523	-0.1198835051639359	1.07399495021376	2.1494957980379	-0.673518054415941	0.585699103159507	-0.44664503713325	-0.314044119831872	0.5186005792270679	0.0454421846249072	0.509174379683846	0.565349735890756	0.660458513581036	0.757098066501542	0.6103562134520369	0.9992194662447044	0.9307340702367768	0.9994973935160576	0.999920130555675	0.999876273738532
GUCY1B3	2.52585205231628	2.04768774602037	0.6734329438026979	1.2405437400706	0.6187439409526441	-0.370490154738009	-1.04032930227663	0.873878578360558	1.33681680239482	1.92117654761747	1.3066439615403	-0.833960677914162	-0.4123834957150759	0.393712333192425	0.198455764001272	0.0708854696372705	0.2089684020331	0.4161975459820879	0.6852477371656931	0.9992194662447044	0.6903355404674698	0.9994973935160576	0.999920130555675	0.999876273738532
SFSWAP	4.02556739962594	3.43229425114555	0.2350351754146149	0.57225285909213	-0.603472393416023	0.4762798283982079	0.2819724219830269	2.2514470266620097	0.6733430305407901	1.25665729569902	-1.7384850717190805	1.47475938508951	0.166384363734087	0.0370872212041805	0.509283109165387	0.224941749271312	0.0992008897968547	0.157553811573823	0.869709202732921	0.9992194662447044	0.8214973484628428	0.9994973935160576	0.999920130555675	0.999876273738532
TNK2	2.9552495706599395	1.60175355524068	0.6708504322813821	0.191910198153469	0.631318868107744	-0.010713325044155	0.7156320131247289	0.840813635685639	1.51482364172225	0.343592300253292	1.4707580828818	-0.025381117520455	0.339823735222344	0.411483081079467	0.147180088355322	0.7351336814658579	0.1586221197757699	0.980030241698608	0.7379224330117209	0.9992194662447044	0.96565085221809	0.9994973935160576	0.999920130555675	0.999876273738532
MON2	3.9461388405858497	3.4401399451944	0.0457577504318443	0.218753482311015	0.146332006865642	-0.1672145632412819	0.355980493825905	2.18994846341155	0.1308611178491319	0.502140382953888	0.4348787304459771	-0.5225576976913461	0.205851259148306	0.0419576293545131	0.897349065751055	0.6216559136225079	0.668839541710333	0.608020811227745	0.839217992246245	0.9992194662447044	0.9421672807566384	0.9994973935160576	0.999920130555675	0.999876273738532
CDH3	2.94797847179472	3.88721657501601	-0.193792118533027	0.150366700262354	-0.5445719077182241	-0.49454395640903	-0.547420673398539	1.81565317835135	-0.376133609529575	0.233270643561425	-1.05707641174337	-0.998223421720398	-0.231708906545386	0.0861199031811028	0.7112141660742409	0.8181834269161791	0.304458017011125	0.331402095875871	0.8193778233935981	0.9992194662447044	0.9759363574992034	0.9994973935160576	0.999920130555675	0.999876273738532
GPBP1	5.61283846110317	6.548548857409981	0.0121161427128595	-0.18167664443267	-0.0076152802731287	-0.323032608920176	-0.511487193706341	4.412576333980531	0.03695925074876	-0.449707422365264	-0.0245390936281283	-1.08957239815934	-0.313551256584006	0.0003380019087594	0.97092578683763	0.658300941406325	0.980702489098996	0.29134707844024	0.757532545048671	0.9992194662447044	0.9507086555545412	0.9994973935160576	0.999920130555675	0.999876273738532
DGAT2	1.1997603590227	1.652148561848	1.4498796211096	-0.556523004023586	0.258460698742958	-0.630914115170224	-0.893324967855085	0.579683322247661	2.09142622797084	-0.647961842646231	0.379385745133693	-0.94447384463807	-0.288994463195895	0.569375712518909	0.0510171854884131	0.5252511482913429	0.708935853335459	0.359310157132412	0.776062840325849	0.9992194662447044	0.9259229002939096	0.9994973935160576	0.999920130555675	0.999876273738532
ZNF112	1.05139723591959	0.514059847333962	0.41943830737112	-0.8853314407660601	0.0011141192146297	0.425558482781088	0.6437325235884069	0.2132071299900889	0.702104303877487	-1.23174197185946	0.0019874139265983	0.746807146256617	0.243702542438021	0.8335615725412321	0.491594097710471	0.233895289977218	0.998436134812588	0.464823772684582	0.810217126109557	0.9992194662447044	0.8224609620187592	0.9998144721130642	0.999920130555675	0.999876273738532
CS	4.38403792974455	4.3543968581928905	-0.162512800935546	0.218902961632112	-0.0367916754158802	-0.0050021968395983	-0.378057721387074	4.1690125180819	-0.743257205937742	0.790326446943438	-0.18330882315643	-0.0268443874036462	-0.349535309070041	0.0005965786349016	0.467684069104946	0.440296029465169	0.8568620497103531	0.978918199444926	0.731221141512321	0.9992194662447044	0.9148625851095916	0.9994973935160576	0.999920130555675	0.999876273738532
MRPS24	4.441786269934791	5.383800968802031	-0.8383233945316709	-0.673298511559725	-0.2990191632992169	0.548270777988973	-1.86773074251184	1.67496599841018	-1.55905603807201	-1.06451343518116	-0.7240356953056399	1.43734883053523	-0.596626511778834	0.1144844163153309	0.137942064878049	0.302435063315397	0.479391921368863	0.169733910300465	0.55895508760021	0.9992194662447044	0.863277762385892	0.9994973935160576	0.999920130555675	0.999876273738532
ELMO2	2.55367061849824	5.09308005060805	-0.8298963829551751	-0.18623474295147	-0.704056196690246	0.506860876865743	-2.50663265861204	2.94730805854819	-2.0412864652708502	-0.363053897195151	-1.80666076588085	1.46185299843727	-1.33520771294905	0.0086323246804154	0.0563399639791952	0.720804817944611	0.0881883081471696	0.162181385077623	0.198819996197037	0.9992194662447044	0.9629216822835684	0.9994973935160576	0.999920130555675	0.999876273738532
WAPL	4.664684447168621	5.93970044439025	-0.373439754831664	0.278879062139881	-0.0662620352630098	0.0443397016481066	-1.3807760429922802	5.253715095113151	-1.43283152444872	0.881442605220975	-0.273427160748297	0.188124533999128	-1.1057622406195	5.378842180287321e-05	0.169045980868887	0.389696940402609	0.787637519388602	0.8528836162863129	0.28339022227458	0.9992194662447044	0.8965221483561301	0.9994973935160576	0.999920130555675	0.999876273738532
VMP1	6.782686697564911	8.1823312260586	-0.5342173682454521	0.3302391281943239	0.430432276647364	-0.550008441892356	-1.28443864930206	4.71253298723041	-1.40714769632821	0.715282011398517	1.24032293272227	-1.63154173198004	-0.6772734512015811	0.0001765682643003	0.176627135282532	0.483619893859109	0.231667742229831	0.121518748411309	0.507204722062814	0.9992194662447044	0.9220273865762038	0.9994973935160576	0.999920130555675	0.999876273738532
APPBP2	4.01362823783464	4.84131674623937	0.301620208917792	-0.317414903945767	-0.0318323177744721	-0.28118362134428	-0.621417136275647	3.11844523030355	0.825182940194288	-0.7072483574339878	-0.0900260873539936	-0.806312404174417	-0.3617669366953189	0.0059348455588013	0.420069879313266	0.48846845574011	0.9292606819462528	0.43058752472146	0.7217381552722271	0.9992194662447044	0.9220290386636918	0.9994973935160576	0.999920130555675	0.999876273738532
POLD1	2.25645965025422	1.4704139310472102	0.541498427356658	1.16088025378053	0.191315788582379	-0.190016833996696	-0.396057148994349	0.863896594646968	1.43630771723793	2.3688035649895696	0.506915598005736	-0.549502969194563	-0.214775699965154	0.399083136607692	0.168541151633965	0.0292937607310028	0.618709071109782	0.5899540639215121	0.832483714405252	0.9992194662447044	0.5961923550814447	0.9994973935160576	0.999920130555675	0.999876273738532
EIF4B	7.10975540682956	7.37448350544698	-0.150752450063154	0.0688786468244747	-0.0337655919252322	-0.314644781603981	-0.0976866056739105	7.465421227380579	-0.6995931245211071	0.266796592870845	-0.168620046675425	-1.56937605191165	-0.0893250855359788	6.46837678084646e-07	0.493124169560018	0.7926583054469379	0.8679758161004879	0.133972075502989	0.9298099541012852	0.9992194662447044	0.9731303059111602	0.9994973935160576	0.999920130555675	0.999876273738532
GLTSCR1	2.1652441799259	1.29959743177862	-0.2262183001758719	0.2095796823628699	-0.477388278102142	0.259452418435191	0.7883387524530991	0.697047188022396	-0.503545038419576	0.375292433404132	-1.10735781432722	0.6403395265670201	0.384825302727271	0.494678241479785	0.620687776269475	0.711828732651249	0.28271833052359	0.530019666897901	0.7048759715692121	0.9992194662447044	0.9602956403708988	0.9994973935160576	0.999920130555675	0.999876273738532
SPHK2	2.67435396053868	-0.1173788035537019	0.223649601801681	-0.669851152252286	0.36803702013278	-0.6215722698403809	3.37459758351873	-0.0461561136225692	0.376795670986549	-0.9430306746258	0.6557989719483249	-1.08211628502626	1.20967804085399	0.96369405213112	0.7107306045528009	0.358151473746335	0.5202486082122411	0.29348523544026	0.242050733143647	0.9992194662447044	0.8883789811083678	0.9994973935160576	0.999920130555675	0.999876273738532
RPL18	10.956664922167	10.3980176997361	0.0671990430379301	-0.0328294038734961	0.0374285120102485	-0.0526564924540063	0.636210585428621	7.79153839406199	0.233826381926867	-0.0968087782338532	0.14115179933135	-0.196852863576293	0.431076970315421	3.56207447791643e-07	0.8177585156249321	0.92394801436066	0.889317722681686	0.8461483145109508	0.671530642069652	0.9992194662447044	0.9906761962642584	0.9994973935160576	0.999920130555675	0.999876273738532
CA11	2.65601095955316	4.48413042666057	-0.260481008607103	-0.5183544910311421	0.0904045416838651	0.185600538980418	-1.63841251709602	2.57776489797789	-0.6121286094344089	-0.994024030002446	0.222719384927321	0.476263223642658	-0.8575166929379141	0.0196137068471909	0.548164366665507	0.33338765652157	0.8263443508673359	0.63993291440683	0.4028697766526319	0.9992194662447044	0.8779947102530054	0.9994973935160576	0.999920130555675	0.999876273738532
ISOC2	5.31977249442683	4.737771922297929	0.5197766977861521	-0.0583614474787161	-0.052107530869607	0.314032734142672	0.480610920783051	3.2036120791051	1.62202050780873	-0.144242525060378	-0.166600952346742	1.05603010582389	0.293517775983233	0.0049455379163245	0.1222176187049469	0.886922343741472	0.8695496878465501	0.3056087071546189	0.7724846542069841	0.9992194662447044	0.9866762960638792	0.9994973935160576	0.999920130555675	0.999876273738532
U2AF2	4.54957768920963	3.3802623627638	0.0229774889446121	0.9942729014101628	0.236658638696186	0.167831612596082	0.4742076965625129	1.83610371831366	0.0557086379549216	1.93026835145781	0.6098790861445941	0.444490141600449	0.2321304280825649	0.0829168367360138	0.956187627207137	0.0694837002425942	0.5495643825532871	0.661986365253171	0.819055404172116	0.9992194662447044	0.6852816953671697	0.9994973935160576	0.999920130555675	0.999876273738532
EPN1	4.99159930101875	5.0025217096501295	-0.315472868715581	0.545846721724905	0.269857100835476	-0.2378777306317339	-0.2434852257583769	4.19323459881121	-1.1769033595803302	1.68447049497001	1.09270140132636	-0.976589328366506	-0.184629301940135	0.0005463690611767	0.254563219863939	0.10935081042419	0.288934245465426	0.34171589643759	0.855584045486347	0.9992194662447044	0.7337315924699319	0.9994973935160576	0.999920130555675	0.999876273738532
MED29	4.3471590586821005	4.30898265569394	0.0259944877160185	0.196061559704533	-0.40617318229713	0.119646195841014	0.0773949847184879	4.585345987243049	0.1233666202726599	0.73333100991446	-1.95945853953219	0.6169823715688729	0.0745409773419414	0.0002433727161153	0.9031946088661328	0.472802825017104	0.0657345714352765	0.5453953210543541	0.9414120296848678	0.9992194662447044	0.9201014638612722	0.9994973935160576	0.999920130555675	0.999876273738532
ZNF275	2.18866488017816	0.525973617374392	0.7798333863197721	-0.6362084232166221	0.0374848398756699	0.145022785097766	1.5004835759423	0.217329572586142	1.45547340932147	-0.92149508435195	0.0698934394961919	0.293415423186591	0.572369888156948	0.8304324074559709	0.163312186185381	0.3690272355466339	0.945099613191427	0.773040291955912	0.574724606803796	0.9992194662447044	0.8932307480269268	0.9994973935160576	0.999920130555675	0.999876273738532
MTMR1	2.8471987086075496	3.3039066866369105	-0.4284651492290929	0.301339729717331	-0.216861397053458	-0.0892223030690106	-0.4588644093974349	2.16532652412166	-1.16539231417441	0.6662037791836829	-0.615987988613468	-0.264627616774935	-0.273389305760795	0.0440407914801024	0.259071869918098	0.513729428539121	0.545613913131876	0.7943027326744408	0.7876661569398059	0.9992194662447044	0.9233924625848654	0.9994973935160576	0.999920130555675	0.999876273738532
GPC1	3.34116615821316	4.86914759494809	-0.581882647947648	-0.752508389643364	-0.8599776857578191	-0.295608576979294	-0.361038812911942	4.01561251125517	-1.9999678551773	-2.07621136528072	-2.98232634950298	-1.12131391913499	-0.272790134605304	0.0008136269024833	0.0608771516923538	0.0524752733491244	0.0080170753961717	0.277806427643133	0.788119550466049	0.9992194662447044	0.6598419715195585	0.9994973935160576	0.999920130555675	0.999876273738532
ADCK1	1.70876885729996	0.534188104183266	0.419627823288686	-1.23708320672358	-0.3241648904567999	-0.288935835546864	1.8507021248998	0.200218497882454	0.6796996833979491	-1.61706413768379	-0.54592154600515	-0.515628914256178	0.6396041355379279	0.843568110933104	0.505359349891511	0.1232570209535929	0.5919353030403879	0.6128577997408741	0.530691301267075	0.9992194662447044	0.7540563970809518	0.9994973935160576	0.999920130555675	0.999876273738532
HAGH	4.86578868321087	4.20731251797573	0.195496876661224	0.559645698590668	0.543550722379557	-0.107992193675221	0.1497368135027169	3.1176865698266805	0.662293644466708	1.54039242024908	1.95598922010814	-0.399402044789799	0.100231000559536	0.0094367274187822	0.5175251047411811	0.141145619297785	0.0663439930628508	0.6996920481264	0.921645372549714	0.9992194662447044	0.7757507983391151	0.9994973935160576	0.999920130555675	0.999876273738532
RNF4	3.68090278495054	4.10109447411405	0.0176607966033763	-0.118609556121449	0.0126982028522364	0.3945154435535429	-0.514519196921627	2.52455361405908	0.0463733397242692	-0.249548114492962	0.0349293756939523	1.12084093835085	-0.28608933239393	0.0211964526044175	0.9635233131391842	0.805762413816966	0.972520495257647	0.277087368889982	0.7780762297605641	0.9992194662447044	0.9742389047386628	0.9994973935160576	0.999920130555675	0.999876273738532
CASP8	2.7210105704780494	4.433487586434	0.505097241892118	-1.5428443289068705	-0.406893093584486	0.978028091534182	-1.06111807274666	2.10049407923092	0.9846132562147242	-2.2816067119832595	-0.768687873391511	2.02831996584568	-0.4579717929352089	0.0503050605289238	0.337886142793898	0.0349683520672344	0.452074993540306	0.058397511847069	0.6524607469765229	0.9992194662447044	0.6095059780826959	0.9994973935160576	0.999920130555675	0.999876273738532
LIMCH1	5.823697075916551	5.33526163373863	0.030945742002897	0.8742854351100859	0.132357498824621	0.0518483016096151	-0.0841048479549999	3.0483516392879504	0.0809141101847998	1.85866183185551	0.371808901334614	0.148583246873482	-0.0433265642067918	0.0069172720449626	0.936403149203864	0.0795055383571088	0.714375974138591	0.883534417413232	0.9659182304827372	0.9992194662447044	0.7061759252276151	0.9994973935160576	0.999920130555675	0.999876273738532
ASUN	2.5743245573147497	3.21245572094465	-0.36536011563809	-0.361589526986972	-0.669540872858801	-0.4205495637371439	0.0561598830600132	1.77336397483337	-0.824699251993059	-0.6613400294906079	-1.54659419325832	-1.01557292209182	0.0282973842739877	0.0930887527369067	0.4203374069904289	0.516771081512115	0.139362147279182	0.323290180291848	0.977736348140361	0.9992194662447044	0.9240259067254568	0.9994973935160576	0.999920130555675	0.999876273738532
TM7SF3	4.68338124917292	4.6780849586643	0.52106726195581	0.6905032619817271	0.425695130578644	-0.323488305466282	-0.7258934848768329	4.173536927104211	2.13877539831683	2.23274801395784	1.81326541437188	-1.44189368477784	-0.589376580166926	0.0005753618800974	0.0465685616009726	0.0385060780659441	0.0871088239139843	0.167689248422776	0.563130883930844	0.9992194662447044	0.6215835328347549	0.9994973935160576	0.999920130555675	0.999876273738532
DLX3	1.41130467612664	-1.17158914653515	0.74929800129138	0.523417184621803	0.8765660166038101	0.50406496429995	1.11461765893774	-0.4318966839236299	1.37276496890851	0.7439070616873571	1.77692879732735	1.10722038057747	0.385130988818993	0.6709471857106191	0.187338350783431	0.466765796362187	0.0939309609080285	0.284203902608907	0.704996426197907	0.9992194662447044	0.918978152840101	0.9994973935160576	0.999920130555675	0.999876273738532
SPA17	2.46469199175644	1.8952877335168	0.227232236483658	0.220700018468391	-0.347338083059396	0.10468747366951	0.450199657717553	1.21740927674481	0.6336430653724189	0.4751859241229679	-0.9611651478906708	0.322047021460097	0.266828126434996	0.239460719544591	0.534865510256002	0.640435714837728	0.351250417028883	0.752073266619353	0.79306279469302	0.9992194662447044	0.9465579527179512	0.9994973935160576	0.999920130555675	0.999876273738532
ST3GAL6	1.58042377154391	-1.27780759872698	0.623098925564879	-0.504633631864641	1.1049711972176202	-0.127671790833148	2.63226805831689	-0.4253230104347829	0.878863419461092	-0.6027965625526	1.70864199134272	-0.193992254752304	0.801929629589573	0.675642737632611	0.391056962209555	0.554163552021627	0.104703331024881	0.848354415153521	0.433053848304175	0.9992194662447044	0.9285261361577573	0.9994973935160576	0.999920130555675	0.999876273738532
ATP2C2	4.08509966324582	5.61096383863855	-0.104594231789174	-1.4228179155034302	-0.316455166996467	0.143118273541961	-0.391334935203974	3.22407888816894	-0.257862516985983	-2.83896522321336	-0.8031616706860609	0.38474131797084	-0.205452948726772	0.0047069115760175	0.7994408160336329	0.0109232958595158	0.432488928068885	0.7053217916695049	0.8395401402608441	0.9992194662447044	0.5254837705978465	0.9994973935160576	0.999920130555675	0.999876273738532
CDON	2.48661772200425	3.04188119652464	-0.398510035224334	0.0249348898785005	0.0321716645963768	-0.4583872816742279	-0.357518581084062	1.02769708269076	-0.5536281252975439	0.0290948644106841	0.0484258180085732	-0.706293508283168	-0.1102634041792959	0.3177053977464099	0.586645398240787	0.977109095635742	0.961910162832741	0.489047763468901	0.913420565162973	0.9992194662447044	0.9962341970750404	0.9994973935160576	0.999920130555675	0.999876273738532
TAF2	3.38056825027206	2.87806592768171	0.490950725991732	0.303504303101264	0.676281129621116	0.036772695620693	-0.1395444801113299	2.8377791883371	2.05872152687014	1.0361039479482	2.99379016580479	0.162824477999267	-0.1240059923909409	0.0109148648787571	0.0542930041648134	0.313873411515649	0.0077898777889277	0.8724706795106371	0.9026848106642108	0.9992194662447044	0.8694431208046798	0.9994973935160576	0.999920130555675	0.999876273738532
HIPK2	4.78856446795452	5.459782080522031	-0.68073845037724	-0.625588840849153	-0.855084228566093	0.0346768125093348	0.6897428614360881	1.9332804146171496	-1.05807697253458	-0.776675669678424	-1.37467026104738	0.0600766297903701	0.2238584935415319	0.0692324754432623	0.304191042395195	0.447437633160807	0.187440054623922	0.952835727424604	0.825520689374547	0.9992194662447044	0.915128267721836	0.9994973935160576	0.999920130555675	0.999876273738532
TNPO3	3.38496077954933	4.23466113478578	-0.54524600716243	-0.499516633582925	-0.452455625205824	-0.433387727206131	0.0455675278543626	2.7786543754264104	-1.51406241734056	-1.1396648501158	-1.30657702381944	-1.32729814368914	0.0273441540473288	0.0124049589674935	0.147464454800133	0.2693669121943339	0.207850572834438	0.202024666117975	0.97848612917886	0.9992194662447044	0.8470361921368121	0.9994973935160576	0.999920130555675	0.999876273738532
RFXANK	4.5090963204647405	4.03782273741884	0.202926446084838	0.149764114552158	-0.094322068653488	-0.323250329374669	0.583736957271791	3.621557315533471	0.801317662178266	0.478448818790042	-0.3859812238168529	-1.35227514619046	0.47306665687882	0.0019513293577424	0.433398925849865	0.638090613703611	0.7040347059320501	0.193033877509776	0.641851673766426	0.9992194662447044	0.9465579527179512	0.9994973935160576	0.999920130555675	0.999876273738532
TMEM161A	3.3639757213356	4.058684232127829	0.129718795949575	0.289107109452367	-0.173769627521957	0.188758497315516	-1.3918380784537	3.08190000821381	0.4549471901479679	0.7781544292235408	-0.6458836116980761	0.768627908974675	-1.01473724528043	0.0064885882981188	0.6550070766620489	0.447144955044917	0.527530249195164	0.4534274086671839	0.325271417049593	0.9992194662447044	0.915128267721836	0.9994973935160576	0.999920130555675	0.999876273738532
LPAR2	2.8837361579165	1.02400523975961	-0.299758827287568	0.213652345766242	-0.1243775256429309	-0.3486483386929769	2.10702348610122	0.729928034012357	-0.9154108288944472	0.534070197170349	-0.396720754625181	-1.14015235446305	1.36863640640628	0.47482725411697	0.372077263673226	0.5998275460353311	0.696237511609009	0.2691674051877	0.187953197430716	0.9992194662447044	0.9366877980971072	0.9994973935160576	0.999920130555675	0.999876273738532
CTSA	4.85404820738887	2.72243173649944	0.217596194465265	0.619336232183448	0.303437065174256	-0.160960787690961	1.5739769224447302	1.98145399124364	0.7585133332122341	1.69926421100532	1.14017671426421	-0.638391671310001	1.06330602611505	0.0631072799269892	0.458692537074824	0.107155336476864	0.27147855959163	0.532687280054466	0.303610091244361	0.9992194662447044	0.7323864813085015	0.9994973935160576	0.999920130555675	0.999876273738532
SUGP2	3.94950808196548	2.3964574035059303	0.460711536281415	0.293734638270955	-0.57676607571455	-0.162835081510263	1.64259654461868	1.51880371350834	1.27617492101603	0.633206860390124	-1.58541970484823	-0.470794907937861	0.937998320304455	0.1461811655939209	0.21811526170952	0.534561733972758	0.130282069265838	0.643442179460201	0.360661939928337	0.9992194662447044	0.9283262422101634	0.9994973935160576	0.999920130555675	0.999876273738532
SLC12A2	4.72166162872744	6.67245173893993	-0.2973270572309039	-0.593466015950587	0.265035897803098	-0.650650823011005	-1.08479896084223	2.37999166143789	-0.456199807983833	-0.75859933671624	0.433055112579814	-1.0906325219741502	-0.3536691227033789	0.0286397706857101	0.6537244098672409	0.457936885769545	0.6703247317773641	0.2911490290631369	0.727808330538294	0.9992194662447044	0.9167802151902456	0.9994973935160576	0.999920130555675	0.999876273738532
SNX24	3.23597694665579	3.45221075305608	0.0326961836844826	-0.290216607842462	0.3575955831706839	-0.574639372264765	-0.215034796366018	2.16590948246072	0.0895263737731451	-0.651081483345092	1.0322442436685502	-1.73889136852977	-0.124184743842047	0.0442584034925284	0.929684179206586	0.523263307566062	0.31690526914776	0.1024175995159719	0.902670130986334	0.9992194662447044	0.9259229002939096	0.9994973935160576	0.999920130555675	0.999876273738532
EYA2	3.34506095728919	4.9329678209169	-0.944128597038058	-0.7892880126547521	-0.98237383052455	0.147852299656811	-0.458284346672921	3.3524178324948504	-2.64093262727016	-1.78478492346345	-2.8471531305086	0.460380675934849	-0.284114418491682	0.0035459176929494	0.0166038785736478	0.0911598400809062	0.0106970599314752	0.6507560502260439	0.7795651462886719	0.9992194662447044	0.7264187449058678	0.9994973935160576	0.999920130555675	0.999876273738532
CNN2	6.11565019849785	6.081778143041049	0.1094347869867689	0.0933256658053047	0.0020701083281838	0.3539770908130499	-0.528067289428199	4.97611056830145	0.436086286788639	0.294943623126257	0.0090884400049018	1.64539471995442	-0.4072778544024489	9.791209024770842e-05	0.668297041533958	0.771572150293968	0.992860976948092	0.119535896722293	0.689136412875503	0.9992194662447044	0.9705950224735996	0.9995265068513138	0.999920130555675	0.999876273738532
ABCA7	3.48968312041655	0.963298954876504	0.0797876051215398	0.128828185522618	-0.210292444358853	0.28840921397359	2.48101120041346	0.4190397238542679	0.156987163179973	0.199142218124271	-0.420374682115068	0.613269285332141	0.981401310895522	0.6801591120867421	0.8770261618168109	0.844384241621203	0.679192099960467	0.54795551887222	0.339405098282089	0.9992194662447044	0.980939735226111	0.9994973935160576	0.999920130555675	0.999876273738532
SNCAIP	1.38636586512499	0.146143964879849	0.162243940403735	-2.60227016597746	-1.0369080283279	1.22012188131907	2.9811627637772404	0.0511906507531545	0.2391891297398939	-2.8894029210303698	-1.49371008219169	1.91391131872456	0.961376316677682	0.9597380087643408	0.813673128039115	0.0097867043633648	0.1526401924193469	0.0728099437409654	0.3493546330487609	0.9992194662447044	0.5254837705978465	0.9994973935160576	0.999920130555675	0.999876273738532
DDX20	2.58476149565004	2.8102796557813705	-0.4043954320414729	0.3460012239215819	0.2670172676470139	-0.310833798602723	-0.492999785628902	1.33596151123177	-0.806102853058231	0.574825988828591	0.572938764495156	-0.6855377916622679	-0.213891977936448	0.198208151756232	0.430705243999622	0.57252438108726	0.573774434268718	0.501739058657721	0.8330354755104291	0.9992194662447044	0.9327199670157388	0.9994973935160576	0.999920130555675	0.999876273738532
BTBD1	3.3500116646310403	4.06399315005974	-0.5896569326385122	0.6378417983417409	0.4351511797418689	-0.170801525946947	-1.12877702032182	1.7291264018785302	-1.06064553267192	0.9509069803321348	0.848233414503254	-0.3391276534394329	-0.434938243332206	0.100898894866453	0.302876148317215	0.354246257957497	0.407446814217082	0.7384379471906021	0.6687771247426519	0.9992194662447044	0.8876220875007866	0.9994973935160576	0.999920130555675	0.999876273738532
BCAS1	2.01887160555965	2.24422025767669	-0.20311054726259	-1.1092390500371698	-0.7490813921427141	-0.1049149442295959	0.8398945208927059	1.24855237093945	-0.462970532819377	-2.0282802023456	-1.73171561640514	-0.251600877686168	0.4275444734278629	0.2278247441195789	0.6489337542382378	0.0575939237158592	0.100426621044796	0.8041996854239569	0.674053904125115	0.9992194662447044	0.6689770081137483	0.9994973935160576	0.999920130555675	0.999876273738532
CHI3L2	1.99816195376572	3.0566989315484	-0.2104008608368369	0.9127026781475468	-0.170489160482411	-1.49488977868182	-0.874103018056442	0.944094287150684	-0.2615711986419219	0.9486776098513272	-0.217249389818025	-1.95853131545332	-0.247873272751203	0.3576224049055979	0.796621664803278	0.355348648844435	0.830457505671687	0.0658481472070036	0.807038062286942	0.9992194662447044	0.887857954387639	0.9994973935160576	0.999920130555675	0.999876273738532
SBNO2	3.84371173546819	4.20118733105417	-0.343199886644919	0.255253588428827	0.4177220273495239	0.2379758946034439	-0.615531644343637	2.87054730761491	-1.03890423839949	0.614536252033915	1.33210417353307	0.8136135446126228	-0.3959820299173289	0.0101728655675152	0.313265392023964	0.546765337317039	0.20088590034736	0.427565313499366	0.697161401568823	0.9992194662447044	0.9285261361577573	0.9994973935160576	0.999920130555675	0.999876273738532
PMS1	3.0449508114876496	4.18323401105309	-0.271069214722171	-0.7166587094110111	-0.461457756300331	-0.362142708490241	-0.4699684370846509	2.01164481220864	-0.5630672129050981	-1.2060603509871202	-1.00411936509918	-0.839874920995218	-0.209035769531072	0.0595832436515919	0.58043006946505	0.243464741704993	0.329187949876484	0.412835280515594	0.8368673001578009	0.9992194662447044	0.8285027223024264	0.9994973935160576	0.999920130555675	0.999876273738532
HMG20B	4.98505470606587	4.86810711777256	-0.0911710644861941	0.141986349830603	0.0794501122626773	-0.1186189587583009	0.0559683140446656	4.04713807168639	-0.346287163983298	0.44088095892019	0.32109437789962	-0.500219500629395	0.0422007747794126	0.0007894981941558	0.7332375276606821	0.6645519928519449	0.751897007898218	0.624493600121507	0.966805963626498	0.9992194662447044	0.9522329425475368	0.9994973935160576	0.999920130555675	0.999876273738532
CALCRL	1.8368772564323896	-6.09108997037709	-0.534032303808253	-0.700150198161627	-0.2419913931138989	0.599071554573537	9.366476134684689	-1.619690692005	-0.782622209963805	-0.8496407588136721	-0.405884688196541	1.09364772671474	2.36037493744944	0.122686065008478	0.444675947183466	0.4074954656449679	0.690226880565749	0.290524032628404	0.0309409892256038	0.9992194662447044	0.901191923743372	0.9994973935160576	0.999920130555675	0.999876273738532
TAF11	4.12651646853113	4.88532858278976	0.0074269194337544	0.614686053848706	0.332515754852127	-0.23050376876966	-1.11360436080002	3.16677797653665	0.021106267602393	1.41682922018931	0.9864078850269008	-0.703322474740515	-0.6521807580453929	0.0054574539587632	0.983394758868279	0.173638605804041	0.337020364857877	0.491313175696664	0.522627383136354	0.9997628984918177	0.7943175161082939	0.9994973935160576	0.999920130555675	0.999876273738532
ANKS1A	2.6051015762550898	2.82708446984912	-0.0434557325354447	0.234014782103906	0.3796231270067029	0.34144114738969	-0.7560894526380809	1.42124261712224	-0.0897471914625288	0.40228846211814	0.852912160556404	0.784543083729019	-0.345079924220457	0.174475867698327	0.929490389188078	0.692212819622725	0.405701013955491	0.4434061010401989	0.7343908469938331	0.9992194662447044	0.957329377367916	0.9994973935160576	0.999920130555675	0.999876273738532
AP3D1	4.70691410592107	5.5483327830174005	-0.12587726635641	0.505282590605937	-0.0099909990356642	0.519216046804189	-1.2190026720274	2.8184358960900404	-0.289642175993167	0.9105499571623158	-0.0237577665413047	1.3232830322366202	-0.560506038124251	0.0113878785662943	0.775423612025139	0.374567823882945	0.981310752956119	0.203165177300908	0.5820499159484039	0.9992194662447044	0.894057608802532	0.9994973935160576	0.999920130555675	0.999876273738532
ZNF76	3.49480630353814	2.7211184477387897	0.197051469151849	-0.0842442908936511	0.1724880712422319	-0.0135709438996166	0.561396154206119	1.91785073580222	0.62169750612834	-0.212095596505353	0.5690674253586011	-0.0479725188229743	0.3631744845313149	0.0712836765444633	0.5421151121264149	0.8344261357197149	0.576768610421586	0.9623334971729308	0.720928674674246	0.9992194662447044	0.9789412334123344	0.9994973935160576	0.999920130555675	0.999876273738532
SLC9A3R2	6.607433303836349	7.25985939505239	0.208979833028216	-0.504132034431845	-0.404863395321652	-0.142991345514604	-0.12789510445036	4.56284164417622	0.5946094590633679	-1.1830594375868702	-1.20888844512894	-0.43204619228199	-0.0725622625981677	0.0002411805244647	0.559505363731033	0.252176430725067	0.2423465659614779	0.670839027120811	0.9429546828748672	0.9992194662447044	0.839007309534329	0.9994973935160576	0.999920130555675	0.999876273738532
NTHL1	5.417910469575861	4.72176854176496	0.794787419628666	-0.8541812276851422	-0.201783353444399	0.0872868714929335	1.09395682883784	2.7161604671282404	2.05918245621449	-1.78906100658054	-0.533259041039284	0.2364145652245849	0.567590999571881	0.0141569717612962	0.0542443649033912	0.0904466579323004	0.600377400761141	0.8157803873254351	0.577324273842156	0.9992194662447044	0.7264187449058678	0.9994973935160576	0.999920130555675	0.999876273738532
UHRF1BP1	2.59032649600675	1.90146528854945	0.0115041382892939	-1.3241015197051498	0.520258121818192	0.9044859942077672	0.919347463592352	0.78271247737111	0.0197343869769665	-1.88670778357721	0.983648068184322	1.72882035011684	0.3445034326100649	0.4439722306282679	0.9844723700986228	0.0754373391069299	0.3383264756895189	0.100954845470134	0.7344600069760842	0.9997628984918177	0.7006285131145561	0.9994973935160576	0.999920130555675	0.999876273738532
GNAI3	4.64305042492446	4.7933949921710095	0.0451547175811704	0.242342219289081	-0.0151736674926853	0.0891438255398267	-0.299596437018396	2.98852305989002	0.12492650135042	0.543806046084947	-0.044214458010056	0.267200605346186	-0.1687400212315059	0.0085342722322475	0.90197592582133	0.593251099440813	0.965230120066628	0.7924808673150571	0.8680399805204999	0.9992194662447044	0.935058959953542	0.9994973935160576	0.999920130555675	0.999876273738532
IPO5	4.39542833120741	6.60827296283753	-0.7688735771730991	-0.0738308302485822	-0.7111723806481509	-0.0665970022396089	-1.73100734078134	4.45312864984872	-2.1884995241551204	-0.172070655015446	-2.12141643296249	-0.209578024109006	-1.05975680904298	0.0003071893750572	0.0420606745398682	0.865301818886942	0.0480284515367276	0.8363507790477142	0.3032694837850629	0.9992194662447044	0.9847615915243582	0.9994973935160576	0.999920130555675	0.999876273738532
OAT	6.28159960940987	6.48373702440292	0.0183695112003237	-0.1167303889764349	0.1758199390750939	-0.186084420944999	-0.0575047175925982	4.239173734615569	0.0557178524858286	-0.292824908581584	0.5695049176478579	-0.61483761848237	-0.0339755503503783	0.000531874645894	0.956180996751762	0.773041652478453	0.576052972053184	0.5468784136972621	0.9732811821916372	0.9992194662447044	0.9709709148084744	0.9994973935160576	0.999920130555675	0.999876273738532
WDR3	2.95506410791893	3.85644401339739	-0.100682925225551	0.465013310532411	-0.0039640239317685	0.919635175674645	-1.54494642167916	1.81840071316503	-0.2019318768964189	0.710945141188477	-0.0079344650874902	2.02123683078268	-0.666090717214314	0.0857139899556711	0.8423289078419091	0.486232886710752	0.993764676222157	0.0624979769284653	0.514431363565622	0.9992194662447044	0.9220273865762038	0.999597428723804	0.999920130555675	0.999876273738532
PKN2	5.08396480396083	5.56771564027334	-0.0395274564454627	0.247491255997529	-0.0247392566507715	0.0256357206320734	-0.644067520949112	4.40651575093356	-0.1429307430306219	0.7194712627091651	-0.0939063653083978	0.1021770951618309	-0.462307555442507	0.0003405979801448	0.887948420539501	0.4811093713905929	0.9262602172653708	0.919886844375601	0.649453830312677	0.9992194662447044	0.9215493784863018	0.9994973935160576	0.999920130555675	0.999876273738532
WDR18	4.13102174384876	4.25015090824242	0.008475459240558	0.937671981246022	0.191754789428381	-0.0359424520456631	-0.675949406749761	2.20019453685632	0.0190442250606647	1.7033972791004	0.4583817629178329	-0.0880709093770574	-0.3156390605518029	0.0410926538768543	0.985015340426546	0.10569704194103	0.65216409293847	0.930792758090692	0.7559068312679449	0.9997628984918177	0.7318198476452168	0.9994973935160576	0.999920130555675	0.999876273738532
TRAM2	1.81455398548571	1.92815636657885	-0.307591971335415	-0.473725066476752	0.0721797995494314	-0.979922948763686	0.403390471788037	0.731960328160244	-0.474918056657646	-0.6333070778612321	0.1189447946542019	-1.6177468781892	0.141381423616795	0.4736210637945229	0.6405673783708511	0.534498028142247	0.906650327305961	0.124711959298569	0.889138934249697	0.9992194662447044	0.9283262422101634	0.9994973935160576	0.999920130555675	0.999876273738532
NTN1	4.31997677676273	5.31154618379736	-0.804992081206972	0.0554789916699579	-0.108821614044288	0.0830829501451723	-0.497886002738573	2.18366844009661	-1.47311097838271	0.0821352577033903	-0.214382643553118	0.1736560750938769	-0.1946535505161789	0.0424775411149649	0.15914040241274	0.93548862719182	0.8329724823246829	0.8643602034796171	0.848116847736484	0.9992194662447044	0.9911793838101352	0.9994973935160576	0.999920130555675	0.999876273738532
DGKA	2.34254026625148	1.35911406048545	-0.157198540780024	-0.9741807881526228	-0.4693030645433521	-0.0276025173562069	1.5976605282141598	0.617458199507648	-0.319558476845343	-1.5777060410457	-1.00582730001361	-0.0645624179466766	0.6732138513705589	0.5447288651144729	0.75303075523358	0.132146469205291	0.328474697465109	0.949293198090814	0.5097717843236911	0.9992194662447044	0.7628368385655926	0.9994973935160576	0.999920130555675	0.999876273738532
ERBB3	6.25457251110161	6.63150749192129	0.234813596185245	0.211344212328945	0.0828934539373559	-0.186781472237095	-0.567845397607702	4.76804265910625	0.775074747203765	0.571317098192809	0.287712474680864	-0.6607007910250071	-0.368139552407976	0.0001903943085422	0.448371079477921	0.5749585472811422	0.77686998521354	0.517648556367492	0.7173729570859251	0.9992194662447044	0.9330686046724262	0.9994973935160576	0.999920130555675	0.999876273738532
ANKRD44	2.23045585064738	1.06190173061559	0.8764119041760029	0.5139662209258771	0.426544648311498	-0.0783182476342193	0.483408905472445	0.4765527019012899	1.6385105377696498	0.761202020929458	0.8070003131650708	-0.153704322912432	0.1963746239182769	0.639414476177837	0.118676331839689	0.4563938866762849	0.43020122135606	0.8795529868571809	0.846517042214368	0.9992194662447044	0.9162595053370236	0.9994973935160576	0.999920130555675	0.999876273738532
KARS	4.59740310288266	5.3914456881993305	-0.165121168397309	-0.328418066780953	0.369633107956726	0.512480400058402	-0.525469774063838	2.7151979570077502	-0.363962168190146	-0.581534296474859	0.8552754381890559	1.26553442135512	-0.246910874871568	0.0142097700091706	0.7202482061582058	0.568182996208776	0.404402161153975	0.223190843133077	0.807955317968273	0.9992194662447044	0.9313907036981298	0.9994973935160576	0.999920130555675	0.999876273738532
ADAT1	2.3981631609736	2.06238960358341	-0.973834136080784	0.565255713014609	-0.293665664257248	-0.1933562641519339	0.985476792796617	1.18451886512993	-2.3502012089494704	1.12866777596891	-0.7457191158326579	-0.529914237107903	0.541555496691623	0.251620006258877	0.0312761286949936	0.274533380763401	0.4666712173437889	0.603547881268343	0.595585351606292	0.9992194662447044	0.8521410269960366	0.9994973935160576	0.999920130555675	0.999876273738532
PDIA5	4.00585288527282	4.252602608739259	0.0925050545177107	0.0298345009583084	0.0904164041165559	0.133612911281228	-0.468290559709938	2.30524768703324	0.2177650205366869	0.0564619737383069	0.2226304629633269	0.341110941050424	-0.229601895754361	0.0347127441424544	0.830081622850855	0.9555958217900552	0.8264176895057009	0.737129990841487	0.8212072400529051	0.9992194662447044	0.9945551168733144	0.9994973935160576	0.999920130555675	0.999876273738532
TBC1D22B	2.39419769352885	4.30621283848808	-0.8033432049013391	-0.281456341913296	0.253387913647067	-0.618527348042635	-1.49292982243657	1.74016979150394	-1.31278225570052	-0.40626272966824	0.462915340463213	-1.12040584949673	-0.554421341481669	0.0988978603678508	0.2057485251315919	0.6893388504824289	0.6489725654091669	0.277267771928948	0.5861138518513029	0.9992194662447044	0.957329377367916	0.9994973935160576	0.999920130555675	0.999876273738532
NDUFB4	7.65220415048121	7.594691477538349	0.154943131327844	0.116612061077618	-0.130547264040971	0.1124479239362259	-0.0159422698755433	5.261555489513071	0.49503033165657	0.308571311778204	-0.445698255998886	0.383848153242113	-0.0099623743618896	5.28944718677901e-05	0.626567169042295	0.761190363774536	0.661129606265799	0.705587435048835	0.992160893591423	0.9992194662447044	0.970001550652958	0.9994973935160576	0.999920130555675	0.999876273738532
SPEN	4.28698186754032	5.526939674548809	-0.216233300271576	-0.0757357698318809	-0.0235490848896015	0.0510636564879616	-1.24363319430383	4.02072101595008	-0.6733695027050839	-0.193060795929004	-0.077315140803603	0.172392977790229	-0.819317375810022	0.0008019552874545	0.509266663106786	0.8490730351883911	0.9392257845841868	0.8650521246007231	0.423321440718562	0.9992194662447044	0.9819869456398446	0.9994973935160576	0.999920130555675	0.999876273738532
MYLK	1.1679669179471002	6.29271057702662	0.271090311477665	-0.2174059357612149	0.2100606778068089	0.3910387304771379	-6.236132276062161	2.42381831656062	0.4534610650386029	-0.289759016648921	0.3972707152618839	0.81231128427193	-2.27914223723	0.0261399844304	0.6558216295114461	0.775388586600496	0.6962354151610359	0.428328370655691	0.0360638326891611	0.9992194662447044	0.9711012532633304	0.9994973935160576	0.999920130555675	0.999876273738532
ZC3H15	5.88762125202404	7.215216177231929	-0.209937905916465	0.238672535343551	-0.1436565166029779	0.0381641621812474	-1.38133416337188	4.19244090096208	-0.548672781555308	0.513801650224865	-0.402463185391976	0.108833999081437	-0.724463670249139	0.0005473333604309	0.58997152702846	0.613640390713761	0.692082531526928	0.914538243279379	0.478093035439883	0.9992194662447044	0.9403048101439376	0.9994973935160576	0.999920130555675	0.999876273738532
MAP2K4	3.75159801263552	3.38681330242378	-0.0466352424601423	0.4300688275885589	0.6225439353063741	0.324458583567288	-0.184391972340571	2.9018967568711096	-0.176536977756452	1.3139660568771	2.48321622791088	1.35152633336314	-0.143168079569744	0.0095336201688102	0.8618609424073359	0.2053582142137749	0.0231154444294646	0.194120602046442	0.887747968897537	0.9992194662447044	0.8137364933958788	0.9994973935160576	0.999920130555675	0.999876273738532
TMEM206	1.72531112947042	0.204589177484525	0.322411870236521	-0.4021599103664339	-0.646809834307204	0.560873780436787	1.7621428343444498	0.101140066342225	0.692079956992579	-0.6432250228830619	-1.34125392043854	1.30433606950331	0.814450005366118	0.92056566932199	0.498060171987532	0.5282553744459431	0.1979997817558769	0.210826999562209	0.427112071881503	0.9992194662447044	0.9270990718431524	0.9994973935160576	0.999920130555675	0.999876273738532
SLK	4.4703533565373	4.47637652323536	-0.0601550347107819	0.93939774544969	0.1264503375073819	-0.144293779337934	-0.503956384892931	3.1251355664073097	-0.191581369656607	2.35191020923873	0.421608576480302	-0.5121285397795421	-0.3205234333741649	0.0058826092589738	0.850268998922793	0.0302804847818497	0.6786535901523051	0.615508074267633	0.752422294859881	0.9992194662447044	0.5990383159454351	0.9994973935160576	0.999920130555675	0.999876273738532
CYB5R4	3.10100971639422	3.60869801351502	0.0492379050789451	0.240472229793975	0.3116757609476019	0.0194614298887909	-0.81732280682637	2.53179173819193	0.144916543716367	0.5719610501219979	0.9526539838125992	0.0607631232569258	-0.518668333162303	0.0208788843865587	0.886387100700584	0.574422600841726	0.35338403019056	0.952217444803565	0.610309906268051	0.9992194662447044	0.9330686046724262	0.9994973935160576	0.999920130555675	0.999876273738532
GSTO2	4.36276844504713	3.80496280917587	0.214534438988577	-0.0168358202320569	0.2447204574392719	-0.3540703571184679	0.619643065415032	3.33896478168102	0.8283145686351541	-0.0532031603660835	0.99287578074923	-1.4512065508529195	0.492097406083859	0.0036529700119439	0.418340405290607	0.95815606652668	0.333930998457681	0.163927995799309	0.628598354915945	0.9992194662447044	0.9946884020565042	0.9994973935160576	0.999920130555675	0.999876273738532
SEC61A2	1.22450768718477	0.863151851870445	-0.119874028713209	-1.14745170021792	0.627401283682775	-0.449857348881632	1.02164246137979	0.44881898096762	-0.254866050237497	-2.120404149276	1.46895720072876	-1.00908909013894	0.488038976216632	0.6589187112396079	0.8017157248410691	0.0481241461384843	0.159104874905431	0.32630518457971	0.6314140410691801	0.9992194662447044	0.6479426514613383	0.9994973935160576	0.999920130555675	0.999876273738532
TLE2	3.89870945644109	4.61997812969633	-0.2720305023788589	-0.162206829459096	-0.0833887382874601	0.547878261440077	-0.7452941614289591	2.83548412346664	-0.7014647964807719	-0.34203498029071	-0.231096724551911	1.58282511833261	-0.414614259899299	0.0109688382676408	0.491983489549617	0.736285647048087	0.819846136626011	0.1308729591129019	0.68332374814027	0.9992194662447044	0.9656526049156012	0.9994973935160576	0.999920130555675	0.999876273738532
ASB1	2.6858670456165297	1.7627112733615402	-0.178914318483933	0.107218664342748	-0.0359151397878505	-0.0930202388536648	1.02898996014055	1.03071425945218	-0.44344010018883	0.213402745477905	-0.0922689510399965	-0.2491277286510489	0.546898023194624	0.316326307767377	0.662731413896641	0.833411293363379	0.927503526213928	0.806082549442619	0.5911650709387939	0.9992194662447044	0.9789412334123344	0.9994973935160576	0.999920130555675	0.999876273738532
FAM107B	4.90271707431272	5.14640540519647	-0.13071965144238	-0.8404510209314979	-0.3759815555597121	-0.0487963555900611	0.909445352591971	2.06942745637767	-0.232255693273375	-1.20115798830985	-0.69809178426641	-0.0958807993826813	0.3346769115897899	0.0532569783872719	0.818978638783832	0.245258174762882	0.494456703521856	0.924756434606394	0.741864344981272	0.9992194662447044	0.8303985079988666	0.9994973935160576	0.999920130555675	0.999876273738532
ME1	3.81810764443802	2.83790399907978	-0.182987549319064	0.169457265138418	0.5075293451620441	0.3872468378931339	0.5515659644546861	1.58919378925711	-0.4672116378376421	0.348899051348299	1.37275264523388	1.10355467545257	0.2816092390245769	0.129451020872496	0.646016480986422	0.73121721968759	0.18698218306536	0.285192336610348	0.7814939866222191	0.9992194662447044	0.96565085221809	0.9994973935160576	0.999920130555675	0.999876273738532
TBC1D1	2.99473607183985	1.6920142624965502	0.178476519672787	0.1462210104924849	0.0440595398968399	-0.10713330348074	1.34100882273822	0.7138759146946361	0.3239614454766789	0.2139753450530849	0.0817659300699511	-0.2066619971892629	0.5137867561997079	0.484559526540061	0.749734651357121	0.832971908422139	0.935737857829304	0.8387146052623691	0.613667850236755	0.9992194662447044	0.9788992343288412	0.9994973935160576	0.999920130555675	0.999876273738532
CDK13	3.78615693963744	6.09915765761525	-0.6143550569031601	-0.846807196244621	0.0432459132140511	-0.145620710959851	-1.65282386981732	3.86403056590324	-1.59748091974248	-1.87487998823377	0.1232136959898519	-0.4221693874115529	-0.956830154905217	0.0011369993950849	0.1275646628698609	0.0771300235478863	0.9033032516125028	0.6779009642770861	0.351328733535342	0.9992194662447044	0.7006285131145561	0.9994973935160576	0.999920130555675	0.999876273738532
MTHFD2	3.21452888650158	5.391694489175321	-2.35499325191305	-0.0035722207252794	-0.5079922868840879	-0.0256034785771722	-1.23675371751699	1.9696394193706297	-3.52071054911391	-0.0048423068250956	-0.894219949148978	-0.0463482372104247	-0.4142121789843421	0.0650041058276958	0.0024932164977903	0.996190031285376	0.383007362432974	0.963573575939904	0.6837985185966371	0.8124376254844187	0.9997587722848926	0.9994973935160576	0.999920130555675	0.999876273738532
SLC9A7	2.38362178272952	2.11530078064798	-1.08519617714994	-1.13175505808118	-0.7090436026433121	0.2421338896145619	1.33087504740262	0.654107236457297	-1.35746979317427	-1.22938361963902	-0.99128377671492	0.3406177070423919	0.378379296885257	0.521312932217465	0.191409042382083	0.2347567968445	0.334686460333551	0.7373345781663879	0.7095744565208421	0.9992194662447044	0.8224609620187592	0.9994973935160576	0.999920130555675	0.999876273738532
FOXJ2	2.97960252349035	1.37534461674003	0.841926603226042	-0.3930553031851599	0.909626807746876	0.3362910780968339	1.10704226288335	0.6313468777089689	1.64608936092105	-0.623113092489057	1.87353122263751	0.6902592093601	0.459421343987707	0.5357496624607	0.11709343179931	0.541025675462349	0.0773251630155852	0.498835563612652	0.651431639319897	0.9992194662447044	0.9283262422101634	0.9994973935160576	0.999920130555675	0.999876273738532
YBX1	8.159752424475	8.775070852403541	-0.233058399213464	0.167648081402773	0.102478997737132	-0.0852236971436704	-0.408809285305001	7.192857204758901	-0.8910810963646201	0.522803459515074	0.431249965385798	-0.369195894900527	-0.309699369176426	1.11199008060595e-06	0.384989088191363	0.6075576756955511	0.671889183653713	0.716765977081332	0.760627301324767	0.9992194662447044	0.9391913986931965	0.9994973935160576	0.999920130555675	0.999876273738532
PDE4A	3.2868672064126496	1.48936332079328	0.0686729339264939	0.0345334694545827	-0.0951173146613506	-0.14381004893289	2.04699038787566	0.754527887898696	0.150325185092622	0.0608194086401344	-0.216983945898053	-0.338691151585709	0.941753561179371	0.4602907318814829	0.8821797665898141	0.952173240970294	0.830661253629817	0.7387612830996669	0.3587874491643499	0.9992194662447044	0.9944247545761136	0.9994973935160576	0.999920130555675	0.999876273738532
PPP2R5A	3.98854568461333	4.73421379665287	-0.194343631958612	0.111241550704631	-0.192170560120427	-0.8952107599517579	-0.158783286675281	2.64902378671377	-0.4662476214075901	0.21882119337377	-0.4783740246011989	-2.2707827694989704	-0.0806317056853423	0.0163225199467677	0.646631168588408	0.8292512834585608	0.638142811076141	0.0356720455668283	0.9366246053479308	0.9992194662447044	0.9783591256635668	0.9994973935160576	0.999920130555675	0.999876273738532
ELAVL1	5.11738028681124	5.10117796889388	-0.103973257825969	0.41107448470809	0.200559674472565	0.207022726886511	-0.316291637921254	3.92746724994934	-0.368248316233198	1.1690201186241298	0.7504445479242571	0.816640520251041	-0.220900340270138	0.0009871622022384	0.7170193396958491	0.257647875300881	0.462941162701028	0.42568283678467	0.8276714360420759	0.9992194662447044	0.8427974314462617	0.9994973935160576	0.999920130555675	0.999876273738532
DIP2B	2.86260968977385	5.71043016779108	-1.6928706992975402	-0.0723058479465842	-0.385217378682571	-0.420247683070712	-2.1949273779361698	3.15952911700478	-3.66093990160524	-0.141009804566262	-0.965154627243894	-1.0745811868135	-1.11842168563723	0.0054237688173425	0.0017875660271999	0.8894282892857359	0.347256417012503	0.2967565427519389	0.278091576236573	0.7371475404665794	0.9866762960638792	0.9994973935160576	0.999920130555675	0.999876273738532
SMARCD1	4.26653882611795	3.81753945920108	0.270297037299038	-0.0800227010261262	-0.1724077938318209	-0.3034993301939119	0.638547738677615	2.07591567457881	0.6435443253153089	-0.153982192957351	-0.421424925152252	-0.754902243948747	0.313941907005682	0.0525050869183672	0.527985804701511	0.879337047566395	0.678434513635582	0.460071622045866	0.75717442898883	0.9992194662447044	0.9861971357400332	0.9994973935160576	0.999920130555675	0.999876273738532
KDM4A	3.4723913628016096	1.30623397494255	0.198076893571801	0.220624081571837	-0.129269342896723	-0.0721605879762135	2.02287915203321	0.7122869429094691	0.493361089743792	0.4316806986982759	-0.330391322648347	-0.1983820088203869	1.00779404858555	0.485438576508751	0.627797727206715	0.671107706819474	0.744995640652639	0.845107246604006	0.327110448345638	0.9992194662447044	0.9546349662305258	0.9994973935160576	0.999920130555675	0.999876273738532
NFYC	4.360569325588751	4.355383206890741	0.0604705514339132	0.343504343431882	-0.2838447547048029	-0.154397226619558	-0.0928911932611973	3.56903863578042	0.223743681150361	1.00152977296391	-1.07465882186625	-0.62402273487911	-0.0693683805688149	0.0022030138034073	0.825501238516902	0.329845590575854	0.297227386736086	0.5410228132774939	0.9454775901740792	0.9992194662447044	0.8765808051346564	0.9994973935160576	0.999920130555675	0.999876273738532
ZMYND12	1.5556397124553898	0.9117704390145358	0.995582538708765	-1.15338590322262	0.333059034244086	0.8267001856101149	0.230734790378535	0.462815775232347	2.2416754544756805	-1.95497927605547	0.764174937394891	2.0878475105989702	0.109393073575408	0.649062928252648	0.0381266768545771	0.0664018458430891	0.455245455527253	0.0527572928859788	0.914182131041525	0.9992194662447044	0.6816441242498122	0.9994973935160576	0.999920130555675	0.999876273738532
ELOVL1	4.939471085228179	3.62443049295709	-0.16192559675848	0.2567151989972	0.24689287797082	0.0647995581627075	1.02248014859053	2.6729230551109104	-0.563848336893905	0.723890917983751	0.93484076089271	0.258358439357457	0.691216738257657	0.0155994982837791	0.579974156849957	0.4785091166052109	0.363083813271245	0.799350381025626	0.4986970583958761	0.9992194662447044	0.9215493784863018	0.9994973935160576	0.999920130555675	0.999876273738532
SPI1	2.57467940025898	0.907919665552817	-0.6131635114751128	-0.179539674694143	0.229719909434465	-0.569357136083698	2.2201650314639902	0.273132598971822	-0.782961291691589	-0.198365617279536	0.3290832515233269	-0.816331878975205	0.612048531761844	0.7878603655601729	0.4438297824961079	0.844982206955774	0.745890871327018	0.424982566905123	0.5481597072832279	0.9992194662447044	0.9810467394617952	0.9994973935160576	0.999920130555675	0.999876273738532
ZNRD1	4.37162465396156	5.35372519374202	-0.0182703354263679	-0.194286243416857	0.0226566599057165	-0.3900249117032801	-0.688113622522317	3.7747964805838	-0.0554321607841472	-0.4841682695717139	0.0716313563145411	-1.24922888581058	-0.4390684416174029	0.0013871481097021	0.9564048286978428	0.6341049063731761	0.943685192555067	0.227583013996531	0.665837176728652	0.9992194662447044	0.9455146991319548	0.9994973935160576	0.999920130555675	0.999876273738532
CLDN18	4.01778749343445	5.59055160440833	0.386530595261862	1.96666286406884	0.254437706513861	0.482380685367155	-3.1773951461744203	1.29028343015941	0.382462204839001	1.50084084825335	0.263797213292227	0.530580356079035	-0.656293850546699	0.213282033172053	0.706597024536995	0.150734467497655	0.7949325731649591	0.6021949435014661	0.519937494451693	0.9992194662447044	0.7839466099586238	0.9994973935160576	0.999920130555675	0.999876273738532
ZBTB11	3.21919884988815	3.553787154849509	-0.3693288468999129	0.218293206800048	-0.3593337340377039	-0.707902420856208	0.0747035746938367	2.3574079955906	-1.02132299609041	0.498756136411471	-1.03846005494527	-2.08859685842075	0.0450625219487141	0.0299249248339274	0.320632904938917	0.62399130484446	0.312805400849482	0.0512208215692456	0.96455363881282	0.9992194662447044	0.9421672807566384	0.9994973935160576	0.999920130555675	0.999876273738532
ATXN3	3.6643379413507495	3.7816140579341697	-0.0671737796557918	-0.145265057379349	-0.4938167727210589	0.0782221290425693	0.2186068439657769	1.7903770203856495	-0.133196041236713	-0.2334955822097469	-1.02203523404311	0.170362831916647	0.0941327974872559	0.0902281497055398	0.895516141754628	0.8180114343696129	0.320304840035337	0.8666250637625559	0.9260436003216278	0.9992194662447044	0.9759363574992034	0.9994973935160576	0.999920130555675	0.999876273738532
GOLGA5	4.23541897956524	5.43092357031161	-0.53032072841315	0.3512269532146699	0.0618088674133751	-0.264331665057573	-1.21525544218051	4.46847533838625	-1.86240565623468	1.025725927636	0.2330374061846389	-1.00878276659373	-0.905732488177803	0.0002969541054793	0.0789515139462743	0.31860867857954	0.818361774864526	0.326448115085487	0.3770421704140599	0.9992194662447044	0.8696863165533849	0.9994973935160576	0.999920130555675	0.999876273738532
FGFR2	5.10044574459934	6.0490685774571	-0.3440075501015149	-0.456683293107781	0.140732755786563	-0.2431585779294769	-0.522069740867718	3.68399656510852	-0.916168682965142	-1.02300375226694	0.403978441318681	-0.7043783606505061	-0.288385942861336	0.0016981134720999	0.371690355225741	0.3198591116454339	0.6909878247368321	0.4902108947667229	0.7763458931921781	0.9992194662447044	0.8703233988188974	0.9994973935160576	0.999920130555675	0.999876273738532
LRRC40	2.621730335439	3.37712607242304	-0.836103334864929	-0.218883267578093	-0.255934096241234	-1.08867892468114	0.142635396331806	1.71407461928767	-1.72868055663442	-0.3933052375048789	-0.578126879402394	-2.46995732535877	0.0667173859657005	0.103682508435816	0.1009804106198259	0.698713546164208	0.570341327675893	0.023742824983106	0.9475421665254572	0.9992194662447044	0.9582925815837162	0.9994973935160576	0.999920130555675	0.999876273738532
ISOC1	3.8310900862725497	3.2418021505655403	0.0488746125316307	0.957124381502285	-0.150763078076232	-0.15731426704069	0.2440598641886389	2.07551642765338	0.13613891563007	2.09875744915988	-0.428985032418582	-0.469099241165779	0.14098399262253	0.0525459899217347	0.893222486589147	0.0502124723642246	0.673024430335766	0.644630513351601	0.889448388439239	0.9992194662447044	0.6580783567481219	0.9994973935160576	0.999920130555675	0.999876273738532
EML1	1.53129854998296	0.53751298399609	0.0889797130022261	-0.519816486528633	0.320044520212355	-0.515993468568234	1.3157992995436	0.215018005952862	0.146869222275846	-0.7164695853367341	0.554054153196285	-0.8862797461614509	0.48255130644483	0.8323035960405458	0.884879653904876	0.482896602058207	0.587808032389275	0.3882733116910221	0.635444007308748	0.9992194662447044	0.9220273865762038	0.9994973935160576	0.999920130555675	0.999876273738532
TRMT11	3.21659246678334	4.02950073417814	-0.674760013698903	0.0962358578472558	-0.68552180480443	-0.62300144927599	-0.0445612268782074	2.50190959536424	-1.75214397676289	0.20347142216123	-1.82778068528603	-1.75400771919133	-0.0252639205933003	0.0222196374227522	0.0967670766289672	0.841049129134717	0.0842075885324191	0.0964390328714482	0.9801224310024392	0.9992194662447044	0.9801044206161734	0.9994973935160576	0.999920130555675	0.999876273738532
THUMPD1	4.66658968444995	6.68300409241273	-0.6249167100493871	0.206407799972153	0.189820453353535	-0.419671819298342	-1.99774463580057	4.51994509905851	-1.83466138483447	0.512174266501427	0.604274586927674	-1.36585508449074	-1.22713866486698	0.0002965884434001	0.0833095291319999	0.6147795736861159	0.553203837508068	0.191673747295681	0.236100968055043	0.9992194662447044	0.9403048101439376	0.9994973935160576	0.999920130555675	0.999876273738532
MSANTD3	2.893050043822	1.16745333681651	0.5648454512596209	-0.115001159217565	0.5062600158835739	-0.0972133211124959	1.52129105113145	0.8947645701924799	1.8548115233713895	-0.305856532236776	1.73038596173408	-0.3341262201239	1.05662776864373	0.3827219616831671	0.0800788929674325	0.7632230447531541	0.100668911417012	0.742145719972647	0.30465728029536	0.9992194662447044	0.9701698103241096	0.9994973935160576	0.999920130555675	0.999876273738532
ATG2B	2.9379683333713995	3.7503167755931903	-0.135235144225081	0.0050702012879339	0.284300565596387	0.114159157213225	-1.05029894877574	2.30750775733031	-0.340957352359133	0.0105461324924456	0.7692855304892041	0.315248966334851	-0.5866671729011099	0.0331207541849294	0.737083156475163	0.991701568553404	0.451701189824335	0.7561981282483741	0.5647132322555121	0.9992194662447044	0.9984570237628568	0.9994973935160576	0.999920130555675	0.999876273738532
ARFGEF1	4.05830528603662	5.71708301213044	-0.929366603822265	-0.582459601881246	-0.9298002734817572	-0.232982640411661	-0.230646133554057	2.9521486569712003	-2.02533875073277	-1.0321050314000602	-2.13907904668672	-0.587938342954724	-0.111250802229532	0.0085926785899696	0.0585630815694866	0.315996292666881	0.04858025175398	0.5652229704767221	0.912806652319222	0.9992194662447044	0.8694431208046798	0.9994973935160576	0.999920130555675	0.999876273738532
ZFAT	1.63856088567278	-0.1143627580845109	0.0168702050547429	0.76514639131679	0.1060667232143579	-0.197452343695965	1.20127983998922	-0.0592262804454604	0.039542001002664	1.4415091711313	0.260138615161159	-0.523777083360192	0.575742340257984	0.9534300450836758	0.968904440173134	0.166737469283929	0.797900123442023	0.607397032216804	0.5723397509089879	0.9992194662447044	0.7911860150142099	0.9994973935160576	0.999920130555675	0.999876273738532
MTFR1	3.01801362718969	4.52852368797546	-0.6740443859766609	-0.127240865198949	0.2736891763667219	-0.0996258669640034	-1.44480820404718	2.2308856900949103	-1.34464785099476	-0.2180425824220439	0.60057210610204	-0.217683039247141	-0.649179433077677	0.0386488108632115	0.195439517926706	0.8298487450957891	0.555612252811124	0.8301246740874558	0.5244200866062121	0.9992194662447044	0.9784910801715092	0.9994973935160576	0.999920130555675	0.999876273738532
STAG3	0.8139369658012091	-2.6107807402734102	-0.263056542451672	-0.7155119742642609	0.20487276114367	0.870098505069935	4.05453811642536	-0.6797409252010539	-0.2849814703379489	-0.6318067866839959	0.233393011629275	1.02727367407865	0.991095066785465	0.505414596167877	0.779034446453341	0.535531027762528	0.8183383216195509	0.320545896932188	0.336556632621885	0.9992194662447044	0.9283262422101634	0.9994973935160576	0.999920130555675	0.999876273738532
FECH	2.46106196742222	2.07159533951616	0.6187459350594949	-0.99851025658438	-0.0631791641729521	0.56191355684737	0.5383026411644329	1.04211262845787	1.33747513243024	-1.6778960308431297	-0.136433267230096	1.29908429328255	0.247138047820581	0.311176760415747	0.197826886060014	0.1106610983442919	0.8929934922898201	0.211352890612885	0.8076043780792009	0.9992194662447044	0.7349626236272134	0.9994973935160576	0.999920130555675	0.999876273738532
MYO9A	4.50727266746908	3.81850146556423	0.0379132051147133	0.147121415092324	-0.243992088399667	-0.177099772924516	0.854718775234889	2.15903192825939	0.0939216887464778	0.294707273368651	-0.6328089202141689	-0.473622893626481	0.436820502426919	0.0445932086496292	0.926208945492289	0.7715894517600029	0.534815767957701	0.641462510331436	0.6674366122214571	0.9992194662447044	0.9705950224735996	0.9994973935160576	0.999920130555675	0.999876273738532
DDX3Y	3.27516996689647	1.89611335391644	-5.14315254232861	0.0893200785084025	-0.247648533227346	-0.087168377609757	3.66461391266888	0.6757141152509489	-8.961578448076429	0.172984871208281	-0.6631670539998891	-0.24353253580736	1.24706066992345	0.507814693293077	7.889500491060652e-08	0.864813064057914	0.516920825303234	0.810769338249193	0.230359687036147	0.0003470328282667	0.9847332119516984	0.9994973935160576	0.999920130555675	0.999876273738532
PFKP	3.43800604457886	2.9288821764368795	-0.64934735717038	-0.5867318476501789	-0.90137911234482	-0.420065707095746	1.9038502455915296	0.913062514886827	-0.872378228056888	-0.6316747882937951	-1.23917154119317	-0.6197578721604461	0.544271642020678	0.3733387015961319	0.394626220323846	0.535544427391155	0.2317890222653639	0.543739358987305	0.593106104170762	0.9992194662447044	0.9283262422101634	0.9994973935160576	0.999920130555675	0.999876273738532
IDI1	5.511671957892599	6.41796736558987	-0.0540038354001492	0.240683383077898	0.01030582921644	-0.348309002102806	-0.988931563466509	4.35940447898524	-0.1634171612757	0.601780950798546	0.0329632580731429	-1.1301363618103	-0.606923315673552	0.0003779342950092	0.872010804810867	0.55482473101017	0.974066662911375	0.273253874104378	0.5514812830393221	0.9992194662447044	0.9285261361577573	0.9994973935160576	0.999920130555675	0.999876273738532
SP100	5.08308010025262	4.915997068826809	-0.0609000116747452	-0.271541700921391	-0.299064289876173	0.263043935037283	0.454370012061194	3.41731815996535	-0.188435896733515	-0.683526762918019	-0.978595832367563	0.890600021373928	0.285683736078032	0.0030713895420036	0.8526431465063921	0.5029787085235	0.340750035642822	0.384893426678721	0.778381942839598	0.9992194662447044	0.9233704419495012	0.9994973935160576	0.999920130555675	0.999876273738532
KLF6	7.75072197029265	8.58911339078073	-0.244720851718117	0.639250023898952	-0.4981426654167321	-0.0059463448726951	-1.81602648543382	2.70969019801712	-0.389495883640597	0.814245367627786	-0.8891414543431729	-0.0111324243503738	-0.5679291208206589	0.015184740171995	0.7019571288484662	0.427118560712177	0.387301883246933	0.99125786738221	0.5780348229888019	0.9992194662447044	0.90717379621829	0.9994973935160576	0.999920130555675	0.999876273738532
PLPP1	4.32745861837854	1.48164580777834	0.0232625043885939	1.10721685357084	0.424702017931594	-0.473276091180311	2.17143344929181	0.7443323146557901	0.0554932199571609	2.1111754208465503	1.06944333078614	-1.24285001742924	0.9964987133905372	0.466343800273918	0.956366022260909	0.0490339115747683	0.2995016989524849	0.230930270965405	0.332591688103636	0.9992194662447044	0.6539297963595401	0.9994973935160576	0.999920130555675	0.999876273738532
NEO1	3.5782611682556804	3.30864599608685	-0.218944406092392	0.0990265877365201	-0.0547103877118803	-0.0840180676025513	0.321429108361973	1.71291605476306	-0.4879759754993889	0.1805667686865319	-0.130659912133622	-0.205962273765563	0.151064066111584	0.103899487109955	0.63145779608466	0.858725079351754	0.897493544055582	0.839131943383172	0.8816052746452578	0.9992194662447044	0.9838494647172388	0.9994973935160576	0.999920130555675	0.999876273738532
TRAM1	6.87724625154124	7.59650986549279	-0.511721454148757	1.07728288404838	-0.1524219004273649	-0.250646844224173	-1.02758085574274	5.298934878691711	-1.65087992353612	2.85344938509228	-0.5274760427833629	-0.884958195824001	-0.646447830609231	5.68384270201443e-05	0.116153784721696	0.0105969203832755	0.604305001912263	0.38843760596439	0.5264696007713651	0.9992194662447044	0.5254837705978465	0.9994973935160576	0.999920130555675	0.999876273738532
PHKA1	1.75454888834395	4.968623658878969	-0.6712532270539809	-0.417739477047629	0.104045422580743	0.0100435461537255	-3.20361364175984	2.5999199301991203	-1.4044605889126298	-0.732075611692946	0.228851537420114	0.0231045355220271	-1.5354403176114602	0.018240789008546	0.17731059870116	0.4735488472207829	0.82157877556218	0.981837711186035	0.1421190600681109	0.9992194662447044	0.9201812086475412	0.9994973935160576	0.999920130555675	0.999876273738532
TNFRSF1A	5.22423150066525	5.3516618861500005	0.104076120899975	1.001078766138	0.129006731716229	-0.2710715540589429	-0.594174483625603	3.6341604187466894	0.325601147792138	2.43868149546805	0.421147948439787	-0.9339903141012852	-0.367604985992359	0.0019122762649079	0.7485455764779821	0.0253308452718908	0.6789391710038909	0.3637295970921429	0.717632807328401	0.9992194662447044	0.5769106418856235	0.9994973935160576	0.999920130555675	0.999876273738532
CACNB1	2.39171186434859	0.0739045517816496	0.6826176337971871	0.522051261118421	0.159524049379073	-0.254046096137845	1.61932884582953	0.0367651590860067	1.5881672848448998	0.9188449657131708	0.376942315348482	-0.658327571728407	0.747172191269861	0.97107876269197	0.130102249162212	0.370417854226293	0.710893546361819	0.519321076740118	0.465156613703822	0.9992194662447044	0.8932529865173802	0.9994973935160576	0.999920130555675	0.999876273738532
EVI5	4.12813517260048	2.64078850294039	0.104403720813093	-0.3221192215979929	-0.175621364958375	-0.0661219893651095	1.8610592747712904	1.9481605076785904	0.334838628509705	-0.843032997480212	-0.592554497369911	-0.228634263280802	1.24491937398365	0.0671619696534994	0.7416171823747629	0.410273084553504	0.56085040349335	0.8217305980153791	0.2291262707282269	0.9992194662447044	0.901191923743372	0.9994973935160576	0.999920130555675	0.999876273738532
STOML1	2.47668152995706	2.47221709109714	0.175807404340659	0.0636903723809285	-0.0528584934172096	0.269904880165534	-0.222925584401349	2.0615538739004498	0.607421116669964	0.173132213463456	-0.184287615779552	0.984310406225059	-0.167932172350102	0.0539947452314882	0.551158195467884	0.864479515011356	0.855848132562147	0.338009644193159	0.86850907110952	0.9992194662447044	0.9846879249300295	0.9994973935160576	0.999920130555675	0.999876273738532
PKM	7.779529480961941	6.84904185613122	-0.0154896891349534	0.434703690514173	0.022939962230387	0.318837069685675	0.4903878147896979	5.9200708528446695	-0.0640916607878994	1.45500453227923	0.1043166427876919	1.50488265010221	0.390179715111365	1.38379874363945e-05	0.9496317323507272	0.163147724216398	0.918220737627228	0.15237390109887	0.701448851956131	0.9992194662447044	0.7906033430665557	0.9994973935160576	0.999920130555675	0.999876273738532
DHX29	5.48002114315202	5.52688787114849	-0.021331545556593	-0.420418549572921	-0.2244963789105269	-0.0350327115595691	0.3402987804340529	4.357957114748221	-0.0752781222260362	-1.22111775549226	-0.8329317374751251	-0.1328935306176299	0.2427383623379669	0.0003791473313006	0.940823767509357	0.237795568667974	0.415798837042086	0.8957519704548629	0.810952540996317	0.9992194662447044	0.8247101977877528	0.9994973935160576	0.999920130555675	0.999876273738532
DNTTIP2	4.629042790038429	4.19918631153786	-0.14733159808095	0.238071548244111	-0.0865810943894535	0.270122546294385	0.271377583042221	2.53959346628192	-0.409479123530011	0.5285593120449791	-0.255631465436649	0.8530966082317971	0.1497478474729419	0.0206984465748707	0.687290514758085	0.603623473967515	0.8016432200475541	0.408386740137346	0.8827912751845831	0.9992194662447044	0.9378029258978552	0.9994973935160576	0.999920130555675	0.999876273738532
METTL22	2.35192338515058	0.828920588931866	0.667079677259263	-0.1923630107330689	0.0714718008843157	-0.3687455831458879	1.5330735574564298	0.463163149851053	1.55571385644461	-0.3591433861798139	0.166201034244055	-0.8665312791766859	0.7781545905857711	0.648798314374696	0.137183107617907	0.723666242451832	0.869851373415208	0.3976029349751379	0.446586664702613	0.9992194662447044	0.9638710395031224	0.9994973935160576	0.999920130555675	0.999876273738532
TP53BP1	3.44889129119565	4.2641393245331	0.247132840319474	0.2140305382205919	-0.5582693304476429	0.108242134822252	-1.22844619520294	3.43245496855819	0.9086129011311352	0.5939590050261829	-2.11252781286727	0.452395192647757	-0.943241001240792	0.0029890266555908	0.376549262598357	0.5603216194981079	0.0509637849868054	0.6572065625729139	0.359685344304922	0.9992194662447044	0.92970381787303	0.9994973935160576	0.999920130555675	0.999876273738532
RRP15	4.33673465068497	4.59536999663115	-0.4691471889398189	-0.0750420079667167	-0.161343064668839	0.0931423301322897	0.082170063614202	2.26087856510819	-1.02303369037768	-0.13081270489905	-0.368133500685542	0.2297786709476419	0.0370724807088044	0.0364578770168027	0.3199882384524439	0.8973764206608249	0.717260156393168	0.821038418728177	0.970847657358289	0.9992194662447044	0.9873763112123304	0.9994973935160576	0.999920130555675	0.999876273738532
RHOA	7.80404719072547	6.8506776085590495	0.0988150943265461	0.420497679432673	-0.0206292739980786	-0.0232532565881953	0.5690822008150159	7.05049739694247	0.4925779142216219	1.6927433521941702	-0.113567225066459	-0.1325642548208919	0.539150669646774	1.46666751322443e-06	0.6284328943496701	0.1079341963690159	0.91095631322564	0.8961706241613281	0.5968728505145	0.9992194662447044	0.7323864813085015	0.9994973935160576	0.999920130555675	0.999876273738532
DHX8	3.38462044288715	3.26172802983161	-0.175559029515573	0.2061752021143839	0.15195504516017	-0.0351147293539576	0.125897426281108	2.26670958773398	-0.526747694482646	0.498681723239421	0.470050436918911	-0.113766327776387	0.0794181455851312	0.036081281973071	0.604884535024478	0.624043590106065	0.643966446349765	0.9107826719940372	0.937577078467868	0.9992194662447044	0.9421672807566384	0.9994973935160576	0.999920130555675	0.999876273738532
PRKCZ	4.33216899668257	2.67460832665365	0.694078375339867	1.15095101250336	-0.353307836594984	0.0695114612563238	0.5929900086803199	0.9681172382550592	1.20485797224561	1.48425763214789	-0.6229373448165679	0.1348565192604019	0.197184920391149	0.3460018314702119	0.2451257791192289	0.1554762159891929	0.542575046380579	0.8945435930757021	0.8462061129882971	0.9992194662447044	0.786608207240206	0.9994973935160576	0.999920130555675	0.999876273738532
ZFY	2.0026130148105903	1.45062024233479	-4.0889639841967895	-0.0439454800485347	-0.193930155142478	-0.7307881707695679	2.72145556968561	0.396608999448879	-5.391169364255871	-0.0572480552007906	-0.340071080630854	-1.34656770436921	0.698240119548438	0.696365431644702	4.73227510684931e-05	0.955030225812735	0.738365077795333	0.197615502465161	0.495112459365431	0.069385669233315	0.9945551168733144	0.9994973935160576	0.999920130555675	0.999876273738532
IARS2	4.76374653599165	4.21323696003819	-0.12307845395945	0.255679861243997	0.309038898177976	0.1769084685721089	0.20351344567723	2.86816109727518	-0.370922309044332	0.6333462480641899	1.00275897128999	0.5838058273735369	0.125247943426894	0.0102240400280993	0.7150248246748521	0.534472768369862	0.329267786063198	0.5665956408008721	0.901715512951952	0.9992194662447044	0.9283262422101634	0.9994973935160576	0.999920130555675	0.999876273738532
IDH3G	5.01991497655674	4.33895213027162	0.518218463599981	-0.19090275874836	-0.0891293668075921	0.326970313819076	0.605027104940566	2.73506702417251	1.49243312767999	-0.4358411161963699	-0.261393043196064	1.00927679178018	0.3444264629802069	0.0138559207546034	0.152945574175114	0.668170022496151	0.7967576122622692	0.326940700653743	0.734577166012096	0.9992194662447044	0.9532494956521564	0.9994973935160576	0.999920130555675	0.999876273738532
ROGDI	4.09286890018844	3.65859392992848	0.4357939652651189	0.223260834479887	-0.2198057992436509	0.334643827968487	-0.177247453370094	1.81109810675304	0.9979844448525972	0.394568375251254	-0.5285771520167221	0.8766508358895129	-0.0816864502726281	0.0869156449144134	0.3325587684354379	0.697986376428538	0.604647730181213	0.3944088401212151	0.93593091712372	0.9992194662447044	0.9582925815837162	0.9994973935160576	0.999920130555675	0.999876273738532
ROCK1	4.9423413636168805	5.96295300513346	-0.3751514309883521	0.2912885636845639	-0.0608097071175051	0.0077903566048432	-0.930547355676182	3.5765635436411696	-1.00688408180682	0.635578089181064	-0.173226991865019	0.0233200446191484	-0.506092844315007	0.002159565483423	0.327408710342837	0.53305289385193	0.8644309762633079	0.9816663794313092	0.6189356318788579	0.9992194662447044	0.9283262422101634	0.9994973935160576	0.999920130555675	0.999876273738532
CBFB	3.52186857983601	2.7792932078101003	0.096556762409411	0.2142256623364439	0.0845967317491166	0.3708020786835329	0.563568126244372	1.43908862910379	0.219807512370036	0.375277894221334	0.19559259292613	0.936732555694514	0.26886673537395	0.167365362929464	0.828544928665797	0.7118529822755479	0.8472409117484179	0.362248638926916	0.7912323791568291	0.9992194662447044	0.9602956403708988	0.9994973935160576	0.999920130555675	0.999876273738532
PDK3	2.0157528982229	-1.21124763039392	0.21455993164223	-0.0331878559952579	-0.441114862604895	-0.53253763045755	3.6105574320151095	-0.552695438903507	0.4464302875709279	-0.0546422840771207	-0.90799363228219	-1.17909720087685	1.5142126669971898	0.5873145037795671	0.660688531682615	0.957026424121832	0.376065212328776	0.254710148630373	0.1477040208155619	0.9992194662447044	0.9946884020565042	0.9994973935160576	0.999920130555675	0.999876273738532
HYAL2	4.29120054596122	3.52332685558101	0.095519363716966	-0.297047915788681	-0.111851203336351	-0.0200983782795372	1.25219647201647	2.29256239029691	0.27577269863848	-0.685571095796261	-0.33442491152657	-0.0639172572190344	0.748995439898265	0.0342187471159496	0.785908906458833	0.501736003656591	0.742096334754625	0.9497926222439772	0.463913096034289	0.9992194662447044	0.9229685216061896	0.9994973935160576	0.999920130555675	0.999876273738532
HDAC4	1.9661920714598	3.2737347111898303	-0.5194377457117849	0.242620782804235	-0.21240759967317	0.0242227292662213	-1.45208372753319	1.5037364093706798	-0.931587495055783	0.371301457954099	-0.411272263636849	0.0484368864871205	-0.609501694755472	0.149992652615311	0.36387739118648	0.7147473180275129	0.6857281967876669	0.961901463987364	0.549808932891023	0.9992194662447044	0.960931994065123	0.9994973935160576	0.999920130555675	0.999876273738532
RASSF1	3.50941697365714	3.32439665653705	0.332989897027118	0.22187198371052	0.212948571627721	-0.134106202673438	-0.238652754207719	2.0318446648096105	0.915215231834262	0.4760219344970949	0.6005848714327789	-0.406413646275556	-0.134240758891429	0.0575562417130334	0.3731721516147949	0.6398780636761979	0.557102875592735	0.6906244419519391	0.8949625604246709	0.9992194662447044	0.9465579527179512	0.9994973935160576	0.999920130555675	0.999876273738532
FGFR3	4.40732905355775	5.1788894020057805	0.359446790589187	-0.325814971687793	0.728127993640178	-0.203657623843767	-1.01132912344275	2.75675650727626	0.828382223108023	-0.627108534087641	1.80091323528691	-0.502318217551026	-0.487511739744855	0.0129837617148217	0.4183030926693089	0.538461976761508	0.0884952895296597	0.621533287380479	0.631780258514407	0.9992194662447044	0.9283262422101634	0.9994973935160576	0.999920130555675	0.999876273738532
IFI35	3.80454240687046	3.56691464009335	0.3499871651590889	0.258026433949129	-0.46385610986632	0.475240620941939	0.2094696740205269	1.56699899091548	0.6805320511508299	0.380683378198815	-0.8885037460164641	0.996836384931182	0.0836492256621505	0.134532952204355	0.504902603253219	0.7078975565130671	0.3862494488005639	0.332819940603598	0.934269304450916	0.9992194662447044	0.958867628878942	0.9994973935160576	0.999920130555675	0.999876273738532
HEATR6	2.25185795325683	1.21320896593084	0.310496237860754	0.23193693731713	0.6508803209781889	0.137378028414903	0.540977320237803	0.562035129243241	0.626381376380638	0.363983825699598	1.31947790132133	0.301174190260462	0.234220013754765	0.581071568056575	0.539282785210687	0.720164893870995	0.205171257299374	0.767253880650517	0.817754459078342	0.9992194662447044	0.9627490567846876	0.9994973935160576	0.999920130555675	0.999876273738532
COASY	4.1826464420357	3.0764921735701902	-0.255279320349493	-0.100180108048063	-0.0938853764920837	-0.139873992798176	1.49725039160735	2.31080952541545	-0.838536202118191	-0.270824273292276	-0.329966820893901	-0.50328694833493	1.02082843863477	0.0328998694068315	0.412727124699038	0.78960734487839	0.745234216074544	0.6208656039349971	0.320860843845249	0.9992194662447044	0.9724083565523812	0.9994973935160576	0.999920130555675	0.999876273738532
PLEKHH3	3.5972055602001	2.9584197707043	0.286654279897921	0.315654082335085	0.917011863323958	0.0005998360803618	-0.104384983409217	1.48045392151236	0.6152706476929061	0.551785077713951	2.08236024821474	0.0013682805008508	-0.0471636330989421	0.156043630181363	0.5460770058658699	0.587881388089579	0.0518488189950725	0.9989233209069468	0.96290216055896	0.9992194662447044	0.935058959953542	0.9994973935160576	0.999920130555675	0.999876273738532
MEF2A	4.029887311415339	5.06699838484933	-0.284928971225568	0.0876858264249297	0.180132535167586	-0.130795979741579	-1.14164004480773	4.85649235560962	-1.16048563895892	0.295324051896986	0.782466347034798	-0.575979223704745	-0.990838277361283	0.000126780565741	0.261011866308643	0.771125856063138	0.444113170023827	0.5717611966629991	0.334898079286043	0.9992194662447044	0.9705950224735996	0.9994973935160576	0.999920130555675	0.999876273738532
OTUD5	3.67938719180466	3.4567531480752303	0.184199203780897	0.196232220991215	0.0106611956217242	0.0373252573116837	0.251005235567982	2.30169898388344	0.536853837748503	0.449841183599716	0.0316328915026372	0.118512826250932	0.15214111631795	0.0335192538657249	0.5979993942387271	0.658196348540712	0.9751194347886728	0.9070536418067408	0.880785708659669	0.9992194662447044	0.9507086555545412	0.9994973935160576	0.999920130555675	0.999876273738532
TFE3	3.3502022379598	4.82494598357405	-0.617632387790778	-0.175854329468297	0.0275492862265601	-0.210482348330742	-1.20279616508276	2.85352230623851	-1.51765353061046	-0.363048878642957	0.0738053256035193	-0.569483019880895	-0.6468417946368129	0.0105514663539916	0.146469260043605	0.7207967330108901	0.941979295889725	0.576067070445335	0.52589764395621	0.9992194662447044	0.9629216822835684	0.9994973935160576	0.999920130555675	0.999876273738532
TBC1D25	2.806049622900741	2.724231719881	0.789413047967114	-0.0541246590255662	0.473072821162724	1.01478710266724	-0.8564612654867829	1.79061928177598	2.1874734719684	-0.116997397403729	1.3536718497037	2.98340652056783	-0.506354218806535	0.0901879753661466	0.04214659370573	0.908157671116956	0.1925959252510599	0.0079676440203677	0.618753769457621	0.9992194662447044	0.9898011649383912	0.9994973935160576	0.999920130555675	0.999876273738532
ACSL4	3.6779543512514	5.34101739469912	-0.7545204474952281	-0.571233493217812	-0.896510075379097	0.8635600990451479	-1.25043235405367	2.08250354456178	-1.22383308004974	-0.7350417831753051	-1.5121508800189498	1.55349105675772	-0.4416176690601671	0.0518343116692151	0.236794028548906	0.471783088836972	0.147854073238794	0.137711577071514	0.6640253653343521	0.9992194662447044	0.9198001876515522	0.9994973935160576	0.999920130555675	0.999876273738532
INPP5A	2.27413447941742	3.07119024397855	0.470592105064077	-1.0236745471970998	0.830971679236947	0.815664137770366	-1.03107466926579	1.4139898818316	0.8891114161178679	-1.53784782434257	1.6102406269744098	1.69480755797079	-0.436331979252628	0.174430165127306	0.3857066472106389	0.1414998614430319	0.124849433767843	0.108501608522183	0.667852872151939	0.9992194662447044	0.7757507983391151	0.9994973935160576	0.999920130555675	0.999876273738532
GPKOW	3.2767255104964703	4.608137600104509	0.271706449283821	-0.0020297880940154	0.877010148268657	0.2100591650491919	-1.87288989441861	2.8546247329894503	0.713941195261985	-0.004318558853481	2.39748506734899	0.6001421276908481	-1.0593683803827	0.0105327212881896	0.4844744641319749	0.996601889830432	0.027748396354145	0.556532358224556	0.3036912374980769	0.9992194662447044	0.9998599968221988	0.9994973935160576	0.999920130555675	0.999876273738532
GRIPAP1	3.68506433305248	5.18228682789094	-0.4871013003563879	0.243831296565438	-0.187433778810702	0.256106420126363	-1.6785526508238997	3.46586586847063	-1.3685589403864598	0.5575705622729251	-0.559061864010924	0.79377737879313	-1.01700660920841	0.0027579532130943	0.187976998493818	0.5840059057268979	0.5830090336361871	0.437664903968565	0.3226261785125809	0.9992194662447044	0.93393247728037	0.9994973935160576	0.999920130555675	0.999876273738532
FTSJ1	4.40151611498645	3.80217704855432	0.0451499798127639	0.3009778712748789	0.0897098112983568	0.301392720104883	0.155334962702897	2.31324930710376	0.126240897537606	0.6731606065610329	0.264482655626584	0.938071585016676	0.0858262098088481	0.0327376740395745	0.9009610010402752	0.509400145541874	0.794474902392996	0.361660151225575	0.9325575768693268	0.9992194662447044	0.9233924625848654	0.9994973935160576	0.999920130555675	0.999876273738532
REEP1	1.75867642128638	1.47163525477295	-0.6228289841111241	0.4994338796425999	-0.152662668276913	-1.05639877701388	0.624137407553558	0.581764499684951	-0.993554569833408	0.689790569064056	-0.259796600664521	-1.83327736509289	0.227566851537095	0.5679405731154991	0.33360925228738	0.499123326081403	0.797968964643144	0.0833531907024418	0.822547809814138	0.9992194662447044	0.9226198124437768	0.9994973935160576	0.999920130555675	0.999876273738532
ATP11A	3.95561552177244	4.248361434714259	0.266457185380201	0.860865377531745	0.243244604708354	0.135221637752235	-1.12255301474052	1.49411235088401	0.421727144894068	1.04942104307917	0.398399265544587	0.240338530392697	-0.361894433859378	0.1526007768088099	0.6784124101659289	0.3079583901049069	0.695488350374162	0.813153701845508	0.7219622720114709	0.9992194662447044	0.8662394472608148	0.9994973935160576	0.999920130555675	0.999876273738532
POLR1A	2.6402586992811803	0.660178435273571	-0.5798637418565079	-0.126851071604739	-0.4522017476202971	-0.247942394657845	2.63977794140592	0.337063833872411	-1.25016915320991	-0.224617894759379	-1.03030168967556	-0.585054676965434	1.23009953610401	0.739967149580136	0.227247370080606	0.8248066181938629	0.31651463304404	0.565773651968824	0.234495014975255	0.9992194662447044	0.9770382280636246	0.9994973935160576	0.999920130555675	0.999876273738532
LAPTM4A	7.45224915461828	7.934211464481421	-0.0505941297998988	0.855349721391728	-0.126891068242862	-0.3674731175482419	-0.7397658766368149	4.78298197170746	-0.139879976118906	1.95446663996006	-0.375567674977566	-1.08759257652016	-0.401973648998108	0.0001488262443388	0.89030813213542	0.0663603185851019	0.7116276176893309	0.2911242680096699	0.692436349786427	0.9992194662447044	0.6816441242498122	0.9994973935160576	0.999920130555675	0.999876273738532
TTC7A	3.06263056259611	2.06880619088773	-0.258257850917285	-0.0404393338169627	-0.0943980051550082	-0.707212253959361	1.48024339130676	1.08817162655152	-0.5715833433244929	-0.0735980252702666	-0.2193907326707899	-1.67757774463137	0.708573830848739	0.290875437098699	0.5746730986951291	0.94214195051327	0.8288143193223059	0.1107080910725859	0.4876649557782029	0.9992194662447044	0.9926089793356032	0.9994973935160576	0.999920130555675	0.999876273738532
IP6K2	5.08754989060859	5.00978591563752	-0.15988300446057	0.481186922859779	-0.266364005648042	-0.4831676331432529	0.160307392490966	3.89468742758255	-0.554446276230146	1.3587563794852702	-0.964153329225121	-1.7981607189102098	0.112719962381844	0.0010619142170385	0.586097146622845	0.191008301632837	0.347744519641503	0.0889451586192713	0.911500172535267	0.9992194662447044	0.8075681304633846	0.9994973935160576	0.999920130555675	0.999876273738532
SRBD1	2.73263301715815	2.1366534855983503	0.305285756628286	0.5768059865744979	-0.202885114315953	0.353660268907485	-0.0174348676757568	1.00172541203964	0.617728989676906	0.907929391709222	-0.412775633315401	0.7838018327859441	-0.0074442754905862	0.329773790755543	0.5445875238029371	0.375914120445986	0.6846663648467851	0.443918889893066	0.994142394044126	0.9992194662447044	0.894057608802532	0.9994973935160576	0.999920130555675	0.999876273738532
KIF2A	4.21959974952444	3.14755517571918	0.025602111402714	0.0170480405698534	0.272007651817352	0.501650760563162	0.795404650267573	1.87102450832948	0.068317472318187	0.0366003103462605	0.76280111261293	1.46346352193216	0.427812506604111	0.0781779267078657	0.9462918926652808	0.9712065559099448	0.4554948860888909	0.161337446497868	0.673944522608058	0.9992194662447044	0.9962341970750404	0.9994973935160576	0.999920130555675	0.999876273738532
PSME4	4.43256394114555	6.557264373590161	-0.2974510812902429	-0.353377632852395	0.0547769431273063	0.0614090331589645	-1.88945002460703	4.7214109462389295	-0.935586104143394	-0.907402607507088	0.18045050847429	0.212662029777431	-1.23699599476446	0.0001708541557331	0.361903057327231	0.3762105261113329	0.85883063991256	0.8341418370744541	0.2319911796907619	0.9992194662447044	0.894057608802532	0.9994973935160576	0.999920130555675	0.999876273738532
IFT80	2.7530362412465696	2.23057092224009	-0.8347579008720949	0.135959512778785	-0.0618144600248792	-0.588112667138421	1.01665867490978	1.04461897774915	-1.63661581876547	0.2290306831397639	-0.133697112116053	-1.3090990801066	0.4364421775867379	0.311294749846802	0.1195340305412119	0.8214561361952041	0.8951609595880919	0.2087476461820689	0.6682097150771961	0.9992194662447044	0.9761852525440676	0.9994973935160576	0.999920130555675	0.999876273738532
SIRT2	3.8506094836693	2.95362103732763	0.12572022792063	-0.0103164836605091	0.0600437553363514	-0.162388711196228	0.958660089298318	3.1420455526701403	0.5920382414899841	-0.0391696038625349	0.292783368672776	-0.821600119745679	0.925085297440342	0.0057521404028445	0.561237462751453	0.969186393524139	0.7730520333713199	0.422586870101308	0.367306434912617	0.9992194662447044	0.9960579165844656	0.9994973935160576	0.999920130555675	0.999876273738532
ERLEC1	6.14019605722758	5.41777662479717	0.12184499568233	0.404775876997326	0.0497818787559323	0.184245261237673	0.3828691599419179	5.49338512300934	0.565690289280925	1.53191696563576	0.245283065810281	0.921374058398576	0.349685223785151	3.23256246847429e-05	0.578588662020623	0.142929736131335	0.809011997543716	0.369040166084291	0.730632916910979	0.9992194662447044	0.7769983251770063	0.9994973935160576	0.999920130555675	0.999876273738532
PPP2R5B	2.4322471258196203	0.8935503007133299	-0.385231734257761	-0.147960297944774	-0.538916725244581	-0.44772235987618	2.27262083562141	0.495641201242793	-0.9079395722333652	-0.287287367635898	-1.3276389069973602	-1.14381840523504	1.1532074249981998	0.626144499462564	0.375906069063362	0.7771734437189521	0.200889953470048	0.267683106477391	0.2639095624652839	0.9992194662447044	0.9714058815365474	0.9994973935160576	0.999920130555675	0.999876273738532
MAST4	5.794011752404879	6.52769558107916	-0.649348856678249	-0.199956748668302	-0.0172866264530246	0.387294651357376	-0.4181503704821229	3.21890784959732	-1.46065256012274	-0.367646400772507	-0.0424963496792245	1.00655962834406	-0.189904475206528	0.004791089420063	0.161700725595742	0.717459658617105	0.9666021658665368	0.3286227545338969	0.851619840181512	0.9992194662447044	0.9618609829433424	0.9994973935160576	0.999920130555675	0.999876273738532
ADGRF5	6.15083449912256	5.98503249120232	-0.4130016783762429	0.7617198383996681	0.010875369909403	-0.3227095926427529	0.0080518728563016	3.59812862371153	-1.13051288175386	1.72096649820007	0.0321531780154409	-0.965815369162504	0.004371489060468	0.0020557389333745	0.273099427742336	0.102399837550373	0.9747037462517	0.346934584373466	0.99656015224897	0.9992194662447044	0.7313074670688523	0.9994973935160576	0.999920130555675	0.999876273738532
NUP133	3.45822760995067	3.6201702087915897	-0.0045729953945647	0.409470582489137	-0.144497248069433	-0.264503234534181	-0.251200084004594	2.16755842954773	-0.0122855452189073	0.85624044878603	-0.4080816929267399	-0.808716872013052	-0.140283850078077	0.043885329781045	0.990338578997131	0.4033169754814	0.6885418251190129	0.430561769917498	0.89014434360783	0.9997628984918177	0.9010691890206444	0.9994973935160576	0.999920130555675	0.999876273738532
NUCKS1	6.9410160159879695	7.58062517896247	0.265242217591126	0.259330585395603	-0.050128794623711	-0.0728252954268279	-0.800085565648282	6.22430355716352	1.01429358510866	0.8051512802309029	-0.2020705728913039	-0.302564634446126	-0.593350652138553	7.3390610014981e-06	0.32388779311092	0.431364434089758	0.842140140929664	0.765869291048417	0.5603390431468239	0.9992194662447044	0.907849265098898	0.9994973935160576	0.999920130555675	0.999876273738532
VPS35	5.38617231816941	4.9025270108746	0.0426574357054718	0.597302887795118	0.0089703010675307	-0.0280664834796037	0.181378467858718	3.9445442845711898	0.155444501472943	1.76953335710476	0.034787371470106	-0.111314884507288	0.1316892553971559	0.000950258593072	0.878200814418817	0.0937436248324392	0.972632164621184	0.912598511846555	0.896690888169263	0.9992194662447044	0.7264187449058678	0.9994973935160576	0.999920130555675	0.999876273738532
DNAJA2	4.97098911169458	4.59687692427314	-0.280798281011238	0.7828902208831949	-0.213181742554483	-0.255133415219817	0.262484401918902	2.875659132835	-0.784831459645973	1.7700320651143795	-0.628823408899309	-0.7742159671187391	0.148350379202801	0.0100601477727248	0.442760003554374	0.0936581407663969	0.537363648396199	0.448853526567497	0.883715539417468	0.9992194662447044	0.7264187449058678	0.9994973935160576	0.999920130555675	0.999876273738532
BCL3	5.63889636391302	7.55670293712479	-0.297448248893335	-0.3781738573179871	0.8537777614731801	0.233201770566336	-2.19511450436694	3.64497408098459	-0.652806919294764	-0.683590829807817	2.0744571339230298	0.593237680127629	-0.996775648367956	0.0018523612365306	0.522615517224319	0.50328774392076	0.0543835138454635	0.561365953123511	0.33348719383624	0.9992194662447044	0.9233924625848654	0.9994973935160576	0.999920130555675	0.999876273738532
KCNAB2	1.19462761203085	-4.53181375054114	1.63415812892607	-0.8240874310292691	0.0413232748913686	0.130838006053602	5.820760759922281	-1.5828615558528998	2.62433730297749	-1.01113722254937	0.0644843804369289	0.2153000033739189	1.8626689246558703	0.130869624378873	0.0172563185203123	0.325360859880765	0.9493019502297478	0.8320754788110679	0.0790406695110289	0.9992194662447044	0.873542605694115	0.9994973935160576	0.999920130555675	0.999876273738532
ABCC9	1.3646249133709698	1.2102734639543	0.0723754293847851	0.532548880147293	0.207816302876766	-0.134118385785955	-0.5325221687688789	0.364406701772118	0.0920259683803635	0.57567195999764	0.281116276029254	-0.186808467894694	-0.148790090007234	0.719857110821854	0.92771277579189	0.571984673429384	0.78197253762399	0.85413791476568	0.883478091783831	0.9992194662447044	0.9320708508982652	0.9994973935160576	0.999920130555675	0.999876273738532
CLEC2D	2.21873692740048	1.90094797843656	-0.296996275274968	-0.1908007364599	0.0254757788049532	-0.484909170923651	0.634003548632821	0.839766238632372	-0.529565541600992	-0.292128935569988	0.0494231995878635	-0.958420960267785	0.257242159148355	0.412054919543377	0.602884218187352	0.773528391438785	0.961126329001117	0.350547986332065	0.7999094787888621	0.9992194662447044	0.9710312645953394	0.9994973935160576	0.999920130555675	0.999876273738532
FUNDC1	4.11062748189385	4.23744403706518	0.052249408120632	-0.228183700643816	-0.28465355517247	-0.153991565629592	0.228754373039975	3.32221881752158	0.176566619972318	-0.6240675628110239	-0.995260434475494	-0.554320905530093	0.162398793157438	0.0037906798891196	0.8618202525683921	0.5404126327360971	0.332801630256153	0.5861811421235911	0.8728010056895241	0.9992194662447044	0.9283262422101634	0.9994973935160576	0.999920130555675	0.999876273738532
RORA	3.78827271147721	5.47264742395146	0.121175365518144	-0.3975473670282939	-0.6103265063575539	-0.190490134421462	-1.12051912059974	2.8120779528824	0.2589245858003939	-0.6799337701449699	-1.32270454388253	-0.4364051002398089	-0.522200540262039	0.0115341557379336	0.798631250305765	0.505197887526131	0.20249347266116	0.667732355688001	0.6078981274127	0.9992194662447044	0.9233924625848654	0.9994973935160576	0.999920130555675	0.999876273738532
TGFBR3	1.18646426994854	1.2749105622287098	0.0445641580245109	0.231551373324067	0.3395389844749311	-0.6139160706870961	-0.4483012972069229	0.504036021314369	0.0738655165033845	0.329761288863716	0.595161824664011	-1.08768764428657	-0.163677390566579	0.620392929405621	0.941938594396172	0.7453870013801579	0.5592265394215961	0.292142618489464	0.8718526318952601	0.9992194662447044	0.9668277693084436	0.9994973935160576	0.999920130555675	0.999876273738532
KIAA1107	1.5508107366658102	0.698816176802199	0.4419537890805399	0.4074364515926471	-0.147368579682743	-0.234478796787295	0.346411729109094	0.230698789675011	0.5849675029176861	0.452678753188971	-0.204525687571566	-0.329856136052967	0.104687100097941	0.820150590318734	0.565831009469651	0.656188704132672	0.840237545046718	0.7453164643626841	0.917781809283912	0.9992194662447044	0.9506523600725244	0.9994973935160576	0.999920130555675	0.999876273738532
PLA2G10	4.24061624375939	3.01979455599034	0.501039239919971	0.440324467091617	0.0667840305195433	-0.1810659453985489	0.949152947002984	1.02074474819075	0.759221556031934	0.532022848743496	0.104388661764399	-0.295438931860661	0.2902642453385529	0.321477795557478	0.457612958205979	0.601217904335386	0.918024732967892	0.771191739573009	0.7750216920350671	0.9992194662447044	0.9376306932657944	0.9994973935160576	0.999920130555675	0.999876273738532
ATP1B3	4.22355193815064	3.54106801684386	-0.3896426718417539	0.9630858180339208	-0.0175918925495594	-0.323518274841955	0.629043078933165	3.329169026209	-1.65641976872395	3.2196576987459906	-0.0782528586368244	-1.53383812988525	0.559161587990934	0.0037334217489397	0.115800232214877	0.0048843137978064	0.938562643534513	0.1440413970100059	0.583489534909303	0.9992194662447044	0.4788533708184073	0.9994973935160576	0.999920130555675	0.999876273738532
NEDD4	2.3405780419849	6.13761923303516	-0.5222481037657	-0.375573819891112	0.6275205404108679	0.256795669070713	-4.31612614534269	2.90540703450895	-1.00447286487848	-0.611289184463153	1.31226266501712	0.562148615722198	-1.87651915741164	0.0094424449564414	0.328499142243447	0.548651427788003	0.205925100495067	0.581453690135589	0.0769209894114829	0.9992194662447044	0.9285261361577573	0.9994973935160576	0.999920130555675	0.999876273738532
PIGB	2.36731767295628	2.50563968607202	-0.201409890461326	-0.439049182738893	0.412711715779802	-0.473063322015045	0.170457910743765	1.34138618364688	-0.4369086429693879	-0.8021785875419181	0.955331669769465	-1.0999313860807	0.0834719081732561	0.196475496570595	0.6673738682184379	0.4329135147138039	0.35206526377367	0.285855556928797	0.934397618964306	0.9992194662447044	0.909814738041624	0.9994973935160576	0.999920130555675	0.999876273738532
MAPK6	4.05963970305253	5.069393227111791	-0.559094572652162	-0.124227204455724	0.242713616355524	0.127827798193241	-0.8113885185177109	2.5398748936321898	-1.21565649775977	-0.22390205950278	0.563679358319099	0.30846786552029	-0.3697955012457079	0.0205386001951566	0.239901471726413	0.8253558753521991	0.5799703656034351	0.761488811969465	0.7158521562689241	0.9992194662447044	0.9770697166186078	0.9994973935160576	0.999920130555675	0.999876273738532
GNB5	3.28080066611156	2.97564941462591	-0.0149623546650588	-1.21458141164881	-0.251982384520823	0.327219674779853	1.11587371331814	2.03194314087307	-0.0428548594415451	-2.81641041518657	-0.761975390568805	1.02807026140287	0.694501589938097	0.0571873687881803	0.966289044348546	0.011427444913711	0.455943641464971	0.317534593991601	0.496234943463977	0.9992194662447044	0.5254837705978465	0.9994973935160576	0.999920130555675	0.999876273738532
RAB27A	4.30554994901953	6.742062867945349	-0.556162388561027	0.314397394257208	-0.0112489665719481	-0.4172833958934229	-2.14788396361753	5.51351960813715	-2.00573419750642	0.91850092505168	-0.0432761935486889	-1.6980280306044	-1.71236364071805	3.32128907086574e-05	0.0611888504067772	0.371098699095416	0.966004176646579	0.108511093155078	0.105646795114699	0.9992194662447044	0.8934534634670881	0.9994973935160576	0.999920130555675	0.999876273738532
CECR5	3.55542519592766	3.44664932367534	0.0537464065367363	0.365208315108484	-0.1135416981904969	0.141508143239063	-0.3704091273183479	2.39770030718672	0.1700720530866409	0.9020915828760028	-0.3752984719399739	0.507377471666407	-0.238576983809023	0.0276762996842074	0.8669703996259871	0.379222070945036	0.712443434139081	0.619125875760251	0.814459631435178	0.9992194662447044	0.894057608802532	0.9994973935160576	0.999920130555675	0.999876273738532
UFD1L	4.95340770335558	2.70419528050416	0.47088853656572	0.223067192156546	0.1235619156375449	0.224554924324408	2.03303049076166	2.23306164690921	1.81453125012133	0.679843147902462	0.492373652004837	0.942168961427968	1.51971362301781	0.038490988779255	0.0864287063974863	0.505267383651636	0.6284877714792281	0.359545475251758	0.145982516646561	0.9992194662447044	0.9233924625848654	0.9994973935160576	0.999920130555675	0.999876273738532
LRP6	3.81478294622351	3.6804894398147296	0.0649329763484312	0.38807157173307	0.285284652596493	-0.27919590192569	-0.07706790771366	2.1345489603056897	0.1621141875152469	0.7908612086154171	0.747688087018513	-0.7379602128453221	-0.0404085975009229	0.0468026081713633	0.8730218695820071	0.439321759705392	0.464305191915863	0.4700510195168979	0.9682122108251752	0.9992194662447044	0.9147792985274392	0.9994973935160576	0.999920130555675	0.999876273738532
PHRF1	2.76157445018009	2.41931955281734	0.0970765196741253	0.4578603527587729	-0.7776487001682371	0.623481875449946	0.156777184706186	1.32346304449235	0.22186612332913	0.7978464054084571	-1.77532074626811	1.57712382023631	0.0775094304291929	0.202246326692495	0.826915810143686	0.435359569286839	0.0927557673194643	0.132179291925239	0.939073383681125	0.9992194662447044	0.9126298453231338	0.9994973935160576	0.999920130555675	0.999876273738532
IKBKAP	2.45950156192742	1.35917530505869	0.0368612552599145	0.4866325699606389	-0.2058331935782089	0.60564185882923	0.606269159523102	0.893458882999205	0.1026803560798279	1.0612387690649	-0.5862068573352951	1.84770748272402	0.3610202161293629	0.383401890551259	0.919351954540332	0.302613795882731	0.5650158420314959	0.0811463324816497	0.7222867369521869	0.9992194662447044	0.8634144109121121	0.9994973935160576	0.999920130555675	0.999876273738532
NUCB2	6.8659194384924005	5.54102441054386	-0.0218731871698511	0.1169566142386109	-0.196102025742528	0.315582970717867	1.37691951476955	2.44720336982558	-0.0450570440993279	0.197968742215094	-0.4334246729627379	0.7039007716027621	0.548880949691733	0.0248868062337705	0.96455794463421	0.8452881029092171	0.6698558955708821	0.490501201427185	0.5898316107134179	0.9992194662447044	0.9810467394617952	0.9994973935160576	0.999920130555675	0.999876273738532
PFN2	4.6982675553043	4.03449734755165	0.0328504213077454	0.332240118452971	0.548652509256802	-0.385826529432678	0.500453516260431	2.0761083312967803	0.075440915645346	0.628721687235531	1.34586452354875	-0.950677985693594	0.232619353406931	0.0539997657564017	0.9407021567055792	0.537439070025321	0.195586512240507	0.3549395495495661	0.8189128017452809	0.9992194662447044	0.9283262422101634	0.9994973935160576	0.999920130555675	0.999876273738532
PTPN3	3.90736586638073	5.62042353888625	-0.325644108405787	-0.627590586972783	0.19619811877732	-0.0794614159080041	-1.3542840115704298	2.703701454381	-0.6445823224354511	-1.05221270573851	0.4221290220897379	-0.1726111189285409	-0.593180764228786	0.0145369205276151	0.5273279867436429	0.306623225883127	0.677929889246583	0.8648831451594269	0.560440311391571	0.9992194662447044	0.8654682100133823	0.9994973935160576	0.999920130555675	0.999876273738532
DAPP1	1.75504275548538	2.09622160357326	-1.01532358901605	-3.37449544770136	-0.182763111213875	0.368739040013496	2.20116828614988	0.603767374342686	-1.2027642635235	-3.47999130193069	-0.2391847656089	0.480561813375148	0.5844152334308771	0.553534331846724	0.244672075185888	0.0026833336470641	0.813746487947736	0.6371597519978729	0.566208715582171	0.9992194662447044	0.4591157206333999	0.9994973935160576	0.999920130555675	0.999876273738532
SLC44A1	4.58720002256119	5.94002200480996	-0.536763539115418	-0.3664644218685479	-0.343093064610271	-0.3133620622234619	-0.779849083683923	4.230501792252819	-1.63822489152227	-0.940510558602212	-1.12262368092857	-1.04342817218077	-0.505246669423961	0.0005029676691936	0.118736345616958	0.3594071774702789	0.276349087706188	0.3105618973548419	0.6195159313050179	0.9992194662447044	0.8893511583206555	0.9994973935160576	0.999920130555675	0.999876273738532
TMEM260	3.0504013369919503	1.0502147143660698	0.0959819445479905	0.35951706721587	-0.229723375750307	-0.472631198917741	2.12889768563307	0.582938580544582	0.229052595161818	0.689983404077556	-0.5644771453488859	-1.19443693208576	1.07170500542561	0.567166825357958	0.8214103797863179	0.4990049066668929	0.579396405888822	0.247809847613047	0.298012169395739	0.9992194662447044	0.9226198124437768	0.9994973935160576	0.999920130555675	0.999876273738532
SMG6	3.43156192803073	2.70004700785815	0.7104296420321929	-0.315603206930082	-0.720063646857402	0.0808181689551254	0.9810083005955992	1.69595064649913	1.9136700846769497	-0.6444145045652659	-1.84943036195294	0.224094918428996	0.556507778699894	0.107121879941253	0.0717011513783556	0.527434308510218	0.0808863116799305	0.8252073666872869	0.5847168567648199	0.9992194662447044	0.926577205342274	0.9994973935160576	0.999920130555675	0.999876273738532
EXOC5	3.58232411550084	3.321466449678049	-0.108623720961639	0.0164909663902633	-0.0598453931877301	-0.0675607672777585	0.4848055775795221	1.7709092058721498	-0.251243518768215	0.0306342028402905	-0.142029204004428	-0.168834758451393	0.23494457206983	0.093562068611214	0.804503599721448	0.975898602564589	0.88864143360214	0.867986636065902	0.8169041785003209	0.9992194662447044	0.9962341970750404	0.9994973935160576	0.999920130555675	0.999876273738532
FSTL3	1.9784303609194895	3.16193989058854	-1.16788910303404	-0.6025025701558979	-0.722594830695759	0.249533841912051	-0.331927601678084	1.25407144423424	-1.8521714886496496	-0.827702947742564	-1.26758489207367	0.452002258357479	-0.1205814699141279	0.226782472328566	0.0806552018059032	0.4187114644235711	0.221480509008305	0.657003646433037	0.905417409978716	0.9992194662447044	0.9042125217661722	0.9994973935160576	0.999920130555675	0.999876273738532
DGCR2	4.17124218199464	3.9882622808016497	0.0984942617917546	0.6038325525206689	-0.0578940606368855	0.0631491564816558	-0.238316855010988	2.3638677889749102	0.25418255827092	1.23654371528828	-0.154797853092604	0.1756810869827469	-0.1272942626318459	0.0295328689019796	0.802235508306448	0.232148727658201	0.8787032353768809	0.862505759892975	0.900118782621273	0.9992194662447044	0.8224609620187592	0.9994973935160576	0.999920130555675	0.999876273738532
RNF126	4.01047857846381	3.30881471639987	-0.107157509748005	0.414879502278502	-0.0417572865282275	0.289950052822507	0.504096893263711	1.63409935719344	-0.239765859684554	0.7224144248727571	-0.0975728670037614	0.7341382211936991	0.228784291964216	0.119742224198383	0.8133203930510029	0.4794114872268879	0.923447959546998	0.473424839999229	0.8217962417820841	0.9992194662447044	0.9215493784863018	0.9994973935160576	0.999920130555675	0.999876273738532
MNT	3.2899646089428902	4.97051102350971	-0.3938543447691	0.352099778730032	0.3608646170704939	0.391159251437767	-2.40464000383362	2.7480670525654	-0.905445195941986	0.666866047769469	0.895120148548447	0.987646627096335	-1.2019817782896898	0.0132267721874093	0.377190223549177	0.51331604752188	0.382536935352392	0.336416896878592	0.244946012210432	0.9992194662447044	0.9233924625848654	0.9994973935160576	0.999920130555675	0.999876273738532
ZXDC	2.99619039476915	3.50476447533752	-0.242158534467196	0.131044327057439	0.3361608233165281	0.0845653317485859	-0.798800511153817	1.8741785325457	-0.534444966853861	0.239399993436693	0.804807260283511	0.2079143854978839	-0.387892523515004	0.077231455817014	0.5995735861730129	0.813500230064453	0.4314335174039679	0.837630143952409	0.702644546998683	0.9992194662447044	0.9755231152191576	0.9994973935160576	0.999920130555675	0.999876273738532
JMJD6	3.5548853521907207	4.78543813969722	0.4944664524577971	-0.0223546863062242	-0.1281108103354719	0.636474497048141	-1.5951048310819298	2.92184638185486	1.30459042782588	-0.0449591369997949	-0.331909619183101	1.79507759147114	-0.880720513084683	0.009201873905572	0.2085891934202469	0.964636199652659	0.743793881807856	0.0903401283558792	0.390093337794384	0.9992194662447044	0.995257176748748	0.9994973935160576	0.999920130555675	0.999876273738532
POLB	3.53102178472209	4.27673656047965	-0.775798499683927	-1.21687466502145	-0.426054118141982	0.726581200679428	0.0698706765300941	2.8379689732280395	-2.17797744305182	-2.8020453927275097	-1.28221763130016	2.33268313469059	0.0423388676051754	0.0114001446209793	0.0430528461451014	0.0118130303918524	0.216213985619933	0.0322317379235038	0.966714563886044	0.9992194662447044	0.5254837705978465	0.9994973935160576	0.999920130555675	0.999876273738532
ST6GALNAC1	6.33168878293525	6.9942977892592895	-0.3764507383743679	0.3772755743695971	-0.115236077349266	-0.1720407918135859	-0.5544250279536949	6.486488266183421	-1.75512794102136	1.4105130436861295	-0.6055619461765289	-0.946742377542163	-0.507972954445898	5.89213304508523e-06	0.0977380193494124	0.176727533996306	0.5533001488803411	0.357879461368032	0.618362864087717	0.9992194662447044	0.797025474578009	0.9994973935160576	0.999920130555675	0.999876273738532
WIPI1	5.35696592197464	4.73762857179814	-0.15565810693785	-0.620451387999085	-0.476938846554709	0.0970723009494729	1.28583800226097	3.27118225968448	-0.48373690239269	-1.5791435048341	-1.5564899578819498	0.326023477384085	0.8038631207190859	0.0042426435780071	0.634405113577267	0.131715275576468	0.136998989941622	0.7481663940663779	0.431964720977731	0.9992194662447044	0.7627550585424363	0.9994973935160576	0.999920130555675	0.999876273738532
GBA2	3.71254056308703	3.4101607845354702	0.1901423615348789	0.288581589510331	0.125558699374896	0.280917843674252	-0.234994107534966	2.09345576811793	0.50147990286757	0.6062655363467621	0.343057663335103	0.7929816623413309	-0.130241149262004	0.0507363456210386	0.6221113565109849	0.5519083561528481	0.735529085172663	0.43811661205491	0.8978201173989392	0.9992194662447044	0.9285261361577573	0.9994973935160576	0.999920130555675	0.999876273738532
NDST1	3.72803872354212	3.5885562736833103	0.181669685812907	0.353445180011922	0.1115539402050819	0.104088647859167	-0.26497190226685	2.23474769017857	0.4830506507373089	0.7550930923830849	0.3101325446685499	0.297701849073803	-0.148986364025802	0.0383509551752731	0.634882840509455	0.45995994322295	0.7600222050224531	0.7693394390785079	0.883220892791587	0.9992194662447044	0.9175557688238924	0.9994973935160576	0.999920130555675	0.999876273738532
ASNS	2.7444556440287	2.50856735841852	-0.369804294212077	-0.478080843658414	0.0084787619707387	-0.188910602479466	0.8254500901304158	1.90284121280802	-1.1718113024151	-1.24848633937726	0.0285206914305409	-0.649349415548165	0.570994428606458	0.0731815191402155	0.256550326264837	0.227848348933115	0.977560705911404	0.524312735409346	0.575063783018188	0.9992194662447044	0.8214973484628428	0.9994973935160576	0.999920130555675	0.999876273738532
AP3M2	1.78288493104417	0.961869757737611	0.356192715611753	-0.290099105207324	0.5719321040615309	-0.0270921216883691	0.291237639027671	0.401259556238642	0.663726429629169	-0.4376677654922029	1.12952153981277	-0.0569241391419305	0.1117185161609699	0.692980615458521	0.5153568522517039	0.666837270542724	0.273990361223993	0.9552804329936768	0.912323266378508	0.9992194662447044	0.9522329425475368	0.9994973935160576	0.999920130555675	0.999876273738532
ST6GALNAC2	2.26411356780902	2.9036944922214003	0.349114590678734	0.292417331689517	0.0691708018914828	-0.691970250737735	-0.70152277600738	1.54536462499879	0.7603039538343259	0.51802296337944	0.153667842408975	-1.57723166887564	-0.339548449591678	0.139658138295539	0.4569170692698779	0.6107510601490401	0.879581337429385	0.132154479360214	0.7381262926981079	0.9992194662447044	0.9403048101439376	0.9994973935160576	0.999920130555675	0.999876273738532
[truncated: 12,313 more rows]
