# Supplementary material for: An integrated cell atlas of the lung in health and disease
Source: Nat Med. 2023 Jun 8;29(6):1563–77. doi: 10.1038/s41591-023-02327-2 (PMC10287567; doi:10.1038/s41591-023-02327-2)
Supplement: Supplementary file 4 — Results of modeling the effects of demographic variables on cell type-specific gene expression. [file 41591_2023_2327_MOESM4_ESM.zip › SuppT_X_covariate_modeling_gene_results/T_cell_lineage.csv]

	AveExpr	Coef.(Intercept)	Coef.sexfemale	Coef.age	Coef.smoking_status_num	Coef.BMI	Coef.anatomical_region_ccf_score	Coef.nose	t.(Intercept)	t.sexfemale	t.age	t.smoking_status_num	t.BMI	t.anatomical_region_ccf_score	t.nose	P.value.(Intercept)	P.value.sexfemale	P.value.age	P.value.smoking_status_num	P.value.BMI	P.value.anatomical_region_ccf_score	P.value.nose	adj_P.value.sexfemale	adj_P.value.age	adj_P.value.smoking_status_num	adj_P.value.BMI	adj_P.value.anatomical_region_ccf_score	adj_P.value.nose
TSPAN6	2.13250006699585	5.119151804289849	-0.254482177106169	0.436102950663675	0.851436857859332	-0.149248069916255	-4.0703410208677	-1.2092631300170902	4.06653948633687	-0.905061989482562	0.8323422519972921	2.25991623194948	-0.399193581645655	-3.00433057914732	-1.8626872396522	0.0001904246542032	0.3688054297621049	0.4081365604511721	0.0271214516698421	0.691017218955061	0.0037250326592937	0.0668433493465275	0.9199403513938312	0.8869188546583858	0.2345523273346075	0.9852372595193716	0.2003327582850933	0.5399200931525477
DPM1	5.505553374441839	5.530189821960451	-0.127766114062227	-0.152111646195048	-0.167316271736458	0.1243311376898609	0.280402114195854	0.1245194156235249	6.94855560623448	-0.772642997724032	-0.535852275632174	-0.7421101240599599	0.5753018010325749	0.3334752423590689	0.30433972634509	6.81635682840822e-09	0.442547412160106	0.5938381260478149	0.460658123444535	0.5670184519436939	0.739786848994315	0.761815127482942	0.9319504340920024	0.9370623151723442	0.7584404616111979	0.981669206901287	0.8792395610064377	0.925605424717772
SCYL3	3.5968677949674	4.14523684289875	0.178155687120105	-0.161952882634016	-0.0704136354653865	0.0743283510614361	-0.6031708024711899	-0.660424526220479	5.64744704031379	0.8681951312912171	-0.502140566316112	-0.26027029049938	0.289488281534085	-0.67878745821945	-1.32300138610114	2.29550193138346e-05	0.388405948817272	0.61797350626134	0.795460877575497	0.7731577929319692	0.502318036854188	0.1911261107646019	0.9227489274927164	0.9404654058221236	0.9285605966237028	0.9934690552938978	0.7484436622311892	0.687213865181812
C1orf112	2.3861870070093	2.6918864681558	0.118065403632338	-0.740018189548427	0.61740048030888	0.026521698420765	-0.487521410336444	0.43915660487106	2.9835583926154703	0.4993043296387109	-1.9541580769067	2.0090273989914	0.0895715032814775	-0.460421456708121	0.7880369025496601	0.0076906532062265	0.6191535034683471	0.0556289137378098	0.0484638328537627	0.928895453907115	0.648222094756481	0.433715578421654	0.96085478566232	0.5521312625341533	0.2959632079127921	0.998994108147903	0.8344873994668006	0.8091413987076201
FGR	3.88017461691938	2.02904339931997	0.907288499702592	1.7458936133853	-0.313938262774003	-0.264669133526932	1.00319567548693	-1.17601123538269	1.65394458765132	3.48978545595516	4.21361656731516	-0.9441749021709142	-0.827719861193448	0.7296253107180629	-1.45922968323163	0.104701673898477	0.0008633492403225	7.50572104539733e-05	0.348463643071735	0.410721562335645	0.4683391757776849	0.1490534899561149	0.2657388961712716	0.0330037276824756	0.6794380533807398	0.9671627632589394	0.7294252954381257	0.6525825029694774
CFH	3.5002516611925	4.682068504396209	-0.101041573784074	0.736590177483739	0.982229159918723	-0.02751228985604	-2.1653852361177	-1.4028048993921798	8.7913466759245	-0.5847715468279611	2.8218285871784503	4.4285940078203705	-0.128354876302814	-3.16766404586796	-3.3254026211306296	7.15818815011505e-13	0.560608696187491	0.0062322404439679	3.47338820852785e-05	0.89824152003598	0.0022897189462235	0.0014169343014438	0.9533565660480572	0.2642263923764937	0.0398028112527	0.997653054422944	0.1735900225732988	0.2104533242039946
FUCA2	3.5464301589791805	2.4253147683929503	0.0113512031206824	0.253012550886654	-0.218186380024331	-0.0262020569493827	1.28360758452482	0.3325149927465	3.23678752912544	0.0574823797182539	0.8310571794083922	-0.8611148241632891	-0.108474869889559	1.4320366709344	0.662010275524676	0.0039296613283077	0.954331128639678	0.409583972970196	0.3922160208988479	0.913951921967621	0.161868329401221	0.510611290819705	0.9954817900451431	0.8869188546583858	0.7119432094758613	0.998994108147903	0.5143823228339441	0.8308683399310806
GCLC	3.59296512980057	5.75444979767045	-0.0475421219037375	1.16748802103526	0.252121701667651	-0.306658987614454	-3.4477073310607897	-0.633719541534719	9.29704445437339	-0.2445611744088719	3.83797053177389	0.97361968798076	-1.23499936229775	-4.36973494561735	-1.44955415443982	4.555109697444529e-06	0.8078301226256751	0.0008592679828288	0.334386616417796	0.222218836134908	0.0003670550223085	0.155428077524487	0.9824466066799388	0.116765339266991	0.6690340648296776	0.9456056541568412	0.0968719270108512	0.6558267921195187
NFYA	3.4491206435698	4.36651840127602	-0.0590137366569328	0.0268010768694311	-0.055193004399341	0.404070790226905	-1.3710614409376298	-0.38286406378528	5.84440343051217	-0.2806869022264749	0.0812796883498833	-0.202244139933181	1.5704379509835202	-1.51445846933305	-0.761179869745552	0.0001886709332904	0.779859128424299	0.9356663966731048	0.8403724019991701	0.121762875603574	0.146964205511885	0.450293898213925	0.9780311141201166	0.990773761166856	0.9443735245187004	0.8998642613831911	0.4986285544153241	0.8128178048031801
STPG1	2.76791257828125	2.0604261114885403	-0.39546332830808	-0.0636743428757887	0.566697032312683	0.526438502903048	0.284134148672266	0.996141282591231	2.07959432726442	-1.75906213180047	-0.167980538336565	1.91692226934941	1.82483481051646	0.256990726804418	1.85055563272345	0.0434913662115076	0.0831866619550064	0.867090290328567	0.0594712355929583	0.0723769072115806	0.79803836945	0.0685222965102146	0.7616056464444575	0.9822465331924062	0.3207875957584252	0.8697516576455974	0.9084851324680449	0.541912113716241
NIPAL3	4.7379824778959	6.39869539963272	0.0853529200398662	-0.274423367236466	-0.0370328581525102	-0.0298088613310509	-1.63039731507367	-0.534984680910778	8.57521068086226	0.4955641729964249	-0.9336314891895492	-0.159058588675743	-0.134163936620398	-1.9562224665658603	-1.28953635181251	3.532138635330671e-11	0.621834806838942	0.353752840615065	0.8740961861608421	0.8936663329637622	0.0547766190829728	0.201525307972724	0.96085478566232	0.8653676051947699	0.9550149300735028	0.997653054422944	0.4107176474138159	0.6922608765927223
LAS1L	4.0954923526759	3.21295983344787	0.130077694203898	0.268103625546816	-0.165820915298548	0.1574616902149209	0.822439787488548	0.6008591379628461	5.130533397448129	0.7452517879233541	1.0115838533903398	-0.724374511375677	0.732761398653376	1.06828562603276	1.38561806637617	0.0001884449973988	0.459332569786371	0.318739281215079	0.4715456561976739	0.466725993415249	0.297588044369368	0.1728178607106059	0.93358099485617	0.8552144721366107	0.766298415221982	0.9697465962819876	0.6202619948957997	0.6698848387363534
ENPP4	3.81516476228123	2.68806914258013	-0.0446104361312761	0.8195712975949391	0.0179197480123789	-0.0357103783832222	0.7100126593586691	0.401281075991752	2.9734451431638096	-0.199690135702086	2.33662675724298	0.0634463773653848	-0.131204523494216	0.66600466451245	0.690208311360591	0.0061258350979256	0.842310943967124	0.0226594964357273	0.949594814499558	0.8959999743463459	0.5094517720595371	0.492683816946123	0.986091999669408	0.4094830014303899	0.9827358076220964	0.997653054422944	0.7520798179287448	0.8259890605917952
SEMA3F	1.09011494308351	2.94614014460834	-0.304154102869522	0.1431420749753809	0.787709500224956	-0.623713016658041	-2.481135012494	-1.11306664163042	2.05140777244151	-0.906042414025412	0.230334599677736	1.80866540744462	-1.4238619314332102	-1.59507856912502	-1.4228318255761998	0.0463880631057435	0.368261128563641	0.818515864807668	0.0750057586070828	0.1590868972714819	0.115465220001144	0.159330086313165	0.9199403513938312	0.976941431372074	0.3524865782539134	0.9278845268329696	0.4722321912882291	0.6604066868730432
ANKIB1	4.22513405356687	4.91923965873477	-0.0844294571750899	-0.205199296678104	-0.0222859209440907	0.0029476195372047	-0.5475465595393321	-0.178170473038586	6.969153514123549	-0.5012532706723	-0.7487386414279151	-0.10141011541389	0.0140044854582904	-0.6718763493153129	-0.425744210677199	3.6157779232422e-08	0.617805690207468	0.456611732399057	0.919520106334086	0.98886681999764	0.504704202341253	0.671654440531157	0.96085478566232	0.8980250380688174	0.973227764573237	0.9993053441085704	0.7494116535527179	0.8976519702042481
CYP51A1	2.99895375135519	4.13159555450057	-0.484427218951002	0.233037195871946	-0.431135067469419	-0.098825789589333	-1.4019752630467002	-1.01162016791284	3.28081935650918	-1.9314876519539896	0.600826955084786	-1.43253362914576	-0.326606981882205	-1.04045882731265	-1.4598966716120498	0.0018625059695591	0.0577863738652313	0.5500041291115749	0.156745962046126	0.744996377885385	0.301772754873237	0.148942253388009	0.7142354819298895	0.9281193462893956	0.4804951371696239	0.9919419868270642	0.6239799405480475	0.6525825029694774
KRIT1	5.04380437006218	4.94848326298997	-0.0548259157670561	0.235234529140184	-0.1029421256958009	-0.157593389515028	0.0726346025761986	0.253674862514157	8.62186187428957	-0.4006263072385529	1.06353775061052	-0.582786321250792	-0.9249434813185508	0.10921827163343	0.741548100860569	5.06337765012194e-10	0.689941775059001	0.29137720883734	0.561942592308592	0.3582199131912371	0.9134838918703242	0.4609811642952449	0.970791136882586	0.8386563014787102	0.8208664168595078	0.9606932742676842	0.9623561808056276	0.8169471933034057
RAD52	2.28291188567634	2.49989677558129	0.4162260504080979	0.308370704121533	0.554160646488411	-0.307183723730072	-1.23567074635819	0.4831919379792729	2.35468771620094	1.58711849011704	0.713183589267741	1.60297182385355	-0.910713317384886	-1.00329496428115	0.754838718893435	0.0244452136719743	0.117083269168964	0.478248772159268	0.113509673371044	0.3656311494154889	0.320496387156856	0.452972397066224	0.8006559455462717	0.9040359571439388	0.4179252511271221	0.9629224207647572	0.6361975233256822	0.8142043836219984
BAD	5.09343417084513	5.5120970124045	0.2921666220507349	-0.111658940078339	0.291829300643913	0.148215484140423	-0.675543661316658	-0.0689923891974328	10.3104362545607	1.73909139690128	-0.4433941783156189	1.32868859731687	0.71522231340716	-0.9928487842543332	-0.1729006348371849	1.3033414866817802e-15	0.0864784092638601	0.658867843421689	0.188328232137633	0.476884862832047	0.324252721923976	0.863235719227945	0.7650733776480232	0.951586132705109	0.5224173562722011	0.973701017568894	0.6384067460622632	0.9601212487474216
LAP3	5.2830209737804505	5.87488649857066	-0.0321535006604383	0.113492025918237	-0.160411712661255	0.0931597827733808	-0.689499686666996	0.0257040388501069	8.61514209342787	-0.190641055147772	0.421596341356097	-0.7461426566406859	0.451272744676055	-0.864822015589319	0.0616922411161591	1.25994745861147e-07	0.849367970040255	0.6748422004519561	0.4581166228748229	0.653220803270149	0.3941262870644509	0.95101580769273	0.986885855074142	0.9548370603074808	0.7562566668330207	0.9831590314404834	0.682971136291595	0.986817592664628
CD99	8.980379316199882	8.49948364901881	-0.0731564122756755	0.275823880408685	0.0002748648683565	0.0495913999000999	0.386234977278368	0.3598505241996699	16.421743299330803	-0.66140233041676	1.5128221603098602	0.0019705653115096	0.3679631937663939	0.689058589889612	1.28942555286726	3.00222757148483e-22	0.510673238462013	0.134989952530686	0.998433640094144	0.714061795574454	0.493122078107771	0.201633001095445	0.9497306734948606	0.705471480200091	0.999082816713191	0.9872939325673894	0.742200407619806	0.6922608765927223
HS3ST1	1.72699487356103	4.44530253985866	0.0006301307889255	0.022123512957792	0.518196551844691	-0.710903270144053	-3.42321831342232	-0.88272199272643	3.9162603869373305	0.0022099996515553	0.0422245311651377	1.33252930959352	-1.88754653619737	-2.68340508646534	-1.38115321764508	0.0003633685532226	0.998243258820178	0.966443563004432	0.1871065902230689	0.0632962716464225	0.0093995549253961	0.171688784466279	0.9999869603141218	0.9970341267886944	0.5213779510289754	0.8697516576455974	0.2530989262327384	0.6698848387363534
MAD1L1	5.355371767070889	4.785571542656951	0.2953303529383619	-0.0077946177327402	0.0752509529727854	0.163500108890068	0.445506942170962	0.0101451033328512	7.90421361096411	1.98187763287778	-0.0331182489899275	0.396736646150676	0.9015419677507208	0.63119884505279	0.0268457169100865	1.24119201392364e-08	0.051478346742873	0.97368436659171	0.692786253693436	0.370464560964555	0.531358669178891	0.9786670327192808	0.6934154975055467	0.9977168344755172	0.8881283168964582	0.9629224207647572	0.7649059880893397	0.9957136900604228
LASP1	5.754968058871059	5.2114345244131	0.173340447802419	0.0224190227393578	-0.0084135317442845	-0.255761582810974	0.6440351364360639	0.435547826659651	9.38372873319502	1.47194475926384	0.115780904316676	-0.0548507249878368	-1.7292194263914695	1.05677881804398	1.4418330112873	1.1811600656763701e-12	0.145828961653093	0.9081678930461792	0.956421812876973	0.0883451938279682	0.294393529032317	0.1539271442482	0.8267435214115475	0.987487265622726	0.9856255323541324	0.8727658659370002	0.6182746195151964	0.6552766187640777
SNX11	3.55660681213052	3.03490743945188	0.1207575309603069	0.101200723246176	-0.0948151462236795	-0.0871196472220351	0.381520914665915	1.00646121089289	4.76578381327861	0.7103431183696991	0.37474049996606	-0.4166001108902309	-0.4038135674986869	0.498623294783538	2.46630060616678	0.0001634497729314	0.479962765905546	0.7095918020262421	0.678304157308599	0.687716369431823	0.6217147285765949	0.0168446976953829	0.9409715881893445	0.9608802962445148	0.8820053039328338	0.9852372595193716	0.8210219386299809	0.3785137328409786
TMEM176A	1.7328205388745002	3.5690706857214	0.467356265569899	0.307741347262954	1.32363076361117	-0.9091268608425022	-2.8676433464088498	-1.4548852141281203	2.66875132040594	1.4874580860102498	0.580225475280194	3.30357377811852	-2.2200626662900698	-1.9424571069627297	-1.84356461167955	0.0105343782775465	0.141620025418113	0.563655119007563	0.0015261450764873	0.0297200611328546	0.0564763500475215	0.0695412618321042	0.8243642919073438	0.93248863798857	0.0922641380597575	0.8470073196387672	0.4117761812160533	0.5424609085427137
M6PR	6.918966445856	6.17260729872251	0.0746300176288773	0.184029997460806	-0.467237965731603	-0.0413200396081631	0.948029035758713	0.247120291253938	19.812149999222697	0.819706747988844	1.32693956573049	-3.960372864342	-0.3699002659249579	2.47227483124217	1.14155156832581	1.99964834298764e-10	0.416016470901678	0.195434919413825	0.0001975864131737	0.7128626015168391	0.0218875495078622	0.259473368917121	0.9262956535896536	0.7678117209387758	0.0506809149790686	0.987201407450329	0.3288191639823672	0.7327431700229651
KLHL13	1.41495953569814	3.1901231909189702	0.0028283520302237	-0.279419742787619	-0.0435370205509786	-0.483372027195945	-1.98586508426891	-1.13678392654907	2.65378233732871	0.0098122068737023	-0.550327508951002	-0.115266480029251	-1.27535136156848	-1.52802214589273	-1.66779144888426	0.0108884726178606	0.9922008383407008	0.583879998313292	0.908578245384245	0.206516827202381	0.131211145279459	0.0999165908333763	0.9991572909987068	0.934144857765844	0.9688899110631604	0.9456056541568412	0.4882592439933109	0.6040863877200522
ICA1	2.84988102511048	3.5921839666722404	0.7563194394687991	-0.2316298182829719	0.526728154506135	-0.0696946753577733	-1.38369296291405	-0.280013301901068	4.56806073163396	3.06536590792899	-0.6219450650717839	1.59518937753299	-0.22479204755109	-1.37818426733576	-0.4738221287881599	2.09283653936963e-05	0.0031020204021044	0.536027718332896	0.1152404188493909	0.8228054342527551	0.172599196692275	0.6371226184370601	0.3759062518770644	0.9244927218059822	0.4202462901298113	0.9955552240662536	0.5224079491164928	0.884564039433643
ALS2	2.6124781201893	3.877336216513601	0.1949668326715669	-0.7146619083783549	0.126919862816528	0.238056272152643	-1.41913380126272	-0.729668866203173	4.53118651950156	0.796195228840034	-1.86142581249971	0.394774399916467	0.781733286318301	-1.37066914681929	-1.2468553836253602	0.0002203002884719	0.42873492717207	0.0688693465121664	0.694273524557472	0.4372828580802879	0.179646672523711	0.2173204014357879	0.9302278901493772	0.5897454493257809	0.8884643722295575	0.967162787151162	0.5274248788912033	0.7067480220810554
CASP10	3.2214603395433903	2.67935255904941	0.126248589468056	-0.0022221128053591	0.443380673383701	0.297682903110348	0.296311677097002	-0.269679052564145	3.23388225880544	0.630394668246959	-0.0069595769870118	1.69928853320537	1.19560799076795	0.30759383305587	-0.514562086491006	0.0026769454437275	0.530523155495462	0.994468041767934	0.0937700381210989	0.235976257490308	0.7597097053680749	0.6085712205608579	0.9531369384844522	0.998830700410348	0.3832624087558151	0.9456056541568412	0.8885998028871273	0.8709562832328499
CFLAR	7.10095254128927	6.56644440359075	0.1253122886734199	-0.168374650007807	-0.0441488870400946	-0.0275359943780739	0.8707670990370959	-0.19315368543296	13.6924061378604	1.16423464650233	-0.952820161283397	-0.319139180832013	-0.2066556755412889	1.6232415153387498	-0.7008375784404239	1.1572922051384095e-16	0.248542762841947	0.344009871351462	0.7506133634070881	0.8368948615750159	0.109850140459038	0.485761351347356	0.8711014971056965	0.8616690381714771	0.9107632536579712	0.9955552240662536	0.4664958225183227	0.8223371683242556
TFPI	2.4955319466960897	1.43655452005084	-0.1155151576333319	1.21833651609814	-0.140113440998429	-0.395554318044796	0.5959847627407221	-0.52221170988698	0.942148531317461	-0.331455243076268	2.1188371323938604	-0.3110448320125	-0.8776277736460809	0.346958917911882	-0.552718111096016	0.351346387282532	0.741333319881545	0.0377068337292729	0.7567165085867421	0.383201578869859	0.729844635392389	0.5822520039086071	0.9744084188248854	0.4843974716974206	0.9124709760361952	0.96548601658515	0.8748408809636632	0.8604282947205772
NDUFAF7	3.92807908451321	4.02542904001003	-0.270765491793557	0.231311798352074	-0.109502055910893	0.0935441483286279	-0.179091527709255	0.0860593310223795	6.13901560084939	-1.66011370609377	0.8948178175174241	-0.521594998820741	0.465502599240531	-0.2327918838152489	0.2101245443313339	5.42674754866618e-05	0.1014362699639359	0.3748300798662849	0.603622769090494	0.643076688382911	0.8181368156540502	0.8343907728747758	0.7873111530948864	0.8749635870077545	0.844830339787441	0.9825975988501487	0.9172708803083136	0.9495866076098444
RBM5	5.6076195988851	4.66070239906041	-0.171946098747144	0.0189880023808262	0.0538272515120871	0.1081206418739419	1.29960085110384	0.164880253944223	6.206525711067901	-1.15141549260662	0.075581053952549	0.274303706910382	0.5735095521696391	1.59508964919238	0.416903496194539	8.532126412216951e-08	0.253776454362709	0.939976642548646	0.7847061286070749	0.568219591881786	0.11530319465767	0.678065315807137	0.8751664643375073	0.9917579725950318	0.923501362641499	0.981669206901287	0.4721452979496778	0.8998383383868103
SLC7A2	1.2148239470357198	3.32529954123296	-0.168824588747604	0.177543050424493	1.0795300540293902	-0.0822726929369216	-2.99981812390999	-2.25807667110825	2.17195838278125	-0.487792621590104	0.269804150852936	2.35667573560228	-0.1786474884928739	-1.89271718601433	-2.7556670089670896	0.0354199199350209	0.6273617424541279	0.7881355593580051	0.0214324538987377	0.8587581257291851	0.0625940469370239	0.007532713649613	0.96085478566232	0.9716340250210724	0.2119601020690061	0.9955552240662536	0.4205834700897123	0.3124279845022663
ARF5	6.60102570999048	6.7217331070136295	0.0212006794956843	0.199183753289323	-0.260440106192605	-0.302697635720537	-0.0412112129328449	-0.0085019667906767	7.275187774008549	0.109228909897888	0.635973120272422	-1.05687741511805	-1.27391491795152	-0.0413169105229198	-0.016935863122339	1.9041221152047903e-09	0.913356786481142	0.5269594015921961	0.294427580612381	0.2071206794076569	0.967163329748275	0.986537647394865	0.9928275644028952	0.9202670512062608	0.6328522164034052	0.9456056541568412	0.9869294999859732	0.9971806855536388
SARM1	2.80525930757064	3.2147389105591	0.4496300980743389	0.254989573045236	0.318815881716323	-0.0482123662011482	-0.8772141557606841	-0.7573721713349301	3.68607155593633	2.4287598787326403	0.8132357799593491	1.28426170288867	-0.200368524727974	-0.9326778683664608	-1.55747086270225	0.0006107618775913	0.017997067233456	0.4189776465918099	0.203588796077253	0.841803792149989	0.354275929484786	0.124033902734814	0.5744715357768936	0.8870636925365188	0.540491904714322	0.9955552240662536	0.6584116114926769	0.6286248056565784
POLDIP2	4.80079121737716	4.75739185478562	0.154097905331642	-0.1294825823295469	-0.279507661944424	-0.1021554689130719	0.239992065786791	0.144678936149725	7.12631702802933	0.9691991609243	-0.5114996378848089	-1.34971925953953	-0.5150113576752321	0.311564779356427	0.357873311971136	2.85430571230941e-08	0.335858862779216	0.610683726407085	0.181533857752559	0.6081923609536429	0.7566734806764069	0.721572043370679	0.907889905703966	0.9396028335607736	0.5138506659576758	0.981669206901287	0.8869878994988413	0.9133898459841052
PLXND1	3.62498539582363	3.93054758461326	0.0501624292635722	0.22596900157335	0.10994361103037	-0.261141881288582	-0.3874161868181071	-0.166463436449233	4.18893198304174	0.2165956150135189	0.607596362160498	0.3649589183964429	-0.901095395017414	-0.351385723064378	-0.283008924940756	0.0003285140876524	0.8291627883018291	0.545692672627534	0.7162596658589659	0.370716125813625	0.727296637940995	0.778125069262721	0.9859785974734792	0.9281193462893956	0.8976894457528654	0.9629224207647572	0.8739555376228381	0.9321842589660956
AK2	5.43731980763035	3.87730082309587	0.0199101441875194	0.1174367630597299	-0.0096939048504434	0.1803323715734779	1.6493403669019395	0.877416094713011	10.2699750327451	0.181547586911708	0.729609369186182	-0.0683808180279916	1.35020490339773	3.49860644200794	3.19494846116204	1.5383044543113701e-15	0.856470049451519	0.4680986611198389	0.945680266253152	0.18136263659059	0.0008233907112975	0.0021094415821052	0.986885855074142	0.9018549687603472	0.9816551529499534	0.9337055459608364	0.1242351279104792	0.2300747742631911
CD38	3.26622249437133	3.4617553992306807	0.6908481434939	-0.0403854427564191	-0.211185512270243	-0.448529739110981	-0.453201255412396	0.0796061677495464	2.29253319678661	2.19508247007183	-0.0793587722039693	-0.521051461743094	-1.11848162935381	-0.268737490056191	0.0961944063850052	0.0265365504705868	0.0316772600523807	0.936978814185436	0.60404978655843	0.267284013429838	0.789029955096562	0.923645061681545	0.6520052313453112	0.990915298066817	0.8449414738401295	0.9554100977762306	0.9053959893331412	0.9782234151626912
FKBP4	4.58494419100203	2.47009041641648	-0.3574657841580569	0.197317365923262	0.172033295771078	-0.190123430920105	2.5160620934335	0.689231803420344	1.9035912586028103	-1.38355310516216	0.478948072075998	0.5198799960114221	-0.5902847992931171	1.74969046241245	0.952310202810965	0.0628595341285205	0.1712054658590339	0.633510043067625	0.6048702323524089	0.556965178935022	0.0849289157693506	0.3442757347975431	0.844620509363406	0.9446587063482208	0.845063806193185	0.981669206901287	0.4434480424132928	0.7757472431756063
KDM1A	3.5707784585012	4.88869242688416	-0.0034411953939613	0.3403956365053799	-0.0069857022560698	-0.197395898946786	-1.5691204041885802	-0.7035455982346539	5.870486349111201	-0.0174463866287055	1.04839786539352	-0.0268204655943064	-0.7856797940697869	-1.64744888207521	-1.41651427810274	2.11538948181955e-06	0.986133103306759	0.2981304198121789	0.978681599251245	0.4347519165838429	0.10586443258676	0.161217676146247	0.9981540420567212	0.8431181032405414	0.9924821963940867	0.9671627632589394	0.4629621966984125	0.6619797136544388
RBM6	5.895096857407041	5.514458755191869	0.0194386508824014	-0.1189067955244719	-0.129899411941507	-0.0426494378970622	0.563033651062407	-0.22385720029098	8.80239294924157	0.149794598908259	-0.546385575398653	-0.764616388951788	-0.259422662033952	0.835689337907885	-0.670997996808644	1.91197294855042e-11	0.881403112606871	0.586628987462685	0.447278303800567	0.796116518664933	0.4062363929839059	0.5045339651012101	0.98900315521063	0.9346045072905246	0.7520498747342419	0.9934690552938978	0.6907484660754544	0.828886210067022
CAMKK1	1.83974249270569	3.12316935856821	-0.0188084215688241	-0.361365431889817	0.43738299195044	0.247483153206958	-1.81500312197266	-0.8062584611797471	2.70615872644247	-0.0667758905816478	-0.76787363639643	1.17428167647531	0.6855335195883471	-1.4088755629644498	-1.1687610844868102	0.0096586276237778	0.946959207669282	0.445182952313875	0.244367328123545	0.495308607036614	0.163830679227891	0.246523038267639	0.9949277857748668	0.8939390230321891	0.5853124554916237	0.9768651037088408	0.5155122607725356	0.7253410961150535
RECQL	5.57811474658695	5.42953041599333	-0.4662534038477371	0.175866639293902	-0.0984423184952194	0.351581225336898	0.260213033400884	-0.204875518658346	14.4590703654058	-4.04203436454855	1.05080216848202	-0.669780729770729	2.52481054512568	0.549272707644223	-0.7332167657910709	1.43925801515304e-22	0.000135804695172	0.297015832698835	0.505232871650124	0.0138789811245823	0.584591623004832	0.465910067554685	0.0995408675553956	0.8429639796205057	0.7890738679414866	0.8097928539893348	0.8002904356915465	0.8189658132622881
VPS50	3.20251800788782	3.80357099563345	0.2034870795896989	0.0147772434249969	-0.186587222953562	0.148619015978683	-0.8664141076846391	-0.473145011242991	4.73431704862	1.05956372841807	0.0482807307199711	-0.7497603488526021	0.6257541136007929	-0.936267108910662	-0.95879301781014	3.5149895416854404e-05	0.293080391735608	0.9616338011927328	0.455957694023322	0.533541736470611	0.353587538652114	0.3410974879921919	0.890412318234854	0.996155882765377	0.7555819323329608	0.981669206901287	0.6576662305714613	0.773870329924962
HSPB6	0.93596428478458	1.49682067207686	-0.436544034072056	0.902097831934182	1.18822121995764	-0.7536260936324459	-1.6390812150627	-0.402561420784699	0.919886752061974	-1.14221103472094	1.34144400378208	2.47550277671288	-1.51949219579578	-0.938541758490521	-0.4541505042846671	0.3621849706399529	0.257505309349644	0.1842059474590839	0.0158395054371942	0.133290432192513	0.351298452426598	0.651167535979446	0.8768488966020389	0.7562799845530853	0.188484992470176	0.9128363342514122	0.6565986198503749	0.8902675105811181
ARHGAP33	2.11814922827342	3.51569972079951	0.169067435002777	-0.655626753155749	0.7374159996984839	-0.225666222913494	-1.6172983193748602	-0.7475835818418759	4.589848885026309	0.746368052825749	-1.8436496376431104	2.48315927150883	-0.7943726375974929	-1.71473306986204	-1.37309255592429	0.0003993829880751	0.458229447246281	0.0738148143912281	0.0157364251568008	0.430144692377234	0.0982379736410232	0.17548769450868	0.93358099485617	0.6018253427062765	0.188484992470176	0.9671627632589394	0.4572232104637517	0.6705758707300463
NDUFAB1	6.697844140684401	5.769421721835441	0.0008943112405471	0.177572620835171	-0.35639641836704	-0.0455585770655938	1.12284391819051	0.5835887999708511	14.0949770406758	0.0071638547572401	0.967659499158664	-2.18296690998789	-0.2956169602477629	2.17161330276086	1.9502112702152297	5.392264032470829e-22	0.994304792006424	0.336594061422285	0.0324434315859371	0.7684104167929671	0.0333254850796366	0.0552146162739027	0.9991572909987068	0.8584350641329007	0.2514120906886062	0.9934690552938978	0.3674687094652455	0.5205841477139723
PDK4	1.85593689202256	3.11537358198163	-0.293664666737292	0.3542624808268429	0.0872114840647087	-0.983164485564885	-1.42130644608907	-0.9711654460110792	2.07149469557065	-0.754715810852797	0.5412667782745201	0.172200479602548	-1.95272603324117	-0.821495888748427	-1.01228903308617	0.0454786082163077	0.45301307586898	0.590150508900234	0.8637841180725201	0.0549133943955998	0.414968621289531	0.315034824368642	0.93358099485617	0.935478114802836	0.95161780152263	0.8697516576455974	0.6961416346997482	0.7591414064610396
ZMYND10	2.1753586328315704	2.97692054448183	-0.1674258498797569	-0.242320004095642	0.7654714138438141	-0.4187100081537349	-0.911842229948573	-0.525099378821064	2.04252117348693	-0.5384696605417489	-0.414464233549975	1.81816613015198	-1.00321922168525	-0.58306734517236	-0.703507362632602	0.04650305867269	0.592096213711322	0.679837713514365	0.0735413290806876	0.319348197511058	0.56176831777656	0.484148516280192	0.954710997355794	0.9552800764841762	0.3501358093704146	0.9599991459081348	0.7850558147821073	0.8213468680196943
SLC25A13	3.22493146921247	3.88857098634013	0.10314994008588	0.058764118223982	0.295360419978777	-0.146524517208274	-1.06868997757251	0.0727786397414261	4.15365800923112	0.463850229679318	0.161557716673354	1.0196557775270698	-0.523304234423957	-0.9883651806832552	0.12931616133519	0.0002403549684077	0.644234021751754	0.872140710924926	0.3114582017456839	0.602440382807481	0.328168558309496	0.897496812122476	0.9633464433306932	0.9829607262950024	0.6487131851219483	0.981669206901287	0.641090900277119	0.9693108471846258
ST7	2.65349231243182	3.33596867308232	0.17212532473897	0.554514046685314	0.439999756536185	-0.2753517928291989	-1.47347936554755	-0.339347386792722	3.8703804677267497	0.8058490364947621	1.5553131425803102	1.5521888680428002	-1.00231656776774	-1.48364291183817	-0.645519348654645	0.0004332488502501	0.4231318114345421	0.124561649413723	0.1251946758941499	0.319696510287713	0.143773660428977	0.520770824830765	0.928836565939082	0.6933105911309936	0.4358351248193501	0.9599991459081348	0.495129865311421	0.8351761385949579
CDC27	4.69862332574382	5.395641185889731	-0.176747787129161	-0.0586558481245674	0.0065716917828906	0.212430275868126	-0.818973087953695	0.0104958109368744	6.74629894011743	-0.9402940312202208	-0.196640287179539	0.0276903010559818	0.930619117871785	-0.8865565382502579	0.0220613149956528	1.28125886810603e-07	0.350393882471818	0.844696423195617	0.977989662035122	0.355296008207297	0.379924796630042	0.982465281455604	0.9162768337989698	0.9797552618620212	0.9924478599207254	0.9606932742676842	0.6728116639464484	0.9961902379079892
HCCS	3.7759750402364	3.17745571081012	0.286380375317825	0.175141771444396	-0.0609651733297726	-0.001193179889709	0.4426820101509829	0.531984205002648	4.64862811270446	1.48564946255032	0.592405626183938	-0.239797117421625	-0.0049932963752591	0.52602230232183	1.13000267099651	0.0001824652360659	0.142649174007829	0.556869201616766	0.8112614475729829	0.996032553214062	0.6028812127201171	0.263615457006724	0.8243642919073438	0.9295246217876388	0.934081088617374	0.9993053441085704	0.8102105875794328	0.7337507523878968
DVL2	3.8118122514236896	5.29580660060151	-0.228511094619128	0.357470136548185	-0.232636968242792	-0.21910926997921	-1.72227366829829	-0.4462354355542279	7.3182641397280195	-1.3858269306187	1.3109414362436398	-1.06014886153384	-1.03500741427079	-2.13348025036438	-1.09058830775298	8.158426781424971e-09	0.170595256532849	0.194258508665606	0.292918822976508	0.3043449998786779	0.0368377737153749	0.2792676422761669	0.844620509363406	0.7676372307520136	0.6316408414751938	0.9597024446406196	0.3755927931275785	0.7410358631199948
PRSS22	1.80551496673053	4.06067489943031	0.4519565106986579	1.50363414452934	0.151486548081789	-0.62930906563709	-4.0403451834364	-1.1542463209228502	3.79637168516002	1.6804908046752	3.1455701872196604	0.415008387786696	-1.78513621009267	-3.30969718256205	-1.82027217383113	0.0005373453889454	0.0974982387918016	0.002462708332669	0.6794297557274179	0.0786343840805579	0.0016143679489055	0.0730715843330631	0.7831408637817466	0.1796259774397013	0.8820433959454285	0.8697516576455974	0.1602911144106855	0.551234546680224
UPF1	3.392404629895509	4.12930364963508	-0.0927124373619751	0.1251231018097109	0.105968606169641	-0.0388486509410754	-1.0227046860766	-0.4931857781792029	5.5058931377982905	-0.417744825938334	0.368524231869885	0.364730783359405	-0.140664915056363	-1.09655734306867	-0.922694344834646	0.0014439117953364	0.6781943032398	0.7167185700935741	0.7167842425650941	0.888758462187264	0.29562141861118	0.362771797208277	0.968829517888566	0.961419087362353	0.8978951483727896	0.997653054422944	0.6192478062373841	0.7828343351576572
SKAP2	4.61664577262766	4.511535113902269	0.0437489815236313	0.507694598502079	0.1127403771288109	-0.565921908564106	0.1842410016190319	-0.4783409641751479	5.85456019659623	0.24655787887486	1.76686735343377	0.495436232015416	-2.5577274960801297	0.206721351061337	-1.01494980287654	1.59926941066926e-06	0.805991227009736	0.0817753158334347	0.621873715699288	0.0127368015209583	0.8371419020143179	0.313874045254963	0.9821897917172496	0.6180511579702815	0.8560497750100217	0.8097928539893348	0.926412157330866	0.7591414064610396
SLC25A5	8.11783923575025	6.573838130284241	-0.0123633647289697	-0.133006230293551	-0.0765961285768396	0.0412389151125331	1.88657251992649	0.8459078593891101	12.0196090536188	-0.0854309949193484	-0.593141540138453	-0.419270478786883	0.2356988149738169	2.8962876327461298	2.38481227933128	4.92653427828969e-08	0.932184509928216	0.556776444501616	0.676377478854358	0.81445240157347	0.0087865808295979	0.0211814914431646	0.9934890520251828	0.9294978650763784	0.8813351451670958	0.9955552240662536	0.2494935036300981	0.4069702288518142
CCDC109B	6.2151628425756	6.32340851417848	0.298431934663635	-0.534509550020624	0.155793180159341	0.1166532102067869	0.252656056124236	-0.969811911216214	8.58731613090336	1.69533741613796	-1.91683586816368	0.6987808470318561	0.5465086245139671	0.298839486187899	-2.11038886900608	1.1117253778453202e-09	0.0945665337768562	0.0595265503876584	0.487045158671077	0.5864799477648989	0.76640643673731	0.0386314053171763	0.7769276130239033	0.5651533685786939	0.7781436987058407	0.981669206901287	0.8924938413287853	0.4808412461795143
POLR2J	6.40832057809922	6.1140742667184105	-0.0014647366412865	-0.092288421535156	-0.0151250814976155	0.1818600394486149	0.172357164386229	-0.119601944211303	8.344038469595539	-0.0106076209866873	-0.394148159488707	-0.0833448505338146	1.03187003943893	0.242940799975911	-0.344681051495755	8.968801710676971e-10	0.991570396349806	0.694787408652607	0.933841178557486	0.306030140685803	0.808792328100081	0.7314677656395621	0.9989637176712236	0.9584673751784636	0.977541541150844	0.9599831163120396	0.9129612681135576	0.9160459690123576
DHX33	3.07728840878299	4.58184103525083	0.130702114847695	-0.193044819104253	-0.384189200965946	-0.258787940551122	-1.51194120566256	-0.4713245278410939	7.128874057706269	0.631844713337454	-0.62021984590499	-1.35414826923105	-0.98080236116069	-1.8265696188573104	-0.983846232518634	4.64220505658413e-06	0.5306893040017461	0.5411364500156021	0.1809073807638569	0.331041315423104	0.0794742318473063	0.329854618753558	0.9531369384844522	0.9267849950745732	0.5129264167199261	0.9599991459081348	0.4390539925137213	0.7667214291824886
MEOX1	1.4180363496260802	3.2524554048256804	0.423258863396331	-0.963178343732251	1.1173849076532	-0.2584525917183319	-2.22659465081255	-1.2297346383670702	2.33186447267948	1.21208121956054	-1.62451584338673	2.44164261091925	-0.573679219519443	-1.42759443434588	-1.46775459205181	0.0250921516917419	0.229720326078672	0.108877397869794	0.017206471690436	0.568050344396734	0.1586912709610199	0.146734667766979	0.8698027447939843	0.6685759376900996	0.193572806517405	0.981669206901287	0.51116599980409	0.6525825029694774
LIG3	3.26944582233213	4.62652323757077	0.0578368532849587	0.172909806113057	0.17451216757901	-0.106143843746491	-1.85297390079074	-0.7515828523782359	6.92442639348651	0.300960415668114	0.568361998663854	0.689545546415105	-0.439750414883844	-2.27253768650357	-1.6585844033081103	1.80666986611429e-06	0.7643903977468729	0.572701249198905	0.492928452957003	0.661633753656642	0.0300882910397715	0.102712917948362	0.9770226249350136	0.9331750289028332	0.7813329600841235	0.9831590314404834	0.3579832271996492	0.6096727665055747
RPAP3	4.408714529397639	4.241920622564121	-0.0154070048692367	-0.230988423838638	-0.192242906891807	-0.135772001208044	0.528027943351576	0.0516249599792272	5.15681018248189	-0.0784930054503262	-0.735638322591921	-0.7548416415841078	-0.555341044506559	0.5531967017958771	0.102805101077228	1.22838752726379e-05	0.93766412980864	0.464560130943196	0.452915924868027	0.5804614985472459	0.5827892785133559	0.918433395987842	0.9937457546586708	0.901018325799091	0.7542880731218414	0.981669206901287	0.7996012299474501	0.976989320397331
ACSM3	2.11759052539335	3.55835936578928	0.105853207356811	-0.0706261798495426	0.216818796451284	-0.257950685954096	-1.7152236165782198	-1.05920069293741	3.90691519008947	0.4885505791919969	-0.1942607045030689	0.7543642704636758	-0.919905094160092	-1.68026801735929	-1.91948790624672	0.0003165471998555	0.626759534858494	0.846542579715272	0.453229207697565	0.360835823766915	0.0979196127887355	0.0590626658363968	0.96085478566232	0.9799593654795056	0.754369992118623	0.9622705471794872	0.4572232104637517	0.5283812201930257
AC004381.6	1.5752883130318305	0.8529262926298059	-0.0677743229137562	0.7097783059647951	-0.0183460467222889	-0.984599856873977	0.5384119552804171	-0.454536872563861	0.6353176534472951	-0.223387293608115	1.3304589317173	-0.0466325061368697	-2.45022400431034	0.37158224947149	-0.599985794955235	0.528238511128568	0.823931005086462	0.1877827750751119	0.9629453467989008	0.0168653902614339	0.7113669288994742	0.550498266899571	0.9851064102321404	0.7619237828647438	0.9883113629366512	0.8097928539893348	0.865615591189339	0.8468812478332874
CIAPIN1	4.44416401497362	3.3540372409561097	0.27094817104591	0.239576274791495	-0.305180767178673	-0.0202572130245154	1.07236114775026	0.816671957533495	5.04594542203938	1.5748958286276695	0.8991377048138229	-1.34693102119246	-0.0947958019580763	1.34478039716523	1.89056150813954	9.85717625995021e-05	0.120098180524244	0.3732804499322779	0.182507318649713	0.924776523017902	0.189853693473208	0.0644303342171058	0.8050203082501877	0.8745146128969689	0.515090341833685	0.998994108147903	0.5345838530507803	0.5382780436005862
SPPL2B	3.36428168408131	4.3509395420640296	0.0711914809479216	0.0287115882948305	-0.16356355466754	0.182475550408399	-1.19396502694245	-0.537657862718337	5.58678981185182	0.3440812291046189	0.0854593739920787	-0.594287334371356	0.699580980722193	-1.3049514945366698	-1.0870546939404802	1.5868100931924403e-05	0.7318335643283321	0.93218024756208	0.554264993260822	0.4865969548938039	0.199782535228905	0.2811364942267489	0.9744084188248854	0.9902163176408346	0.8166146831129717	0.975153003939838	0.5426497029955609	0.7426917885489521
FAM214B	2.8939700553691603	2.9030651624858304	-0.0095572872742943	0.329808184761125	0.497616270452966	0.069857659997916	-0.48738140974656	-0.395092441514862	3.5726374184230094	-0.0472204301086503	1.00343294092428	1.87925842065956	0.2734795503270499	-0.516701358802706	-0.769192563313242	0.0010955201044641	0.9624747229965942	0.319309337816943	0.0644328594885892	0.785305756172629	0.607673548845962	0.444497025095189	0.9965086150957588	0.8552144721366107	0.3314006626882219	0.9934690552938978	0.8120957399997596	0.8106506156017126
COPZ2	1.44219748665777	1.76380633779746	0.467634760449062	1.011387508533	0.953160803456603	-0.498690154189234	-1.79346171135459	0.354700114945135	1.4207165737796297	1.55450145385456	1.89294206573044	2.3713652991831897	-1.2611036273753502	-1.29419424677872	0.5038972709692809	0.162487716884299	0.1247940218490159	0.0625672056149333	0.020558564799467	0.211536144425388	0.20028988313507	0.615941119408925	0.805223299091981	0.5755584545211139	0.2069734790793448	0.9456056541568412	0.5430745650516052	0.8733898715974734
PRKAR2B	1.49941826500597	3.16553236409923	0.175628904663852	-0.367131484680521	1.03257153268388	0.185413564042401	-2.58249973299332	-0.312824867711425	2.04278933774259	0.467528044500036	-0.565616981771063	2.08163502756488	0.380605581800991	-1.4924611344681	-0.3566809554748439	0.049231017854262	0.64168384674231	0.5734903502477329	0.0411748747641805	0.704671218200659	0.141094214907793	0.722419127708866	0.962483027639683	0.9331750289028332	0.2770797213033397	0.9861759958089636	0.4935947905470804	0.9141389224443168
MSL3	5.24794566126973	5.59003242842628	0.264096234895144	0.183350283766433	0.089848587139078	0.0623562493666443	-0.574180785758373	-0.367154932470166	10.3079978236985	1.66500091428458	0.753188100221503	0.43557368927837	0.319786624631713	-0.8554805772664829	-0.9616201550623028	8.72173096813625e-08	0.101567833099735	0.456724254028813	0.664666625131824	0.7502859590127661	0.40092559839726	0.341029233229815	0.7873111530948864	0.8980250380688174	0.877592601302228	0.9920004035093382	0.6872436710887898	0.773870329924962
CREBBP	4.93195418997622	6.6316795490767095	-0.0496822173658977	-0.7404790902803381	-0.188653483067698	-0.1395728893068509	-1.0894221423985402	-0.7414028618396701	10.2296257044504	-0.3426862384184	-3.09323745318656	-0.988735065268952	-0.761315379533148	-1.5070639699896202	-2.02323735576094	1.24145749667062e-13	0.732921157636795	0.002861584559251	0.32633385159143	0.44909371100323	0.136681728853225	0.0469280643457507	0.9744084188248854	0.187759652143735	0.6615212935748633	0.9687978546446238	0.4908244129993248	0.4984285095107682
BZRAP1	2.81344160269437	3.38816790559904	0.3931597382300539	-0.0963539824986178	0.379258287875193	-0.0974235703485854	-1.0063975256307	-0.8199151604007799	3.63196837540362	1.81483168953396	-0.2711045745224339	1.3472074508010603	-0.3560709892113379	-0.9546720692946608	-1.46305562641755	0.0007911355484378	0.0740321350645388	0.7871203080065559	0.1823750734353179	0.722876254751663	0.343748325930161	0.148013642253033	0.7446761821197727	0.9716340250210724	0.5149059585708207	0.9875729132343624	0.6519145700634846	0.6525825029694774
GCFC2	3.6864333118901498	3.22078358806321	0.1369945580365119	0.51376493275786	-0.1732568291791	0.1960415957514429	0.0493975360927479	0.182947115762818	4.18062698922435	0.7626206475835021	1.79025894637557	-0.7482331766274392	0.8897431472489169	0.05530773252041	0.392341193755686	0.0002398620149822	0.448309466594695	0.0779125733683793	0.456871441006904	0.376697543517103	0.956149833815954	0.696077433820059	0.9319504340920024	0.6124941691187711	0.7558253262559824	0.9633391815766392	0.9815986887083938	0.9072043918556784
WDR54	5.1783146315682105	4.90340947597814	0.144584666034148	0.0062722108738972	-0.056327131406655	0.0910131874290633	0.321778791898872	0.549685296695951	6.487326781209901	0.8247004876269759	0.0221863735922929	-0.247690203270964	0.4209767893576169	0.370240592878094	1.24030668830605	1.0958532567951901e-07	0.4124139382869199	0.98236409664393	0.8051140810604709	0.675080564378132	0.7126828551857289	0.219140306015835	0.9260882215429448	0.9981974351615698	0.933041967096322	0.9843058778450025	0.8661796107725054	0.7072451348166001
CROT	3.5021687347721	3.28536290043238	-0.152614705986633	0.0787123017130616	-0.1670281891439159	-0.110132236527304	0.266137773530004	0.471726135014731	6.742757002756389	-1.0184403724476	0.353111552654399	-0.8344753834282121	-0.583482976729534	0.430637352597765	1.31538195094408	3.8789122591703605e-09	0.3120264811246589	0.7250813186847879	0.406893007116392	0.5614706706698411	0.668074300251102	0.1927358897440089	0.8962232275240113	0.9617597569543996	0.7233549011806946	0.981669206901287	0.8437199332565455	0.6873686346818537
KMT2E	7.919356895546451	8.40006010240953	-0.155285008500472	-0.336626385525325	-0.0892783240346062	0.1030789879377239	-0.132103089475763	-0.108973478542273	17.168456444741498	-1.4574635470324702	-1.8799214225650096	-0.644635876394271	0.7693640413845609	-0.24710544407788	-0.413983381757816	6.39929879767165e-23	0.149745451697	0.0643925215050391	0.521368873312565	0.444354246008367	0.80557772756097	0.680184244541371	0.8319792424609496	0.5792804813554762	0.7984706352199691	0.968073415257182	0.9110031028851002	0.9007086149967046
RHBDD2	5.75398725922845	5.00456488732971	0.0366188332664084	0.0302207293354229	0.076202212586163	0.226855559058916	0.742436337452963	1.07169475749656	6.261799094410731	0.2049825776749969	0.106327069852939	0.337544684007714	1.04385233033018	0.8097741654479599	2.32244944067552	3.99294277743639e-07	0.838199804172695	0.915634481189643	0.736742254617843	0.300200404616381	0.422089399805014	0.0232420596373859	0.986091999669408	0.9881032878058612	0.9050497524400228	0.959575004153046	0.7008259642894773	0.4164011459723461
IBTK	4.716760277990041	4.66499115033493	0.0898307288608444	0.0489137036054707	-0.0041159845074144	0.1262273062095689	-0.116335957688501	0.176853580914495	6.75465429762639	0.6029689695970379	0.202433222145011	-0.0216181692253842	0.6905592965549872	-0.149300679459513	0.4564211698504229	1.9026196634569e-08	0.5485644234933	0.8401744613208578	0.982816159158546	0.492178751014127	0.8818110223537678	0.6495209508416789	0.9533565660480572	0.9788888904260876	0.9940237347271356	0.9761122394468318	0.9478991153191652	0.8898893824849496
ZNF195	4.26019502650258	5.237313901784121	-0.0776215706777692	0.394664717821384	-0.2303998585735549	0.15418940706564	-1.2755161253515002	-0.8803653624760309	7.8905828232480895	-0.4970577719237999	1.57021588655543	-1.15031047632045	0.8001408096354531	-1.67453967607517	-2.2023568637919704	5.76994966543276e-09	0.620767695261027	0.120980454858013	0.25403296730819	0.42637747243623	0.100532196315639	0.0310816214341229	0.96085478566232	0.6897469402882237	0.5942487767816149	0.9671627632589394	0.4597098962712087	0.4553147892400941
MYCBP2	6.38358926998903	7.045812303799889	-0.0100160014195335	-0.313709966318359	-0.0516667997893295	0.127817646144131	-0.433034413617949	-0.2394809794787269	10.398874981556	-0.0649797015859186	-1.23939994026143	-0.259766046282873	0.6698919300452161	-0.569211462008385	-0.632933930280553	8.274842163844072e-14	0.9483838375629758	0.219399335088787	0.79583193909814	0.505178531315139	0.571250799525891	0.528869278067813	0.9953121842782644	0.7882589230809325	0.9285711556270184	0.9775822142569326	0.7910824588221259	0.8374625156357283
FBXL3	4.92156172359831	5.816681844365161	-0.0245519374862113	-0.272721013759348	0.143940866443388	-0.0717704042825693	-0.828321003462023	-0.530013664142281	7.48719484594588	-0.135329704039073	-0.907298022413154	0.5989820626410369	-0.312929323635358	-0.9503328272236792	-1.18706123424885	2.2767629338849203e-09	0.892758985927168	0.3674070391257529	0.5511761048054581	0.7552818097124341	0.345633923551523	0.239274307944535	0.9902551498296684	0.8717350681714108	0.8151940467573261	0.992347282891712	0.6531564444324581	0.7226121662610663
ITGAL	5.95631820610255	5.4127572882558	-0.12126430986002	0.604340425435734	-0.152191151485643	0.0930483495149184	0.371564526555475	0.0734439608013923	9.41635887311311	-0.686178916415508	2.3154713828174103	-0.666120320833309	0.43027575698869	0.510405847536249	0.173124254642691	5.2414225864700494e-14	0.494899646438942	0.023566384904724	0.507555214928829	0.6683360133643299	0.6113961904131601	0.8630606200353509	0.946955075652046	0.4164972389650856	0.7899801917203041	0.9838299352917508	0.8151596093267377	0.9600509705207056
PDK2	3.65995176954453	4.19829302727265	0.263983751851365	-0.0742186677973787	-0.0594022303550409	-0.118341721452829	-0.598275776560326	-0.987749226432942	5.640268241115099	1.31336815881797	-0.233883753236058	-0.2251234078916869	-0.473463863163101	-0.672995680665158	-1.9666516497435	1.58557339850793e-05	0.193462898020041	0.815998556567559	0.8225637877666859	0.637480603298218	0.5055527066789129	0.0538587184920003	0.8531214901227597	0.976672943421012	0.9376596821731258	0.9823118128830012	0.749634469196307	0.5174067900074186
ITGA3	2.57032166924626	4.494635346069081	-0.0161717512597127	-0.3174044318134379	0.728004855028007	-0.0159135225241304	-2.31897523813514	-1.41972602411824	5.440454773878661	-0.0699360762275956	-0.8440264225015609	2.38483346289649	-0.0542578948772349	-2.34451229374158	-2.5562096569023	4.54596078109836e-05	0.9444476701987	0.402774716027026	0.0199229857573044	0.956896761966518	0.0254703663498116	0.0131571216417197	0.9948978162003776	0.8858532146446675	0.2045677735774702	0.9992689803346404	0.3384345741587944	0.3561419773366249
ZFX	4.68009399738213	4.77320977133408	0.665422988862541	-0.252283744791131	-0.162236105082344	0.200185381909963	-0.205752699722237	-0.0248430708204055	6.71395197371274	4.11752425807171	-0.947928958583961	-0.756032292169158	0.9909956014209028	-0.255304943127862	-0.0606167783524592	4.02127949637029e-08	0.0001065459657143	0.346482260039089	0.452229577002573	0.3251519730292589	0.7993978661921459	0.951840285750428	0.0863022322285927	0.8626678863164977	0.7540917824890037	0.9599991459081348	0.9090913441732896	0.9871149638315988
LAMP2	4.87932713680145	3.48888396928486	-0.214432082593981	-0.198263214558908	0.0361311878341788	0.0382961868657902	1.99646700841398	0.6637009651922889	4.4630940810346695	-1.23505642032159	-0.7270978484134291	0.164744284419189	0.1812966021893889	2.21615758180421	1.41148468908928	0.0001654731797598	0.221076933943204	0.469703687860361	0.869631048502805	0.8566662870030249	0.0331650557535218	0.163056389369767	0.8698027447939843	0.9019616579625658	0.9540986540391986	0.9955552240662536	0.3674530932535756	0.6634727748429118
GDE1	4.704300144857809	4.72637134741399	0.0042169567250943	0.203971430469875	0.0413227599201435	0.166470704437329	-0.228049121711565	0.244339834724646	7.08100017059224	0.0213982445601755	0.685537258009879	0.161750926068493	0.691073310316558	-0.274598000746575	0.520702050094195	0.0004510116760553	0.9830421895592132	0.502304757831348	0.8721285525803101	0.493090524717131	0.788917601240871	0.606477598341474	0.9980880919195336	0.9136182404512296	0.954113055344576	0.9768044099268968	0.9053474400596706	0.8703641170528206
C19orf60	6.9988682405211	6.98191660449687	0.216940276105381	-0.0117592212611989	-0.1698777972829169	0.0033658867101731	0.0842719562975141	-0.199982653361989	9.32956118929448	1.1224465427988402	-0.0382082495040716	-0.684755485632391	0.0142452721014033	0.0962531189553901	-0.426768903341751	4.41156631590676e-09	0.265563898225803	0.969652988029292	0.495795363052139	0.9886762687115008	0.92384423893301	0.671028591511928	0.880297344643718	0.9973240316628218	0.7828726136055026	0.9993053441085704	0.9674057860229314	0.8976519702042481
OSBPL7	3.1831999112641203	3.3414019721563	0.3340394134200289	0.283938297759807	-0.151751415523605	-0.244641501058639	-0.255084213453539	-0.619627801925357	5.16956854745421	1.64154289876858	0.919426927347043	-0.5513199468171179	-0.948495010437886	-0.307405996928651	-1.2255489737617	2.17976497893932e-06	0.1052354078715309	0.3610754316513279	0.583195350371053	0.346187755619763	0.759460293728978	0.224535203138438	0.7890472227933087	0.8686184190884397	0.8332909146978466	0.9606932742676842	0.8885998028871273	0.7117184064588018
TMEM98	1.8627447383545	4.25688693874914	0.167358034263517	0.7135497034743491	0.90437515811358	-1.01206103251653	-3.6457736597142594	-1.00659096111668	3.53483729985348	0.6107350330753211	1.38342029204698	2.48672051286079	-2.72306295474885	-2.80769951231754	-1.5946887079454397	0.0009339986406668	0.543486359261254	0.171021872643725	0.0153871027293519	0.008213685065084	0.0065177340065188	0.115415721331974	0.9532842401161664	0.741227230113034	0.1877198979443846	0.8097928539893348	0.2259187530637963	0.6223713914853118
MAP3K14	3.56258418398596	4.43571122928588	0.0353289198732679	-0.182053471261024	0.125175009234189	0.0859164768991939	-0.913497014938209	-1.2313105033734	5.870923376466099	0.199237056093117	-0.619742735842296	0.5348448111668549	0.381598987399881	-1.07687347045337	-2.7249864881905697	1.57139488638447e-06	0.8427036034337041	0.537468417739247	0.5945258210854829	0.703939221446478	0.286196089897123	0.0081455613275485	0.9861490059521588	0.9258606390202612	0.8395808759869317	0.9861759958089636	0.611453539230467	0.3191016623639751
AP2B1	5.47341614470845	5.49225672902681	-0.4040749244987129	-0.2190880447006329	0.0273699551582717	0.318239132035979	0.5759462879647921	-0.838110004376653	6.541659433585299	-2.2720272492065696	-0.759550921243445	0.1204209584146289	1.45524264450001	0.6117554211379399	-1.7229849408146	3.56894480710679e-08	0.0263343515866364	0.4501205575480279	0.904508325381625	0.15019645003875	0.54291869107258	0.0893713518112679	0.6226956618555544	0.8947998699276444	0.9677999841586054	0.9248998425271048	0.7730149556487191	0.5803271055692457
ZNF263	3.97132638307192	4.186638655199189	0.1931833715239289	0.254511249029159	0.0742018903559388	-0.0541119896328954	-0.5437335154627221	-0.106783441293254	5.309396416385731	1.03299868416209	0.8404807643604789	0.3030804505272439	-0.231233723537474	-0.596057296279054	-0.221982760020956	1.0069285999016e-05	0.305235674874156	0.4036833545628179	0.762740996348328	0.817820352702924	0.554164631182926	0.825017390494563	0.8924947348075134	0.8861131311271008	0.9142911390140016	0.9955552240662536	0.7801494396181148	0.9463677897927124
CX3CL1	1.59010891243534	4.338014535214669	-0.116114578021738	-0.0367233635116236	0.8534958106205942	-0.0498971382514416	-3.45657281090148	-1.93269642821075	3.37992085504893	-0.358843020129774	-0.0608058874208974	1.91809582876637	-0.115887875339967	-2.4298414350786404	-2.5554581224263195	0.001702394527342	0.720870497123296	0.951690065833006	0.0593061297683384	0.908081076079514	0.0179574786503266	0.0128134870791462	0.9722925456883322	0.9949583605509896	0.3205534026942409	0.9978120177892272	0.3112225185005928	0.3531355164523188
SPATA20	3.142958150128	2.42201406149526	-0.279755256569208	0.1743501583518739	0.19834245826483	0.4807743941323189	0.398202666023751	0.748922634212944	3.3745220581212205	-1.41860162323869	0.575258316866317	0.785738601285937	1.99684646276016	0.459435847049214	1.57463697092798	0.0028364089027064	0.160721486125848	0.567647731846423	0.4348031804936439	0.0500780225290246	0.6490115642134878	0.120893478869694	0.8403820925196049	0.9331750289028332	0.7445808010038382	0.8627200637295833	0.8344908150580942	0.6284456220501472
TNFRSF12A	3.41379631452276	2.39051964866439	-0.0732485925883964	0.695198538540532	-0.170350622730218	-0.594194170840187	1.04618874279351	0.442908701160216	1.97208681942123	-0.256256882472546	1.4817348934231398	-0.444874774983149	-1.60837867119731	0.742064886347902	0.598456528561133	0.0561880251748442	0.7985182546265259	0.1431345217583299	0.657802928182662	0.112337949123698	0.461453852087856	0.551571545384814	0.97988793196846	0.7142831267440196	0.8745324002013793	0.896781249961584	0.7256375457412482	0.8468812478332874
MAP3K9	1.83054992403547	2.9278392710119303	-0.1546655451142519	-0.521140123966902	0.832607087162928	0.528070974482534	-1.68062997258715	-0.296370304454315	2.44129721923608	-0.511748060496723	-1.01477450415743	2.05787301211442	1.36419531626709	-1.22130830160667	-0.4138680455807589	0.0219151446407352	0.6105080348630251	0.3139370573679461	0.0433937086461691	0.176944966474554	0.228154968751844	0.6802796049952788	0.959003971617422	0.8518144063633093	0.2835622601199115	0.9307528396302048	0.5643627906201395	0.9007285675973624
RALA	5.1917089610789695	4.2302495631087	0.1427136898759669	0.130664831453359	-0.401503356778698	0.118436927023946	1.1622556356667	0.179463327587188	7.528126756394269	0.855559772130111	0.533039246254833	-1.82827352372531	0.579224279184156	1.64410572793441	0.430829879300092	1.4561186295206995e-10	0.39520254567554	0.595719126605182	0.0718312198266548	0.564324129438545	0.1047034547469209	0.6679349714541949	0.92285863325801	0.9371504226221852	0.3476774233619629	0.981669206901287	0.4622115331940202	0.8963654700627885
BAIAP2L1	1.70684171385475	3.0394009992429103	0.0469576791398721	-0.134028272884731	1.16454993641568	-0.655762576406932	-1.95895884517223	-0.0421656277818973	2.88693643485303	0.2023587822684139	-0.312658352909622	3.78021553191378	-2.12483381666156	-1.71505722064901	-0.0770415453527238	0.0058732727531914	0.8402677211091609	0.755491323667119	0.0003363879730037	0.037257919875865	0.0909525950717672	0.938816469277197	0.986091999669408	0.9659035826600236	0.0601829027142509	0.8626938892054391	0.4511976813772259	0.9834185585472408
KDM7A	4.07841055405883	4.802738535715871	0.0966430710419757	-0.254181243544416	-0.0071711006292983	-0.36757316254153	-0.571033962999716	-0.223227144000313	6.2705035197225705	0.542684747797897	-0.870203276650562	-0.0305738882408821	-1.6299385627931398	-0.652686900918809	-0.4992048003106299	2.84390200853771e-07	0.5891338191885289	0.387235137639936	0.975698346426343	0.107672389920266	0.516762318151635	0.619243628316484	0.954710997355794	0.8782123148067514	0.9922835711522248	0.8920316660274792	0.7560712726260287	0.8751294251414774
ETV1	1.9936903336225	3.3877307721089	-0.485119402237242	-1.00945622880916	0.0592411994602607	-0.399879912278126	-0.749752977988154	-0.373426436218735	2.869529973409	-1.58491058949321	-1.99656334044414	0.1476153011927519	-1.02542008977554	-0.5515816139904289	-0.5083331909917029	0.007246488117319	0.117598683201563	0.0500899464872339	0.883076886694327	0.30876187879017	0.583702004737749	0.612896524067772	0.8018725052581915	0.532011232876832	0.959739695083481	0.9599991459081348	0.799997671467981	0.8728848172704247
AGK	3.76314481064861	3.41404440353591	0.057029709750782	0.319385254029324	0.135689848643439	0.0881047213406527	0.0588904595714625	-0.176231080961933	4.1638505727130095	0.2868359237319069	1.0122840962328	0.535242477380655	0.361459941112395	0.0615497531933676	-0.339731796004038	0.0002606112750736	0.775099066789995	0.315148117810718	0.594203117664173	0.71886608922142	0.9512180250405492	0.735182909193745	0.9776545571596004	0.8528450031839195	0.839427100914214	0.9872939325673894	0.9795413452910036	0.917709279772422
ALDH3B1	2.2474198994199	3.84010682330968	-0.2956632083125319	0.103589693780528	0.986448230834712	-0.2429185419683139	-2.10434940226139	-0.8399412317960179	3.25040783328519	-1.18765751412478	0.2240177043706219	2.93948644631181	-0.7269431855055178	-1.6507679263032902	-1.36209728164393	0.0020665964531901	0.239289725480352	0.8234161914377941	0.0045142445957694	0.469785013326492	0.10338655020133	0.177667355248898	0.8711014971056965	0.977698784596568	0.1241091833447617	0.9723236508480392	0.4609267113552922	0.6727499222452844
TTC22	2.52685761018349	2.48971726316908	0.618640676817786	0.913452496519922	-0.0528203567746575	-0.0022176556976349	-0.8842349514660219	-0.8044450475881909	3.44231015141989	3.4120097111676904	3.09165477096097	-0.218999564412516	-0.009649547500369	-1.04555646783199	-1.7103567756486595	0.0017463566061911	0.0010835360141204	0.0029313498890659	0.8272970641155308	0.992329116624284	0.3012106525574	0.0919502481141732	0.2727386561377403	0.1903522143152959	0.9397078615940674	0.9993053441085704	0.6236841855155005	0.5873334387937033
PHTF2	5.14359848340738	4.50215388853313	0.0963813311195442	-0.8843237644537109	-0.0812150427038314	-0.0004982479242718	1.4767380182906005	0.800228693542163	4.71124221228026	0.5084315403589521	-2.92123260169692	-0.335942415850669	-0.0021449155275489	1.4034068485352	1.56962220963009	1.99299439009446e-05	0.612876424040962	0.0047430915950008	0.737983175773624	0.998294998321775	0.165151964847319	0.121130615016335	0.9591795828580812	0.2316233894646596	0.9051291899231808	0.9994534840294116	0.5159340563480079	0.6284456220501472
FARP2	2.51739271935053	2.9164647182113703	0.139879744741979	-0.297431359389081	-0.2076492816258439	-0.525637048488768	-0.201369355517566	0.0580071784517331	3.6134094063737296	0.675781996869321	-0.87469834006306	-0.748828000817064	-1.98483317613746	-0.213524216016213	0.115889225559323	0.0010768539376155	0.501441695741079	0.385064082743291	0.45650818904106	0.0511979165122048	0.8318445552776569	0.9080938325685608	0.9487567860161306	0.877332974405872	0.7558253262559824	0.8697516576455974	0.9238715238307816	0.9729716988327572
GGCT	4.71822568336624	3.8678577042196296	0.199581873493982	-0.138589387790344	-0.0923386310137824	0.207812459411952	0.9719986691458	0.7085391092118191	7.79995871018844	1.37716040419318	-0.648709688445683	-0.481453797802366	1.16340027471836	1.5641454182561698	1.96860908188665	4.64130373484845e-11	0.172914073957178	0.518679318920823	0.631717431797557	0.248674619055282	0.122358534047271	0.0530164116611197	0.8453069313882529	0.9191811646356292	0.8602210375884183	0.952262681753252	0.4803423045734782	0.5152849017828932
DBF4	5.27512550002097	4.91404805324517	-0.226024340674831	-0.515710220037874	-0.367991352292941	0.030706077701946	1.02298977398325	0.546115885517066	7.62905560189779	-1.62129250692251	-2.31275186146668	-2.06485323553679	0.1788594782819839	1.40166832483393	1.50648130081689	1.3867921797758902e-09	0.109647991020695	0.0237245350221621	0.0427678607435709	0.8585753869618291	0.166351352748083	0.136520993714303	0.7946189382390076	0.4173856292813007	0.282199794518136	0.9955552240662536	0.5171147458791829	0.6393968634397819
TBXA2R	1.05799195370497	3.18097556960781	0.235353716500193	-0.863223644754505	0.7179868828609408	0.3905799629759889	-2.80140118687912	-0.7731316283940141	2.11158069095131	0.625389442793772	-1.34382197078378	1.43883438858819	0.810605973711881	-1.6669086217926898	-0.8665108147925551	0.0406136749034861	0.533835581639997	0.183425571926515	0.154763159121332	0.420380913221482	0.100574695208898	0.3892136611512489	0.9532842401161664	0.7550385060764657	0.4788510291269199	0.9671627632589394	0.4597098962712087	0.7899424969692775
IFRD1	5.791683537147031	6.56004776775803	-0.120750567653139	-0.2930500272916559	-0.2455819102502089	0.272462695055402	-0.575082510810577	-0.387180444934764	4.783876164684661	-0.4966144830543089	-0.7686060999447439	-0.808912155688705	0.931075387783961	-0.397054230886562	-0.555662305608855	1.78437406115466e-05	0.6212097096223149	0.4449549806271789	0.421602200143286	0.355316906282655	0.6925533442870889	0.5803341665436171	0.96085478566232	0.8939390230321891	0.7354860417371538	0.9606932742676842	0.8563712010749074	0.8599405760741641
COX10	3.44362009291668	3.5226832404364403	0.0782988045300833	-0.0474549862916347	-0.221780511365383	-0.155574525996504	-0.0527497076363787	-0.42421149462521	3.89530034905614	0.3770870908873789	-0.142730892800808	-0.826549899987146	-0.600432993556592	-0.0510445221744101	-0.772793988529597	0.000362145199054	0.70728449341249	0.886920841658131	0.411359410954831	0.550185114179541	0.959477149030584	0.442322585039322	0.9709792854350068	0.9844725389916074	0.7259318075676098	0.981669206901287	0.9827855789404784	0.8103981647327578
GTF2IRD1	1.19406556886123	1.53205395618779	0.0223938741541704	0.233360509308988	1.02436901818451	0.1935349724173269	-1.34186187505386	-0.845905129200568	0.929137664163116	0.0572016357417252	0.332790676637427	1.99121700006639	0.380269298457129	-0.745611190778896	-0.89904062911886	0.3586718340159039	0.954561658187638	0.7403026776126149	0.0505635690611499	0.7049332118189999	0.458623294525306	0.371770129502921	0.9954817900451431	0.9629044192542376	0.3018515623937536	0.9861759958089636	0.7240144266283887	0.7850709686337177
PAF1	4.79236481633417	4.39073692946142	-0.149085676674178	0.0333790067970062	0.188452484766685	0.591794949695046	0.249075521434428	-0.0522867318839718	7.38323296488106	-0.896973239425975	0.134047797542395	0.897825404305927	2.98117578136006	0.342826715641166	-0.125645362073811	5.66988488239954e-06	0.373533621741053	0.8940878036093391	0.372714846101215	0.0041864345743651	0.735263458459384	0.900563926901116	0.9199403513938312	0.985550275864404	0.6964896730788905	0.8097928539893348	0.8769291332246829	0.970213770388156
VPS41	4.05743854095518	4.33558778030366	0.0308660501588829	0.2224081839752569	-0.10393478102772	0.0693737216863382	-0.4351327860410239	-0.273250433965965	7.37355078451481	0.1856388123281749	0.8707119937119359	-0.480972438831323	0.339167446257327	-0.6041016302369591	-0.673302424059006	6.6543018785494e-07	0.853323474635729	0.388559176182248	0.632127962977063	0.7356173422180531	0.550448537281157	0.503685012192437	0.986885855074142	0.8790130415176829	0.860292556441284	0.9906790472915508	0.7778401427721771	0.8285888799739988
ARHGAP44	1.5422800061279198	3.6769887140473902	-0.0516641921483217	0.397786766808318	0.517249051780826	-0.338929854248475	-3.24721314626509	-0.831080570820404	2.80795106917739	-0.151120761330429	0.6449982573418721	1.11413993015358	-0.7558293722104101	-2.18521989880078	-1.08003899953302	0.0082147644139695	0.8803319155394399	0.521163201457745	0.269097424635925	0.4523242532793829	0.0330155700288595	0.283896522272174	0.98900315521063	0.9191811646356292	0.6086968057901546	0.9687978546446238	0.3673125307461809	0.7434349970680209
ELAC2	4.19269833937161	3.86497463491587	-0.0915897997264911	0.3026728234818099	0.0756214064160573	0.345521796660732	-0.0768206500337113	0.339852540195995	5.03484320564927	-0.529696375644943	1.10920916445158	0.3469048170961369	1.65334270150017	-0.0879498363927103	0.764754513792943	1.05970032464584e-05	0.5980718438077081	0.271191082206171	0.729736109934088	0.102824717214036	0.930235396112902	0.447037902654691	0.95564925470051	0.8239845169036171	0.9026393451121696	0.8867396201542392	0.9699405654591844	0.8118207765642798
SCIN	1.28504704823895	2.2648140479355203	0.141608792870593	0.941406353527768	0.360757469822645	-0.461372124171408	-2.29199433746456	-0.4689689864063789	1.4257026352353102	0.377284255893104	1.39175919643931	0.7419718959030458	-0.942176529024295	-1.30371856520097	-0.534406691512369	0.161675989534849	0.7071703530160451	0.168466588213151	0.460682354460135	0.349410223768354	0.197150800247796	0.594779384551895	0.9709792854350068	0.7394351910079922	0.7584404616111979	0.9606932742676842	0.5413064074602423	0.8642966247039394
ARSD	2.6050532778170297	4.09706553021991	0.531352607667347	0.220516578553314	0.204545918301776	-0.449493397036125	-1.99818374469003	-0.763307922109561	3.73261352131013	1.87316589286957	0.4547752302562229	0.528895888932204	-1.21599656006664	-1.5534212165809398	-1.11454064949304	0.0009526340312591	0.0653018818094645	0.6508645358313699	0.598576762634077	0.2281901282894589	0.127457897970377	0.269153224865797	0.719911146882277	0.950588548200296	0.8411016062998579	0.9456056541568412	0.4842826798305407	0.7361765543769806
PNPLA4	2.77101138868864	3.95157104513547	0.8623408611769229	-0.511787034084625	0.422061241402772	-0.507748983500706	-1.41433215096273	-0.1751871539678769	4.48655516437861	3.44737329334382	-1.28565888562652	1.24323053023061	-1.59035212679354	-1.3102550045171295	-0.295072694830421	0.0003253765959922	0.0010108737145903	0.206467914647908	0.2183750029434439	0.117127374180673	0.2001268055632939	0.7690399662489641	0.2727386561377403	0.7774752156670675	0.5578910780299713	0.8998642613831911	0.5430745650516052	0.9287135185633676
ADIPOR2	4.60004132134944	4.230917460629859	-0.239224257700392	0.26869804327639	-0.258170222415208	0.0401344248646037	0.471750400416324	-0.0550452439428232	8.17641076512185	-1.61393357139102	1.20558581777553	-1.3556176553261998	0.2218685709146849	0.7393820903995891	-0.150856714889469	6.14766752794011e-07	0.112006750231996	0.235469956770991	0.179958017743323	0.8251673312778119	0.46689265252987	0.8807312065545009	0.7989511102040414	0.799268335841542	0.5118229438716144	0.9955552240662536	0.7289720931758851	0.964523821879582
CDKL3	1.88406845660354	2.38172404397985	0.107771662040515	0.385620206733765	0.238457867820655	0.221122900620129	-1.32509509752781	-0.423632538012167	2.1304258821970903	0.4155787916057279	0.8915976656384058	0.7074505506593021	0.664373023032077	-1.06922174366942	-0.650073720809296	0.0384868061254154	0.679059152885249	0.3757151196839939	0.481720275860802	0.508681979523353	0.288966422018002	0.5178044762538989	0.968829517888566	0.8751311084027723	0.7749216102746674	0.978167322035996	0.6132754316433765	0.8338099082227818
PRSS21	2.38738947335939	3.30606295981036	0.452600896760566	-0.329104325742149	0.9430262113432808	-0.0704048712947854	-1.36413311689142	-1.06960449914434	2.64631564671148	1.44007918083684	-0.625714295479036	2.2665187183682405	-0.173449101204218	-0.943653577733238	-1.32218746509984	0.0126089012398943	0.154397241372472	0.533698138074133	0.0265592143456565	0.862810447810518	0.350004341043982	0.190686021560493	0.8347314108539152	0.9239617327276975	0.2323742517223726	0.9955552240662536	0.6556667277327788	0.6867909833409753
MARK4	3.01820525066484	3.88593475639348	-0.125636852898447	-0.2670595605966739	0.493901470228065	0.1284691462471709	-0.965255892573942	-0.951420040847525	4.751779203120191	-0.603708307081482	-0.793917131033583	1.82669896061503	0.495193410382914	-1.01469814534268	-1.84622111047523	7.41738651366005e-05	0.548032116843231	0.430177756644761	0.0720709915333942	0.622050513585176	0.31625273338714	0.0694136817640156	0.9533565660480572	0.89084316349194	0.3478210053936211	0.981669206901287	0.6329959978522073	0.5424609085427137
PROM1	1.31136170657525	2.2967178667218	-0.244303707884317	-0.146660712186043	1.05192688026141	-0.103032965319199	-1.70133265474883	-0.0521491473448749	1.36525402882757	-0.6833621569049569	-0.2126478142827139	2.22081985215692	-0.218929235265236	-0.9737875967979258	-0.0652086408040864	0.1789876243938589	0.496846618894253	0.832246871677205	0.0298305678504928	0.8273776881198279	0.333565718201766	0.948203086522182	0.9470484846151294	0.9782117456379478	0.2433894153737985	0.9955552240662536	0.6450026891726572	0.9858247417222122
CCDC124	5.658096734667581	5.3498165954683	0.0067534677318085	-0.0152502623466859	-0.0353251983179312	0.0867178594699376	0.3294555308304819	0.110967928430474	9.876813779313698	0.050224824241177	-0.0712240323295533	-0.205200271318957	0.5253117553594311	0.525751305049779	0.332784351192237	2.44430315507692e-11	0.9600889476810452	0.94343480265985	0.838020592575412	0.601053640323267	0.601471694583796	0.74035130147884	0.9963742744589552	0.9920685933863737	0.9435396761897996	0.981669206901287	0.8094306907699038	0.9196873460133465
CEACAM21	3.49317092991496	3.7884756546292	-0.0814739555079699	-0.0641435311211446	0.263911903814594	0.4545340271818139	-0.7581803231814329	-0.0950857217639825	3.88728437814498	-0.363794074035408	-0.180001414095507	0.935022403311889	1.6544122772154	-0.6906981847385201	-0.168127343988369	0.0003363283626828	0.7171568980609692	0.857679186258115	0.3530880531036429	0.1026042620173	0.4924421614825759	0.86697529410116	0.9719238501000932	0.980631350657832	0.6839782555246535	0.8867396201542392	0.7419567900734071	0.961574162662998
PAFAH1B1	6.224309396256241	6.34623793995664	-0.224911495794807	-0.1008853700118469	-0.200502492048816	0.217121017494678	0.107190151119878	-0.0049718619248329	12.0986083359818	-1.8272248353895	-0.512304682145848	-1.2839437715501298	1.44430246597418	0.178293238635697	-0.0162124555463842	1.5362482463286598e-14	0.0720615805495702	0.6100880844343181	0.203492932549771	0.153183098890465	0.859176594399297	0.987112383700193	0.7388592436095172	0.9396028335607736	0.5404281032060689	0.9248998425271048	0.9364538093346444	0.9973552446340788
DNAH9	1.36059335537879	2.9875390743509604	-0.348772699414437	-0.143383650456219	0.8852985668635319	-0.356221129315655	-2.30356752022725	-0.752948265201271	1.86034207400131	-0.995686281399681	-0.2194240654980889	1.94301868857382	-0.771483004515376	-1.3530051216796002	-0.934719924980279	0.0692395293961593	0.323120319727677	0.826980013625797	0.0562758122386855	0.443132203838742	0.1805140380920139	0.353265088102139	0.9014739381678084	0.977698784596568	0.3143041762096716	0.9680675262495816	0.5278537032386901	0.7798924130950152
KIAA0100	4.09237082274426	4.06314482282225	-0.0979607262939895	-0.1953621860500919	0.0909689510097891	-0.0995220501469231	0.169674853522655	0.0159018047984552	5.3322548942951205	-0.545840498305641	-0.675435100420969	0.39386836886738	-0.444994862854875	0.192859623999216	0.0347881371133203	7.368170084529581e-06	0.5869541671336751	0.501725847794063	0.6948957536404928	0.65771686390061	0.8479102324460329	0.972353801821692	0.954710997355794	0.9136182404512296	0.8884643722295575	0.9831590314404834	0.931363819666294	0.9945141080828724
GAS7	2.70986188396974	1.90781593702701	0.156025333286473	0.8932457736237271	0.2010744231885619	-0.110354928674383	0.339111382392789	-0.959524006459835	1.9552255810213	0.696807009135291	2.44264090933681	0.685507248180094	-0.390545117570876	0.30734458480507	-1.54219716097571	0.0568612237289488	0.4883277381723571	0.0171450180735589	0.4953441923262279	0.6973402230969808	0.7596330833013449	0.127627168649211	0.9431304562389156	0.3791118220575739	0.7826845092300461	0.9861759958089636	0.8885998028871273	0.6311299006154589
TRAPPC6A	6.03799875580878	6.512729784321981	0.5251498978752029	0.161976175975909	0.0270107136470079	0.137807079059848	-0.854989098558093	-0.5044397665734429	10.8465007056142	3.15042412299829	0.6105253833434411	0.1248233318074319	0.6715610719594299	-1.18619349523197	-1.26919401058423	7.24848933514741e-10	0.0024359955603184	0.5443238145305189	0.901036273080997	0.504255767513053	0.243667778212868	0.209363991168013	0.3408179243027359	0.92749595943586	0.9666072942085976	0.9775822142569326	0.5797846485306182	0.6983803015090376
MATK	6.25841438218431	5.419974781144	0.206168121116056	1.06397214460322	0.155297082372655	0.2380155668389339	-0.0578580438034115	0.0039066791160949	6.716551281734389	1.16673014258835	3.63424662406534	0.6822413835797261	1.08715925202886	-0.0652625403099605	0.0087631950811326	2.0560879142922105e-08	0.2475633513674169	0.000536604991715	0.497458204605985	0.280836534258511	0.948160228321388	0.993033638556777	0.8711014971056965	0.0946003154449193	0.7837436711159725	0.9554100977762306	0.9778974610552312	0.998877563919459
CD79B	4.141380020479771	3.4751092570012	0.436859594866765	-0.0842186240231352	-0.0697584912770196	0.0267638810911491	0.9960157183902252	-0.896774673802024	3.65658154558308	1.97376992316877	-0.23936289255443	-0.241470093210388	0.0973711019531132	0.911192316713455	-1.45505439463619	0.0009749061195707	0.05245522718743	0.811557833248741	0.809908787138201	0.922714695039028	0.3670627927095479	0.150477287339141	0.698344244303242	0.975771488570166	0.9336001972928556	0.998994108147903	0.6656585191437712	0.6537339023356422
ST7L	3.53911250606927	3.8491328817513	0.0420918403107257	-0.1623626828644599	-0.2197893628644479	0.233807537413638	-0.210818576182168	-0.543798732480387	5.34162478258806	0.26554060528329	-0.6382274369180839	-1.07968364818322	1.19189440359334	-0.258168464000834	-1.27995176685901	4.30374030248236e-06	0.7914125356243771	0.525438539632983	0.284116090582257	0.237406875070876	0.7972525278090881	0.204878918548543	0.979564703586422	0.9196518963893564	0.6237584356720307	0.9463071244083868	0.9081951445582432	0.6939888480646275
TKTL1	2.2120416630362003	2.50279222709003	0.583172675715617	0.287573006144573	0.581674466387202	0.189980628152271	-1.35034590227974	-0.7349108133528571	1.82270006740506	1.7033241830881598	0.518490697121327	1.29253037956095	0.4390326117341389	-0.8505235130668279	-0.8198393759442121	0.0769882768319586	0.0930359430352317	0.6058342297204921	0.2004852667473169	0.6620178753113161	0.398969766195461	0.415239316481405	0.7727054308214872	0.9392867248661332	0.5375107192061435	0.9831590314404834	0.6858958188047524	0.8032988424546131
RPUSD1	3.9600815463101102	2.8307638139027502	0.495583221862452	0.0152637406086904	-0.1304285470212449	0.2141015734613539	0.9760502895596392	0.583417202881216	3.5339208722927897	2.28627757593291	0.045701242931977	-0.46213928578016	0.8098194731657241	1.00781902675898	1.06783660995552	0.0081565135543436	0.0259666968822402	0.963860658611217	0.64565136042155	0.4217660214991829	0.330872852920772	0.291924302462019	0.620539541952914	0.9965430516669512	0.867823094924686	0.9671627632589394	0.6426442941654672	0.7460390208638829
LUC7L	5.086394223523071	4.24230485244236	-0.0300950079498201	0.0724838095910471	-0.10935111138488	0.0826393256821404	1.02075925432145	0.200035690537315	5.58440822454134	-0.173002755773748	0.2661414017509489	-0.496703810850597	0.391614466418697	1.15787765532351	0.431568026800412	5.79049142048924e-06	0.863157719713998	0.7909617422754921	0.620980250487303	0.696551725269309	0.253876026957435	0.6675397251710771	0.986885855074142	0.9716340250210724	0.8552788665652044	0.9861456126396964	0.587012027475199	0.8963313388086742
CACNA2D2	2.21668029448692	2.5162925970614403	0.350933878994171	1.26361856013942	-0.0349813074837375	-0.482258158890511	-1.29722692689738	-1.17417284844466	2.31833832526744	1.54744115437026	3.3192976312324705	-0.117167267987157	-1.61262764063007	-1.1402372872243	-1.92443891842209	0.0246037057696167	0.12662884310496	0.0014660090413993	0.907084388818855	0.111556960622344	0.258130013714181	0.0585213512197202	0.806628376103132	0.1376717693719219	0.9684188117977736	0.895131190812239	0.5892347836044566	0.527843913967054
BAIAP3	1.91381225854283	3.56169086118379	0.0553884585704821	-0.388147318608356	1.01128893702224	-0.506778955178369	-1.99882795445743	-0.8756231380162092	4.47048280603472	0.2540512554374139	-1.08005606877754	3.5395404011877503	-1.8221733253297	-2.1127857283201	-1.66522475179765	0.0002109590363656	0.800211917223379	0.285165861989842	0.0007311808806884	0.0729250186574051	0.0414928377228105	0.101044345171669	0.98013123037619	0.8331820196362653	0.070532873953229	0.8697516576455974	0.3897171396497615	0.6074800326893588
TSR3	4.39217476712785	3.96070951428319	0.23612809357989	0.487234213270563	0.0904327526642904	-0.389536696304522	0.4734269401976521	0.165857434210781	3.642428098941101	0.9770660726936892	1.23455606086176	0.283399582102492	-1.28275617229674	0.381739812436678	0.26076237861199	0.0007989904987346	0.332049843128094	0.22119140964101	0.7777318053777559	0.2038854287369119	0.7041445106710391	0.7950594139712339	0.9057229005705116	0.7882589230809325	0.9206439877519932	0.9447261976406912	0.8618476845603817	0.9356944518790232
PIGQ	3.05968132625116	2.85097767799815	0.539282156629286	0.314586376051264	-0.432694361940717	-0.0754959356493117	0.10495306460108	-0.434344585489449	4.44937814616149	3.376528798842	1.21822181324751	-2.00891855656525	-0.3711579886825029	0.1396971909142219	-1.05303594676919	0.0001380187129502	0.0012093087223952	0.227737718611297	0.0484659679414941	0.7116864309332679	0.8895673904802901	0.29629159693631	0.2727386561377403	0.7933896156627811	0.2959632079127921	0.9871703485331972	0.9523785836168116	0.7490711152056371
CRAMP1	2.49182187307622	3.12879391444743	0.0166477722876263	-0.136581613809032	0.626413285239546	0.1227470182785219	-1.03412497082539	-0.6561568916745699	4.06693088601523	0.0862783974987816	-0.427671313762165	2.4413476875642	0.497291796386328	-1.1560351919294198	-1.36232283861458	0.0008214691512284	0.931498879444608	0.670438044657895	0.0172031521694482	0.620593956925539	0.256137638557661	0.177986285653178	0.9934890520251828	0.9540308900809727	0.193572806517405	0.981669206901287	0.5890923941226007	0.6727499222452844
TEAD3	1.34871128023692	2.83051782389142	0.165016754190617	-0.0125431606502417	0.8965268695809481	-0.643826229279816	-2.2869774123974103	-0.518721801308561	2.0767347629311	0.516427390689276	-0.0222160089746171	2.1740087305294	-1.54206025690379	-1.5291384532104295	-0.6850664960433599	0.0435978878675398	0.6072745314962851	0.982339803868975	0.0332095832655231	0.127666735322202	0.131120788297635	0.4956026685294749	0.957969971271815	0.9981974351615698	0.2547955565710121	0.9105966847116927	0.4882592439933109	0.8268318743621405
SELE	1.04441589772878	4.70920220411498	0.210658201304242	-0.0973313198682137	0.8442277570536229	-0.491537173993556	-4.80292141059411	-1.71503640827713	3.43191334426463	0.552719503239093	-0.1451644476835989	1.66597502909113	-1.00032629618947	-3.00369083420943	-1.94363819457516	0.0019839210966884	0.582245722431214	0.885108130123734	0.100274401118761	0.320691905345737	0.0042657269911193	0.0562955259578965	0.954710997355794	0.9839316126551236	0.3933706127045763	0.9599991459081348	0.2024400797754647	0.5216063482793661
DNAJC11	3.32069910294518	2.94086299707927	0.0728369098111133	0.585835375779251	-0.520400795743994	-0.0982825721454439	0.271245173121086	-0.220081973567028	3.2157147199598097	0.3673616740516379	1.83105191543306	-2.04371379398338	-0.391645015908339	0.267802004314761	-0.4213712826132139	0.0023498927097003	0.714531586942804	0.0714593931836851	0.0449331844822913	0.6965466819620789	0.789708431923687	0.6747957547828829	0.9718012830616332	0.5973710272117946	0.2859879363960816	0.9861456126396964	0.9054993866268471	0.8982198523887927
FMO3	1.2500042995283998	3.874710293839121	-0.2152604695114439	-0.390119407119015	1.25003464495098	-0.447936771792962	-3.54144776549583	-0.417728811786044	2.61083006262201	-0.6244597367870971	-0.598613714256782	2.75069796772879	-0.9835673217146972	-2.21069100774984	-0.556497116391104	0.012351226100551	0.5345077721092489	0.551398868562397	0.0076420615585248	0.3288266991147039	0.0305034574166247	0.579696412771203	0.9532842401161664	0.928171552592044	0.1455339956956281	0.9599991459081348	0.3602825860643546	0.8595179754044466
MYLIP	5.82332387682789	5.5515105223081695	0.110610224740595	0.167881824081918	0.18002752309704	0.0401155476467267	0.252027546563011	0.0548565858204089	5.60139547943233	0.5926031646930949	0.556558316154124	0.750424495368657	0.174539023205634	0.235012553011379	0.105147018918414	8.510857096655891e-07	0.555536173837468	0.579710020640345	0.455705239896227	0.861977441194955	0.8148986102265079	0.91657268091864	0.9533565660480572	0.9340177154161338	0.7554996921257066	0.9955552240662536	0.9160511987788796	0.976422827682718
E2F2	1.31087520242722	1.98773096400858	0.2160174908687349	-1.12364204159165	1.64735009356996	0.0458170009530903	-1.26181064189858	-0.0099022957607921	1.20855337874849	0.485879423749253	-1.5812820001173002	2.91176059233344	0.0822712788730973	-0.659259623145964	-0.0094239183741779	0.237966427714403	0.6285922433827049	0.119235691486851	0.0048454635464169	0.934675953648324	0.5133425726024791	0.992510226095574	0.96085478566232	0.687173726006663	0.1252111429270559	0.998994108147903	0.7547106212955925	0.998877563919459
PSMB1	7.70029600235916	7.2073660702972	0.179352517220203	0.136262541002936	-0.167962064056434	-0.0353783432144151	0.5491991462531179	0.1509788604031619	20.9622556824125	1.8685590777313403	0.911083109824646	-1.3626353108894	-0.301148688622786	1.32396987498159	0.659731187102148	2.91208261321698e-13	0.0662625039973549	0.367763361264589	0.177637820917443	0.7643063798760129	0.196166215748783	0.512259203120433	0.7242195883199299	0.8717350681714108	0.5093315991197119	0.9934690552938978	0.5401678404676633	0.8313606003590589
JARID2	4.58793934581734	4.52294425687647	0.0931993035638247	-0.4685696871663979	-0.166759841484249	0.145834893329189	0.537259436759663	-0.17704296421409	5.45965340000813	0.4954928102483	-1.5409709021124598	-0.677912894132162	0.6212298871363879	0.565552868998766	-0.359115187026376	3.07612894833796e-06	0.621847511266245	0.127956715187548	0.500106801964445	0.536495349466617	0.5741188464619711	0.7206346047171409	0.96085478566232	0.6975546330504175	0.7851250389253275	0.981669206901287	0.7931498246902815	0.9132565372943632
CDKL5	1.8696252139458505	3.93625755523169	0.145194413068781	-0.1138883103585309	0.388300204889355	-0.255744462193246	-2.68371834411943	-1.36314973631749	4.2563774700341295	0.61979055173024	-0.288426875280613	1.2599579988319	-0.8470879550552609	-2.54759047483826	-2.39914507902726	0.0001428452690501	0.537474807144354	0.7739009144111921	0.211944878673875	0.3998755372876721	0.013648412349385	0.0191777016453895	0.9532842401161664	0.9700936593107022	0.5514508339460585	0.9671627632589394	0.2857375894010983	0.392963487736942
CDK11A	5.14634080534793	4.9583769070145305	-0.2194124897750239	0.0627449375396474	-0.175593027100667	0.36699916507265	0.169603250456971	0.101998260809633	5.3100794011793	-1.0144784322238298	0.1794958482216749	-0.6306346702991271	1.3682175314676002	0.159210258031912	0.1843387907850389	2.60724231959707e-05	0.314108144298296	0.858082080246428	0.530423526409562	0.175696516253911	0.874312852478381	0.8543015122633419	0.8962232275240113	0.9807525339340388	0.8039141194033753	0.9307528396302048	0.9445893155242038	0.9569619531066912
NADK	3.6001880083439	3.2944125271762204	0.215489185829813	-0.2038263021852149	-0.0043513811552092	-0.0147392504711547	0.559813267252814	-0.91879997003003	5.88296808366758	1.23080054735098	-0.7873144519589581	-0.0189028246744158	-0.0682513793275069	0.787151473119651	-2.04014651691583	1.30804100798977e-07	0.222576622112755	0.433793932347277	0.984973181029871	0.945782926577314	0.433888683175755	0.0451653019227856	0.8698027447939843	0.8910848952907979	0.9951403718052564	0.998994108147903	0.7080422896908991	0.4934021663365369
DLEC1	1.8439728373034496	3.6684442889747406	0.0155565298224188	-0.265482759075406	0.3404529735524509	-0.3547825652802829	-2.2415508716255	-0.8312908204547641	3.466633123420689	0.0614991454312125	-0.6106798887238979	1.0261239137261502	-1.08260034553004	-1.87831079387763	-1.35829479689374	0.001256607553925	0.9511444864368092	0.543422598568815	0.308454415607401	0.2827599951996569	0.0652807975424546	0.1788037065172439	0.9953626041524845	0.9272732598557047	0.6470130942259352	0.9554100977762306	0.4244492920060736	0.6736325687393843
CYTH3	2.9224059586868703	4.10916681026052	0.0819233725950144	-0.0320347762094385	0.293795398682905	0.0467075302770454	-1.41446152206052	-1.1063569537308	4.11311805039707	0.353878051545743	-0.0840793381912113	0.95891620233088	0.1587136648967519	-1.26387169180273	-1.83435107843402	0.0002203373995594	0.7245847853889079	0.933237326691346	0.341044272279522	0.8743627482579259	0.211292537132163	0.0709257940035401	0.9727585467074308	0.9902587526243564	0.6737292106842478	0.9955552240662536	0.5515251266051541	0.545501234240121
ADAM22	1.98780416257239	3.06834930288477	0.1693302064988489	0.8409870584754581	0.0282714921246221	-0.1425648662910759	-2.4070528171841805	-1.00378019851886	2.1829181680436496	0.498465408528933	1.47441957180392	0.0639042775991286	-0.325023793668416	-1.51019531172092	-1.18100316714545	0.0347310369111102	0.619775356390077	0.1449343727221569	0.9492326735781932	0.7461474581955742	0.136333919376579	0.24167622085725	0.96085478566232	0.7144586791140282	0.9827220191410168	0.9919419868270642	0.4908244129993248	0.7231078831049871
SYPL1	5.78551185845937	5.226947248896559	0.0429098105034584	0.0114482003147342	0.0367012487951491	0.0781453593478539	0.7063886698875809	-0.0713119808954319	9.802323771706108	0.283755979805767	0.0503463944652508	0.189122317092423	0.424862509430656	1.07757785189586	-0.190107441938998	4.717786534974599e-08	0.777643031056145	0.960130109496111	0.8506068079724101	0.6724894886507871	0.291581431814505	0.850007784812336	0.9780311141201166	0.9961313164898769	0.9478212154153696	0.9843058778450025	0.6155608004972885	0.954898516108704
CYB561	3.94230218413865	5.38156839453709	0.523776634227495	0.343202317404161	0.0423753964021578	0.340964947441831	-2.01984727064628	-1.1998555958679	7.9890561637051	3.26471776534131	1.29740542897453	0.1997512770392049	1.70754885128232	-2.62170578691805	-2.940462700197	4.55975170188711e-09	0.0017292070296479	0.1988356666651319	0.84226886524637	0.092218113195848	0.0115435276924002	0.0044837556978703	0.2928409614782112	0.7709345095967368	0.9447174772966668	0.8728839782221659	0.2683608628187901	0.2777802659622304
SPAG9	5.15870585694892	5.652582663435889	-0.345216694421283	0.121874193266714	-0.2094415253962339	0.106080458467764	-0.418021515772895	-0.095403355488356	7.68199065230357	-1.9575158171268097	0.434092911818628	-0.93406494074259	0.4917324340339999	-0.489472459935432	-0.217980882004374	4.676539916627139e-09	0.0543618472940259	0.6656092309024971	0.353540079607215	0.624469251552057	0.6266811993005601	0.828112194860403	0.7060158901730464	0.9533171452141372	0.6841888717636238	0.981669206901287	0.8240098220992609	0.9469656924969024
CELSR3	1.39718157987975	2.65455329377391	0.103992601199577	-0.240399135032173	0.6219304680086589	-0.384036793969481	-1.79810480051064	-0.6878600547386171	2.02936557236471	0.321907347229845	-0.439578543999902	1.47912407732352	-0.9216186197834432	-1.22615345801552	-0.8760718793315999	0.0488110362303491	0.7485255469393208	0.661619344467367	0.1437074665068169	0.359946088806169	0.224853314086558	0.384034720253186	0.9746024275607188	0.9523569785790532	0.463562756139156	0.9606932742676842	0.5617061936183354	0.7888989816059583
AASS	1.62174291858702	3.24897696075983	0.383427345154794	0.3814376061997329	-0.0518013313172921	-0.354809239606147	-2.48273958519311	-1.1507390963234598	2.8775639331527203	1.38187829709085	0.8131407477019701	-0.1405698896008559	-0.988332049342501	-1.9728918735691696	-1.69134525127489	0.0061021404624164	0.1716006821413599	0.418934462518877	0.888625271482805	0.326451414132922	0.0528303005630886	0.0952835890926673	0.8453069313882529	0.8870636925365188	0.9616047622078728	0.9599991459081348	0.4074560006008771	0.5930048699575255
SS18L2	6.76007928497153	7.06808180307821	-0.18525570099844	-0.105930261265345	-0.118073405446815	-0.0167385904037337	-0.162434502807903	0.122303548305178	13.2145746276659	-1.38724123592702	-0.483756577144022	-0.678493330254128	-0.0998995737906078	-0.264145076555442	0.386465931109743	1.9769450250548696e-15	0.169871031126549	0.6301466395588909	0.49973292078493	0.920714042575201	0.792687742058098	0.700360579751759	0.844620509363406	0.9436563961089162	0.7847846582530686	0.998994108147903	0.906782542462503	0.9088331189353592
MPND	2.20767308030136	3.68692518766694	0.420167675574049	-0.772699309998003	0.0070728612453541	-0.7538564110215109	-1.10953019083421	-1.06887864614332	4.91198419646771	1.7353689389056297	-2.11037789608809	0.0216224590051738	-2.4559867275311897	-1.15087861206724	-1.82104107148366	5.8246594061080905e-06	0.0871398404954932	0.0384531780824892	0.982811525352438	0.0165715784197785	0.253754894790182	0.0729362081282954	0.7657633813570192	0.487582946111431	0.9940237347271356	0.8097928539893348	0.586994904741584	0.551234546680224
MGST1	3.65652085920179	4.28985098040969	0.108418103311844	0.305326771202034	0.6838201016818871	-0.478630474703561	-1.05535029072782	-0.3840619627968089	2.76587559920304	0.339166579003793	0.554779083881869	1.6203093352566105	-1.1285634020254198	-0.6224712559024179	-0.4725257321714229	0.007934842669616	0.735570153479613	0.580865276612466	0.109867067592141	0.263056238053147	0.535747383355343	0.6380554034056961	0.9744084188248854	0.9340292344611184	0.4120015034705288	0.9553475003544244	0.7682057420887664	0.8852134371598002
CRY1	4.42829929255503	5.78476149312958	-0.0342312901384223	-0.193392964180387	-0.0453242837111188	0.202810979803261	-1.6181216885250602	-0.3384025161726819	5.97890203842582	-0.171712460495452	-0.616764335512911	-0.181739971246401	0.844101594524958	-1.52555105762401	-0.6406652843312529	2.24888882155364e-07	0.8641958083427241	0.539477481068146	0.8563433998691559	0.401625275852017	0.131807684031978	0.523888793243416	0.986885855074142	0.9261893786412884	0.9489577278215948	0.9671627632589394	0.4882592439933109	0.8363002947006474
NFIX	1.79921799475013	4.5800233586826	-0.193428273876518	-0.286941849181646	0.205275037685603	-0.375513085610874	-3.02124011762798	-1.4546517940011698	4.09502172285495	-0.738322004112037	-0.607133610822845	0.5872791695525339	-1.08950233450032	-2.46669452928979	-2.3418940688515697	0.0001745906508148	0.462956544318116	0.545761203496704	0.5589844455267049	0.279773308950626	0.0162450172037539	0.0220951749083728	0.9350170003269748	0.9281193462893956	0.8196606396966958	0.9554100977762306	0.2997731591915737	0.4108755140944861
ST3GAL1	6.01825432321298	6.437552207164671	-0.0994605693397098	-0.0715461730479385	-0.0836298220438527	0.2334022828857199	-0.243571710296428	-0.05237865755944	7.9449476707954	-0.573545983789542	-0.252702839182912	-0.376512660276131	1.0894443675662802	-0.270239107391185	-0.11634895986559	4.35104403874654e-10	0.568258957494973	0.801259371783053	0.7077410940442149	0.2798503393007769	0.787853800986297	0.907716006874404	0.954159388430427	0.9733442374964418	0.8938440538669155	0.9554100977762306	0.9047209369630734	0.972892993131874
MMP25	1.8163181360567096	2.5605269858523	-0.190164339445102	-0.430297469515674	0.3550040081743401	-0.319036477307581	-0.701376665162425	-0.568099543080357	1.72180800230594	-0.5148709904265011	-0.7058992855162222	0.740949872569463	-0.672429067342416	-0.414659210869318	-0.61179202324987	0.0929647897926739	0.60831698234758	0.482658710819901	0.4612454389592539	0.503556243552733	0.6799596726306911	0.542714642033744	0.9581623691823088	0.9042751461921624	0.7587113980804089	0.9775822142569326	0.8502301061235513	0.8447838920703267
IL32	10.8199543291459	10.0675835686898	0.0789931802866538	0.137835728485884	-0.3032483684835769	0.114719636407911	0.928028984500538	0.0058586562646399	23.077333643794105	0.6393228624481171	0.7094309396658741	-1.9139138203127104	0.7611623761275992	1.7668422184886297	0.0200555840710211	5.012894099551951e-15	0.524860701449168	0.481967257051399	0.0599263788672573	0.4493914580901679	0.0868104133716293	0.984070420723117	0.9530568324486528	0.9040359571439388	0.3215714681893619	0.9687978546446238	0.44534494350355	0.9964368560384742
PKD1	3.140494101028	4.13282772978133	0.117045798385803	0.203598534121635	0.215250412031948	-0.076572359163737	-1.4832986205120102	-0.222587285311548	8.58906696079877	0.7674239766652571	0.8831903053469309	1.06210599679222	-0.4005763478279149	-2.40491246160216	-0.6190970745598771	1.67444019928569e-12	0.445447640407061	0.380200281040636	0.291890873946002	0.6899696974045999	0.0188634578079729	0.5378911664455971	0.9319504340920024	0.8751311084027723	0.6301305302327074	0.9852372595193716	0.3163351251210422	0.8419594234741394
MED24	3.78896313877136	3.39386697331987	0.4276616511891629	0.1042600003505519	0.30571549143027	0.503632385536677	-0.0042214157318695	-0.357033665518168	5.26067992440846	2.76581464313846	0.423649512988297	1.54286595622321	2.67780755716972	-0.0056249710920615	-0.875602510305596	1.16918836425044e-05	0.0072840452959254	0.673195670885429	0.127437533297933	0.0092654997612852	0.995538075656424	0.384469157759978	0.481122133494815	0.9548370603074808	0.4402918220012944	0.8097928539893348	0.9987061068997232	0.7889572859421758
RHOBTB2	2.3213592628047497	3.95181888760543	0.255000635354155	0.295966821307908	0.273375885023355	0.061261374366879	-2.59628385057177	-0.819123725354598	4.224178728668431	1.20116660184957	0.838595346284353	0.984427360140656	0.2236203607549589	-2.52944477998186	-1.5398316729694297	0.0001061167959067	0.233994360141539	0.404621750123642	0.328442417701836	0.8237227987814509	0.0138031841185811	0.1281990478772	0.8698027447939843	0.8861306040099842	0.6634373025897435	0.9955552240662536	0.2863735507303708	0.6314688630826338
HEATR5B	3.77593403102075	3.63112767313093	-0.313942482424316	-0.0162528851397919	0.479545592460631	0.0032196072780085	0.0645252265781532	-0.1153579159623459	4.992349210189991	-1.61025121073041	-0.053499080902394	1.94111818704678	0.0135133695753912	0.0740866755312528	-0.236774384051763	4.4562113607044106e-05	0.1119639391567899	0.957528262422342	0.0564168829013182	0.9892588234078772	0.9413620234744758	0.8136494023887371	0.7989511102040414	0.9961313164898769	0.3143576494754841	0.9993053441085704	0.9744143441401438	0.9423894859264396
SEC62	7.7677451167083005	8.25522404592858	-0.1559704242492869	-0.1062405530253339	0.0315141444154803	0.337579354617228	-0.562780519210464	-0.138142228912776	16.4494428664923	-1.34690473180462	-0.53711134787015	0.206558464936338	2.29011400298835	-1.0193341912260698	-0.5011769649700779	1.7444256811580598e-21	0.182599333726885	0.592923258223983	0.8369768573636271	0.0251073161279078	0.311764009904022	0.617851131338207	0.8483873682212562	0.936675112304157	0.9429576504843756	0.8255815756001236	0.6296144704812996	0.8742605964721382
RPS20	10.7240980795391	10.7421808933218	0.114667633321068	-0.2430524846011039	-0.0007898086221474	0.124339364303372	0.170982652604003	0.6131026528163089	12.6571864086547	0.8213689308704041	-0.953249715228667	-0.0040683526252738	0.664296176031287	0.248438120226631	1.8735765019281496	2.7694402034626002e-11	0.4145188420278	0.34405173746353	0.996766645922244	0.508885903124599	0.8045758388498159	0.065573804034754	0.9260882215429448	0.8616690381714771	0.9981471018795416	0.978167322035996	0.9108070731812186	0.5382780436005862
CSDE1	7.3604570155808	7.3303292524718	0.0644324458702729	-0.1720535470557909	-0.0785310883308758	0.200833775931775	0.145357735337371	-0.128804340968759	19.1569932910962	0.599488120325249	-1.02829699527391	-0.572429297598415	1.53659445428742	0.315529768945724	-0.505205836072522	4.0147673020866897e-13	0.550927814058583	0.3096207577494689	0.5689698558058239	0.1294022283550689	0.754561712634501	0.615409690294734	0.9533565660480572	0.8500587308121985	0.8252234549855462	0.9105966847116927	0.8862005002311389	0.8733291486080241
UBE3C	4.16893913230116	4.86129558549047	-0.0986208686118942	-0.0369350555866293	0.2728339875220439	0.127771666786271	-0.861773076434446	-0.339531011698485	6.88360958573396	-0.51057897708696	-0.122892693906704	1.1011407884314	0.540256385812364	-1.01121826258253	-0.7255460274018809	1.8308153778872697e-05	0.6113782060501141	0.902817708836654	0.274864738199033	0.590971729431307	0.32368920946099	0.4717600412263579	0.9590046064019244	0.98668118171945	0.614727386481867	0.981669206901287	0.638172807277048	0.8200841510635211
REV3L	5.15931418461262	6.802071601055861	-0.276954898171027	-0.191199694938084	0.0575552203671985	0.21213156425974	-1.76051441500561	-0.541126421876762	11.9431385985113	-1.8768836447278	-0.789625772208302	0.299392441330908	1.15282463003854	-2.6672267250384705	-1.57825544871045	6.720147488420321e-14	0.0647901266727342	0.432553091426086	0.765541754515877	0.2529645787024689	0.0101561525323517	0.1191830794503469	0.7174464907155621	0.89084316349194	0.9156514806869782	0.95342014803011	0.2553985009546413	0.626645831684483
TENM1	1.42526217182614	2.16295206185333	0.424196775552794	-0.172266602631241	0.6623746205101569	0.144328252445919	-1.6149691373648998	-0.488629465139639	1.41378083477198	1.1407142519080902	-0.26591377078175	1.3416067451008	0.296701528086182	-0.943005751740866	-0.532536080893951	0.164645236403497	0.2580643632426619	0.791100441459347	0.184169300453576	0.7675886040037181	0.349346110737246	0.596066568665373	0.8768488966020389	0.9716340250210724	0.5176513092066806	0.9934690552938978	0.655423216414265	0.8647685229788924
FAM76A	3.9769197378858094	5.12448458707029	0.02458020611527	0.334848633604905	-0.3946060715257829	-0.2286973298895959	-1.31011423508085	-0.384952178817653	8.42354699202953	0.1497895906748859	1.2766136486033302	-1.8045448524226897	-1.10099122991081	-1.79577991477935	-0.983995848933996	3.6940457382967003e-08	0.8813721542999241	0.207353673686011	0.0755478275458168	0.2748948806955169	0.0811169771644856	0.329223714642227	0.98900315521063	0.7789796587866654	0.3536205495884255	0.9554100977762306	0.4402121857014284	0.7664547787070566
TRAF3IP3	7.5343014433671796	6.941000786005829	0.2474295229293719	0.152512714576681	-0.2501025463511739	0.0309813787526882	0.5674761654867181	0.0194155911300308	13.1619885751887	2.10455714811265	0.762097591678043	-1.61311031399728	0.207085265975404	0.989726823792218	0.0680194563011118	2.4200608467006e-17	0.0392020895511095	0.448629582021912	0.111466782117777	0.8365656416307821	0.325855180636692	0.94596996302729	0.6693451411551781	0.8946197924139581	0.4148354506856915	0.9955552240662536	0.639493908441557	0.9849477293033756
POMT2	1.5754238880907898	2.08137689634969	-0.123298895571165	0.228545519282681	0.6116310610891209	0.0982691985378496	-1.3723328869145	-0.188067721744045	1.70648815612792	-0.398644026450373	0.440945330789832	1.52233646535187	0.24937140835392	-0.986276515432158	-0.254291019784496	0.0968445431817603	0.691407282731574	0.6606649927758299	0.13251218282905	0.8038145096102092	0.3283967967064939	0.8000367786353549	0.9708681814057948	0.9518538542240894	0.44691854101701	0.995186073231262	0.6412116154324744	0.9363880160619144
VTA1	4.40089466872177	4.28073891935647	-0.284101622162887	0.334362777700354	0.0905945316745707	0.3924582749824121	-0.180501489033072	0.1447817582988839	6.562699935479929	-1.77760216156457	1.34446200016752	0.454887863663492	2.05478468635229	-0.2357875832073239	0.3582290181999609	1.3883475254723e-06	0.0798758730734692	0.1836608208417449	0.650618129706167	0.0437254374812503	0.8150778712545571	0.721449596772165	0.7560207174665997	0.7551536288416926	0.8709990684380126	0.8627200637295833	0.9160511987788796	0.913367963858373
BAZ1B	5.76213684970628	6.422331449860151	-0.230343275133686	0.3446244673309149	0.0874828203108952	0.100631244713842	-0.900189972855479	-0.361507210025722	9.94447056981024	-1.28910596901521	1.23494119090622	0.385556295960798	0.461895249880772	-1.15563570849501	-0.855221193594835	4.22772699306827e-09	0.20180559778949	0.222744865694954	0.701039108867013	0.6456862043268411	0.256413838953691	0.396068687546164	0.8607596565088971	0.7884184643618541	0.8911366883177774	0.9825975988501487	0.5890923941226007	0.7928586240030521
RANBP9	3.99181017720576	5.26023694055036	0.220377714648665	-0.5827910088433721	-0.242744248071348	-0.229946005641965	-0.9388960988117868	-0.271793314770726	9.511779574472222	1.28256436870808	-2.28380135906357	-1.02815320948603	-1.0464538810731	-1.32956551620625	-0.669347429233771	3.52348794688343e-14	0.203936707104802	0.0254656403436215	0.307468552543987	0.299003550184668	0.1880404543927889	0.505507480037932	0.8633404663292663	0.4262308114397871	0.6464400305535464	0.959575004153046	0.5343399962259585	0.8293468584721067
ETV7	2.36344303961264	2.18031955992225	-0.2782745932270219	-1.5413258997995	0.199145723051101	-0.335371904720112	1.37319232055054	0.8546085120681891	2.3328517400329103	-0.936132668344988	-3.5392302739117905	0.504880241423965	-0.899497822312978	1.15827258301167	1.2164897299352802	0.0225783787901748	0.3524698369833149	0.0007232796930186	0.615251699103836	0.371516057948609	0.250746164937045	0.2279433874326679	0.9166882758784112	0.1081082564005588	0.8515968357812783	0.9629224207647572	0.5854771090585337	0.7146157532264739
SPRTN	4.70926962800886	3.82508786494075	0.0201407694137183	0.364249886204713	-0.250095592870251	-0.0560685785555359	0.864584529124729	0.645864229601357	5.7728690183935205	0.1126008387211189	1.31609029338543	-1.06285405724483	-0.251160856159865	1.07293458101183	1.4567903125089698	2.37377029601402e-05	0.9107053309731692	0.195322900362302	0.291698807960664	0.8025161295047579	0.292863179963001	0.151562258574078	0.9928275644028952	0.7678117209387758	0.6301305302327074	0.9948226526845126	0.6169198987389717	0.6539229491043064
METTL13	3.5310852148649903	2.9004138478414	0.0570197587605671	0.08852206295166	-0.312475498734918	0.0619574715335133	0.7725125107593149	-0.0112873728194669	5.31408547778109	0.338026984568758	0.35372909896081	-1.4069718882813502	0.298656908575979	1.11706461028478	-0.0267983562821457	1.24534146596158e-06	0.7363691736709909	0.724620484254038	0.1639242054682879	0.766099442023313	0.267841369594326	0.978697920048344	0.9744084188248854	0.9617597569543996	0.4912316966761365	0.9934690552938978	0.5986080583463098	0.9957136900604228
DYRK4	3.63275065108598	4.24372250074704	-0.100678819724541	0.265027874410868	0.14107209773628	0.0333826379534765	-0.9703280953533192	-0.4772100806544729	4.72367180539779	-0.463957812728742	0.757150314914306	0.500787151394486	0.1231479698870619	-0.94287382577334	-0.8629809000334508	4.54748400600445e-05	0.644169987621745	0.451586856574568	0.618121602467509	0.902348019231085	0.350376544919658	0.3912001893403979	0.9633464433306932	0.895479896540133	0.8532825672045609	0.997653054422944	0.6561566106490067	0.791046970138771
ZNF207	6.8858614777712	6.40365424015257	0.0434659609051705	-0.2095073391910889	0.106327395909308	0.0071275023285154	0.6633990655809461	0.848037668269014	11.9938902354411	0.354692411535462	-1.0422778331485798	0.670759764314662	0.0466277975990634	1.09456859487802	2.7985941654815205	5.332382162382621e-15	0.723926073614396	0.300935687706791	0.504635185201887	0.962944774114461	0.278328936886618	0.0066531299500768	0.9727585467074308	0.8450801150817462	0.7885405117531771	0.9992689803346404	0.6056960320538816	0.3041418481636486
UQCRC1	5.877001108001941	5.69935506932798	-0.0707096543204722	0.285797025401822	0.0761538492105451	0.25003849764852	-0.0908415527896945	0.0691413372347797	8.36525709849464	-0.412247099918039	1.0628434502612	0.354479553863409	1.21046680048643	-0.113621222222083	0.1624022654176239	1.24786708506246e-08	0.6814363705266749	0.292004929704859	0.7240610885010491	0.2302678406331789	0.9101513929411508	0.8715234165327091	0.9689832525552552	0.8389186933725518	0.900250456619094	0.9456056541568412	0.960781256421175	0.96315555461153
STARD3NL	4.97300915461612	3.82108654251782	0.1809906551893599	0.5901079837127751	-0.0528365173384577	0.0640058951247664	0.829573966830897	0.7387793577281191	5.242307979355441	0.999587662019821	2.09385400690158	-0.229492733597381	0.291967226919076	0.960378038383165	1.60322522525916	5.85454278134829e-05	0.321051763533515	0.0409745002743994	0.81916996202704	0.771222995917729	0.345357609438188	0.1148245133310239	0.901305010405944	0.4967526264485569	0.9371793332415316	0.9934690552938978	0.6529488223303072	0.6215790573916493
CD9	5.5413414222502695	7.452866819660231	-0.1249857819605969	0.19862413580231	0.333508533161625	-0.0503062556719925	-2.15940997533916	-0.800357958784727	6.31459106066875	-0.4063413376282709	0.384737465222385	0.8273788382029599	-0.129494836039271	-1.5688515171928	-1.12298078310141	3.79709881898969e-07	0.6857554524023759	0.701683467966322	0.410875138106539	0.8973434856885479	0.122910761723835	0.265451161337081	0.9699272571629594	0.9599842380610802	0.7259061388428005	0.997653054422944	0.4810774727695373	0.73476499513987
NCAPD2	3.5020356623445	3.18731813562217	0.0499396078850389	-0.473383741305009	0.186969631406721	-0.054283263189352	0.4420013489264579	0.208234886303988	3.2462297156697297	0.206096214644225	-1.2486698252018202	0.609366147487901	-0.183611587454946	0.386462057996456	0.338344825091522	0.0027409712940472	0.837322971936656	0.216267413758215	0.544283387364333	0.854860855692783	0.700999508497434	0.736200111713506	0.986091999669408	0.7847188620163711	0.8112853589866426	0.9955552240662536	0.8600520675332755	0.9177925810908752
IFFO1	3.71707089516227	4.14951250626106	0.114407119222627	0.5097907081692	-0.0593588661813892	0.10895073971383	-1.04493565064068	-0.0147368081328476	4.00554473957413	0.509338627071612	1.4290299252659395	-0.207082261999091	0.397641278389387	-0.902824933042867	-0.0252681964878926	0.0002118135059145	0.6122084318244909	0.157550068495916	0.8365726238534291	0.692140838975109	0.370010635778474	0.979914175208229	0.9590046064019244	0.728953179183683	0.9429576504843756	0.9852522507454912	0.6672678327432289	0.9959420666857904
GIPR	2.0243432264229098	2.960606559343049	-0.1204319653142119	-0.207243934756631	0.323186030696406	-0.6964496671021171	-0.957366814794057	-0.1990002171976019	3.2039397973252406	-0.461400116120765	-0.488711903817196	0.939510478035722	-2.10676364638269	-0.860243463037295	-0.321638685184849	0.0064809794939454	0.6459926093599649	0.627824968047896	0.3509321725713329	0.039164638629556	0.397373852931197	0.748965792188514	0.9634806460130512	0.9434523355629454	0.6820111296720311	0.8627200637295833	0.6849124870210686	0.9223063298448824
PHF7	3.03528514695666	3.3969891706443702	0.409759972861031	0.3724149070599961	0.0926766430087241	0.169159912459753	-1.3346816474876202	0.151233024512119	3.92884361111058	2.06719361658978	1.13842275231646	0.358270505421752	0.6760539936287739	-1.3766942449385	0.313249655381562	0.0002859809003961	0.0425942593896866	0.258886163912061	0.721254808958427	0.501278310267666	0.173528299957373	0.755036666409862	0.6785750205475333	0.8142385882876443	0.8989766590801815	0.9768651037088408	0.5232855823978669	0.9244243672273488
SEMA3G	0.997832907711686	2.951273719892	-0.3580303199896671	-0.823934149250151	1.00652583996176	0.263189914126029	-2.42335357503462	-0.7124351944000551	2.03795840955098	-1.00485881115095	-1.33353572417828	2.14758774928496	0.575767190477327	-1.5265955512319398	-0.858230944291684	0.0473033818622533	0.318619059565171	0.186742321402367	0.0353223531744448	0.5666600177066871	0.131686826729474	0.393746881186817	0.898263743047936	0.7607148509906172	0.2608498154293212	0.981669206901287	0.4882592439933109	0.7912985768431854
NISCH	4.00549720292602	5.10176748881511	-0.0930107696117932	0.0397905510568807	0.17903545933141	0.121216119586443	-1.26041339644286	-0.955735191082662	6.81118820027559	-0.4850316327871879	0.130931078437024	0.732941489300289	0.517618513514179	-1.43159517980448	-1.9736408531661	9.3011899186097e-07	0.629191321006792	0.8962592649247441	0.466078411730832	0.606401750633019	0.161237234410895	0.0529722136546878	0.96085478566232	0.986071467690179	0.7608558368643251	0.981669206901287	0.513330789735969	0.5152849017828932
STAB1	1.57143362348063	2.3146637123927203	0.626510677181186	1.20519019323069	0.397059779197496	-0.8631281659395629	-2.08801474554969	-1.01665755568108	1.53561464238887	1.86863498102335	2.12778293550728	0.927434487416602	-1.96116818925858	-1.28492765070641	-1.20213583548132	0.131062648110758	0.0661356834855379	0.0369848591169752	0.357043940214375	0.0539672995760948	0.203187616246233	0.233463705337674	0.7242195883199299	0.4821965475776877	0.6872340888538985	0.8697516576455974	0.5448504559289313	0.7184869930710379
FUZ	2.8785597236664904	3.73579448104799	0.0521511695402632	0.3170978335221789	-0.207549703527695	-0.0400799558868156	-1.18554749878419	-0.4854159843145409	6.27728770262113	0.2969433570650119	1.1595111807321798	-0.8890686205297209	-0.182068682474077	-1.60288957955136	-1.1466495334021205	0.0035488982768884	0.768032301227931	0.265464389210921	0.378396556887121	0.856491621773078	0.147280021646314	0.260981822996924	0.9770226249350136	0.8195580641837662	0.7002442873994372	0.9955552240662536	0.4990832628356993	0.7337507523878968
IDS	7.070817227075679	7.575038238083861	-0.0119192448357916	0.106732569554583	-0.0613437837516832	0.0577500544776859	-0.3873850225638089	-0.451353774472232	10.6394578441754	-0.0780794266700214	0.4189181108007589	-0.310337197629657	0.3039439633400639	-0.493187974080192	-1.16167983067647	1.87646136047238e-14	0.938002094987715	0.6765929725718599	0.757271079583053	0.7621046724674458	0.623509822335471	0.24939801052942	0.9937457546586708	0.9549353781300648	0.9125117369450212	0.9934690552938978	0.8225455310940254	0.725574093970578
ZNF200	3.42372548305987	4.26331134299071	-0.0193077547538258	0.206428944847251	-0.279793097385771	-0.5065208681232389	-0.8356303930456841	-0.074028538082139	7.61822152730978	-0.108667353114073	0.778634462589029	-1.16503968162073	-2.2398421064923	-1.1652855984075	-0.179090356767044	9.9705935384886e-11	0.9137817329819332	0.438857195443697	0.248014899285618	0.028325735104571	0.247916047049796	0.858391597047578	0.9928275644028952	0.8917346642389165	0.5884904872040798	0.8448315179444722	0.5833095802012477	0.9580569061253336
CD4	5.14397709474112	6.82919379388024	0.404170756447755	-0.8053960780218421	0.0815325422246969	0.0771285269505659	-1.3176329288317798	-1.3688424473317098	6.59338831430907	1.74031786427075	-2.16559250250836	0.276187799260237	0.2723971414172429	-1.13153252171325	-2.2375342920674504	6.433619973580481e-08	0.0864576810878099	0.0338066841034511	0.783250339166778	0.786138904062053	0.262476258874008	0.0284879113080445	0.7650733776480232	0.4674616966326256	0.9228113917790663	0.9934690552938978	0.5933474770962078	0.4436864112663672
LRRC23	3.7618582805310696	3.51446235588578	-0.267600874472687	-0.244784045828666	-0.193800701430051	0.0261765885274472	0.601007323886854	1.00520690822004	3.90579609866542	-1.21969127902192	-0.6981411120550871	-0.6785770630013411	0.0955490219859218	0.573441981825185	1.87798025674047	0.0004685910903295	0.226743537578496	0.487569432850947	0.499676462213569	0.924156886661762	0.56921435257245	0.0648777033128965	0.8698027447939843	0.9068139162248492	0.7847760744429868	0.998994108147903	0.7895636670653453	0.5382780436005862
BTK	1.53300880008127	2.94752832762007	0.109160171755653	-0.363664946381854	1.3436643031773	-0.319150608941283	-2.06671886669033	-0.789833633637933	2.42225262021665	0.365184543355231	-0.721921559246379	3.44045683808936	-0.8314670957717629	-1.51186352070956	-1.06884684543994	0.0196332191157469	0.71612133392231	0.4727900557043371	0.0009931447271504	0.408581956229432	0.135679895594851	0.288869378746313	0.9719238501000932	0.9023663749976616	0.0779821293410455	0.9671627632589394	0.4902058866068999	0.7460390208638829
HFE	1.6011507237255	1.91810053025792	-0.4256639571467929	-0.585656761683228	0.5544033542351701	-0.329651360432223	0.0133298189077526	-0.523590895832769	1.66506821967423	-1.63798338799149	-1.25897316376114	1.60330076264202	-0.963468263069515	0.01085355922718	-0.8191814775247769	0.102524195908117	0.1062811690670959	0.212334451636538	0.113607402233533	0.33875549850108	0.9913719406695872	0.415544453843863	0.7893959776222297	0.7822406591121037	0.4180817600129299	0.9599991459081348	0.9965368784089288	0.8033198272399261
SCMH1	3.19506531932734	4.98244336911105	-0.1458525537863809	-0.315231801183981	0.1645301646682609	-0.2082293774380549	-1.80069962698333	-1.01026960310826	6.93835897203209	-0.734842554966113	-0.993089051069628	0.630612088802356	-0.830228940993941	-2.10188694177203	-2.12877963201092	9.88339422994273e-07	0.464930806354382	0.325167634742223	0.530405474572785	0.409397584016558	0.0427606730515758	0.0373694930086207	0.9362395454849964	0.8574185571581777	0.8039141194033753	0.9671627632589394	0.3924701025889823	0.4779946494770418
FYN	7.495406394630411	7.6255195362388895	-0.0350069640690461	0.3779679553066599	0.0795808247044264	0.138738589112745	-0.3572797440445049	-0.266238530829658	11.3275612501342	-0.2224147572126799	1.43362811464568	0.389444605690081	0.706640976849556	-0.4707270759412439	-0.6885371420899511	1.82647812230666e-14	0.8246668693223491	0.156199858833807	0.6981627787121659	0.482179462819672	0.639549870233063	0.493423758782142	0.9851803798958124	0.7289281932617666	0.8897637126365271	0.9737039679333632	0.8301149112664956	0.8259890605917952
HIVEP2	3.70578973608738	5.331772296287459	0.170504128670881	-0.873783531391855	0.54535480218885	0.5830096780830439	-1.57006807402466	-1.7977342220954902	6.527139639247401	0.856365822358333	-2.74096241530825	2.13946584650017	2.39647598049192	-1.66216082594658	-3.45576153002898	5.33841973379426e-07	0.394787139461397	0.0078701007566071	0.0359388522799981	0.0192792998543519	0.103942129883673	0.0009676201095531	0.92285863325801	0.2803723394541294	0.2623808997102328	0.8097928539893348	0.4617948028056944	0.1858816929217901
TCEB3	4.49649661553903	4.770578059061281	-0.163656215709582	0.178858872878432	-0.393358622110092	-0.0042392949239814	-0.179694631808001	-0.159361109377234	6.940346047046809	-0.995432839392888	0.674190320292165	-1.83623820251667	-0.020611995039395	-0.226213357953756	-0.382583186063847	1.07823494785602e-07	0.3230558941436089	0.502512138867926	0.0706599048735305	0.9836146657432951	0.822037312221271	0.703260672275515	0.9014739381678084	0.9136182404512296	0.3453537850748285	0.9993053441085704	0.9191899231745	0.9094333920510468
LYPLA2	5.46610782915427	4.30840034258013	0.124100677072458	0.1221759126111799	-0.2935339086307429	-0.0462452282713098	1.38475125515008	0.813120595352771	6.782751323896901	0.7966648176325141	0.503649175568835	-1.47260563596044	-0.2431377532218319	1.84685839105643	2.04415581554805	4.59907815885605e-06	0.428404805814666	0.616657552429525	0.145423800725278	0.8086502915887241	0.0765126127169497	0.0460712759429341	0.9302278901493772	0.9404654058221236	0.4659165284693375	0.9952558796006784	0.4388666001737004	0.4958300257075215
CLCN6	2.48471249361472	3.59842952085086	-0.0837987704809744	-0.966197229285347	0.2506657383884599	0.211127648600045	-0.9553333520112228	-0.0888249646019369	5.840144618867151	-0.423849906836952	-3.28986495155941	0.953582915285576	0.855396820129078	-1.21268830267249	-0.1912675104547999	1.55365979049152e-07	0.67299371550359	0.0015806619104251	0.3436235701049009	0.395292093369231	0.2293846887105869	0.8488777215911929	0.9680002714561724	0.1431195017103557	0.676087738811781	0.9671627632589394	0.5649893854598677	0.954898516108704
MRC2	1.26733338739312	3.40590281239368	-0.3335327133398789	-0.482153934150582	0.789106245350966	-0.366647789194813	-2.44180844164219	-1.3537526075487598	2.56174730035233	-1.0648898176453498	-0.881790668825279	1.95282080936263	-0.898613817591953	-1.70394969428732	-1.81855850253669	0.0136917474880083	0.290829692198713	0.3809735952707599	0.0550166661690398	0.372033267103392	0.0930149143555069	0.0733546687200194	0.8896579135237912	0.8754940467697471	0.3119162455445318	0.9630198803379588	0.4531304953717014	0.551234546680224
TSPAN9	1.4707045336688798	3.3078528322398504	0.248646996905467	-0.235597454833676	1.01028299792308	-0.8325572782349271	-2.40507233602244	-0.919714707472584	2.80807862185977	0.8180360194075429	-0.4490946852492639	2.5307530463427703	-2.11005467935208	-1.78119451292844	-1.25762876908104	0.0084252235564649	0.416184294599678	0.654880186466318	0.0136661835089672	0.0384932252777516	0.0807968579310591	0.212899476367228	0.9262956535896536	0.9512606012002486	0.1774641161152315	0.8627200637295833	0.440189712188801	0.7011604839057649
BTBD7	4.01831052508894	4.891992030634111	0.128120625557972	-0.7293914394039279	0.32588076613365	0.266687810088801	-0.576869881030782	-0.140998172248358	5.18307991759337	0.630732138569042	-2.12135121594117	1.18865144229131	1.02869192130788	-0.5513666734900889	-0.276233260194486	4.00810481000317e-06	0.530394263307792	0.0375115670468921	0.238746927841612	0.307256085966271	0.5832573610124641	0.783197847067864	0.9531369384844522	0.4839086478220196	0.5803173614538037	0.9599831163120396	0.7998156273707406	0.9331435214348864
APBA3	4.03988375078479	3.2529287179602004	-0.0229781564054485	-0.0882125006910117	-0.2574378114773989	-0.0119998317727289	1.10565083388818	0.278816392942578	4.345033812133621	-0.132233556629815	-0.316040298913411	-1.13435555568752	-0.0552702637258169	1.2897197965938998	0.618629139590652	0.0001102894015004	0.895190438709397	0.752941127085675	0.2605938044677789	0.956082894469695	0.202942509479739	0.53824830023351	0.9903659587188282	0.9654583869050046	0.6006497904386878	0.9992689803346404	0.5448115874721465	0.8420046087206463
MKS1	2.63195389432148	3.06555891974104	0.0957008292401977	0.424497989766925	0.204477493419363	-0.283006991609695	-0.963362622696139	0.1937929403947459	3.65771142966098	0.4603574990158579	1.23419866036276	0.7452393463362241	-1.06418369241448	-0.989613663610318	0.385378533776734	0.0009748412439993	0.646719991338735	0.221540566326526	0.4586586893122139	0.290968371088242	0.32749078429126	0.7011911234172771	0.9635063568928492	0.7882589230809325	0.7564034749801727	0.9587737039164006	0.6407371421474801	0.9089123095223366
ABHD5	4.14057355930538	4.27260221189411	-0.567497691230764	0.316855861256866	0.0746044676922979	0.0551809248381495	-0.0710697414755524	-0.597840431237572	5.03553303841773	-2.91818129484424	1.03477080909107	0.3067187352854439	0.2330728463732169	-0.0726922177109036	-1.15182165528552	1.51138297542482e-05	0.004773083788641	0.3044124115914949	0.7599882654352359	0.816395502762929	0.942354699013363	0.253550899835778	0.4423130583707816	0.847537674729601	0.9132676977471914	0.9955552240662536	0.9749807608615568	0.7286138842000921
ANOS1	1.3526981460936105	3.8725717618166695	-0.037771993300658	-0.411824962738889	0.83436938020621	-0.9790511135393358	-2.65191603497669	-1.7440989785812802	2.84924360324398	-0.120871854062276	-0.7071852921304971	2.02821586266251	-2.3634307107699	-1.8049439835923	-2.31333985221423	0.0065665758859341	0.904163857054773	0.481844045538053	0.0465115936380752	0.0209855606231156	0.0755909637960525	0.023712121343087	0.9923625514981784	0.9040359571439388	0.2900378549797315	0.8097928539893348	0.4374223744358784	0.4189776664409976
AKAP8L	4.72565408343932	4.61324236294554	0.144360020378145	0.3072342068611829	0.1219092594428399	0.5785517694757449	-0.3703414467713089	0.1854711538765389	6.49156005317312	0.912068615145833	1.19695754591021	0.596696390785295	2.9963424258148	-0.4568965640091599	0.455279323144011	8.92566571373991e-08	0.364981512351101	0.235421665943438	0.552687618211174	0.00379737394118	0.6495364747600999	0.650346142409572	0.9199403513938312	0.799268335841542	0.8157535671113424	0.8097928539893348	0.8345444342273926	0.8901463753106801
MBTD1	2.86655666912936	3.6967734279967006	-0.0047201963511642	-0.0943656926161466	0.6277569914833829	-0.0894747262324259	-1.06721824466342	-1.0693681889372	5.30884182193461	-0.0265605093242437	-0.324571057251771	2.6941051303164705	-0.397333254630542	-1.30618160610632	-2.36381689171767	1.44691992767526e-05	0.978887096312409	0.746584331521987	0.0088597531192959	0.692363770452456	0.198626171968313	0.0211256795691994	0.9978076836830136	0.9641611762476094	0.1550117681542746	0.9853119788796216	0.5419639286116421	0.4069702288518142
UTP18	4.96771967621358	4.89894459646001	-0.188821701415202	-0.172275005619324	-0.1884324055800069	0.191600070906779	0.30442242799513	0.3226468197163339	10.2636270693355	-1.28882627039971	-0.805106305852128	-0.982675476777209	1.06574125017552	0.5042492973555109	0.9243829866813128	1.57885315525479e-15	0.201762917250453	0.423523997840551	0.32920036970834	0.290255692084025	0.615692636460819	0.358508485873247	0.8607596565088971	0.889148336024531	0.6640966954792703	0.958528092316224	0.817700179075941	0.7824569171683857
RNF216	5.1333939459482405	5.97656729809559	0.096730488838706	0.53324739010549	0.0220645135800231	0.321782004018528	-1.45979842024603	-0.406642346023467	8.69985962402841	0.48759462947392	1.71282168011431	0.0856123761988546	1.32180749947832	-1.73330936034631	-0.8748621485715941	4.079714356652901e-07	0.6275611357146479	0.0946610977379736	0.932039641131413	0.191161799738299	0.0950010400329276	0.385749262197629	0.96085478566232	0.640798378453209	0.9770512960297288	0.9380257867740156	0.4548466725545962	0.7897322000510067
TTC19	5.8918554730716695	6.37747048013722	-0.016531891494874	-0.231260458707029	0.2011141116334769	-0.0589634742734626	-0.265630708223427	-0.502970271541247	11.3940922700618	-0.138234181615885	-1.12559431716702	1.2492025471169	-0.38074265140456	-0.4440564478378429	-1.68876961211346	1.1424123819575101e-15	0.8904820662999331	0.2643289473522749	0.2159802907315189	0.704595977641794	0.6583939699808999	0.0958855515023059	0.9902551498296684	0.818738361795297	0.5553809982010542	0.9861759958089636	0.839357872258631	0.5937270918014108
PTBP1	6.11915508196511	5.41309862068325	0.150976936626898	-0.0584203162861272	0.0364719988254091	0.0910801433317802	0.864174369287232	0.3485153097183189	9.74608290965493	1.23751662535652	-0.29830702312017	0.2339776344902289	0.608663254272657	1.3732809381398503	1.0866909568432	1.86535519618139e-12	0.220200534850833	0.7663654464244929	0.815705752684341	0.544755002051601	0.1749952923179299	0.280969477642109	0.8698027447939843	0.9682365747507552	0.9360757239439272	0.981669206901287	0.5243709762260981	0.7426917885489521
LARS2	2.35125752563832	3.58904293423033	0.244445194822739	0.132428153258082	0.3658844526368189	0.2230867488952639	-2.1230413846596	-0.7360605267998779	3.9514769335440296	1.0089693497491	0.338374350576814	1.16238436972507	0.7419488533996579	-1.97272900311447	-1.24383440497542	0.0005019034143701	0.316515460379023	0.736236750277228	0.249106607101442	0.460693220256436	0.0550513764966827	0.218093458275119	0.8971462220945151	0.9622950759500648	0.5896783403665891	0.9690069338927694	0.4110051287642491	0.7070693749429285
PIK3C2A	4.07445858679758	4.53832783906096	-0.1230493143288	-0.2039164937077589	-0.2767003357200319	-0.09986185167325	-0.227942181965488	-0.1403853974472469	5.91527797150393	-0.701457955130321	-0.6952942647301601	-1.19580640108282	-0.444517221469497	-0.263372611174438	-0.3235331714491789	4.42177892591264e-07	0.4854460208257299	0.489206370414938	0.235925938541552	0.6580649212151221	0.7931613498251671	0.7472706050128051	0.9430882569744138	0.9069615584903656	0.5771998086352091	0.9831590314404834	0.9070216775047192	0.9219092002540852
PLAUR	4.0835709089189205	5.70024793388792	-0.129214116613443	0.376777089613509	0.977760281907185	0.10354905661808	-1.84352395742476	-2.46276812163494	4.521202900079549	-0.518829990027692	0.9178184305430608	3.03095375503335	0.331616160850988	-1.33309533353228	-3.35068307328965	3.69062739640234e-05	0.6056435519718381	0.36199703407739	0.0034755124008722	0.741215832216995	0.186995911212635	0.0013139240936593	0.9573036303572936	0.8688606292032176	0.1143112659819748	0.9917208011569876	0.5333764350164163	0.2042554727415914
ANLN	1.24645042183101	2.8501982802764303	-0.213037979280366	-1.4881328285071498	1.77181871832393	-0.222799647038142	-1.7681060330636	-0.48829771179684	2.1060398250057	-0.619032809582826	-2.63503571774684	4.05291180369249	-0.511889660274784	-1.1567207535835	-0.601690226010697	0.0422542198452364	0.537973810036281	0.0104238873378846	0.0001309647341311	0.6103627749477989	0.252508495502113	0.549374741286362	0.9532842401161664	0.3172832649263693	0.0473278184190703	0.981669206901287	0.586670553408442	0.8468812478332874
WIZ	2.51116340952502	3.29858440313012	0.532998505000146	-0.270589274821903	0.315000968380478	-0.222722442870087	-1.13995354577229	-0.0287720538932743	4.41389473653433	2.46006801475927	-0.793019717895481	1.08674769910037	-0.81676941045178	-1.2375276554783898	-0.0562686413228904	0.0014347370527632	0.0169385934376561	0.434807548444366	0.281577419898213	0.4177420014144339	0.2313269156843199	0.955368574254402	0.5661860713197798	0.8910848952907979	0.6214472251295529	0.9671627632589394	0.5677118852466408	0.9885116550877536
RABGAP1	3.83622666468669	3.94473173463283	-0.132203244874397	-0.278423477188241	0.0841921243368711	0.0866420908114476	0.037367833061316	-0.0584392944047502	5.66526059765074	-0.742732143663284	-0.989967906056717	0.369803514641876	0.396236036875573	0.045533628533504	-0.132530745104986	4.16291283273888e-06	0.4601653104225329	0.3260336672650449	0.712664243112362	0.6931705492923571	0.963899800020037	0.894988472756193	0.93358099485617	0.8574185571581777	0.8957777443236892	0.9853957836328632	0.9848249301140788	0.9685378355979702
DCN	3.3202531010561604	5.98133647964805	-0.226221881725161	0.326438366133715	1.02440768761847	-0.7693454830706979	-2.7194598936816097	-3.07370957930845	3.59251843664113	-0.604874309201403	0.511409661309571	2.03415475714073	-1.5358966656462698	-1.47586340030188	-2.92261069869592	0.0007651136219112	0.547336639798224	0.6107054627308389	0.045852259915399	0.129182775911137	0.14472966696347	0.0046898477354231	0.9533565660480572	0.9396028335607736	0.2872064632063454	0.9105966847116927	0.4962989248145729	0.2777802659622304
QPCTL	1.63508280329498	3.68678981406084	0.354035504888568	0.0152486487682238	-0.300680140851025	-0.331337481186465	-2.68542601065235	-1.44790240524155	3.29810191997638	1.4043019408571005	0.0363535319622858	-0.918309145473453	-1.0116564047803398	-2.22735397026356	-2.2777708883185603	0.001809044607095	0.164942144728851	0.971107167220216	0.361766223636897	0.315302730053765	0.0292359787235045	0.0258709085392277	0.8430619752165449	0.9977168344755172	0.6894149202379275	0.9599991459081348	0.35304006918025	0.4336230356586679
PPP5C	4.29733700605594	3.20903763470209	0.0328314341675415	0.5869708556137591	0.0387388077767514	0.178186987500077	0.7710781171090122	0.361875944223195	4.14932191507217	0.191465199935897	2.1852905594158303	0.18224326244309	0.8688760529835451	0.8684836902486721	0.778444978883591	0.0001849092809739	0.848732940118588	0.0322730497382603	0.855931742852477	0.387933693259512	0.3893255039554871	0.439051202991184	0.986885855074142	0.4607186983996536	0.94877722755046	0.9671409925555016	0.6790253293149304	0.8096950614931372
CEP68	3.72791416135368	3.37308754631864	0.147426051131859	-0.540487097687416	-0.0265508722664982	-0.0383574907513769	0.8979841707666829	-0.0768301700595357	4.29542942558581	0.832814867703188	-1.8599229506415096	-0.112637191811976	-0.170875010406572	1.00328059281208	-0.163263499747859	0.0001197181986847	0.407884328544733	0.0671962884257454	0.9106473962286752	0.8648221577861128	0.320279510815313	0.8707945676660269	0.9260882215429448	0.5867507655493381	0.9696463085420628	0.9955552240662536	0.6361975233256822	0.96303020957029
MAP4K3	2.19311717946435	3.67336353127243	-0.179107361854019	-1.21144715800434	0.79354510468358	-0.34106312622715	-1.2993485120523602	0.2007538259087539	4.7951759808514405	-0.7215316975514642	-3.28494938037223	2.42213730360984	-1.08794643374263	-1.32650915424927	0.354335777576914	9.03405823489574e-06	0.473020392674427	0.0016046623320365	0.0180606585696142	0.280404387212955	0.189044895905395	0.724167858923613	0.9374427172288096	0.1435799609886156	0.1958798698987755	0.9554100977762306	0.5345838530507803	0.9146574657766507
ZBTB32	2.3965557156911	4.12253150898398	0.0969774006047221	-0.6592045066886739	0.0307117421611317	-0.39493905699871	-1.6762754671886495	-0.340356125478608	4.18732304802975	0.305446883263293	-1.3839643980966698	0.0714278757919612	-0.9811582013164608	-1.32725101307812	-0.461490086574725	8.19481850231293e-05	0.7609453920525849	0.1708297985573529	0.9432638561232192	0.3299425376611649	0.1888007210204599	0.645898621681352	0.9767996648153032	0.741227230113034	0.9810658069700848	0.9599991459081348	0.5345838530507803	0.8883339000010152
TYROBP	5.93021620097005	1.7468131678454302	0.486856510634627	0.7807710274169829	-0.4385953985974079	-1.0978942274875	5.46104873832945	-0.0525468489341355	0.94857924692071	1.3093867208657	1.3201061346024798	-0.931121060681153	-2.38953335277666	2.5933363614061298	-0.0442773527212229	0.355242698877653	0.194885294559736	0.191339386660353	0.355097304664957	0.0196097617721882	0.0149852234541029	0.964839762637646	0.8546033075370245	0.7648808605691451	0.685431772079981	0.8097928539893348	0.2918462380013228	0.99203137441213
TMEM159	3.8057736749638895	2.8172397221651204	0.248521474750261	-0.110128697803548	-0.0562129398780779	0.0769130541769907	1.09925626102598	0.0949880911379471	3.5040972094824303	1.21589823627561	-0.346209239794794	-0.214491150084816	0.309050310661768	1.15323321299766	0.177417098686688	0.0021274007734746	0.228210156620438	0.730476466298079	0.830805618601937	0.7582604791630191	0.257459104546455	0.8597880789061441	0.8698027447939843	0.9622950759500648	0.940639444700462	0.9924841617893232	0.5890923941226007	0.9584339635856526
BRCA1	2.59543942625327	4.23063335824268	-0.0876917497423527	0.270847656710997	0.520179955514675	0.123251335841557	-2.47347141671489	-1.4554039098220102	3.88301326119754	-0.282049443715983	0.543544895903898	1.2876539174688602	0.315744619594092	-1.873652922758	-1.94359365576745	0.0009115464875165	0.778763554416635	0.5891417377532471	0.2023095769815729	0.7532047908527879	0.069470184940388	0.0566491265405644	0.9780311141201166	0.935346476471122	0.5393679256760795	0.9922966084736478	0.4311572507045391	0.5223416414353885
ERCC1	5.19917870611437	4.86040310759047	0.201225653268096	0.394010114699533	-0.241818507802903	0.128303477312811	0.0582817202678868	0.2294561106349539	12.0415024734676	1.6143063422929698	2.1204578909522	-1.47583375679225	0.834915095324568	0.1136578698451589	0.7675413314527639	1.2699151594942598e-18	0.111025194475515	0.0375646591988042	0.144537614527276	0.4066470712272589	0.909839069686724	0.445378352370725	0.7967789620120651	0.4841394600086918	0.4649736387071024	0.9671627632589394	0.9606898165754092	0.811264391405546
CD22	1.03472543920012	3.47528183344867	0.8069768432627771	-0.582427036409891	1.25172574193579	-0.892152418261423	-3.1415876196420403	-1.0913266811811502	2.65428636929334	2.47676436046003	-1.01169551879791	2.9253059267558394	-2.09172449249752	-2.16382086644946	-1.4230130752835102	0.0110978533733864	0.0157849574150205	0.315237686113065	0.0046642361547695	0.0401490565329799	0.0342890900907625	0.159238121621193	0.5644416190270862	0.8529374102109829	0.1251966316373519	0.8627200637295833	0.368395124632091	0.6604066868730432
SEMA3B	1.18704431069385	2.06946624006384	-0.50078702538901	0.50749466116313	0.644113594071824	-0.3048574715695289	-1.77257178627711	-0.0409010631275592	1.3850386929903895	-1.37650604673966	0.7920191704073041	1.36805754286239	-0.648049778716301	-1.0740332337127498	-0.0481763733362271	0.172900595010245	0.17327198960617	0.4310645245255859	0.175807680664685	0.519116664186112	0.286843282328975	0.9617150233383108	0.8453069313882529	0.89084316349194	0.506931823800636	0.978167322035996	0.6121460975023725	0.9908882901948772
MBTPS2	2.47055910045302	3.5987494166667204	0.155577342883156	-0.418885838540697	-0.192699315641618	-0.273065448839457	-1.05590688800612	-0.56507047961488	4.18942301752716	0.67321549361911	-1.1156760999563602	-0.6213609439844621	-0.923738137401865	-1.03744775846493	-1.01397040127894	0.0004041702896789	0.5030640396914989	0.269567989491904	0.536433864807975	0.35902978059019	0.306198564701886	0.314601486752546	0.9490857574684533	0.8217286252708503	0.8070429242778238	0.9606932742676842	0.6254839276296822	0.7591414064610396
PRICKLE3	1.95351893745757	2.2202116116475	0.0016140556068968	0.3847050116075	0.6090968747894671	0.274098677802409	-1.31614882952748	-0.201756448950873	2.30603297542158	0.0071636507140338	1.02683975928251	2.08361609922169	0.953704701893319	-1.2342820656471498	-0.3614079429704079	0.0255371113294974	0.994305761337577	0.308092553667557	0.0409778087060795	0.3435886797589589	0.2215394932323449	0.7189006189278309	0.9991572909987068	0.8500587308121985	0.2766002087660366	0.9599991459081348	0.5599277293493936	0.9132565372943632
LTF	1.7956562486408898	4.78167494045783	-0.0178942959373088	0.290625275429659	1.2196178202241998	-0.554319894195631	-4.24065576345898	-2.05634858614544	2.8729275488170294	-0.0436637602243689	0.391057916752836	2.30119300890116	-1.02914533141856	-2.29508890216792	-2.20305741800008	0.0066574042692388	0.9653043538316078	0.6969602292679611	0.0244612107760787	0.307025914767943	0.0251946087640976	0.030932795218866	0.9965086150957588	0.9587252349333144	0.222230244299794	0.9599831163120396	0.3379486012133399	0.4553147892400941
EXTL3	2.4900232037988	3.27845861441844	0.3053840314629999	0.34524238593407	-0.0220865528625025	-0.501657485210153	-1.17952772311714	-0.69238170143098	3.60033429930004	1.2369902101529	0.86130699416697	-0.0670224187669003	-1.59336739277906	-1.08711876488724	-1.15617521064939	0.0015621618837056	0.220298630519864	0.392874892461258	0.946760481748778	0.115886027507194	0.283816948119258	0.252077764549979	0.8698027447939843	0.8816640741878161	0.9820478408110596	0.8998642613831911	0.6099272404877811	0.7270939839168817
ELOVL5	6.196276880305691	4.57072853977061	-0.0006236306975604	-0.135795812612389	-0.0210640917487444	0.15333416093692	2.06843811124531	0.5731668505074979	7.268973700389299	-0.0039186348648609	-0.56045986547293	-0.105546373254664	0.80331016402024	2.7661554725695403	1.40418776496115	1.67086606399989e-06	0.99688514825845	0.577780392935514	0.916254560673341	0.424741641909294	0.0105380697131562	0.166431876298105	0.9998737246935312	0.9336455530530828	0.9713548039376398	0.9671627632589394	0.2581022885932016	0.664758891485863
ALOX5	2.5861612717898	2.19866481977375	0.301539097711752	-0.151559011157333	0.1606722472685109	-0.176990943533475	0.632138222941417	-0.7031051503665079	1.5534294165316298	0.958684476832005	-0.2945602626406199	0.38763314510139	-0.4349567035692129	0.402893901105862	-0.803213626874061	0.1268725511819619	0.3411979420108969	0.769217206993821	0.6995050985349079	0.664962542709434	0.688366539364385	0.424610015473607	0.909712076456529	0.9687482380044036	0.8905796335483205	0.9835130631248422	0.8544434900736062	0.8074495991833238
KDM5D	2.9557544512492595	7.27556156399396	-4.88515000553828	-0.251963645496438	0.911158538429557	0.323529363362872	-3.41322138895558	-1.43611108183873	6.69609690103804	-12.0687057715502	-0.451416432376113	2.01544510334341	0.695638710149801	-2.49642731465084	-1.9174315827324295	0.0072065160343378	1.37078891291633e-17	0.6688262469516011	0.0514421306012948	0.491092519996799	0.0412238136330155	0.068517924072784	3.0137773385403323e-14	0.95383082757377	0.3032150095572298	0.9759702844461178	0.3887466248848704	0.541912113716241
CALCOCO1	4.56975980504799	4.711157662884809	-0.0810314224298758	0.44352932884248	0.332894288330447	0.224959376927116	-0.4530428407907779	-0.7775536093162249	6.13390629459105	-0.4130476756307529	1.43044942265597	1.34735956010482	0.9445749238840948	-0.4992523399256379	-1.5545705776390402	2.24813599171448e-06	0.680852513906676	0.157629843753569	0.182278677454813	0.348207239031308	0.620544181326594	0.125256800229285	0.968829517888566	0.728953179183683	0.5148226915084552	0.9606932742676842	0.8201174353049883	0.6295373821602399
UBR7	3.74127037919327	4.23399911481808	-0.196163965964116	0.443860076909565	0.0981195677789536	0.174637623436674	-1.01595964499726	-0.0909196559126744	5.26209945244557	-0.95704828854366	1.36958687518167	0.37370568774205	0.694878453539946	-1.07132252200736	-0.1813839183895219	1.95107894850633e-05	0.34188430663638	0.175793871882804	0.70977054646141	0.489499003207757	0.290844192239151	0.8566636737742109	0.9103023892881182	0.7473503243598248	0.8943146648264929	0.975153003939838	0.615101294291677	0.9574351966263162
MAP4K5	4.437701944571519	4.90402593562783	-0.5306625335262629	0.1341014526255519	-0.293379040320895	0.0358426249713545	-0.282866883463808	-0.5567692833365029	6.33405594325259	-2.9892965524677098	0.4728126189466029	-1.3047609576585	0.16480605359288	-0.320852612129515	-1.21524898379503	1.35852278862274e-07	0.0039041103561258	0.6378396241079171	0.196375630071176	0.869580943558971	0.749502057426598	0.228447840191957	0.4032500562468264	0.9461760556423524	0.5327376955394676	0.9955552240662536	0.8836474328972389	0.7148865922233059
EHD3	1.45954460276766	2.93132423018364	0.181952462412986	-0.076495614399164	0.334075496228455	-0.150005863872646	-2.08910155180599	-0.7393157784574291	2.41854293872797	0.603846127729827	-0.147597088302233	0.835914850770279	-0.383663171348685	-1.5277750098172802	-1.00240456747914	0.0201481848208711	0.547973022963999	0.8830953496136009	0.406108136830006	0.702408168165313	0.131838925744493	0.319665056591318	0.9533565660480572	0.9838288075346646	0.7228071716904004	0.9861759958089636	0.4882592439933109	0.7607306666059045
PSMC4	5.93556419081365	5.2212654307758	0.0739785697981356	0.153860527677263	-0.124193186175134	0.211328221329386	0.7015858006991871	0.231364489928254	10.482504895235	0.539193312575952	0.731324573520318	-0.706081475541674	1.26822250229097	1.1628881557773	0.689955188668129	5.879307824905799e-09	0.591646637899556	0.4685609686621699	0.482624003309618	0.209424827905063	0.254613199921659	0.4932450934813649	0.954710997355794	0.9018549687603472	0.7753107840193779	0.9456056541568412	0.5879215524072515	0.8259890605917952
MAN2B2	3.92231070538905	4.39747781490952	-0.0334338715195316	0.306603401520125	-0.190174059780206	0.125568275647167	-0.667275133506021	-0.630435568350301	7.051066801814031	-0.1830186156008169	1.09663434675098	-0.8020290841967259	0.56148311875331	-0.8663641828541621	-1.41546066158698	1.61004202685494e-06	0.855387240910609	0.278993715553593	0.425469043975875	0.5765117512932522	0.3934856421720429	0.162617569263274	0.986885855074142	0.8279740846151079	0.7379355638103482	0.981669206901287	0.6825511842746085	0.6634727748429118
SLC25A39	5.7213708435957	5.05034986686253	0.393082320617323	0.0708372166318043	-0.0312523287667533	0.356680549401997	0.361010049351622	0.416636455618392	10.01004711118	2.79633498730264	0.32698517932059	-0.172668948300647	2.09486295379444	0.589882149945964	1.22478092457526	3.73495064513443e-08	0.006894374850572	0.7453897195576009	0.863452265335812	0.0403654566382965	0.560368138085452	0.226223011462468	0.4802927469414891	0.9641611762476094	0.95161780152263	0.8627200637295833	0.7841485402014099	0.7122610542614495
MVP	5.76017823916789	5.04375472397806	-0.0834927329115509	-0.0710590410074879	-0.0973693581275412	0.281739125265105	1.07438914621511	0.3157495378151239	6.66495923474649	-0.5062055349169661	-0.272419979348871	-0.468891838343887	1.4095770194048798	1.25030626055811	0.7164831413053722	5.7422614565611796e-08	0.614381211338403	0.786112689983861	0.6406560759856011	0.163189414167706	0.216527203424044	0.4761275385256699	0.9601249093178856	0.9716340250210724	0.8650374635390772	0.9278845268329696	0.5551646628633742	0.8206604635175982
NUB1	5.675683022793679	5.28460642934296	-0.0475261928190158	0.327398781479949	-0.0318814111996779	0.299253301080162	0.25064406559516	0.196149127403346	10.0878925847601	-0.3521471222750971	1.556825158529	-0.186530810715325	1.83421452916408	0.401745659700118	0.5868087173139439	3.32219787024181e-09	0.725820777740165	0.125426411690622	0.8525819330027309	0.0711117286395047	0.6906879443693261	0.5597151253782939	0.9731145369301452	0.6950267219066534	0.94804740764369	0.8697516576455974	0.8557156296859563	0.8505989710251747
PGM3	3.30452874348518	3.41427930160406	0.245848731515391	-0.204758381164931	0.167347663283853	-0.0846347114433081	-0.217347842021548	-0.365050006639211	4.2203098052266	1.23244622452527	-0.637682170957629	0.6370151196114039	-0.338134153492908	-0.231082981485766	-0.720451738209207	0.0002383005108848	0.221980686449921	0.525947253615003	0.5262230928085511	0.736300951223533	0.818351952830102	0.4738303477578859	0.8698027447939843	0.919998245143242	0.8015215160652811	0.9907802387980116	0.9173600811461337	0.8200841510635211
RWDD2A	1.99216697627467	2.66003260868414	0.7249823026312942	-0.481155591948777	0.967487286694446	0.0817147521391274	-1.50853950027289	0.0724689107152045	2.73910931714751	2.79248880169455	-1.1249115122733202	2.794076191247	0.247800985943982	-1.30927311983885	0.1163448072609919	0.0131597573386393	0.0067667324992572	0.265995573923565	0.006775982654469	0.8050736461906491	0.199345264662481	0.907762436064049	0.4802927469414891	0.8198169817084036	0.1411332744676755	0.9952558796006784	0.5420359758225413	0.972892993131874
CLK1	6.77152934305063	7.10661871205241	-0.320967233820273	-0.0329604040664938	-0.175127678027736	-0.0760042816789314	0.0677108199001997	-0.27213277988732	7.2449902327269	-1.930451899336	-0.123974873378017	-0.841541322589504	-0.3753413854634829	0.0695747069684138	-0.5898753396392621	9.656528168761031e-09	0.058061871583745	0.901724572699292	0.403202668767585	0.708650027698488	0.944737510499163	0.557331588502318	0.7142354819298895	0.98668118171945	0.7207523335770354	0.9871703485331972	0.9760680912044924	0.8501099002780593
POLR3B	2.34821169260682	4.44286610628965	-0.101508467101482	-0.153852542375836	0.0076069098999549	0.323996807440823	-2.56547545218102	-1.11155318161838	7.961424969637541	-0.6705222008334051	-0.623227739741657	0.0378961177022191	1.70248040464714	-3.88417120828906	-3.08787643482346	6.113711318434019e-08	0.504763146151993	0.535557082678339	0.969880444674874	0.0932962425512573	0.0003866426724972	0.0029911104201113	0.9490857574684533	0.9244306305988826	0.9904751190143538	0.8728839782221659	0.0978302871300781	0.2437378009549799
ANGEL1	2.3504212759096	4.00233794203977	0.235027161814631	-0.3904275444101689	0.373821193469846	-0.505918989828679	-1.87980713315878	-0.819711435804549	4.43685247208123	1.04682565316476	-1.05530465671134	1.2620895980780902	-1.7554805003290803	-1.81725494746249	-1.47257903164431	7.510865869206751e-05	0.298878709462327	0.295039610733451	0.21117070471966	0.0836184187272112	0.0746384667553586	0.145480839276587	0.8922032788916415	0.8411699081558436	0.5503670018011122	0.8697516576455974	0.4372615163170799	0.6517300846511939
RNF14	4.21366425655132	4.2982266824466695	0.2260265012711169	0.325671712477966	-0.11069857500031	0.252158447610386	-0.569373192439135	-0.1678483421560899	6.26783401102441	1.35563857624975	1.20080886103574	-0.508511447204196	1.21550556015501	-0.7190658007627991	-0.401825588848327	2.80005704938185e-07	0.1796620019342739	0.234041777443107	0.612718883385266	0.2283215809602039	0.4753355854345179	0.6890852105060621	0.8483873682212562	0.7979734434618903	0.8500625272964252	0.9456056541568412	0.732679814614382	0.9040168263309432
DNASE1L1	3.20650574209724	4.09144496384013	0.0382416981759813	-0.516186317616035	0.6475554977312049	0.7962725045116469	-1.39874103581055	-0.4549490360837371	7.85584398077366	0.2300501964273349	-2.09184078690335	3.046146579475029	3.97421268889496	-2.11453627444481	-1.13173595621804	3.66828649911208e-11	0.818733417554518	0.0401348787633343	0.0032818661250358	0.0001713698155576	0.0380844422653411	0.261663400691579	0.9839557851993472	0.4967526264485569	0.1119369350695138	0.3756407554525831	0.3805971210802594	0.7337507523878968
DDX11	3.3041281286962403	4.3040311440008	-0.2370644455146869	-0.591386977106524	0.313528029989871	0.0988804054325459	-0.9002719309788941	-0.0411013117662834	4.39314625331202	-0.8943540208704109	-1.40921779785698	0.913193697192154	0.300480460667483	-0.772464464834162	-0.065996264291331	0.0001804923483031	0.3742485983804839	0.1641702255651499	0.3643500136981629	0.764740823404975	0.444473575188428	0.947593763767076	0.920033197464494	0.7342092688119919	0.6907962196276873	0.9934690552938978	0.7146185956226964	0.9856014320058148
HEBP1	3.7621017272846298	3.4754578816973103	-0.0412981274357259	-0.571089624935205	0.0758677023744505	-0.0897410920403498	0.978653495914876	-0.8901094390641721	5.766755102635059	-0.266580787850214	-2.3725102904778503	0.378546627513851	-0.468976404628623	1.36883042284144	-2.16668396421283	2.1636047810249e-05	0.79059684314079	0.0214864223929836	0.7062103391498779	0.640668695625688	0.1819576185483349	0.0344768929002055	0.979564703586422	0.4022822878686345	0.8935035448468119	0.9823118128830012	0.5285387489341993	0.4670769205406361
GPRC5A	2.5035723387691404	5.06876812929984	-0.5106440365746749	0.423226400558514	0.297624045300416	-0.1552748937128809	-2.98680987245057	-2.27509583262658	3.41193449933446	-1.50476418231403	0.7018383491887971	0.6633257269081949	-0.346820579043998	-1.83413738562685	-2.75751227539019	0.0013460576727034	0.137182739257091	0.4851543726526671	0.509391472541117	0.729794954146555	0.0711400176045443	0.0074551407835437	0.8243642919073438	0.9052613959809436	0.7908337296890742	0.9899374167793416	0.4333727445418794	0.3124279845022663
MAMLD1	1.49918326136452	2.7608310897615898	-0.0440491069529272	-0.278487281843176	0.565452379946609	0.0178231657895223	-1.8441876551469496	-0.8163476368872121	2.4761674091151096	-0.159863500187573	-0.5989028620890009	1.5811835932266398	0.0505501572954107	-1.4661160659656298	-1.22259520401432	0.0179748410238744	0.873468906583731	0.551210808720239	0.1184558744993699	0.959830142140564	0.148096461533673	0.225665594796379	0.98900315521063	0.928171552592044	0.4254837362951543	0.9992689803346404	0.4999351925868013	0.7118974058405093
CD6	6.69269671112935	5.44994494989314	0.155566350306048	0.0507793616543571	-0.275925673020636	0.11072521927878	1.54746500188851	0.3742713133732029	7.59790836170141	0.88737308782839	0.184703618629903	-1.24291558924726	0.5208175351410711	1.8502985324066696	0.8446398971866579	3.21263185220042e-08	0.3779609419313879	0.8540650701681178	0.21810675515876	0.604180211374906	0.0716536152224172	0.401525117760427	0.9212573481666234	0.980170397530762	0.5578910780299713	0.981669206901287	0.4339221639507842	0.7959200291965577
TACC3	4.66671025906534	4.47497494835234	0.0511933261192628	-0.335015483011078	0.0242529364828993	0.0687847591659755	0.448143733550606	-0.343647156389558	6.57949699934384	0.272044576952343	-1.17067889424534	0.1007653899908369	0.301264920480083	0.542898223022826	-0.734091123916155	8.6093894877152e-06	0.786486508309083	0.248649622686413	0.920047441261624	0.7642382037714641	0.592103062542469	0.4662810533117359	0.9783226061219064	0.8110889557320679	0.9733989659785708	0.9934690552938978	0.803690160074035	0.8189658132622881
UFL1	5.25199756279713	5.910291020921759	0.0599282899559719	0.0420808266451013	-0.227797312857908	-0.0207778774046934	-0.696684986842231	-0.101901005539048	10.4247952707794	0.484784574356929	0.207658936575996	-1.43568541424479	-0.135671656887689	-1.09944209566006	-0.325701048786196	4.92321887541053e-14	0.6294213373071861	0.8361099913704151	0.155725203869718	0.8924812736924671	0.275704747939746	0.745637714037396	0.96085478566232	0.9788888904260876	0.4796018443833022	0.997653054422944	0.6044219581089367	0.9211241306016636
POLA2	3.02910222799706	2.8137675266616298	0.327295932437464	-0.380452951079517	0.161807070387336	0.3183655702723739	-0.0223912565566046	-0.2883163193149939	3.1853665560888302	1.42136597564612	-1.0414003138995602	0.535496766342077	1.1092375346942	-0.0214060644860347	-0.496553543329245	0.0043537042528556	0.159730440046581	0.302200553462318	0.5940564571298449	0.271387509777391	0.9830436734606708	0.621282579060146	0.8394428163493396	0.846776880706733	0.8393801758380749	0.9554100977762306	0.9939310254247368	0.8758394148333467
ZC3H3	3.3825830609335696	4.234288287653221	0.1397677314051459	0.0178014635393125	0.0607009928589769	0.351956715224482	-1.25604134566522	-0.7506380588925848	5.66815742160087	0.747255598111746	0.0596773677965312	0.2506415964117049	1.53085277779346	-1.44552011236327	-1.6123941096586898	2.907916277236e-06	0.457456318846667	0.952592844822609	0.80283606911882	0.130409149193634	0.1549862756555319	0.111640974354028	0.93358099485617	0.9952500431096332	0.9321868905830728	0.9110017748604788	0.5078217548091627	0.6176926735083833
CAPN1	5.526721152001901	4.860593469385121	0.225914823519205	-0.0720434659403634	-0.1295476875330889	0.0743852302424728	0.936621148342826	0.328427951130978	7.94815092125995	1.5537169626849698	-0.309823051562971	-0.690819997189856	0.415083486197782	1.32363929083068	0.888618461247245	3.24345929541751e-09	0.1248432248918069	0.757669860143811	0.49199965765166	0.6793714362066939	0.191945536749833	0.377442667356751	0.805223299091981	0.966285521138466	0.7805520957418226	0.9843058778450025	0.5367081777943187	0.786211241005856
MDH1	6.509382952315019	5.41306992322681	-0.0320564732538764	0.13659793072187	-0.102305086590792	-0.0011294739026086	1.30952281339279	0.3814309911978449	15.0091892862656	-0.291580205122786	0.8450145021784019	-0.721136187055699	-0.008385352716013	2.87823580241225	1.42722354195855	2.02009249736773e-23	0.771482416527555	0.401023339698641	0.4732621226483939	0.993333732177592	0.0053194129605368	0.158025421456034	0.9770226249350136	0.8853216998862464	0.7680590601664856	0.9993053441085704	0.2143018373982675	0.6580137566956242
SLC30A9	4.28407132804389	3.92551842600029	-0.0176747464103721	0.0495780615240384	-0.459901331403211	0.0310387095506375	0.576409167749342	0.591655220282387	4.9922169267500704	-0.0985682488717073	0.173176935623808	-1.98531431610266	0.140217069430509	0.635320135041305	1.2788921310489	1.6632893848844502e-05	0.921769360084896	0.8630286716305551	0.0511054001815411	0.888897020666408	0.528254157192011	0.2053939713254839	0.9933556888465344	0.9814935045402956	0.3029052847655338	0.997653054422944	0.7626483563963461	0.69455514377961
MTMR11	1.06529935322598	2.40725582342941	-0.278441742597201	-0.754965998998624	0.825373376180246	-0.46939129161872	-1.3161834508006398	-0.6099453022303281	1.7698208126913797	-0.815008865366154	-1.25821316573978	1.8524886374408305	-1.06627427524078	-0.8651145582499771	-0.7568642512713009	0.0847549413914627	0.417961584373668	0.212612996779191	0.0682651363114687	0.290024361625932	0.3904972752138549	0.451714124537908	0.927346341782835	0.7822406591121037	0.3395605843030069	0.958032823658101	0.6800671116375724	0.8131862489571878
COX15	3.5268832522013702	3.9575745036807	-0.160100124027743	0.315820743607995	-0.204084562815421	0.125408387749639	-0.7671826352793699	-0.0126068759003971	5.512775006871821	-0.884960425700323	1.09813598387424	-0.871274412750915	0.5599869847358461	-0.909379827144974	-0.0283222080021091	1.17050305878428e-05	0.379253249335081	0.276353583495828	0.386625842323275	0.5773220460841271	0.368950049793746	0.9774967977444792	0.921632145367382	0.8259155405584409	0.7066712248640384	0.981669206901287	0.6668398433735468	0.9953441381630588
CCDC88C	6.027524329488549	5.244338762105531	-0.0326313579132332	0.255763121951897	0.2489195149805189	-0.0134143866027105	0.7876868922421031	0.3543826519684629	8.22721980863779	-0.238034045974961	1.1478496427556	1.41826680244173	-0.079264104257549	1.09792789914789	0.994708051437085	1.6680086498635399e-10	0.8125896699238508	0.255003029723817	0.160729054802156	0.9370548005125572	0.276571034711436	0.3233539039473739	0.983454040652916	0.8134831587530863	0.4855878274040828	0.998994108147903	0.6046068656875504	0.7632223173209227
YAF2	5.42605710308364	6.139884885682171	-0.2220481641747939	-0.212955901747172	0.0156964120237008	-0.0168588328986357	-0.47155306449772	-0.4335149659412821	7.76900954172701	-1.28755148434208	-0.752981399546521	0.0697465868741208	-0.0775852948395464	-0.538182213098358	-0.9850832815890692	7.852413097389981e-10	0.20248805601203	0.4540518666425079	0.9446053118026272	0.938387544833472	0.592297192693938	0.328048466757772	0.8613297904989335	0.8971451299212021	0.9814201726411518	0.998994108147903	0.803690160074035	0.7653682761146084
ZMYND11	4.66074324636105	5.17022858467529	-0.2617856637945849	0.12647433929235	-0.0866333664352808	-0.241937802849443	-0.322317392505723	-0.454303492245808	9.8149040462514	-1.65790097382171	0.535650538233815	-0.420954891314821	-1.2307922734896202	-0.488266031135585	-1.19276481753047	9.76000950759021e-07	0.104001976769486	0.59704676322499	0.675304196543961	0.2237177179738469	0.631093041082775	0.239858303808587	0.7873111530948864	0.9376645596793166	0.8810586786994624	0.9456056541568412	0.8259649546954593	0.7227159967672713
WAS	6.5990332213981295	6.29923038061841	-0.0454456717034103	0.204273700000958	-0.0612858315952198	0.250418514260293	0.215672198230868	-0.0872178836355561	12.0274390864032	-0.3851145182025	1.08160591661908	-0.413637763313066	1.75000847489683	0.366162848743431	-0.288740813873017	8.32454698389925e-16	0.701373990807834	0.283196320446626	0.6804476257958231	0.0846016089177236	0.715509876555731	0.7736455304139599	0.9709792854350068	0.8325645759048537	0.8821383251476103	0.8697516576455974	0.8678144061937663	0.9304431755787612
BID	5.3370069741557	5.00178123676551	0.0955805470521065	-0.01128840576337	-0.0529074559232499	0.0493033631585259	0.413766245689514	-0.264238003986177	8.62589099714997	0.6039672688803559	-0.0455263415612564	-0.2566268272443119	0.25234124985685	0.594021838275554	-0.679169969989048	1.69046206492983e-08	0.547903961203373	0.9638677487677992	0.798245684797603	0.8015727793070309	0.55626537282907	0.499714687225591	0.9533565660480572	0.9965430516669512	0.930118192688909	0.9945220815027392	0.7815417264608339	0.8271155982498816
MATR3	3.84470661557826	6.450322167207849	-0.134084679743862	-0.175579255961231	-0.371921149800038	-0.13180312286604	-3.12608184072043	-1.70925121318169	4.7691114290615	-0.54485132577427	-0.4710771830570679	-1.3059445888036203	-0.4589836354174749	-2.26648703469006	-2.47603998442865	1.99322143605529e-05	0.587745642948007	0.6391650656464399	0.196211525535533	0.6477792648176379	0.0265720237051117	0.015849319725368	0.954710997355794	0.9463873735134416	0.5327077153380676	0.9828064697463588	0.3445184876340935	0.3743500042067516
XYLT2	2.6100671319073103	2.97420658025396	0.403623568120305	-0.0324615198839005	-0.338790311940778	-0.16218456812016	-0.385610500081301	-0.4017476834365049	4.53247647486306	2.173454101027	-0.1109672302856559	-1.36035816096573	-0.694933266448823	-0.481440540099909	-0.8812159196444019	0.000362612961852	0.0334335505065932	0.912175246513826	0.178420782971179	0.4897951168659269	0.6339648163498571	0.381996683594496	0.6596696696108582	0.988068412127848	0.5103676735607054	0.975153003939838	0.8280111662922	0.7880072777341703
RGPD5	2.55562611495385	4.74951032256052	0.5455527389316811	-0.221403679385208	-0.186970614626521	-0.5553499219265771	-2.14692691866687	-1.13347086905825	4.66918755892686	2.42527563487672	-0.55370771312943	-0.592145389943974	-1.86249845683755	-1.9072248061311496	-1.99309429622383	2.4099407218872e-05	0.0180347471277591	0.581573454581432	0.5557273338668139	0.0668187067633927	0.060836146610519	0.0502207497181253	0.5744715357768936	0.9340292344611184	0.8173398000965468	0.8697516576455974	0.4170557435634344	0.5096708735892952
NUDCD3	4.4964043067395405	4.35582084308347	0.131183241380773	-0.0614470706524038	-0.305938269532891	0.120769950488908	0.428724983346402	-0.124058182518664	6.39289652191433	0.8058352909354181	-0.235791696515743	-1.43367792981647	0.598440153538886	0.540124376650384	-0.296476275374752	9.23806584511363e-07	0.4231099694649379	0.8143591675724101	0.156180423736662	0.551524231010876	0.592163378296337	0.767840046184886	0.928836565939082	0.9762581644406424	0.4800512724799737	0.981669206901287	0.803690160074035	0.9284300998417188
CHDH	1.34862926916872	3.29795105515683	-0.0570964795366696	0.0982860298064304	0.651254478552278	-0.3759274383327629	-2.7030287961861497	-1.13264065131145	2.51468950638912	-0.170109313105977	0.169527357479022	1.47422787556254	-0.8694361151517309	-1.81575199967359	-1.4093107305785302	0.0166585841769228	0.8654323464386371	0.865892277660188	0.144987772148393	0.387623089696082	0.074780460525135	0.16329245343409	0.986885855074142	0.981928341614136	0.4657099502327794	0.9671409925555016	0.4373440870759011	0.6634727748429118
IL20RA	1.1908509735103998	1.48377221261512	-0.285131387813656	0.2262271845296269	0.9767368247517528	-0.166059463666176	-0.905025479535144	-1.0748588116001	0.896599330891654	-0.821601971552403	0.342359685450437	2.15092235766555	-0.360574716730115	-0.541987354987725	-1.31074099592135	0.3750036548150279	0.4143739801889439	0.7331646871075099	0.0352162035196133	0.7195759365522529	0.589578212550792	0.19449416406651	0.9260882215429448	0.9622950759500648	0.2605355222976532	0.9872939325673894	0.802657286173616	0.6886928929373712
GLT8D1	4.4371178075305	4.07767508478173	0.0629265988452373	0.4235122002264709	-0.175379199857392	0.132204732449763	0.169685106593085	-0.335981667037195	5.68572748400116	0.359541776996544	1.52781481331435	-0.7786401667704781	0.615122307274413	0.202834615909081	-0.7438984377683909	7.10071761214591e-06	0.7202901712300551	0.131540826406659	0.43885442331426	0.540513671230661	0.8403499321841179	0.459744298467699	0.9720288011466356	0.7017912155350677	0.7463212230423699	0.981669206901287	0.9276277045125216	0.8167453253397077
ATP2C1	3.88117187937564	3.8985209668990497	-0.0821283072633985	-0.173746856150874	0.266033997169432	0.0678962578407011	-0.0171998177209362	-0.283110180433734	5.3441763655389005	-0.504692437450812	-0.6632499375079219	1.26772807301221	0.335944054962661	-0.020824992171781	-0.657215604509932	7.6256541591431e-06	0.6154700825208079	0.509381357684889	0.209255575728867	0.7379383895342809	0.983467710593946	0.5132395753093839	0.9605602443966368	0.9165131744527376	0.5477876017124108	0.9911811689145112	0.9939624271154712	0.8313606003590589
IGF1	1.25869946285286	2.99555163672598	-0.0982698486725146	1.34667814772606	1.43528865359514	-1.10500907885606	-3.32766080600422	-1.0428234542032702	2.00601806786445	-0.27541753430726	2.12012190084942	3.1545921395413306	-2.36382701064324	-2.03372095526082	-1.22286189681882	0.0505636972298944	0.7838494510298571	0.0375959387792132	0.0023967378765624	0.0209358281253102	0.0459957696598621	0.225555102558887	0.9780311141201166	0.4841394600086918	0.1036960654338865	0.8097928539893348	0.3973218161916533	0.7118974058405093
SLC38A5	3.5819767237179905	3.1150242644224604	0.164237166558317	0.208505629185889	-0.178969169435349	0.2199245421222049	0.286133903164008	-0.192256075784161	3.99168773772615	0.888774375426912	0.7082032074904041	-0.7394040273249941	0.954964891490354	0.3175714445498649	-0.395981563412665	0.0003448632930704	0.3772329062702489	0.481281166111931	0.462173250495238	0.342942022074715	0.752194775215442	0.6933861762051301	0.9210014145322846	0.9040359571439388	0.7591084658614421	0.9599991459081348	0.8851241416332896	0.9050946607471456
RALBP1	5.3538846861287	5.58445937198958	0.0027147642075526	0.240541185133042	0.408215872740161	0.117820429550446	-0.558503705621474	-0.293058411190215	6.893495028543231	0.0144765601616644	0.770409513815314	1.66368983003039	0.500784648678399	-0.60979099118624	-0.62725510176597	2.22024238606219e-08	0.988492914592376	0.443688323817981	0.100776299596238	0.6181232140884921	0.5443321534091641	0.532563519645825	0.9981540420567212	0.8938362772392476	0.3941416139227707	0.981669206901287	0.7740177872022986	0.8388243339831386
RUFY3	3.0732549879483395	4.4399436423256295	-0.0563402035821891	0.3254625133369619	-0.1566081877764369	-0.41416950111151	-1.4633556146287	-0.955710966091312	6.56958545644222	-0.311729908057978	1.08815561616704	-0.644169906979068	-1.7797989331518602	-1.8232415861741296	-2.18907242947996	6.661749988028651e-07	0.756185790064944	0.28093617000368	0.521607660838697	0.0796101610550648	0.0753151275911445	0.032312632465704	0.9758346494818754	0.8297078595963606	0.7984706352199691	0.8697516576455974	0.4373847846309366	0.4586100905184182
SLC11A1	2.88960217357234	2.5385307088181297	-0.0263366138674426	-0.2420846714248289	0.7766203181183492	-0.307161672588942	0.674687522036027	-0.445931209502169	1.70948650255588	-0.0814470928593405	-0.453731192024461	1.83216702877756	-0.733584223988021	0.4097062143455379	-0.489867966000269	0.0937241652723282	0.935332601602685	0.651452723708156	0.0713334452949891	0.465717416022435	0.683383709914871	0.625781281691745	0.9937457546586708	0.950588548200296	0.3462926733538104	0.9696529268015373	0.8519983404503341	0.8781276975885203
WWTR1	2.399238109461069	4.30163846133477	-0.265115365378874	0.3947436337375589	-0.143847900854266	-0.518211132721037	-2.1532476134368603	-1.26627457139988	5.4770344985997	-1.15255654272364	1.06273544961807	-0.4700672861207179	-1.77694685847435	-2.23954166856064	-2.336426373238	4.55068787778871e-05	0.253231163703465	0.293957445282903	0.639853927132646	0.0804208357803316	0.0325082663774205	0.0230151339953366	0.875070239960538	0.8404906684290003	0.8646371005857777	0.8697516576455974	0.3659855300281649	0.4156270659854812
AGPS	4.02921495560193	4.25219686417493	-0.104989205281142	-0.192170458659812	0.1208017005824979	0.179831799385231	-0.206344543800952	-0.0895002662069458	6.82227696303133	-0.703683727835782	-0.807348559049188	0.627758902327225	0.975517459034057	-0.2856725359459039	-0.235524718060991	1.54178681099879e-07	0.4840156186186219	0.4223541310220199	0.5322377069740349	0.332717762136251	0.776474280017115	0.8145410182401508	0.9425608500637022	0.8890353073664089	0.8046569842545034	0.9599991459081348	0.89862679872638	0.9426339323339376
CXorf56	3.48391384937136	4.31928702094538	0.101690334912944	0.1084222058931159	-0.0849233142804687	0.241756383584578	-1.15500283145413	-0.125530570525525	6.350240844018299	0.5802078562369979	0.38288842071654	-0.3619875995310949	1.09072323485368	-1.43595827195063	-0.295895576584408	1.04113143321952e-06	0.563665306680255	0.7031565148454821	0.7184712762557609	0.279296406780404	0.158621181865723	0.768290855944736	0.9536949285190331	0.9603877755393792	0.898089095319701	0.9554100977762306	0.51116599980409	0.9286833390660922
TTC27	3.1550264634180403	3.69985307304177	0.307460784571535	0.124952029120982	-0.13971993732429	0.623407454392308	-1.17329782423842	-0.4705608622037129	5.4043625312027	1.60731564707575	0.4198536107905179	-0.558421366597241	2.6667076574269	-1.4095150620425	-0.99702581230076	4.7021917307577e-05	0.112838718457471	0.6764815572312789	0.578456581068511	0.0097722027034782	0.1694641278427219	0.322968943174889	0.7994982739302172	0.9549353781300648	0.8304140656511785	0.8097928539893348	0.519843118895653	0.7630955777599073
ZNF582	2.06843068053372	2.84804530963655	0.0546749683036307	-0.6146388294335949	0.0283402981713397	-0.0203351069556956	-0.733969812512407	-0.349923994578205	3.40110464100218	0.201221114749981	-1.5024973846531695	0.0779396777704972	-0.0596703794163346	-0.6811081968026	-0.538221088806947	0.0011199032255438	0.841117687263467	0.137531777925397	0.93810161461152	0.9525906505966908	0.498082557083825	0.592156427671537	0.986091999669408	0.7074512378848243	0.978938422082404	0.9992689803346404	0.7447285100087504	0.8633723235587735
VSIG2	1.71526806896622	1.95886597347476	0.101928998529175	0.009363433297197	0.571363221813583	-0.0032570098938594	-0.898696676151335	0.155069851413888	1.2342023828674198	0.298506524148267	0.0149400970883734	1.2611360280578998	-0.0071996328434503	-0.523086918383096	0.1902671899635589	0.22351070433988	0.7662725696353491	0.988123574706732	0.211673085739136	0.994276746840616	0.6026504058668679	0.8496651309907921	0.9770226249350136	0.9986749280290396	0.5509299491840527	0.9993053441085704	0.8101668192078177	0.954898516108704
PHLDB1	2.2282738209583903	3.60965956382258	-0.133365771263627	0.19541692486353	0.7067257387775799	-0.0347635391001586	-2.16362034646572	-1.20086454371539	3.33534069440059	-0.497493544473256	0.4297717675642829	1.97465204651434	-0.100042171599013	-1.75160751953559	-1.8125640262792	0.0019203706388862	0.620452149767833	0.668726788739118	0.052318884722274	0.92060113846399	0.0852813897979682	0.0743007946758648	0.96085478566232	0.95383082757377	0.3057133764920254	0.998994108147903	0.4434480424132928	0.5530496529754347
MARCO	2.6803534541116	1.50669719030595	0.16123957854841	-0.0543946910416949	0.988729212112583	-0.8513188482330291	1.70516411425306	0.0108048694669628	0.7365883233080791	0.373789799953645	-0.0749113274830158	1.7137114059021898	-1.4850665212411698	0.765707660677206	0.0087252570947659	0.464633820816657	0.70977214729187	0.940505564231476	0.0912147698460302	0.142191833122701	0.446498442607423	0.9930637264777	0.9709792854350068	0.9917579725950318	0.3793763131085858	0.9195199270584368	0.716051227766515	0.998877563919459
PRDM11	1.6041001916941002	4.468719143418991	-0.0794123471920734	-0.352215524444039	0.636488829512205	-0.1498721948931919	-3.57797597788804	-1.34319522193252	4.4728621974948695	-0.27842452463684	-0.740895857460105	1.67346154569907	-0.413625504070935	-2.9875474490608003	-2.02845619426606	0.0003710351389184	0.7815254399559259	0.462835859371736	0.0989296587919385	0.680520497343951	0.0053687100430301	0.0471172937885093	0.9780311141201166	0.900770448701255	0.3910936164418016	0.9843058778450025	0.2143018373982675	0.4990737568671324
SNAI2	1.0691021936366	3.74462265684576	-0.14459077451149	0.858133872239736	0.747635782703739	-0.643756878521574	-4.03878894473669	-1.93741113278768	2.83551972510569	-0.462382485241364	1.49579254374585	1.8641091808585504	-1.5657059795065702	-2.88803313088427	-2.69797097481907	0.0069033609401684	0.6453508952794139	0.139320516792946	0.066737270811093	0.1221076935190249	0.0051905213227296	0.0087933979636086	0.9634806460130512	0.7092764649167842	0.3360885463948695	0.9001979529207191	0.2129646870117992	0.3240079583215816
CD74	9.256831656115509	8.92518548517247	-0.0807308830754755	0.370685652353881	-0.144953568114755	-0.626775490964559	0.7863778183071971	0.213592868864977	8.50927858072877	-0.362771595687665	1.01889867614963	-0.520209104413265	-2.30401506522346	0.676140560830424	0.363630867920555	4.8655476385527295e-11	0.7179518194368381	0.3118574915257719	0.604658361592928	0.0243361613866739	0.50137807220563	0.7172519071409459	0.9719632742024048	0.850195078844678	0.8449734118691693	0.8255815756001236	0.7479025947320461	0.913217855112302
ZRANB1	3.6002482837946403	4.00026235948298	0.190832835680524	-0.4230696703727779	0.269550204747526	0.1208283067725189	-0.384391889582211	0.0391972092036555	4.60147274371024	0.9830439123959632	-1.30782105479282	1.03875698883523	0.4899046005301961	-0.390612029532986	0.079619782888865	3.80265449158767e-05	0.329121337935268	0.1952761366045589	0.302584000239552	0.625757971099089	0.6975080003676372	0.9367704224853808	0.904366907020098	0.7678117209387758	0.6421816743427284	0.981669206901287	0.8583205755071239	0.9824789970049076
NCDN	2.89233544577825	2.91350477761397	0.3693417391913599	-0.0197090537730252	0.3612227961613379	0.206343097389071	-0.3473459455222389	-0.527670894156347	4.39045382707163	2.13296864343567	-0.0720174174493238	1.61217205560053	0.97025713629214	-0.439663505845757	-1.17761196147335	0.0003486845409152	0.0365153412954071	0.942851197176246	0.111602332806675	0.33552986559305	0.6633514655171939	0.243711831503377	0.6643452482877388	0.9920685933863737	0.4148541438819973	0.9599991459081348	0.8413923424126863	0.7237987431179027
ZFP64	2.84379312322521	3.60849634902422	0.0204504025337477	0.298708737181583	-0.0871840357234253	0.132234298025914	-1.42234806664452	0.144796226628044	4.26198615299815	0.101791870845843	0.9105460990786078	-0.3266764713364929	0.516234429641286	-1.48119057931015	0.297820037709658	0.0001093729513916	0.91922411412975	0.365707297690195	0.7449114386385649	0.607341988695769	0.14379977302546	0.7667357794260029	0.9933556888465344	0.8708120320866296	0.9078291898349344	0.981669206901287	0.495129865311421	0.9281887552400052
MNAT1	4.8735082154737	4.70389493130036	-0.074870803524374	0.324314776832821	-0.0429608308825914	0.158758730651201	-0.0021905090482081	-0.0623834694470318	6.58204971291153	-0.422929393515033	1.1370359965761498	-0.187251704201012	0.722782047163244	-0.0026184851371575	-0.1405105739190759	7.922187088333801e-07	0.67366286985836	0.259920837525382	0.8520128208904159	0.472279425138205	0.9979243193421292	0.888710328085739	0.9681269555626258	0.8148663020472519	0.94804740764369	0.9732548153496888	0.9993111098662644	0.9670543987674772
SAMD4A	1.7816037142850605	3.30651133889117	0.1006913198155359	-1.2033485351243602	0.7406884362489559	0.355445135020186	-1.7246799871795602	-0.4365846805531589	2.63387919839013	0.300656619648507	-2.22847935363231	1.68050548163643	0.845632044507681	-1.17211121128044	-0.536861907077896	0.0138496293242868	0.764580415999268	0.0296389860224736	0.0974096704449707	0.400757623141125	0.247557051670641	0.593229702742628	0.9770226249350136	0.4467619930321926	0.3898920229253834	0.9671627632589394	0.5828213286234	0.8636814547735224
RUNX3	7.06902655230343	7.304525580665881	-0.415887293125496	-0.0529389722740161	0.3471913800445939	0.4033631699105779	-0.219817209405136	0.0019715225795618	9.114360960372869	-2.47531850338397	-0.187155042382702	1.58881447519331	1.90878935277561	-0.252388607217628	0.004686871381134	2.5145301940342404e-12	0.0159184926891459	0.8520998082648121	0.116852679592952	0.0605631579387523	0.8015007129946451	0.996274193529208	0.5644416190270862	0.980170397530762	0.4229451408597204	0.8697516576455974	0.9095807260672656	0.9992058351441646
MRE11A	4.0212187232651	3.8610502366413098	0.0962036544494319	-0.2857072629409389	-0.2321387590946689	-0.0815000144947589	0.444340871256302	0.10430051658044	4.2567141104923305	0.480968042442833	-0.877130401388939	-0.887190683518093	-0.325252570231156	0.433083442834867	0.200602409545047	0.0001195251022631	0.6321109910912359	0.38345990509553	0.378113205321935	0.745978002972268	0.666596534541169	0.84160129848116	0.9613062284548888	0.8764960551641477	0.7001860875436604	0.9919419868270642	0.84278788713568	0.95258100931272
PLEKHB1	3.57319479334629	3.0171546359071804	0.487959051546751	-0.389199079639717	-0.228778718352844	0.435255306685633	0.817388858667043	-0.477951772522752	3.81034009485754	2.5820746872071605	-1.28107978953199	-0.9017337201329	1.8359155453972096	0.8914029430523409	-0.957386069898796	0.0006122143134207	0.0119517632598067	0.204728077967103	0.3703354468017	0.0707538327776711	0.3773247842106599	0.341868733873154	0.527541382547707	0.776302498861021	0.694810464054825	0.8697516576455974	0.6710224669519363	0.774415915604619
SERPINB1	6.71580774996822	5.5171305241356094	-0.0519949421352824	0.45584925126651	-0.454593613683599	0.0684413677928259	1.3341991602341998	0.668216362150957	11.1562486129859	-0.380534040632571	2.20694673043019	-2.61048717584701	0.413609946732947	2.21922548161603	2.01705601777691	7.51902928662038e-09	0.704887605732604	0.0333854995747064	0.0111891309068243	0.680605522373828	0.0357969551166584	0.0492374782926154	0.9709792854350068	0.4650282734711681	0.1664045533431238	0.9843058778450025	0.3728672384823513	0.5051211725204015
SPAST	3.6065147338021	4.64824306203306	0.0656521243834952	0.0962468572975376	0.518211309699175	0.318771679551827	-1.66827257188593	-0.7309458131112421	7.27730688190933	0.35624536305698	0.333471947053463	2.17882810026504	1.41240770939766	-2.1344554153409	-1.65442951452998	4.56942107472734e-06	0.722844114478805	0.740558196559429	0.0331172813320725	0.163021036569095	0.0431756183240489	0.103997247867928	0.9727384287181068	0.9629044192542376	0.254528717518503	0.9278845268329696	0.3943458551970994	0.6116566989934419
OSBPL5	2.68895403085863	1.34775699051806	0.5816630496116619	0.821708202135551	-0.108639376878328	0.082191089355948	0.552215241641792	0.170961181057908	1.01655345607666	1.95026979651349	1.72051723812163	-0.2796926292954699	0.22236672098326	0.37121177336037	0.211004188675445	0.314566064252437	0.0553321209942429	0.0898275468024219	0.7805645580348008	0.8246889914310841	0.7117349400915709	0.8335060387699029	0.7090435820994158	0.6329640736058865	0.9214334078692024	0.9955552240662536	0.8658288457836752	0.9494326649266926
AQR	4.60147698428133	6.14013796224554	-0.323611659538838	0.0226586525143769	0.0975861739265778	0.291914212737841	-1.89345939089234	-0.7585532180288	10.1688934645002	-1.94068359559944	0.0853365439133093	0.456728071161149	1.42626068846345	-2.6369213103896603	-1.95770829171213	4.25050597961231e-10	0.0563907081084966	0.932291713567576	0.649309616257985	0.158403157399661	0.0119751514295088	0.0547990461449336	0.7125217536633041	0.9902199468000586	0.8704462013593218	0.9278845268329696	0.2698928384099688	0.5205841477139723
FHL1	3.68471020983076	3.78204483751574	0.424303184031951	-0.300756688927822	0.282665876272052	0.1857199401520689	-0.0275668867546711	-1.30970381439212	3.52467866722079	1.68134998939752	-0.750246707185982	0.8678717019464008	0.5978246278286701	-0.0223834413104843	-1.84654976798928	0.0012998036668036	0.0972825925054654	0.455704742319452	0.388478996967409	0.55191593090764	0.98223580517455	0.069306681758095	0.783017301530394	0.8979892425475501	0.7083758013422304	0.981669206901287	0.9936639086068708	0.5424609085427137
RTFDC1	6.299127210285749	5.7928198274717	0.0657027639705481	0.0656810892259198	-0.274136759566687	0.115506515388448	0.6663637180456701	0.142776229655445	13.1160832595343	0.550993349468075	0.354616246800003	-1.7904734325786498	0.7936560694269771	1.25896326632804	0.492730291012431	2.88637426010108e-11	0.5834817628277479	0.72440840092934	0.0778533707611899	0.430289984809515	0.2171005676776439	0.62411735132287	0.954710997355794	0.9617597569543996	0.3568086289501824	0.9671627632589394	0.5556979719855911	0.8779219827030026
NLRP2	1.93845381795558	3.24214408248995	0.590044416014276	0.0268379805397199	0.8203292572517991	-0.34170651247587	-2.38276999599763	-0.3245029802432	3.3047917993384504	2.12478277291077	0.0591631212196143	2.21561587415428	-0.9642634945159452	-1.9994282374467296	-0.491170930906301	0.0044943010873515	0.0373022029878668	0.9531137590344432	0.0302270898329056	0.3386554690304249	0.0548344409421161	0.625210148968349	0.669091962684464	0.9953184010487736	0.2443250591010594	0.9599991459081348	0.4108578608077735	0.8781276975885203
SLC45A4	2.1503877943897702	3.9439105054874495	-0.215751133900981	-0.376784769973899	1.37295244394893	-0.0006553598806878	-2.61010187463746	-0.3618916148334909	4.91677120801783	-0.909795617442602	-1.00257478692009	4.460782703614139	-0.0022013313260625	-2.65157697956512	-0.66042961816085	0.0006477702325449	0.366457332454428	0.3250786055124199	3.70168200802199e-05	0.99825126661388	0.0156507310465449	0.512133866373654	0.9199403513938312	0.8574185571581777	0.0398028112527	0.9994534840294116	0.2943940742991991	0.8313606003590589
RNF10	5.71109306930323	5.33216832203324	0.1597819811812789	0.0967198434144031	0.140524595283378	0.109765690916064	0.249713864150926	0.148389905264534	8.93113162234575	1.06544217658374	0.409744310771814	0.736535422321876	0.601629001371495	0.35583479068288	0.396306454162992	9.843312007084308e-09	0.290394138903451	0.6834900890558511	0.463907067654232	0.5494311218793929	0.724145620061602	0.693295055548092	0.8896579135237912	0.9565256406810536	0.75992866111747	0.981669206901287	0.8720345142995348	0.9050946607471456
ZNF839	2.4663189091005497	3.22390755787448	0.3750994735582439	0.199339069138931	0.19053447495257	-0.1552855514543649	-1.4027743490906497	-0.315395445294515	3.73266906782242	1.71893140331701	0.5517180108883579	0.65397754172839	-0.557034211755548	-1.39596536910381	-0.596787884889755	0.0017408313095337	0.0901699263213783	0.5832126988539879	0.515300061828047	0.579343971703703	0.1722497478477279	0.552809247646934	0.7681350129643113	0.9340292344611184	0.7956725144510528	0.981669206901287	0.5221437107300637	0.8473727035650959
ZDHHC6	5.18203306721426	4.08610466479412	-0.0587178387569183	0.116086921041919	-0.398203577397401	-0.0484946767598271	1.43888665038194	0.644083983020746	10.6105010024517	-0.515180518740502	0.6946518705812211	-2.65444035827155	-0.3446805093209719	2.97162757687845	2.2915949225576697	3.83081900558979e-16	0.608073484083822	0.489606018709419	0.0098545281440424	0.7313829692076491	0.0040749146311028	0.0249861118698125	0.9581623691823088	0.9069615584903656	0.1611702318138297	0.990003435030702	0.2003327582850933	0.429111491347419
GRAMD1B	2.28891782985366	4.4192978903746	-0.0876536740697859	-0.6527264225116639	0.544774714630656	-0.3988376198050429	-2.10343783023522	-1.18940402910177	4.67143461088642	-0.324300261772834	-1.4725043675478202	1.51394105096831	-1.15810840127104	-1.84861855170186	-1.87965111942358	0.0002630056229835	0.7466989781473922	0.147822440066153	0.134764424149129	0.2511214949307749	0.0740137732803641	0.0651206027845882	0.9744084188248854	0.7196685169498541	0.4508748886206729	0.95342014803011	0.4371063503849015	0.5382780436005862
RNH1	6.76447546985264	5.88276394613954	0.244800071121483	0.337678999965498	-0.300842557137109	-0.0795926421482273	0.932367495175852	0.234730584375934	14.4840933641454	1.9854634443529695	1.8387989359842	-1.8724421516923504	-0.5252462278920961	1.82163190392629	0.786514537833199	4.94552003665131e-07	0.0559302489822928	0.0845408307980852	0.0672175190346624	0.6020698723851279	0.0890573805045785	0.436407801030963	0.7110410491781005	0.6236000333525029	0.3369633934669233	0.981669206901287	0.4485825114236037	0.8091553102276262
NDUFS1	4.6732517089719	5.21428882203175	0.08690743628731	0.383291410108816	-0.0905271864267223	0.126229506953216	-0.883043092289481	-0.9160727436154408	10.486863211492	0.549675633610081	1.61712196379123	-0.43773527109931	0.6471383718303929	-1.38802019976494	-2.36879360986978	6.337941178266879e-16	0.584316691020425	0.110415000789627	0.662945401865484	0.5196895708527279	0.169596559099617	0.0206511540653979	0.954710997355794	0.6701791642325085	0.8768244873418528	0.978167322035996	0.5200420491219577	0.4043527494484417
RB1CC1	5.561766144269731	5.97354316385479	-0.2456071990306639	-0.114547070033242	-0.0834624105019449	0.0085233132246719	-0.119833050989521	-0.0146082314491134	9.42557487866115	-1.8610056415775	-0.529905784971744	-0.4918653525110421	0.0520852609078561	-0.170621633876508	-0.0428564688002787	8.781755334963899e-13	0.0672156297100224	0.5979021038451401	0.6244289378789	0.958614570169526	0.865041530161717	0.965940545332618	0.7266756424360621	0.9378092319697704	0.8579078816955874	0.9992689803346404	0.9396576636645272	0.99203137441213
ERP44	5.96863221851762	4.97031973916119	0.0183348891733631	0.3888022077767589	-0.329161957500836	0.0942687935585783	1.11978474378639	0.273853033409585	10.458555088444	0.128594459836361	1.8412810765000305	-1.77963308932659	0.5409127223179989	1.87342245567384	0.785701978079217	4.17950188639653e-06	0.898463510991842	0.0814554839396887	0.0810243087499642	0.591175666865985	0.0814074800889065	0.437068234784656	0.9910510963929638	0.6172328398974933	0.3642613193559192	0.981669206901287	0.4402121857014284	0.8091553102276262
ALAS1	4.3659769627270695	4.11134171734285	-0.223634313200488	0.0378401217654243	0.0068735617812689	0.275388782761261	0.172242075736586	0.127587168216104	5.478295829502339	-1.20657924764888	0.129261820910527	0.0288682351816827	1.20921754798025	0.19699082993858	0.273997647014641	5.97376738018938e-06	0.231721351692776	0.8975527462815199	0.977053017652496	0.230735653404934	0.8447406293295731	0.7849645520300269	0.8698027447939843	0.986080970980844	0.9924478599207254	0.9456056541568412	0.929208654519486	0.9335021668474978
BIRC3	7.204323928368031	6.908721382907539	0.0594706358355774	-1.4810185922482402	0.332258790353958	0.343603143814109	1.436870901789	-0.624216849174905	6.629079707548209	0.317575355108036	-4.62841007872954	1.33516425191846	1.43645079699228	1.37781795561733	-1.23662793026587	3.68759427055694e-08	0.7518426625152719	1.8059924321107506e-05	0.186499549821713	0.155646132502542	0.1727678310994859	0.2206352220858239	0.9746585732203592	0.0135353105883204	0.520463123266865	0.9278845268329696	0.5224079491164928	0.7081493363713933
AKAP11	4.12573469363435	4.32427857835212	-0.263903867257769	-0.550702809557209	-0.0739799226323439	-0.118197302069933	0.466903290833376	-0.1081043377922409	5.46503258534096	-1.49502992791127	-1.88966163999222	-0.3188556407601229	-0.528193844926766	0.521356238911563	-0.236814105607633	2.21295013699868e-06	0.139600141167089	0.0630081145546197	0.7508123561281909	0.599065253171001	0.604099714950962	0.8135059162227499	0.8243642919073438	0.5774903732264711	0.9107632536579712	0.981669206901287	0.8106988675527822	0.9423894859264396
GLRX2	3.973121645906871	2.9476399869691603	-0.486901161914464	-0.0888597608065319	-0.0634757196327638	-0.0159853222868004	1.5570234673043	0.0242390483851612	3.97821974885794	-2.54155519044185	-0.301519097159638	-0.260401689327202	-0.068295137183156	1.76943623951523	0.0493086843398213	0.0006799826626956	0.0133071783135068	0.764143983558343	0.795336670483636	0.9457558318246728	0.0862686115272781	0.960842807860856	0.5505308447442733	0.9679021905344014	0.9284860319155852	0.998994108147903	0.444960660934953	0.9906232310073492
SNAPC1	4.19553582476649	5.481514742313251	0.05548579456891	-0.017129628620651	-0.231260258162832	-0.0929931570743124	-1.36841313410768	0.136662739089821	6.01282625092288	0.299006599059299	-0.0549563601725287	-0.9270444353103572	-0.390819952954493	-1.3803763406220702	0.292095130347817	2.2910286045244006e-07	0.76589812009698	0.956336897953416	0.357296723649347	0.697173324522918	0.171990384639338	0.7711105010751871	0.9770226249350136	0.9961313164898769	0.6872340888538985	0.9861759958089636	0.5220429522745278	0.929263885303032
DERA	3.63805033670226	4.51898838596345	0.0996587910400661	-0.219649696607801	-0.269983850760683	0.165944081686614	-0.801663137681642	-1.29269789738384	5.62924305080966	0.461384402742991	-0.6487393044659879	-0.9588385147915	0.6246542130475561	-0.835877809090602	-2.3436317659825496	1.8368522288865803e-05	0.645991420471645	0.519227416817854	0.341036583455598	0.5343747085163351	0.409370632702009	0.0224558816731476	0.9634806460130512	0.9191811646356292	0.6737292106842478	0.981669206901287	0.6923785454573296	0.4108755140944861
STRAP	6.46134603178534	4.9831720263892505	0.0086451295860816	0.133143464306428	-0.263521700488926	0.273685396246695	1.62031639831403	1.00289278213849	9.28536228859904	0.0582221136146648	0.596667847267629	-1.39228903202608	1.52782464025556	2.47346076659486	2.7538168286547298	4.33807773278538e-06	0.953804600528404	0.555803003902687	0.168961556361437	0.132477049517296	0.0250812824654679	0.0089557475233865	0.9954817900451431	0.9293300556174844	0.497632082946208	0.9128363342514122	0.3379486012133399	0.3240079583215816
DEF6	6.40809414550954	5.6657299036253095	-0.0207135394869122	0.164950388071932	-0.1107876172618169	0.161460144785021	0.7457623657400699	0.3898062676640879	8.60039504999646	-0.143610158975419	0.718858202884212	-0.61188702832102	0.9242131474350458	1.00846078469632	1.04335810135998	4.36936688618794e-11	0.8862429250703101	0.474662239638573	0.542675717232929	0.358635548753846	0.31721578778401	0.3004242423985689	0.9898598313979295	0.9033080089078322	0.8100258629054035	0.9606932742676842	0.633971528416659	0.7511826304653089
PLEKHO1	4.69034346844061	5.64968970344084	0.0876207608867197	-0.586358931392708	-0.0294814450660024	-0.0636377059074685	-0.581749061475002	-0.206139667264377	8.40398064057071	0.498809822016719	-2.05569763570061	-0.1266911115026019	-0.28764916651259	-0.7383961888493249	-0.4965883933005759	7.525539846052779e-09	0.619499953924874	0.0441728739457238	0.8995536532860421	0.774493688302396	0.4643359026273259	0.6211796391565351	0.96085478566232	0.5142034791424099	0.9661616807922526	0.9934690552938978	0.7271713016331791	0.8758394148333467
GCLM	4.83198364984288	5.33931798024503	-0.205916666625332	0.0735511243886298	-0.252438719858174	-0.118466884570892	-0.270294844690843	-0.4092796227935921	5.89072839842113	-0.894310447728761	0.2004705182913639	-0.8482976176951841	-0.416067752096229	-0.254672527076743	-0.7217282259418539	3.87091327911941e-06	0.374267932017969	0.841770262815772	0.399205585699952	0.678663081602006	0.800284707003808	0.473151668671998	0.920033197464494	0.9788888904260876	0.7169066003386161	0.9843058778450025	0.9094588538755014	0.8200841510635211
UBR2	5.01971613535442	4.8524054132875	-0.45965989816265	-0.4321185554577179	-0.127387205016481	0.0333102679201295	0.809147372730231	-0.0424584336623983	6.46615008506122	-2.65951972568188	-1.5733021992844298	-0.581175326358133	0.157162917831316	0.9405923409711758	-0.0956951251880657	1.02104970841617e-07	0.0097524435359823	0.1202551143086309	0.563031380797549	0.875575922549919	0.35112067180191	0.924045674674055	0.4981073678344542	0.6892835043612033	0.8215870205104874	0.9955552240662536	0.6565986198503749	0.9782234151626912
EHD2	1.68885900085663	3.74223604178528	-0.249739835194238	0.170327995114312	0.7711174255308771	-1.0865263730425698	-2.37340885375507	-1.46141739737339	3.1689910849656004	-0.8094697784196819	0.321967897580231	1.92346204824237	-2.7149076075759	-1.74006412604175	-1.9314040986766297	0.0033312235375109	0.421053013544295	0.748530928558345	0.0585490917588278	0.0083720598912027	0.087862335657742	0.0577180043081464	0.928258343980534	0.9641611762476094	0.3193020985713536	0.8097928539893348	0.4471281150575073	0.5259168302185465
DEPDC1	1.1100997274283502	3.19048381634733	-0.114287896456562	0.0037892201957558	1.10346784739773	-0.304811247517243	-3.1443337607855897	-1.13768124160895	2.00924549810372	-0.280404195079653	0.0053895918802628	2.09813847653146	-0.580720896323778	-1.7694890146038798	-1.20432641510185	0.0512574919325005	0.780029154547803	0.995715438966573	0.0395838896898117	0.5633226771930989	0.0818824354791124	0.2325834038427849	0.9780311141201166	0.998830700410348	0.2724490439741511	0.981669206901287	0.4407234317590215	0.7183039612052886
CCDC28A	5.03019067083131	4.72514317515695	-0.158283855561683	-0.0324082816096822	0.185148825716593	-0.0187620627388319	0.396259825030294	0.194276084791167	7.12110799767873	-1.0688511204699	-0.131323681597783	0.957189595430581	-0.100842160440234	0.533619679671781	0.5176783853684571	8.54065217680214e-09	0.2890420513522619	0.895901974142841	0.34189916287611	0.919971737623284	0.595525157109151	0.606339535566926	0.8886000783734851	0.986071467690179	0.6745933482901709	0.998994108147903	0.8055484400929165	0.8703194788635508
RRAGD	2.00984251614055	3.46002156656108	0.0536913375734246	-0.4248971415392221	1.28938655418087	0.215608239835158	-2.10012582184734	-0.93366929215448	3.4992551852605898	0.2258105305933389	-1.07105009638566	4.15504953066004	0.708008022677366	-1.8810940910429	-1.55252327591178	0.0012595066812534	0.8220417944562951	0.2878912383858319	9.25514783876053e-05	0.48132951130916	0.0651570461084157	0.125144051414947	0.9848198770323848	0.8365157440018814	0.0459185560394737	0.9737039679333632	0.4243382086945828	0.6295373821602399
HSF2	3.67479049934368	2.86841569753213	0.138051201539354	0.0418354737868456	0.0681779161335397	0.194897068755958	0.757733816440884	0.275508614554511	5.2131827375806905	0.879960311509053	0.176488256946412	0.334124860455039	1.01403439637649	1.11651112832546	0.696428072860188	0.0001411499061504	0.382773352050529	0.860944588233749	0.7394433904199471	0.314963189459771	0.276313314076438	0.489429097727272	0.9219490461442816	0.9814044970065312	0.9053328383900544	0.9599991459081348	0.6045856932097183	0.8245953504492798
PHF20	6.539954945294371	5.432080040586951	-0.198021786657533	-0.1137422771962519	-0.166093796094438	0.3728271758559879	1.57935482709957	0.2124229145033339	7.87017492677939	-1.3479107105576202	-0.4710069822680719	-0.8759649639766771	2.04197990988296	2.04103772567016	0.54720599623482	3.2549453866416203e-10	0.182243775513488	0.639123407226579	0.384150553013752	0.0450114825953912	0.045488600774997	0.5860027858847261	0.8483873682212562	0.9463873735134416	0.7045735920488193	0.8627200637295833	0.3970105716200643	0.8610426732412273
HSD17B6	1.46178406882144	1.73440890802294	0.1531109249786519	0.104252230715534	0.363244783783033	0.0160807027082638	-0.7818066290548741	-0.47486229308501	1.32862440390798	0.5572600235381899	0.222727399137999	1.02712741311125	0.044571275267169	-0.5799949629502521	-0.689326779832495	0.190257794264769	0.579272915369442	0.824429945735399	0.308133197099344	0.9645824928475591	0.5638074934059539	0.4930073660590379	0.954710997355794	0.977698784596568	0.6470042421183878	0.9992689803346404	0.7864916208511854	0.8259890605917952
NR1H3	1.8583850138946296	1.97810650707446	0.234358193565551	-0.116693387972811	-0.0397588186139422	-0.658469696369833	-0.0731345435166243	-0.233010892540396	1.65943311744859	0.8554751224682121	-0.258451769949138	-0.1112893071176969	-1.85167901383865	-0.0556051320595885	-0.332365460872096	0.103504341663266	0.395369255648193	0.796831022960293	0.9117171498777972	0.0683939066393365	0.955826138870858	0.740622116221893	0.92285863325801	0.9729633008060068	0.9697750867233192	0.8697516576455974	0.9814893331719192	0.9198752617750732
TYMP	6.14268975816295	6.17701936078748	-0.152821818419916	-0.5310170314123499	0.0839799485324475	-0.145985892620504	0.6857026528278629	0.0948746124417631	6.955030389719731	-0.75327986706935	-1.58907492885912	0.314823959044949	-0.571813995096553	0.683676594277922	0.186662348134102	1.2203570974996398e-08	0.4539166301502979	0.1166175922815039	0.753857930792976	0.569312226941312	0.4967799105591071	0.852473437000957	0.93358099485617	0.6837122838904177	0.9112541346136322	0.981669206901287	0.7440144523081453	0.9559578982399248
NCAPH2	4.1689925049655	4.84991992328934	0.0986398115559241	-0.0155040312102839	-0.147820469345722	-0.0500938272212136	-0.676478229367771	-0.608230481051614	8.25912312059165	0.5827021837112261	-0.0591119239316873	-0.664749623850056	-0.237855297575193	-0.938830567794716	-1.4867539195076298	1.05666878773913e-06	0.562226393336723	0.9531912969197628	0.508593140848054	0.8128084052941691	0.356960640753794	0.1433073444586269	0.9533565660480572	0.9953184010487736	0.7902135935449659	0.9955552240662536	0.6603008004706576	0.6499890300326463
TOMM34	3.29271788046718	3.5840912719076004	-0.241959125623742	-0.237736558383522	0.0862170701486331	0.339823935203398	-0.295763396401928	0.386897426725882	5.927304592706689	-1.4111376883512898	-0.90016612756989	0.3853005905191169	1.6057907060531798	-0.40031865959795	0.9489902242678372	8.88334724073908e-06	0.16303944658681	0.372676565237344	0.70125073113142	0.1133176593905209	0.6916425795370319	0.3467797899585499	0.8408052816453576	0.8745146128969689	0.8912536124864093	0.8980286112897969	0.85598799368961	0.7772040739977686
SEC63	5.58753597066104	4.74804672499857	0.0902937747600632	0.019924063587122	-0.348946708895919	0.014796895037331	1.17520631512873	0.5067287319071649	8.69892522347887	0.774254200097981	0.104821056426692	-2.30771308494482	0.101755627031448	1.91060568255712	1.6520186765499698	2.29331427553034e-11	0.4415088820864979	0.9168221433404828	0.0240842561675347	0.91924806181082	0.0607474332866193	0.103076061910673	0.9319504340920024	0.9881032878058612	0.2207524039288868	0.998994108147903	0.4170557435634344	0.6106069381403241
KPNA6	4.7705294586426605	4.87961514472845	0.0244916139935645	0.2881028952410689	0.1190281254414109	0.3262818058049699	-0.364155698417803	-0.103147141506657	6.161984093729499	0.134875359410453	0.963249117344441	0.502786842597834	1.44559392951091	-0.402619406821562	-0.224473934777343	2.73511891270829e-07	0.893111850492598	0.338795421591981	0.616730430736032	0.152824660844566	0.6887686719462139	0.8230562941005028	0.9902551498296684	0.8588665020751829	0.8525457178241729	0.9248998425271048	0.8546440265461769	0.9458509831396908
VIM	10.226605457835198	10.0879117961646	0.01025735878191	-0.330083297814756	0.128701002410899	0.0991229279463896	0.5286301185792729	-0.431495819203576	12.5105366429816	0.0546049733845602	-1.08172815375496	0.544138519852529	0.43535017691202	0.5826292301282939	-0.9061389279378628	7.61958008035011e-16	0.956615356453466	0.283141196579532	0.5881292738086751	0.6646750104810729	0.562367406875958	0.36802325585135	0.9961275097775324	0.8325645759048537	0.8354669174506445	0.9835130631248422	0.7854670435551214	0.7848300164439104
FAS	5.14506159102776	3.4178621744226003	0.157422594781143	-0.240832531818312	0.0825933275118533	0.277716544235236	2.27451527876163	0.401864806357743	3.75206072924357	0.855686888921496	-0.843815885253669	0.3600803423814179	1.2620218705061998	2.21508724399537	0.7496306376905121	0.0005335875698793	0.395277496911418	0.401705607159296	0.719924335047513	0.211266115203057	0.0308480576385959	0.456042229592827	0.92285863325801	0.8857090679343218	0.8986058348483119	0.9456056541568412	0.3607535008039444	0.8152538196717142
RNASET2	6.870044098740291	7.4809400302725	0.160561793522548	-0.0314159118149645	0.0091261659994117	0.1338290493932599	-0.784445772174726	-0.209095605835767	12.3282201088633	0.817667453952792	-0.1075301473349499	0.0355969664825122	0.552956577734057	-1.0093496936722	-0.462353527150399	4.1616372131643203e-19	0.416361705175025	0.914680467918962	0.971706509035198	0.582080267763448	0.316333477549144	0.645282499315438	0.9262956535896536	0.988068412127848	0.9908283934141692	0.981669206901287	0.6329959978522073	0.8881132444769543
CD44	8.314702076893411	7.62674255370821	0.0681646226521562	-0.0728472140081819	0.152050627435445	0.10033149617005	1.06667407473779	-0.363296340525662	11.8356806963113	0.4847170336430589	-0.315133167980786	0.84840415158245	0.5830651278451221	1.48067021807371	-0.9804661667729642	1.28877701364099e-15	0.629470213828689	0.753612750548787	0.399213097134629	0.561771561114234	0.143774622926721	0.330281427578121	0.96085478566232	0.96570359957917	0.7169066003386161	0.981669206901287	0.495129865311421	0.7670029305592183
AGPAT4	3.45513293935004	2.5605612521555496	-0.0825355089821925	0.0867026611617964	-0.198959233687599	-0.077031723009397	1.49325124554227	-1.07990682500899	2.27347737723446	-0.344712984617697	0.2283253394426929	-0.652930237415538	-0.259398713804516	1.19074710112274	-1.50180125830793	0.0276309093362515	0.7314088729452429	0.8200749869421701	0.5160420290376121	0.7961162916842671	0.238244286876476	0.137716012623952	0.9744084188248854	0.9770885138453062	0.7959200801507583	0.9934690552938978	0.5741590314796375	0.64061721570568
SLAMF7	4.771468648499701	4.72834612204883	0.2235361761118489	1.2042607803208798	0.107589683164681	0.244547058560468	-1.1689288251137802	-0.0736218607176361	5.117150135622	0.93063546183438	3.13484246135529	0.348895352102648	0.8336915003145992	-1.06683561340259	-0.125770982409109	9.154032283860492e-05	0.3553027068498979	0.0027648913960049	0.728238517999326	0.407438142468211	0.2950003141119279	0.90035797065982	0.9179299409803474	0.1874712310115917	0.9023098616866296	0.9671627632589394	0.6189881209940031	0.9700838346182488
BTN3A1	5.432072155559889	5.0482071181493895	0.117140947231212	0.52754740252331	-0.233809128009036	-0.250920665404552	0.3649347958536501	-0.614400810125266	7.08835262203418	0.681960291768598	1.93410289506636	-1.06767935522469	-1.19256972392555	0.441029791480332	-1.37401242041736	6.25049102995053e-08	0.497556432888713	0.0574116606193871	0.289391988538338	0.237128584996399	0.6613163422365129	0.174204609001832	0.9473932600123424	0.5590635071047224	0.6280612832905308	0.9462534482410516	0.8402954513721873	0.6698848387363534
MIPEP	2.6465030828328	3.696168806173581	0.310857101053748	0.749100006318886	-0.259389728391395	0.152557472617887	-2.12655038906389	-0.306652605743326	3.92682006368446	1.2936269167611298	1.87671532590888	-0.807569314883443	0.497086298120211	-1.93913598299058	-0.535812118661336	0.000431133903794	0.2001285120089969	0.0650043789019433	0.422114228553109	0.620719323463798	0.0581984467846707	0.593866285912412	0.8600257151139012	0.5792804813554762	0.7358787921876244	0.981669206901287	0.4142803404329704	0.8640580793331645
PRKCH	6.808905015431829	5.5753208725690495	0.164422339513408	0.130477735937773	-0.2408534107047389	0.0153769118136062	1.43941845896974	0.445509951627355	12.0261096730032	1.26829273259661	0.6622781663140129	-1.4529260652490903	0.097533161002988	2.5490637527601696	1.40683361515265	3.0110722450185605e-08	0.2098628052837929	0.512574214444337	0.151222219155699	0.9226422363751992	0.0185985778245549	0.16616466074086	0.8658780888762008	0.9175895266137428	0.4735597648548795	0.998994108147903	0.3159182193802062	0.664758891485863
IFNGR1	5.884297580604009	4.6747364016687	-0.301479646778059	0.288777544645106	0.2225804724874009	0.31532849825689	1.32674907862724	-0.0719907276982721	5.615503230547381	-1.68490876866757	1.02750871329876	1.005841293214	1.46779435471251	1.3978699088463202	-0.144068961979721	3.28242691718779e-06	0.0966727644878412	0.307779025095053	0.318075455457291	0.1467295817357	0.168887858194718	0.885881924420971	0.783017301530394	0.8500587308121985	0.654321493200821	0.924180583490236	0.5190064172557329	0.9658397879710996
B4GALT7	3.84477638312347	4.14635709131066	0.408247772163625	0.149844310342885	-0.0296979225739384	-0.0569614458020383	-0.691710451290477	-0.151835971993762	7.240146725375959	2.25586195401648	0.549888817826657	-0.1223085732729769	-0.250762490933165	-0.9432493927689972	-0.352484664288431	4.87456190883353e-10	0.0272522391445858	0.5841712520515251	0.903010174307516	0.802742964174921	0.3488444303299939	0.7255492285785671	0.6269237076758976	0.934144857765844	0.9672971259833754	0.9948861045415692	0.6550409691042712	0.9151104284047896
SH2D2A	6.71161576594239	6.29824040313904	-0.0872787740981988	0.334963406507073	-0.131168267134921	0.2073015675413	0.3227537967408689	0.259674044856201	8.71387574223717	-0.5241586453541621	1.2477479819378798	-0.6210248434622441	1.0234515107077902	0.3921616126382879	0.613401517264177	4.91927101881412e-11	0.6018783786871579	0.2163505881908179	0.536650489935195	0.3096788093875889	0.6964040646711579	0.541640893620023	0.9568502739877812	0.7847188620163711	0.8070429242778238	0.9599991459081348	0.8582082444464296	0.8444364778985854
VRK2	4.24336775389883	4.72689565372924	-0.245224707400475	-0.210477617566213	-0.4039936391444449	-0.152912189008094	-0.0360421881916459	-0.0885638023815745	7.27466650698212	-1.80671235418	-0.954912316090244	-2.30910915941059	-0.892271399648287	-0.0506423736471209	-0.2495568506983879	2.288100730116e-09	0.0754357284638363	0.3430310564327931	0.0240751543617937	0.37543693928678	0.959761152690694	0.8036798749819242	0.749788247564654	0.8614429863467729	0.2207524039288868	0.9630198803379588	0.982931202885845	0.9378530422047838
TNFRSF1B	6.73448008514778	5.86825368657314	-0.0818955802676188	0.227223027394908	-0.181351212523418	0.0969122994722763	1.13543066000262	0.150368206951738	8.98055418135076	-0.587481202216771	1.01694782268721	-1.03057138700615	0.571741453052807	1.53751522092892	0.403411071001012	1.23833282436647e-11	0.5588570586856351	0.312732575785557	0.306413699988015	0.569372252392716	0.129527195996646	0.6878955611940419	0.9533565660480572	0.850195078844678	0.6450638881461787	0.981669206901287	0.4871443742254664	0.9040168263309432
VEZT	4.663869287898139	4.67062308232552	-0.0474037977375762	-0.0288998142265189	-0.159050105114693	-0.0137825789638709	0.1881445289012219	0.033170898819086	8.25586684066356	-0.317327073623519	-0.124852201740338	-0.8209333854343199	-0.0746921516590467	0.276814398157451	0.0895048760076656	1.2626806708488e-07	0.7519880375840509	0.9011602498758992	0.414561878412153	0.9406894849988248	0.7838655291825021	0.929020912652648	0.9746585732203592	0.98668118171945	0.72889154121834	0.998994108147903	0.9028862558515132	0.9805551234692748
POU2F2	4.54981810673606	5.67721182742782	0.287939035332108	-0.322426773954039	0.0260400301927909	-0.298604658239091	-0.979470868826428	-0.609460837854519	8.07378998454924	1.56905613547392	-1.0857251223745	0.106993500057704	-1.2861452403694198	-1.1814776053508995	-1.36983472615831	1.9744408701466106e-08	0.121212373926858	0.282089688334412	0.91510548683104	0.202796521166177	0.244242086838708	0.1756500138736869	0.8050203082501877	0.8312005176080033	0.97107311882574	0.9433175483704428	0.5804332483705552	0.6705758707300463
BRD9	5.00649911321233	5.414171671014871	-0.1154093127907469	0.0240245278024623	0.0842132967747302	0.1593009448444479	-0.266465874800221	-0.8120797287454209	6.08708248597584	-0.585197324834701	0.0752993588210665	0.33256385479981	0.657622407540172	-0.263258033996864	-1.55193189234063	2.73756869136905e-07	0.560374102263927	0.94019446310017	0.740485607756114	0.512978383787671	0.793298460695515	0.12529090765531	0.9533565660480572	0.9917579725950318	0.9055282879115292	0.978167322035996	0.9070216775047192	0.6295373821602399
SNX1	5.1887325430848605	4.12435974237021	-0.0372587997376063	0.114028872257493	-0.0503174699239179	0.0960125448185348	1.17109067554913	0.190648905447476	7.66449175336876	-0.275477312248297	0.548237461361647	-0.294114354339616	0.587182829440566	1.8343242003973896	0.547786784883479	7.388080685505341e-07	0.7837894137551891	0.5859265581483131	0.7695645428412321	0.5590980101157479	0.0781617851879807	0.586211866283131	0.9780311141201166	0.9343773801667912	0.9171451495887278	0.981669206901287	0.4390539925137213	0.8611875355190327
TBPL1	5.36641234407709	4.64977024434996	0.0492613023263334	0.234170279450767	-0.0969930828789273	0.15564041074642	0.6505315700923879	-0.0767493834351737	5.9885220237623	0.265852219058448	0.789259352260717	-0.406782774391882	0.683653046412808	0.7261853979106541	-0.1603026592574019	1.17127096265793e-05	0.791158253827893	0.432912185564997	0.685434170860897	0.496492110879934	0.472993480171191	0.8731658044377769	0.979564703586422	0.89084316349194	0.8839309443228762	0.9768651037088408	0.7316576395872254	0.9633845411283788
ARNTL2	1.4095841263309898	2.2060061596179903	0.3841036135372379	-0.9780370839299232	0.933835068671369	-0.382499105977651	-1.0026786591958	-0.0216224120373357	1.54447554487385	1.07048441792136	-1.5676155603079298	1.95887835773834	-0.820490532989403	-0.622240673222658	-0.0260241486871764	0.1325283605268959	0.288230547168052	0.121741340240626	0.0541843861567764	0.4147635120811839	0.5364536101502729	0.9793136735578628	0.888269535143114	0.6905849777528663	0.3098839475855773	0.9671627632589394	0.7686308368845173	0.9958451489575998
BCLAF1	6.92639554446015	7.72049320224374	-0.233413919039495	-0.317098591257422	-0.284198990228005	0.230788468879818	-0.557808547812922	0.0700472153434179	13.8559076818979	-1.99579085679622	-1.64038493004954	-1.89119975298862	1.58792241319267	-0.9316614707415972	0.242112987891513	4.76892521105491e-18	0.0502524830223492	0.10566667746433	0.0630743256980751	0.117097277928198	0.3547824271179799	0.8094364001561729	0.69315513637303	0.6605240317530621	0.3281804719402114	0.8998642613831911	0.6588251990260331	0.9408671574070644
SLC39A9	3.59045089661344	4.60617557603809	0.0263892541217493	0.437973587416308	-0.157795631152354	-0.112569582660478	-1.47339826349126	-0.678281044155404	5.83093705768362	0.128610340121843	1.33120773541437	-0.5866933368106539	-0.436977789079595	-1.57490191916015	-1.3484942401413	3.01535094359362e-06	0.898040285100018	0.188095724000488	0.55933062759203	0.663518010918839	0.1228004397549299	0.182359777561188	0.9910510963929638	0.7625904089482377	0.819865562962047	0.983443298007842	0.4808902717120541	0.6795827716665526
ANK1	1.31206643335544	4.28717579825309	0.604053664922369	-2.3339780942054302	1.64939927453507	-0.0703026373137323	-3.23314083087252	-0.6340320382596071	3.97444631138013	1.6934866560658202	-4.359824571593229	3.50800876378637	-0.157961274540956	-2.35850143941572	-0.790699824147997	0.0200875821120485	0.102298751865308	0.0071751777610416	0.0015579549105859	0.875445202823642	0.0448174663680962	0.4356795525897879	0.7873111530948864	0.2725648070869184	0.0922641380597575	0.9955552240662536	0.3967677155918383	0.8091553102276262
TFB1M	4.01881298183155	3.85347212822484	-0.110873430141729	0.289263968858302	-0.2037006375336789	-0.363168806822344	0.267649400756546	0.0682424210648106	5.4105425167097305	-0.668957802634116	1.08060694670551	-0.948079576758546	-1.73602553419384	0.326179119759996	0.1600278937014	4.95951788464803e-06	0.50578370186672	0.283713599174911	0.346415725733468	0.0870228712993171	0.7456875703970401	0.8733453758826241	0.9490857574684533	0.8328167678185325	0.6777748129048886	0.8712119612420969	0.881801025677899	0.9633845411283788
RABEP1	4.85459736706468	5.28105215287165	0.0859945309949397	0.196153903905156	0.1583626976589	0.153654339896308	-0.7692342952641129	-0.410625749461546	8.61544649297909	0.628544360742188	0.866263777406745	0.889879602818946	0.9004905645364691	-1.11623058353665	-1.18165135388249	4.094128833544671e-11	0.531796357133689	0.3893506951576529	0.3766843830264739	0.371017205057182	0.268648732696117	0.24140067686969	0.9532842401161664	0.879988996112127	0.6990970221076719	0.9629224207647572	0.5992826948399522	0.7231078831049871
HMGB3	3.0044139091463102	5.47972398887636	0.196487771871702	-0.589110026815906	0.376333767593966	-0.4786546193006379	-2.44220416931064	-1.6199979045482702	5.71701080464274	0.7295918479193639	-1.34929372173365	1.05426132753518	-1.39625526012921	-2.1286064409977903	-2.5211343127811	7.084298204582221e-06	0.468116015251251	0.182874133146766	0.2955147645181289	0.167315864765996	0.0394338310006473	0.0142406854145228	0.936718928211848	0.7545396539219112	0.6340679950738698	0.9278845268329696	0.3841603043935918	0.3663834663915583
NUP160	4.5137741199188	5.72224892098995	0.2020440507748949	-0.202303248512825	-0.0500226156723809	0.313595625056228	-1.35570299283179	-0.3911053938283649	8.3629520209932	1.12777079926173	-0.704612237705165	-0.212349549898679	1.41536825538993	-1.67497404466812	-0.9106291655615508	1.48205899136772e-08	0.263330519643375	0.483876306960547	0.8324637569090501	0.16158607283262	0.102075628695905	0.3660191638003339	0.8798188193280772	0.9051727682171896	0.941369834850376	0.9278845268329696	0.4609267113552922	0.7848300164439104
BAK1	4.57186916050729	4.58382988577548	-0.0752787238576464	0.223758037776822	-0.1850704272087369	0.2777380295904519	-0.0546161928907579	-0.396668718027404	8.328288617843711	-0.444889384629678	0.896820518186593	-0.840390745985567	1.34242868571437	-0.0784152878066855	-0.953540344155536	5.0163534202769595e-12	0.6577921859529999	0.37293311021958	0.403592075741559	0.183857184438077	0.937724675437212	0.3436449734158679	0.9653562773243888	0.8745146128969689	0.7210168304339636	0.9356021136715936	0.9735789819906404	0.7757472431756063
IKZF2	3.98124923024662	3.8683556801844095	-0.22126193180332	-0.957486094408714	0.555321287667987	-0.359618483465577	0.7227069260878479	0.628339162933136	3.06295376680828	-0.7592051297163149	-2.05999940181669	1.50858424415429	-1.00066974397814	0.497257636489652	0.839352780743009	0.0040572673880326	0.450349035438125	0.0432248262952179	0.135985137445944	0.320483787003746	0.621204887206844	0.4042737330864461	0.9329634856346644	0.5100001636944305	0.4528914229156196	0.9599991459081348	0.8205598844831626	0.7973564977829559
GRN	5.02015523803013	4.61862826375458	0.2062415120859549	-0.166040009392354	0.3832692221692139	-0.578520578424331	0.8954038791468539	0.5697628015876209	3.9122385478258495	0.8570888555666658	-0.417673051655358	1.21609810634121	-1.8847836120591	0.6841780022049899	0.8606427498475779	0.0002888317640591	0.394560902901274	0.677505683206436	0.228270750105008	0.0638012335543632	0.496287797427882	0.3924399560351179	0.92285863325801	0.9549353781300648	0.5682767460556573	0.8697516576455974	0.7439966104047443	0.791046970138771
FAM13B	4.80801426063539	5.2125928807347	-0.260176717051468	-0.0765772586730903	-0.220844448499939	0.272140348793181	-0.393272393620606	0.0879968599980971	7.43193675460628	-1.57677394380124	-0.292049759331968	-1.05726508806662	1.35598348735129	-0.486753127693218	0.213631272802924	5.07972440780245e-09	0.1194685562683749	0.7711336048806271	0.294099709543101	0.179526660866301	0.628452389594388	0.8314782533543391	0.804906438955582	0.9696356565033828	0.632653768519415	0.9307528396302048	0.8251517612731619	0.9485175538598531
ARHGAP31	2.46986024876452	3.1990930808548	0.11649294986455	-1.06545512538199	0.3926821466323679	-0.0650246006020514	-0.209495598236586	-0.7439922941999642	3.49927057986623	0.588249758610798	-3.30048454200166	1.5218693071586498	-0.256193623318894	-0.211750139191536	-1.40136850059965	0.0010282243790232	0.55842774650129	0.0015480018609926	0.132823696929064	0.79858717212249	0.832937465867496	0.165626828477479	0.9533565660480572	0.1431195017103557	0.4473969568260659	0.9936646166304952	0.9245492702920514	0.664758891485863
CENPQ	3.07063976915527	3.25872020932313	-0.256437986300886	-0.642722897204767	0.306246387415081	-0.150441996364189	0.169791580141611	-0.0308564975869738	3.9735268152334497	-1.12959121627663	-1.82734016201687	1.03254830801218	-0.530383243149609	0.171487299777537	-0.0559602624455921	0.0023630165513403	0.26292705330278	0.0769361704879744	0.305794317220574	0.5979106684084561	0.865642273835057	0.955609975846203	0.8798188193280772	0.6090780163631306	0.644373383989395	0.981669206901287	0.94016208467171	0.9885809171800344
SARS	5.99420830623112	4.5921776235944405	-0.014546839234682	0.326096999734336	-0.060222012798524	0.3050562107914589	1.52317622991931	0.2382405618709369	8.31496710078806	-0.1169529752980519	1.64298480541672	-0.379429789663475	2.01028875263299	2.3941925360737897	0.719636996178136	5.827295435116648e-10	0.9072395470204092	0.105035816538638	0.705537522136765	0.0483119870945449	0.0205172552183981	0.474279934058505	0.9928275644028952	0.6592329895988752	0.8928724994395867	0.8627200637295833	0.319630817198156	0.8201704338076975
RANBP3	4.53607698831938	3.8675168786948895	0.0962415722888955	0.111248894844809	-0.15486873699834	-0.0610528690712316	0.7685515932842091	0.310672486364518	7.163011959782339	0.614117365695963	0.4749778048319361	-0.7541076215962259	-0.31615092708519	1.14395828681626	0.801987918331481	1.3985876485541e-05	0.542181228513716	0.6386675907256391	0.4537966046639729	0.753128607708199	0.2668597623881339	0.427030103727858	0.9532842401161664	0.9463791855639886	0.7545300071065841	0.9922966084736478	0.5972196074904121	0.8087792931446923
ARID4A	5.75936925007465	6.38129375041208	-0.36580303674386	-0.322868191345723	-0.152931957989701	-0.0200211065776105	-0.0406747784550012	-0.327891508412979	9.40387520079134	-2.36487877704534	-1.28112381400279	-0.76569812881687	-0.1038899067539469	-0.0529897444699421	-0.8385841958026329	8.23871755083271e-12	0.020965935115709	0.20443924677472	0.446521315639031	0.917560469010966	0.957920649860408	0.4046017217436459	0.5950978713870403	0.776302498861021	0.7517662321646374	0.998994108147903	0.9823681482875778	0.7977881484738891
TSSC1	4.558987340215809	5.15150036363064	0.327515599937599	-0.036483294966195	-0.0019657072716808	0.0287930743363549	-0.671452331605957	-0.608630609578121	8.64314588715365	1.96631194332121	-0.140307260455018	-0.0090062870785164	0.139757979614206	-0.928037188341258	-1.49731910433197	1.86553915485857e-07	0.0535791217953547	0.8890832592836719	0.9928413381904788	0.8893046726530079	0.361333329144873	0.140179170620192	0.7010937887293058	0.98510097563501	0.996937315466228	0.997653054422944	0.6628823382452731	0.644757153569861
PNPLA6	4.01341351513654	3.8932908758058704	0.142251474755399	-0.348312841352942	0.5835138873013941	0.332638594781463	0.1009719864912059	-0.469982353200507	4.67992838249188	0.735372135584619	-1.11044709727993	2.3242238922457097	1.3951307108816695	0.1062733235564949	-0.919129202350815	4.28022564473753e-05	0.464655295408892	0.270710993378574	0.0230729594949295	0.167451057894644	0.91578741547525	0.361275366841289	0.9360006539715772	0.8235307744803823	0.2163880844771267	0.9278845268329696	0.963690141823186	0.7825145864557137
IFT88	3.3950531427425803	4.33187037766412	0.107506761306793	-0.167018060714089	-0.692552178777864	-0.0409289812215677	-0.8124868407881359	-0.107247410940974	5.85950342630069	0.577068874753521	-0.550508297881754	-2.7575113709125696	-0.171878494812853	-0.9423177764631148	-0.240239938167778	1.70700650958908e-06	0.5657767212097671	0.5838666791135021	0.0074481965067796	0.8640403434055022	0.3507349709952669	0.810889623443184	0.9537793757425512	0.934144857765844	0.1440047038182638	0.9955552240662536	0.6564003266370716	0.9412876229288432
ALG1	3.54295897246071	4.4523206493777305	0.12554304786842	0.134544059137488	-0.3282429665725119	-0.0393888299752853	-1.08373278788796	-0.603785611096306	5.553586081274839	0.6641497077174761	0.445596314465771	-1.34247603119777	-0.167217725726632	-1.18701734721971	-1.25338681511305	1.95102198553882e-06	0.5088598639179921	0.6572857195464499	0.183890821120959	0.8676884280752121	0.2402002027920739	0.2143332446517619	0.9497021528269852	0.951280678122823	0.5175063528682087	0.9955552240662536	0.5758730027659064	0.702705387964752
ZCCHC8	4.31329597281021	4.99885751230479	-0.264293122165748	-0.115058383339174	0.0440431648742998	0.402163568106834	-0.780441333398926	-0.16887418887094	6.91221991659786	-1.28047297467033	-0.364361881958424	0.166637082732203	1.60939883439731	-0.884293084410422	-0.344744769430828	1.64974248712773e-06	0.205020835970693	0.717305099530912	0.8681662695062908	0.1125344195392069	0.383721594792881	0.7316319662554499	0.8638405786443774	0.961419087362353	0.9536469314057472	0.896895244281924	0.6749705798995602	0.9161025108348688
ABCF2	4.2964351103592495	3.8858565216845298	0.217974758619773	0.347424655543172	-0.008191786526501	0.195774835018378	0.0974920130633505	-0.3475784066685369	5.62297959014102	1.30416229573834	1.3093187341331398	-0.0379106108294359	0.9525099214550892	0.1208989974564919	-0.799893980122889	6.28408633179493e-06	0.196514479622951	0.195152700541078	0.969868431249546	0.3442015461979099	0.904384249957542	0.4267882402047039	0.8568783291959798	0.7678117209387758	0.9904751190143538	0.9604863308141548	0.9586487542897968	0.808695108852262
CHPF2	3.90090529516905	3.842605134635241	0.2641562074277	0.347107945483163	0.115916304802748	0.327071065526174	-0.502673724260309	0.250196793359471	4.8101016514709	1.47234646592655	1.18490821061147	0.4878527160862929	1.45040695431954	-0.560026750086385	0.545522126619078	1.59095053387443e-05	0.145626892144999	0.240124380423686	0.627228784187069	0.151503722145504	0.5774512134002739	0.587154153809848	0.8267435214115475	0.8024769918592919	0.8584305014352148	0.9248998425271048	0.7960461360639353	0.8615320151505691
LRRC7	1.80981475739545	4.6021043676654205	0.119256807649828	-0.201957002080946	0.788777985474997	-0.195846304628576	-3.42059806697151	-1.3069323295536002	3.53842070797445	0.356895393953491	-0.337339205783877	1.7152622958750798	-0.448853663557944	-2.30167776188649	-1.66001082857502	0.0011308341880125	0.7222807828872609	0.7369261177072959	0.0907911842515453	0.6549443993587271	0.0250254499498347	0.101484433863163	0.9727384287181068	0.9622950759500648	0.3785950565985884	0.9831590314404834	0.3379486012133399	0.607569464707557
FUT8	4.32348705653154	5.04628605884533	-0.150290473309419	-0.45337543800503	-0.184880204993921	-0.100593549843368	-0.3610413710642279	-0.237970086631506	6.8251739074952	-0.774110689364823	-1.47517382435823	-0.7318829116569159	-0.416580026816245	-0.412092320410855	-0.506396997114335	2.8099932166025097e-07	0.441514095523532	0.145539005822022	0.466727327755311	0.6783073759525329	0.6824440729222429	0.614390158602482	0.9319504340920024	0.7160630753199867	0.7616301107151137	0.9843058778450025	0.8516716090069183	0.8731996462726885
UBA6	4.91717166199289	5.03236819894419	-0.2746454468372389	-0.0515945105784637	0.0317062124257864	0.055620243421087	0.182732815442084	-0.344165662367446	6.855208655183049	-1.6028928620063	-0.185830649495536	0.143144854931183	0.261606772142731	0.217116009570851	-0.792558637281678	4.27449916051969e-08	0.113619824072684	0.8531279539047409	0.8865965607286971	0.7944045251282941	0.8289516516862309	0.430800433589802	0.8001563223250523	0.980170397530762	0.9608048709610854	0.9934690552938978	0.9222559039580056	0.8089559583695518
GAB2	2.17444344971459	1.90712160110513	0.172850751583559	0.064299906325072	-0.0406127864250202	-0.283900030076148	0.224392839141809	0.18206684776966	1.70090832340305	0.674213664153617	0.1490755217735719	-0.119590071558509	-0.84967776538471	0.1798374185199039	0.280557426852964	0.0959339672048703	0.502526549492761	0.8819296401201099	0.9051628345256032	0.398465359119067	0.8578578598111959	0.7798895824984481	0.9490857574684533	0.9838288075346646	0.9679858752866254	0.9671627632589394	0.9357454435108304	0.932884437238084
ATP6V0A1	2.6018766627439303	4.41392662311919	0.2795692896970639	-0.9179391305854052	0.217891759109593	-0.173917239180486	-1.61738077269238	-1.0417583652446898	5.199629650285281	1.38320482091807	-2.69565787085597	0.8018924288438121	-0.658355521477468	-1.70230379520789	-2.05540730738528	5.55560504198085e-06	0.1712210384986449	0.0088188243723949	0.425401497303852	0.512503359623684	0.093789094115859	0.0436296147372354	0.844620509363406	0.3002692634760138	0.7379355638103482	0.978167322035996	0.453561331719448	0.490116621026316
PIAS1	5.64039506233355	6.48999718628163	-0.178916836511085	0.103413732174879	-0.26599601076255	0.100573685311308	-0.8537885344120111	-0.489131047646317	12.9777875055807	-1.38028529814884	0.501066002413883	-1.60191691220688	0.632801868346444	-1.45610454983325	-1.56844610649664	1.17432383083215e-13	0.171955475393259	0.618063648538054	0.113742592456065	0.5289673268668811	0.152398174496043	0.121689884115258	0.8453069313882529	0.9404654058221236	0.4181199311881737	0.981510557374106	0.5050968220823541	0.6284456220501472
SLC4A7	5.348994898839879	6.09041330597322	0.0351794987430908	-0.422484025872551	-0.421432065200978	-0.177838960532757	-0.148343509127103	-0.425704003573801	7.14702828421178	0.185285721300558	-1.36701127764305	-1.70476277249192	-0.753776057782634	-0.154221376167406	-0.8784938047850269	4.95828436509316e-09	0.8535634971556499	0.176059625587623	0.0928173616564305	0.453563815648271	0.8779421066525459	0.382726279586137	0.986885855074142	0.7473503243598248	0.3817455013189231	0.9687978546446238	0.946210222583993	0.7880863584199423
APBA2	4.69719882207871	4.91512002501068	0.4795739671655329	0.3533877164818439	-0.671707794013077	-0.1129681642171309	-0.1994892610744369	-0.517105434188624	5.58170175045781	1.97410275849305	0.91559347345879	-2.05592830828052	-0.3698074663954779	-0.1869898029996219	-0.8706481594855341	0.0006890365125718	0.0529984066572658	0.36840564807184	0.0439132710579817	0.7130008796118841	0.854116980754642	0.3884021653834779	0.6994693737002893	0.8722441598841404	0.2850380605577133	0.987201407450329	0.9332524198660944	0.7898953671291226
MAP2K3	5.30611000514349	4.59429160622566	0.131823268887045	0.2625505477333719	0.208536025388195	0.3124402318121839	0.6170438060553679	0.0808636827011898	7.09376284644655	0.98790243664444	1.22494255889108	1.22429695971283	1.9177962519064096	0.8599241420998159	0.221712589973423	3.886104593710771e-09	0.326831468262206	0.224833440631015	0.2251560087446669	0.0593789814407032	0.392941269617987	0.8251961000344059	0.90368959693772	0.7905112299632386	0.5654574858582105	0.8697516576455974	0.6822389597722044	0.9463677897927124
EFCAB1	1.56242863463318	3.16308612132662	-0.0606944110196114	-0.195909568554998	1.28455504086499	-0.350959855828661	-2.33776616000429	-0.8610840752299631	2.01026925061145	-0.187168206400941	-0.310598622843793	2.98085133607693	-0.805654989771294	-1.43872993170634	-1.13703802306953	0.0502729573948381	0.8521186427378671	0.757072337110555	0.0040283836618901	0.423322935103282	0.154747864563819	0.259590588003584	0.986885855074142	0.966285521138466	0.1183627924300519	0.9671627632589394	0.507481627352254	0.7327431700229651
TMSB10	11.8194980307049	10.7423435011566	0.170340318182007	-0.263624866188733	0.0018413781326607	0.116709191988334	1.45063493663935	0.241284509477063	19.9046081224687	1.30128930240553	-1.23753237893306	0.0110523063751666	0.7252198383796621	2.3633386701681496	0.7463071230710641	1.2468403855689398e-20	0.1975540554801889	0.220172554387443	0.991213866453005	0.4707700928098089	0.0218562586409076	0.458051812843771	0.8578744316134567	0.7882589230809325	0.9963523730730516	0.9723236508480392	0.3288191639823672	0.8160333963623695
ASTE1	3.96897493439562	3.82510500342193	-0.003618356236588	0.147947872462181	-0.438739403385852	0.2193344892468299	0.170300368751294	-0.0471133695702386	6.18433516299289	-0.0219667507321425	0.580266320404191	-2.0424626373259898	1.08224928543793	0.228976380879686	-0.114489101396503	1.41737106004136e-05	0.982540774217052	0.564503398310671	0.0450240620293765	0.28324766978563	0.8206887880897242	0.909294409301545	0.997957036517988	0.9326379058126868	0.2859879363960816	0.9555366888177578	0.9186413883701255	0.973633963622819
RNF19A	6.33410096459612	6.223211373123929	0.0894183509651957	-0.446178464615488	-0.0286928721791087	0.239548968496098	0.6606593929346519	-0.190428560462818	6.2735128874974295	0.473083968424029	-1.45636567191728	-0.1197397827999059	1.04368065129735	0.6099206362757571	-0.364799471443109	6.500580789940819e-08	0.63773798831589	0.149972218953116	0.905053866665972	0.3004096957746099	0.543947238620061	0.716394207924252	0.9621994569667318	0.7219494681540367	0.967981648029331	0.959575004153046	0.7737815533076441	0.9130201170996544
PEX3	3.72292418941804	4.436955761682481	0.0489138928637312	0.1935015727803	-0.0281843137030969	0.404460008993769	-1.26515447373363	-0.3315568134885679	6.471176069132321	0.262680218365898	0.6666170717168229	-0.118029118479513	1.79119519781788	-1.5386609219063705	-0.7368280759233059	1.40705148077055e-06	0.7935927608815492	0.507780923277479	0.9063933539171558	0.0778583697845919	0.1328610335482009	0.4641232367417299	0.979564703586422	0.9155622727977688	0.9681700247629808	0.8697516576455974	0.488649469401079	0.8184585114445605
GABARAPL2	7.128760512865799	7.06500151117274	0.0189588939683481	0.0098042902633344	-0.0794089332307099	-0.00514618875444	0.201654082400107	-0.1070586167374439	15.0532768426387	0.156261135192573	0.0504177545714766	-0.5100986302809699	-0.0344434577707835	0.367428799506948	-0.3654805458053279	3.9896720276455196e-14	0.8762834934046559	0.959958107351103	0.611611672550556	0.972624493026096	0.715216558534348	0.715971555967782	0.98900315521063	0.9961313164898769	0.849365943452674	0.9993053441085704	0.8678144061937663	0.9130201170996544
SH3YL1	4.68745465370533	5.35705640693636	-0.108654725204184	-1.25227819472325	-0.330591124051372	0.8484846046476421	0.1281169036124	-0.101660694906776	4.65918563831037	-0.404351770754184	-2.90066735065861	-0.938355191654342	2.55439832074993	0.0970354372510416	-0.149640490121036	4.428105583053421e-05	0.687219331897119	0.0050201322806916	0.351350443265354	0.0128492602390527	0.92308657342109	0.8814965227977741	0.9703328598073928	0.2360012317634565	0.6821130593187883	0.8097928539893348	0.9669473703371804	0.964812707905394
FAM136A	5.1631169885478805	4.43838563767402	-0.1263514223545069	-0.0155482542943498	-0.146708847617773	0.0737061378848257	0.867461309868347	0.691191691058371	11.7359737454237	-1.1083492872233	-0.0926874705981971	-0.981921947039073	0.52425044813841	1.81812802199468	2.50809827005242	4.21467130083076e-18	0.271559448216283	0.9264204445919432	0.32956881685674	0.601784461457578	0.0733852673948519	0.0144938069789948	0.880297344643718	0.9894247496370578	0.6644915618269656	0.981669206901287	0.4371063503849015	0.3663834663915583
VCL	3.9376325071351896	3.778872622439121	0.589330605957276	0.44912199837233	0.246295030002033	0.150714370569403	-0.516495074834345	-0.6511178789267429	4.03445387265093	2.35173558807249	1.13782385256071	0.762089961594772	0.491764398159538	-0.459524143418147	-1.01409352076849	0.0006706543599788	0.0216153157963194	0.260363348766327	0.448692134177205	0.624558774444379	0.6490321059511371	0.314696496159266	0.5950978713870403	0.8148663020472519	0.7525359086559892	0.981669206901287	0.8344908150580942	0.7591414064610396
DEPDC1B	1.69990472275893	1.79654636723553	0.026552309707123	-1.18180493806804	1.02466913250869	-0.211353394160521	-0.122622275256118	0.4230654143494229	1.2997734629898898	0.0759429815023492	-2.128354729328	2.32479049877812	-0.480307573459075	-0.0775463573718248	0.503580526677242	0.202737465791891	0.9396856540828727	0.0370269051913511	0.0230333930352332	0.632534096715823	0.9385074480011693	0.616212491247994	0.9939624393044316	0.4821965475776877	0.2163880844771267	0.981669206901287	0.973610959992498	0.873573161413654
DAPK2	3.9834333297553903	6.281533481635179	-0.0807614296878933	-0.389603844452497	-0.590008487555385	-0.2064075759596779	-2.05329811673776	-1.2318593730397198	5.576606295716241	-0.2656392094909849	-0.778803732069554	-1.47062821494518	-0.5382621001665929	-1.56304444679547	-1.76456390157218	3.8732734417171095e-06	0.791312017799687	0.438947115442316	0.145937432887772	0.5921384328004691	0.124357808566712	0.0822191369202896	0.979564703586422	0.8917346642389165	0.4669788756541542	0.981669206901287	0.4816458674647262	0.5684293393711508
NSMAF	4.40555797990877	3.76594112717982	-0.0132258446315866	-0.0833755058120805	-0.048622085895262	-0.0471919617447929	0.8181216137415009	1.17894358455783	4.66686339323744	-0.067486900056535	-0.271479462961059	-0.194550722274189	-0.197009831403583	0.86297453828558	2.42174528067058	7.35502358668755e-05	0.94638934556014	0.786923080845184	0.8463165868911899	0.844405208326939	0.393526930139852	0.0184210807298825	0.9948978162003776	0.9716340250210724	0.9460206473166336	0.9955552240662536	0.6825511842746085	0.3867673020912574
ADSS	6.024531528146929	6.58935224288873	-0.350293420056865	0.0952563632379968	-0.212807429993439	0.191396738879322	-0.434404860452434	-0.332133051478116	14.2826769279705	-3.04864696623707	0.522787542361194	-1.46434184127707	1.36706214723035	-0.810182833878473	-1.18428182137715	5.6980647662322805e-15	0.0032629614007366	0.6028848570894271	0.14765045761565	0.176048312947433	0.422077801664524	0.2405835018708099	0.3765064613940576	0.9384442146865868	0.469173094332864	0.9307528396302048	0.7008259642894773	0.7227159967672713
STAP1	1.56160900918914	2.8078331613771	-0.253098432864153	0.7387462582072429	0.3009670177951339	0.0884884649332757	-2.5267548112352003	-0.708930874518885	2.01778592118564	-0.7793287869485559	1.33126209214182	0.718531463419071	0.2096614533844889	-1.66428200315362	-0.902292084575658	0.0491693050630409	0.438576439790579	0.187517323502739	0.474923208197611	0.8345593272562221	0.100737037310866	0.3700617227278129	0.9318691031124908	0.7616219734457006	0.7692136575627482	0.9955552240662536	0.4597098962712087	0.7848300164439104
TIMP2	2.48988181506251	2.8464372164980696	-0.0882751769596796	-0.211233814541385	0.9523684000310352	-0.492976206397027	-0.405322097914363	0.0595273614870417	2.77103219591401	-0.352667301734772	-0.500743939300795	2.8764331792211904	-1.5190696458136002	-0.34283264356103	0.095480153208563	0.0089033321809503	0.7254274808554592	0.61820481229665	0.0053468348829063	0.133318916939012	0.733125136384613	0.92421645326157	0.9727585467074308	0.9404654058221236	0.1300945571817783	0.9128363342514122	0.8763995985727551	0.9782234151626912
RFC1	5.76539534886992	6.29437673305369	-0.277839539859221	-0.0779538399818671	-0.12846726526855	0.26982220647482	-0.283262269486313	-0.523142561978359	9.17017817093463	-1.51922981450604	-0.27037388348613	-0.549613544045937	1.20484584715262	-0.348162996073833	-1.18607909736798	2.0763893011061893e-09	0.133285074071355	0.787832460163913	0.584363984686734	0.232459626642654	0.729589075870702	0.240180908593814	0.816583316066144	0.9716340250210724	0.8338811426674876	0.9456056541568412	0.8748408809636632	0.7227159967672713
TBC1D23	4.17484536504441	4.51366684747729	-0.1131703195064719	0.400211426285484	-0.4883459890808019	-0.20728960892896	-0.362999604709233	-0.159488920708048	6.64865898093369	-0.647770557744982	1.4410424636449	-2.13300810742195	-0.949327229572417	-0.450858751568114	-0.369800527134082	9.88426274852009e-07	0.519286619430156	0.154961966497406	0.0364897383985146	0.345842667497752	0.6548010478965811	0.7128564365946709	0.952427728879764	0.7270928854863045	0.2640230719102678	0.9606932742676842	0.83756695733857	0.9122334820180404
CUL3	4.75880140307059	5.030589839475731	0.0380963713365098	-0.5759238804972281	0.086458299947147	-0.0552934851792849	0.360744651769067	-0.198619946841828	6.454352705869139	0.2326705245024069	-2.12781109394019	0.397509029388736	-0.2667392894012639	0.4158234470450179	-0.454993058666386	7.321782324096059e-08	0.8167517029806021	0.0369614931068197	0.692267382213859	0.7904813022808109	0.6789522861776031	0.6505454140282161	0.9836300734698696	0.4821965475776877	0.8881155842114093	0.9934690552938978	0.8495183483149034	0.8901463753106801
MYOM2	2.59120679153768	2.68174420246662	0.415233219673988	-1.02261507602168	-1.12608217421831	0.500565589099898	0.598985964189947	-0.3249483071438789	1.84331380687098	1.29248078654234	-2.02793150210767	-2.63619270479336	1.2148788649894298	0.373561008691837	-0.384834355008364	0.0714249617115464	0.200676787185173	0.0464565151492884	0.0104010214988893	0.228572982115806	0.709943472535102	0.7015451280113609	0.8600257151139012	0.52081861533978	0.1631603532012693	0.9456056541568412	0.8647748123588324	0.9089123095223366
CYP46A1	1.45746898600618	2.9017784800537503	-0.1196598295024949	0.422005273781965	0.8170523409385191	-0.533032356225151	-2.55413521408366	-1.1812474371214	1.97151959338496	-0.331372004531955	0.629684497902011	1.70594479071102	-1.08784797914553	-1.65889518768511	-1.48344535130418	0.0548235984580827	0.74142448202614	0.5309970997950261	0.0926671653439901	0.2805197350595769	0.101694569449174	0.14260379143057	0.9744084188248854	0.9219365259302178	0.3815269327565563	0.9554100977762306	0.4609267113552922	0.648928477096268
ZZZ3	4.23586168587544	4.1348306644785895	-0.1108776182549109	-0.0035874856994229	-0.2453639017340549	-0.0181182048577432	0.391064933087664	-0.340167621994255	5.60585274819803	-0.5931682124166011	-0.0122528699766151	-1.02205941966863	-0.0787507180092242	0.447915008302969	-0.714751974067238	8.638336780370931e-06	0.55501138089616	0.990264778225142	0.310330308572676	0.9374631232815528	0.656863830580853	0.477572619586581	0.9533565660480572	0.9986749280290396	0.6486300820665613	0.998994108147903	0.8382916323182893	0.8206604635175982
USP2	1.3014993837471598	3.43933636671671	-0.1275837044646409	-0.128589840661119	0.8455676953953409	0.3631644662206239	-3.3504078976139	-0.6400006282915	2.3907716705064903	-0.3581574719928529	-0.204488960510959	1.83447410370817	0.7885564012500308	-2.0957162529545	-0.791305285971921	0.0221414874968331	0.721369416982654	0.838574145602062	0.0709830241998217	0.433085072695166	0.0403720555362715	0.431477929360568	0.972569016851778	0.9788888904260876	0.3457185703383648	0.9671627632589394	0.3866371715639193	0.8089854912075577
TUBG2	2.47315527905271	3.8025890990349103	-0.0070432333756785	0.646070833854495	-0.147403532762455	-0.01613582000801	-2.24471241977418	-0.114550693348858	3.76708958227636	-0.030172393219437	1.6778824035479	-0.48066761678199	-0.0540542546538093	-2.00577288704647	-0.2051723061738219	0.0004691635086438	0.976020780456631	0.0979287079949427	0.6323170659178261	0.957049941551857	0.0490321426053702	0.8380450528014921	0.9976726760910968	0.6494996257853419	0.8603447656684062	0.9992689803346404	0.4049923141629596	0.950877491898478
RPL26L1	4.89887890797166	4.27515123816635	0.270922992552771	0.0575975268686624	-0.0221528363371043	-0.3050638899226239	0.721850467855295	0.280699750084292	7.44096892921919	1.61614889753277	0.2256436614424419	-0.0996529757702411	-1.45091776967074	1.00894955101941	0.683487792382558	5.45304219695633e-07	0.1116249211112459	0.822759986379698	0.920934475231203	0.152032573016524	0.321055733450769	0.497292205626051	0.7979133933590692	0.977698784596568	0.9734151911537028	0.9248998425271048	0.636732955903007	0.8268410859120268
FLT4	1.17356221788461	2.60593500179326	0.157121146326007	0.324433493409923	0.627543308422828	-0.0548867125171676	-2.51758009703449	-0.8367887441222129	1.99193909193746	0.510318973590113	0.596167611993509	1.5383107854839702	-0.135681060284026	-1.77554605683593	-1.1183142757542	0.0519984630166412	0.611537896144494	0.553025973420789	0.128678360006463	0.8924750545708579	0.0802997285693791	0.267346301468663	0.9590046064019244	0.9289532559425826	0.4422680212915475	0.997653054422944	0.4398038373456629	0.7361322719351346
NSUN2	4.3195033815917006	4.899498175121769	0.131155349614205	0.0727250155559464	-0.8667882292859109	0.185052852500784	-0.571389123230068	-0.0629930376109668	6.421128665503759	0.653481608743379	0.2291642564759849	-3.25276884572411	0.742017811964985	-0.633142046892116	-0.130432981323618	7.55047303365337e-07	0.515623125046979	0.81952581777614	0.0017711425279658	0.4606610360129171	0.530086050743778	0.896644532061729	0.9500477483869068	0.977070905309852	0.0941832543446596	0.9690069338927694	0.7640030268727049	0.9689880871027322
FBXO42	4.07878232354699	4.38300970356804	0.0786749333534302	0.0565300708620987	-0.406002139841711	0.0635520350595302	-0.385602281870997	0.0082498442805808	5.75282281296879	0.434884457761737	0.1955084839428939	-1.73522881942505	0.2849703284974489	-0.437196504679024	0.018064475114706	1.68875835024843e-06	0.665011223724037	0.8455845933397191	0.0871771179997659	0.776521146472924	0.663918540704734	0.9856415368532452	0.966306936609066	0.979776706129056	0.3734784922633217	0.9934690552938978	0.8417948872504413	0.9967816567335682
MFAP3	2.44797167729393	3.41015453680947	-0.197698330738739	0.3962124530441239	0.1303783242144719	-0.0066809113287893	-1.7589029535192902	0.0464423510291943	3.29674134982489	-0.810815772647966	0.9769230251554928	0.4131672257948039	-0.0213842312263585	-1.51601576701981	0.0810907805347028	0.001987250021577	0.420367193644367	0.332022325182786	0.680790676239239	0.9830011996955992	0.134664659967874	0.935604625686119	0.928258343980534	0.8584350641329007	0.8823029785191049	0.9993053441085704	0.4896160378574717	0.9819743769296594
MRI1	3.9229755467428498	4.43204012512695	0.1045764415213259	-0.406990412730179	0.0983582110053266	-0.0511710915300516	-0.208474506725696	-1.02472446398827	6.39850352177764	0.5733567127157551	-1.39234128853526	0.409953052084879	-0.2231873209357449	-0.254041030721078	-2.220723924741569	4.09136031121563e-06	0.568271835362803	0.169625789882315	0.6831266338752359	0.824082013234265	0.8010530506465551	0.0301794095568562	0.954159388430427	0.7401035748465112	0.8833038284943773	0.9955552240662536	0.9095807260672656	0.4537719623643106
METTL1	2.6909023100537404	2.65401970581508	0.24253000268142	0.9817739722765408	0.3850339649427029	0.4139105985215099	-1.05791364771499	-0.910179321995898	3.09014871190486	1.28910622820796	3.09623296936238	1.54623984002227	1.70284391666181	-1.12401287388867	-1.84329684601268	0.0034196710778883	0.201956899577897	0.0028473939996732	0.126803154690177	0.0931855726972596	0.265052212685632	0.0696094086439344	0.8607596565088971	0.187759652143735	0.4390282700109104	0.8728839782221659	0.5958398663073701	0.5424609085427137
AGA	4.66895432244449	4.974153578535071	0.12567880750503	-0.0232433463523856	-0.2279112453655919	0.427648481970008	-0.474556502364552	0.1255307595108939	8.90596670905643	0.898753624492911	-0.104674270170935	-1.25723254299094	2.49366790356293	-0.7245589970720591	0.3658125298938821	2.13627276458977e-08	0.3719096262998099	0.916987987327933	0.212909184352087	0.0150933426629371	0.47382869522831	0.715791024965621	0.9199403513938312	0.9881032878058612	0.5520850827214666	0.8097928539893348	0.7321055027970003	0.9130201170996544
PI4K2B	3.32121259550561	3.4792021892804	0.0729018248154928	0.0558729370861914	0.128128281674219	0.049178691090634	-0.368003271096344	-0.237841466855934	3.72837173630278	0.330804042343695	0.15809183325562	0.4450309436965661	0.178696656805213	-0.3449354930512269	-0.4249594044912009	0.0006759007706795	0.7418170384357371	0.8748503061942091	0.6576997606181479	0.8586995495001439	0.731534235726133	0.6722098411978491	0.9744084188248854	0.9831834117025088	0.8745324002013793	0.9955552240662536	0.8753838650046798	0.8976519702042481
BOD1L1	5.306490980793621	4.95864464749404	-0.279053950108082	-0.136793951017453	0.0544738331755687	0.0095946058417605	0.717946273119521	0.271704249789078	5.8215633396604005	-1.55154539946997	-0.455966957950965	0.233582060274765	0.0424674063249245	0.7562224251419699	0.592841443155644	4.13831346190105e-07	0.125545638759069	0.649854814853772	0.8160201687857729	0.96625070836848	0.4522610634900129	0.555230813827615	0.805223299091981	0.9505099411328216	0.9361282632626894	0.9992689803346404	0.7192453584438243	0.8493193742974848
MAT2B	6.17001707573025	6.24348840372484	-0.173870389497478	0.320391989685039	-0.456153928219135	-0.0891624617192597	-0.0579998530588611	-0.0930836764780219	11.5573098581125	-1.4907421831427	1.7207946885723	-3.1150331921130494	-0.62637909965649	-0.0967344947326363	-0.3096685741162709	9.39634954617046e-16	0.140789920360457	0.0898189185165664	0.00271017141563	0.533175339701323	0.923233134651722	0.757749951863856	0.8243642919073438	0.6329640736058865	0.1050613590781139	0.981669206901287	0.9669495570013454	0.9247485947977298
EDC4	1.81536206578752	2.12845151503606	-0.4507798039415189	-0.610994392213891	0.7529284440343459	0.604444570360961	-1.07026456439257	0.011142700788852	1.39011099652961	-1.40845333308341	-1.26246709853416	2.04308615387905	1.5748064954270602	-0.6662467097068571	0.0140645378957943	0.1708270920983799	0.163781075086729	0.21122984350425	0.0450812123080247	0.12007344764618	0.5074780041267639	0.988820380674922	0.8418336519739418	0.7816737009521466	0.2859879363960816	0.8998642613831911	0.7505533357323968	0.9978326443241132
TRIO	2.01584098228193	2.18172162121301	0.212862417533141	0.153681379734858	1.05564648817096	-0.8313054337658721	-0.6348945244550639	-0.0213885214052157	2.10027325000972	0.829516581212619	0.3524422885082239	3.13330310841905	-2.48226286140329	-0.529578109546244	-0.0331204147424297	0.0435607478603695	0.409708332100287	0.725640764185215	0.0025372831398681	0.0154956249128784	0.598770889383095	0.973677528246617	0.9260882215429448	0.9617597569543996	0.104374106921167	0.8097928539893348	0.8076322513239116	0.9947338025678296
VCAN	2.67058128681056	3.35545145909567	0.280009650425103	-0.213229389708197	1.21127610153596	-0.307107695638792	-0.9866372333691552	-0.815687715384157	2.5269851139507	0.928607677030938	-0.430328175055544	3.1011462213197203	-0.7921969841987121	-0.658002805929832	-0.996856180379846	0.0155430302225347	0.356442921945671	0.6682983524646701	0.0028024903883779	0.4309704627374299	0.51318686581396	0.3223411002177899	0.9187502393961894	0.95383082757377	0.1050613590781139	0.9671627632589394	0.7546262699156174	0.7625006966418363
CLEC16A	3.2487612150853	3.69413481089741	-0.174322866482293	-0.5346919738831729	0.293772799041591	0.370535983313866	-0.477474309173367	-0.246102000435348	4.929756762318259	-0.920218857099082	-1.78720818757483	1.21263883366127	1.5902111743819	-0.547689141449508	-0.524356406154878	2.7095510063175897e-05	0.36067179538688	0.078562830513279	0.229403551344833	0.116394085575118	0.586607587160198	0.601804436271077	0.9199403513938312	0.6133398528390528	0.5698362163515621	0.8998642613831911	0.8009115308283602	0.8684266548721871
MSR1	1.9141994333085304	1.83076372883988	0.111412256970674	-0.505087792116172	0.779931086493641	-0.528106599125277	0.442732046377995	-0.0940783288563945	1.01585253585566	0.27576676522612	-0.7271292939917751	1.4398994796303202	-0.9921437166888192	0.225491476325408	-0.0884473495702584	0.3144365121856179	0.783591756679374	0.469624286900533	0.154528938641567	0.3246440055007	0.822277240267596	0.929779032651121	0.9780311141201166	0.9019616579625658	0.4785111399786149	0.9599991459081348	0.9192827784191704	0.9805700248494936
CDH1	1.60002398755499	2.5644518996103502	0.0298325999836605	-0.642000720826525	0.890078185196596	-0.0502638859652936	-1.1972450853973	-0.504448399666818	1.60433037202233	0.0866003916779282	-1.00800448122025	1.93728707422787	-0.1098152944388109	-0.6987224593848671	-0.609972096321136	0.1154468985313569	0.93125726953638	0.317028785435294	0.0569736087562464	0.912882447932503	0.487116272967919	0.543920344313014	0.9934890520251828	0.8544786353501183	0.3155872785945228	0.998994108147903	0.7388842342771806	0.8454900691683227
SKIV2L2	4.788235796675821	4.81875738790548	-0.1260506816705039	0.22430021919246	-0.116374237126919	0.0250040213781451	0.0135545757304202	-0.164574012261428	6.18076839157151	-0.614244561927527	0.697228249179903	-0.442458157640859	0.0995187903606606	0.0145554073901259	-0.326029537239099	5.63690847854676e-06	0.541098883218332	0.488691825863837	0.65955383352435	0.921025839769466	0.988479910913504	0.7456285869498309	0.9532842401161664	0.9069615584903656	0.8749091711110641	0.998994108147903	0.9957029756959596	0.9211241306016636
DNAH5	1.7048118772386598	1.51010792825174	-0.285467325272149	-0.102400328185849	0.9614316349320732	0.0113320116735349	0.0395114774738153	-0.8609717062979529	0.905802416374282	-0.916168961548986	-0.167884860361542	2.308206517887029	0.0268260498271611	0.0242365816284756	-1.1294800264821998	0.370469443568371	0.363048806441587	0.8671930058038171	0.0242080603161784	0.978680610817305	0.9807347911227712	0.262827447925738	0.9199403513938312	0.9822465331924062	0.2207625305082794	0.9993053441085704	0.9929843327618538	0.7337507523878968
ZFYVE16	3.79149082640522	4.85852128800267	-0.228851271529211	0.311576216118024	-0.2465040163815499	-0.138959750774593	-1.13255735025661	-0.991306680964512	6.35384038381091	-1.16293051234372	0.9622291491671948	-0.941625949366749	-0.5524048350199791	-1.26323619434752	-2.04174541734758	1.01168964225138e-06	0.248874280965001	0.33966627399632	0.349669487173686	0.582472984132557	0.213346020261232	0.045288539991799	0.8711014971056965	0.8596057591632374	0.6809329884351547	0.981669206901287	0.5534450749674827	0.4936594881642434
FAM65A	2.69768765417158	2.4907716887848	0.3954719521293279	0.2374786653161339	0.469729951134109	0.110396944865681	-0.531847143656396	-0.176268429135155	3.0088137007752502	2.1138738610211	0.7781220175507471	1.92939266644918	0.466896214070391	-0.5711107288024	-0.3544689883577561	0.0042545660077709	0.0382468095219457	0.439157397025962	0.0578467016326904	0.642049646098674	0.5700186844499371	0.724069345862726	0.6693451411551781	0.8917346642389165	0.3181775332834543	0.9825975988501487	0.7902411183774797	0.9146574657766507
RAI14	1.57368607588092	2.03271350498243	-0.0459818695292826	0.3973954909567971	1.07093350833562	-0.264885873825944	-1.35624574667714	-0.481923421011925	1.50021929281719	-0.147805838724172	0.715216402912603	2.64190455908786	-0.6496448468164101	-0.913894759499202	-0.6436570146225021	0.141698444590739	0.882962570881248	0.476902714910622	0.0102788763181599	0.518128962698834	0.364189007359911	0.5219489937106311	0.9893418346868892	0.9040359571439388	0.1630492492658112	0.978167322035996	0.6652308676536712	0.8354115153065783
PNKP	5.47665570535772	6.01088524621788	0.273300606530542	-0.0514000574754847	0.344893946059839	0.1122794965772619	-0.7878180645314979	-0.303558908903109	9.83335151202442	1.8512194483376003	-0.2101544076108739	1.78665365885128	0.6070747399543791	-1.12947019074906	-0.839943861275607	5.2636368756554e-12	0.0684958516341092	0.834172911589557	0.0784143333507001	0.545794350711189	0.263552037461738	0.4038618747369319	0.727042588738116	0.9786740210464022	0.3584189457283263	0.981669206901287	0.5942672147194812	0.7973564977829559
PHLPP2	2.45557547621926	4.31010002362967	-0.1056629361155659	-0.15853279675009	0.383516906305517	-0.216011804505161	-2.2589062379647995	-0.715130111877111	4.780539886501269	-0.410615460420229	-0.378043546964562	1.11827741651273	-0.655666932403514	-2.07062766292803	-1.19777173238302	0.0001911434698323	0.682655237437374	0.707324896137277	0.267529025567461	0.5144343767157129	0.0468932059544276	0.235948976364928	0.969599989476308	0.9603877755393792	0.6077132753810297	0.978167322035996	0.4002697945860459	0.7196843778155991
SPDL1	2.66205851016867	2.97972992562473	0.224478297935719	0.0260228228286146	0.0155681173006508	-0.0847721767350016	-0.596707344221147	-1.11997430751355	3.24474643183114	1.01975622882007	0.0719926381636806	0.053731737468094	-0.300538973236767	-0.573807310030945	-1.9757402834875	0.0024485710086356	0.311497385925328	0.942817023361348	0.9573053045170308	0.7646697789144351	0.568374798637281	0.0522232580880163	0.8962232275240113	0.9920685933863737	0.9860446360596836	0.9934690552938978	0.7891815365416596	0.5137986981733983
STAU2	4.49191776810408	5.523716144642821	-0.217711449248401	0.107661380729172	0.0171627274853105	0.0882944202881238	-1.13084928126892	-0.6438079011033969	8.889431465722991	-1.2669921493726202	0.396605059634451	0.0773804718132622	0.416874698419569	-1.5129366567141298	-1.5663365204765298	1.98834898443904e-08	0.209478233646106	0.693268556456837	0.938547860590745	0.678118039873896	0.139603377852099	0.122765029210175	0.8658780888762008	0.9582722367406792	0.9789596241849088	0.9843058778450025	0.4923843682692476	0.6284574470276874
PQLC2	2.37265338604693	2.31041443380007	-0.0748076824100249	1.09155864731422	0.274019662864378	-0.0818442549869265	-0.96395230992127	-0.1534285259637309	2.54107250186292	-0.372832991314171	3.24351047272	1.04838071780862	-0.317921932387539	-0.9682206211646592	-0.299847993443175	0.0142823440317424	0.7104784968775759	0.0018319976458413	0.298250442710027	0.7515253847176391	0.336406868208011	0.765202861275785	0.9709792854350068	0.1557704075662868	0.6368027626674966	0.9920004035093382	0.6472559257235433	0.9272812626011284
CTNS	2.38508484784108	2.45235113938146	0.447842428449971	-0.156857467983686	0.330459372918271	0.147907620123899	-0.492910045063084	-0.392879253018555	2.84679350106763	2.15405712171989	-0.462940984521392	1.19811238274195	0.561707008960345	-0.49983955423725	-0.7399854717854341	0.0075454558374886	0.0347921217192342	0.6448949271682961	0.234982259820788	0.57613975609042	0.619348258417193	0.4618738180069799	0.6643452482877388	0.9484774141488376	0.5758827278257214	0.981669206901287	0.8192393737874227	0.8172267255837458
RTN4R	1.68395389288696	1.90059326214933	-0.0221089747405743	0.476465594509856	0.3614700073720829	-0.16875046729534	-0.897918966081011	-0.2901731215527239	1.67005573033054	-0.0847318088605628	1.0373164373908002	1.0324061257286898	-0.4898186825360079	-0.7350923041513979	-0.460533514684995	0.101614489206606	0.932736087222488	0.303259267606609	0.30563363151296	0.625851426964926	0.464800209151863	0.6466074788823989	0.9935179666461368	0.8473430751160521	0.6442544293911047	0.981669206901287	0.7273284411639218	0.8886981568861472
PHF23	4.15435555079465	3.3564436777741498	-0.101135792607643	0.3898775628964279	-0.0067643799936918	0.0445011223915329	0.7191703608073678	0.2507058050980369	3.94461452941884	-0.5254074387061579	1.2068092568931	-0.0260745799088049	0.177815497234321	0.7529274646657471	0.515830667582102	0.000273228190607	0.6010364891266441	0.231628045438007	0.979274048939119	0.859389685208081	0.4543339925343571	0.6076218075243011	0.9568502739877812	0.7961036182506743	0.992821318390846	0.9955552240662536	0.720552201834687	0.8709562832328499
INPP4A	5.32045929451001	5.82440382819303	-0.0978184214709384	0.503844990600578	-0.143131593001921	-0.4225088517457039	-0.606862457621016	-0.476307340185279	8.310939677088701	-0.538281708340777	1.70896907158057	-0.602447205073657	-1.84944124550567	-0.7375658429248301	-1.0874444436198	2.6857976909893604e-07	0.59211581296786	0.0931311066028582	0.5488516267025171	0.0687593193587474	0.466291490955358	0.2812664575296369	0.954710997355794	0.6379966862238368	0.8142121641287786	0.8697516576455974	0.7284270323024061	0.7426917885489521
RAB27B	3.14561298446572	3.34023018353716	0.0740810969747969	0.3976350200054919	-0.0071684475635092	-0.0426287166065344	-0.428575502551176	-1.3726942989318	3.4486877130862896	0.3139500224591049	1.05161247141279	-0.023472624399799	-0.145446659578402	-0.382853326221042	-2.17392882642432	0.0015813552045224	0.7545139438543009	0.296750867648163	0.981341070584362	0.88478326773599	0.7035144037223069	0.0332845800480554	0.975116175788644	0.8427746545682283	0.993803979488934	0.997653054422944	0.8614464565488635	0.4627368445705263
PSMA4	6.9234398952805	6.82174225844473	0.052730623810737	-0.0405182356254968	-0.0763550967687451	-0.19107256288691	0.3175974406769979	0.214438736288076	10.40298458852	0.36390929553454	-0.164632324107769	-0.397384216057071	-1.02604831444745	0.441492149203342	0.6017953688002751	7.539809923183681e-14	0.7171021266145821	0.8697190643947719	0.692352446591222	0.3085169911162669	0.66028762393871	0.549305304074636	0.9719238501000932	0.982285211297286	0.8881155842114093	0.9599831163120396	0.8401132100195812	0.8468812478332874
LSG1	4.31082813192847	4.3722979856065205	-0.142419548558518	0.465772076397553	-0.0141869127746937	0.35927302768254	-0.57409714442661	0.3976675354267709	7.85964149233067	-0.8355611243937869	1.82845520386928	-0.0638446347831005	1.71759153016776	-0.815496421784007	0.981458795991389	3.61010129658896e-11	0.406285904244422	0.071803643792072	0.9492785379079158	0.0903564234589337	0.417594368517508	0.3297954153555399	0.9260882215429448	0.5982470230198295	0.9827220191410168	0.8728839782221659	0.6978269635627683	0.7666996136437705
PARP3	2.5240001613604903	4.2578326123608	-0.271397013705116	-0.2795010424928139	0.368048565892517	0.146920366510682	-2.21386754364105	-0.334109098410002	4.58533248245104	-1.03410153071939	-0.6700653899654929	1.06529657914316	0.44845063779817	-1.98111242961659	-0.554739881590767	0.0003204020264149	0.304780184957966	0.506317882744173	0.290603664521538	0.655356349010118	0.0571874816594593	0.5812338407538841	0.8924947348075134	0.9154408147829914	0.629261325067651	0.9831590314404834	0.4126275672334492	0.8604282947205772
TNC	1.35633617421666	3.7700436207514714	0.22328111175863	0.242302674485397	0.98832567946379	-0.7013711125707189	-3.3555190651081497	-1.7075127204675702	2.97089430209284	0.7282172014513231	0.4406944129414329	2.45398566300235	-1.75649517265317	-2.39925015567183	-2.33600924080614	0.0049184802258508	0.469052127319852	0.660811896912626	0.0167082558816825	0.083468867801572	0.0193624720803483	0.0224039857546226	0.9368867280275824	0.9518538542240894	0.1926142756697331	0.8697516576455974	0.3180276121827633	0.4108755140944861
THAP3	3.61024948237978	2.34029226490816	0.0167542902371538	0.475444975035821	-0.0100995665835219	0.0112276628088946	1.07471048499202	0.264852924794785	4.06081639967436	0.0958612235795436	1.81624134807791	-0.0442253529451978	0.0521486358739911	1.47635284742074	0.60153413446834	0.0001272860807531	0.923908663705246	0.0736773375602059	0.964852512078019	0.958560941271108	0.144398605244744	0.549455608582325	0.9934628145867732	0.6018253427062765	0.9890155961689564	0.9992689803346404	0.4958529169274351	0.8468812478332874
FAM65C	1.6608272817070202	3.49527687318307	-0.224353597239744	-0.123779748324873	0.91588654883458	0.1702612778339599	-2.43925505695913	-0.979503873152789	2.60619840353216	-0.6795372012971259	-0.2108970524368839	2.0297059194788	0.395807516315928	-1.65467608256747	-1.22767717275643	0.0122042963085036	0.499162394231015	0.833589319619177	0.046308142427897	0.6934772843798399	0.102689952747361	0.22374729854892	0.9473932600123424	0.9784190744881076	0.2894513019590582	0.9854677147282608	0.4609267113552922	0.7114609348487353
TDP1	4.03939221482024	3.45043731773202	-0.1486054363422259	-0.0572120624775209	0.142691809155791	-0.121943413390291	0.858053982344798	-0.0427225006224043	6.38704821258675	-1.03363336094237	-0.259429877221994	0.775855751024844	-0.691594341425542	1.31994332314658	-0.116706862735758	3.4835244681113298e-06	0.305068557474547	0.796394998600948	0.440572791153082	0.4916854428201479	0.197011422649257	0.907522586120682	0.8924947348075134	0.9726624100046496	0.7472341215623449	0.9760206538042712	0.5413064074602423	0.972892993131874
AIFM2	2.39427930751167	3.69539028414632	-0.283621858823104	0.176865832853537	0.214159913953382	-0.276076065569792	-1.6866475280947095	0.0017668599692592	4.71743316366466	-1.3637112083091	0.504653825580058	0.7685236299293899	-1.03112405665242	-1.8388224405279	0.0036949860523348	6.76052753835791e-05	0.1771089399780969	0.615621016710324	0.444800758310141	0.306131093327758	0.072481983062428	0.997062961288412	0.8476133106077609	0.9404654058221236	0.7509306351901129	0.9599831163120396	0.4353882196673141	0.999400740799053
SPATA7	2.20316084297821	3.919427787525	-0.136858743635549	0.0906274866682562	-0.2422821940079669	-0.0999393379086628	-2.1339452187522	-0.58056630825698	4.4481875753781	-0.566541253086195	0.227358123382258	-0.747981107679438	-0.326178041770799	-2.03811650984745	-1.03441690803967	0.0002968744665419	0.572864655875408	0.8210199918109241	0.457031220671746	0.7453193403116509	0.0491462089706164	0.305011009189795	0.954710997355794	0.9772973589583192	0.7558253262559824	0.9919419868270642	0.4050503541147884	0.7538332152611121
MED17	4.80723585759052	4.62542592925583	0.0703735549215959	0.0074397225348182	-0.5756621201560699	0.024307520170903	0.59727610913867	-0.363074528718756	6.479492615325309	0.4183030596389	0.0273952611818084	-2.58426785433202	0.1154103245074589	0.7256447114733828	-0.836008566396043	1.76194675591109e-07	0.677035813225631	0.9782257508673092	0.0118862175727345	0.908455552900612	0.471389076597185	0.406132259955937	0.968829517888566	0.9979489862893048	0.1693393707992108	0.997830564833498	0.730998976335235	0.7986679632918313
RETSAT	3.3594329932351	3.0958704357171203	0.0650930655975332	0.195445930981975	0.248890822172488	-0.23403261821759	0.171173595100203	0.161342547841835	5.09868979568786	0.405491135858742	0.7713189206270258	1.18582129979889	-1.15903103438027	0.235020763421008	0.404411147352376	0.0002161942054993	0.686413245342539	0.444788479665392	0.239941491514033	0.250870929699528	0.8163627881024641	0.687677225962487	0.9699272571629594	0.8939390230321891	0.5815959229756914	0.95342014803011	0.9166659352762968	0.9040168263309432
CAPG	6.91357450850706	7.12568807622095	-0.00736066178265	-0.209052384503611	-0.186006377212531	-0.0536521328909713	0.0724604903486363	-0.0993161513336073	9.28126561994379	-0.0299133870512308	-0.5718245431733829	-0.577666615358299	-0.175945837241868	0.0738262968766248	-0.174023283240383	9.20592003138842e-14	0.9762224845140308	0.5692990828382349	0.5653695911994661	0.860851852642528	0.9413622088120368	0.8623567304617199	0.9978076836830136	0.9331750289028332	0.8229488327399777	0.9955552240662536	0.9744143441401438	0.959767868224318
AP2S1	6.660985330273419	6.109945738105361	0.162827586871793	-0.126770674520074	-0.0935461616974049	-0.3949114266372629	0.9149145634732512	0.246590995864226	14.0445731925172	1.24083733355992	-0.6406188912039621	-0.545471125023259	-2.42243987315116	1.68548125273513	0.7947253845733391	1.4800030514858602e-09	0.2203711935989959	0.5274117326696021	0.587450984150663	0.0187051577507732	0.1045694009066109	0.430608212229761	0.8698027447939843	0.9202670512062608	0.8354241372328594	0.8097928539893348	0.4622115331940202	0.8089559583695518
TG	0.9460824733641758	1.79522297356885	0.466218436393395	-0.569800324433069	1.35086477464263	0.174185286951918	-1.8263623161575704	-0.3647905261218449	1.1162915350598102	1.22882689686518	-0.8663753064231441	2.7486597404702	0.352960731020109	-1.0448219631797802	-0.407932772734521	0.27003284854551	0.2235051769534069	0.389296687156092	0.0076724669327927	0.7252047183961802	0.299911765956812	0.6845969859964511	0.8698027447939843	0.879988996112127	0.1455971221894942	0.9884867232867384	0.6224398192120216	0.9029780266099916
ADAM28	2.3885456903007403	5.18934923656751	0.177258296416053	0.2251169332692	0.0671318877917852	-1.30959372622769	-3.33349949884628	-0.575590850145623	4.5205971712599	0.6217220736341221	0.436478859311421	0.1730561813304819	-3.4320250280369704	-2.5656572733634	-0.908384973357888	5.51938185352797e-05	0.536227317853445	0.6638693140462839	0.8631170192114691	0.001016462103272	0.0128210837078206	0.3668375415875239	0.9532842401161664	0.9527718037663327	0.9515990347205752	0.6355109333196168	0.2770990255895035	0.7848300164439104
DCUN1D1	4.40299291767585	4.64776918848257	-0.304025335934966	-0.114158781377736	0.0404044123284058	0.0525691445675264	0.1088028921334209	-0.4992936749648621	7.6185222525078204	-2.04664207763902	-0.481546452952509	0.2112799460924789	0.286521461866177	0.153276407594485	-1.30871757900936	8.276615242843831e-09	0.0445238614932178	0.631712393525359	0.833292064697766	0.7753386195538879	0.8788289365007099	0.1952247531340339	0.6857265122684809	0.944176435247246	0.941583324206947	0.9934690552938978	0.9465613942200146	0.6888319246319026
JADE2	4.901208280795769	5.016982707523191	0.1005404345895149	0.151822537106982	-0.324903197412352	-0.430945842893558	0.14763005944013	-0.4158608501274559	12.1488464764876	0.785432252724018	0.7957122852144691	-1.88561169244787	-2.6565763417768298	0.280015249690271	-1.33826349552866	8.353621388271619e-19	0.434888928780915	0.428928255779175	0.0635576195509421	0.0097981817992926	0.7803035670683209	0.185203978977292	0.931655442909868	0.8903953880048482	0.3296322347464688	0.8097928539893348	0.9008503691682324	0.6815612712722438
LCP2	6.7052301924017	6.213741523253231	-0.115294587342598	0.004750875127603	-0.268336124178351	0.0547632863781303	0.604000678766452	0.5439504118992879	8.81625770021588	-0.754501196009208	0.0194111443731822	-1.40712994212472	0.2948531719760169	0.7737966540411779	1.4091976740547	7.410556331004411e-12	0.4532182094138811	0.9845696854972692	0.1640116143830169	0.7690076366346991	0.441827076658992	0.1632896943334759	0.93358099485617	0.9981974351615698	0.4913643654573937	0.9934690552938978	0.7128835642460521	0.6634727748429118
TRIT1	2.94251816913118	3.54329156011198	-0.0535542909375172	0.0078273574544307	-0.0345909604501802	0.272178609222273	-0.878019484386715	-0.403368613651162	6.70426873531916	-0.316921125092248	0.0310844815653496	-0.154842724664468	1.29908970328022	-1.29765710239505	-0.981994707217457	4.5500358178023405e-09	0.7522603672293499	0.97529190477177	0.877397362209527	0.198237424495843	0.198726740576189	0.329533228018039	0.974765264937248	0.9977168344755172	0.9563592813585682	0.9420810363063868	0.5419639286116421	0.7666996136437705
ADRB1	2.0622740180037	2.53720649025824	0.072117050170029	-0.0283684501521051	-0.598409036961824	-0.6202260283157641	-0.336737979881849	0.1063415821211059	2.25830617553415	0.238642202622158	-0.0563798325356876	-1.45417834082477	-1.60803133006614	-0.254003106912905	0.1497145371778719	0.0361583287799076	0.8120904194150971	0.955257709969378	0.150463071302114	0.112640275137642	0.8009610634879799	0.8814793925357769	0.9833645522541314	0.9958959596551096	0.4723840610647765	0.897274241391465	0.9095807260672656	0.964812707905394
CUL7	2.1218609586851103	2.72059334990098	0.0719644976078959	0.0628703112812958	-0.230424309891821	-0.162729357441571	-0.648620070597926	-0.7401065419241659	3.00471563329714	0.348209371784102	0.178491985056796	-0.8360931348660842	-0.602285251530948	-0.6471340666161489	-1.40380534407656	0.0043917094393211	0.7287994148566501	0.8588616558335329	0.406068074628483	0.548979996838562	0.5198600415733949	0.164866356260161	0.9740805335983588	0.9808460138971558	0.7228071716904004	0.981669206901287	0.757939984874684	0.664758891485863
CTNNA1	4.409190678406549	5.344863202148679	-0.198890546939148	0.267076945533503	0.28428792710644	0.0991845422041302	-1.3882597562066998	0.0240190300221373	9.089877759419698	-1.05451452876365	0.951506967712418	1.15670313553929	0.424794086738944	-1.84508317564752	0.0554933478544515	2.0483976911959997e-13	0.295325974521251	0.3446682988014929	0.251382662530851	0.672308528399487	0.0693170556120228	0.955905803909305	0.8913618288873316	0.8622350214254682	0.5913756001757562	0.9843058778450025	0.4311572507045391	0.9885892253079868
PHKA2	3.02935422607835	4.44018945773706	-0.0078190083043757	-0.265837182154659	0.101848459226604	-0.261487464466185	-1.51415721549856	-0.707972492811484	5.45512306631302	-0.0400518903033229	-0.834940048057353	0.3987468897308669	-1.05275778763335	-1.62699145841514	-1.4626989366508505	3.4060622654416304e-06	0.968170013450382	0.406654420007779	0.6913184992668511	0.296125088609898	0.109549182866461	0.148147706416072	0.9971167327042392	0.8869188546583858	0.8876515688066777	0.959575004153046	0.4664958225183227	0.6525825029694774
CNTLN	1.69503425312805	2.7275658739131496	-0.101488781769401	-0.194770747524385	0.989185855152505	-0.362628876345109	-1.55772714849277	-0.3803818344156811	2.2957174434428103	-0.376321529165779	-0.4080026207100929	2.84579402527399	-1.02032609389412	-1.20573873605504	-0.5896740779371751	0.0263491558571105	0.7078962730641649	0.684543429731943	0.0058730273023965	0.311193116651701	0.2322193141488749	0.557350692827231	0.9709792854350068	0.9571408247656258	0.1361233285901848	0.9599991459081348	0.5680047860868018	0.8501099002780593
HSPA5	7.83418224572256	6.95532823012529	-0.249602659080283	0.45308328686701	-0.528346217583777	0.10598288164632	1.10387663346149	0.37416359605827	9.178140678248882	-1.488568520569	1.6945176906832098	-2.5213249714396	0.520758203887109	1.28543889623862	0.86067819939889	3.1081183125859694e-11	0.141313763217536	0.0946766987643311	0.0140614039692827	0.6042155312300209	0.204111987234976	0.3924119527936799	0.8243642919073438	0.640798378453209	0.1807894796050632	0.981669206901287	0.5453849481125739	0.791046970138771
DSG2	1.70700297510423	4.91810014652044	-0.0120923202570458	0.0982527545386329	1.01234729380814	-0.7098224058947871	-4.38697510902669	-1.19381205853934	3.65823011557159	-0.0369759450843535	0.157999377745955	2.30248469885884	-1.60825443830989	-2.99961717629227	-1.67396015509896	0.0006828977052811	0.970616066594832	0.8749188951057321	0.024393654990352	0.1123925965086559	0.003807496002392	0.0987079027432146	0.9975356894702104	0.9831834117025088	0.2220096690133159	0.896781249961584	0.2003327582850933	0.6018945813041163
GEMIN8	3.2232320108095496	3.4295455699063098	0.558684958169161	-0.421833022032591	-0.078498527565967	0.1436634636564639	-0.252718792222005	-0.4940178594614629	5.055725567531041	2.94363743901497	-1.43510107205077	-0.31048969881813	0.608783906314865	-0.306510612342716	-1.0421132457433	0.0001838504776623	0.0045520287012537	0.159714169139611	0.757215753994769	0.545112418539254	0.7618023664416608	0.301976165913052	0.4423130583707816	0.7298102918820111	0.9125117369450212	0.981669206901287	0.8893018629776449	0.7516437317486446
OFD1	6.375847558202191	6.18651735786676	-0.0085360336395984	0.0791676770368551	-0.0461147244292652	0.0871321732694539	0.239662610878386	-0.228434162048054	9.745130118222962	-0.0608685937113302	0.3399810915048689	-0.2533515635017719	0.494789535525293	0.339193135759738	-0.6407023908544821	1.40003050721016e-12	0.951649007419815	0.734907577133308	0.8007731022993622	0.6223425138183779	0.735591758199034	0.523842873146943	0.9953626041524845	0.9622950759500648	0.9311923021945988	0.981669206901287	0.8769571737434178	0.8363002947006474
GPM6B	3.68737016382635	4.48625503622112	-0.0233238435269478	0.0797230135856917	0.4133960338670259	0.219305482211784	-1.18797814747657	-0.435882003688714	3.7740342962416897	-0.0958806174452376	0.175566559517985	1.18506592420932	0.6506633736475009	-0.9992237638828392	-0.759956428747212	0.0004760227410899	0.923914009574343	0.86116900348719	0.240273583844903	0.517508359031456	0.321207885650526	0.449997953968489	0.9934628145867732	0.9814044970065312	0.5815959229756914	0.978167322035996	0.6367406401369178	0.8128178048031801
WDR37	4.13138097086408	2.71283604496779	-0.072480551407798	-0.5157090650623211	-0.2395482683570499	-0.474599694233242	2.45873654570345	0.310575639331462	4.5441868225208895	-0.411029084217933	-1.99061722561556	-1.03286923440451	-2.15885750551951	3.29497860272659	0.693983741075321	0.0006849909872851	0.683083499934902	0.0581604388067498	0.305945882429198	0.0355133664397436	0.0037077247670632	0.491170525982339	0.969599989476308	0.5618841750841971	0.6444009354385986	0.857610574708497	0.2003327582850933	0.8252308291340827
YTHDC2	4.62609549177066	5.779275631302309	-0.22446265582793	-0.0087420712832352	-0.527439974681364	-0.0240215858496439	-0.998144014712771	-0.48022586567769	7.63603121784503	-1.16222183996114	-0.0279310417171854	-2.0879671142095	-0.0992486338181551	-1.1298249223568702	-1.03168132497718	8.7340261309663e-09	0.249161064994105	0.977802376637366	0.040497403541846	0.92122935903827	0.26405470311129	0.3060068121387719	0.8711014971056965	0.9978924457597884	0.2745616918541894	0.998994108147903	0.5947317255792115	0.7544769046484621
CTPS2	2.02115072921851	2.64789031215701	-0.251783588276052	0.0258890385739802	0.256894995388778	-0.214904527031706	-0.871147930460231	-0.219478257185545	3.57153414148614	-1.35162469465329	0.0826671520839365	1.04044782972641	-0.900091282136769	-1.02258443335339	-0.487833066971013	0.0011426337108676	0.180977688487182	0.934365140054281	0.301770095771923	0.3712078936888379	0.311311884317788	0.6272450036558871	0.8483873682212562	0.9903498281980292	0.6412697616544613	0.9629224207647572	0.6291762744429822	0.8787637611413734
ATP6V1H	5.111990385570599	4.26232765755753	0.0538545300938901	0.271641404145023	-0.205834249660753	0.0520012798108061	0.9825391032552552	0.3451609878938649	6.06222824968932	0.306675730467283	0.986818109857642	-0.90832672775468	0.241565298755254	1.1797843756375	0.770388936924268	3.69836647984402e-06	0.760019242352457	0.327868193361469	0.366876140659349	0.8098528836729508	0.246186061364408	0.444220370054583	0.9766780343857976	0.8575235902162015	0.692757457812018	0.9952558796006784	0.5821048038617418	0.8106506156017126
POLR2B	5.69429411063679	5.154842380142281	-0.109985130380118	0.0337411981698828	-0.1016227660804919	0.0855823785681123	0.8214052743033791	0.515898241080685	7.534248514365839	-0.6801545882837691	0.13125978904234	-0.4909564855345179	0.4316575302477999	1.03304789861953	1.26349393698828	1.1562014767040702e-08	0.498690308599855	0.895969031035506	0.6250180549870861	0.667337711037085	0.306972621056168	0.210903473319025	0.9473932600123424	0.986071467690179	0.8579078816955874	0.9836579169735542	0.6261509129296787	0.6989352404197584
FAM214A	4.51600833033205	5.15967483067142	-0.221651566660591	-0.526270117844041	-0.248522193344705	-0.445548603904257	0.245656915092393	-0.342856262509893	5.5918916373670005	-1.11523062266478	-1.6059704409800202	-0.9462279160249408	-1.75630614288293	0.23803611812416	-0.6641862556180289	1.1063625116351298e-06	0.268804018024864	0.112868024795433	0.3474242103436699	0.083532183041838	0.812620028994818	0.508785266108349	0.880297344643718	0.6743163437894854	0.6788866590757039	0.8697516576455974	0.915134073337498	0.830686125286856
ARAP2	5.87515752468393	5.8172240765368	-0.215429381038373	-0.180752603830374	-0.0086403748024175	-0.0034470292770638	0.46155434978139	-0.0612008263780069	6.2921647340076605	-1.11678744345483	-0.58472061946364	-0.035437791219848	-0.0146831969729641	0.445115140152557	-0.119572378362424	8.499397036804109e-08	0.268121755300258	0.560655724378561	0.971835906340928	0.9883279977061852	0.6577673719655259	0.905169453166739	0.880297344643718	0.9313743344736736	0.9908283934141692	0.9993053441085704	0.8388348619896002	0.9723792836971872
TPR	7.12824312004163	6.9846358167793605	-0.0111104235307209	-0.0737771638195182	-0.2375805575716749	0.1312230811445009	0.316127591816156	0.0928415509733643	18.3237395475347	-0.137162313147937	-0.544668978223127	-2.26524218153953	1.2920103118301	0.763206505681971	0.458043998634549	2.4251397209875002e-24	0.891322701255761	0.587768768478548	0.0267602431548044	0.200768345049443	0.447980592240734	0.6483814145210289	0.9902551498296684	0.934904085954682	0.2332050635064777	0.9427422750385414	0.7167434680893261	0.8894680789923373
CP	1.8326618110397697	3.43647339028337	0.152584548614926	0.182151975779387	1.76072505343096	-0.0809727495459416	-2.9417543827006103	-0.0631259565914791	2.31697883828502	0.4898665061593649	0.298546833415282	4.14006223015205	-0.192240257504928	-1.89653406472312	-0.0891677462843985	0.0251271691644662	0.6259082300262621	0.76620994746464	0.0001012485841285	0.8481424127390981	0.0620782651582521	0.929216657288874	0.96085478566232	0.9682365747507552	0.0459185560394737	0.9955552240662536	0.4203610872155942	0.9805551234692748
KIAA0556	2.6133053985455	3.73701526558558	-0.1235376832322159	0.0850812958750655	-0.118932627291875	-0.0449778693988344	-1.3751502543548302	-0.563871502045141	4.462318594049631	-0.572811661892166	0.240910476520875	-0.4173015376374899	-0.164190808223415	-1.40140569210718	-1.07446873802492	9.78681925841455e-05	0.568636954428701	0.8103918716668191	0.677753882111032	0.8700652829311921	0.167639173017278	0.286558870374286	0.954159388430427	0.9750952245398412	0.8820053039328338	0.9955552240662536	0.5171824668465006	0.7448304365918361
DTNBP1	4.642515937401679	5.00711573218899	0.178645937386051	0.2489965957130799	-0.0083216110306504	0.0412666733963982	-0.448929296063276	-0.62894610478876	8.75925272798685	1.2499585996608795	1.0824811619151	-0.0444817581882611	0.231683088268798	-0.6707392834527739	-1.74535818070402	5.90153716411604e-10	0.215540198838117	0.2830894580477769	0.9646488752511728	0.817474975814559	0.5057133942208211	0.0856769308622889	0.8690627812465123	0.8325645759048537	0.9889043496844188	0.9955552240662536	0.7497665792151518	0.5742057634022547
C12orf4	3.35738915087578	2.73701719244866	-0.0727290054883309	-0.178604483420568	-0.118950410205769	0.093050734841337	0.766431822951597	0.0636486452966375	3.69496906051682	-0.386628520643361	-0.602556663204902	-0.4869871885314079	0.4000487745403739	0.880029170585723	0.13418371634359	0.0013266299405126	0.7002213506642221	0.549118048617609	0.6278171699997329	0.690395263710372	0.385013871772718	0.8937013273682091	0.9709792854350068	0.9281193462893956	0.8587775527771655	0.9852372595193716	0.6760855591236185	0.9684614075142144
SCML1	3.0274214149350698	4.86905208800823	0.5371008536765189	-0.478414408155244	-0.0437016621978202	0.336082905883013	-2.20149193039146	-1.78858816727023	4.25687569792666	1.7855536047378897	-0.97924417232074	-0.107966273452808	0.88238830968769	-1.62815369232979	-2.33062682106578	0.0002625706205062	0.0785681963802517	0.331431064766141	0.914338654272318	0.3807750249621129	0.1111287897190969	0.0229489632330941	0.7550158143872889	0.8584350641329007	0.970794887150809	0.96548601658515	0.4668664055374856	0.4155449100359736
WWC3	3.55440907012625	4.675402745395361	0.057969497507494	0.157830491666119	-0.2078939132768989	-0.3643865420722609	-1.06104369151984	-1.37134166066942	8.552922003668211	0.326496177752928	0.591468238342875	-0.8739583376469399	-1.62353335364404	-1.50459899322231	-3.16863082349418	1.9492875048183e-12	0.745037266686956	0.556139594856511	0.385172623646359	0.10903563983592	0.13699115695648	0.0022830919702161	0.9744084188248854	0.9293300556174844	0.7055232894450685	0.8920316660274792	0.4908244129993248	0.2341846918101068
ARHGAP6	1.03891513698919	2.0955855219170902	0.0430504976972369	0.557388874341723	0.5685277620779859	-0.26181304151823	-2.17549898167992	-0.8020442564259469	1.43363318560971	0.12902017842009	0.949625000040821	1.33904356857533	-0.598975228585381	-1.40084512607452	-1.01342495565068	0.1582955738912869	0.8977398255029141	0.345677505604845	0.1851354440986989	0.5512016820869641	0.165780608549267	0.314467719236296	0.9910510963929638	0.8626678863164977	0.5185140099506783	0.981669206901287	0.516920426193428	0.7591414064610396
FAM184B	2.6712271592579504	3.17491626503186	0.219106314004083	-1.46959894252025	1.41373807116109	-0.7217124937931341	0.226082971017605	0.157447278139617	1.7561841424480102	0.569596967299729	-1.9967952608307904	2.58951731575736	-1.38064647319585	0.115206713373101	0.167503308861654	0.0851358689634781	0.570899126182608	0.0498043198960637	0.0117597831078945	0.171896106299309	0.908622646435385	0.8674693382796751	0.954560654139648	0.5317615468505574	0.169264234951007	0.9298703254644518	0.9605451296234327	0.962048938252086
MAP4	5.52732562913556	5.732993742962541	-0.4959948574472979	-0.1559457653932409	-0.110429282202386	0.2146418314042639	0.2786701619760539	-0.4251879423045019	8.25123376356011	-2.83417278951225	-0.568759804717534	-0.502382970176517	1.01197017710988	0.3427247575699749	-0.985024276082554	5.4395080319133904e-09	0.0060236546605294	0.571508114009461	0.6169984065787829	0.315098325815025	0.7335142011245941	0.328361396873662	0.4778559032244778	0.9331750289028332	0.8526379997387028	0.9599991459081348	0.8763995985727551	0.7654694292154903
GOPC	5.01242006368662	4.75991067945145	0.0866390775015062	0.326528317859942	-0.133009063554784	0.0856425315393879	0.0143204827745615	0.221600770278323	6.777683856069549	0.536639058778829	1.27076995958023	-0.649678298889629	0.435750911419316	0.0177306804260244	0.5402800057099121	5.96518784450086e-08	0.593266871994224	0.208117091750171	0.518075204566636	0.6643783152990269	0.98592346194609	0.5907837516980229	0.954710997355794	0.7794652725716392	0.7966007991088548	0.983443298007842	0.9948440912241232	0.8630433733870501
USP28	3.73021643828506	4.118195412933811	0.243255721117936	0.703695758623661	0.384013848721692	0.118373491983766	-1.1497946706104598	-1.63578707671695	4.63801806682342	1.13723655141937	2.05837368668249	1.42305407802676	0.4559402880018529	-1.1183066636726	-2.7962172045335603	5.46747100331361e-05	0.2594029407716319	0.0434106359582561	0.15923107955332	0.649865215738718	0.269188083252137	0.0067602422051437	0.8776982741810179	0.5100498954832502	0.483975700216519	0.9831590314404834	0.5995691401264499	0.3045401463204418
HDAC9	2.71772458862477	2.74325043519087	0.0526768694684878	0.116312238894021	0.232173771192756	-0.0267586857310575	-0.599446993167266	0.489835251016682	2.3888036428937403	0.1902756575746469	0.261395896516716	0.6474132155440411	-0.0762694062440503	-0.456504346422361	0.722140320972581	0.0219118965397605	0.8496599506783811	0.7945744707385141	0.519521743992926	0.9394255248834158	0.64983919061459	0.472675246083276	0.986885855074142	0.9722313141158442	0.7976858317012947	0.998994108147903	0.8347294136855582	0.8200841510635211
TSPAN17	4.064819048410049	2.97458907131165	0.221026719090616	0.38249674301736	0.0838340401199235	0.331132518014635	0.820710155898608	-0.0151483258761286	4.19422309666068	1.31936288624433	1.4509354363770903	0.390439072815898	1.62433038373846	0.9957233775575428	-0.0339899191800596	0.0002422430240261	0.191420745578233	0.151547915182125	0.697415136647691	0.108891874851884	0.325177584020052	0.9729909546632408	0.8531093931239779	0.7235835312053234	0.8896379866810534	0.8920316660274792	0.6390830092307871	0.9945141080828724
NOP16	4.427968020137231	3.25970004315922	0.332925146134036	0.3919984392493579	-0.0244574944212453	0.0103951264892865	0.8685105965815041	0.987199646582417	4.56848904034741	1.9367904396221496	1.4288193417246202	-0.108364531344763	0.0485442207173073	1.03834293740656	2.25452227807444	7.57605303252035e-05	0.0568687742526997	0.158025889659721	0.914021344489851	0.961425025656216	0.3048864781267659	0.0276430183891906	0.7127278176054468	0.728953179183683	0.970591905864818	0.9992689803346404	0.625217431847429	0.4402584775094487
CC2D2A	1.89253705410721	3.80488513432107	-0.566591833710455	-0.229068124661032	1.13479830040339	-0.2041775991482139	-2.3727630944166003	-1.12120278284752	2.96079940967125	-1.85001641980286	-0.408279001191156	2.78976461265655	-0.504964697752923	-1.68402759864768	-1.57628339320276	0.0049919612247935	0.0688472159601694	0.684333946410844	0.0068497439694817	0.615215522994529	0.0969708205181144	0.119558493914263	0.7277188555130544	0.9570973677992448	0.1411332744676755	0.981669206901287	0.4572232104637517	0.6273457965702378
RRM2B	3.3293466661179	4.05858845118434	-0.2635121029678799	-0.230335467158245	0.0388836419019518	0.2294254357253529	-0.75863040104685	-0.8283671649376421	5.30947334284545	-1.27491452136466	-0.710015558513901	0.146329036116666	0.902020798112977	-0.831072125376891	-1.6119188608454902	2.5906440682276e-05	0.206646492270082	0.480657035689964	0.8840947928476819	0.3703174580326049	0.411605619037775	0.11221068039361	0.8641257787677727	0.9040359571439388	0.9599585737256168	0.9629224207647572	0.6937730282722593	0.6176926735083833
ZNF800	5.787149596435619	6.23677531396166	-0.0152104480521491	0.1476095426805289	-0.110516814782668	0.0244147297361692	-0.566881170907158	-0.207022150220398	11.0758819959449	-0.119857399753258	0.719650465035346	-0.6837319364968841	0.156907928758135	-0.893984270717797	-0.6463866947697701	1.6945730334063902e-14	0.904956634837521	0.474174535145211	0.496484943344164	0.8757802449499549	0.374820121667687	0.520173216198784	0.9924591984196692	0.9031616455302968	0.7829596555043226	0.9955552240662536	0.6699766744057514	0.8350833233690631
SNX29	3.6962626322082297	5.90172536526826	-0.0362170704515886	0.130662076475987	0.2452597712646849	0.0628637115739867	-2.74182207493323	-1.2502444874274	8.6606590323255	-0.183556242741437	0.418486069191791	0.951645681639348	0.255343962802417	-3.29546424442493	-2.711444501748	2.86920117113685e-08	0.854917541077528	0.677456275188027	0.3447163272483839	0.7992685370299392	0.0022893226187974	0.0088153919891498	0.986885855074142	0.9549353781300648	0.676966307235376	0.9936646166304952	0.1735900225732988	0.3240079583215816
LMO3	1.44921534530028	3.48817508184789	-0.136543512440659	0.136080177649307	0.4328380844171829	-0.294978792293895	-2.679664876894	-1.58896603095874	2.6579491011815803	-0.474691381172957	0.2692770753471449	1.17512138783635	-0.7771565457941291	-1.96657285869189	-2.26091119343728	0.0107181527690369	0.6366034961829089	0.7885447094451341	0.244179024222076	0.439813501339973	0.0532573503808718	0.0270067567584457	0.9618468882547666	0.9716340250210724	0.58522030192937	0.967514263239306	0.4075736560724102	0.437489293154591
MRPS10	5.15300218545578	5.018294235466639	-0.129128879267407	0.2725250010434539	-0.418461397170851	0.0116715589043743	0.241926570101541	0.114236145394096	9.86428031852541	-0.978305481678254	1.31249702887327	-2.43276558071395	0.0714289902605471	0.400627126613887	0.35339535070624	7.809084307829381e-09	0.331364814413635	0.195056853546368	0.0175889020605937	0.9432705834535092	0.691413857154402	0.725118454927672	0.9057229005705116	0.7678117209387758	0.1956475308447101	0.998994108147903	0.85598799368961	0.9151104284047896
RSF1	6.60156037691806	6.56908003233659	-0.0361211083292093	0.0886199695206988	-0.102371936458145	-0.0258869556454151	0.147207845365752	-0.036275396367544	13.9480280167063	-0.325347259981071	0.486242218919769	-0.7131863967575129	-0.187137246295938	0.273962493133931	-0.132355007154808	5.521155915201191e-17	0.7459185597888092	0.628351507326795	0.478151727520584	0.852102423601197	0.785127588759483	0.895091887025316	0.9744084188248854	0.9435388523523636	0.7717637005057025	0.9955552240662536	0.903748211743339	0.9685378355979702
VPS13D	3.99616601227993	5.8280463578084	0.0042758518719691	-0.689707716074034	0.105303697100219	0.0568247506817566	-1.5283719427124598	-0.929435817600375	7.585049692091641	0.0251105291927777	-2.46664981193939	0.474475978053673	0.267312602664223	-1.78022734931839	-2.13132700063445	1.4201321657616902e-09	0.9800429464946352	0.016139864656866	0.6367001597636739	0.790036960844244	0.0799031448977879	0.0366284599114724	0.9978076836830136	0.3732844894915072	0.8630276077825384	0.9934690552938978	0.4396198188766162	0.4769137039234858
CELF2	7.54022815415248	6.36626145636261	-0.0871477959686492	-0.14659491668146	-0.156801575063811	0.177624092192481	1.56028225420062	0.608040876047105	10.678837067661	-0.6181933621276761	-0.646279419014032	-0.876516129235895	1.03379563541245	2.2809334081620296	1.72606096356315	1.50019493999649e-12	0.5384995294485829	0.5203067633242949	0.3838019769603599	0.304841819207661	0.0269261158236073	0.0889333715191782	0.9532842401161664	0.9191811646356292	0.7041674706881061	0.9599831163120396	0.3461929177320939	0.5797054585684678
FAM120A	5.11667539467672	6.186929285319611	-0.0905393382983692	-0.258057736656821	0.1638275990605419	0.0033087858769228	-0.9677286332717792	-0.442299735106021	9.60420131460441	-0.564308984658782	-0.990628373003023	0.7899622703027521	0.0165442020591062	-1.29468138756243	-1.12794227049257	3.6699359007931206e-11	0.574385119707927	0.325472792040008	0.432260828542926	0.9868480197452808	0.201432815002038	0.263398646483951	0.954710997355794	0.8574185571581777	0.7423830098510916	0.9993053441085704	0.5433308363938766	0.7337507523878968
R3HDM1	4.28496036024875	5.21154229067995	0.128803182734425	-0.272196595682281	0.0301069407930188	-0.0013125679126065	-0.988755588897076	0.0351529222828649	6.37616581366273	0.623178067078689	-0.81711172868459	0.112261866302924	-0.0051213307544931	-1.03199979980314	0.0703967068439453	4.29091529096313e-07	0.535222699649426	0.4169081432888499	0.910941817944374	0.9959286736922672	0.307600742675741	0.944095107009653	0.9532842401161664	0.8869188546583858	0.9697305511630296	0.9993053441085704	0.626684594887431	0.98456162156811
COL9A2	2.37476011364633	2.6593691908420496	0.165043821721766	-0.620289777239255	0.492210899340025	-0.5203886025652139	-0.241252687590205	0.178025106208111	2.70093114769557	0.643763281630397	-1.48738969176696	1.4457709789131998	-1.5853428800951102	-0.2079145173419249	0.283089797285449	0.0128564371826778	0.5218639177644171	0.142697790249893	0.152839756655424	0.117658605037469	0.8364265862899591	0.778054053382342	0.9528174560587724	0.7142831267440196	0.4754808681881899	0.8998642613831911	0.9260916743056444	0.9321842589660956
KITLG	1.4225141143538502	3.695391673745181	0.255262222796202	0.071028271510145	0.687700714324852	-1.11444536944361	-2.94477624589212	-1.22844166481806	2.791687105779109	0.7696539333689479	0.119766771121673	1.57584147763109	-2.54481048483189	-1.98724369242006	-1.5570402347398302	0.0080681678761849	0.444209447456972	0.905020057929396	0.119672025482413	0.0131772262033536	0.0514446477270608	0.124045608774503	0.9319504340920024	0.9868248106409112	0.4274930383619159	0.8097928539893348	0.4072298867974418	0.6286248056565784
ERCC8	2.7274044921579	2.27464756900127	0.15331528091015	0.359350584213111	-0.204904589855333	-0.192222875191516	0.2155874603551489	-0.0024387299996803	2.61472292756783	0.7773688221197629	1.10910740721607	-0.793033206589417	-0.758885040096925	0.220829937194302	-0.0047747855213394	0.0120896730276862	0.439679236540178	0.271234929345921	0.430517457260925	0.450514928270659	0.825961053415741	0.996204070486279	0.9319504340920024	0.8239845169036171	0.7405171965909713	0.9687978546446238	0.9209926541130457	0.9992058351441646
ADAMTS6	2.91531772766599	3.2171208361589905	0.0686484370157092	0.8540545380559941	0.4233455352349879	0.216204120556458	-1.34021333468292	-0.8752226883372309	2.92899882422731	0.264292627056777	1.9929842488795	1.22818481538128	0.649779882709376	-1.0648223155541	-1.29755603018575	0.0055576365598024	0.792353539222604	0.0502564951108025	0.223561947014612	0.5179929857097371	0.291486862538046	0.198807586891651	0.979564703586422	0.5320450716836359	0.5632506508609568	0.978167322035996	0.6155300239380527	0.6913212793996425
H6PD	3.66415725184967	3.54611944832905	0.3915198151278989	0.252293248415595	-0.0961493434983279	-0.0830118560690956	-0.204878628912683	0.67080273880589	3.52765151050071	1.68122549179994	0.6429251619960601	-0.304872619084406	-0.2751331403738319	-0.1775445482775439	1.16594839373501	0.0012493788345972	0.0973276796539851	0.5224488567111379	0.7613858691142871	0.784036208181891	0.8597926531282329	0.247709725170696	0.783017301530394	0.9191811646356292	0.913554457402533	0.9934690552938978	0.936926214801636	0.725574093970578
VAMP3	4.45011216763675	4.090095112355621	0.115777476958876	0.2810532918389339	-0.216737182322391	-0.143298491934025	0.535269242074829	-0.6752932039199171	6.54549058922296	0.743197301388565	1.1395217440820702	-1.08005969868905	-0.744944771801867	0.726610843650563	-1.64882703175053	3.02559727901036e-06	0.459887922501116	0.259262918178601	0.2838890078614279	0.458904246936927	0.473008197535872	0.104674855740752	0.93358099485617	0.8145793212818342	0.6236033671542364	0.9687978546446238	0.7316576395872254	0.6128799999990298
PER3	2.7548533783981903	4.69131519525472	-0.057164681057735	-0.559379188366273	-0.27130815226184	-0.200984927099075	-1.81641890133314	-0.6313028356446819	4.78904131618161	-0.224326416319853	-1.33931531982203	-0.7993147131585551	-0.620481110344629	-1.59226155351156	-1.06695741391798	4.3563865535946005e-05	0.8231699893531829	0.185196574214574	0.426851043133853	0.5370023142137961	0.11799539248507	0.289847776769622	0.9851064102321404	0.7581863496519579	0.7381995228486345	0.981669206901287	0.4758776442204474	0.7460390208638829
UTS2	2.11281519795533	2.16774512061933	-0.5439349695557321	-0.8051878171347691	-0.283725228170846	-0.5126096389967051	0.856555003243297	0.0759412711594042	1.51904786371762	-1.5285504109009298	-1.38042726287677	-0.599834117963802	-1.1216747592091398	0.532117151651793	0.0861300909886135	0.136157139891333	0.131037631963091	0.17195286581497	0.5505900523140981	0.265889152191702	0.596611716255379	0.931613600547708	0.8129529032312404	0.7416824093461084	0.8150204093748782	0.9554100977762306	0.8061414615782183	0.9812163504263088
TNFRSF9	3.94110823485143	3.70266472427792	-0.528158035538608	-0.516112401922695	-0.172792582768944	-0.2283957259074439	1.13729655779848	-0.0451743703454967	3.6023127328608	-2.02143738074498	-1.2574459797098798	-0.5028767120851529	-0.691004649847897	0.934067921574092	-0.067260807086458	0.0012345233206242	0.0471276886648619	0.213604864550589	0.61665847201178	0.491936845997522	0.355828960955363	0.9465956876957592	0.6912318587143955	0.7822559873400216	0.8525457178241729	0.9761122394468318	0.6594662462792673	0.9849987657942456
EPN3	1.08925571794643	3.35244532922495	0.262584131385851	-0.216912184322135	1.4996173055268502	-0.811997716448761	-3.44637391377048	-0.322892251721272	2.5674466039890897	0.8290955475868671	-0.369662533609937	3.6127043964752494	-1.93889510379865	-2.4082366036239105	-0.466632449098617	0.0139646754793738	0.410034519447115	0.71276641252339	0.0005768240133361	0.0566390034482738	0.0189344862474574	0.6422413880186291	0.9260882215429448	0.9608802962445148	0.0705032964246831	0.8697516576455974	0.3163351251210422	0.8870773901408054
LTBP1	1.19968076636247	1.36068155530846	-0.161302792917613	0.849992859003626	1.49667049021438	-0.3374301675935769	-1.41694809995759	-0.574561428521286	1.009881285253	-0.519056146399849	1.54524518572341	3.7744634306941895	-0.8304030656066391	-0.97146847328986	-0.761520847072126	0.317799350297584	0.605476085324958	0.126895003436958	0.000343143186677	0.40923352682851	0.3348031022770389	0.4489666026045921	0.9572916532926962	0.6964301823469532	0.0601829027142509	0.9671627632589394	0.6461775450267908	0.8121566905823931
RCN1	3.622792997557661	3.94882877269913	0.172985364676233	0.476580964598557	-0.0107480277274115	0.36383019755708	-0.8559615991673829	-0.7505610849196659	7.34433555451995	1.00632016797917	1.8393045237811003	-0.0477478888936146	1.7267633245741498	-1.24221640455024	-1.76927286901646	3.14987210784244e-10	0.317777627850742	0.0701728908843454	0.962055103334617	0.0886849234362108	0.2183622365240249	0.0812671686402801	0.8978516050344996	0.5924085522271397	0.9880649802128668	0.8727658659370002	0.5572201658273495	0.5679127079567239
ELN	1.63926721152677	2.91496311871694	-0.0193673775375271	0.868636616815996	1.03247855456505	-1.17341278467802	-2.073064721779	-1.3185780081677498	2.1420251301040603	-0.0583513066674725	1.47843346510768	2.39494270641898	-2.6869288829325897	-1.34678418698052	-1.58311689335759	0.0385218178559104	0.953641693570999	0.143908958497225	0.0193569783944655	0.009030612039299	0.183288725760742	0.118011635863309	0.9954817900451431	0.714377557449988	0.2014225135164462	0.8097928539893348	0.5303257978091754	0.626645831684483
RFC2	4.15621275117778	3.7404570678135096	-0.124247204796682	0.0770895413035279	-0.1228213750456519	-0.0500507378657908	0.50168245711316	0.3120082841820399	5.4534504663492	-0.646117963377207	0.263581055499429	-0.490861262328102	-0.210744268365763	0.597316010776235	0.6655110401423571	3.7715306596585706e-05	0.520624142493962	0.793440130226704	0.6251745869536071	0.833784703688761	0.555191804811492	0.508764341269808	0.9528174560587724	0.9722313141158442	0.8579078816955874	0.9955552240662536	0.7806671426266661	0.830686125286856
ARID1B	4.262440232777299	4.78885031983737	-0.329629406456491	-0.199548641581356	-0.1196957345548909	-0.40494222373756	-0.0176938924625556	-0.123389373415418	7.96669161851217	-1.99842010446749	-0.781846302464861	-0.5567308584217989	-1.95977977999992	-0.0242842879983578	-0.3098299104075039	7.06441990008745e-07	0.0498584726514879	0.438866028455361	0.5795759429489289	0.0544345482803653	0.980812063092231	0.758014833673652	0.6915918837885836	0.8917346642389165	0.8310331873984483	0.8697516576455974	0.9929843327618538	0.9247485947977298
CLPTM1L	3.81583484985943	5.46379759716962	0.0522726410747215	-0.237972211948936	0.144535983561936	-0.139187057949072	-1.72732190373745	-0.8490499838267199	8.34237199589867	0.26250121234103	-0.7721015155166421	0.549467396963997	-0.556587664632276	-2.1137158027831298	-1.82217440976838	1.53671103369971e-07	0.793831076887615	0.445137391653822	0.5846415174135439	0.5798796372706451	0.0428252825238594	0.0738565511233836	0.979564703586422	0.8939390230321891	0.8339336207444091	0.981669206901287	0.3925438344503848	0.552060183843696
NEDD4L	2.31779169587631	3.71857654793062	-0.275503273372061	-0.732090153624082	0.6330602666979879	0.461221568846522	-1.33009604775001	-1.12631704518689	3.70976219603667	-1.2654510790549498	-1.8899795247694295	2.1451888487864803	1.5980951206591398	-1.24040712630633	-2.06864956991337	0.000526344527005	0.210229634467283	0.0630413599946132	0.0355953873759272	0.1146979557336849	0.219059693081533	0.0423919180991655	0.8658780888762008	0.5774903732264711	0.2617360832768145	0.8989930595771088	0.557934335667022	0.488779853937246
FOXP3	3.07950089230034	4.04248291006487	0.252552954345256	-0.7499336538091321	-0.2172211156455619	-0.477520809603833	-0.57372363659995	-0.889541022930254	2.5770079319766497	0.766616877580933	-1.46544151319487	-0.533526260089071	-1.17946484277506	-0.3321439050032069	-0.973586163645764	0.0129244531550445	0.4460537872358879	0.14742768907609	0.595447738236196	0.242357803879615	0.7408368412187859	0.333668124465149	0.9319504340920024	0.7196685169498541	0.8403207465343057	0.9493517729064408	0.8795401516899726	0.7694264961819962
PPP1R3F	2.47207645302162	3.5432663622210803	0.180020974136678	-0.0062089813810593	-0.209174803087639	-0.9170788140199492	-0.9044208759239428	-0.269897058629253	3.5376858587524502	0.740913334618363	-0.0152145620973454	-0.633669691778787	-2.89740175066795	-0.7949334894160279	-0.44752653388551	0.0009810938697122	0.461309525087931	0.987905256032916	0.5284002929054921	0.0050384787132	0.4297800287712829	0.6559030066658199	0.9342438042588732	0.9986749280290396	0.8029751756074596	0.8097928539893348	0.7054986792312946	0.8923220768196064
HEXB	5.241118704769129	3.95782875026447	0.202262940644904	0.297968748494648	0.138496796955969	0.0505110878473807	1.20109072438024	0.42629925074997	5.99684789074402	1.05694324462676	1.0420880028609	0.561786578471307	0.216529996342096	1.4623754678575802	0.889462042257237	0.0002957928216733	0.297500519545869	0.3095745152477109	0.5767448402213	0.829539049007521	0.1661658808866599	0.379626272216541	0.8917441332980265	0.8500587308121985	0.8298525702137067	0.9955552240662536	0.5171147458791829	0.7869677167850979
PTCD2	2.31964813519655	2.910406857282	0.0543270230537922	-0.109440958862803	-0.134067243989167	-0.342493774465428	-0.6787599494879181	-0.45571947789155	3.27631586608158	0.254966251712959	-0.3001405556602869	-0.4674736958408539	-1.22744052811489	-0.6840930561815579	-0.892564587814077	0.0023075785670465	0.799547175576932	0.764972791354671	0.641664884903072	0.223837495189125	0.496535267975957	0.375193211079185	0.9800021754382648	0.9679298905655171	0.8654883942732935	0.9456056541568412	0.7440144523081453	0.7858224712178358
JKAMP	4.76678912407318	4.6564008215299095	-0.186728079316695	0.159300949063564	-0.335928254868328	0.050773577890857	0.223236792191831	0.261956821691147	7.014421617904709	-1.11290867290772	0.6072073270131371	-1.56200095496429	0.2475241673951289	0.284796720515906	0.630725094251081	1.12344211995153e-07	0.269615179988097	0.545960152171919	0.122867379561329	0.805247787351037	0.777233072506558	0.530552769745062	0.880297344643718	0.9281193462893956	0.4319240033032711	0.9952558796006784	0.8992344749568432	0.8381384371281853
DKK3	2.2388602693355604	3.84553750193911	0.6899616896625871	0.999334090228544	0.267089671816725	-1.136826286044	-2.8194274950313103	-1.51822844307512	2.97332924771061	2.1728674294444	1.8557596383221295	0.635811130356405	-2.73072378713733	-1.91344017905996	-1.89883013370392	0.0051263076287543	0.0332927126681087	0.0678137697358601	0.527009848099332	0.0080152253129784	0.0607760151267405	0.0618244152102549	0.6596696696108582	0.58813472649138	0.8020848063932674	0.8097928539893348	0.4170557435634344	0.5339381313612931
ARHGEF5	2.0101402830224697	4.35257619491742	0.319225343942263	-0.1483376046499419	0.9593418568202192	-0.196236830672803	-3.3910701484667496	-0.334834121036859	5.724352009684581	1.2551533375542	-0.382282188903442	2.82979283840694	-0.606306377048939	-3.43627884794067	-0.586897176270885	2.46963948109367e-07	0.213657479641192	0.703427014824207	0.0060951580250016	0.546300932506015	0.0010028773458557	0.559188213078009	0.8690627812465123	0.9603877755393792	0.1377952670863906	0.981669206901287	0.1319169431856357	0.8503753152143438
NFE2L3	2.63634335499267	2.92000456177275	0.760687367877138	0.0364846483438296	0.249791333776742	-0.9109985460999008	-0.360189848460715	-0.6884485042672039	3.41445662913096	3.07943788433998	0.0940871179200374	0.754500545809516	-2.88893750123032	-0.341237078605645	-1.11329522126646	0.0053040128410445	0.0031379878717202	0.9256836455334008	0.4536007380764729	0.0055816347991268	0.736181133101356	0.271004506451355	0.3765064613940576	0.9894247496370578	0.754369992118623	0.8097928539893348	0.8771628333507785	0.7365863534408031
MCUR1	4.469898907070981	4.0989474160082695	-0.0414509447817867	-0.1457564403245	-0.0290548247251201	0.192943735599555	0.4837659401209001	0.358622069094105	7.45681382128569	-0.2643997428736639	-0.613909779821165	-0.143163799835965	1.00914132430516	0.716969645880889	0.947346292495261	2.14396725027785e-05	0.7925005718771451	0.5442911935774871	0.8866374774132121	0.317388349956471	0.4829382461098879	0.348984784856157	0.979564703586422	0.92749595943586	0.9608048709610854	0.9599991459081348	0.7359629072761749	0.778387802744385
LIMA1	4.69318034148181	5.01930694566669	-0.0475864881837045	0.266872763251027	-0.119795490231839	-0.152258654179684	-0.319642820948239	-0.348679385641429	6.47012516642474	-0.2370037626712869	0.8397454213242701	-0.4630073432893339	-0.61306681537747	-0.3464339968391	-0.6990326959905219	4.29901629431384e-06	0.8133597681392971	0.4047871516538079	0.64482352716581	0.541910110333341	0.731444302637818	0.487481935653616	0.9835750424494882	0.8861556563232013	0.8676196960204421	0.981669206901287	0.8753731364595303	0.8233480015045161
LETMD1	5.28576432482022	4.84029497739345	0.139056778200574	-0.192469759163791	0.0208784025686084	0.153172532506374	0.5537747290449979	0.0723378971903263	9.68845538939892	1.01350369958026	-0.9165415055484492	0.11872421605271	0.9190144485703442	0.916369810373249	0.214905251867301	2.41161367340068e-07	0.314765769098224	0.3652482575113839	0.905860570138182	0.3617479426066021	0.369283878372147	0.830753837314614	0.8962232275240113	0.8708120320866296	0.968138484335182	0.9629224207647572	0.6668953809778375	0.9481743872558132
SLC4A8	2.53102870995001	3.57771256515764	0.319307173508829	-0.0568837147330494	-0.318396402126205	-0.0354804070713415	-1.29808193182267	-1.15188890310798	3.97681911868211	1.3642582753504802	-0.146064692643322	-1.00709431771601	-0.118280222171263	-1.24116123334003	-2.02604961289035	0.0004699665835309	0.176952918663188	0.884329392317905	0.317408178442738	0.90619358279978	0.220785609990378	0.0467872241209053	0.8476133106077609	0.9838288075346646	0.6536335288064989	0.9978120177892272	0.5590474724830401	0.4983074255165133
TNIP3	4.03662499858399	4.79122702077176	-0.0402202463397265	0.5866484246416259	-1.05621504850294	-0.620676785888883	-0.662767862716154	0.1432077860866109	4.889935754004259	-0.159786052280125	1.40967012623453	-3.0780937222311	-1.90229106587946	-0.575085022131941	0.241541419833677	3.39775256838172e-05	0.873516680880318	0.163654397594188	0.0029881765098715	0.0613504269375839	0.568006874980491	0.8098992231314291	0.98900315521063	0.7335306206411927	0.1069489220626134	0.8697516576455974	0.7891815365416596	0.9408671574070644
MAPK9	3.2530058370388297	3.62230745428071	0.0855807221133691	-0.6635251606227149	0.477799799135677	-0.0834639939526962	-0.0064140789010933	-0.3534054324944249	4.96395276884711	0.4829753834653689	-2.3017373967978103	2.0569862575890903	-0.3740583262879099	-0.0075847589008691	-0.77869691616665	2.2156635163967604e-05	0.630652618147066	0.0245215614803399	0.0434700282112789	0.7095131248626159	0.9939805427403492	0.43894161441772	0.960964732008252	0.4226016258477219	0.2837165963407897	0.9871703485331972	0.997868770344624	0.8096950614931372
BCAR1	1.38896263890774	3.55187178777308	-0.2522304929808679	-0.2684929940617039	0.562594006379058	-0.668019363112577	-2.45006538570951	-0.684163772754723	2.8492526709283705	-0.7773948378458141	-0.468181047317925	1.2902496162806	-1.59588021340166	-1.71067169077338	-0.9034412875891088	0.0078135131286743	0.439623966381476	0.6412979780903361	0.2012713107187619	0.11509242628911	0.0932709492474776	0.3695181047518929	0.9319504340920024	0.9471599897464952	0.5381084636028447	0.8998642613831911	0.4531304953717014	0.7848300164439104
FAM160A2	4.11093775157988	4.52587746345136	0.0753765648905333	0.620038404540224	0.1606368685631519	-0.0641897185742173	-0.8275790372600409	-1.05545153415676	7.1292856052034805	0.400117683635994	2.1375702023783703	0.6629772495863331	-0.278507876774579	-1.04990318148448	-2.22305878519145	9.38882925291143e-06	0.690562171454719	0.0395833217536326	0.5098539145229871	0.7816250117561209	0.305288072956461	0.0306041243477036	0.9708681814057948	0.4944859581701725	0.7912829037544175	0.9934690552938978	0.625217431847429	0.4553147892400941
HERPUD1	7.59736983738525	7.144962423870241	-0.193948624089523	0.0134038755161937	-0.0795752378912339	0.274952646920836	0.65187924814087	0.199597189527422	9.34845170174973	-1.27718956573076	0.0539489672164725	-0.41166768737715	1.47561517830624	0.790286559175172	0.4934078091785129	1.93338238080631e-12	0.2061761586277199	0.957138337479158	0.681941431637733	0.144823139308023	0.432089666674852	0.623338001021698	0.8641257787677727	0.9961313164898769	0.8825609787951966	0.924180583490236	0.7065389851550506	0.8775312692758811
HOMER3	1.25554321401014	3.1699361215170403	0.515338507146531	-0.61796409223257	1.43497072411298	-0.7906104287540842	-2.48746788127726	-0.0685326854370142	2.36888304497034	1.60668493840857	-1.06076071619405	3.38304163839776	-1.8697276730131296	-1.68565833735427	-0.0929353832498356	0.0226492901194904	0.1129086905088869	0.292498895621283	0.0011941784038113	0.0657999803884763	0.0968003482016333	0.926225084798384	0.7994982739302172	0.839131510877603	0.0859583086243621	0.8697516576455974	0.4572232104637517	0.9792940406050517
RAD51	2.00355923661146	2.4504575176282204	0.282888379398783	-1.45301063086891	1.1751650703978502	0.579750143390249	-0.6796444567025239	-0.0248494857323915	2.01586669883556	0.806466059100231	-2.70811958227318	2.62514176325561	1.35659174019436	-0.461946853286495	-0.0292758796152869	0.0612872812564903	0.422969271577068	0.0099109035343254	0.0108605029559059	0.179959640400573	0.647812234708595	0.976751184900184	0.928836565939082	0.30936625112585	0.1640266344370871	0.9315771496013516	0.8344110456817826	0.9953441381630588
POLQ	1.3537046422635202	3.31394938395456	-0.0689849173489264	-0.374539149960915	0.919997770100294	-0.0118050232572855	-2.9058624578626	-0.2694527096072769	2.7396386966865403	-0.208754152700815	-0.66978158620026	2.10191124098412	-0.0282392082833978	-2.04583378253354	-0.354349913587527	0.0119032817239195	0.835255480096188	0.505892316893146	0.0392453290217339	0.977554585100882	0.0474272217190837	0.724255984423407	0.986091999669408	0.9153609334218028	0.2717760049709208	0.9993053441085704	0.4017903191965879	0.9146574657766507
PIK3CB	3.5072225236332	3.57845753909774	0.0359982852978878	-0.0169814359087321	-0.174134072167445	-0.0274359165785101	0.0254624536815924	-0.272198809178909	4.663011947781571	0.202858268111904	-0.0591423432274286	-0.752712520500262	-0.123687742631758	0.028943399761273	-0.592292026740022	3.86262259218619e-05	0.8398523203924009	0.953010985954186	0.4542002608769339	0.901922147811755	0.977019693238992	0.555629109626641	0.986091999669408	0.9953184010487736	0.7547119428736788	0.997653054422944	0.9915155343849712	0.8494763149700397
CYBA	9.60405049797406	9.36998809441941	0.0930827249323496	0.380796364972025	0.0170112185010587	-0.0821218178053747	0.0982594662107698	0.0218727517358736	11.2960940120878	0.455178204706202	1.12028039655659	0.0642758488215792	-0.32378039279105	0.103859846122718	0.0445156611804227	6.593812147622359e-13	0.6504321496519649	0.266607171983115	0.948937569242406	0.747083670557622	0.917680397625826	0.964623790786812	0.9644492082044396	0.8198169817084036	0.9827220191410168	0.9919419868270642	0.9641000286341362	0.99203137441213
THOC3	4.89301097506969	3.52798343765055	0.309931922174168	-0.536275390308243	0.008077430964736	0.25741542249708	1.54079480425245	1.2948500308933	3.87993739992626	1.64800857875602	-1.7930219832073102	0.0335110945865142	1.10765490774656	1.52920065428719	2.5613655264766497	0.0002984093344402	0.104087450348061	0.0773942080340154	0.9733665943662272	0.271914305650263	0.13104490110709	0.0126247027214717	0.7873111530948864	0.6114499300246719	0.991275817974544	0.9554100977762306	0.4882592439933109	0.3531355164523188
HEBP2	4.969290557896691	5.02366002172434	0.1597793277694419	-0.7645161079749719	0.303381479730954	-0.16025563049546	0.8167977736261791	0.631141275550227	4.37765772715909	0.7269319360806371	-2.11362371440503	1.0339992490283	-0.578081021156647	0.6583133777564439	1.06447424846344	5.853400088243421e-05	0.469904956163149	0.0383131595453674	0.30494191583958	0.565170146192053	0.512534932121695	0.290931197425926	0.9370282259793224	0.487582946111431	0.6441153624800522	0.981669206901287	0.7544015235387376	0.7460390208638829
MPHOSPH9	4.72941983903734	5.36084198538307	-0.0330269684506475	-0.210292697244583	-0.254751935989991	-0.0315843799064714	-0.524593437284623	-0.340857898164809	7.416207583422589	-0.187854113645449	-0.7100341338016941	-1.08058479532811	-0.139725957881915	-0.640752293045837	-0.8100089967672219	1.14646541075667e-08	0.851558704822499	0.4801041273608979	0.28369014756638	0.8892836771701709	0.524298997172871	0.420728776725762	0.986885855074142	0.9040359571439388	0.6236033671542364	0.997653054422944	0.7602241788943495	0.8067677253356506
PLEKHA5	4.00335185815942	4.70875818926113	-0.0053902152201819	-0.176954733641736	-0.136984030924961	-0.160180153845433	-0.4687436947999079	0.012706751732275	5.6749066104456105	-0.0273016843715997	-0.538822662202349	-0.520620364684141	-0.633943765761765	-0.491905905983597	0.0262966371874539	1.57409521467725e-06	0.9782992707088491	0.5917651836975029	0.604306793452178	0.5282137223411789	0.6247640022261479	0.9790976034102392	0.9978076836830136	0.9359023920567844	0.8449414738401295	0.9811954793334688	0.823423652844088	0.9957253760975072
PRSS8	1.39352788011925	3.80681074291677	-0.0867939666284578	-0.665811750892699	1.2192092220621102	-0.3053604431123939	-3.02954653193042	-0.536981381887066	2.58625550589062	-0.2679371715475069	-1.1204935373461202	2.90681527295473	-0.7089624030715521	-1.9540975913545304	-0.726434982270805	0.0128965354392489	0.7895990855768872	0.266473070587045	0.0049642586623701	0.480806711842318	0.0547687176636702	0.470096142600027	0.979564703586422	0.8198169817084036	0.1264312384204574	0.9737039679333632	0.4107176474138159	0.8200841510635211
SIKE1	4.86985662595233	5.441381344940869	-0.0972550802554007	-0.314660664825399	0.3320152669761789	0.230993916293127	-0.534467689062502	-0.2061737542490689	7.46894005131946	-0.610626585911595	-1.20878584424487	1.61328396657729	1.1751387158208402	-0.653286935649093	-0.50684779120329	1.8037284541338199e-09	0.543530539204489	0.230881750556008	0.111345065446828	0.244017279802937	0.5159945216073449	0.613877816800209	0.9532842401161664	0.7959349469044029	0.4146142166045689	0.9493517729064408	0.7557204261426077	0.8731672455406894
RRP12	3.1923218896950902	3.4501641197139703	0.0025719225928398	-0.106115289270065	0.3107868724343139	0.0795302081497092	-0.52750707748822	-0.218952856013578	4.2262974981863	0.0121632385201879	-0.317569244443083	1.1345752884613798	0.303094005702731	-0.54411545875046	-0.415985660263551	0.0003764137935691	0.990330674544778	0.752005804353181	0.260543566386986	0.762771754595152	0.590013185373199	0.678926078756831	0.9985005561731825	0.9649444549332628	0.6006239494750921	0.9934690552938978	0.802732725219433	0.8999717788171945
FNIP2	2.98771307101406	3.36790368122572	0.278841412670479	0.574104061388407	0.2810635268402769	-0.145275852543084	-1.05435375940874	-0.41387671454956	4.59963124072164	1.47347321608696	1.85250190942636	1.10861216572356	-0.5992564077236011	-1.21178149290372	-0.875092577557528	7.87904400839427e-05	0.145173553330758	0.0688323298863337	0.271475701496762	0.551017839102604	0.232095372624748	0.384814978159779	0.8259596989871961	0.5897454493257809	0.6102078954906343	0.981669206901287	0.5679675281753652	0.7892962640431077
MSMO1	4.66665537992401	3.70907320202396	-0.12600919325202	0.391986896444927	0.345288936741446	0.111206494658081	0.8138486193370359	-0.164544589207086	4.89415983166423	-0.673454624893693	1.3089579469506498	1.4356793968600698	0.481478446037026	0.915268040955155	-0.340171475459963	5.33927390508572e-05	0.502907808322685	0.1954891887966089	0.155620108456891	0.6317257091104761	0.365890055595407	0.7348748678687109	0.9490857574684533	0.7678117209387758	0.4796018443833022	0.981669206901287	0.6654212208406688	0.9175974120605496
TTC17	5.41417890895049	6.161919646924269	-0.0355635812339345	-0.336602461994255	-0.3933291580615921	-0.0637014669011907	-0.383039682047909	-0.101433586047831	9.36065986405543	-0.2020556595793199	-1.21010939863512	-1.7161131959663103	-0.29205451042553	-0.4899811991279361	-0.242280046700681	1.4069868037734901e-09	0.8404709366784209	0.231333139538882	0.0906452160272498	0.771145598499841	0.6268685508211921	0.8093773633724621	0.986091999669408	0.7959349469044029	0.3784005325828596	0.9934690552938978	0.8240098220992609	0.9408671574070644
FOXN3	6.089233536412031	5.35539123350188	0.0599572257522744	0.482184218391853	-0.1730414969723309	-0.0182723860613325	0.8382971986221209	-0.0900346231560182	8.254130149368429	0.3732549868298879	1.91011703042433	-0.847144203126394	-0.0933370569886709	1.09691488642854	-0.219064936605268	2.51076556306244e-08	0.7101052810587799	0.0609969865537738	0.399847410359384	0.925911232955098	0.280197046355102	0.827358528015237	0.9709792854350068	0.5696259848680696	0.7176270140444221	0.998994108147903	0.6071856580406956	0.9468357931405784
METTL24	0.8880054919914341	2.05284514808896	-0.273348888320319	0.5432817581776079	0.0771547606816542	-0.0832009202891555	-2.2022766178042	-0.7693571407347679	1.2606538778777	-0.727536875442366	0.8214215610136479	0.163107827345992	-0.169748443768939	-1.2817032932489698	-0.886075772399883	0.2136795563372349	0.469506129990797	0.4142895899142609	0.8709315822127859	0.8657180053900109	0.2042624328083739	0.378725455554341	0.9369752128595876	0.8869188546583858	0.954113055344576	0.9955552240662536	0.5453849481125739	0.7865265609858081
AKR7A2	5.10122602099954	4.847888331638059	0.2451745259711539	0.0134154282100775	-0.0886268458911528	-0.264178244325746	0.4509303805129879	-0.0454836714379459	6.812476871444599	1.29577633124178	0.0453417188765237	-0.35897957537263	-1.12385273121562	0.528011386932483	-0.0969790300348489	2.92106615606198e-06	0.199559055830068	0.964037228929017	0.72073683650255	0.265293353031915	0.601590513166135	0.92311082736964	0.8600257151139012	0.9965430516669512	0.8986058348483119	0.9553475003544244	0.8094740597775762	0.9782234151626912
MRTO4	4.26736123446946	3.65178114311664	0.1130896255615779	0.194817526575571	-0.705525760985772	0.0574310701995224	0.8066012226706301	0.286034589704881	7.55312657030044	0.7764572391656579	0.9046783103654058	-3.58756085795596	0.315449931016437	1.31799204854818	0.7973973340715741	1.31089994294422e-10	0.4401326490284329	0.368783818679856	0.0006192121372045	0.7533721729680508	0.1918652749679789	0.42795586421632	0.9319504340920024	0.8723613540551772	0.0705032964246831	0.9922966084736478	0.5367081777943187	0.8089559583695518
USE1	5.085048978835991	6.40308700901525	0.343347925732935	0.170615128736306	-0.219807535056171	0.0904717021562205	-1.6078046741435	-1.1150048689636	12.2526190408926	2.2949385198852004	0.7150372929131659	-1.11318848684225	0.486713400192955	-2.54816102769865	-3.14282970202526	2.4893227896465502e-11	0.0248597115033638	0.477836754631693	0.269564999530107	0.6280945798621921	0.0149654481812676	0.0025902393480174	0.6126263722128387	0.9040359571439388	0.608835536068146	0.981669206901287	0.2918462380013228	0.2341846918101068
MCF2L2	2.55690752748211	4.85497575266395	0.1792261018960259	-1.4021588408103702	-0.378868660519114	-0.739708291457831	-1.32302057210478	-1.01634172275082	5.74180889483009	0.747199813281484	-3.61820956581827	-1.16576037471251	-2.41743896268295	-1.3033483038850702	-1.81929826194621	9.756774416548393e-06	0.4575113773362029	0.000731046708033	0.247834630115691	0.0184927907221636	0.200303261457045	0.0737790225603649	0.93358099485617	0.1081082564005588	0.5882983522015514	0.8097928539893348	0.5430745650516052	0.552060183843696
NRIP2	1.16381487778931	2.2671841545623903	0.2148492516040019	0.0038944368179557	0.988430329222928	-0.610214801607394	-1.8801840732429704	-0.3412839311387819	1.4869731893023703	0.549859510170434	0.0055478938551135	1.86535971429612	-1.19783173893934	-1.08320539494364	-0.372217363476771	0.146391440114796	0.584223546369306	0.995590767930698	0.0663831071113722	0.23508428132942	0.283520534148473	0.710887858282498	0.954710997355794	0.998830700410348	0.3352042176144345	0.9456056541568412	0.6099272404877811	0.9111985546503828
LAMA3	1.20646165812843	2.41245478258479	-0.0631404699681599	0.501969412779293	0.955311444805727	-0.5251056888647639	-2.12447370963445	-1.279013187686	1.58327985089364	-0.188206274043491	0.8191682584334169	2.2205839235983302	-1.18347670352176	-1.32748262956851	-1.56952580283927	0.1203289510500819	0.851307702388477	0.415582553862558	0.0298345072271833	0.2408302942616519	0.188739554464264	0.121214611593269	0.986885855074142	0.8869188546583858	0.2433894153737985	0.9493517729064408	0.5345838530507803	0.6284456220501472
AP5M1	4.611462434971231	4.583457495771	-0.0349408745365954	-0.205278566283711	-0.0636739724702761	0.0630850401754308	0.218279339375466	0.158036813645453	8.08753527114128	-0.255737329488532	-0.926061448034584	-0.355542425718992	0.36920555987476	0.333800860241346	0.466774416291956	6.752294998676711e-09	0.7989233200910029	0.3577919305605189	0.7232713268707259	0.7131071000504542	0.740069930462359	0.642192624501107	0.9799497805212828	0.8673918507782102	0.8997046330860388	0.987201407450329	0.8794362514114001	0.8870773901408054
ANAPC4	4.078116287978991	5.61210580020739	-0.227649694431391	0.1449523104690019	-0.285139135795167	0.345964613261061	-1.6753218625523	-1.3088688537238602	9.00068893061314	-1.30765900339531	0.528894574269561	-1.2732158563967	1.62696313569134	-2.2339285576857	-3.12782611601726	3.3629482179482702e-06	0.19544929340053	0.599648444966407	0.20734149834637	0.108754182963931	0.0370386218738519	0.0029664653856397	0.8555330609079523	0.9378092319697704	0.5450684859236529	0.8920316660274792	0.376557569708803	0.2437378009549799
KCNQ1	2.05216162047708	3.52726455231305	0.5903127803795489	-0.690898229795032	0.6492980063365239	-0.26646064584745	-1.82777506907312	-0.872144555325845	3.88949453879413	2.12662201111055	-1.6002575734881597	1.75666118944522	-0.7621338589906949	-1.60708836067602	-1.29414662064152	0.001565496326388	0.0377581969496191	0.119917302030096	0.0841230018830302	0.449157205774988	0.119980525678003	0.201249211066626	0.6693451411551781	0.6884706560436071	0.3687059443333613	0.9687978546446238	0.4784919124603436	0.6922608765927223
TRAPPC3	5.716829750797241	4.72654014597187	0.0139247933938668	0.0126396411059601	-0.411280906919777	0.0292850387422986	1.3566689792126	0.470514886211462	9.91321851828651	0.1088549787390549	0.0646488377656762	-2.4883472216473903	0.187601553576336	2.35848744109283	1.48137967849614	7.62873567159572e-07	0.913677180504534	0.948833960476971	0.0153932755819242	0.8518341609768539	0.0291905213214779	0.145783904181535	0.9928275644028952	0.9943767748876192	0.1877198979443846	0.9955552240662536	0.35304006918025	0.6517300846511939
THRAP3	6.854059666263731	7.0375758499821695	-0.196920196721236	0.237699266880757	-0.296106476842838	0.1870698486285669	-0.0914779910081307	-0.305070399110105	12.213334258777	-1.27031436842306	0.977261432550465	-1.50389924107753	0.990546214877296	-0.13364847397656	-0.8252012177591321	1.18536801183386e-11	0.208274399316145	0.332698847868928	0.137198788750078	0.325466185825051	0.894400792445113	0.4125136891057639	0.8641257787677727	0.8584350641329007	0.4541270474066974	0.9599991459081348	0.9549625055881648	0.8014879024539462
PHPT1	6.374467898457691	6.21233625904413	0.0566236778397002	0.0864684423940139	-0.206365736089059	0.0207453786158839	0.258309540673807	-0.206325261876311	12.899702994365802	0.369066101577047	0.381009910024626	-1.02936322851535	0.1094253227463	0.4200956328125539	-0.567888447615457	4.6407507987687005e-20	0.713208575182312	0.7043665131597879	0.306903899444621	0.913182771265295	0.675720915843689	0.5719540689924629	0.971587068253103	0.9603877755393792	0.6456056605320828	0.998994108147903	0.8480953266053151	0.8574569915808662
LY75	3.62332941646066	2.96735563026838	0.2851445360304819	0.127088546616603	0.291968703901963	0.26777582000451	0.315836388262579	-0.371143990939387	3.5013035299609303	1.45403263039711	0.4021974451699679	1.15834232368744	1.114545506692	0.323977322067857	-0.7094448948372941	0.0012602665348041	0.150511016958408	0.6888043740232851	0.250725547147665	0.268914471686986	0.7473257595585809	0.4805081362640779	0.8324802471222309	0.958145184650196	0.5908231772473687	0.9554100977762306	0.8825918933066189	0.8206604635175982
ARID4B	7.15036029074296	6.70361093752224	-0.0691093300655437	-0.2911549712892349	0.109376250328494	0.391055840468591	0.85564169728072	-0.2421425274000739	10.7777515583395	-0.543413781934335	-1.37167977718349	0.6658892255397211	2.47468377388903	1.26828729652702	-0.72716372476392	6.097986109778961e-15	0.5886949064980379	0.174708124880539	0.50779054301299	0.0158690441624579	0.2090063362314599	0.469623452247698	0.954710997355794	0.7460482913183949	0.7899801917203041	0.8097928539893348	0.549529227307189	0.8200841510635211
OPN3	2.7729289200112794	2.733181846319189	-0.066701872260119	0.494002785918618	0.399819472253045	-0.295915833571687	-0.325881426147219	-0.930270842118725	3.1022580335899703	-0.2970892880299899	1.3728899044493703	1.37283406257703	-1.04657483837488	-0.314416404356536	-1.59042441182144	0.0049438611911086	0.767291075445855	0.174794280037785	0.174266953153299	0.299020169657817	0.754926699121221	0.116851830496539	0.9770226249350136	0.7462091455704608	0.5052691049414604	0.959575004153046	0.8862859027748563	0.6239568669536049
SDCCAG8	4.722268276763691	5.52806619062132	-0.0179843388985921	-0.0380920831565054	0.132293342442243	0.1036950884052559	-0.959834985188381	-0.435210356718227	9.39342465592007	-0.116883054225269	-0.1553295126546109	0.669179604891896	0.54734516027321	-1.37828405592068	-1.16298873408731	3.2687592840212603e-09	0.907292809765371	0.877105620344453	0.5056244435764969	0.585948052190605	0.176645484542686	0.249426003291686	0.9928275644028952	0.9833564452117836	0.7893195759318361	0.981669206901287	0.5243709762260981	0.725574093970578
HHAT	2.34483298788467	2.95371840537492	-0.1439797971338209	0.5577678120810899	0.271126381958138	-0.091956725228056	-1.09651708491659	-0.9885970244691	3.35631319456254	-0.658701772274457	1.50036998959592	0.92742300142298	-0.325989400348102	-1.08812613610279	-1.82009156984846	0.002372602502288	0.51234495947768	0.138261692579647	0.3569544946901529	0.7454200040619772	0.281954891810688	0.0731843415973486	0.9497306734948606	0.7083380322239573	0.6872340888538985	0.9919419868270642	0.6089371014547416	0.551234546680224
KIF1B	3.34174124504402	3.3960997629830096	0.0224366144761399	0.0263700821641987	-0.167526320777418	-0.351134526498924	0.181934567281633	-0.7272070228353029	5.440121866223709	0.116676587114884	0.0917518909201004	-0.652538653836787	-1.4524349389410298	0.229354942392249	-1.48675456609712	7.60851196325673e-07	0.907455283660608	0.9271610280018308	0.516221897816265	0.150913149998932	0.8192715523690441	0.141635104314852	0.9928275644028952	0.9895880686605923	0.7959778586707063	0.9248998425271048	0.9178441042924486	0.6473906312460862
FOXC1	1.03101711434078	2.5040330932536	-0.3374628963339519	0.0955655428077007	1.42293353285644	-0.127100557518768	-2.34698960471269	-1.51185714336061	1.6346328625480402	-0.989932969343972	0.150580644915425	3.2219358637275897	-0.284290296600331	-1.4826153197541498	-1.88617414818818	0.109599409733154	0.325963197586322	0.880760293459264	0.0019894443738147	0.777079416804745	0.14273104328674	0.0636318841967062	0.90368959693772	0.9838288075346646	0.0964311643981188	0.9934690552938978	0.4943754361006197	0.5382780436005862
TBC1D22A	4.59055427020756	4.54786313657635	-0.136651091228227	-0.0256202636049455	-0.18764421232759	0.0174324491286198	0.2456730343409429	-0.0236472117085423	7.255669989303759	-0.8247555909169659	-0.0999463648518329	-0.881138458501619	0.0858204120181521	0.32765780265313	-0.0578179603675847	4.0378793298898805e-07	0.412400627985914	0.920767087697692	0.3813323779248529	0.931868255963656	0.7452764921710471	0.954100820970654	0.9260882215429448	0.9883940489410254	0.7026125723228471	0.998994108147903	0.8816145437749742	0.9878640766104928
SYNE2	7.2620167661715	6.55469246729396	-0.0541018114363041	-0.0578202158942179	0.019174915055733	0.133822132157255	1.16442775141668	-0.39307462881503	9.038116922156288	-0.352894277673709	-0.2297668383164789	0.0984465609455869	0.712496672425372	1.44280040916641	-0.963623031250148	4.77104989918002e-12	0.725289656102125	0.818957215652875	0.921871269521975	0.4786015711985271	0.1539484736645759	0.338603678399062	0.9727585467074308	0.9769674507026084	0.973553752689439	0.9737039679333632	0.5062536345508172	0.7717877089101843
PLEKHH1	0.9447425413142008	2.5924685877504903	-0.200756967878785	0.222160751479366	1.07883654784359	-0.234438854160518	-2.7449105424938103	-0.926874310206684	1.63798687769524	-0.5490620858073461	0.3251814059638089	2.2673462982671	-0.4914622274669329	-1.62007068231196	-1.1104927981089	0.1086060275655819	0.584850669590969	0.7460357424797979	0.0266275897711646	0.6246978739668481	0.109892679578634	0.270701566808217	0.954710997355794	0.9641611762476094	0.232678739331568	0.981669206901287	0.4664958225183227	0.7364499051049072
ATP9A	1.43625257380362	3.0318097501455097	-0.1200494169850859	0.3283129087767019	0.5054347369530471	-0.414349960470821	-2.40832630403434	-0.353766487450299	2.2661731678745203	-0.37905279322787	0.5561499585345461	1.18636342945792	-0.989794597642744	-1.63596355263897	-0.4872100113202159	0.0284571310409001	0.705878263243744	0.579907981197426	0.239649083294314	0.325784573581206	0.106658313091388	0.62766515822214	0.9709792854350068	0.9340292344611184	0.5815959229756914	0.9599991459081348	0.464078646696178	0.8788949436834014
FAM168A	2.71471711655761	2.50075846176773	0.2025722037020219	0.173625858906301	0.475409576619966	-0.1216563212514049	-0.4211228659733019	0.3118367665038449	2.5316950067312	0.8552030624286351	0.4448797681115589	1.52560533293547	-0.401017964587385	-0.371893708384977	0.533366754973754	0.0161053082404989	0.395450010158323	0.6578260442147211	0.131690826367123	0.6896467821321589	0.711497594219592	0.595519180603875	0.92285863325801	0.951340515748436	0.4458437322642125	0.9852372595193716	0.8656607837988619	0.8644252316636705
RELT	3.54036889371026	3.71293810576046	0.0625723592088337	-0.0768948826851997	0.229452866011066	0.1357439681296069	-0.2846161619926169	-0.354974803516964	3.47170838435026	0.24255940692435	-0.189764916987103	0.699030737871984	0.43106556833508	-0.2279010091811889	-0.525767482851595	0.0019817563868281	0.809067640031275	0.850089103677662	0.486882534112423	0.6677774988130301	0.8210036919894991	0.600910137857301	0.9825610684806018	0.980170397530762	0.7781019937684517	0.9837095148281552	0.9187140166919026	0.867949978566294
GALC	4.09016716973561	4.03445929714978	0.0757732835704185	0.4381992630444929	-0.0318142310168547	0.0499637623489619	-0.243670654218935	-0.111937001202392	5.69554783405106	0.419391619418467	1.52554965659596	-0.1370875288690169	0.22469708337823	-0.290418434486915	-0.247842853076183	5.92146441643392e-06	0.676234478097797	0.132345128548617	0.891362419794558	0.8228915185049692	0.773079581323195	0.8050934498878729	0.968829517888566	0.7017912155350677	0.9631445370103382	0.9955552240662536	0.8967886301774306	0.9386702819048188
NOP58	6.53096646718837	5.95574966840972	-0.38316595764306	-0.244502280849516	-0.421043886401989	0.0366097335775445	1.1749191163205102	0.565700050441197	7.970501250324481	-2.65786600645085	-1.06122286263636	-2.32175752050117	0.207233437157326	1.4390816604068402	1.44205747264983	2.23997136379612e-10	0.0099365889761259	0.292442659165865	0.0234101446100356	0.8364678818270709	0.1547530550842099	0.153909162885754	0.4992644091684216	0.839131510877603	0.218362612412461	0.9955552240662536	0.507481627352254	0.6552766187640777
SZRD1	5.4794941271002005	4.2907807431792095	0.174732906212706	0.4710806915855789	0.0642659548482821	0.12619027333024	1.02486693928198	0.1134471908712569	9.287195979000009	1.27193146762106	2.31062000883228	0.363399117834822	0.753476231337679	1.76569895545035	0.329419538289664	8.980876572600351e-14	0.20766768344192	0.023848925114752	0.717417774215333	0.4537272010919609	0.0818703317308884	0.742836503960196	0.8641257787677727	0.4173856292813007	0.8978981335069673	0.9687978546446238	0.4407234317590215	0.9206185224585512
CUL1	4.70329776034214	4.01868153166013	0.054662138860756	0.213157953320091	-0.078402933575856	0.292389715260645	0.4974895326489509	0.238186147280154	6.53042457181721	0.388153942544487	0.9669085123170292	-0.443831160242486	1.72793894121095	0.701230253613548	0.645613342534856	1.34766218670901e-07	0.699105930001704	0.337016498573171	0.658559146878098	0.0884725820266106	0.486532291397195	0.520755223362381	0.9709792854350068	0.8584350641329007	0.8746947851054881	0.8727658659370002	0.738580781673193	0.8351761385949579
FAM114A2	3.6403737003372	3.49934483652919	0.172270919760713	0.0179220681901757	0.0694961063102612	0.0039651212116249	0.1014378621413849	-0.254739895930979	6.84009558809407	1.1650009455557802	0.0798957844279827	0.3613603899967679	0.0219052419469772	0.160766261538807	-0.6951812276042171	1.73322725939745e-06	0.248663122532134	0.936709131422784	0.7190349702408401	0.982596392564024	0.8733879528699849	0.489840912988506	0.8711014971056965	0.990915298066817	0.8982380362737958	0.9993053441085704	0.9443104559327566	0.8247640634371737
CYFIP2	6.174170700433849	5.73405195909423	-0.0429893127895565	0.0045015597303779	-0.072387738037912	0.217355045920185	0.476743903913822	0.300308313536561	10.4844512015034	-0.301540460298964	0.0202407231094482	-0.400948522449145	1.25918904344903	0.73612581921962	0.8669818575574091	2.0576073653926e-10	0.763916126418618	0.9839225531439808	0.6897044020391739	0.212321698622938	0.466359120258527	0.389402473581062	0.9769543946802834	0.9981974351615698	0.8864259718990752	0.9456056541568412	0.7284270323024061	0.7899424969692775
TAB2	4.530462555756269	5.09426116419592	0.384188111917871	-1.2099392255498798	0.0599242557034545	-0.106544343764857	0.2173013645158039	-0.001747293690326	7.7203306033832	2.4961894626179	-4.77608245919128	0.290779435728238	-0.544448811543948	0.2887539601421419	-0.004504243324963	2.6422053342589e-09	0.0149896634437579	9.89726933571795e-06	0.7720958131574641	0.5878882443142189	0.773867059619874	0.9964193307951628	0.5626607814620344	0.0108799267911928	0.9182980471711284	0.981669206901287	0.897295372341252	0.9992058351441646
GINM1	4.714518869599759	4.65173965909724	0.190018157520925	-0.192062919693798	-0.1802538586594919	0.1977330585504889	0.1600711390797969	0.23352659441216	6.11728817844072	1.1762128889463	-0.7441519822472429	-0.8742186147144321	1.00494756077141	0.186066372129068	0.539510858759391	2.00228612379214e-07	0.243665911727933	0.4593135189025029	0.385089921455856	0.318461560990267	0.853035461795854	0.5912744436178471	0.8711014971056965	0.8994111454060816	0.7055232894450685	0.9599991459081348	0.932998063892985	0.8632162616943513
EIF2AK2	5.35033512925699	5.50201609719221	-0.268498245852347	0.0362659312488449	-0.454519992473908	0.0108768179137041	0.258575785654682	-0.118350988749143	7.90621514701211	-1.5328113138703998	0.130884242807392	-2.01157678619037	0.0503103990992594	0.315923970490055	-0.272193179415238	1.80638726155893e-08	0.129894941343068	0.8962934749999251	0.0481719175496349	0.9600216837971148	0.7536726641467459	0.7863792377172841	0.8109870779999256	0.986071467690179	0.294850734780463	0.9992689803346404	0.8856243644512805	0.93416649704244
USP36	5.66557034531154	6.625860882881769	-0.125061912542994	-0.132139191635168	-0.149260760625196	0.2124547250555669	-0.764424169984333	-0.907690472115964	8.161738245631161	-0.732209362767097	-0.467924635443245	-0.676280652165173	0.996282401473281	-0.849614825368399	-2.03364594128257	8.229396917527419e-11	0.466637069569834	0.641328843561374	0.501194054458087	0.322657407590261	0.398616412775748	0.0458491055870608	0.936718928211848	0.9471599897464952	0.7857162573199509	0.9599991459081348	0.6857009395810723	0.4958300257075215
KMT2C	5.647239172640459	6.2324231522842695	-0.245841495044647	-0.311944967316357	-0.0196222289072407	0.2309270920071449	-0.27342514629487	-0.38639403228632	8.50664603384358	-1.4695534239345902	-1.15369138896956	-0.0922135488322947	1.12722461939019	-0.329613891857374	-0.9242059114076652	7.27659616925221e-11	0.146361623611588	0.252607531372139	0.92680020791534	0.263578151063093	0.7428489244115191	0.358603501065656	0.8267435214115475	0.8134700503654881	0.9760798740722016	0.9553475003544244	0.8805196200435429	0.7824908381398619
MCOLN3	1.49673585460276	2.73012165690889	0.8598201243732059	-0.8256890308468909	0.671797154206978	0.2566990099181719	-2.01139929209528	-0.261357714088261	1.90589899499729	2.4625287324123	-1.3703901796555	1.4276115636598403	0.5610330673237021	-1.26322018572378	-0.3181490323681189	0.0632867525197515	0.0163653917476227	0.175019755521014	0.157959555783195	0.5765927944592629	0.211180368705981	0.7513329960440941	0.5644416190270862	0.7467574265229847	0.4822451028572448	0.981669206901287	0.551495480203486	0.9224833533543484
PUM2	5.06612642162473	5.52475241142665	0.132615806571517	-0.483299451868137	-0.142578902145897	-0.0734973345134762	-0.194589214843403	-0.4103172974378489	7.648227034642381	0.7733075080643391	-1.74106022471133	-0.643503914148507	-0.345917405500243	-0.2355492383738489	-0.951053439150018	3.0667279042721996e-09	0.4420125591130879	0.0861954342402041	0.522041338373379	0.7304573010997121	0.8146778853309441	0.344948226503421	0.9319504340920024	0.6279855378367144	0.7987092352685459	0.9899374167793416	0.9160438850911984	0.7758908393352092
MRPL43	5.92872375107882	4.97285749529715	0.162187506935367	0.2390205751937029	-0.157359363512064	-0.1686593369100809	1.06102420165243	0.396822325919077	11.9094726529375	1.34218711144139	1.30931093438578	-1.00547545764194	-1.1375398285599	2.05255770782042	1.34691347536153	4.07907283181825e-08	0.185569159704623	0.201094349367379	0.318731912854016	0.2602553700064779	0.0528763041445518	0.184768482740586	0.8507661608115306	0.7730788747289681	0.6547365360496595	0.9550076128052852	0.4074560006008771	0.6808504716864249
ITIH4	1.24737806588524	3.00815033131952	-0.108278653397766	-0.7898553332537069	0.61827519011683	-0.173456751899529	-1.84472800378893	-0.6861537228867939	2.71021891913447	-0.371222763948645	-1.5644508812483302	1.58041679765532	-0.466431920555416	-1.44172944394611	-0.996546975932756	0.0120570129915311	0.7116229457454321	0.123000509693636	0.118586335853189	0.6423842432907739	0.156341276056809	0.322649598680977	0.9713699456609072	0.6905849777528663	0.4255173021171785	0.9825975988501487	0.508900865687867	0.7628598937111702
C4orf27	4.94515107679503	5.27172331273613	0.0309770955572001	0.10810578209864	-0.381933101350114	-0.0760102711710404	-0.238963656698939	0.0340343129740782	10.0713953081874	0.191301393789614	0.4506663302319389	-1.75391125694429	-0.3733938865949129	-0.35814149148782	0.0885090635668971	3.4773762720871607e-15	0.8488512795877171	0.653643043731942	0.0838860750754255	0.710000067272717	0.7213307793956361	0.929728470738254	0.986885855074142	0.9511729671294892	0.3683328660230524	0.9871703485331972	0.8706676132266543	0.9805700248494936
ZFR	5.58720774849262	5.23406375046353	-0.22755281763507	-0.112058600629309	-0.294695284910046	0.158053670516634	0.64223358663872	0.389579089841683	10.1922897271553	-1.98287426377374	-0.612001770517671	-2.02468755374964	1.12766345268806	1.09848261095322	1.32858213321453	4.54861021657111e-13	0.0514517483062362	0.542549212322496	0.0468262300468451	0.263382487953243	0.27661939640161	0.188387633709813	0.6934154975055467	0.9271410590321134	0.2909389101416819	0.9553475003544244	0.6046068656875504	0.6844445895139755
ZNF280C	2.41997941178565	2.43007033701344	-0.0949221269727131	-0.539579675454089	-0.0263160591723645	-0.0921606926386395	0.250661115196101	-0.1588898604903089	2.212425695904221	-0.3845640164410279	-1.30425348066521	-0.0807706554703365	-0.288055841489158	0.207318881625349	-0.259001548463926	0.0327689613770939	0.701833722660252	0.196518860155321	0.935867930638037	0.774179570100821	0.836425898773412	0.796408400803178	0.9709792854350068	0.768387201898628	0.9780558954214656	0.9934690552938978	0.9260916743056444	0.9356944518790232
TRAF1	5.26897372387691	6.27477852579513	-0.4927938788399689	-0.375358872415454	-0.2677553948391939	0.2302564265412989	-0.6440633941867329	-0.82973675643922	7.022478379845821	-2.1016449101873897	-1.02428277834324	-0.8967737713514822	0.804884379184545	-0.6123043170259561	-1.44637180245089	2.94656061692862e-07	0.0392377174231308	0.30981567096677	0.372958767110692	0.423688303405631	0.543923034488636	0.153166356240975	0.6693451411551781	0.8500587308121985	0.6964974427658719	0.9671627632589394	0.7737815533076441	0.6552766187640777
RC3H2	4.62055506509095	4.46410059888748	-0.0761741308052101	-0.281318886580805	-0.115374369831907	0.0486865032970892	0.5665884622355359	-0.620389001398891	5.81162040891961	-0.440262685202538	-0.99860440516977	-0.517920318658649	0.226092272262606	0.654626577665786	-1.36096547549322	1.46007541903944e-06	0.6612000519127261	0.321475597527593	0.606224258999585	0.8218047983977191	0.5154825441506621	0.1779870244206849	0.9653562773243888	0.8564027485197634	0.8458261853285165	0.9955552240662536	0.7556220930068283	0.6727499222452844
IL17RB	0.979428302226176	2.66380845457461	-0.2261452951980289	0.0638804048998063	0.983827422580235	-0.404344874079796	-2.4569555357453	-0.683129002056503	1.79524318382049	-0.6125546401221489	0.0976134415641623	2.03549739487246	-0.8458222358057159	-1.49701667560483	-0.7925140742668679	0.0794273209138657	0.5422597198694771	0.9225225390609392	0.0457007441430748	0.4005941718494279	0.139281563545309	0.4307806038076789	0.9532842401161664	0.9891993405899432	0.286841130653312	0.9671627632589394	0.4923843682692476	0.8089559583695518
TRAF3IP2	3.20401076008213	3.5414897878779	0.220934949244927	-0.0108989006979929	0.0018165826303698	-0.279298893776742	-0.5245063333451649	0.428167098800579	4.92112248262225	1.11761031882934	-0.0348769813197565	0.0068985567959907	-1.11412960785383	-0.6007649572953822	0.9102958613792592	0.0009009130722548	0.268103499468343	0.9724261415712953	0.994518165047147	0.270114778784034	0.556176089374141	0.36801186208384	0.880297344643718	0.9977168344755172	0.9974996454689516	0.9554100977762306	0.7815417264608339	0.7848300164439104
DCBLD2	1.62982738443923	1.9909964685334	-0.369470737951298	0.933679791281586	1.03858435201995	-0.10884092361265	-1.5977138504866102	-0.793263983107045	1.51827203707479	-1.31180471818377	1.87294255857846	2.90236165239807	-0.296665471389514	-1.15156163837214	-1.15866455498173	0.136047388068344	0.194286953873905	0.0654471269279128	0.0050454239046466	0.7676466400211359	0.2534995564734599	0.250699679172144	0.8534287550493539	0.5796888282745554	0.1274681492228087	0.9934690552938978	0.586994904741584	0.725920613821128
SERPINB3	2.41006859531372	3.58768921507378	-0.2242029928161319	-1.03505527775671	0.8130835291328001	-0.215012996859398	-0.8140744885238042	0.7840870635179581	1.6784525691158998	-0.6350554225466469	-1.41475779285874	1.62290924409356	-0.444722385941632	-0.416280005503049	0.980754953169802	0.1033140899648569	0.527682318574634	0.161953953980397	0.109527231749822	0.658012409776442	0.678539834062333	0.3303562137495119	0.9530568324486528	0.7322756833839628	0.4114288739638175	0.9831590314404834	0.8492484591611468	0.7670029305592183
SOAT1	4.460822075938991	3.61944785846217	-0.0019435797058532	0.132443544131865	0.102326608249822	0.299081941971295	0.833817684685261	0.2021973518057869	4.59999789751822	-0.009086973761185	0.40759308551158	0.376390431571275	1.16047215494319	0.8727791771078409	0.3718466795796621	0.0011143465850883	0.992781693181457	0.686160248215916	0.7079174807102281	0.2507980051638119	0.3960893183856679	0.7119640141772992	0.9991572909987068	0.9571408247656258	0.8939730883835572	0.95342014803011	0.6840991151663187	0.911802128500344
PKP2	1.42816199153631	2.7155641660461	-0.242055993454015	-0.194661216366208	1.09133256212917	-0.3615733930163189	-1.71692455419182	-0.763726794238847	1.86375362290178	-0.697167891834756	-0.299755908123422	2.32564620134346	-0.786012996030418	-1.07710211610648	-0.93083670639101	0.0693445461218855	0.488191164692177	0.765264560599831	0.0230500721138378	0.434599669729837	0.285397392590245	0.355200431070371	0.9431304562389156	0.968139875678701	0.2163880844771267	0.9671627632589394	0.6103202253177535	0.7804737992392987
GDI2	6.91344487886154	6.140450481840969	-0.0144693772343598	-0.36232147428724	-0.0085313103160234	0.0359716063018952	1.23623495766298	0.262507414919285	15.0603373227623	-0.142055619884403	-2.2523389609026	-0.0660806531155809	0.289544084295849	2.60506339556975	1.03734753455587	8.805383561683291e-15	0.8874501751474759	0.0278382431044557	0.947504722998437	0.7730410126780941	0.0127040734771367	0.303507686485836	0.989979156901232	0.4340735170998715	0.9823449697021248	0.9934690552938978	0.2765427027059884	0.7528986613502605
PRDM1	6.65377901146726	5.5538186259365	0.115969082727604	-0.5603013199903271	0.0504840798289094	0.1586519431008219	1.80235934025367	0.172417391637869	5.489113038188941	0.59633645185012	-1.78348317459068	0.204208172582176	0.669497725039168	1.6384289662667295	0.3113174925341789	1.24911310244631e-06	0.5530482540257939	0.0790686334004341	0.838827494192637	0.50551463972473	0.105945146121141	0.7565160739259359	0.9533565660480572	0.6133398528390528	0.9436809309667168	0.9775822142569326	0.4629621966984125	0.9244621012617392
ATG5	5.56712891094482	4.92255231746951	-0.270516847765201	0.132856481959102	-0.145323905494794	0.4069992545216571	0.6969062629851099	0.167754706527369	11.4007356091758	-2.02699563067428	0.680218911070275	-0.851719883856138	2.51709557693962	1.2762621460898995	0.520603434075512	1.59159060350674e-17	0.0465285635014647	0.498641910179621	0.3973160258587759	0.0141598218991202	0.206142030321298	0.604309671717836	0.6870140168777227	0.9123884196485992	0.7155592648284005	0.8097928539893348	0.5465524951133603	0.8694330978533698
TMCC3	2.3702515843106897	2.86040015423172	-0.1100575835149169	1.2495458538963402	-0.036181488015072	-0.628665831152995	-1.21124704483542	-0.7322890009910459	2.9409957907254	-0.419030737384551	2.88424366980932	-0.104389367173998	-1.8690233795342	-1.03858686483237	-1.1290574151722	0.007218202984801	0.676498909834847	0.0055738777119504	0.917167868368721	0.0660081113944928	0.3054390737245869	0.263274799403242	0.968829517888566	0.2487989200833572	0.9717889863603996	0.8697516576455974	0.625217431847429	0.7337507523878968
PITHD1	5.77473186519233	5.36715461897675	-0.0268081445835565	0.0296349445266099	-0.0250070097550088	0.1429527456268509	0.468460370338539	0.392803830038641	8.20764122435422	-0.17527713511585	0.1223834194989809	-0.128648896855979	0.7685492849399929	0.621066227744834	1.01342858900082	1.8467529591434094e-09	0.861380381949711	0.902959568364595	0.8980115150803749	0.444783582064984	0.537551188772724	0.314525420260648	0.986885855074142	0.98668118171945	0.9658233197906934	0.968073415257182	0.7694708826379769	0.7591414064610396
MTA3	3.09514786460728	4.42638233360406	0.0319293261708958	-0.0576698701479392	-0.271081575436111	0.34736522996907	-1.54131257666581	-1.24633351903635	6.656466171606901	0.159988822170724	-0.187034932048084	-1.01857217047688	1.39759024866493	-1.86566813508638	-2.5787479798949704	2.34003278538091e-05	0.8734501317502579	0.8527796678275721	0.3123542901822769	0.167737558309508	0.0750168194939413	0.012747094096458	0.98900315521063	0.980170397530762	0.6491451185669505	0.92825639064485	0.4373440870759011	0.3531355164523188
USP13	2.45879834975536	3.23921163703982	0.217025174984741	-0.0076433727084963	0.0467704899137193	-0.293839858976941	-0.929388907351484	-1.06869820544605	3.60851648171042	0.995151299516273	-0.0214036410421347	0.162796694377257	-1.05236250522919	-0.90229893934077	-1.8762863408432704	0.0009835812563021	0.32319538705451	0.9829866429189068	0.8711555258664879	0.2963076122248139	0.3711038059170199	0.0649857294833984	0.9014739381678084	0.9981974351615698	0.954113055344576	0.959575004153046	0.6683587444209702	0.5382780436005862
ATP11B	4.86206437757639	4.49979547591906	-0.2458725490620139	-0.5256483594911641	0.0270487915318386	-0.1822734887349189	1.03698479926307	0.320008818684719	5.77130726861957	-1.43615922815224	-1.92247634006807	0.123124250485533	-0.8617089207227241	1.1701079277366102	0.7112064369644441	9.90760787255361e-07	0.155613055805681	0.0586773897262797	0.902372786185739	0.391846857431772	0.247007626648613	0.4793753247103239	0.8347314108539152	0.5634644813431425	0.966988766290514	0.9671409925555016	0.5824187795498934	0.8206604635175982
LAMC2	1.34668479360251	2.6496426806735496	-0.4136557860496819	0.7432742536590101	0.7801408229322792	-0.281599442864921	-2.3223592033661498	-1.15812478254804	1.6660254203865	-1.22062818329978	1.14817646753363	1.75611690220926	-0.6278831447764761	-1.39653360868231	-1.47501657091439	0.102614878200348	0.226698467437987	0.2549693568494939	0.0837410615773606	0.532233506215124	0.167037771718943	0.144900342630596	0.8698027447939843	0.8134831587530863	0.3683328660230524	0.981669206901287	0.5171824668465006	0.6508935464080211
CDK14	1.26286891498798	4.08601655952321	-0.0610024525580463	-0.445514809492031	1.28187390900841	-0.642641340106118	-3.44986330951214	-1.04047255759866	3.22424033144146	-0.205808544040641	-0.840244521518337	3.3320365781919503	-1.64434748594717	-2.5536883585149	-1.50140226409047	0.0023075485982436	0.8375835515010591	0.403715758470211	0.001409265693637	0.104771378143015	0.0128965429412234	0.137893071841742	0.986091999669408	0.8861131311271008	0.0896223100209664	0.8918315871797571	0.2775913228887107	0.64061721570568
SEC61A1	5.27859859806237	4.95333372992717	0.355793322914877	0.3466345072410639	-0.000880261763166	0.147656170739875	-0.067467830332546	0.319252038392977	6.52717437109064	2.13094070514093	1.3101133683748505	-0.0041901213312335	0.7326085070288259	-0.0781116509403772	0.7243963570803109	8.514170173227169e-08	0.0367543136222302	0.194502360238321	0.996669083205672	0.466293802016943	0.938026585117428	0.471289037503994	0.6650085470831522	0.7677330915793178	0.9981471018795416	0.9697422507836378	0.9735789819906404	0.8200841510635211
PPP1R12A	6.65491781973239	6.05609678318259	-0.242323031051378	-0.132252725400254	-0.3154175799604339	0.0767625881874114	1.17218908961676	-0.0566178907119066	10.8535570559798	-2.00466182035948	-0.670812176877833	-2.0371846432653	0.513211766926668	1.87897341179206	-0.1802584224568189	2.5158836394653102e-14	0.0490934931763789	0.504585836869166	0.0455728096574272	0.609463161160577	0.0649286175495494	0.8574781989250458	0.6915918837885836	0.9148887876315346	0.2865529440443277	0.981669206901287	0.4243105834766731	0.9575235438583992
CROCC	3.32237844040865	2.7748042909046204	-0.0390126913418393	0.069599407494034	0.0685423172879166	0.188616146089064	0.49932144296085	0.377058814691193	3.90297528977114	-0.187043567742755	0.220656927282148	0.255235304893941	0.744611337351792	0.566943409726068	0.745541395351604	0.0034762627655109	0.8524259275400642	0.8270350862238119	0.799478822350763	0.459961039732424	0.578800972106244	0.4600964799155519	0.986885855074142	0.977698784596568	0.9305692593735274	0.9690069338927694	0.79697118732353	0.8168803249854769
POLR3E	4.28533223716875	6.631391983060071	0.21368445638605	-0.348845292882533	-0.0979837062035468	0.187023304778411	-2.25555542612355	-1.89000350888564	8.7126916268214	1.24016913154415	-1.18746747862397	-0.41806929342481	0.8416042191935591	-2.7005881116431296	-4.36465863029084	1.5284870156451198e-11	0.219310301169009	0.239144793361925	0.6772265372809639	0.402950496635705	0.0087572230489638	4.39436267547e-05	0.8698027447939843	0.8021635714126681	0.8818441838356912	0.9671627632589394	0.2494935036300981	0.0520224935196025
ATP2B4	5.65118671943889	5.01002351223596	-0.272698203459851	-0.0078113529932105	-0.086653092667786	-0.0032971850894827	1.03103113708907	0.5643939284236421	6.17976300341504	-1.64654304672193	-0.0294504630628491	-0.414779672185227	-0.0162948317463154	1.1425259224595	1.29873377433203	1.42494743529575e-07	0.10448615687406	0.97659186299872	0.679648859685277	0.987047590524891	0.257490526259263	0.198382952240468	0.7886424493829246	0.9977168344755172	0.8820433959454285	0.9993053441085704	0.5890923941226007	0.6913212793996425
ZC3H11A	5.3112377180055805	4.268847131689729	-0.19749606489998	-0.2647605872647149	-0.0452563793855945	0.195827594973928	1.56424324893488	0.246030001446656	6.4076723724881	-1.21898133757553	-1.05574080261588	-0.222367679461498	1.00180288683357	2.00304974200776	0.585219049292652	7.39756368017549e-07	0.227002365783396	0.295145205690183	0.824684629320141	0.319969609952356	0.0522528266519203	0.560571051610792	0.8698027447939843	0.8411699081558436	0.9386108893090496	0.9599991459081348	0.4074560006008771	0.8506172861881689
RIOK2	4.28754537427019	4.841951880445361	-0.0165635898817134	0.219161393744416	-0.332055720653764	-0.0736196317045833	-0.6698574547255071	0.0452043660042557	8.28814790623482	-0.106307150436433	0.878862639156547	-1.60797793936447	-0.375902537055926	-0.9623419776927108	0.121619446503699	4.69077493653576e-09	0.9156482097799092	0.3830481608258649	0.1124278548927009	0.70817265651952	0.341196400250947	0.903591085829304	0.9928275644028952	0.8758485811027071	0.4164313641953664	0.9871703485331972	0.6506024779905928	0.9712147078963222
YIPF1	3.93312632278503	3.4052150563010604	0.199643751064742	0.34530472099578	0.0734371104727385	-0.0903938579981318	0.2057665867258349	0.2555469499756519	6.42341364896227	1.22971888106562	1.4145359120817598	0.340865500917091	-0.4454504721272839	0.305771052063107	0.642529345906047	1.45051936716027e-08	0.2229790056034419	0.161701463703673	0.734240564691155	0.657388723945359	0.7606995948604391	0.522658840830687	0.8698027447939843	0.7322756833839628	0.90399698324775	0.9831590314404834	0.8890618746128613	0.8358848135076663
NDC1	3.00974091165091	3.3707429103637896	0.254862287563606	0.6599634056139461	0.109834550234563	-0.045655627782065	-1.23143846908981	-1.04668461093635	3.7408839048756897	1.24011793985701	1.98600149832468	0.415265097605514	-0.177224586520568	-1.21294799297739	-1.90319084001005	0.0005201542952496	0.2192488104359789	0.0510080686827066	0.6792548163106379	0.859853078051561	0.2298760460053069	0.0611992806725749	0.8698027447939843	0.5334242475834787	0.8820433959454285	0.9955552240662536	0.5657752035857467	0.533327819677762
FLYWCH1	3.34635319932382	2.96070496930055	0.3903679269059	0.234177132451743	-0.2315360915770249	-0.161969704111831	0.107012141289798	0.427129314041247	3.41124926546166	1.92554887127382	0.7125375336424258	-0.856279688441868	-0.630645442162144	0.107828344847365	0.839338206068783	0.0018941397999791	0.0584042979761255	0.478564055851907	0.394839852112627	0.530356191904776	0.914577589520154	0.4042090916900049	0.7146775466483688	0.9040359571439388	0.7140523294962784	0.981669206901287	0.9627461766563044	0.7973564977829559
UNKL	3.56360814736301	4.936973427170179	0.0550209908774025	0.3227202335830529	-0.397894300552991	-0.151552762950649	-1.55934506603399	-0.700483712940235	9.3286858435625	0.321167529988655	1.25329724776344	-1.72048230804715	-0.699822937270284	-2.2820420055077	-1.73992882793693	7.553463223974989e-14	0.7490542410029009	0.2143278519093389	0.0898268246687316	0.486390669748756	0.0255750103799011	0.0863301811702249	0.9746585732203592	0.7836791734104839	0.3767726043540231	0.975153003939838	0.3384345741587944	0.575160817406823
TBXAS1	3.42327101184755	3.22420678074491	0.631928911672708	-0.273531501734259	0.148417447612962	-0.332478683544367	0.459328320632175	-0.4795975334469829	2.89961976313715	2.59617964953938	-0.6935007623667561	0.466690862885899	-1.08715234070082	0.3652355048982511	-0.7062578125905942	0.0060452552189771	0.0115784626495856	0.49032459420765	0.6422092925591789	0.280761114497274	0.7163249925643241	0.482424263075691	0.522285048155394	0.907746361705249	0.8656157831919569	0.9554100977762306	0.8682673037647725	0.8206604635175982
PARP12	3.9863212907058703	3.36212624929648	0.27811704799549	-0.176169027171887	-0.1508101589424459	0.0496507782489136	0.889848770088132	-0.611191212277023	4.16606011448021	1.52087507272287	-0.6123081087029859	-0.644065197439587	0.22239997102702	0.9613507964870012	-1.2127103621018702	0.0002147895186541	0.132919019420775	0.542380290487382	0.5216778581635341	0.824659838950606	0.3413820230691	0.2295396399169	0.816583316066144	0.9271410590321134	0.7984706352199691	0.9955552240662536	0.6507951610347391	0.7151072392590964
ALDH18A1	3.56972055262338	3.90223713119162	0.1602928954130499	0.2367343168948599	-0.464760578990061	-0.1371678814061599	-0.3984997150422029	-0.3163733952138289	5.05887722184149	0.831860642262418	0.7713665446180691	-1.83857730406234	-0.571277570490256	-0.440214395643948	-0.651245603637102	3.64738268899587e-05	0.408357713788721	0.443429796797256	0.0702831671011276	0.5697019258363211	0.6622967897201679	0.5172965039226021	0.9260882215429448	0.8938362772392476	0.3445243645948	0.981669206901287	0.8409163925248234	0.8337510575126983
TARBP1	3.4854964793779506	5.85217649825955	-0.0442554036256357	-0.447405078847932	0.1071783695626559	-0.0495115402951001	-2.2841005000467898	-1.71742225446163	8.04083715931433	-0.228986223270461	-1.39193679577617	0.41343610043814	-0.199830261592491	-2.6897537204691	-3.6877952585025	6.1798369710068405e-09	0.819560429531427	0.168805774043038	0.680570096974587	0.842206612192823	0.0097883053780765	0.0004584236014907	0.9841037329184192	0.7399375854521091	0.8821674212447482	0.9955552240662536	0.2543912610242532	0.1565927915397648
GATB	2.6481275909144504	2.67401504927696	0.110995529879954	0.203188392374682	0.1243282760013569	-0.0130250675520598	-0.425546555748966	-0.298136654195289	3.55110465551316	0.6007496683999921	0.6731240177892901	0.512536553497003	-0.0553907992615341	-0.490320142823769	-0.6414669468825911	0.0012028642107466	0.549996943017393	0.5031930003262179	0.609914275704092	0.9559877161998692	0.6260820657253591	0.523407850151129	0.9533565660480572	0.9137453632230887	0.8482361018512539	0.9992689803346404	0.8238743689597913	0.8363002947006474
MXD1	4.39917016816576	4.43309935366259	-0.034116287421845	-0.338480441185038	0.305495594813168	0.0527697483177269	0.0877829543152866	-0.4407302098094929	4.39514348506425	-0.170050738647292	-1.09166560354619	1.24361997089705	0.219361885646216	0.07820489164557	-0.77618964885749	6.211996301848599e-05	0.8654969711459192	0.27885773140606	0.218030056233306	0.8270337261023	0.937914344293378	0.440292901301536	0.986885855074142	0.8279740846151079	0.5578910780299713	0.9955552240662536	0.9735789819906404	0.8100396154763172
CDK17	4.971353847061491	4.87355177224223	-0.0892239904590718	0.354500693256693	-0.237721413201119	0.0653224428839394	0.0496322172678054	-0.292803256091699	5.60861715729376	-0.47697660085686	1.20837774302224	-1.01339953761869	0.289244778263919	0.0502688613419956	-0.569868054002937	1.48410173696861e-06	0.634934104019683	0.231028324215995	0.314486405896695	0.7732691610542409	0.960088550753868	0.5706385570848929	0.9617465671092676	0.7959349469044029	0.6513182326403091	0.9934690552938978	0.9829538847859252	0.8567093350440446
DNAJC25	2.84898382313984	4.16532839433141	0.236539389390787	0.611031198070321	0.241181520794225	-0.0680878917194175	-2.1298045770950003	-0.90885967202722	6.60417898346449	1.23361584707848	2.0232402921691697	0.944851013629629	-0.281180446302379	-2.68276430137554	-1.95984124787357	4.29778296205785e-05	0.2226459725679889	0.0523243270448387	0.348670451042735	0.779647009918846	0.0141419037397714	0.0557258202096858	0.8698027447939843	0.5397261348659971	0.6795164206749463	0.9934690552938978	0.2863735507303708	0.5210330334307803
SLC2A3	7.600784720691791	8.54935344717818	-0.356482616016521	-0.104067745165511	-0.1507602680909549	0.178977232424487	-0.654676311372199	-0.9916358498532768	8.096950117787669	-1.75823629064126	-0.326178213731913	-0.614627983251225	0.746765484860947	-0.5728122465670871	-1.78334028761882	1.19262515919534e-10	0.0834987050315024	0.7453243692600091	0.540958769525652	0.457883086927986	0.56865196989796	0.0790404248196798	0.7616056464444575	0.9641611762476094	0.809613741041402	0.9687978546446238	0.7892935358030703	0.5616030184556196
PSD	1.19037815181037	3.45869475834978	0.0020265984893931	-1.59492693973845	1.14828518533411	0.0917205102443097	-2.23896933874322	-0.59022153519243	3.01369904498878	0.0071204042552288	-3.23232318123465	3.03587839868918	0.25065655401127	-1.7476699389283503	-0.8770848432700591	0.0045190949544003	0.9943400837242808	0.0018888083945708	0.0033911100283945	0.8028259513617221	0.0856619771907402	0.383485732752661	0.9991572909987068	0.1562836623249718	0.1141995259015138	0.9948861045415692	0.4437353850439218	0.7888989816059583
CTDP1	3.9980626641352304	2.74196542136738	0.357504788691306	-0.377604475016219	-0.122847726220273	0.11626434334238	1.624929213148	0.625130422868412	4.445146567170871	2.0571778668218204	-1.4519515840949395	-0.538762708476664	0.546474852093085	2.13738482053152	1.4192523048901	0.0014482107304388	0.045584301876707	0.1590208889158509	0.592182094883353	0.587241039480872	0.048772669866139	0.163406569584917	0.6857265122684809	0.729014167572472	0.8381663906311606	0.981669206901287	0.4044174958179584	0.6634727748429118
YBX3	4.6590536300995495	5.88219331020584	-0.345750490815231	0.6662791270292651	0.581102029995243	0.25043725780263	-1.68890952883091	-1.28567560007981	5.60885554107906	-1.47848814428729	1.7156241595196	1.90749503651414	0.858829267790398	-1.41912323631214	-2.0869927951890097	1.15659079065283e-06	0.143988591853247	0.0907231758710471	0.0606868133507627	0.393435683955485	0.160967559130926	0.0405887656193789	0.8247144769860836	0.6337427875717078	0.3228379044134939	0.9671409925555016	0.5130231526335949	0.4851496869370563
STYK1	2.39171051692981	2.7154185845937096	-0.1457172737212909	0.925136145436527	-0.484383045767992	-0.0921133153946759	-1.08488141802738	-0.4108179868912349	2.58011186588589	-0.561757237191695	2.15421546830726	-1.4217300148867398	-0.278117218762806	-0.8956188480233829	-0.6536441881345461	0.0148036098062954	0.576130647258634	0.0348023808300978	0.159638644993771	0.781755227493957	0.374705857513337	0.515554278537701	0.954710997355794	0.4727409313449895	0.4845268001131521	0.9934690552938978	0.6699260161629017	0.8326329370901997
WNK1	6.2565192519443205	6.12296267617275	0.0386133353391368	-0.407682828469166	0.137849953031151	0.0814520917698217	0.605015459833145	0.145678971584701	8.18328001910512	0.2481778225695129	-1.59436025607466	0.6870673522709011	0.4227060966626029	0.7339792852962409	0.362296968915452	8.270418986505189e-11	0.804775315653168	0.1155099216144499	0.49443476815792	0.673858567110031	0.465535710073982	0.7182491367960541	0.9821897917172496	0.6822726619301682	0.7821308543478661	0.9843058778450025	0.7278872882290545	0.913236111097606
CCAR1	5.852317020496191	6.59241439882834	-0.2191285351404849	0.106567601054301	0.0770047160382576	0.19176462364766	-0.96914243742163	-0.244386169930181	14.2675411051107	-1.79054057099056	0.548563044433605	0.494422127734685	1.2820839031580802	-1.7764718853682	-0.8412701987429448	5.9834266033549e-14	0.0777565335847688	0.5853382395411221	0.62258159738066	0.204163176957536	0.0830429878991225	0.403381814810604	0.7543235707820597	0.9343773801667912	0.8564114036189093	0.9449209063261428	0.4414408977692817	0.7973564977829559
OGFR	5.38306801827543	4.019761611792521	0.214836038178509	0.4125528228990729	-0.127386101731624	0.0098518104612773	1.27802430660738	0.79027274464559	8.53526017626273	1.5384354333746395	1.99116536680417	-0.700271936201424	0.0575531897591667	2.15892968928364	2.30315746452202	2.09959089755032e-12	0.1285157127071159	0.0504236994553211	0.486112035414361	0.9542708835588628	0.0343355937335878	0.0242893999638663	0.8082782258122252	0.5320450716836359	0.7779055934371565	0.9992689803346404	0.368395124632091	0.4243063171894464
GNA15	3.77300795487612	3.26341872450017	0.2999595143675539	-1.42268643336198	0.505554552633972	0.6156340646221939	1.43438894529516	-0.12535060173992	2.35988378701621	0.9802597994381088	-2.9442745431026696	1.25874208652306	1.6304493616427902	0.915084255393717	-0.147529050101813	0.0229446956960356	0.330455795844567	0.0044101852072295	0.212396259930118	0.107563994378803	0.364046715072684	0.8831493991052841	0.9057229005705116	0.2264646901052868	0.5520850827214666	0.8920316660274792	0.6651643054693822	0.9653049519405552
CREB3L3	1.13997021241486	1.1067730833715	0.151979905385913	0.580874058655627	0.7091494409542671	-0.4281528006451229	-0.923119500354472	-0.50552490162661	0.804496534301878	0.4904513819527659	1.0831100846155	1.7962787219256595	-1.0524168859845502	-0.634186414207068	-0.679624613289832	0.425066445662296	0.625467788896182	0.282611243008385	0.0770170580536481	0.296381681802793	0.528066076529608	0.4990691448709139	0.96085478566232	0.8321000631144148	0.3548794075025167	0.959575004153046	0.7625198834481767	0.8271155982498816
PIGV	2.9840273674767404	3.0348750290442004	0.0837470906609323	0.3885600632594389	-0.357162127105905	0.110355726058198	-0.38004337514157	-0.0435353420847838	4.24713189080794	0.410850766887395	1.2259004475586002	-1.31352442683299	0.4331040194970279	-0.433664161659458	-0.0882930439929006	0.0006665709518876	0.6825919083884829	0.227297085517883	0.193637477988245	0.666501366075933	0.668009912218741	0.929974114518616	0.969599989476308	0.7925016189669731	0.529984005042968	0.9836579169735542	0.8437154328310564	0.9805700248494936
PTPRU	1.1867285497728	1.70562115152863	0.0096216625798525	0.6023517619438941	0.932036615492654	-0.0356331091887241	-1.8746559184439904	-0.343168466553367	1.16907406296372	0.0312607151834158	1.04462849933373	2.3405805529727	-0.0871827172653338	-1.2534840764552	-0.482970281159332	0.2486090486118509	0.975158743892121	0.299970057673153	0.0223235067024347	0.930789718044433	0.21426103757529	0.630708611853156	0.9975356894702104	0.8441697222003812	0.2145901112744972	0.998994108147903	0.5539816478535448	0.8802098847094901
SNRNP40	5.863645777356889	6.164133985180111	-0.0893958687790722	0.168868597486525	-0.143377373973833	0.1034637908995129	-0.511565823035992	-0.0085012025522314	11.6839557676117	-0.6904384574770601	0.806671617573971	-0.8617461509313241	0.646751044281306	-0.8482587262596899	-0.027219344440017	4.2316057318308303e-14	0.492269374705732	0.422661431220018	0.3918332845816389	0.5199390459693221	0.399979193707291	0.978364115162229	0.9452309016495593	0.8890753102500484	0.7115481404199461	0.978167322035996	0.6869411662934057	0.9955715242228712
QSER1	2.71211131848941	5.48901555283957	-0.0609339663297901	0.0471556232486767	0.18988810607835	-0.433581349959052	-3.27589404723191	-0.977949578518916	8.734099024365161	-0.283756747343851	0.1437921477265069	0.652805277755167	-1.57101419871714	-3.974092366534149	-2.03414497719066	9.103151287156599e-13	0.777446520125511	0.886083736280438	0.516051009230649	0.120754058240615	0.0001714402316365	0.0457831127792724	0.9780311141201166	0.9841822099708388	0.7959200801507583	0.8998642613831911	0.0879488388295265	0.4958300257075215
MPC1	5.93689381212648	6.318308560087731	-0.0747563767294596	0.0546590849277792	-0.581565997337444	-0.132287996851702	-0.1156468828049569	0.347763178704327	11.389538718485902	-0.465648607490462	0.220549775908966	-2.74734657377522	-0.6624900321019179	-0.1700598082539969	0.9384576289147758	2.1069788606670602e-07	0.643239458890158	0.8270734552737309	0.0077973460548146	0.5103137363559039	0.866605681505717	0.3530921981980019	0.9629820303812774	0.977698784596568	0.1465802904083412	0.978167322035996	0.9406870812789524	0.7798924130950152
ACAA1	5.35774402878012	4.5000918263569805	0.246684077530334	0.0670270472483064	0.164753498878897	0.34396324255929	0.6859043493924929	0.184871839855834	7.274942606327981	1.3302774689131	0.244285280583468	0.687179257862103	1.5236069368502	0.881970768904537	0.40229710647388	4.2133725794374006e-10	0.187807057437571	0.8077348293583829	0.494273042401023	0.1321773116635149	0.380854803920483	0.6887089527143789	0.8512900327127378	0.9741373100842046	0.7819553991109934	0.9128363342514122	0.673302827465448	0.9040168263309432
BCAT1	1.57632862390238	2.04848840611521	-0.108215714636475	0.0140720431401529	1.1309819014026	0.0006241163795711	-1.2796135469111598	0.0674705024468879	1.61112803095409	-0.368912565406085	0.0278051981518851	2.96657752030252	0.001622064249638	-0.920783558155354	0.0938960868892106	0.11353190761131	0.713375009876935	0.977898232329295	0.0041639250646175	0.998710533404208	0.360481541247176	0.925465754277739	0.971587068253103	0.9978924457597884	0.1193348356507711	0.9996198692176614	0.6626842706604574	0.9787601675600882
HDAC7	4.53225842557385	5.323111236019731	0.187859875539723	-0.20113296817074	0.2625609539320639	0.323476025797183	-0.95175904396115	-0.351028071669265	6.6239202652429805	1.0341290563186898	-0.6988575233066588	1.1380279699400802	1.47263940372892	-1.03680806980272	-0.746041825499606	1.0338769583009301e-07	0.3047864466471839	0.4869918667714389	0.259103417656707	0.145410373016057	0.304718611334822	0.458208732586957	0.8924947348075134	0.9068139162248492	0.5986490913881881	0.924180583490236	0.625217431847429	0.8160734316177963
LZTS1	1.7520826330468202	3.8237145455757098	-0.707851822744492	-0.457857956017606	1.3309990343494398	0.547941755164335	-2.75288966504188	-1.04115616211683	3.00917883217313	-2.06572851554726	-0.8136322690977099	3.00041576722792	1.27238122308432	-1.84706912489338	-1.26701007690315	0.0057366646089413	0.0426150880350899	0.419079922799951	0.0037555459265859	0.207564591808689	0.0716123511868167	0.209741819298315	0.6785750205475333	0.8871581859547794	0.1167633369902168	0.9456056541568412	0.4339221639507842	0.6983816115981636
SPAG4	1.87614595181545	4.042392053618331	0.171860335311334	-0.7065908788359531	0.508418296468056	0.352519967727021	-2.76091595065469	-0.779245847622311	4.7851947986778205	0.617744235860199	-1.6717722074879802	1.35920317746185	1.00531709158616	-2.52609858214609	-1.19325252418342	9.37734819410563e-06	0.5387774954319889	0.0990986809782979	0.1785081965036339	0.318256757704706	0.0138325864776185	0.236857303642915	0.9532842401161664	0.6514206215218366	0.5104498595672476	0.9599991459081348	0.2863735507303708	0.7205443571979564
NCKAP1	2.29240365606746	4.51565275087605	0.233970232521326	0.0776291828541792	-0.2670817266349249	-0.43658128475762	-2.61229395191006	-1.17103999184676	6.661293592180161	1.03230456950898	0.223234708401094	-0.858711856961189	-1.5118660533522	-2.95301471441269	-2.2166447016201603	5.43648559869478e-09	0.305534256423181	0.824012411145927	0.3934728337100229	0.1351346701483899	0.0042990289975167	0.0299461499754905	0.8924947348075134	0.977698784596568	0.7130884256708966	0.9128363342514122	0.2029510928582289	0.4537719623643106
MRPS35	5.2491937324548	3.96137402442638	0.0245988732665316	0.262656203258843	-0.0395389497416783	0.318297708406918	1.14471145972948	0.8140254580707571	7.96081877073185	0.1661776869605369	1.20571892621783	-0.206322147110408	1.76664782099162	1.8322615381402	2.2475443273492	2.3576896937398302e-11	0.8685031011479641	0.232044298371763	0.8371468717894509	0.0817098326868774	0.0712279400568496	0.0278050448187958	0.988615341207852	0.7966008815394676	0.9429620403161568	0.8697516576455974	0.4333727445418794	0.4407674061282846
GUCY1B3	1.06226303566794	2.67263465477759	0.225842181078475	0.6344999171899611	0.765662857892489	-0.39033428240727	-2.96922144263389	-1.17381939642356	1.9380396977037	0.71142217301438	1.13464547777878	1.88144049286178	-0.9334589024162828	-2.04222008208305	-1.5743525181529598	0.0585457547979488	0.479360110317221	0.260521588030744	0.064302005384529	0.353919166956892	0.0449689032328847	0.120084443115834	0.9406288534721446	0.8148663020472519	0.3314006626882219	0.9606932742676842	0.3970105716200643	0.6279610957108183
SFSWAP	5.04769443984911	4.502753028389111	0.0421331150428567	-0.294948597185198	-0.0722985642298006	-0.0517144132215752	0.8868083442867071	0.7868240609603492	6.5571195736079	0.30930266974009	-1.36564611868889	-0.420960477916557	-0.312369453874919	1.15943613730027	2.13205984422978	3.50154972337259e-08	0.7580782697303259	0.1765728202792739	0.6751502246696139	0.7557293663676229	0.250614164392832	0.0365811041387319	0.9761018970437456	0.7476307525433946	0.8810586786994624	0.992347282891712	0.5853072024970991	0.4769050889737669
TNK2	3.86868065298453	4.91464713344455	0.0961022182726219	0.0275042144179334	0.286242574535149	-0.167264867003058	-1.32491335391419	-0.3970074138853749	9.15705687929384	0.5651885466534229	0.107523712809749	1.27177259081236	-0.7825573745461201	-1.92995609290296	-0.994802857986312	1.54664959196042e-13	0.5737786843389929	0.914685553449347	0.207723812823889	0.436564574028535	0.0577240528208039	0.3233080789949019	0.954710997355794	0.988068412127848	0.5453549608882815	0.967162787151162	0.4137741839367359	0.7632223173209227
MON2	4.24280867316652	4.24747795605156	-0.0818288952291143	0.0450594515315042	-0.320776881444726	-0.135319812944361	0.0830465376814026	0.1708494244167289	3.9069347904506	-0.353257969045279	0.1217434948832869	-1.09626759578745	-0.477492207440601	0.0679867100034101	0.282667913039979	0.0002969523945325	0.72501372279493	0.903457986379582	0.276879453407055	0.6345421919291679	0.946016099226474	0.7782776865609741	0.9727585467074308	0.98668118171945	0.6169158224914678	0.981669206901287	0.9766063174169268	0.9321842589660956
CDH3	1.24008569411396	2.32555902752491	0.3315886332700289	0.240504937649179	1.00605524231179	-0.398562458417925	-2.10386221817196	-0.866817373085777	1.5468259256795298	0.992823729070541	0.3790654325903599	2.26357884953906	-0.894957006815412	-1.3161234773123405	-1.11261048872804	0.12887715389707	0.324499716187186	0.7058178883080591	0.0268820558932279	0.374004054086046	0.1925404263459469	0.269820398453294	0.9027568026248722	0.9603877755393792	0.2334733861155637	0.9630198803379588	0.5369661067643526	0.7361765543769806
GPBP1	7.243618545476429	6.3910844844763695	-0.207672956595488	-0.3798237778971169	-0.119223033694792	-0.0624242852782527	1.59926979655502	0.202167599630593	8.367234176672701	-1.40244027839851	-1.5454543220218	-0.6211798739779111	-0.334005369325708	1.96081351404169	0.513905881743361	3.0412427756633396e-11	0.165564087816119	0.126971843207572	0.536630096407305	0.7394268422617559	0.0539428863267263	0.609003649442446	0.8435328099104326	0.6964301823469532	0.8070429242778238	0.9917208011569876	0.4099576177823644	0.8709562832328499
CS	4.39117528646822	4.22018261902867	0.3044960079051551	-0.128401326100372	0.435275572448129	0.379794840172321	-0.204157843238837	0.261331245418201	5.39731752626418	1.8818541650937897	-0.502477718544653	2.16531035940538	1.96542099928081	-0.232056551404064	0.596103755732167	2.09923372106445e-06	0.0642245593122946	0.6169418314166529	0.0339128234496926	0.0534500655154151	0.817279008895009	0.5530564912643641	0.7174464907155621	0.9404654058221236	0.2558775960429258	0.8697516576455974	0.9168600164255064	0.8475096485670182
LTK	1.73366637035077	3.95290044083947	0.5050921775960411	-1.26713822266224	0.7138296012234899	-0.526354266905628	-2.105709419048	-1.02777836703795	3.06226473485562	1.3431367046392102	-2.09791398101051	1.41806003795287	-1.10939590350536	-1.34250287931876	-1.15369492182362	0.0077508734331951	0.183839508798857	0.0430278685325057	0.161035578382863	0.271639563243196	0.189790153066653	0.2536534189500289	0.8488190127511124	0.5100001636944305	0.4860438421871468	0.9554100977762306	0.5345838530507803	0.7286138842000921
MRPS24	3.4201913989268498	5.28938170594857	-0.522610435385418	0.32970498381199	0.448679716931988	-0.0818039430930039	-2.99275791826069	-1.32272161426678	4.17464685950538	-2.11026539768316	0.8739494425417091	1.57653480671698	-0.282534363889871	-2.29924878535654	-1.97629818475076	0.0001333022028077	0.0387306313204292	0.385348839645446	0.119772662442271	0.7784294483410642	0.024527439094995	0.0522678358608254	0.6693451411551781	0.8774254537865681	0.4274930383619159	0.9934690552938978	0.3364900238028142	0.5137986981733983
ELMO2	3.92889362917175	2.65585496698294	0.0140879728046238	-0.017520691352672	-0.0463066902209391	-0.0295401612466028	1.57315606420218	0.317197808836808	3.7283804671966703	0.0797390990741715	-0.0635864768036723	-0.202305769438431	-0.135415060993736	1.86970317307315	0.6897453822661971	0.0011967315616168	0.9366770180387828	0.9495225955667752	0.840277395225355	0.8926935423342509	0.0705472180596328	0.493113780850867	0.9937457546586708	0.9946084651384396	0.9443735245187004	0.997653054422944	0.4330760614031706	0.8259890605917952
WAPL	5.70357431999077	5.30663668189849	-0.15711825792604	-0.211442686713373	-0.165020716776723	0.231280563683328	0.7761256273293409	0.370038085496515	8.63758367117909	-1.15835431801854	-0.9641051210896108	-0.9488822630650892	1.3868515496836102	1.11372327068875	1.06542009214671	4.92412880216284e-11	0.250816203072981	0.338360425014259	0.346043114575607	0.169970879910394	0.2699777207921079	0.2904096078784089	0.8725274333845339	0.8584975576114878	0.6774715091360631	0.9284621310089352	0.6002195360194004	0.7460390208638829
VMP1	6.3871243477969895	6.085823132634151	0.0384746862875389	-0.164752389242341	-0.102284800773988	-0.0479884986158905	1.01377364113478	-0.567910865051073	6.52880485318423	0.213538892225915	-0.567957359382104	-0.44431968324779	-0.216457984818337	0.985747109832347	-1.09924801606049	2.664334654657509e-08	0.8315724356355201	0.5719479533335079	0.658259651267106	0.8292876358074441	0.327820939393714	0.2755025306132739	0.9859785974734792	0.9331750289028332	0.8746947851054881	0.9955552240662536	0.6407371421474801	0.7388018724757425
APPBP2	4.31345096653039	3.21238705018403	0.0208958251291921	-0.170573464072173	-0.322277777763601	-0.0595795527077906	1.64001292210177	0.5742493314747851	5.01455656566108	0.129165455547202	-0.67994993414848	-1.5328238856269198	-0.297968391639047	2.15301581166888	1.3881468640736	7.30315190232416e-05	0.8976094001142401	0.499531125493131	0.1299369455288219	0.766668883543629	0.0395514606197684	0.170812328157047	0.9910510963929638	0.912713287586286	0.4441869372919969	0.9934690552938978	0.3845166431203816	0.6698848387363534
POLD1	2.88251314452999	3.83655137885623	-0.0595630915463966	-0.0467379567199773	0.368771145005442	0.147264246191799	-1.29494187724191	-1.02010923471141	3.85162566207533	-0.259158754263488	-0.127729694798008	1.25146480138703	0.5158348941728851	-1.15838006166169	-1.68391112259513	0.000389179748677	0.79631712792192	0.898735261348693	0.215075552185238	0.6076309440491321	0.251248334764081	0.0967287907316964	0.9796105722668572	0.986303242631666	0.5541534403243806	0.981669206901287	0.5857539833047153	0.5959391870939982
SEZ6	1.98588583702588	3.86762732987272	0.145738289720567	0.0647597744588145	0.543109543110823	-0.569517471722428	-2.4478255441054104	-0.23008959111226	2.79320029286258	0.3993105577685339	0.1014310686124059	1.0843238178155	-1.2021605726639	-1.51681538639199	-0.2711333872217379	0.0087267207491438	0.690904648341254	0.919533157112121	0.28199693243392	0.233447777804766	0.1353699761512599	0.787116118242336	0.9708681814057948	0.9881032878058612	0.6219474748511891	0.9456056541568412	0.4898527940201954	0.934448583774375
EIF4B	7.440949844384819	6.400887710889339	-0.0276485375452223	-0.186568758499538	-0.0967689059423208	0.0425911676494141	1.508535358413	-0.0041664645357991	17.9019934226703	-0.251703672076712	-1.15726115353153	-0.685599338023083	0.3179261432551599	3.34766533874186	-0.0155326031976269	1.23162777139185e-27	0.8020182919857409	0.251156223594691	0.495262887017053	0.7515011600453441	0.0013226505144234	0.987652099602465	0.9807827726048096	0.8132325438927615	0.7826845092300461	0.9920004035093382	0.1475745818216358	0.9976349312734272
SLC6A16	1.74714628900426	3.38120614001333	0.2720964971503989	-0.105435706871833	0.0391422724611711	-0.5307394582108129	-2.08735092394466	-0.537391691000584	2.89355667550268	0.8688577919724799	-0.193299149672715	0.0912304800665709	-1.30300081783822	-1.53578803673868	-0.7404627290615842	0.0082003101604867	0.3879534208913471	0.8474223243175749	0.927574519208916	0.197001879337494	0.131832087484509	0.461667139051146	0.9227489274927164	0.9801676394901055	0.9762273029217818	0.9398477863450648	0.4882592439933109	0.8171015962158942
GLTSCR1	2.66189898856759	2.47727249303806	0.3513341491508699	-0.438850609994334	0.421813446279501	-0.314431406308174	0.111044047816548	0.7351554360776559	3.5113770191954	1.5908603073609495	-1.32345573586152	1.43642576803682	-1.1278018901498998	0.123495334030189	1.40905390072324	0.0007905840364634	0.116212605971124	0.190052400880898	0.155399931621631	0.263310040387065	0.902073901133314	0.163310057662096	0.8006559455462717	0.7633497257478072	0.4796018443833022	0.9553475003544244	0.9579711108502418	0.6634727748429118
SPHK2	3.96242919863518	5.02502461581506	-0.403819523754681	-0.132671932882622	-0.0277839498305794	-0.150523549188811	-0.900628940482783	-0.3322463691175	6.97502420746151	-2.40555655176616	-0.4786137302087679	-0.1243857710468909	-0.6980418997257041	-1.10554389555801	-0.795037782546705	3.36889768800933e-08	0.0189572700360286	0.633728677855235	0.901377659838465	0.48750373785758	0.273602791945781	0.429320251335472	0.5844850780342699	0.9446587063482208	0.9667695161174424	0.975153003939838	0.6028270534066671	0.8089559583695518
RPL18	11.3312082003257	10.4452196364318	0.255552794338303	-0.085368179254983	0.0007894064870211	0.0313676595373214	1.02323137101735	0.275119350641193	28.030202505229692	2.16014602173013	-0.4853831418609439	0.0051468470150692	0.2161569344351139	2.1591878577123897	0.9894080856415892	1.9567789328666897e-39	0.0342375807764492	0.62894224586558	0.995908280064149	0.8295031822373929	0.03431476987645	0.325920492321938	0.6643452482877388	0.9436434866524324	0.9978065825638052	0.9955552240662536	0.368395124632091	0.7642013799307563
CA11	2.99415153402767	2.7190639118025	0.200051735557745	-0.0089956781938338	0.3033270104575539	0.369116342791442	0.0471987885289478	-0.326074866703966	3.74023539468944	1.05961294705437	-0.0300926320846063	1.23136124139001	1.58525988825933	0.054694001266399	-0.6763005445682211	0.0010436701904797	0.293030369961371	0.976095389142089	0.222423079496934	0.11768520203427	0.956679811131598	0.50136006050655	0.890412318234854	0.9977168344755172	0.5632506508609568	0.8998642613831911	0.9816843774713492	0.8276232254849087
ISOC2	4.48259282295295	4.57602827993735	0.379478725949337	0.163838329679415	0.0254641500988027	-0.0249679300286454	-0.460664098244034	0.189072225118321	9.62045462120435	2.5946245319841696	0.747924679506569	0.130896301751469	-0.136818295458352	-0.762129334809982	0.542554215888055	2.2431896469412e-14	0.0115572292561775	0.457047199493104	0.896238235056217	0.8915728528985161	0.448580201348202	0.5891849433961329	0.522285048155394	0.8980250380688174	0.965295432676547	0.997653054422944	0.7174113372907439	0.8622075611888662
U2AF2	5.26446575891619	5.04457322740654	-0.0768274568307044	0.0346645953068642	-0.37566401472382	-0.0811411819759882	0.351392477589482	0.2136800735605539	8.31275891979991	-0.610173502136231	0.1739298599646	-2.36489382185128	-0.5271578306851931	0.525379680643973	0.6405359646340021	5.48976678764952e-11	0.5438679652977629	0.8624407775053179	0.0209800987120388	0.599823369903785	0.601066543799913	0.523965592193391	0.9532842401161664	0.9814935045402956	0.2095286951189338	0.981669206901287	0.809259357059319	0.8363002947006474
EPN1	4.75794902489965	4.34414784100535	0.161625830539593	0.164244531914518	-0.190323424679283	-0.0619843445042913	0.410892104980232	0.2500984887061989	7.7338023413156	1.25037426717525	0.791903088202667	-1.1430300287010802	-0.388362117025617	0.637427313468024	0.748291705638137	2.11386865943496e-09	0.215435367607541	0.4311593365357299	0.257001898326971	0.698943944335538	0.526596686563279	0.4568801916106049	0.8690627812465123	0.89084316349194	0.5963001982891729	0.9861759958089636	0.7612525763382517	0.8156908069575307
MED29	5.31743480222531	5.50008594934951	-0.171590204232063	-0.277175388857782	-0.0975760673270843	0.0954333297631456	0.0506064905303522	-0.0695249059454972	7.14021985187624	-1.04890531093757	-1.05298518384365	-0.4680705639804629	0.4726299115191699	0.0590943875328143	-0.163343874161715	2.551830059859e-08	0.298303559938447	0.296113666877759	0.6413263649979479	0.6380370664610191	0.953074825556194	0.870729941117741	0.8919548839037692	0.8418971611396103	0.8652572457116061	0.9823118128830012	0.9805039667448904	0.9630279406253708
ZNF275	2.68643358909026	4.53146827246155	0.221928286247758	0.274438887124721	0.2919743028409789	-0.209809793707346	-2.58429131676648	-0.9387189811733108	6.36393053702504	1.09915032578265	0.8340207792703521	1.07310758875763	-0.8110270558606709	-2.9894886777734704	-1.9580645214761103	1.73362165353031e-05	0.275656472451793	0.4092690101529489	0.287198660588351	0.420515145803008	0.0058657064281329	0.0552909651662567	0.8828558797465146	0.8869188546583858	0.6259943005696221	0.9671627632589394	0.2170029373292439	0.5205841477139723
MTMR1	2.79704577046644	3.98466524424953	0.0449189694265717	-1.11065468265531	0.779563233326606	-0.0910301490636466	-0.9679093524321992	0.0548838446182983	4.57847779841456	0.193972380460301	-2.9711773617569204	2.56218760807624	-0.311412538867557	-0.9402717920537093	0.0998350651155302	0.0001086155789176	0.8467675520776958	0.004311132037134	0.0126076809703671	0.756452007041408	0.352661752349209	0.9207914213556392	0.986868805453986	0.2249095662762475	0.1717171306438462	0.992347282891712	0.6572209638525085	0.9774081625600864
GPC1	1.94707155369277	4.91687761672804	-0.3830865246150499	-0.388337509764602	0.674397613383917	-0.3723047311725179	-3.285075809938069	-1.33952332460811	4.88024183322574	-1.32701313188656	-0.7979855688425981	1.75236680231791	-1.0092498222709398	-2.7354460840004395	-2.04474698707275	0.0001344536202921	0.188879424841015	0.4289403123241029	0.0842528749272181	0.316538249310506	0.0097329996188214	0.0452036665363742	0.8512900327127378	0.8903953880048482	0.3687059443333613	0.9599991459081348	0.2543912610242532	0.4934021663365369
ADCK1	1.97874591408794	3.70762214349707	0.575992861450707	-0.6891305262510239	0.1903781179068389	-0.116214421499098	-2.04311736405194	-0.9979740412937091	4.30628436225055	2.7263594077283595	-1.98746285509449	0.6845244951927429	-0.432350814002731	-2.09194861613511	-1.89130813864539	0.000107344589968	0.0081478620110092	0.0508641151297285	0.495952046173547	0.666834708422556	0.0408750852395188	0.0628175624706992	0.4910842394447558	0.5332416429472218	0.7828726136055026	0.9836579169735542	0.3879551735732081	0.5364940546193455
HAGH	5.64224484056055	6.082038022818391	-0.0490433858179957	0.107706350402551	-0.10554511127973	-0.228488635998653	-0.275206465713433	-0.0997256012461639	9.39135925027228	-0.298513181323627	0.4049529192299629	-0.490526763626157	-1.10951552031885	-0.363339155248797	-0.251623930753349	4.2839838666243294e-10	0.7662096531931389	0.686908119872562	0.625317535821922	0.271090681393032	0.718107028513908	0.802132411863716	0.9770226249350136	0.9573914114144836	0.8579510454042416	0.9554100977762306	0.8695036821325303	0.9372014742319
RNF4	5.27219675196912	4.78581839988828	-0.199012603656739	-0.0433044162851677	-0.28677841001071	-0.0880706217731708	0.86452199577545	0.092355007157044	8.68803934058786	-1.41203986789082	-0.197613777160517	-1.60042962528911	-0.513144253386932	1.32770444141969	0.262095334716976	4.48745960455216e-09	0.162444078701658	0.8440269896079691	0.114082443445838	0.609519786415327	0.192216204863051	0.79414681951064	0.8403820925196049	0.979702243452828	0.4189168204980933	0.981669206901287	0.5368797446174873	0.9356944518790232
CASP8	6.462675756124389	5.5857495679524005	0.0504965155010439	-0.169239220128553	-0.218059529107861	0.107366008207874	1.26127278480832	0.5079019484878471	8.75510811908802	0.3318023793711639	-0.6997624611295	-1.1271071514518998	0.577946942097373	1.71233336824366	1.31696236936567	2.22475036973683e-09	0.7410513812323392	0.4865583863385349	0.263614833726291	0.565184215219051	0.0942817038069224	0.1924847663744189	0.9744084188248854	0.9064439614756148	0.6039973227719979	0.981669206901287	0.4538999626449608	0.6873686346818537
LIMCH1	1.69867249041221	2.47412333085467	-0.0392711591983238	0.515232047739409	0.471255294073075	-0.399570432788732	-1.35208713431476	-1.27580217350235	1.67194401952052	-0.123011482335886	0.9159361931928242	1.15050873643685	-0.946621626067797	-0.8546077733153961	-1.57019037221932	0.101230713970728	0.9024800793007758	0.3629656303233089	0.254091020255884	0.347235851659126	0.395763443040555	0.121017113446079	0.9920279639108855	0.8691380673929354	0.5942487767816149	0.9606932742676842	0.6837448797029795	0.6284456220501472
ASUN	4.25327352173382	3.7142425364334	-0.274487536616513	-0.0524459137965617	0.0629791329070665	0.240329473002958	0.6434850688397651	0.251299662028278	6.72147778207011	-1.61444508922011	-0.209432436519371	0.2870176123956849	1.15922671451104	0.922806016989172	0.6075107634202371	4.23677324357469e-09	0.110995062036719	0.834727789584165	0.7749589933768021	0.2503597742520019	0.359323987962234	0.545506228416088	0.7967789620120651	0.9788888904260876	0.919190335190344	0.95342014803011	0.6622633772215234	0.8462190067536695
TM7SF3	4.52798107521339	4.70005637882684	-0.016147931864125	0.0652949124854403	-0.425747860226627	-0.0010437848579623	-0.0296213118075048	-0.0098017104443342	7.457244824974179	-0.0871864443502653	0.233442311798498	-1.7445377385908898	-0.0045527320712697	-0.0378114371888573	-0.0221127065452716	3.7744118292903294e-05	0.930894203416266	0.817486136218962	0.0862271952870662	0.996384806274484	0.970298011239005	0.982472888559638	0.9934890520251828	0.9767682230057176	0.3720198052651055	0.9993053441085704	0.9887364360039916	0.9961902379079892
SPA17	2.3191475302716897	3.59714257455328	-0.133055661852423	0.0541581001095582	0.4932056249813139	-0.223833561711401	-1.66468295837012	-0.357467998826767	2.4669512520226102	-0.399309628524556	0.0896148485954104	1.09618542093767	-0.509497503379725	-1.03076447543238	-0.458330069271592	0.0177592060469644	0.690970731580735	0.928853384468407	0.276910623896755	0.61204745461525	0.30652997270876	0.648160597553412	0.9708681814057948	0.9895880686605923	0.6169158224914678	0.981669206901287	0.6257143141079279	0.8894508779622837
TSPAN32	4.24869418157353	3.73171753154138	0.250929780873226	0.8056870569940029	-0.277056483370376	0.3542616163533279	0.0531816230595483	-0.9187147756688578	4.5286594375024	1.0621490934612	2.22975657921948	-0.906463964245748	1.2358163022131998	0.0522113260527616	-1.4975140566705	0.00056287986073	0.2927517949403789	0.0315524083701531	0.3681864258450039	0.221551880372303	0.9588443268880008	0.140459633550814	0.890412318234854	0.4576734823908164	0.6937475671445833	0.9456056541568412	0.9825297417142508	0.6452015059447699
WISP2	1.18690167396184	1.4364493687054598	0.443752630318267	1.75763749843364	0.178842572474728	-0.512237756437354	-2.05334076535614	-0.733958627025656	0.82052217965148	1.09408454285997	2.46848376565124	0.343572816078086	-0.953484790639812	-1.07797737398011	-0.7405625481436909	0.415970515273238	0.277894434766298	0.0160632084161233	0.732242765275539	0.34371891522096	0.2849083183507719	0.4614897497146021	0.8828558797465146	0.3732844894915072	0.9033518150952834	0.9599991459081348	0.6100630762811559	0.8170502348598022
ST3GAL6	1.50136658472651	3.1915647096526003	-0.1364497617151049	0.146821509928158	1.41739939667135	0.0286749339358247	-2.9281618189696497	-0.877126880014739	2.2599161063857403	-0.417504031265192	0.251538123870328	3.3608965569	0.0671562313392879	-1.89963591943326	-1.12597804706953	0.028818654619044	0.677672948162207	0.802148292990489	0.0012843993718828	0.9466540475254352	0.0619015028783306	0.26409569006697	0.968829517888566	0.9733442374964418	0.0872466742974834	0.998994108147903	0.4194910300737595	0.7341019791940947
ATP2C2	1.5732027802630002	1.80881318560624	0.167062564355697	-0.204192029556938	1.06252678561007	-0.6043340167399389	-0.238617363090183	-1.02782503278159	1.21808989300354	0.532138169724386	-0.344974909670724	2.5151567025244903	-1.4325631844275302	-0.1532177510188959	-1.30307603472205	0.229623762126908	0.5964926010696241	0.7311945680139419	0.0143696604333873	0.156691402981303	0.8786742359704951	0.197016481068711	0.954992524827107	0.9622950759500648	0.1813046259496087	0.9278845268329696	0.9465613942200146	0.6904609637338346
NGFR	1.68370831627101	2.10138533099047	0.0974187084273875	1.04980849017112	0.380715299386819	-0.328974159372534	-1.49824536997313	-1.20911027481371	1.75602453889166	0.362790980892382	2.2932131059362595	1.10418867744078	-0.942386765352177	-1.16184163058624	-1.78593364803619	0.0855429946253498	0.7179332933867242	0.0249357682633225	0.273491648737627	0.349347268402168	0.249371075707668	0.0785446258033885	0.9719632742024048	0.4245149043943952	0.6131152911976809	0.9606932742676842	0.5845226939945892	0.5611262456985201
TAF2	4.1278571420114	4.89736123706229	-0.132619054167455	-0.0120989866216855	-0.53812919942271	0.0190611345437179	-0.556030891690542	-0.6230459261947421	6.73931003324047	-0.777334165831711	-0.0436041040418323	-2.42452510353637	0.0892595707893676	-0.668921947981244	-1.42789930051252	4.640172424489e-08	0.4396622017683749	0.9653468239986348	0.0179752371523695	0.929134319006759	0.506367388705651	0.157902619906348	0.9319504340920024	0.9969158334907426	0.1957706018340667	0.998994108147903	0.7502088549861298	0.6580137566956242
HIPK2	4.04839932512943	4.1389151349162	0.575099066722046	-0.495308129071439	0.1449226110774049	-0.4138286359985429	0.123982018569956	0.379617356409052	4.10328903664527	2.320501548500069	-1.22518804976075	0.435611663644527	-1.3033334272292298	0.104810327739753	0.60972371690163	0.0002948128678338	0.0232775401729291	0.225269563032175	0.664482433926488	0.1968785166703739	0.917009546970794	0.544233077062763	0.6004118472903861	0.7905341509586017	0.8774999706648919	0.9398477863450648	0.9638358325523032	0.8456079814231118
TNPO3	4.653746098160339	5.01076939785257	0.1748304578496149	-0.233245338679559	0.0091790677196793	0.0853549275167194	-0.344412842229721	-0.29062381110793	8.42744308147671	1.07323000156442	-0.908609095028502	0.0431938664499295	0.4246467889800279	-0.48310973330698	-0.7370119893591899	6.375502709182221e-05	0.287229208859293	0.3710007384995329	0.965681783768418	0.672727492661143	0.6363013054201171	0.465270668617987	0.8873918987295737	0.8743729484401576	0.98933848037518	0.9843058778450025	0.8292760354325511	0.8189658132622881
BORCS8-MEF2B	1.08419897043507	2.45805641351235	-0.266713360377765	0.14830230869867	0.285579086926572	0.0483186153257873	-2.37288310564534	-0.7700073613984351	1.4711289227140802	-0.694569178451917	0.228596273394178	0.593813710047245	0.096782446794803	-1.33228456260626	-0.8520581399539209	0.147735876218708	0.489784026595207	0.81987127223394	0.554652700708876	0.923185820662654	0.187200376880593	0.397183287761381	0.9435680262650864	0.977070905309852	0.816876925851527	0.998994108147903	0.5333764350164163	0.7936525819310444
RFXANK	4.872196496768519	4.52105377201777	0.23004034502438	-0.0371425112899508	-0.262496139057555	-0.181998927137846	0.614001637350585	-0.0197359303904604	8.519039882262371	1.40245668437254	-0.152643245627117	-1.19556201577326	-0.8853091946094058	0.908699545497646	-0.0495678569271618	2.24783082729305e-12	0.165262199550463	0.8791251091894041	0.235960259067689	0.3790647582096679	0.3666718097170309	0.960609967308423	0.8435328099104326	0.9838288075346646	0.5771998086352091	0.9647994217373412	0.6656406384518264	0.9906232310073492
TMEM161A	3.52028227234517	2.7290126021369905	0.100063403229499	0.648784956035684	-0.180494455024061	0.1446751139390109	0.420368173808171	-0.351334957757736	3.55570008043595	0.532898601738682	2.19539316993445	-0.752279977749611	0.629628477276778	0.468000899221819	-0.703761030106014	0.0013757453150915	0.5958170171772379	0.0316982190716038	0.4544414211782329	0.531032502892341	0.642282209015685	0.484162364306346	0.954992524827107	0.4584920972856978	0.7547317059549901	0.981669206901287	0.831679970291274	0.8213468680196943
LPAR2	4.2232014171466	4.804937601401	0.16459457855849	-0.514742667664136	0.272961821359665	0.7487840900140279	-0.652449143240794	-0.288598913990502	5.50848834843859	0.847589268893048	-1.65754896291838	1.09262748928997	3.1644061139029103	-0.6583014156098579	-0.559213642074199	2.2307072746779e-06	0.3996783940016729	0.1019490907489359	0.278410922750288	0.0023148980597698	0.513076599936274	0.577840268902255	0.9240168960804108	0.6550498999141603	0.6183784241776493	0.8096882077240277	0.7546109396998525	0.8592661179266814
CTSA	6.109116483147191	5.4687425648306105	0.18624458417907	0.111688368328136	0.253877315801986	0.624682832495816	0.3361479160969289	-0.227540778843013	7.80300017200537	1.03576255901538	0.4009844825533279	1.13286686005001	2.92196252092466	0.40421783407221	-0.498483066738181	4.14781043622454e-05	0.304117440937087	0.6905986275485501	0.2613584088324969	0.0048637146028233	0.69195208900774	0.620758250878693	0.8924947348075134	0.958145184650196	0.6016316620446348	0.8097928539893348	0.85598799368961	0.875581475668874
SUGP2	4.485222179704599	4.70593534985354	-0.0239040127049817	0.0433612121958627	-0.49655155583552	-0.264097064168773	0.15592347410746	-0.7234215841785658	4.89878650417523	-0.100548287793218	0.113674524706797	-1.6052787449131798	-0.891710305126337	0.139089912695823	-1.18883080157331	3.08521785502106e-05	0.9202015005267729	0.909847449492723	0.113003098035109	0.375657000961451	0.889998921132283	0.2388808889098529	0.9933556888465344	0.9876381488658368	0.4169546101079663	0.9630198803379588	0.9526417718894028	0.7224443311942038
SLC12A2	3.51460249660986	4.62611336000989	-0.109554892674123	-0.18893999885163	-0.0394334177063387	-0.0417433326558319	-0.990809707826293	-0.211937819014048	5.9441818192787	-0.565602840821115	-0.590889028261566	-0.15118245086081	-0.167535143437604	-1.09224752257808	-0.447470088796731	9.553868049141408e-07	0.573506156445662	0.556632086229489	0.8802729272617559	0.867441818778083	0.2799078381179289	0.655992980970567	0.954710997355794	0.9294978650763784	0.9579550523658904	0.9955552240662536	0.6068499236346143	0.8923220768196064
SNX24	2.32232884974679	3.54538378689239	0.1194612046845169	-0.0959086337047733	0.116614027333409	-0.6528829273382121	-1.22268390166746	-0.5986285189714878	4.07372734138029	0.493482273133447	-0.2420908342553419	0.359514912222041	-2.10954712930863	-1.16679306687714	-1.03463631886025	0.0018148864495939	0.623279487381474	0.810162857793302	0.7203817743338672	0.0391127925460896	0.255551720981637	0.305757817960286	0.96085478566232	0.9750952245398412	0.8986058348483119	0.8627200637295833	0.5890923941226007	0.7542138137889492
EYA2	1.23364767711192	3.78620061260228	-0.4516911606091189	-0.392084650402123	1.1929075629648995	-0.0368165854369919	-3.51753792321137	-0.618824591744362	2.5651138921001	-1.27269931324383	-0.6002505309770151	2.56995646339928	-0.0799572908366557	-2.19003116232927	-0.8017059462816891	0.0140012086326822	0.207636414979652	0.550308735949492	0.0123966588484613	0.936505838581316	0.0321079912883277	0.425499910297117	0.8641257787677727	0.9281193462893956	0.1707144803876527	0.998994108147903	0.3653030719283747	0.8075911354184537
CNN2	6.96370285235002	7.64682689557289	0.0426978471069002	-0.095621959544777	-0.192664611094256	0.250757522341601	-0.7182349940295709	-0.624413416749207	9.85369242035103	0.261733194056562	-0.372718873377587	-0.962797949326549	1.28941928371712	-0.848746192065478	-1.46735915662673	2.57481990820401e-13	0.7943542829119671	0.710533736566728	0.339177496926045	0.2017138213376039	0.3990206731795749	0.146888876775513	0.979564703586422	0.9608802962445148	0.6729848265613367	0.9427422750385414	0.6858958188047524	0.6525825029694774
ABCA7	3.37553609776402	3.1195404902602406	0.0297680153824267	-0.736111905220405	0.4375454450990489	0.216996315842559	0.419172984812367	0.541371764844413	4.91660198316854	0.155261752477176	-2.60172005147597	1.75457356049795	0.9220000757929252	0.52611699899631	1.15562200116096	5.72394802576965e-06	0.87706827256511	0.0113421586619191	0.0837717398600789	0.359741225815283	0.600493936624357	0.251821791691997	0.98900315521063	0.3213191440660216	0.3683328660230524	0.9606932742676842	0.8090345517507532	0.7267151922506745
DDX20	3.78106080256156	3.50570635128136	0.0649894743325547	0.208782752079404	0.0667867462609104	0.2699038444825309	-0.1060226874042959	0.478457236399306	6.9527820656466295	0.4317941051825321	0.9240447633255552	0.3391311917345579	1.46058485532723	-0.167574937879223	1.3049968802158602	9.00478131489542e-06	0.6679710195693289	0.3630912920848179	0.735774506993262	0.150056398086928	0.8685075051610559	0.198344777376736	0.9674308204699844	0.8691380673929354	0.9045870279461418	0.9248998425271048	0.9416735950960184	0.6913212793996425
BTBD1	4.02683917142744	3.03082395241652	-0.0388803989570596	-0.0563935156696255	0.1816723267776019	0.318895249901286	0.869441681746792	1.07923741993618	3.7495302948484905	-0.211867240425551	-0.194859051908056	0.7766601629353341	1.42869211417258	0.936609383749771	2.29333343327369	0.0006568411874449	0.832845843573537	0.846080510398408	0.440032295017045	0.157604735548898	0.353646512613659	0.0249504756716339	0.9859785974734792	0.979776706129056	0.7471991041199688	0.9278845268329696	0.6576662305714613	0.429111491347419
FAR2	3.0241922735303803	2.9626214147217897	-0.0814953508008683	-0.6096796447312679	0.2622662230185439	-0.0469587770386002	0.3981382092883789	-0.0455200989139502	3.82012620199958	-0.3702121301953761	-1.7997786834578202	0.913502946307563	-0.171749282078384	0.421216083217296	-0.0844288358872263	0.0012343799384862	0.712444088374603	0.0790661826335417	0.364384906493669	0.8642015381928321	0.676630393906285	0.933013176207947	0.9715146659653678	0.6133398528390528	0.6907962196276873	0.9955552240662536	0.8482228743127985	0.9814890739493768
BCAS1	1.5664754315497602	3.6556650517092	0.0669790329221627	-0.4692341204023079	1.02265091096168	-0.218624646729807	-2.8409628404745195	-0.378762244078058	2.59070165583474	0.220231990125863	-0.826547530316422	2.5181662313016804	-0.541054191183792	-1.90043344508408	-0.548457607295202	0.0128601351774525	0.826388836838323	0.411409788738245	0.0142354288285874	0.59026446452936	0.0615871235580248	0.5851964307600122	0.9855191165394646	0.8869188546583858	0.1813046259496087	0.981669206901287	0.4186759940536432	0.8607178922728456
CHI3L2	3.78935903975816	4.40970599366657	0.428728354195552	0.433063814837601	-0.499009814717631	0.0767626768986458	-1.2848014721048702	0.470580465352426	3.8967839730863294	1.45552586624727	0.9029604280701372	-1.24516029045894	0.203729194540038	-0.961969727118798	0.683662964970326	0.0004770563092667	0.150059196941779	0.370010246574535	0.2172869562178189	0.839177784488938	0.340868087039285	0.4966011152991579	0.8321237389895842	0.8736510731485262	0.5576077937807102	0.9955552240662536	0.6504409116788792	0.8268410859120268
SBNO2	3.28110446039405	3.1190723511852	0.1494806742834669	-0.136033404901417	0.0289693983295521	-0.0852505145023754	0.382771741426507	-0.8249736630806289	4.43672168322131	0.7190576853812891	-0.432774822017301	0.106616643032038	-0.332214445283564	0.437254928082164	-1.55836491935759	0.0065607617605043	0.476787124682002	0.671094834870577	0.915556377936807	0.741531014803021	0.6718126682674411	0.1280529415719669	0.9385717381499118	0.9540308900809727	0.9711643234183516	0.9917208011569876	0.8458804683494984	0.6311997034127276
PMS1	4.17342189387875	4.46610213427133	-0.369163656664371	0.301501125344255	-0.196754146746081	0.370705327040407	-0.502156547908128	-0.28502724657602	6.122479760767111	-2.1502980797661	1.11328127421412	-0.919893534808521	1.7962346846074502	-0.597302871576534	-0.648697997037178	5.03208815857084e-07	0.0350885952921187	0.269476885696839	0.360859064854537	0.0768383871916615	0.55305831475735	0.5187528011676229	0.6643452482877388	0.8217286252708503	0.6890327477668828	0.8697516576455974	0.7794475699739576	0.8343650086231662
HMG20B	4.67375752390622	3.91094476681503	0.150474991319759	0.2071507275584599	-0.15287440337125	0.0590301649162245	0.818815871019369	0.148012350981477	5.89847358178105	0.8884240641215999	0.78646822637689	-0.7003833778383539	0.285108655991732	1.03738120501519	0.340618606734242	0.000420120812665	0.377565324007616	0.436733845206132	0.486121870905897	0.7765472024065531	0.3173975540948029	0.7352407680048059	0.9211684109824368	0.8915418328322552	0.7779055934371565	0.9934690552938978	0.633971528416659	0.917709279772422
CALCRL	1.97479860600434	1.84667262694595	-0.26433321773898	0.342435226732787	0.287326189984393	-0.348608417613656	-0.0539671877384018	-0.4063164537730649	1.30292162836421	-0.7614745937590229	0.596530904825089	0.638877689950712	-0.7835891149004309	-0.0335231435243497	-0.460733557141964	0.200219723860842	0.44902280657687	0.552786982801737	0.5250297420986461	0.435964177107176	0.973375015769593	0.6464572677625611	0.9321475302239628	0.92887160970025	0.8007767595567241	0.967162787151162	0.9904291895996056	0.8886981568861472
TAF11	5.241626478651799	3.9794327385326	-0.134833412344372	0.1301991689238469	-0.0816192551339372	0.292741649468097	1.37566663495953	0.777373335182299	6.3595923262592695	-0.991051735074012	0.600186751020552	-0.473409756278049	1.7712847803617298	1.92446499667711	2.15743959070552	1.51004927616365e-07	0.325192418441895	0.5503520448539151	0.6374340712667751	0.0809421144389585	0.0597089518375503	0.0345080024107886	0.9033774945524844	0.9281193462893956	0.863642077365584	0.8697516576455974	0.4156240763942626	0.4670872094125211
ANKS1A	2.39247907675857	3.58637131660537	0.0675882573844927	-0.0584857767760796	0.587666359463426	-0.7463935933497908	-1.37186192626884	-0.4988166915839199	4.15084797273286	0.257189641762131	-0.141144535519932	1.6932823057821	-2.22939713596345	-1.27285211099119	-0.805563891226846	0.0076154778246291	0.798103778061436	0.889775181543282	0.0968064904462163	0.0309037511455866	0.228456532098856	0.425887042693116	0.97988793196846	0.98510097563501	0.3885894334812907	0.8521596407085446	0.5643627906201395	0.8081876186247909
AP3D1	4.81040027073564	4.5665827353874695	0.0878228535276367	0.269053088118821	0.0709861509458195	-0.047003152643677	0.24076729319619	0.280469818003742	6.134410050397871	0.499519027831443	0.9625836986638407	0.315452230172668	-0.217458021766469	0.2773174442205789	0.6226243348579761	1.05734581643958e-06	0.6190063209355949	0.339311223374506	0.753371558238135	0.828494667051927	0.7828998551533639	0.535761167864831	0.96085478566232	0.8595884325487486	0.9112219648919284	0.9955552240662536	0.9023312192623584	0.8406057808055679
[truncated: 14,637 more rows]
