# Supplementary material for: An integrated cell atlas of the lung in health and disease
Source: Nat Med. 2023 Jun 8;29(6):1563–77. doi: 10.1038/s41591-023-02327-2 (PMC10287567; doi:10.1038/s41591-023-02327-2)
Supplement: Supplementary file 4 — Results of modeling the effects of demographic variables on cell type-specific gene expression. [file 41591_2023_2327_MOESM4_ESM.zip › SuppT_X_covariate_modeling_gene_results/Interstitial_Mph_perivascular.csv]

	AveExpr	Coef.(Intercept)	Coef.sexfemale	Coef.age	Coef.smoking_status_num	Coef.BMI	t.(Intercept)	t.sexfemale	t.age	t.smoking_status_num	t.BMI	P.value.(Intercept)	P.value.sexfemale	P.value.age	P.value.smoking_status_num	P.value.BMI	adj_P.value.sexfemale	adj_P.value.age	adj_P.value.smoking_status_num	adj_P.value.BMI
DPM1	4.73425830081609	5.743562285075259	-0.146119484615005	-0.650797831547504	-0.0270475257226929	-0.4481527833775749	9.14644842948336	-0.45525452585254	-1.29233442251817	-0.0800808037829886	-1.43783369090119	2.97416892995471e-08	0.652296866813857	0.206583786921899	0.936684337908085	0.1611915123725679	0.9065379177742644	0.973380875356512	0.998637985736667	0.803333251578
SCYL3	2.776256212309109	3.47992423744155	-0.005899173138613	0.0434414414550129	-0.7971818602609929	-0.735752477211361	5.66458238358172	-0.0154252463415195	0.0678816977364576	-2.22000560101183	-1.8495905891538	2.8724768933225603e-06	0.987788696215202	0.946302192806941	0.0336251951000768	0.0736273917128204	0.9978695799344204	0.999445501194379	0.9423894474474528	0.7328020510389703
C1orf112	2.96266284810208	2.76226331001637	0.6041936481583909	0.5038522575242941	-0.460316452064856	-0.4176576540334771	3.06361842729635	1.14658906993523	0.625937131114699	-0.9141221037798292	-0.831017834015329	0.0055093641290323	0.2607414906198469	0.536452426950931	0.367580828659321	0.4127761466075679	0.728710052537088	0.9905836947261144	0.984497901139613	0.916804482050169
FGR	6.085099872261009	5.68553862787463	-0.576617358235193	0.279982596020454	0.163409066916139	0.72334190779365	10.0820269059973	-1.60477105322427	0.532889388663457	0.499793427213531	2.18227849739797	5.704226005952269e-11	0.11866114386477	0.59821331556916	0.6206677570578549	0.0372240561628255	0.6073139229271164	0.9935000908415004	0.9886107716301452	0.6843477353561954
CFH	3.7060936150798	4.86305148319239	-0.6050205092973	-0.6232051161685029	-0.3600280750604729	-0.968782492651203	5.25944023196126	-1.02147820850738	-0.683764826037698	-0.6614470839401949	-1.70274239044998	1.1152771572681e-05	0.314689930920372	0.4995910722814211	0.513330687424426	0.0991303005692423	0.757433148325531	0.9899869633588536	0.9854861736777104	0.7625104814893026
FUCA2	6.20636854170807	5.87617431162143	0.521084049553437	-0.1851814257792	0.330743023473946	0.0077971479428254	14.9352944922071	2.19577601403741	-0.5243532265737451	1.47610452545412	0.0354353378995573	1.14958594366845e-13	0.0359670233890904	0.60417074855215	0.149708768727051	0.9719778976150792	0.4962261710702003	0.9935000908415004	0.9445500537163232	0.99774526532432
GCLC	4.19949340173462	4.84074629410606	-0.332913917350965	-0.4170463629099319	0.175988984899203	-0.7731136148016559	5.81390645494874	-0.622756869854854	-0.494051876532558	0.364432384688261	-1.46517897388008	2.25459431710143e-06	0.538591679507062	0.62485245928862	0.7183873783268109	0.153203225131811	0.8682880519202383	0.9962753113585844	0.991153486928192	0.7983814380678349
NFYA	3.138077705805589	3.9702013600875	0.0932702820891616	-0.731898883028669	-0.8951874086135219	0.0531273588822182	5.51667869396437	0.209329371247312	-0.965387482395348	-2.12581529059157	0.114803267695193	4.41694430998378e-06	0.8355180668408291	0.341590355189555	0.0413313659390746	0.90931840457186	0.9644122664288246	0.9826472663642204	0.9423894474474528	0.9927710378824788
NIPAL3	2.71544109337391	1.8340340014539096	0.948160104440173	0.508553588426034	0.184026213140589	0.438252138600781	2.46358795774635	2.11968936143132	0.734018441166897	0.422563969168835	1.00474695763998	0.0207193587544327	0.0423758502614426	0.4692599786938979	0.6754399291248101	0.3233168169358679	0.5043640612276302	0.989112419910725	0.989696254268306	0.8849026880363784
LAS1L	3.9470082136883	3.18922093062698	-0.268638362441797	0.8528158670110569	0.307688809347581	0.338450792164355	6.216639409843791	-0.806681479806186	1.6809101734175398	1.03496161896472	1.06753758260794	7.00493290414725e-07	0.425913032907495	0.1044036072415969	0.309758094029772	0.294742539137021	0.8161676135303586	0.973380875356512	0.9683451301348598	0.8703113914252834
ENPP4	4.54019507426837	5.299336728113349	-0.2450847654795799	-0.0838277130049682	-0.525201942926375	-0.606782689966997	8.77838173641797	-0.637341364278025	-0.13516269718837	-1.5093182531241	-1.58611320417556	1.0043862600666302e-09	0.5304224812311761	0.893410420823928	0.1442651866535509	0.123172228002961	0.8662020287997544	0.999445501194379	0.9445500537163232	0.7790039756574615
ANKIB1	4.00547861330122	5.44199577050759	-0.112707064617904	-1.4477366908341005	-0.216044313588951	-0.6156644547772651	10.5605910461561	-0.34842123893385	-2.6743128716844304	-0.720114641475479	-1.8525539474735504	5.870306917925069e-12	0.729805778175852	0.0116952407566073	0.476681799706062	0.0731894693489106	0.9313698534626657	0.9635219953541508	0.9854861736777104	0.7328020510389703
CYP51A1	3.83284061184388	2.01882098143674	-0.2787425968819	1.65482761109243	0.311535156086446	0.470442186703678	2.31311620937032	-0.524664744366979	2.19627484958747	0.6745391503280971	0.9970972933338372	0.0304365341440881	0.603702379607655	0.0363509917622501	0.504939780453221	0.326952052383706	0.8885911529541738	0.9635219953541508	0.9854861736777104	0.8866002128154548
KRIT1	4.256552035297481	3.5521964066902703	0.0951502453227093	0.7628004096698741	0.163042947205647	0.368324257993307	5.98519977053996	0.25612614731364	1.25992754102815	0.481022157408801	0.986151345701992	1.19451219220501e-06	0.799993485461521	0.2171958273843889	0.634244510538037	0.33157657474879	0.954017949138398	0.9753751327969646	0.9886107716301452	0.8880608386061831
BAD	5.03291717551718	5.924260593591749	-0.190028804905652	-0.7317871092337841	-0.139897239987059	-0.523367524265991	10.6228675195134	-0.5374089518221741	-1.34231905194501	-0.427683040803825	-1.55352787553709	1.4365376732735199e-11	0.5947155723807621	0.190094800007938	0.671990460750703	0.131191933752187	0.8831875335835971	0.973380875356512	0.989696254268306	0.7885976371090969
LAP3	7.34616018354604	6.84658494825958	0.382948496486872	0.0941885832617749	0.291344197113013	0.58381827149159	15.286017482592198	1.3698974827323	0.21519810996532	1.10029146508627	2.15983089832768	5.02723241335792e-16	0.180324887911705	0.831075169529254	0.280050588179027	0.0386408825694846	0.6631571365157252	0.999445501194379	0.9661538331421348	0.6892399677308996
CD99	8.82187022099211	8.839676187347289	-0.0583672316591712	0.327454522104934	-0.1584045866501219	-0.524003296296234	24.5369644573962	-0.310818135951763	1.19314317393673	-0.890571960156867	-3.0394698502609403	3.5913799013797602e-12	0.758218882398521	0.2429994515715089	0.380258733078979	0.005112230818984	0.9425452371703334	0.9812729850239938	0.9854861736777104	0.5791978721549668
HS3ST1	4.24633328156578	3.91764760357564	0.53550358014308	-0.924775003685352	-0.1016063759854589	1.42104562309001	4.7871524908227405	1.05324521118359	-1.21170740830096	-0.2141864841757619	2.97977124590963	5.774243198110811e-05	0.300353964572663	0.2354559492579619	0.831761177468159	0.0056587082080942	0.7510108906352669	0.9812729850239938	0.9946877723260606	0.5832661090046787
MAD1L1	4.84064740507459	3.8672695060355498	0.309939204500525	0.8823991846146171	0.410965683134962	0.0114962093913319	6.59193655373456	0.855277942031552	1.62317031189371	1.22596200734046	0.0340954582271489	4.0562106453431897e-07	0.399089815394053	0.1157620698103499	0.2291607168633119	0.973036541682997	0.8059992425556238	0.973380875356512	0.959193156194304	0.99774526532432
LASP1	5.91262086666046	5.49166714450857	0.289542466216977	0.231042937404118	0.398234736160672	0.291692280471008	9.36300754336256	0.801422547617496	0.3877432423535289	1.1936038777249198	0.798415639519307	1.1062776047045001e-10	0.428798150557356	0.700773346866179	0.24140702872378	0.430515241805176	0.8175369322601256	0.999445501194379	0.959193156194304	0.9177900070177946
SNX11	4.12885207654405	3.83686568322684	-0.121190532011763	0.527392777702711	0.366757085282991	-0.26567447393177	6.887009949169769	-0.344683153043942	0.924879963966645	1.15428783486571	-0.7462156684199491	8.555678795593012e-08	0.732587752181662	0.361950857074235	0.256930089397596	0.4609843607272921	0.9325519562362792	0.9848729175838418	0.9644686486873107	0.926441429556336
TMEM176A	7.427691597828879	7.19881743344982	0.0498158759336353	0.146524716773061	-0.144886134048581	0.356996376941911	14.1828493690098	0.15116538998067	0.294146781877609	-0.485890147032607	1.15165333048927	4.963206848825789e-15	0.8807948086886309	0.7706899701322891	0.63049878772481	0.25840882854591	0.9711781363622684	0.999445501194379	0.9886107716301452	0.8535926051552137
M6PR	7.25190735800895	7.26256253467374	-0.0330948291149204	-0.325555219692007	0.0590607617839397	0.279392025162826	21.7209818676832	-0.159252575070845	-1.05700522116399	0.307708689408795	1.46998583732432	2.6054251841825497e-17	0.8745311913619971	0.2999633526969289	0.7602982716675821	0.1528210968410339	0.9708288704208214	0.9826472663642204	0.9943036379668032	0.7983127405135572
ICA1	3.96541626319569	3.20009667221182	0.9278291288218342	0.9944331760773248	-0.3803528668598621	-0.307571114610878	3.970630949473101	1.8762664050376	1.32495375109214	-0.820157467991557	-0.656114542025071	0.0004505688453469	0.0700280892669062	0.195467276436969	0.418196308507704	0.516726447697507	0.544240090456352	0.973380875356512	0.9854861736777104	0.938018164099602
ALS2	2.8733581877888703	2.62964403056453	0.4275393523727949	1.11079662692521	-0.5390916457442411	-0.8516140229928381	3.4456604381554	0.9236745007668822	1.57526047877403	-1.2225850881008602	-1.91841692431885	0.0018866495178892	0.3629159656307299	0.126369405979641	0.230415931676219	0.064883426187595	0.7895213072896786	0.973380875356512	0.959193156194304	0.7326184247171416
CASP10	4.15867820117358	4.22293063648347	-0.308850063065211	0.314942256256211	0.0281218698022067	-0.250474266931926	7.446508070523059	-0.855885886835352	0.573702560603487	0.0853563984133375	-0.735564444674742	2.31938299493528e-08	0.398459214711306	0.5705057257459929	0.932522569496257	0.467692954242202	0.805602611363287	0.9935000908415004	0.998637985736667	0.9270309952628464
CFLAR	6.70790115688283	6.35441253526892	-0.28075582060861	0.3192562937610949	0.242520236186168	0.459089946759075	19.194411465994698	-1.3683783944849	1.055868787334	1.27462718080346	2.41610680286024	1.8562934677734202e-17	0.1811471492225519	0.299808337723805	0.211623485127912	0.0221201122984424	0.664206213816024	0.9826472663642204	0.959193156194304	0.6586960632340217
TFPI	4.28366779411509	5.77229279692294	0.7975201440932609	-1.71316407883309	-0.0311918033009031	-1.15798677406104	6.785564202518491	1.55372747233774	-1.9334137794754	-0.0624831713305802	-2.15648271477644	2.74442212209975e-07	0.1410168800404019	0.0625613213433889	0.950753887062202	0.038758913025471	0.6274460077942104	0.966912556603734	0.9990207425557568	0.6892399677308996
NDUFAF7	3.31072740300654	3.76671513492382	0.6291788020236729	-0.224922147174856	-0.446129372755323	-0.543411988317606	6.98415809750558	1.91704951626399	-0.400503479641599	-1.4210609558419698	-1.5888709559658798	6.503478138354111e-08	0.0641971077806723	0.691447166113625	0.164971304546943	0.121922368381267	0.5359467428531185	0.999445501194379	0.9496995898442976	0.7784360816874804
RBM5	5.29286812538065	5.57508362614093	-0.666645973683196	0.0882931634001463	-0.268706792014304	-0.0473313232647754	12.220167395551	-2.23879803641284	0.186998676148041	-1.03539194372539	-0.161108399165764	1.3558916412334998e-13	0.0322512621532248	0.8528422513646999	0.308247392206477	0.873020874961085	0.4959321962846696	0.999445501194379	0.9683451301348598	0.9894188467690666
ARF5	7.08936537044348	6.93321525511832	-0.179257185050481	0.0209470101496566	-0.157202167010161	-0.130043819280602	14.7183827123931	-0.8114019678677459	0.0691140839317011	-0.809180156513633	-0.675673319933183	1.25387195960833e-07	0.4238919687653211	0.9453899241734592	0.424953631260315	0.5047621782372059	0.8153526118294276	0.999445501194379	0.9854861736777104	0.9374796377131872
SARM1	2.9832873888850098	2.47886830793108	0.8525187213282901	0.563963281272541	-0.4583613739845539	0.182655356145581	3.2184969030401303	1.78126413455129	0.7211951885159251	-1.0101757614204498	0.3809297835046699	0.0031473692472902	0.0895349569901687	0.477735481367377	0.324419320882833	0.70590582448252	0.5684649290559324	0.9899869633588536	0.9719529849780942	0.9713455361662292
POLDIP2	5.01680976916046	4.41569651103712	-0.228377863122076	0.7637573489372379	-0.0898497161152008	0.368438882709928	8.25396266612919	-0.697253277995308	1.5806421046720702	-0.2941714831091019	1.22361979684322	6.119099873697179e-08	0.491385771482475	0.126899276220478	0.770528441542647	0.2322701070396569	0.8504007029970452	0.973380875356512	0.9943036379668032	0.8494630581871179
PLXND1	5.947352599046309	6.05671728597883	-0.6272755341845191	-0.0624688930980207	0.38367703022395	-0.150268104422769	11.102736109442802	-1.722214764743	-0.1143074654442239	1.23094785266883	-0.43410033208932	2.62593330087138e-12	0.0956635347180514	0.909746960738632	0.228895256545649	0.667332824376448	0.578764385044211	0.999445501194379	0.959193156194304	0.964157328339846
AK2	5.543443709291201	5.26027938944529	-0.314868662039403	0.153161621132773	-0.126254116099953	0.5868537906407401	10.6685233193535	-1.06179505676097	0.349689061055063	-0.454958544149465	2.17218557105936	1.26974967504853e-09	0.2972910539660079	0.7294438846346529	0.65223223920915	0.0389361927184417	0.7490053957422476	0.999445501194379	0.98912379987563	0.690859145119618
CD38	3.3306803857652096	3.49645412188708	-0.0153943628210746	0.740597531089506	-0.364716565492146	-0.495794110409906	4.2712129458817	-0.0318366550586301	0.986197986462546	-0.770856430513341	-1.05110174105258	0.000235768044264	0.9748148007318092	0.33255976440028	0.446448229719448	0.3019410355022899	0.9951368469831402	0.9826472663642204	0.9854861736777104	0.8736929160857075
FKBP4	5.97257293393082	6.416310958674099	-0.7963121254286272	-0.512758591562336	0.118239961866654	0.3146706692173189	7.49354238734725	-1.5569792373107	-0.6747501102587441	0.2473053512726369	0.681886075106532	6.86315516150984e-08	0.129903153438838	0.5052146726140619	0.806256165377364	0.5006694670535129	0.615455209846147	0.9899869633588536	0.9946877723260606	0.9365270688962024
KDM1A	4.04775019063626	4.41189255192954	-0.464316623846881	-0.786676035674822	0.0908500527066827	0.255698274459114	7.32769543759349	-1.17737345075543	-1.29122309076792	0.258518101488239	0.6782030133525669	2.81432100949384e-08	0.2479558776462619	0.206295771055519	0.7977637250235029	0.5026654083796099	0.7197411684584594	0.973380875356512	0.9946877723260606	0.9367964824824362
RBM6	5.309904355255309	4.59115539963302	0.188543595664458	1.23907602846154	-0.315812910699028	0.148456611081635	8.5159937810118	0.5587934757134599	2.25948974425095	-1.03441992858636	0.4422320949303309	9.88401396832912e-10	0.5801923880472769	0.0307969194364575	0.308694392590341	0.6612958703545361	0.8787254870444172	0.9635219953541508	0.9683451301348598	0.9633994659177036
CAMKK1	3.0531601536763704	3.0037162621026003	0.6434396042755601	-0.4643430646956599	0.0334788322851668	0.210145509895354	4.24373922524	1.49107394633238	-0.632194914247548	0.0814135524527875	0.4695068881898889	0.0001757595216007	0.145734850403094	0.531750832924417	0.93562015989745	0.641890951251443	0.6307621907804208	0.9902341133076372	0.998637985736667	0.9607731997644756
RECQL	5.311749770203719	5.6437697051437405	-0.7715571165340759	0.199411841108011	-0.0477024083507846	-0.347402361427021	11.5397129540371	-2.39038061590188	0.397375265534617	-0.172184830309003	-1.09692748768801	6.101388298656359e-13	0.02288760585875	0.69372904611727	0.8643765884815641	0.280859407393483	0.4753448291410541	0.999445501194379	0.995619772569501	0.8644033557509512
VPS50	3.66287500989786	3.40588440935098	0.2759709253992489	0.203265704202901	0.21782691496594	-0.0731918129270329	5.3259713044420405	0.696395088922568	0.307606303656255	0.592116134630004	-0.179941928394987	7.69600037143215e-06	0.4912092814635739	0.7603751296256779	0.557933667534772	0.858332821685303	0.8504007029970452	0.999445501194379	0.9854861736777104	0.9894188467690666
NDUFAB1	7.16824222839749	7.254186133142429	0.357309564290365	-0.332383467080008	0.0283899730926859	0.0663623459150702	18.846779069885603	1.47034956232043	-0.86617748880071	0.125458671652865	0.281725049530492	3.00113814793272e-18	0.151973239906554	0.393580605011851	0.901104378436639	0.780070032723458	0.634188968648939	0.9848729175838418	0.9982994141482892	0.97958597205788
PDK4	7.36739107308658	8.03862481391336	-0.7569683965358159	-0.4762186033387279	0.147995218701725	-1.00714209515166	7.339367937109211	-1.23074248482736	-0.583045700928119	0.283154437468568	-1.89851601400929	1.93642155721161e-05	0.228806723677798	0.564719009460794	0.779045377024965	0.0684420640189036	0.7051944827480241	0.993372411019014	0.9943036379668032	0.7326184247171416
SLC22A16	2.52117496068636	2.3932573238772203	1.22305225835681	-0.0534571777867048	-0.252872833449609	-0.45469107411091	3.00008852690435	2.52407039646945	-0.0707465812091777	-0.539444750815266	-0.9607789466078892	0.0055755972019237	0.0169157619327685	0.944090024345485	0.593316997960847	0.344308492705381	0.4518546615518889	0.999445501194379	0.9864579905525236	0.8918558368797852
SLC25A13	4.59153861505539	3.86227127360768	0.7221203490677459	0.278980567929725	0.246852052589599	0.253259588462082	6.75462163288391	2.0277171152111	0.511012136484024	0.732988761382277	0.7452219773625909	1.88272872818118e-07	0.0510912929310119	0.6132146988116021	0.46897300190582	0.4619015462710029	0.5153152462195635	0.9949447701582336	0.9854861736777104	0.926441429556336
ST7	3.38093829869757	3.45853463329306	0.22102274243726	0.496548828066816	0.0219425849171505	-0.9002645378077769	7.078202471408741	0.727535476832241	0.986911839409867	0.0777565176552705	-2.87295404420607	4.99143330615775e-08	0.472187867691942	0.3310897465060349	0.938505907412166	0.0071638918918553	0.8406197574199102	0.9826472663642204	0.998637985736667	0.5863856216186331
CDC27	4.761290073327331	5.84452820580301	-0.0736312848232674	-1.13901482149843	-0.345568003651367	-0.2666728817964039	13.86032410286	-0.272553621190501	-2.6644754439206	-1.39868127104075	-1.02062052211338	1.07577016145458e-14	0.787004296336295	0.0123419285092763	0.172725877367389	0.31546758120912	0.9519057835390976	0.9635219953541508	0.955830351382706	0.8795421153623577
HCCS	4.47419688393183	4.781509858103839	-0.0600477493595956	0.249422521801145	-0.23610564599107	-0.5893902947527939	7.41517699432183	-0.146651721771675	0.384550683058425	-0.63227487895763	-1.46632108783708	2.2964486711905698e-08	0.8843926958676229	0.703270678115523	0.532280008956793	0.15270311512644	0.972373805659715	0.999445501194379	0.9854861736777104	0.7983127405135572
DVL2	3.73028834981364	4.23408328139736	0.107454317795548	-0.582936297891996	-0.5412670441197629	0.142471583423522	6.62859913309934	0.266601316688398	-0.883058092157827	-1.45660531132558	0.353754103178404	2.32352523471249e-07	0.7923042243699872	0.384517766097277	0.1580585391785779	0.7259205341456669	0.9534164137984636	0.9848729175838418	0.9460260885885576	0.975518298548416
UPF1	4.30539540917312	5.28266965490808	-0.381090017010125	-1.26123677875059	-0.0545837485447489	-0.146190023914935	7.40844459979874	-0.823123915050425	-1.71847582618896	-0.131360301624237	-0.322553769345708	3.2323106160569705e-08	0.418006371822722	0.0962670371362831	0.8965350748043509	0.749283851010527	0.814639258379503	0.973380875356512	0.9982994141482892	0.9773946632805997
SKAP2	6.9725774861243295	6.860859489487249	-0.0955333341640011	0.0548911490960821	0.0442499891154918	0.287571981673661	19.441456654434	-0.433551622282573	0.16484040006477	0.214122832781719	1.3872951904295805	2.899988091252201e-18	0.667572425019428	0.870214895438838	0.8318305903423872	0.175677740118113	0.9120956031480556	0.999445501194379	0.9946877723260606	0.8095425364962997
SLC25A5	8.47085161314498	8.55386708537267	0.0675019321011733	-0.452195511804301	-0.0367143247480399	-0.0016078272293762	23.719060232792696	0.347225612739792	-1.60128496240332	-0.2012161265146669	-0.0089962580240096	1.79084696725505e-13	0.730921475273516	0.120430974841927	0.841866568515701	0.992884458271903	0.9318907590504012	0.973380875356512	0.9946877723260606	0.9993731029206578
CCDC109B	6.511307768790821	6.607560061451711	0.0783243278095393	-0.206917547231333	0.0571064742771293	0.0170386058027725	20.7230583733549	0.3909478380145279	-0.630225728589561	0.313143588129144	0.0844560281599856	4.1410475169853795e-20	0.6984266612381329	0.533021887821952	0.7562035132936941	0.933220031094157	0.9217344845373556	0.9902341133076372	0.9943036379668032	0.9955495640827484
POLR2J	6.41239808352585	6.10060588414129	-0.0122090795058964	0.0231750165391529	0.447065043878013	0.348364501204797	12.3983356803444	-0.0400757591408469	0.0505713548158141	1.55897783275537	1.22829249073613	4.91039303357677e-13	0.968288142700048	0.9600195967917328	0.128975337463592	0.2291032933409669	0.9938605948728568	0.999445501194379	0.942802759319107	0.8473020674557157
DHX33	3.11683619395632	2.4264711322844503	-0.223059388592326	1.23472292060377	-0.355378522909487	0.226122484189307	3.58866870092754	-0.526469067050366	1.77384912022928	-0.91403940288796	0.5246312070551551	0.0010946845834866	0.602192749970263	0.0856052866920552	0.367532247269081	0.603455375280127	0.8878278396021743	0.973380875356512	0.984497901139613	0.9545617314796558
LIG3	3.0223672703896405	3.6606390095414714	-0.415618887895404	-0.542544847122918	-0.6096974954269201	0.0125784635802223	5.9060417936946	-1.04075578260101	-0.8710959378106999	-1.65884218285945	0.0322213088554993	1.59032280131022e-06	0.305859008710894	0.390684268712104	0.107523933770208	0.974503144060285	0.7526305637168829	0.9848729175838418	0.9423894474474528	0.99774526532432
RPAP3	4.31214024434835	4.27330943993395	0.1892181455886939	-0.153898708204302	0.0281133119761238	0.165603699545586	9.63412394241842	0.686880922428769	-0.3344331527338449	0.1105225488863019	0.589356361665026	5.59820168944974e-11	0.4971057104482561	0.7402348533281291	0.9126852427838922	0.55976049783624	0.852925519221638	0.999445501194379	0.9982994141482892	0.9456166908401744
ACSM3	2.60005026432004	2.37555420025741	0.5144895166658701	0.420022194855058	-0.202085514747724	-0.356253512302687	3.05296717313477	1.0585168932924	0.535349183600739	-0.440328863218819	-0.7292961788610409	0.0046403889933301	0.298872149895776	0.596576366510458	0.6632843128822751	0.471316661183611	0.749165677243814	0.9935000908415004	0.989696254268306	0.9270606531153928
CIAPIN1	4.18862811751315	4.041497415932589	0.240481816879577	0.114582561971293	-0.361874811444863	0.431436922588497	6.95687775568031	0.671372179808477	0.189137101806032	-1.08288037039285	1.17788398290152	7.02348739000491e-08	0.506801394168322	0.8511798888863921	0.286954021595652	0.2475287368508599	0.8542452502947763	0.999445501194379	0.9661538331421348	0.8525944879503664
SPPL2B	3.16329083564725	3.2415010664484103	0.468073893330343	-0.32127107944714	0.0210768062899315	-0.0173541154616521	5.32173021441842	1.24451150454473	-0.5084678901145321	0.0594708275428199	-0.0448108974866135	9.98231164033556e-06	0.233467556935058	0.615013081281439	0.95310593275636	0.9645419803351428	0.7064333109829977	0.9952225601261931	0.9990207425557568	0.99774526532432
FAM214B	4.5615239549072495	4.803698925424401	0.64630823652153	-0.301940888654265	0.399170017600816	-0.7580636742503091	10.2388978418989	2.2637628573776	-0.6268868550653841	1.47817761083589	-2.56411079519254	1.2683550613582e-11	0.0305040253213094	0.53518071102512	0.149136579020023	0.0152419998115097	0.4921316085171249	0.9905836947261144	0.9445500537163232	0.6118239030168795
COPZ2	2.64020584874515	2.61561985887908	0.874143086675597	0.0379694452975691	-0.234791964448617	-0.385140254154837	4.01130003092942	2.19983209422731	0.0620957110671087	-0.614295326661698	-0.9948879907191108	0.0004235187657244	0.0354648190557994	0.950923742009625	0.543363959856282	0.327822340790122	0.4962261710702003	0.999445501194379	0.9854861736777104	0.8866002128154548
PRKAR2B	3.92311283419612	3.26380333587924	0.428774472668769	0.317020874845292	0.504529079548661	0.152997083661151	5.57507875479654	1.19187525151253	0.5281371052982959	1.5049653016184898	0.414220012377691	3.72660912880627e-06	0.242074686175011	0.601047874272595	0.142140552220477	0.681476482679997	0.7159520521332459	0.9935000908415004	0.9445500537163232	0.9648874026588028
MSL3	5.16108056819036	4.52575684215316	0.2264612836092139	0.2288978248733099	0.65929159542252	0.342323732715322	10.0771297725098	0.796830928463342	0.518418881603752	2.52414057516557	1.24928089714969	2.2136542144104696e-11	0.431484570069491	0.607940486398811	0.0172949599914788	0.220988470294213	0.819393762199518	0.994168036838719	0.9423894474474528	0.8388630066251199
CREBBP	5.155048454148231	5.00866704502562	0.113883584633408	-0.165782943267223	0.0755711847890406	0.0863806436421195	11.6163809416928	0.4734401938956179	-0.46931145483687	0.331478278821196	0.391651135357465	1.12630388190788e-08	0.639612753078871	0.6427090937034521	0.742555796531763	0.6983924460714549	0.901488237009878	0.9972581840613222	0.9943036379668032	0.9702364544699158
GCFC2	3.34124404458106	3.69568375113926	-0.0692584872763262	-0.506063454756834	-0.0506942938810794	-0.0616680288626172	6.383923290217919	-0.191242835076954	-0.8397902383223801	-0.151199197169121	-0.1660287048874039	3.588574847880421e-07	0.849543617319366	0.4072566881525429	0.88076774516589	0.8691789349046322	0.9663121981713968	0.9848729175838418	0.9977407738409952	0.9894188467690666
WDR54	3.06825448582123	2.96440737667463	0.7423343324723859	0.5807087711990649	-0.62945040887652	-0.423403683404091	3.96118018151656	1.60431957788005	0.793974817016933	-1.41751043602313	-0.933871114160248	0.0004425295112172	0.118477044900943	0.4342557384928669	0.1668246232526319	0.3579654883829529	0.6073139229271164	0.9868392203124692	0.95235472105041	0.8941685866470012
CROT	3.4316491710158097	2.73096034408717	0.336286217743786	0.0371524770119495	0.703147212784146	0.3608175731901329	3.9809703165284	0.7743784107869391	0.0547330903089191	1.75339779115742	0.855030731656525	0.0004062839719126	0.444734974963775	0.956793084047058	0.091636371072859	0.3997623746643129	0.825903749549884	0.999445501194379	0.9423894474474528	0.9099024940018444
KMT2E	6.64855649765787	6.611586900437731	-0.237395493441583	-0.0033841035462606	0.0689105650407799	0.2046872501620009	18.783981488209506	-1.26767320785021	-0.0125157280020839	0.3903036931897419	1.20598149089055	1.3652589663824498e-11	0.215107031814405	0.990102912847917	0.6990315843140881	0.2377978394126219	0.6894596788039508	0.999445501194379	0.9900891387332988	0.8525944879503664
RHBDD2	5.4860772107251	6.05338295828434	-0.5088364240428379	-0.7954771187379029	0.0360022645189247	0.2153033311164429	11.756391675203302	-1.5235842865661398	-1.48100995770026	0.122468971873594	0.649263828843849	3.75672489572275e-13	0.137435221787359	0.148384086962395	0.90329353563237	0.520801109738238	0.623697060308553	0.973380875356512	0.9982994141482892	0.9381768393502498
IBTK	5.19369794681603	5.1936867101236	-0.395143132225651	0.0192952651476313	0.0120006841332818	0.187950069558702	13.0338647962993	-1.5468777275022	0.0470554290469196	0.0529782493340819	0.7393537613204101	2.40947792176349e-14	0.13172659661066	0.9627615003254448	0.958078594738667	0.465081632505081	0.6161262493570872	0.999445501194379	0.9990207425557568	0.9266273604600216
ZNF195	3.8835259176834094	4.92823732612167	-0.473939241031126	-0.1460929510154019	-1.13237703956302	-0.56792539167827	9.331186925539429	-1.41088768869262	-0.263840158390426	-3.72847705667083	-1.6735066466491395	1.19910825243248e-10	0.167926133723429	0.793594805481056	0.0007460493527349	0.103977011523399	0.6526113859806574	0.999445501194379	0.5274329616487166	0.768878071561195
MYCBP2	6.08545315989753	5.75192644544126	0.145671455310883	0.3535335305247921	-0.0245049976071508	0.075862514264639	13.102873679414802	0.51366621971621	0.8327106959870949	-0.0954569495118566	0.286632914861461	4.51422148205846e-14	0.611021476980246	0.41166076010737	0.9245641671665508	0.776344038187501	0.8915326243540139	0.9848729175838418	0.998637985736667	0.979062560019542
FBXL3	4.712261258742	5.6445053662483	-0.227010775096994	-0.8224461656487649	-0.317636344344923	-0.257527935650021	13.4217069201263	-0.848513230550683	-1.87414879798044	-1.31091402347881	-0.957408330191581	2.17710221281022e-14	0.4041505379161121	0.0703416176178413	0.2005732121990789	0.345681952740358	0.8079154174347957	0.966912556603734	0.959193156194304	0.8919066151300916
ITGAL	3.84244794172859	3.3390983438864703	0.149095234182742	-0.373394032564083	0.4615994686917909	0.836922175822785	4.0186367290128	0.281993852661742	-0.4448646194324289	0.951251926653017	1.61894259462485	0.0003619979212956	0.780159161206898	0.660016851160331	0.351377855719411	0.11616509283877	0.949660875685266	0.9986292292677996	0.9779199277218404	0.7784360816874804
PDK2	3.12669077169291	3.35179788777728	0.658268036126897	-0.36651062521825	0.0846911802745958	-0.581055439579123	3.96375283867935	1.24619232388981	-0.4492902523152729	0.170006642357894	-1.13781223374298	0.0004422679286089	0.2218655484520399	0.6566462763697081	0.866088538141397	0.264295654135005	0.6971200889875583	0.9986292292677996	0.995733511785624	0.8583160471169067
ZFX	4.2666189822734	4.9388905401382805	0.0349080607030691	-0.8947888077408491	-0.336831958470881	0.1040861376577869	8.66792407512988	0.0977751563775972	-1.49462727458269	-1.02552105944098	0.285954485257026	6.62770270550408e-10	0.9227207069285392	0.144808582583798	0.31280757919777	0.776756022040146	0.9835943654066686	0.973380875356512	0.9686151917695548	0.979062560019542
LAMP2	6.934861458915499	6.6117558371296905	-0.0502960587570028	0.463379921735681	0.388263646151214	-0.0255815418896388	14.4468332550998	-0.174376824694327	1.06369043895622	1.4516574960352702	-0.0941931700332376	4.04690103942484e-15	0.8626746528540441	0.296184116986468	0.156744452109721	0.9255904590436608	0.9701273559691228	0.9826472663642204	0.9460260885885576	0.994531992023612
GDE1	5.4433561158559	5.85839249499488	-0.0903197041586377	0.112036393225319	-0.350035610373959	-0.3032684094717719	13.6446360163169	-0.333746059931474	0.26677751531794	-1.3930995763905	-1.16704474126546	1.07222886308951e-14	0.740749023580788	0.7914555144145631	0.173775190297653	0.252210686310187	0.9361964271686344	0.999445501194379	0.957103745794922	0.8525944879503664
C19orf60	7.26064687052557	7.58603247891117	-0.0330270213902483	-0.1242412426383999	0.0082363361252469	-0.6140361042665899	22.6825080855505	-0.159093121162544	-0.4114138650002329	0.0437099461650503	-3.23226606881377	3.2934147923133e-18	0.874652272746952	0.6838294683741211	0.965407993090923	0.0030658024588602	0.9708288704208214	0.999445501194379	0.9996117373398272	0.5652867964959535
OSBPL7	2.5712320692006	2.84646224060328	0.718808010588708	0.1631855317601309	-0.7202256113007851	-0.677303368477633	5.12977374237405	2.18040675296406	0.322888766947757	-2.2678516580440298	-2.12850206883026	2.58474007783099e-05	0.0371322673824539	0.7491440605457149	0.0302578774302502	0.0417696715691999	0.4962261710702003	0.999445501194379	0.9423894474474528	0.6970957659929783
MAP3K14	3.46352488649267	3.37743584629883	0.454465641370645	0.580857131213463	-0.4248190021481679	-0.522650989307359	5.20270441492152	1.1484550612961295	0.975577086992359	-1.14987070727963	-1.39421644212652	1.97921217366192e-05	0.259735137669249	0.3374836205818329	0.258741873958778	0.1737218494715499	0.7282962437050845	0.9826472663642204	0.9644686486873107	0.8095425364962997
AP2B1	5.3068092464534	4.91203086053228	0.118886978730173	-0.1384775120215199	0.62309419433178	0.4949451437391429	8.96786132468174	0.34783562461742	-0.26353187301563	1.93811642054373	1.52588971485195	4.65615962572557e-10	0.730252160202899	0.794004323990148	0.0619779915352384	0.137540980494778	0.9316029162707622	0.999445501194379	0.9423894474474528	0.7912693513529038
ZNF263	3.5257459796610497	3.37576420901166	0.06307286756824	0.1774366260911639	0.1628652253026269	-0.136273342514254	6.01921392536288	0.182086402339089	0.339579167968435	0.502701472449825	-0.4159565095775909	1.90631437336051e-06	0.856713689173799	0.73667561789123	0.6186176634624959	0.6804756173042111	0.969193675319726	0.999445501194379	0.9886107716301452	0.9647293137838102
SPATA20	4.38428619354905	4.53854138700659	0.0777010903305329	-0.112334322575449	-0.205191541031095	-0.31024910884264	7.77849747383603	0.207339524498961	-0.1979501462631369	-0.6022387936338629	-0.880677641005366	9.722824790888191e-09	0.8370619703697809	0.8444173929775279	0.551311450450058	0.385354398982084	0.9644309762008187	0.999445501194379	0.9854861736777104	0.906599306737359
TNFRSF12A	4.06967859944369	4.31254104404627	-0.278969148420038	-0.2515421905253829	-0.0089665943509507	-0.0110554636935123	4.81843714017332	-0.489907672479246	-0.276059116399838	-0.0173420314927253	-0.019630956422508	3.61966602200822e-05	0.628236065056547	0.7843978219781099	0.98629126400518	0.984464392430707	0.8984126655783764	0.999445501194379	0.9996117373398272	0.99774526532432
RALA	5.77605161114074	5.4389659706242	0.6020494638486921	-0.0436017177297979	0.578199315525976	-0.152779286786602	11.3740122131479	2.03132121700456	-0.0944118900438678	2.0537292482807	-0.5346723016792171	1.5728652129614898e-12	0.0505975955213129	0.925428604809532	0.0489644677568575	0.5968004610983549	0.515251296818846	0.999445501194379	0.9423894474474528	0.952993723590216
KDM7A	4.95645733511359	5.0754684310636105	-0.126220773601259	-0.125175550873466	0.185320474900503	-0.138216407106014	8.7368238673791	-0.33564140757659	-0.214617329607755	0.551368652151209	-0.381818087465991	8.070242026025531e-10	0.7394905025965309	0.831567962176871	0.5860016635653361	0.7053328995886171	0.9355121563407796	0.999445501194379	0.9854861736777104	0.9713455361662292
AGK	3.14162011298465	2.3971910840515496	0.684573901972627	0.660436015526397	-0.0184451121766083	-0.0665698000365935	3.46135265994639	1.63269276292053	1.04386101104022	-0.0470315319909212	-0.168527169636181	0.0018701690354253	0.112845834190214	0.30531502522101	0.962781518825534	0.867317317539136	0.60542983905388	0.9826472663642204	0.9996117373398272	0.9894188467690666
ALDH3B1	5.12091902478301	5.73560196155308	-0.5300129484394339	-0.823992307726859	0.2483878718354989	-0.112119748089533	13.924100279986598	-1.99171534906425	-1.928067238174	1.05607425067081	-0.421120464307101	3.95728958428465e-15	0.0549946493347695	0.0627604592714535	0.298842464650383	0.676482283880409	0.5188602767947593	0.966912556603734	0.9676989628852716	0.9643570471969586
PHTF2	4.834525659557071	5.062289394253559	-0.0108460838463199	-0.6172133491602989	0.232477621710786	0.126952988284461	7.588055645911179	-0.0253526899563835	-0.915677619889534	0.599796573233924	0.305860514620992	1.36509726658872e-08	0.979937888092287	0.366981158207217	0.553267680731223	0.761749551108525	0.996597123004657	0.9848729175838418	0.9854861736777104	0.9779469968275764
FARP2	3.44275913309895	3.80636228821387	-0.323826071250738	0.0973375550075336	-0.4470425225978739	-0.216423702827629	6.3902691214214	-0.8572422524820791	0.156777204130873	-1.30226663749362	-0.5634217518603609	3.5238096621178105e-07	0.397685812780983	0.8764054187681469	0.2021208895294519	0.5770748785944051	0.805602611363287	0.999445501194379	0.959193156194304	0.949043518243534
GGCT	5.3952707722348405	5.0744873293288	0.0466373218027096	0.235130902806518	0.4766077164173249	-0.148080833639692	12.255836758643598	0.178177708040034	0.558228618238589	2.0257091500387	-0.5637892476462121	1.25499677430092e-13	0.8597066239183159	0.580573429609889	0.0512011658312015	0.5768276958351121	0.9701273559691228	0.9935000908415004	0.9423894474474528	0.949043518243534
DBF4	4.0662251554442	4.3325796597793405	-0.745118841588034	-0.357419113006346	-0.7654348264094419	0.8683388753777359	6.95480170168169	-1.94587257269264	-0.625853626864187	-2.17372032660752	2.47936408972159	3.12632202665485e-07	0.0610490273863743	0.53652210517834	0.0372573107939989	0.0192670176632059	0.528680933501529	0.9905836947261144	0.9423894474474528	0.6389179333889549
IFRD1	6.364672405480349	5.847017976983451	-0.274768855476081	0.127154005238054	0.355715795537169	0.609255791704692	11.021948561556302	-0.8091110064413409	0.235097525793492	1.18479205045804	1.81546054946967	1.9900248766539097e-12	0.424426676363445	0.8156310211779959	0.244824682890176	0.0788348708693795	0.8153526118294276	0.999445501194379	0.9598652488294668	0.7368512027858376
COX10	3.19403417412697	3.51229578328426	-0.0998012937738863	-0.3737999649944871	-0.0026937753838025	-0.235681150044088	5.22249990289999	-0.232343816382927	-0.5505450021977171	-0.0068037815230991	-0.5558931137524878	1.2243986108748598e-05	0.817915126757215	0.5863854250211589	0.994624360287112	0.58246642590122	0.9587270918249255	0.9935000908415004	0.999887119935366	0.9492129116319384
PAF1	4.13939045456018	3.80804778908034	-0.113319453140551	0.3904027678071329	0.1168830801069819	0.243400798157425	6.445664033973871	-0.305618191528023	0.640415508779372	0.346453354413322	0.6484369091174139	3.00622962147938e-07	0.761874701098583	0.5264620954269671	0.731269863978222	0.52132876280875	0.9434746381020224	0.9902341133076372	0.993178706522864	0.9381768393502498
VPS41	5.1106158510730095	5.2181642053769695	-0.2668694441542769	-0.0693455893386025	0.0049944863263392	-0.22457575251812	10.8776458429312	-0.8916767693604492	-0.157525020513865	0.0182334420433411	-0.8133725689075201	3.2060031497456296e-11	0.3795895441838279	0.8759467312940229	0.985565852479224	0.422676780328005	0.7960922991636842	0.999445501194379	0.9996117373398272	0.9177900070177946
ELAC2	4.18436158907138	4.28515780486326	0.182574306534998	-0.261728390953755	-0.093203600389204	0.0300481526010308	6.71982909392565	0.448621014690697	-0.4126010937391379	-0.2492750908985229	0.0771390942060762	1.6567980240753e-07	0.656738957131469	0.682875510689889	0.804830066134277	0.939015424888749	0.9089404253711528	0.999445501194379	0.9946877723260606	0.9957537699449968
ARSD	4.097022282500831	4.760552704022099	0.674453733409503	-0.607862813413249	-0.471576893574149	-0.464754596586563	7.27959956735262	1.70127570865708	-0.8865710742589599	-1.24287359492106	-1.1273902930215	2.8408212042379705e-08	0.0985903502838519	0.3819245367810189	0.2229446499069819	0.267960307472788	0.5822300257113626	0.9848729175838418	0.959193156194304	0.8596682224097095
PNPLA4	3.70069195597106	3.73849600446773	0.117387953604334	0.0068836424394781	-0.066133932383127	-0.0829361884084535	5.36070160715534	0.264390368296747	0.0097372329953705	-0.162679011539754	-0.18993735298337	7.98943347259743e-06	0.7934509076210571	0.992299004326317	0.872036252746717	0.850630735787114	0.9534164137984636	0.999445501194379	0.9964594093180512	0.9886662050271132
ADIPOR2	4.71520369014105	4.55244722078017	-0.160960076099535	-0.0749969012082563	0.357736911604572	0.22902684794142	9.17247309407656	-0.506860148302822	-0.149722087281701	1.2506520940225	0.73799742475125	2.23207569248432e-10	0.6161567956064611	0.8819796742859579	0.221583713619629	0.4661193270718989	0.8930493767704215	0.999445501194379	0.959193156194304	0.9269096729125365
CDKL3	2.55721343997623	2.93477593169618	0.102429919998507	-0.0746570046648004	-0.495794128109926	-0.367397705279981	3.55438007175623	0.205473802868488	-0.0974211294006615	-1.03230961758401	-0.760362520258127	0.0014843779641653	0.8385836784129781	0.923097671058788	0.309667182765576	0.45318561972105	0.9644309762008187	0.999445501194379	0.9683451301348598	0.9247600198026752
MARK4	3.22156124170137	3.7316885497144	-0.0738560112194788	-0.597418499586004	-0.320828608973848	0.0754837551137683	5.39331696796201	-0.17128539622663	-0.8267483995800909	-0.798261569883693	0.169836332951324	6.3255328567391e-06	0.8650779074858059	0.414502104843711	0.43060333551932	0.866208024775606	0.9701273559691228	0.9848729175838418	0.9854861736777104	0.9894188467690666
CCDC124	6.157399155014759	6.43726634227183	-0.4075384134509779	-0.540944087160709	-0.16010057873425	0.0542588770297892	12.1928849628751	-1.4700385229134	-1.38204220043728	-0.6417516769763809	0.2240843322917819	1.30373693108199e-07	0.152762681621136	0.1782474709452739	0.525996115967601	0.824357328821027	0.6356032767766034	0.973380875356512	0.9854861736777104	0.98476975839112
CEACAM21	3.11033521360663	1.77002941215246	0.5918754169469389	1.32948194752366	0.5680127286271639	0.0159475166645269	2.92031317809486	1.5578549103761	2.19281178725896	1.60691482333592	0.0420114776575355	0.00640186337155	0.129943733460581	0.0361549002016318	0.118979413542229	0.96675604200706	0.615455209846147	0.9635219953541508	0.942802759319107	0.99774526532432
PAFAH1B1	5.809202225626321	5.797946850293259	-0.255376381648455	0.123268363849898	-0.1387568964820019	0.281557347765125	12.4994376155388	-0.853387685175713	0.26110325836822	-0.5240430366930929	0.9648896644138172	1.1648005323669304e-13	0.4011035813999671	0.795774877371521	0.604732871651374	0.34213690048821	0.8061175425427756	0.999445501194379	0.988306096213744	0.8918558368797852
KIAA0100	4.97885168268147	4.54486460261373	-0.715227000094011	0.145669181978859	0.100225874908711	0.815079614574262	10.3233093466852	-2.41031142313662	0.3342312572957019	0.392816113969987	2.99708540307642	1.3147144165342698e-11	0.0218788042502889	0.7405211520922859	0.697171508384622	0.0053706330301788	0.4705619898954186	0.999445501194379	0.9899034618031948	0.5832661090046787
GAS7	5.892106973197469	5.66657028016142	-0.166233161510053	0.64892202761111	0.174257334331547	-0.312494711705467	9.43987473701311	-0.431041445239435	1.06289094987154	0.5130063693733821	-0.816840865982379	9.111053850814059e-11	0.66932807206642	0.295787089162815	0.6114704612945601	0.420059279897067	0.9127477675445324	0.9826472663642204	0.988306096213744	0.9177900070177946
TRAPPC6A	5.392256367897391	5.469445016193191	0.407138065519839	-0.1802990818854839	-0.376701718378734	0.1233289801523459	10.6547650126115	1.28468384689521	-0.337856878879602	-1.28000716337346	0.3837506778970089	4.6968610540107795e-12	0.208124986150541	0.737677515479202	0.209744547715398	0.7037012398842929	0.6824292623940567	0.999445501194379	0.959193156194304	0.9713455361662292
MATK	3.61650237741324	3.35089550532448	-0.337773791007977	0.253127885882728	0.0694215277461305	0.223325484233075	4.50859775615401	-0.719562064046612	0.32939478661368	0.163441566134844	0.4701802349449879	8.236441254186109e-05	0.4770174101526579	0.744003707666729	0.871198662697736	0.641415044038215	0.8435383128518906	0.999445501194379	0.996425897411983	0.9607731997644756
CD79B	2.47122018492652	2.1186953206614096	0.6221353844818779	0.539673504175388	-0.655850870018735	0.0448280718595611	2.61267153104774	1.33780994247673	0.7556583468161909	-1.4432523715064498	0.0998778136051922	0.0158802013031788	0.191174402032356	0.456181911432843	0.158816678339417	0.92112710308395	0.6718278786160332	0.9868392203124692	0.9460260885885576	0.9942914890737652
ST7L	3.54450761336715	4.228319866412631	0.251326091223465	-0.608101118746416	0.0891059378330664	-0.651459879129469	6.40808555749198	0.609647001575248	-0.9270804499372208	0.227887177368995	-1.6005622402330402	3.91069021707209e-07	0.546429688318295	0.361341102936806	0.8213068111617209	0.119693599691246	0.8712154412646776	0.9848729175838418	0.9946877723260606	0.7784360816874804
RPUSD1	3.88607153767644	3.27470975211715	0.6200990819019411	0.447806143956011	0.0284614667755617	0.261752784694967	5.64501624271083	1.75372732070526	0.7453824799988091	0.085181889561546	0.7168566533671931	3.04063583875138e-06	0.0890519690948264	0.4614807310334239	0.93264751126928	0.478662507911782	0.5684649290559324	0.9889507162015015	0.998637985736667	0.9294125920758668
LUC7L	4.693383015716711	4.91572459884502	0.0066007570335179	0.2243234290679669	-0.424946160576104	-0.0944658550068279	8.32480124119296	0.0179158940936218	0.3671613761286559	-1.2578735185471002	-0.253136698487183	1.6412578241281102e-09	0.9858171922740891	0.7159156800404741	0.217539366366858	0.80178177402437	0.997556311643956	0.999445501194379	0.959193156194304	0.9831998069001204
TSR3	4.94372515950075	5.12289615707203	-0.000746983575509	-0.528947040154615	0.365174954372286	0.1051982519730809	8.61273648215132	-0.0019802014607031	-0.890170901507531	1.0540822721276502	0.287182700038414	9.036713810994311e-10	0.998432623578112	0.3803375578662729	0.300499867589239	0.775886485013359	0.9998864099350396	0.9848729175838418	0.9678526657542784	0.979062560019542
PIGQ	3.3766452292564906	3.8714306089169104	0.317757511731523	-0.190974836841029	-0.784889294911611	-0.18954610035959	6.2092252718578695	0.8284088091891999	-0.29234508069382	-2.1662060392998	-0.4787555218823099	5.93129683833208e-07	0.413575248560466	0.7719099459392281	0.0378527443020106	0.635367764437093	0.8117479661216406	0.999445501194379	0.9423894474474528	0.9605412393391584
CRAMP1	2.98637833590677	3.22231842868123	0.378287741944751	0.272937863110006	-0.7537193621586409	-0.286980665485373	5.679756866300041	1.05802974889039	0.4772781290429739	-2.2453374920529803	-0.8104028569215072	3.27587974489179e-06	0.298533449064321	0.63688476588723	0.0331655087269066	0.42399259746719	0.749165677243814	0.9969398117112368	0.9423894474474528	0.9177900070177946
DNAJC11	3.84505025517578	4.05571732659553	0.425883417351612	-0.5515054862455789	0.1074790506223049	-0.0953408829502175	6.3804612400082	1.09106899251912	-0.833058609962704	0.292410482038363	-0.2363672991165969	3.62441328159349e-07	0.28338995181315	0.4109865325641789	0.77186039897846	0.814654142254442	0.7412756583785023	0.9848729175838418	0.9943036379668032	0.9846659292629428
MYLIP	4.898194864716549	5.148814744046111	-0.172962240379394	-0.42486172606054	0.3996002745045801	0.0615475298401207	7.93730128984974	-0.4237992523279699	-0.669360082352274	1.05322659049947	0.156305924468841	5.368758587795981e-09	0.674547549576855	0.508327666294742	0.3006659311112289	0.876814834185693	0.9157791312592112	0.9899869633588536	0.9678526657542784	0.9901203098356096
PSMB1	7.716033524556151	7.54818866929268	0.294824301261489	-0.0933252138306813	0.188400076663948	0.16812858300944	19.2775608230507	1.23951022113801	-0.261230170087077	0.8273940312575259	0.753191361036549	5.79268610145108e-16	0.22473929946819	0.795935359617043	0.414145251507188	0.4576513149674071	0.700706895643859	0.999445501194379	0.9854861736777104	0.926441429556336
JARID2	5.2923277639295305	4.32631904085418	0.8643494126713209	-0.16470837648094	0.934839587627462	0.922032041364756	7.204132011222769	2.38575908694536	-0.2901903496276869	2.60781104461087	2.61255323853806	5.44618672821737e-08	0.0231931853637965	0.7737742276407009	0.013999458500694	0.0138580563475989	0.4766525870236775	0.999445501194379	0.9423894474474528	0.6118239030168795
CDKL5	2.42838336058271	2.42972973914848	0.7589036157975709	-0.14255004002319	-0.259252239423094	-0.139147388295714	3.67344885706191	1.88267991379334	-0.207590208706038	-0.670547959936429	-0.329810343504633	0.0008680371350651	0.0688627688196183	0.8368644333097571	0.507319575125935	0.7436926135735009	0.5432169468693001	0.999445501194379	0.9854861736777104	0.976596662808166
CDK11A	4.46293075481448	4.6383445498972895	-0.322973734491953	-0.60986390360737	0.0478063735331816	0.5165154808939589	8.07508860093449	-0.879082029033875	-1.02972514071433	0.1451349453349969	1.41799204121009	4.804413647018091e-09	0.390403312744241	0.311709726923954	0.885876964378234	0.1664675248779	0.8020331900093925	0.9826472663642204	0.9982994141482892	0.8044379221188955
NADK	4.899648897283691	4.373427694322	0.025683892496101	0.613466590230186	0.0151090594514591	0.262082920290038	9.18762282785734	0.0858963909019266	1.25819689531992	0.0558236139255988	0.8742670310507821	1.72765938923829e-10	0.932083987282105	0.217423932376307	0.955829422217841	0.388487274349957	0.9853248699066448	0.9753751327969646	0.9990207425557568	0.907604051513308
CYTH3	3.0596738860953905	2.85684754545438	0.532910778104055	-0.234639106938066	0.2041165444435609	0.0705217402479446	4.092027466387161	1.2458944969335	-0.325600890998479	0.504973458975293	0.159392067415044	0.0002702444803177	0.221848033889895	0.7468459105962869	0.617037686924485	0.874361787785535	0.6971200889875583	0.999445501194379	0.9883220552454498	0.9894188467690666
SYPL1	5.92588098841061	5.925574414404041	0.123666802565549	-0.160452483310444	0.261952800673208	0.141149711705081	10.3501891340541	0.3458043907732629	-0.273330946159966	0.8019811313660831	0.391444273601169	9.70141656781412e-12	0.731752911428375	0.786355240755462	0.4284796320028189	0.69806339685643	0.932128780183164	0.999445501194379	0.9854861736777104	0.9702364544699158
CYB561	3.3320592258582207	3.47704666173413	0.568522470005616	0.152031356096834	-0.0098072977980669	-0.923308627769706	4.5587435605787805	1.21640742564228	0.193407334310053	-0.0221943902532771	-1.89599294224935	7.12956017532952e-05	0.232726286802296	0.8478623886931391	0.982430712974802	0.0670219753814898	0.7064333109829977	0.999445501194379	0.9996117373398272	0.7326184247171416
SPAG9	5.74281631699057	6.01591422152879	0.1364651147974289	-0.676513689270559	-0.0179311860842086	0.328549647018631	10.5753123343186	0.3860247608833129	-1.1442076922575302	-0.054995131813299	0.918549000152042	5.668761683416651e-12	0.702033004458787	0.261024502372373	0.9564842744687092	0.365203638870364	0.9221275994849814	0.9821403231376896	0.9990207425557568	0.8959313361591124
SS18L2	5.55624725994341	5.48559521224522	-0.0119568699787996	-0.190453645488468	0.0444654328688551	0.378225573908799	9.74957775604527	-0.0332275113938277	-0.331964241266126	0.1377574233796659	1.07599416594646	7.469134902144709e-11	0.973802804041568	0.7423568536938331	0.89165993314911	0.290534067138354	0.9950916577337384	0.999445501194379	0.9982994141482892	0.8689482093992899
MPND	3.60767723658934	3.8331829344777697	0.2994112091455689	-0.0735189876227479	-0.0314575141435651	-0.564283597863927	4.825185058319059	0.603615153609672	-0.0902888386861638	-0.0680849938690408	-1.1219680969681298	3.56218348891388e-05	0.551491342071926	0.928645921439185	0.946208743015925	0.270372887271987	0.871488937448039	0.999445501194379	0.9990207425557568	0.8596682224097095
MGST1	5.00045780215755	4.96224508315541	0.315499493495586	-0.0332806341440735	0.606721305060386	-0.886790095230075	5.75099087314832	0.658541557049316	-0.0458040480015018	1.28175996238703	-1.95312075704164	1.16223692846836e-05	0.5153574257384961	0.963790013285254	0.209340592750833	0.0607108584055572	0.8586976295945126	0.999445501194379	0.959193156194304	0.7292980338481424
CRY1	3.42183313062244	3.71884930415896	0.0507499166694151	-0.331423832598493	-0.4061243093672079	0.26741821641004	5.89162366652943	0.129442194958868	-0.502726716599146	-1.11306904365916	0.6651150898292221	1.48575432324401e-06	0.897817975155108	0.6185989513164211	0.2739704272689789	0.510742460841073	0.9778406906786676	0.9962753113585844	0.965757475797058	0.937751125529082
NFIX	2.82988339237398	2.3612858759164803	0.678709475279891	0.454398824884062	0.0542967057932887	-0.210092671356688	2.84386465954779	1.33089039330757	0.530803313991664	0.112620674517234	-0.397424455005698	0.007704476522429	0.1926307395405229	0.5992200349757829	0.9110348319407928	0.6936931422012541	0.6744566348702654	0.9935000908415004	0.9982994141482892	0.9694518859118436
ST3GAL1	5.53768809268566	5.541668559916049	-0.388870463515201	-0.0604335405175233	0.205080424342341	-0.0418116750823449	10.3117323607193	-1.12949322200738	-0.121509332322615	0.660343119799789	-0.1317434615750169	5.828957273370019e-11	0.267439426800294	0.904137491323487	0.5137674362578409	0.896097648559975	0.7329441684439612	0.999445501194379	0.9854861736777104	0.9908385528297594
IL32	3.90802989731921	3.47442703257591	0.975864385369423	1.08935801345741	0.28432622539908	-0.6117530107880129	3.8943570872444906	1.97358809290021	1.38318401459113	0.542061739823784	-1.2232230777442	0.0005888835056493	0.0576245684602665	0.177076943374965	0.5915310858199799	0.230758955558675	0.5188602767947593	0.973380875356512	0.9864579905525236	0.8494630581871179
PKD1	3.38169439525598	3.27319843442766	0.484071274496295	-0.0704304586568599	0.0733993370266022	-0.163402950740743	4.31611268244875	1.02392786579778	-0.0935820499587553	0.163742317244401	-0.350908957679628	0.0001561412867784	0.3137193180628679	0.926115843003422	0.8711292117045241	0.7280948994581721	0.756405338677896	0.999445501194379	0.996425897411983	0.9761567672818664
MED24	4.29754963312773	4.8150278627111	-0.3972646389825189	-0.337026534917181	0.0225770516086888	-0.387322573804797	8.82863127913113	-1.14601695539601	-0.5960531627823029	0.0722238256045684	-1.10444595298328	4.35684300005017e-10	0.260286144668736	0.555332822242624	0.942873322147158	0.277635450098682	0.728710052537088	0.9930486204650566	0.9990207425557568	0.8628246316299631
RHOBTB2	2.9133472850664	2.59723750595642	0.69002492337505	-0.209625905349366	0.155844389242864	0.265241073993248	4.2763244862602905	1.86364969999715	-0.333151943386085	0.442028334334117	0.6912208115132881	0.0001601810547067	0.0715695170204603	0.7411926229027199	0.661441760784599	0.494411163522779	0.5445740693586905	0.999445501194379	0.989696254268306	0.9343314948437876
HEATR5B	4.01108299786765	3.87126640234156	-0.378173841425223	0.672038775745413	0.170618339175243	-0.586724375462499	5.522859816544441	-0.844853636427183	0.9357885395985592	0.426628938357991	-1.3007468278548402	4.338192229829509e-06	0.40446515054958	0.356390900148242	0.672506186005705	0.202634591446898	0.8079154174347957	0.9848729175838418	0.989696254268306	0.8271433453901916
SEC62	7.591278113244329	7.63781141844546	-0.0699794985251416	0.189674497499045	-0.0641763679523297	-0.0715146610302004	25.1715182567286	-0.4547445563503179	0.824554578173115	-0.424079501093885	-0.5003126332856671	2.4139070699909605e-13	0.6526968981366801	0.416536186842892	0.674491881082478	0.6206880341962221	0.9068080904076316	0.9848729175838418	0.989696254268306	0.9584891864935838
RPS20	9.826772736527118	10.671751714656802	0.191320460106753	-0.363832215204241	0.0118492105650924	-0.285076631869562	17.9368554994054	0.897269670949135	-1.06530451874698	0.0495131020017221	-1.32695894878341	6.31522798055788e-08	0.377099433397776	0.295742333684747	0.960846013272304	0.1950529126188189	0.7954388817045622	0.9826472663642204	0.999354723432622	0.8245715818458156
CSDE1	7.47849439533429	7.48261371097219	-0.1181427978924469	0.0094088899408079	0.0717804194512027	0.0267934136162599	25.7460345000024	-0.627654066419318	0.032283120948659	0.424966526350022	0.147958094906671	1.44641328275325e-22	0.5349366121593789	0.974456543568716	0.6739906877976128	0.883336971057493	0.8665458711019228	0.999445501194379	0.989696254268306	0.9907580753264396
UBE3C	4.51836261273203	4.77389093281971	0.0911148781585569	-0.473525019544122	-0.298271107383768	0.322030937346687	9.416232740843151	0.290737489794029	-0.987912639635275	-1.00432731937537	1.0842291008123102	4.774617324352671e-10	0.773191345662646	0.331678206770101	0.322807898086791	0.287142209302403	0.94669405872661	0.9826472663642204	0.9719529849780942	0.8663093216867888
REV3L	4.782696006500929	4.97451037224772	0.221478995119133	0.0280045382137211	-0.261305568389547	-0.45656223135379	7.84582229250122	0.5476609265954071	0.0447528359314739	-0.704304206959197	-1.18196369512572	7.51620459357948e-09	0.587725850792091	0.964601162122563	0.486540006805969	0.2463123842343439	0.8799177712610629	0.999445501194379	0.9854861736777104	0.8525944879503664
FAM76A	3.76851192642569	3.15765379473765	0.525017020486396	0.670780916891706	-0.184264112913188	0.262880477606921	4.29178792975896	1.13069686723345	0.914358004565584	-0.426641247913834	0.5805181291827289	0.000160829902212	0.266742417355834	0.368084555166201	0.672805248046038	0.565814701379045	0.7324272229140875	0.9848729175838418	0.989696254268306	0.9456166908401744
TRAF3IP3	3.6108209715585096	1.93195649744672	0.356581993419808	1.40438131997729	0.9867277866512328	0.239212197718791	3.29286680166555	0.9807221802251992	2.36419933633535	2.9572841729744	0.645723399774719	0.0024246782831317	0.334086726096996	0.0243038897630796	0.0057913352595201	0.523062261178492	0.7698746255924314	0.9635219953541508	0.8955537961857243	0.9391642079036856
POMT2	2.45842014731102	2.50428886607948	0.382812542307448	0.2060538433733039	-0.35373568210574	-0.482608565384596	3.40152625052468	0.893903861761564	0.314362309733033	-0.853345083556498	-1.16829398049993	0.0024723250727925	0.3785946813934639	0.755584117875282	0.399885506894269	0.25222671688972	0.7955307094729248	0.999445501194379	0.9854861736777104	0.8525944879503664
VTA1	4.65687516574505	5.07771193861384	-0.298555555088307	-0.966853890850793	0.252561058497758	0.288412697143916	8.893477553866392	-0.8240432705567041	-1.62697618982168	0.7724948457238491	0.788747654454528	3.6818702997325203e-10	0.416014886324457	0.113550691484026	0.445489780069292	0.436064387613075	0.8141664836660593	0.973380875356512	0.9854861736777104	0.9177900070177946
BAZ1B	5.05103925559088	5.08168072744072	-0.853884078112524	0.1986113626775769	-0.2306574582155389	0.4351014301503979	9.981481132929911	-2.5475424209389304	0.377639509755257	-0.7993364223845129	1.3304877944146698	2.3722622955557694e-11	0.0158539572017394	0.7081916940106991	0.42998898633277	0.192761801534628	0.4518546615518889	0.999445501194379	0.9854861736777104	0.8245715818458156
RANBP9	4.2112203966915	4.39454713137053	0.467472846408543	-1.1125243265291598	0.535114043362206	0.394575044767476	7.8045228993511	1.33912769770478	-1.93045367652499	1.63187309630195	1.12123701296705	7.965268952052852e-09	0.192002666944081	0.0628416072482914	0.114112982399696	0.270649664340554	0.6731397194915575	0.966912556603734	0.942802759319107	0.8596682224097095
SPRTN	3.61845432890532	2.92855427538528	0.544456139147762	0.24195229064128	0.0406501217157602	0.4789153575961649	3.40212394791642	1.03542970017023	0.271865641577582	0.0820198732444336	0.8828512175288109	0.0018125080492088	0.308230038211226	0.7874717296810859	0.935141799787125	0.3839010859032921	0.7541850558747569	0.999445501194379	0.998637985736667	0.906599306737359
METTL13	3.7185361506611097	3.00981983645711	0.0354263240153	0.81250342915895	0.258963390127679	0.0176476157461775	4.36902089860727	0.0803877475226976	1.17559327866858	0.649887001130761	0.0409037880592804	0.0001293629866477	0.93649512098605	0.249380751360548	0.521341345674024	0.96764333414388	0.9857342866957656	0.9812729850239938	0.9854861736777104	0.99774526532432
DYRK4	4.27776889969264	4.128646448822971	0.0097481140985168	-0.2073686363142459	0.143379661729482	0.295201560361395	6.36738580639762	0.0239718259698629	-0.308111157609361	0.386226197363235	0.7156822921030469	3.76305552347179e-07	0.981023945838674	0.759994483769621	0.7018853058121911	0.479377619082505	0.9966923943667172	0.999445501194379	0.9904727134740486	0.9294125920758668
ZNF207	6.42361592189175	5.9456809156312005	0.0999889948923138	0.5337731976713329	-0.0893298464788612	0.439335586545838	13.2025015029033	0.354946236841938	1.15801136122554	-0.348884799753232	1.55767883401042	1.70006171298e-14	0.7249586512091559	0.255429514274187	0.729461043546678	0.12914560608197	0.9299591552007048	0.9820213432933148	0.993178706522864	0.7881846967678127
UQCRC1	7.09319893440459	6.874277165984731	0.1506829323574969	-0.0419348960438431	0.122825682899904	0.1206982558007809	20.089625688932102	0.701627093003273	-0.130595083722579	0.618735804108662	0.606030731860562	2.33736612043321e-18	0.48809244359487	0.89699730214156	0.540488106792009	0.5490982999583329	0.8491385233649588	0.999445501194379	0.9854861736777104	0.9456166908401744
STARD3NL	5.74009155135234	6.07570194608944	-0.235505121957307	-0.527100634933536	0.255221261356656	-0.0244349470091703	10.7646777717056	-0.642552473578999	-0.9260710520367308	0.7824943538601109	-0.0690195947411832	6.728561477979719e-12	0.5256443626006829	0.361826311893071	0.4409614253983859	0.945433857488306	0.8654234732030298	0.9848729175838418	0.9854861736777104	0.9964447286768484
CD9	8.03041936337631	7.98523762630522	0.355157080261248	0.448030481705397	-0.179084074791791	-0.3076584838652439	13.545873921466	0.965032802909787	0.7506019725168492	-0.520137004159333	-0.8349780213747859	1.2008376082286901e-14	0.342639355515585	0.4586177319685639	0.6069943258739721	0.410021688851376	0.776127330720846	0.9886391541971444	0.988306096213744	0.9137860741328364
NCAPD2	3.32347862613238	2.34627673798016	0.193257804253022	0.755055693561527	0.312582488269367	0.362746846675387	3.13654564861884	0.405989122239811	1.0094534037833	0.7163157987990241	0.780509145977384	0.0036858087864747	0.6875283509997789	0.320805411991222	0.4793882293168769	0.440984851930909	0.918053999673464	0.9826472663642204	0.9854861736777104	0.9208185590699524
IFFO1	4.64684632844001	4.687762079292059	-0.8009255580453091	0.177531619415397	-0.216664874656654	0.414299164499069	8.195395697531099	-2.14654828152271	0.3002878202134509	-0.667222736532205	1.13142528708996	2.908920311965789e-09	0.0430422078841402	0.766007256212634	0.510336457614075	0.266602169223661	0.5043640612276302	0.999445501194379	0.9854861736777104	0.8596682224097095
PHF7	2.59672981167719	2.39013877544028	0.755209221823161	0.646710058235984	-0.153228151591129	-0.887000209242988	4.77992474883732	2.6274626194956	1.4824818190135198	-0.553399176830332	-3.20913999082082	8.3719915551613e-05	0.013469851915512	0.149200199065989	0.5839031592380309	0.003224273864052	0.4518546615518889	0.973380875356512	0.9854861736777104	0.5652867964959535
NISCH	5.33978913477921	6.18727172473894	-0.4823665145927029	-0.626781663446884	0.0917966674003155	-0.6127932689105501	11.793578346641	-1.3979167251324098	-1.18931110489201	0.302426893682675	-1.85789070968909	1.5157392597042801e-12	0.1725040584694429	0.244242371164379	0.7648898248744459	0.0739415750286268	0.6565610619399085	0.9812729850239938	0.9943036379668032	0.7328020510389703
STAB1	8.51148641371908	8.55238292113523	-0.433695631077537	0.279706779740215	0.0433685014940908	-0.458356258314645	20.862810824220706	-1.73975908459598	0.784719702647695	0.19337732109978	-2.03038815375502	5.961433531850849e-16	0.0922904578927496	0.439149174472239	0.8479052799046249	0.0517282269255225	0.5733132685614333	0.9868392203124692	0.9946877723260606	0.7080999259329149
FUZ	3.28092205582408	3.1527916309311097	1.0883029433987	0.4267852284720129	-0.0610165808137696	-0.4680546570271229	4.47215726741238	2.6041421537855496	0.641502990466493	-0.145750784688945	-1.13207420294245	0.0001068201519596	0.0139617902713094	0.5262407716660611	0.8850431473042759	0.2664320548309369	0.4518546615518889	0.9902341133076372	0.9982994141482892	0.8596682224097095
IDS	6.48831125122133	6.332521887480791	0.0749556602509229	0.275270121848418	-0.049879436207007	0.008114524114523	16.3987913676024	0.302184102046185	0.717622671313888	-0.222493150107629	0.0342068241422731	1.51880325534215e-16	0.7646385721004191	0.479093421332299	0.8257720023600459	0.972948729035447	0.9440144329593468	0.9899869633588536	0.9946877723260606	0.99774526532432
ZNF200	3.18675597422683	2.90345105005974	0.0481057592360805	0.336955975320721	-0.0698251898798186	0.1053741681678309	4.664039381019389	0.122330969235184	0.528869596933104	-0.193262458437652	0.267178928610695	5.551121104440821e-05	0.903619382944119	0.6008018793475429	0.848186007535791	0.7910862542081819	0.979444444143974	0.9935000908415004	0.9946877723260606	0.9807742712824904
CD4	6.995098564434791	7.28689528779822	-0.9237638219439608	0.218311811301875	0.0666822110540437	-0.100032265788104	14.6837478100938	-2.8568517246262504	0.467973354830128	0.233381397222647	-0.339230435881613	4.61384912161991e-15	0.0075601305691255	0.6432456110831899	0.816963086098187	0.7368458306653249	0.4345079684251121	0.9972581840613222	0.9946877723260606	0.976596662808166
LRRC23	3.81955209088395	3.80840139921532	-0.982461709190871	0.707300864164232	0.0954853512625276	-0.383328250695551	7.24412928324126	-2.85543529044292	1.37204765974132	0.312991908713407	-1.1773682486764498	3.5355669816811e-08	0.007485021268714	0.1801589738966149	0.756398162237639	0.248199411177558	0.4345079684251121	0.973380875356512	0.9943036379668032	0.8525944879503664
BTK	5.6457569799543	5.358898614873151	0.0719330339026101	0.3483865631994881	0.274755058981067	-0.0933414175098125	13.9149012338826	0.2947664871283499	0.8876866640355441	1.25649368889477	-0.3827158045182829	4.03012359074205e-15	0.7700761804972249	0.381333043741372	0.218032435082221	0.7044609039554541	0.945661780998322	0.9848729175838418	0.959193156194304	0.9713455361662292
HFE	3.2921551784505803	3.45149554496814	0.154339092683615	0.358633988285372	-0.566468855278994	-0.350575736629493	5.625384989658151	0.4044918249596599	0.560996239915381	-1.5939651355761697	-0.894368819162798	3.21928044888278e-06	0.6885421163061201	0.578707621393826	0.120774712115384	0.3778024602498039	0.9189366789017778	0.9935000908415004	0.942802759319107	0.9032854354597976
SCMH1	2.62296909963234	3.33045471674007	0.483017404569617	-0.973421412957674	-0.408010515287475	-0.1594786907079259	5.89334924325253	1.38618018782356	-1.79195274033393	-1.21529395754677	-0.4670706583472789	2.37447073780464e-06	0.1754962413139779	0.0839074852574837	0.2332118319806339	0.643841276700942	0.656680389346959	0.973380875356512	0.959193156194304	0.9608247136798704
FYN	3.47099275242475	3.59560199364779	0.0602217357409556	-0.216071108515096	0.0452360647559889	0.1801775452402089	4.37385482064928	0.117830886620612	-0.268769090446357	0.0926671948286943	0.359988549087454	0.0001274848731422	0.9069385062013148	0.78994969433338	0.9267727258268348	0.7213068314733391	0.9800077121950144	0.999445501194379	0.998637985736667	0.9745827949946853
HIVEP2	2.8926382057493103	2.63483740635296	0.264305604087757	0.135815192498002	0.450468035446757	0.406800309701623	2.9658713705177098	0.538404863282288	0.178442574541048	0.905449255356583	0.838086338488198	0.0076261687747633	0.5944190664805601	0.8596754555509979	0.372121613366722	0.4089136640376389	0.8831685071369528	0.999445501194379	0.9853867608019468	0.9137860741328364
TCEB3	4.497041382787059	5.07118135728772	-0.558853850430908	-0.239267473140999	-0.275568169605895	-0.2060223546708769	7.65719311893013	-1.30368943714322	-0.352746047514842	-0.721073286555275	-0.4916644945679939	1.34702249099451e-08	0.203349233082226	0.7267476710106279	0.477096674362101	0.626484005399895	0.6790450864334677	0.999445501194379	0.9854861736777104	0.9589605662080056
LYPLA2	5.0928063826683	4.7398345280727	0.0823786835120475	0.327369221942945	0.123398092605584	0.202974624966667	9.523987212532573	0.260812598340781	0.648669001725668	0.4322648846175829	0.653161040572624	1.3759143757189001e-10	0.796871256473098	0.5219546097950329	0.669987897922933	0.518752200845065	0.954017949138398	0.9899869633588536	0.989696254268306	0.938018164099602
CLCN6	3.97750942419706	4.53533112091712	0.19164426786603	-0.46528547322265	-0.432899141551848	-0.355881450845494	7.55186395962736	0.497920403568174	-0.778823262670937	-1.22673695950856	-0.966690206675742	1.64049675877219e-08	0.621953854034989	0.442146336297519	0.229176707784357	0.34118919986685	0.8950717261447095	0.9868392203124692	0.959193156194304	0.8918558368797852
BTBD7	4.37769514047919	4.96857779122567	0.481150813777657	-0.660009415850487	0.187776365409696	-0.6629117581359689	6.41335708764315	1.01240868079731	-0.8210139329260521	0.420017424090136	-1.34911480023079	3.29796469926031e-07	0.318936930237046	0.41771302042569	0.6772796158763	0.186769538171686	0.7622065760828817	0.9848729175838418	0.989696254268306	0.8242452041023104
APBA3	3.3702546731958902	3.75477052394572	0.316234344597538	0.0098654683475256	-0.4485495475475139	-0.601462332402033	6.39650301570737	0.8729280038734001	0.016169903886842	-1.3183049820279098	-1.60651935022435	3.461335069841911e-07	0.389205802090258	0.987199244295801	0.196760328232178	0.117984168140261	0.8013018289011933	0.999445501194379	0.959193156194304	0.7784360816874804
ABHD5	4.7150454641822	3.87836601388074	-0.0318460531072547	0.88724381893193	0.2053045872753069	0.303440293430044	6.8620342790406506	-0.0868310591846387	1.6043390359689098	0.625528974205263	0.88306927501699	1.0261541339341901e-07	0.931347001737514	0.119117090488333	0.536191192874861	0.384063726657559	0.9853248699066448	0.973380875356512	0.9854861736777104	0.906599306737359
ANOS1	2.68604351936975	2.6337234230434703	1.0124150336218198	0.065196381166422	-0.325760341352972	-0.385170981502851	2.98330274383805	1.87904014295382	0.0773226952561544	-0.625382229808933	-0.7315404255496079	0.0058476399717069	0.0696441358364367	0.9389277919308612	0.536184802109695	0.470209003478024	0.544240090456352	0.999445501194379	0.9854861736777104	0.9270309952628464
AKAP8L	4.052541323313911	2.9756447131371897	-0.0011058999480386	0.899802513802086	0.565105888401598	0.5802121915091889	4.817672910552219	-0.0028265345134475	1.4676170086853702	1.58190281872029	1.52006848874825	3.4894155400821695e-05	0.99776323130331	0.1529706975110339	0.125217212117787	0.138864742766716	0.9997243562193266	0.973380875356512	0.942802759319107	0.7916553955643151
MBTD1	3.31247539426862	3.9043779914992	0.1194671703587069	-0.4164237679414729	-0.173407293087206	-0.5716320531656159	5.52814813092678	0.266443121368175	-0.584408241478354	-0.415684029088974	-1.2875583846644298	5.00485130282235e-06	0.791716593455015	0.5634485510869239	0.6808672757056071	0.2076230503507	0.9532255922105628	0.993372411019014	0.989696254268306	0.8306186663882603
UTP18	5.29636032363099	4.96773778155504	-0.0591040497108984	0.361748189106622	-0.0811527830885618	0.301874454699536	9.56881842853868	-0.177192871047934	0.716854490176121	-0.267710536836241	0.962669128119184	9.663541820084029e-11	0.860475264686182	0.479119039224058	0.7907156268297679	0.34337107874729	0.9701273559691228	0.9899869633588536	0.9946877723260606	0.8918558368797852
RNF216	4.17729974598852	5.14476717472055	-0.568019987863746	-1.19175398004694	-0.170550133492927	0.196479369222341	7.012952359558669	-1.20139831700013	-1.65954346920947	-0.3984834652562179	0.441411532676169	1.9573172518914307e-07	0.2385628529362639	0.110016511857978	0.6931014001082321	0.662558824486046	0.7114068253111413	0.973380875356512	0.989696254268306	0.9633994659177036
TTC19	4.89028297964652	4.50656652570443	0.346258309985383	-0.170688272942221	0.112213127225006	0.628080478835678	7.65067480867618	0.9517056961087008	-0.28154140084712	0.331548433907296	1.71499399766201	1.14326723542255e-08	0.350570003784365	0.7801896523123131	0.7427632142149441	0.0961265969361426	0.7809829098380588	0.999445501194379	0.9943036379668032	0.758753511879827
PTBP1	6.01497737372867	5.21124270385779	-0.161759625312699	0.668434604819064	0.395744775429131	0.618935590865177	11.7420490648903	-0.57462689755636	1.48926963271175	1.5815782163444798	2.2223558069049902	3.878596105279671e-13	0.569561745894001	0.146207007146224	0.123580858187809	0.0334505473465082	0.8744392153320409	0.973380875356512	0.942802759319107	0.6819990715408961
LARS2	2.78831470444604	3.0158450094354503	-0.0375401415702966	-0.645569973416477	0.0899644832497818	0.194883584489601	4.0294497250269	-0.0792171736667936	-0.874110134158487	0.203325016349771	0.422613455385417	0.0003758455312229	0.9373534449768308	0.3904498171768679	0.8403173555134681	0.675808627329388	0.985922690371022	0.9848729175838418	0.9946877723260606	0.964215084217656
PIK3C2A	4.587818730080031	4.9217644923035495	-0.0916832415255518	0.2360561344998389	-0.588194989487251	-0.207531129179525	7.0100112518288205	-0.205016906809715	0.33097802200608	-1.44420527195709	-0.473538252353789	7.38234975833431e-08	0.8390294187495602	0.74302271193884	0.160350424228772	0.639200664464749	0.9644309762008187	0.999445501194379	0.9460787372315976	0.9607731997644756
PLAUR	8.70465450166776	8.68477623449753	-0.382439056390065	-0.25296897160869	-0.334081368744841	0.920550710243018	16.748886097602	-1.1707569394844095	-0.469646367014104	-1.1179310468040902	2.7862694273118	2.14893237934285e-17	0.250341390174234	0.641792357913714	0.271919287201485	0.0088895191028069	0.7220070872778084	0.9972581840613222	0.9655519952557996	0.6094146223494633
WIZ	3.1018384220976096	2.79584211636873	0.479644549147899	0.5125968519170551	0.0464643982056034	-0.424086876919868	4.737709967666151	1.31697429466049	0.8439021085849	0.135606754612661	-1.12830815830927	4.687333054694071e-05	0.20245952103338	0.4053324562079149	0.893165634120531	0.267689203886615	0.6790450864334677	0.9848729175838418	0.9982994141482892	0.8596682224097095
RABGAP1	4.19862319791749	4.02284052839974	-0.0995809907788459	0.1689178532326329	-0.0903825915228055	0.379875108191757	5.791013342258821	-0.229354141304047	0.234356479582128	-0.227211774490195	0.861597126898142	1.98939749285186e-06	0.820053326395943	0.816201271565922	0.8217044556858679	0.3953198620398279	0.9595799427973952	0.999445501194379	0.9946877723260606	0.9091830014715908
DCN	4.03864091100645	3.9940615293855095	0.1510362874612749	1.38550800560584	0.31924037508896	-1.62175361182016	4.00446638368574	0.286649753602853	1.6776628849311102	0.580857436262355	-3.14418780195405	0.0005864245993691	0.7763898505055341	0.1041890477160809	0.565467235601397	0.003803787892679	0.9480881763742436	0.973380875356512	0.9854861736777104	0.5652867964959535
PPP5C	3.63376205926568	2.80268547652666	-0.154362146069603	0.21038998006238	0.6106059495984151	0.787867568946447	4.27582493326404	-0.374831950398422	0.312914194027601	1.6354912993456998	1.89735044184834	0.0001662355181397	0.7116861185814171	0.7565052693427241	0.113852522230333	0.0670582006875799	0.9261765530573756	0.999445501194379	0.942802759319107	0.7326184247171416
CEP68	4.04791603538946	3.27930842882416	-0.120928004078838	1.3253381590650402	-0.16160340508395	-0.166179432118928	5.97986911444658	-0.349873960582998	2.62786996913807	-0.51579795472655	-0.519624145582449	2.1388894645282698e-06	0.7288273800714509	0.013687508379007	0.6095420381120279	0.607256452415982	0.9311725461902204	0.9635219953541508	0.988306096213744	0.9551782434985986
MAP4K3	3.5678386600718497	2.84287608638864	0.4341889602852329	0.462021212758414	-0.25238175927645	0.8353496421319159	4.33869668696415	1.1041287640801205	0.7723855225302121	-0.666516471637775	2.20752496462154	0.0001979312054538	0.278178247696059	0.44622268207515	0.5098633619735959	0.0351351515954639	0.7367013813951049	0.9868392203124692	0.9854861736777104	0.6843477353561954
TYROBP	11.5525359823928	11.5938460783078	0.0178651763647517	-0.0280700896355348	0.0542661742059185	-0.0259462521838352	39.2721313780252	0.102478150732513	-0.106551985046882	0.322651802003087	-0.1572980283325259	4.98083466522937e-23	0.91906490019736	0.9159068093314168	0.7490655492201941	0.876110769666925	0.9827502062063428	0.999445501194379	0.9943036379668032	0.9901203098356096
TMEM159	3.81684456506374	2.87239268431357	0.349234370614808	0.632773429327213	0.9899862373909092	-0.349466185234743	5.01493058046304	0.973349689080786	1.1578529898182	2.94978760213318	-1.01402883036365	2.1895563682795603e-05	0.337760854407662	0.256418617646228	0.0059978144184958	0.318798230876818	0.7721828816263436	0.9820213432933148	0.8955537961857243	0.8812893297608633
BRCA1	2.59181095130576	1.89394155068945	0.0204954597371884	1.07743012123182	-0.483552945696978	0.429988207582721	2.36983920635552	0.0411212604228082	1.40002355570053	-1.02306316768993	0.889442307351338	0.0246039360953184	0.9674584355868572	0.17272513814038	0.314131850412861	0.3809576755073979	0.993544182825484	0.973380875356512	0.9686151917695548	0.9048289233869736
ERCC1	6.20092197587453	6.596421546458941	-0.5029012656203611	-0.294025379046176	-0.145610294621609	-0.008922752563681	16.525641411652902	-2.0140973067218	-0.820655877093381	-0.649821770521176	-0.0396520848786331	2.03262920284782e-14	0.0531185250138651	0.418791683286737	0.520463737506323	0.9686488319622488	0.5164681538367989	0.9848729175838418	0.9854861736777104	0.99774526532432
CD22	2.5320003101345696	2.18279345797618	1.0668146756373	0.841831253930126	-0.4018385550595129	-0.783803269513277	2.17949214256473	1.79995055976605	0.9078095096155748	-0.6844884243225439	-1.34335288862891	0.0381382572950804	0.0817663981337369	0.3717087684017829	0.498596220103213	0.189394188793843	0.5594490129224088	0.9848729175838418	0.9854861736777104	0.8242452041023104
MBTPS2	3.00177699301653	2.99456872426907	0.606298661162362	0.0309088078856826	0.0117678109098582	-0.34307337583898	4.30821922181852	1.44211364388262	0.0471788258851165	0.0284865718060438	-0.8272961603588721	0.0001726956540726	0.1592255786213059	0.962693284916659	0.977452170282051	0.4145595490077889	0.6413380142086654	0.999445501194379	0.9996117373398272	0.9175175265110636
EXTL3	2.94354151156295	3.24527138715114	0.907373322524073	-0.124096919607336	-0.3621931874372089	-0.691298682685926	5.05576977303763	2.33760511825988	-0.186474756265117	-0.965557939342677	-1.69726723090804	1.68973734185209e-05	0.0258235000819334	0.8532496392713891	0.341506330223978	0.0993532105220368	0.4811902673534021	0.999445501194379	0.9771668247979532	0.7625104814893026
ELOVL5	5.536211379457481	4.985122173463769	0.0542777735342099	0.457213720007131	0.489894776200657	0.0891829108496724	8.401599996282329	0.1452735532812	0.7626342146225621	1.45783330124174	0.238403835510697	1.33803260378838e-09	0.885406095784634	0.451267016907061	0.1546316063141569	0.813087997747332	0.9728892170836588	0.9868392203124692	0.9460260885885576	0.9846659292629428
ALOX5	6.777327120702549	6.45260772956759	-0.170550942771473	-0.0349023633644479	0.249986704633686	0.0262396034374231	10.9598738215023	-0.675471080980784	-0.0988279474222837	1.0714908864084398	0.1162332747870009	7.79817277201091e-06	0.50495339559302	0.9219912835986108	0.292874209985007	0.908307779884452	0.8536537518717146	0.999445501194379	0.9661538331421348	0.9927710378824788
KDM5D	3.6532429860554703	2.5902754939713097	-0.932783697132707	1.4458189248405302	0.682604666805081	-0.151281434213621	3.76003760154195	-2.04819475026822	2.12295942981903	1.73082699998805	-0.350401750862943	0.000692860892474	0.0490199693989148	0.0420480617548147	0.0937637195208857	0.728447548038999	0.5132408113823114	0.9635219953541508	0.9423894474474528	0.9761567672818664
CALCOCO1	4.506024261254789	4.38674043486679	0.259793176442482	0.79703860987207	-0.448830885745051	-0.497598327650288	7.803009233975071	0.747224913460096	1.5051464494410198	-1.3762348999033502	-1.5042634056038502	1.50779283023768e-08	0.460565156004556	0.1432687169070799	0.178320641893158	0.143156320688207	0.8347462254384105	0.973380875356512	0.9575160035491352	0.7957028410920041
UBR7	3.6764464340026897	3.41994303201771	0.312436780943331	0.4363930993050779	-0.226425163692826	-0.173114542783104	4.14861154529442	0.615731289377343	0.511889093559445	-0.477663419047547	-0.331654833354575	0.0002302706947536	0.542426929538719	0.61224339565716	0.636136511269385	0.7423123215974592	0.8694331149263059	0.9949447701582336	0.9886107716301452	0.976596662808166
MAP4K5	4.08409758737883	3.36486884190198	0.17398936460699	0.196763238917337	0.0827734647795212	0.769936088435187	4.5165869341193	0.364073195417596	0.275845513757486	0.190004880399983	1.72168866120894	9.37558210946473e-05	0.7182252654076741	0.784609553916749	0.850513774253345	0.0953418861043238	0.9280654271060044	0.999445501194379	0.9949642420816776	0.7561512464449289
PSMC4	6.4024838492514204	6.48677407195001	-0.140971640877559	-0.170129468738269	-0.195573781393975	0.394228154067891	14.8738178990555	-0.5528388487071441	-0.447486545861534	-0.814807716569961	1.7047562342413405	1.43709011890453e-13	0.5844554482346078	0.657858582612964	0.421256649309981	0.0987622687109881	0.8794491674370961	0.9986292292677996	0.9854861736777104	0.7625104814893026
MAN2B2	4.25758759507775	4.59338243172843	-0.165784692914274	-0.0079683460085951	-0.119156634848494	-0.443982433621152	9.61649742209448	-0.549831329559113	-0.0160820580134831	-0.435426559454001	-1.45123023078564	5.849968580394511e-11	0.5862525017511221	0.987268780474268	0.6661758216415861	0.156449344231778	0.8794775692452034	0.999445501194379	0.989696254268306	0.8004123017809148
SLC25A39	6.15440335560341	6.017102427934259	-0.0625710716879654	0.238981842111915	-0.0446301832595104	0.129836330090715	15.2755073280994	-0.2522062128076039	0.590295761487493	-0.198926328668125	0.522412022637019	2.97625707691395e-16	0.802494586149326	0.559138321580218	0.8435789258281731	0.6049816331701129	0.9548278893773298	0.9930486204650566	0.9946877723260606	0.9551782434985986
MVP	6.016805520803009	5.795999672813069	-0.119763528508753	0.5458725228625539	0.0248959482909579	-0.160623513303513	12.1803407621789	-0.3915537424468979	1.12228361902107	0.0923268740364793	-0.530009286619497	1.47842001721876e-13	0.6979833032947521	0.270092423304396	0.927013934036612	0.599764110497369	0.9217344845373556	0.9826285604731948	0.998637985736667	0.9532137309301938
NUB1	5.45494348286886	4.95104362040163	-0.2138367321201789	1.00797537012217	-0.224422235803204	-0.0697207326298444	10.2043701113982	-0.681453514078521	2.0351071728682	-0.8181539640329141	-0.226250127129939	1.37878621320774e-11	0.500486977577097	0.0501937282806526	0.419320132242091	0.8224458701258209	0.8534453784777284	0.9635219953541508	0.9854861736777104	0.98476975839112
PGM3	3.434650017296589	3.38830035009202	-0.010638963193346	-0.497422655883136	0.226462377322074	0.658886110026045	5.26572889585519	-0.0302405154325136	-0.9312724858914532	0.67002451797538	1.98889273285713	5.89482068303857e-05	0.976083665810491	0.359720709550912	0.50783817798008	0.0563659823997263	0.9954362099136912	0.9848729175838418	0.9854861736777104	0.7229172299509994
CLK1	6.60344826066581	6.189245523111991	-0.244692936414691	0.527974559200919	0.182350799059754	0.2280160253508639	9.20102752261434	-0.564199279663379	0.767866739237396	0.47889108472233	0.533120953150445	1.66955170150787e-10	0.576551964335946	0.4481958233674269	0.6352723685033721	0.597633306646874	0.8776609608207958	0.9868392203124692	0.9886107716301452	0.9532137309301938
POLR3B	2.45541930103025	2.08299625553069	0.347168153636521	-0.0696675499612892	0.186207293147657	0.5250908234179501	2.51127610196595	0.758357518946962	-0.0993014491282891	0.41350090085919	1.1870910777923798	0.0214075692794927	0.4543711254003429	0.921612211130752	0.6820826607309921	0.244932883993575	0.8305689100842889	0.999445501194379	0.989696254268306	0.8525944879503664
ANGEL1	3.0122028140150694	3.13298108108867	-0.356988855601686	-0.2790724347215579	-0.136750573004673	0.26678244423608	4.39576599067231	-0.779395731002859	-0.387372524182195	-0.3262816305665089	0.5925115762360761	0.00012044413731	0.441813038419567	0.701336608850365	0.7466473896695691	0.5578850050824661	0.8238296053076415	0.999445501194379	0.9943036379668032	0.9456166908401744
RNF14	4.35319045542086	5.0483564579243305	-0.616865713528671	-0.516162313357492	-0.549311845218889	0.175156902889938	13.73229943692	-2.6029842316892595	-1.33633869869648	-2.60901851579376	0.739746791088333	5.7987155722397604e-15	0.0138907214030666	0.190863837848816	0.0136911745224763	0.4648463816204171	0.4518546615518889	0.973380875356512	0.9423894474474528	0.9266273604600216
DNASE1L1	4.80610421710539	4.21902066002307	-0.451147177023925	1.3740937852185602	-0.260636439584738	-0.000861531170448	8.563716944962861	-1.4218890943871	2.74552064444094	-0.9367087724789748	-0.002760749954019	8.71513728271873e-10	0.164732586803102	0.0098286723583145	0.355924461375299	0.997814382335156	0.6486673922489851	0.9635219953541508	0.9779199277218404	0.9994596432641248
DDX11	2.8694347578021	1.938040149199	0.8264439902104641	1.0138300786691	0.366218328954856	-0.398526059761705	2.96926474051278	2.0283522171773	1.61047306131815	0.9517461114420952	-1.00371862945876	0.0058394753181803	0.0509829870341174	0.118572235466466	0.348583399601182	0.3236393437852869	0.5153152462195635	0.973380875356512	0.9779199277218404	0.8849799005202197
HEBP1	6.00888987340804	5.93947627897159	-0.169796129426549	0.471475004932699	0.437401571806662	-0.68133566054313	12.5816054498108	-0.555582693499244	0.981168734932609	1.6289794470373402	-2.23380508674084	6.23592932508088e-14	0.582359950120472	0.333869896717487	0.1131240223351669	0.0326113017368146	0.8792285210353245	0.9826472663642204	0.942802759319107	0.6797176767344109
GPRC5A	2.92136422172922	2.70021447531267	0.660556484322566	0.836327821706032	-0.5230467908300921	-0.474122350629516	2.9638723438615	1.39249893989633	1.12739307943648	-1.0686995206102	-1.0124415137464	0.0084090586690569	0.174362383212425	0.269111135678028	0.293477641809212	0.319743268696659	0.6565610619399085	0.9826285604731948	0.9661538331421348	0.8827021206730775
MAMLD1	2.25703606320745	2.8215262209415	0.412737178030773	-0.7135832851741409	-0.8447757509081409	0.228249073719876	3.8053695697174095	0.914527070837959	-0.916364786694882	-1.9349062713996	0.47976999106185	0.0006031089812072	0.367279965265443	0.366330287742926	0.0618827599171133	0.6346540336417529	0.7914827492687655	0.9848729175838418	0.9423894474474528	0.9605412393391584
TACC3	4.40782655710559	4.2310833872488	-0.2911639192649269	0.4443624463520929	-0.12338272660195	0.0221694167093903	6.90627093940483	-0.7734850120947991	0.797021830260952	-0.3619978916949199	0.0644821699234893	2.9998786584850897e-07	0.44529798419391	0.4321355230369529	0.719746079490664	0.949033234754577	0.825903749549884	0.9868392203124692	0.991153486928192	0.9964447286768484
UFL1	4.974759837941019	4.79883180222743	0.211890124507111	0.848808324469137	-0.0975354808832952	-0.8993298849285128	8.102863482950259	0.575377916868579	1.54086362395911	-0.2895648615199019	-2.62747197993043	7.6757019078079e-09	0.56922875566211	0.134300321769525	0.774017138239795	0.0135843753367475	0.8744095938139146	0.973380875356512	0.9943036379668032	0.6118239030168795
POLA2	2.884426757192549	3.53492192357477	1.07332021833213	-0.755769324763835	-0.500690828942858	-0.556278187795995	4.6029172103953	2.26994635912211	-0.990754512252316	-1.09010494586925	-1.18433936635347	7.18999852545146e-05	0.0301210812473973	0.330320065211146	0.284593008778283	0.245377389397662	0.4916924111179477	0.9826472663642204	0.9661538331421348	0.8525944879503664
ZC3H3	3.2333009269201702	3.2095071412466	0.264618365216154	0.0866058744921479	-0.2340590397834289	0.0172636714829086	4.87328801481424	0.6338342668360589	0.129758735427075	-0.605124827005641	0.0418710080465155	3.26108996597503e-05	0.531464495835781	0.897707824517744	0.5505226105317149	0.9668776673982828	0.8663383106636975	0.999445501194379	0.9854861736777104	0.99774526532432
CAPN1	5.60519509249293	5.7738095597394405	-0.0051670736765627	-0.149101182642149	0.123612880681125	-0.119655347001976	11.6821785533578	-0.0164617935070286	-0.292904591138683	0.438295580426829	-0.3799412434354699	4.4327029329055893e-13	0.986968193895662	0.771486101726391	0.6641167515295671	0.706499133927506	0.9978695799344204	0.999445501194379	0.989696254268306	0.9713455361662292
ACPP	2.7848368120349503	1.962052634775	0.3253600937458039	0.161767089227335	0.267738667912871	0.685382219658546	2.66445323278318	0.7551031273058539	0.2494645800936979	0.659542967547374	1.6809569722406204	0.014211794628698	0.4561515842848329	0.8048115539893371	0.5143512211574279	0.103469792392009	0.8322687710872483	0.999445501194379	0.9854861736777104	0.768878071561195
MDH1	6.6476915734320405	6.508863965452861	-0.0655512669394314	0.279439927695372	0.096476290199164	-0.0312803489681158	15.7219948480588	-0.2475464214748489	0.656144935881672	0.4091902082315879	-0.118602058112213	1.3151999076529898e-16	0.806066865634516	0.516421510777991	0.68512605225605	0.906332035043846	0.9556632232723672	0.9899869633588536	0.989696254268306	0.9926928735603724
SLC30A9	4.35716841632744	4.32179680978241	-0.196849002557991	-0.0548729069497244	0.214011220992704	0.0089951472068826	6.76358293836454	-0.475735453793887	-0.0864430649500474	0.576070906649921	0.0227910340180627	1.4179188688254e-07	0.63753342148151	0.9316964851297708	0.568969395406029	0.981967395811068	0.9011592735349871	0.999445501194379	0.9854861736777104	0.99774526532432
MTMR11	2.63459110157294	2.79469818420819	0.235614293780404	-0.599840433596324	-0.469385249702849	1.10046889004271	3.42375558710103	0.497370740675207	-0.806250198228278	-0.986215395360771	2.36928413912883	0.0021133000336651	0.622527145796593	0.426828601889721	0.331429965461088	0.0245157333655247	0.8950717261447095	0.98659595473958	0.974730338482748	0.66102568181896
COX15	3.89146599487503	3.56288208077478	-0.6703576045086739	0.499310864743696	0.0415637416264237	0.3328747318981649	6.32363254859288	-1.85020887938222	0.8581079827172109	0.129672894227681	0.920231166446826	4.26709549951363e-07	0.0735358365525537	0.3972147612417659	0.897636909476017	0.364337499698649	0.5456044824691482	0.9848729175838418	0.9982994141482892	0.8958541114252935
CCDC88C	3.2433847308898103	1.93723015678272	0.5287923492956389	0.646152786433739	0.75029281374596	0.6858659450519909	2.35505989985434	1.16316407249859	0.9299908119821853	1.69519121184791	1.57423679141081	0.0294597858353961	0.254270888300925	0.360384646312883	0.1000451243647769	0.126412514368662	0.7246954588412489	0.9848729175838418	0.9423894474474528	0.7818662471747396
YAF2	4.8740194939823205	5.49118296484211	-0.315075448256086	-0.7487344299755841	-0.113669645841913	0.027751189915804	10.6701349573775	-0.9454427133459058	-1.4193715635771298	-0.3819650292005679	0.0853614162469492	7.11174847556365e-12	0.352479565442349	0.165999826048418	0.7054346733415559	0.932528396414092	0.7817916894683047	0.973380875356512	0.9904727134740486	0.9955495640827484
ZMYND11	4.42112304912975	4.7588132830350895	-0.222331024927562	0.290737288679087	-0.0926920248174888	-0.7186816674400172	7.43017956890849	-0.547768802082698	0.441466276233498	-0.2535258165738689	-1.74763008909094	1.86919269611737e-08	0.587651503584348	0.66184425823948	0.8014837356391992	0.0901192119800237	0.8799177712610629	0.9986292292677996	0.9946877723260606	0.7513657219538767
WAS	6.5671369374067305	5.72205377660675	-0.0333085282657645	0.665585880650709	0.298125246091311	0.2458519850675389	14.7755194493648	-0.1710878053449989	2.40965430213485	1.6589379960495505	1.41771787033153	1.45990450447659e-08	0.8653816120841881	0.0229106886256027	0.107707462584232	0.1673762373832819	0.9701273559691228	0.9635219953541508	0.9423894474474528	0.8044379221188955
BID	6.2832984213282295	6.04161164555251	0.193672040757263	0.0611716053657529	-0.0498363413098502	0.3871401119012739	16.6063431771443	0.854165492530697	0.163289411850297	-0.239902049039141	1.69739576451976	2.7485680986037107e-17	0.399362757690265	0.8713174740597099	0.8119363354846801	0.099328672742871	0.8060281777321512	0.999445501194379	0.9946877723260606	0.7625104814893026
MATR3	3.3177987685615897	2.5599954670047005	0.10457002945148	0.2319331610157509	0.1131044992485409	0.0993554872621247	2.7036061564305496	0.19000509113731	0.299014174129463	0.237272968378209	0.202287279324822	0.0145579485212864	0.8506012603199351	0.7670863854072749	0.8140252078662379	0.8410994329980649	0.9663121981713968	0.999445501194379	0.9946877723260606	0.987265656425354
XYLT2	2.8379498738438	2.6882445768791605	0.7775821260493891	0.4864576932426429	-0.0020876728278122	-0.8523791973653551	4.20613447718199	2.004211266087	0.739823271535516	-0.0056084805737381	-2.09370483919449	0.0001955963405611	0.0535725574726085	0.464800611739599	0.995559922410117	0.0442962038109916	0.5164681538367989	0.989112419910725	0.999887119935366	0.6970957659929783
RGPD5	2.59672981167719	2.6740537839427403	0.8704579421869129	0.580644941035932	-0.698226959291984	-0.701722841077032	3.5240224087328	1.85207831529819	0.77702605217342	-1.54596532696126	-1.50466400557057	0.00142203069025	0.0732887723569729	0.444281804633791	0.133524320585563	0.143148926269371	0.5451273317667327	0.9868392203124692	0.942802759319107	0.7957028410920041
NUDCD3	4.16086221816292	3.42178776377414	-0.0960473470723837	0.8879956607203711	0.238265593949355	0.158533475750018	6.34877670961123	-0.282447193130788	1.61766830434848	0.77888535753041	0.4635835492412539	3.96965095499968e-07	0.7794195367830721	0.1155506016223869	0.441769336643581	0.646084063892859	0.94958350109986	0.973380875356512	0.9854861736777104	0.9611396230462792
GLT8D1	3.72617327120424	3.4346545007431297	-0.149688592662278	1.1890744439565502	-0.5793202165105911	-0.219787013429157	5.614507909821531	-0.386105783810521	1.88026444576983	-1.6562467494385	-0.5618521996539909	3.3227556206922e-06	0.70197359485101	0.0692013781864912	0.1074469227677869	0.578131169201669	0.9221275994849814	0.966912556603734	0.9423894474474528	0.949043518243534
ATP2C1	5.32100441662138	5.37809101225688	-0.327561009999966	-0.0455251107485211	0.0600861366501102	0.0475831909190333	10.8098645708288	-1.0231832885719498	-0.0886146179170223	0.212068317343336	0.149159481947236	3.2611232998564107e-12	0.313894373802427	0.929940462256998	0.833398746322999	0.8823638755975759	0.7566635273210519	0.999445501194379	0.9946877723260606	0.9907580753264396
IGF1	4.09061432964429	3.94469798072638	0.241783893344966	0.979529134887286	0.264410209163968	-0.259856574717624	3.5719706473161805	0.4231125274237079	1.11503338464033	0.446803001366942	-0.454580437565311	0.0023885319264204	0.675378777447038	0.274317540895077	0.6581284801583821	0.652858371975361	0.9159405842568316	0.9826285604731948	0.989696254268306	0.962835352871803
RALBP1	5.73664060859642	5.227617311749929	0.198921149601511	-0.0147934549097788	0.787439475246949	0.376907884396292	8.90281449150351	0.53772199414819	-0.0256594717675006	2.2994728543174103	1.05602890232183	4.18153823829894e-10	0.594544088437327	0.97969714711012	0.0288916149678335	0.299157311010085	0.8831685071369528	0.999445501194379	0.9423894474474528	0.8726989481562543
RUFY3	4.01112341174564	3.79696434110416	-0.625111526359928	0.435876705286173	0.2220948216011219	0.0787487126160219	5.88254702367259	-1.4952028441161	0.6599266774357441	0.603522811656322	0.190699360244913	1.72453800750813e-06	0.148359174556686	0.514292517250743	0.551214841319224	0.8500181031750551	0.6315063766651842	0.9899869633588536	0.9854861736777104	0.9886046681134468
SLC11A1	6.80509516153875	7.702420439297559	-0.8406050841749941	-1.3611151415803102	0.606169017268178	-0.0548180668064804	14.6283972909175	-2.41961184893438	-2.49958083742499	1.99213378532124	-0.1588912661560969	1.0047638514338301e-15	0.0213953402881407	0.0177551623397332	0.0549465011418665	0.874753118551249	0.467953067731539	0.9635219953541508	0.9423894474474528	0.989597111075326
WWTR1	2.41858416924798	2.17671779616066	1.16731625026531	0.316151175227502	-0.0981126072547054	-0.641059360669797	2.86456065907298	2.53977910153381	0.40264864173723	-0.220352906005684	-1.32482290136443	0.0073160978233877	0.0161484123501891	0.6898840680554879	0.826996139161322	0.19461323389551	0.4518546615518889	0.999445501194379	0.9946877723260606	0.8245715818458156
AGPS	4.958605780044231	4.62189401490963	-0.3221958744277489	0.821985298214122	-0.212687129892867	0.0966146722266851	8.3064026424979	-0.895032471401358	1.47723363825455	-0.662473286007543	0.279573814770161	2.3761192524672403e-09	0.378128216778056	0.150846279029534	0.513682727226306	0.7817904781899101	0.7955307094729248	0.973380875356512	0.9854861736777104	0.97958597205788
CXorf56	3.2371556111057096	1.86520748132699	0.604584203165997	0.909450727931422	0.61631826550336	0.86829816151446	3.01988296208668	1.60197998673773	1.55927399513482	1.68694754372812	2.35869708077954	0.0051453776865453	0.119174809235267	0.129757809002355	0.101475248644084	0.0249668768336862	0.6073139229271164	0.973380875356512	0.9423894474474528	0.66102568181896
TTC27	3.12013440494136	2.66318514911285	0.266717259376751	0.7882172096014429	-0.338050725456556	-0.0152359444989442	4.18148707795322	0.674046037080464	1.19565530520978	-0.919106073933808	-0.0375648790704652	0.0002097756830094	0.5051223675674811	0.240616456717823	0.364916655265451	0.970267983717486	0.8536545006469105	0.9812729850239938	0.9835961758874092	0.99774526532432
ZNF582	2.49145778032012	3.65231136120152	0.537733542071434	-1.07677486612183	-0.880665700800869	-0.535869697956154	5.544915257003661	1.30272081605775	-1.61845500362234	-2.22750120377615	-1.29194452157058	4.68789202178036e-06	0.202166415435516	0.11639247979065	0.0337729466753499	0.2059043661344169	0.6790450864334677	0.973380875356512	0.9423894474474528	0.8284933875790378
PHLDB1	2.85106951782138	3.31823465640739	0.253839299200489	-1.28471077521357	0.3450637141696889	0.320509465814659	4.37738495494229	0.581212709401623	-1.91043226977238	0.8118667606379542	0.7641671814723241	0.0002407478188917	0.5655227633610239	0.0664488265180645	0.422947409347491	0.450961035276017	0.8731527187171078	0.966912556603734	0.9854861736777104	0.9241011206894504
MARCO	6.5900606525317	5.33426252432183	-0.0538545925632084	0.449391509363843	0.938465219960615	1.023466410757	4.00966113609492	-0.0648633353789457	0.361487985637114	1.1997400241213	1.30647702264252	0.000395553913822	0.9486930209174	0.720568989444532	0.2395306371295009	0.2018431030972889	0.9882546906464384	0.999445501194379	0.959193156194304	0.8264243984872433
CD74	13.6624195980008	13.4268335285918	-0.3980028017318811	0.6736343554905279	-0.108085297628992	-0.0276622975215283	25.8990104492052	-1.29921165746259	1.50394485646465	-0.375804231419962	-0.0972991514720281	4.09958810241219e-18	0.203883248550124	0.143626815816405	0.709575629080132	0.9231582474413672	0.6791227776361402	0.973380875356512	0.990653646395938	0.9942914890737652
HGF	4.30549606026345	4.63415394425201	0.220375759107625	0.155174024377957	-0.304920866725496	-0.76313029971214	6.19112100731579	0.464154661728912	0.204567915259148	-0.6993887912855601	-1.6362728255689098	7.15625683852205e-07	0.645877419447875	0.839283436744258	0.489964033924165	0.1119229268324529	0.9045828307815604	0.999445501194379	0.9854861736777104	0.7773382433815546
ZRANB1	3.90822829534238	5.3064232955293	-0.1485084010183419	-0.606576408336688	-0.831811069648846	-1.10368776835741	9.55249560280695	-0.426030849404085	-1.03598989500175	-2.57227925404344	-3.0782712746000804	6.865505682637879e-11	0.6729374340823411	0.307972635386136	0.0149483774128631	0.0042493199452486	0.9151007950528072	0.9826472663642204	0.9423894474474528	0.5652867964959535
NCDN	2.680428772197529	2.76166352650751	0.63985136781185	-0.3776997692241339	0.0568463138343082	-0.0909452486753956	4.2254263383019	1.56772755988881	-0.5826507614458339	0.146086044851106	-0.224941511024684	0.00026397588131	0.127037816752781	0.5670584285719079	0.885256787681693	0.8238503153691341	0.6138472972602711	0.9935000908415004	0.9982994141482892	0.98476975839112
ADGRA2	2.42838336058271	2.65072452629463	0.329068012421382	0.0060184332852768	-0.347835783283266	-0.4856506541608739	3.6585605011325697	0.73923206667235	0.0080179539175073	-0.820941159900289	-1.04287734772073	0.0009042388044791	0.4651544877959919	0.9936524454094292	0.417753866829365	0.3048201081342709	0.8376586875441895	0.999445501194379	0.9854861736777104	0.8742404492066949
ZFP64	2.84427117276743	2.4021002447297204	1.36003361841947	0.0036866908258982	0.363332041510716	-0.477893696646427	3.178813898426	2.98327435357994	0.0052116708372106	0.828212411506995	-1.08411521765981	0.003571859595557	0.0055210957140368	0.995877487874925	0.413684813245114	0.28691395305578	0.4245468027093559	0.999445501194379	0.9854861736777104	0.8663093216867888
MNAT1	3.64104160523014	3.45092319594644	0.212606554533563	0.270342934340171	0.0823081457412169	-0.0427277131763057	5.784025475381889	0.5733255615097591	0.465571583728312	0.233396140576031	-0.118011008478267	2.33614084583164e-06	0.5704423962267691	0.6449568860041321	0.8170114272919059	0.906835551388089	0.8745213087331445	0.9972581840613222	0.9946877723260606	0.9927710378824788
SAMD4A	3.3306111286282403	3.08633617027871	0.62504526824239	0.7383739459507701	-0.485609788510626	-0.368862708160222	5.1003420515367	1.68980261041758	1.17903851291554	-1.38828593823864	-0.964464657444146	1.48427465939233e-05	0.100786960091361	0.247075296218363	0.174639663207819	0.3420454926508339	0.5882793793914789	0.9812729850239938	0.957103745794922	0.8918558368797852
RUNX3	3.812816403928721	3.2408538935154	0.8248406929571559	-0.140729002432536	0.237787476059981	0.440530984202879	4.2039260491298505	1.77218192042461	-0.1765836544519189	0.534353570737996	0.911391567743348	0.0001968274063961	0.085886509316666	0.860948299700675	0.596790233484365	0.368904007132427	0.563459926603365	0.999445501194379	0.9871437525569546	0.8965302390290244
MRE11A	4.15072160918262	3.4018741582455294	0.849207675977484	0.880254018860477	0.0915353825908315	-0.419828317547359	7.10837463305889	3.0330151349724503	2.09316459563268	0.34382145024612	-1.580208923955	2.3636522905293498e-07	0.0049440673507171	0.0452480934206496	0.7332562298493199	0.124710914508148	0.4138147199111485	0.9635219953541508	0.9936224407404296	0.7816902591805763
SERPINB1	7.400875537911331	7.12814844677274	0.280603972209838	0.129087476187142	0.0970306518197991	-0.0219130596822138	20.7207916731874	1.44025340370001	0.450972881219392	0.521225757628475	-0.119892994502642	4.5787346934303886e-15	0.160255009037695	0.6553926116365789	0.6058800458868311	0.905389516774967	0.6426364411410739	0.9986292292677996	0.988306096213744	0.9926928735603724
SPAST	3.73916126348943	3.3507593395594704	0.5126715578293111	0.241521775960875	0.0263210411735899	0.196582444258367	4.35315262792873	1.10780643113908	0.3402941495077199	0.0594302583156198	0.4414550857395171	0.0001959120260137	0.276735203771361	0.736212559856925	0.9529792688276	0.662165119564089	0.7364073330927281	0.999445501194379	0.9990207425557568	0.9633994659177036
OSBPL5	2.66660257646854	2.60692910365438	0.934112593024656	0.0598099560749927	-0.3282798481014519	-0.2428673770276989	3.827527290722	2.24380750608133	0.0853480556941317	-0.821259975784962	-0.5660202138826129	0.000596000015675	0.0354473473593426	0.932556004648188	0.418971698337003	0.575355157262441	0.4962261710702003	0.999445501194379	0.9854861736777104	0.949043518243534
AQR	4.4400614790761	5.09261896079222	0.166957056080475	0.0376936007899111	-0.591931956451108	-0.687948852056018	9.14177903987789	0.4780727850588099	0.0675105564596785	-1.81252672457266	-2.00627155262982	2.5782755316487804e-10	0.635896860383514	0.9466216936589208	0.0801630029609805	0.0536442633058625	0.9011405785698346	0.999445501194379	0.9423894474474528	0.711053975113524
FHL1	3.56750710108438	4.25605901799021	0.446332239552787	-0.4400880400722179	-0.282875275392029	-0.7839422948621709	6.168633773410081	1.03758610493187	-0.61926003839951	-0.700919007830571	-1.79455639684391	7.913637904391071e-07	0.30920482819467	0.5403329317945661	0.489243156509126	0.0823268280216717	0.7547743428298934	0.9921454139181788	0.9854861736777104	0.7493491264079913
RTFDC1	6.4776094615283295	6.383824836052639	-0.0579013221822764	0.120299948763681	-0.042559583557164	0.1561134858089169	19.8539617699316	-0.279273925135113	0.375392579304117	-0.228243927015721	0.7905437707515159	4.67274740481775e-18	0.7823023142704291	0.710711655010135	0.821930927130325	0.436405196279155	0.950719362713801	0.999445501194379	0.9946877723260606	0.9177900070177946
SLC45A4	3.27902295141268	2.99165703440236	0.687448604527918	0.172831912495306	0.316466570719123	-0.3995905051816579	4.33598705961879	1.64340802485569	0.272943441825688	0.7987091433333849	-0.9960234848581828	0.0001975710088086	0.110642236752625	0.7868815631057858	0.4303566894275829	0.3274050255021	0.6026261050893099	0.999445501194379	0.9854861736777104	0.8866002128154548
RNF10	5.20342088358308	5.16751388127704	-0.0343871762740364	0.0668253954057854	-0.2234453937279899	0.202230813478083	9.140462314042528	-0.0944873123763814	0.121561366417241	-0.6742863900859761	0.5912750447316679	3.8599814833832e-10	0.9253122433325328	0.904116429696807	0.5052655061139311	0.5588848671985479	0.9835943654066686	0.999445501194379	0.9854861736777104	0.9456166908401744
ZNF839	2.70232144939634	2.6918048751164	0.508189854856535	0.0331740761937512	-0.0733909685925615	-0.4328684077272379	3.34106149751517	1.02822551680368	0.0397757990349749	-0.1560504162720669	-0.8397863876695391	0.002133490298215	0.311553559125981	0.968519000037217	0.8769735894879441	0.407258815652761	0.7555344705821392	0.999445501194379	0.997351192593514	0.9127451451271462
ZDHHC6	4.88992198640228	5.186209583324981	0.1599833942904689	-0.325649857818396	-0.33723677488937	0.133533444978336	9.97685776711973	0.4970552559986099	-0.601940433622161	-1.1308910675443795	0.4075273400811749	2.39927958750428e-11	0.62254807442009	0.551455232537718	0.266505694738263	0.686334311250155	0.8950717261447095	0.9930486204650566	0.9644686486873107	0.9671183564769388
GRAMD1B	2.6496854337178	2.16416915640536	0.568304604363846	0.5835294831867	0.0427824167057463	-0.338481203798116	3.8630209321047	1.654944284553	1.11158856559041	0.131373486707859	-1.02508176445552	0.0006110024479072	0.108123008493577	0.275690728936464	0.8963025181453571	0.313649598558143	0.6001817444766947	0.9826285604731948	0.9982994141482892	0.8779559822549841
RNH1	7.95478938872254	7.88475714797904	0.1092059693183789	0.0531701488797077	0.0428347325649457	0.132484703909506	19.512305825783	0.429599739054788	0.128442261928121	0.1831284241167989	0.518867602963799	7.87562104603906e-18	0.6744712985963511	0.89874966590287	0.85666343279133	0.6076930579254561	0.9157791312592112	0.999445501194379	0.9951874273230252	0.9551782434985986
NDUFS1	4.97972516246178	4.146219769725549	0.181170489166848	0.951933237179672	-0.106629253696355	0.3779795042689439	8.43685177099873	0.577277022136434	1.93881269871094	-0.3756530400659579	1.25224017714641	1.3225190359862202e-09	0.567978700452571	0.0619174689464897	0.7098950572902148	0.219809276703429	0.8742725239820273	0.966912556603734	0.990653646395938	0.8388630066251199
RB1CC1	5.400962427556981	5.50722919036636	-0.4618719672851459	0.519801434701166	-0.515641548918785	-0.0650178767315802	11.7889142318317	-1.52873273539946	1.07927251703294	-1.94091901060435	-0.217807263959963	3.4946957258990097e-13	0.136156556165796	0.2885343456656409	0.0611199117386855	0.8289622366538459	0.6206485765323088	0.9826285604731948	0.9423894474474528	0.9854277828956038
ERP44	6.76357829311957	6.89502280952886	0.129063211436973	0.0388368190169579	-0.206102832376682	-0.0400027356728763	15.2108034841489	0.485905598844881	0.0965000679932375	-0.7994430329133699	-0.161404035358429	3.44446210609036e-13	0.630645929361846	0.923831908180103	0.429949582255675	0.872935802657402	0.8992507287388948	0.999445501194379	0.9854861736777104	0.9894188467690666
ALAS1	4.37691496605731	3.17924518958034	0.3455269001255769	0.450751551979038	0.732650647857399	0.7595693727295351	5.29831984223385	0.9053030996427328	0.7564920000525899	2.09845224732998	2.05406749803389	8.80378490708204e-06	0.37235463182766	0.455426810228863	0.0450784796150706	0.0486552179289585	0.7942233687498584	0.9868392203124692	0.9423894474474528	0.7080999259329149
BIRC3	5.04382870501121	6.4925422547246505	-0.403154822624684	-1.03728940584305	-0.8541662199710721	0.351271202178357	6.42319032656827	-0.689972738180031	-1.11997065787861	-1.47670289744645	0.6268456815597829	9.62511926203407e-07	0.495528541782297	0.2722393549260909	0.149529679805105	0.535640625441385	0.8522496025857152	0.9826285604731948	0.9445500537163232	0.9407938533312556
AKAP11	4.401265567610849	4.49679179941997	-0.6075643151415501	0.508730210316876	-0.356065204566971	-0.0577202090960491	7.08170326329558	-1.47380367300733	0.806680978283374	-0.9658747446610748	-0.146950126195354	5.8123840702363095e-08	0.150374724923072	0.426347285429017	0.342028516862759	0.88415587770827	0.6329739481362088	0.98659595473958	0.9771668247979532	0.9907580753264396
GLRX2	4.59207934537879	4.64161443681577	0.271383004262849	0.0866041121091472	0.5614897940080961	-0.678635977453215	7.24544479112445	0.68529793900657	0.140730848899568	1.49756850272966	-1.77688121803736	3.81078821175015e-08	0.4981063752251359	0.8890269958616159	0.144423493069891	0.0856225517466717	0.8531672911740238	0.999445501194379	0.9445500537163232	0.7504009937877973
SNAPC1	4.11376806059805	2.89809317664224	0.7053619978085479	0.933667855859503	0.5281266518130681	0.353125214189767	4.64127579370935	1.81348932489646	1.4982761202103	1.45965405312992	0.918007301656326	5.77206139162536e-05	0.0801013549004611	0.144727181410114	0.155850140763939	0.365712574124801	0.5566868119567218	0.973380875356512	0.9460260885885576	0.8960612994072952
DERA	5.210859476443059	5.565755225549691	-0.39608255252028	-0.409614514166433	-0.0962023702291501	0.248606437641607	11.442272084769002	-1.26965906556924	-0.8093753750054692	-0.346561204928951	0.798758719786395	7.602469425866829e-13	0.213362091747787	0.424276849454743	0.731189597688549	0.4303191152278489	0.6886282034189166	0.9863585244886464	0.993178706522864	0.9177900070177946
STRAP	6.153700542127679	6.85244907876901	-0.0170083041638156	-0.901165754278133	-0.0839405949646333	-0.0207333336335995	16.194491487559098	-0.0639805481038748	-2.04371263136109	-0.345136085328566	-0.077121863671806	5.650536695935509e-17	0.949383724662956	0.0492865533082284	0.732250472107822	0.939006796912134	0.9882546906464384	0.9635219953541508	0.9933519244956804	0.9957537699449968
DEF6	5.08996006026494	5.3841171564722	-0.6191973745989621	-0.237585604712135	0.069121462766535	-0.0203588664037989	12.5074698651664	-2.1967814899811	-0.532162115156743	0.282118750189633	-0.0729829393094951	7.303937030636232e-14	0.0353954083936522	0.598289514614907	0.779669103109255	0.942273980856738	0.4962261710702003	0.9935000908415004	0.9943036379668032	0.9964447286768484
PLEKHO1	6.344713446625231	6.24157289094823	0.145847327866625	0.0691133888288746	0.1837693957870499	0.0124226969860825	11.9221957802338	0.438576437655347	0.1291147538100819	0.613007788701775	0.0375372454705151	4.71020806547589e-13	0.664900857117378	0.89810070986086	0.545000583961471	0.970295768034664	0.911424250884208	0.999445501194379	0.9854861736777104	0.99774526532432
GCLM	4.3699181040798	4.215959548059709	0.252842604424196	-0.0424265236700039	-0.1335678656907949	0.3378091688136579	5.99651682235491	0.585261765994245	-0.0580871505591551	-0.3306037337962119	0.7627809939603829	1.09643064825215e-06	0.5624765003801441	0.954040428825304	0.7430987876661229	0.451180696098267	0.8731527187171078	0.999445501194379	0.9943036379668032	0.9241011206894504
UBR2	4.61628088412651	4.4435921701355	-0.4221653578055999	0.57639966204304	-0.0611250990701299	-0.0393838389861986	9.00581287063808	-1.33629940101186	1.14007544103748	-0.218207050429217	-0.125055837527697	2.7541755901592303e-10	0.1908765373238989	0.2627165544794849	0.8286533915103291	0.901261682807196	0.6714872487430115	0.9826285604731948	0.9946877723260606	0.9913224780872604
CCDC28A	5.01630726387838	4.89210531086713	-0.197922430807333	0.3769868223743189	-0.212734516607197	0.136887334403806	8.61678792040449	-0.5445917291073571	0.643933810341522	-0.6587048235270041	0.378630338339885	7.579472067577601e-10	0.58980965582545	0.52420721654361	0.514797343481586	0.7074629110314201	0.8809554660739177	0.9900827145575352	0.9854861736777104	0.9714338505332508
RRAGD	4.55433558556729	5.32600345595026	0.0110303567876538	-0.701665392630782	-0.1957644717428819	-0.394278548625957	7.76365517237579	0.0257134107564024	-0.97697584025119	-0.495452346522359	-0.8984500675761701	7.46451385254777e-09	0.9796456131598772	0.33590954655929	0.623666276389131	0.3756565014096579	0.996597123004657	0.9826472663642204	0.9886107716301452	0.9014460387351396
HSF2	3.15214587983696	2.5220810519081	0.8749297004378991	0.5649036318993471	0.106800098011515	-0.212291592180749	3.5504293803479	2.02998573399358	0.7721995677236	0.259647120712734	-0.473474140013772	0.0012147601625188	0.0507405519672557	0.445662136685244	0.796799236686401	0.639089208316214	0.515251296818846	0.9868392203124692	0.9946877723260606	0.9607731997644756
PHF20	5.793117815934861	5.5709720050243	0.110405429045836	0.454551088366891	-0.277058767508881	0.159408219942712	14.9422941762503	0.471199715115409	1.18606216636632	-1.30628737514666	0.681206975098097	5.54100622968921e-16	0.640694790757278	0.2443298877657239	0.2007666582611689	0.500640873772093	0.9020126989642112	0.9812729850239938	0.959193156194304	0.9365270688962024
NR1H3	3.77582196401287	4.29200067805623	-0.773483723347606	-0.141201311548482	-0.163143792566879	0.0203379471569593	5.4161279501611	-1.56691449353524	-0.1866133650567349	-0.350443195663532	0.0431080214725748	7.297970833156531e-06	0.127158809511515	0.8532434193507511	0.728332184311253	0.965900743589966	0.6138472972602711	0.999445501194379	0.993178706522864	0.99774526532432
TYMP	9.17908388503443	8.734352242288	0.4604847746891269	0.0371129758044115	0.46060039102938	0.405356591587439	22.1880323809152	2.02824847316682	0.1066760708162769	2.03717708637349	1.85155700546827	5.2670162845690096e-18	0.0514069464615804	0.9157843489446492	0.0499959019154818	0.0740501132283206	0.5164681538367989	0.999445501194379	0.9423894474474528	0.7328020510389703
NCAPH2	3.50786491508028	3.7414994617510295	0.0564231225524992	-0.3444457329706409	0.3707520706418279	-0.293928295411788	6.1509188086516495	0.148538659373903	-0.585852063925114	1.0333703053283498	-0.802168513650271	8.3866699018525e-07	0.8828542584157639	0.5624098549302429	0.309383716345466	0.428667841802426	0.9722485928586972	0.993372411019014	0.9683451301348598	0.9177900070177946
TOMM34	3.4472714921518	3.35711617344888	0.618723815046397	-0.166582511240764	0.138625787363626	-0.181835462265849	5.20090513353178	1.57143037094343	-0.249282648406221	0.370711210655647	-0.444687295518062	1.10767528909386e-05	0.125919286590944	0.8047353429531949	0.713295447638953	0.659539033447286	0.6126457597597852	0.999445501194379	0.991153486928192	0.9633300899172912
SEC63	5.6090325275099895	6.026368703447259	-0.12864674426931	-0.323281541079109	-0.163201127245314	-0.0252396258337929	13.6493844875527	-0.45877197832265	-0.7043862441244709	-0.645788070823114	-0.0895456226083536	6.848288655230689e-15	0.649498858852589	0.4862872946869179	0.523020910696113	0.9292064170757572	0.906213949088972	0.9899869633588536	0.9854861736777104	0.9953739256050164
KPNA6	4.66699053102572	4.13462180688793	-0.0591665425920841	0.769236925061266	-0.157998419355341	0.3918957011781049	7.8273970559307005	-0.1783084872479989	1.42322031781692	-0.526529873268915	1.17996915247645	6.27250823115066e-09	0.8596047705419091	0.164349421720152	0.602150996904255	0.246710232125813	0.9701273559691228	0.973380875356512	0.9874829395541648	0.8525944879503664
VIM	11.689644525132898	11.4410781600446	-0.0811632178473029	0.207397985443161	0.132777796869013	-0.186542746798374	25.6721828361134	-0.385366423728553	0.674093360989711	0.6568314931657471	-0.9612256025016208	3.64623330963731e-10	0.7028905607433261	0.50590390859796	0.5164293373845911	0.344769584289491	0.9224524577838168	0.9899869633588536	0.9854861736777104	0.8918558368797852
FAS	3.55070698166098	2.5321334512177898	0.613837396430205	0.986947724051626	0.255678324063743	0.283391414811424	4.94462254733098	1.94129093593693	1.9843354879344	0.844854343922855	0.9152704158171552	2.52300622144483e-05	0.0610758330819092	0.0566938881117692	0.4048190717192529	0.367206561475526	0.528680933501529	0.966912556603734	0.9854861736777104	0.8965302390290244
RNASET2	8.01569777921853	7.28055146670293	-0.1744665327248419	1.21756492274029	0.070634241096952	0.119068209154019	16.2875837586186	-0.6065326114665911	2.79092916348001	0.270752543223025	0.435467024892492	8.47425982565437e-17	0.5484403976962171	0.0091182247823874	0.788410629466304	0.666309630427868	0.8712154412646776	0.9635219953541508	0.9946877723260606	0.9636738003013744
CD44	8.786306332886879	8.70097086212332	0.0427985018736566	-0.028683696440634	0.383502704861634	0.1342867537300719	20.4499813100209	0.172166924476458	-0.0757325715585089	1.56276889875579	0.5617149776319059	1.3729449139397601e-17	0.8644452331237601	0.940150688135272	0.127952571740007	0.578519830148856	0.9701273559691228	0.999445501194379	0.942802759319107	0.949043518243534
AGPAT4	4.07927359241281	5.33670635340576	-0.6239352546528549	-0.1419391710661569	-1.08831542015022	-0.928465764106787	8.043301450898829	-1.45296370366833	-0.2057185866572589	-2.8392302631533504	-2.17197583850794	7.1372603526005805e-09	0.160943228208408	0.8384235219403571	0.0088711309061984	0.0378574499483294	0.6428489474043767	0.999445501194379	0.9423894474474528	0.6843477353561954
SLAMF7	2.5188806661569902	1.66699282903631	0.5848791505708679	0.9003353906815991	0.11568905036522	0.0277390029213139	1.8737349736327	1.04895563057649	1.01724845424785	0.219946397864325	0.0500389528797125	0.0703067539866662	0.30223767000524	0.317307412894963	0.827432397940618	0.960411056994758	0.7526305637168829	0.9826472663642204	0.9946877723260606	0.99774526532432
BTN3A1	3.82786814299349	4.22947458468878	-0.0563362333519248	-0.133308584770794	-0.403888672083455	-0.202154090209481	6.512530813532329	-0.135828939132053	-0.199696348134433	-1.0714967199244398	-0.4932427378696599	2.96533292921366e-07	0.8929962429025319	0.8430785834861991	0.293441017702272	0.625327338629594	0.9754180212844032	0.999445501194379	0.9661538331421348	0.9589605662080056
MIPEP	2.86874988640017	2.7551454901974903	0.7496300213089999	0.0112171498771822	-0.210015040721941	-0.144351580668645	4.01672834724887	1.75623102411517	0.0167057427246585	-0.514043219499564	-0.3445030525629349	0.0003601808743317	0.088624605542029	0.986787241812626	0.610919648568548	0.7328390395896558	0.5684649290559324	0.999445501194379	0.988306096213744	0.976596662808166
PRKCH	3.23576685681558	3.73565553790346	0.1770936331528149	-0.866034283139379	-0.174961557943293	0.1247505601739969	5.28657536116662	0.405749888796424	-1.17570633907722	-0.4263563313855971	0.276805564915301	8.63150119350282e-06	0.687626756750745	0.2483856648025789	0.6727027334719511	0.7837095974397801	0.918053999673464	0.9812729850239938	0.989696254268306	0.97958597205788
IFNGR1	7.68378344084365	7.95419980142133	-0.401063641830552	-0.1928137413860829	0.192017655327671	-0.2405101528878039	14.9864957918666	-1.1413136286075	-0.363690075558691	0.622406771884212	-0.7236668674587751	1.2756192006344701e-15	0.262534089502686	0.7186343281101709	0.5385057346200549	0.474847947171193	0.7293324032400051	0.999445501194379	0.9854861736777104	0.92899953390329
B4GALT7	4.47705702211831	3.95767841175228	0.326669076346676	0.49325509910699	0.1523262679653489	-0.0122242199683518	7.57376887561369	1.02295457423608	1.01726096942647	0.500179757150258	-0.0401878693414765	3.34402794947214e-08	0.314353308803693	0.317707322587793	0.6203817316415551	0.968218299433562	0.7571140271749698	0.9826472663642204	0.9886107716301452	0.99774526532432
VRK2	4.3237955502799	4.432206206293849	-0.308647192170878	-0.0539740375875698	0.290767785087799	-0.217750187064236	7.56492589648631	-0.8245888654917539	-0.0900275187397341	0.868274878393748	-0.581555513366931	2.1832334094153202e-08	0.4201212139072889	0.92886836493528	0.393929218960772	0.565217977172959	0.8147072047960856	0.999445501194379	0.9854861736777104	0.9456166908401744
TNFRSF1B	7.0108264807212	6.819718154956799	-0.440713581023361	0.259049364466384	0.0697510574831125	0.227490881193497	16.7308586159503	-1.66575562304702	0.618892872982494	0.301300895482389	0.8714089654355219	2.21666503069044e-17	0.105523566984394	0.5403680959922671	0.765134323833362	0.390021949442203	0.5963535962411858	0.9921454139181788	0.9943036379668032	0.908097069072
VEZT	4.19212817650909	3.93615742590491	-0.527839135650242	-0.0775467996001985	0.365491950511962	0.6245376106935	7.61674353680694	-1.6010932918622198	-0.145353499267502	1.24304555704272	1.8914489375128705	1.1167153509220901e-08	0.11918370314351	0.8853434895858691	0.222882117162886	0.0676454511201726	0.6073139229271164	0.999445501194379	0.959193156194304	0.7326184247171416
POU2F2	5.3614212353756505	5.09014120881483	-0.0649379891137547	0.1843736343032989	0.0148557377472416	0.216625724051713	6.1312187770663495	-0.119687774053556	0.229256989472951	0.0307785919482096	0.432229724283848	9.096542064646508e-07	0.905481966185009	0.8202647419291791	0.975642671073758	0.668678755723095	0.9794796664630764	0.999445501194379	0.9996117373398272	0.964215084217656
BRD9	4.76700429755813	4.9553605203931	0.133493701122103	-0.579479141219436	0.48172297415161	-0.1407417351262819	9.47240249084037	0.409764936179247	-1.07517961661115	1.60864530739874	-0.4241838668315579	8.394577790819741e-11	0.684708644280988	0.290334559391012	0.117516896637469	0.6742698994305889	0.918053999673464	0.9826285604731948	0.942802759319107	0.964215084217656
SNX1	5.802412404516669	6.41518247649633	-0.647583483466436	-0.5172271407690999	-0.0841037471696593	0.0145173091746757	16.091015542609803	-2.44720416756976	-1.24303210428837	-0.369621944440797	0.0559825235485198	6.78757858844706e-17	0.0200686853066842	0.222887008682911	0.7140990906262759	0.955703819772992	0.4625354137350073	0.9795124153447924	0.991153486928192	0.99774526532432
TBPL1	4.20457040196027	3.61592615034899	0.135667887576749	0.0955819237259832	0.478480722621151	0.438742773299749	6.136378925681949	0.370839013142517	0.157832636009808	1.42078404816896	1.17693842399672	7.31818327843402e-07	0.7132011788535529	0.8755804474906831	0.165051186281535	0.247900558548419	0.9261963979232096	0.999445501194379	0.9496995898442976	0.8525944879503664
ARNTL2	2.9694611931560297	2.82429476044353	0.4838397491538689	-0.0832386215324866	-0.0907964983205669	0.121891879420048	4.826529708033929	1.34657040818268	-0.137062429791872	-0.266928199108669	0.3278706588795119	3.2879904091176694e-05	0.187579464573753	0.8918401957095798	0.7912371706375609	0.745145074059033	0.6702143043050458	0.999445501194379	0.9946877723260606	0.976596662808166
BCLAF1	6.46263438409571	6.6947345180566	0.0482685270224804	-0.310954382115063	-0.1042115201930759	0.0798451744543183	20.6440215677521	0.23095546348307	-0.943806118967813	-0.555560913061302	0.3946489689418629	3.1327093420449e-19	0.8192445690336629	0.353032742334663	0.583593813842991	0.6958926268870811	0.959477174380088	0.9848729175838418	0.9854861736777104	0.969996925669556
SLC39A9	3.75548692857545	3.67570862809408	-0.23484680354376	0.357836222313164	0.274310655085626	-0.421607314656216	6.795975919901509	-0.687333152625148	0.6419947729142951	0.8829427868771529	-1.2127920626373798	1.10718344778964e-07	0.4968245481160779	0.52544930375079	0.383852351849469	0.234086887352751	0.8527055593747616	0.9902341133076372	0.9854861736777104	0.8507912354298406
TFB1M	3.2717531224352503	3.48168705698246	0.544503765508394	-0.628158777311063	-0.120117674127287	0.198517762627991	5.411091260286431	1.3871453651082	-0.936405378984928	-0.321185727717625	0.487719486327698	6.00648150923527e-06	0.174983940550296	0.356078197972986	0.7501580810285949	0.629073513359357	0.6565610619399085	0.9848729175838418	0.9943036379668032	0.9596921255338524
RABEP1	4.899323672102151	5.57458421666104	-0.0623213951435687	-0.764609838709745	-0.0968814381755218	-0.249165753726663	10.6932312815547	-0.189903708238951	-1.40559266858429	-0.323588222775082	-0.7460015925674741	4.28932302766217e-12	0.85058411505751	0.169480461276289	0.74835517251056	0.4611118661345479	0.9663121981713968	0.973380875356512	0.9943036379668032	0.926441429556336
HMGB3	3.93204871435593	4.556534517692049	0.313589076505803	-0.671755199348027	-0.2247637279863469	-0.415143550581375	7.6689493478328705	0.8533280207003741	-1.08688034112113	-0.6528996347248051	-1.10173576693182	1.25913204281101e-08	0.402327460944342	0.285478441366421	0.5192059314555	0.27887584993443	0.8069595648668437	0.9826285604731948	0.9854861736777104	0.8637857433138771
NUP160	4.26313835288437	3.81879424522904	0.2353742861761339	0.5560326179304039	0.0233502672836806	0.0398865626548797	8.060759890098081	0.803250252370889	1.14003001257529	0.0861087149895646	0.133300140613814	3.33134896257101e-09	0.427756483276931	0.262735200266576	0.93191653509006	0.8947907840453921	0.8174738492427118	0.9826285604731948	0.998637985736667	0.9908385528297594
BAK1	4.37339024222456	4.31872254323589	-0.465090860937722	0.133032025351562	-0.5553480800354019	0.714272856487968	8.01741978824303	-1.3560627308801898	0.237121453107021	-1.8073349111667905	2.08822100833015	3.74491963732447e-09	0.1845716667517399	0.814074089210702	0.0801199351840461	0.0448209202145057	0.6678564405023965	0.999445501194379	0.9423894474474528	0.6970957659929783
IKZF2	2.4385021582795	3.2872996490873096	0.8570829356474179	-0.49391138813554	-0.890442228483016	-0.7813056792405991	5.33396856325801	2.24224840560355	-0.7984272944913241	-2.4066965970265097	-2.02511609567552	8.63090649840381e-06	0.0321499598374449	0.431167929090947	0.022757719115336	0.0515324930598952	0.4959321962846696	0.9868392203124692	0.9423894474474528	0.7080999259329149
GRN	9.700856057188108	9.33477993479796	-0.0408883557149482	0.339344389202947	0.1984741563603839	0.176804593972211	31.412191272055804	-0.218043881354969	1.11776036285185	1.15437061460627	0.93741725955386	2.3294198601524602e-24	0.8299451310364351	0.273052539387325	0.2604761656737689	0.355954342688286	0.9622903029577748	0.9826285604731948	0.9644686486873107	0.8940923739464235
FAM13B	4.28593219636201	3.35452484342264	0.268071167750176	0.290247739361211	0.3074107343428319	0.968500016820555	4.754354410117711	0.5995914952127429	0.433016157847211	0.744274416716953	2.29924047021397	4.86720797016945e-05	0.55306481822127	0.6681994224147989	0.4621828157882629	0.0285873385142706	0.871488937448039	0.999445501194379	0.9854861736777104	0.6685593536572696
ARHGAP31	4.72269190624399	5.192959493570919	-0.509193302742401	-0.195400158170618	-0.4132149330114	-0.0718019720173001	9.16957171571566	-1.4063333302527	-0.332917718052126	-1.27883535509706	-0.198119195280584	1.8091842085267504e-10	0.169262366259684	0.741367763805883	0.210151844990125	0.844205067959562	0.6540392517560665	0.999445501194379	0.959193156194304	0.987750723624424
CENPQ	2.9995176922143103	2.44116894039001	-0.0062360746537072	0.963239543329786	-0.0092571906079936	0.0534496954633101	4.90788715750134	-0.0198253248586074	1.9926876943083	-0.0316299494112946	0.176215406874995	2.97452293339659e-05	0.984306298075384	0.0560939170068457	0.974971669274981	0.8613232800930659	0.9970500329505668	0.966912556603734	0.9996117373398272	0.9894188467690666
SARS	5.78883273897484	5.97331678267506	-0.409670883505791	-0.0227182022028264	-0.4018958876654339	0.1085429820506249	12.3824479644085	-1.73460407271061	-0.0666925745538185	-1.80087835263654	0.512174039695127	2.70835843458365e-07	0.093915709987553	0.947315028182696	0.0820182906594543	0.612630414019169	0.5748031588492053	0.999445501194379	0.9423894474474528	0.9551782434985986
RANBP3	4.09002668825298	3.96349989290824	-0.4259762427854279	0.1261031454206869	-0.1906372473778159	0.605519125242889	9.06361408462758	-1.53547135636292	0.277896909616847	-0.764535846328577	2.17520039204564	3.543618665536e-10	0.14376884012232	0.7830578387093149	0.452024577097262	0.0374320976500771	0.6291017013528563	0.999445501194379	0.9854861736777104	0.6843477353561954
ARID4A	5.42913390773201	4.88301008412593	0.0505843418811206	0.7408979066877779	0.296148507449896	-0.117034468321753	10.7682624774772	0.172893387246483	1.64940528802	1.13443790978979	-0.4169113419584299	5.14811348091382e-12	0.863894828068487	0.1098539778395249	0.2667972970388489	0.6797555777352879	0.9701273559691228	0.973380875356512	0.9644686486873107	0.9644454615535591
TSSC1	3.8096833339101694	4.22403580966883	-0.0627964470449155	-0.542488504104459	-0.33071166881001	0.1744587821890109	6.5423480898975095	-0.15519043168983	-0.801892650268577	-0.8878802231427478	0.422644133842384	2.2795754693985897e-07	0.877645973289527	0.4285300765465129	0.381230477413412	0.67538152496683	0.9708288704208214	0.98659595473958	0.9854861736777104	0.964215084217656
PNPLA6	6.353238042051151	5.86292082295946	0.1181278204049419	0.4460863599191609	0.3444268925521889	-0.0278211718597016	12.4088746507261	0.405871551423764	1.02373303842663	1.26774491431571	-0.10318250976416	4.821050705434621e-13	0.687633331771231	0.314468745616239	0.214057684349168	0.918516229464979	0.918053999673464	0.9826472663642204	0.959193156194304	0.9942914890737652
IFT88	3.46633886148488	4.83448407049866	0.463184999183695	-0.8601177555372271	-0.812436346570146	-1.17280872040891	6.93963509630852	1.08656284236828	-1.17194208362851	-1.98671756605445	-2.62691640446698	7.37367765710943e-08	0.285347334349435	0.2498720650268089	0.0555725824058652	0.0131147991671747	0.7423197783774995	0.9812729850239938	0.9423894474474528	0.6118239030168795
ALG1	3.81447395325437	4.09926430074261	-0.0447627098776924	-0.301867525755827	-0.20805713989076	0.0710431878830294	6.58748095074243	-0.117533703048428	-0.518150178065632	-0.581028565906403	0.1980767958397	4.5572175969287394e-07	0.9072053606777272	0.6084110297345009	0.5652922953731601	0.844361829501439	0.9800519642782636	0.994168036838719	0.9854861736777104	0.987750723624424
ZCCHC8	4.3827111899684	4.03489492689007	0.0161496154700276	-0.0987575407204538	0.516651132594256	0.3306855802404539	6.325040479782749	0.0411449441642779	-0.167820123374674	1.4120133007411102	0.891939444517432	1.35572237987515e-06	0.9674555948533672	0.8679825963125201	0.167597959224712	0.3799975010928401	0.993544182825484	0.999445501194379	0.9533961816694354	0.9044267697088793
ABCF2	4.055828705373109	4.33266105812102	-0.179621556229991	-0.399369149336991	-0.109724131083037	0.234814996018165	6.96257479829854	-0.460157883158881	-0.614848543416691	-0.306873117904888	0.591296444994182	6.91152181770571e-08	0.648514480052401	0.543002507312903	0.7609280395301851	0.558475943423001	0.9055774199627856	0.992908157581789	0.9943036379668032	0.9456166908401744
CHPF2	4.082161629151569	3.55311059780015	0.452157758341344	0.3485454372005029	-0.3777076798448129	0.7280800569444008	8.09854739609087	1.68441680467404	0.7641525889233459	-1.49664127723638	2.6459950932736604	3.0087821212158603e-09	0.1018321153479499	0.450374535400142	0.144285681295605	0.0125251935297943	0.5890369169147449	0.9868392203124692	0.9445500537163232	0.6118239030168795
FUT8	3.4899895145516497	2.45442685995433	0.355364568270037	0.215572430550073	0.7449128191796759	0.6547385298991271	3.79807628401366	0.8734457439376261	0.333114819257614	1.98486935583912	1.63455359358358	0.000676711072464	0.3922624109420471	0.7422142436706228	0.0632024905334435	0.113797223402488	0.8030418484453055	0.999445501194379	0.9423894474474528	0.7784360816874804
UBA6	4.7615075344121705	4.50058125678781	0.0249038000830825	0.385460565944275	-0.0142754349444154	0.0998483161950999	7.66252166935952	0.0675723526632813	0.6378360689308199	-0.0426279956346376	0.268598671479907	9.847208659476881e-09	0.9465465154922172	0.528118549281945	0.966262959724034	0.7899626422657192	0.9882546906464384	0.9902341133076372	0.9996117373398272	0.980533702023809
GAB2	4.72410392063437	4.28624550789675	-0.161709673142417	0.1095331303642509	0.1786547828788759	0.554710580476707	7.42644910785994	-0.430761197999053	0.1935023128658989	0.5294483557215629	1.57279154754908	2.3805387793421603e-08	0.66952974448117	0.8479048513497099	0.600336347983717	0.126209261253328	0.9127477675445324	0.999445501194379	0.9871437525569546	0.7818662471747396
ATP6V0A1	5.56560190695784	5.80500235729893	-0.273637676612137	-0.295916936920063	0.3865636866999989	-0.2852357348644539	7.26007670575572	-0.515251135429115	-0.3712378228784579	0.839100384202989	-0.57737856486898	3.70950244031053e-08	0.609969168242905	0.7130571872566751	0.408055848701973	0.567988532861709	0.891081266797056	0.999445501194379	0.9854861736777104	0.9464837696812244
PIAS1	5.540087861988259	5.34295962516979	-0.54293289019949	0.516753491883112	-0.0097022551317636	0.0681873563963534	9.98444211059715	-1.51791835538435	0.977832513845606	-0.0313913851164397	0.2054454841707289	3.25550680712718e-11	0.138918700533342	0.33611018886658	0.975169969683312	0.8386239738020199	0.6246407459915719	0.9826472663642204	0.9996117373398272	0.9871972683688628
SLC4A7	5.59155571400482	6.235208114298309	-0.66556881626345	-0.496130643132409	-0.331596401484199	0.0918612695578846	10.4583798785487	-1.68748224121614	-0.793170998967742	-0.972506701022842	0.23624658592248	7.48753153458086e-12	0.101236142291089	0.4335201717919729	0.3380928072211329	0.814746997979477	0.5890369169147449	0.9868392203124692	0.9771668247979532	0.9846659292629428
MAP2K3	5.45827980405709	6.370068237696309	-0.2389476623921689	-1.27495203041831	-0.133001317838777	0.285798978620615	10.644219951449902	-0.6609793841671789	-2.30488176141679	-0.3805214747947729	0.835794887534509	6.109443794641741e-11	0.513590023919776	0.0287802273031608	0.7060800550922379	0.410110083180698	0.8577177136020596	0.9635219953541508	0.9904727134740486	0.9138001292969437
TMSB10	12.7049687839001	12.6978326381239	-0.0357773616154966	-0.1026345651688459	0.0978843420196379	0.0093984304978271	29.4462526497044	-0.20394801483428	-0.3909204127925429	0.5530155636153079	0.056965198648991	1.8245015622730402e-09	0.8398666306437349	0.698841024776565	0.58448960716062	0.9549778855232092	0.9644309762008187	0.999445501194379	0.9854861736777104	0.99774526532432
ASTE1	2.8657490401193897	2.55788341726073	0.4973574643401839	-0.0083418473882103	0.4322101308250209	0.238036591513765	3.41881868936002	1.12559823051967	-0.0122158263380875	0.9982007874023132	0.552976984980392	0.00229650986255	0.269505750152136	0.990344536023754	0.325682927310175	0.584633925226384	0.7329441684439612	0.999445501194379	0.9719845433825384	0.949371502545868
RNF19A	4.47858018889513	4.355086368303009	0.4178823516935711	0.0332972433642143	0.1891566500130939	-0.311289043086692	5.59140934163937	0.849970179796112	0.0443451705660959	0.4178092934161739	-0.670923997764411	4.436610356560781e-06	0.401702709003047	0.964932139966139	0.6789080973038629	0.50740780743239	0.8067390504459534	0.999445501194379	0.989696254268306	0.9374796377131872
PEX3	2.9005446489964504	2.72525524707504	0.214845700501889	0.7521227866338709	-0.7150908354050219	-0.063994519469209	4.81757809962934	0.613681139935219	1.28174881933154	-2.17549448772482	-0.177400330341536	3.37442086531229e-05	0.5437641796827429	0.209140289135698	0.0370906260956692	0.86031211111039	0.8697101793431458	0.973380875356512	0.9423894474474528	0.9894188467690666
GABARAPL2	6.8751497479382095	7.837408733779019	-0.426753761938547	-0.8950432347456659	0.0432728325505658	-0.512133590191904	15.0247158301332	-1.36886675394817	-1.97060124812921	0.14979969490654	-1.79948792236305	7.1481522071979395e-12	0.18174612338669	0.059176609528161	0.8818774382309599	0.0831835110993524	0.6642606202255225	0.966912556603734	0.9979084453024032	0.7504009937877973
SH3YL1	3.4488103704675	3.2165650474027503	0.127289868384383	0.210288178111475	-0.165375420133281	0.146493014885061	4.28379169587722	0.265520485826581	0.276840435251843	-0.3762934056684789	0.3119743562456329	0.000162878230489	0.792407004569734	0.783813350568056	0.709453949986889	0.7571494379522289	0.9534164137984636	0.999445501194379	0.990653646395938	0.9779469968275764
FAM136A	4.933097242695951	4.89704857164579	0.105797871073553	-0.286283564328979	0.219430610784591	0.238682008567033	9.96399606707928	0.343970543626321	-0.563673420171194	0.7817700492668141	0.767940910531646	2.4761046674177105e-11	0.7331185126551479	0.576905597358121	0.44009604076588	0.448152378605857	0.9327255417980962	0.9935000908415004	0.9854861736777104	0.9238455152914988
VCL	4.686223004499071	4.03393137886114	-0.400526155282345	0.259841072844048	0.5680967902235129	0.508470464182628	5.816734888865531	-0.901747415360733	0.3675810863228521	1.44563719250052	1.1514231671231498	1.84626642444698e-06	0.373928494647507	0.7156056966795121	0.158002275227229	0.2580889005658169	0.7949138791879918	0.999445501194379	0.9460260885885576	0.853295408701715
NSMAF	4.371224947446549	4.19340291030084	-1.1802596685458202	0.307007445653507	0.103120375894072	0.503725747231135	10.009258488464098	-4.27358421368111	0.710462549328683	0.4355675910089829	1.86683525438968	2.21635723019342e-11	0.0001614370105733	0.482563488398283	0.6660745428039649	0.0711101561453952	0.1948880757424226	0.9899869633588536	0.989696254268306	0.7328020510389703
ADSS	5.454687467097809	5.02637247505778	0.0868251717156307	-0.2292745254162939	0.189222220914643	0.789637605673758	8.90633806918967	0.2402214885216989	-0.407908106938822	0.574395507123119	2.2949801086458304	4.80318750568648e-10	0.81172385325195	0.6863293172574151	0.570245840267093	0.0288259930939631	0.9567112465340812	0.999445501194379	0.9854861736777104	0.6713199897949733
TIMP2	7.19811761550877	6.4766908355732	0.173688294961623	0.5661778639122621	0.395711170501385	0.21901719945629	15.3105524953278	0.6370068838116291	1.35406175656012	1.60519216825245	0.838368571646235	4.212457365710269e-16	0.5288076527082971	0.185722768437246	0.119088259440304	0.408256464847226	0.8659532049142981	0.973380875356512	0.942802759319107	0.9131157726284032
RFC1	5.12336798196033	5.172614949049031	-0.216666604343006	0.1850639220129849	0.157126230639969	-0.355927799919491	9.031720739340098	-0.58985893984823	0.3144821837384109	0.482206195143479	-0.969265640621112	2.57641599972968e-10	0.559427590271422	0.755196168105819	0.632941493232764	0.339682086459807	0.8725981441684145	0.999445501194379	0.9886107716301452	0.8918558368797852
TBC1D23	3.93402628949175	3.2223400281406898	0.641565355395692	0.3361421576860939	0.452817207769461	0.184287889706797	5.27504379972667	1.72904918720615	0.534865175842376	1.2894745014328202	0.480350351412517	8.926248285521609e-06	0.0934382429769821	0.596440477631348	0.2064758204721389	0.634245880408299	0.5741586790881318	0.9935000908415004	0.959193156194304	0.9605412393391584
CUL3	4.705095087645691	5.223904078400429	-0.426035370269519	0.0026201044695802	-0.0490731645576438	-0.456877995206529	8.529787833561551	-1.0926888175596	0.0043832404388589	-0.137555077598415	-1.22414986951484	1.2532154235337702e-09	0.2826959694761419	0.9965318785979748	0.891503118358645	0.230400219801532	0.7411614536524758	0.9994622874687888	0.9982994141482892	0.8494630581871179
ZZZ3	3.88624235320467	3.62505700746446	0.143564526148639	0.6480603513292541	-0.327336452468187	-0.0329770332923421	6.49718618229048	0.415554969778976	1.12253359234628	-1.02226238498754	-0.0933601336949126	2.5938563038059697e-07	0.68050915770436	0.269987772682233	0.314323201579945	0.926199554004305	0.9172330722321026	0.9826285604731948	0.9686151917695548	0.9946414658668652
TUBG2	2.78831470444604	2.69819950094154	0.7582307576487199	0.198916942284356	-0.0215871072962927	-0.6031769761528709	4.21265637027202	1.93572748189482	0.301297004502895	-0.0578724402667951	-1.47674401937657	0.0001920047973563	0.061778087107062	0.7651372635571421	0.954210115525105	0.149518613757675	0.5306432605523258	0.999445501194379	0.9990207425557568	0.7969839469847944
RPL26L1	5.5704900782797	4.95715656722566	0.299493926783164	0.779018127330079	0.266168155067588	-0.200278515690703	8.74544670889467	0.841786057536721	1.45969480658847	0.8117438117255581	-0.60675267499222	1.4279216393956702e-09	0.406333164920576	0.1558210261116869	0.423068159430012	0.5488798512926311	0.8084541183013141	0.973380875356512	0.9854861736777104	0.9456166908401744
NSUN2	4.29446454225058	4.9604690691426505	-0.3629941885605879	-0.421250859291015	0.105553679210754	-0.763755064856828	8.40885453918867	-0.966522715945762	-0.687698210238173	0.31077836147088	-2.00145637777873	1.31251339963679e-09	0.341031014871921	0.4965976478374149	0.7579844986208779	0.0538832836753067	0.774492114172248	0.9899869633588536	0.9943036379668032	0.7113145525299968
FBXO42	4.06856337198087	3.86216824756376	-0.2876697378298419	-0.0048251678679057	0.39842018026119	-0.227205387695521	6.23705100764636	-0.7074381837208821	-0.0080523880708311	1.10894623319878	-0.6026009943328521	6.705038248702779e-07	0.484434669924514	0.993628584805954	0.275799938825491	0.5512611722708111	0.8479130103144166	0.999445501194379	0.9661538331421348	0.9456166908401744
MFAP3	2.69644433124702	2.01454833268824	0.8316179177502281	0.620706009707041	0.3117133682554519	-0.477957770057364	2.7277014448791004	1.82257122286821	0.8815913279069191	0.7178295371735292	-1.0787996954853198	0.010678409077283	0.0779302182409766	0.3853900693533429	0.478111069412298	0.28932676064613	0.551506159859219	0.9848729175838418	0.9854861736777104	0.8689482093992899
MRI1	3.58795881032285	3.30386480356742	0.193224363104092	0.6470054892599449	0.0769138687550896	-0.484503173477897	5.33305224441577	0.5008189823740129	1.01482624271062	0.216207205470762	-1.2253076938098102	7.538937704853959e-06	0.619926055991669	0.317800695262008	0.8301985989826751	0.2294018295724469	0.8936948408306528	0.9826472663642204	0.9946877723260606	0.8475800895165116
METTL1	3.3692285150824	3.19771646117696	-0.311121875115764	-0.314873239676654	0.201762430508432	0.7708745783178471	5.19505738326865	-0.7900451675929471	-0.512312467479232	0.5594134377857399	2.02288835489364	1.186642647306e-05	0.435387143585369	0.6122059628179829	0.5800498393768171	0.0518021182100492	0.8215262455903376	0.9949447701582336	0.9854861736777104	0.7080999259329149
AGA	4.12948632406989	3.7491824745449	0.062053705124245	0.229766629534515	0.175702708946761	0.237682036775934	5.89408310692865	0.1554949919699369	0.348789492000064	0.482841107189267	0.5871535670278311	1.4751978094126102e-06	0.877407840512912	0.7295319160502091	0.632495516835095	0.5612208141990589	0.9708288704208214	0.999445501194379	0.9886107716301452	0.9456166908401744
PI4K2B	3.2703801154033703	3.67823882092714	0.3815997925466249	-0.804834141167931	0.0477079782979591	-0.124717273846721	6.44258959283926	1.0752918674095602	-1.47778868368399	0.141466420183079	-0.363458066679901	4.84628570927435e-07	0.2904367125707739	0.150204176188678	0.888393991586845	0.718800100884932	0.7446331909258116	0.973380875356512	0.9982994141482892	0.9734407205658226
BOD1L1	5.26945894298893	5.21281848061228	-0.643391986038071	0.249802246161217	0.088225496841807	-0.152105613684353	8.10241880926805	-1.49552622385018	0.4048041302972329	0.2378899151076569	-0.389130440102826	4.3427527172881205e-09	0.144671842245068	0.688511521957494	0.8135012207714759	0.6999378235627071	0.630221106730634	0.999445501194379	0.9946877723260606	0.970428810186782
MAT2B	5.274247040755911	5.49033974025929	-0.570782153132211	-0.18224656687036	0.283082147150685	0.0919958507919211	8.78091239311606	-1.40522753506696	-0.282945536859025	0.7967255774141501	0.228783704570983	4.93308365301078e-10	0.169588059575274	0.779040917371245	0.431482182018664	0.8204928826300121	0.6545957972232838	0.999445501194379	0.9854861736777104	0.98476975839112
TRIO	4.298680859988139	3.7501192273979	-0.611567538709085	0.8748281364283891	0.452250447452496	-0.123945741758685	6.69759082599634	-1.6918070765863895	1.54126219306416	1.4282888260410902	-0.345025007032001	1.46418161577174e-07	0.1004002711695309	0.133084916156506	0.162896988197039	0.732333182543427	0.5880039438133391	0.973380875356512	0.9496995898442976	0.976596662808166
VCAN	7.173529457942919	6.95249681428136	-0.317507219825306	-0.455184671076428	0.974163286671788	0.331841549833368	7.97173953073724	-0.5725115759328199	-0.5126439971064221	1.94747798913888	0.594131694386835	4.237571125310321e-09	0.570976334882664	0.611721101784737	0.0602970755339296	0.556601390804201	0.874774093024197	0.9949447701582336	0.9423894474474528	0.9456166908401744
CLEC16A	3.3113833801233303	2.94539513902993	0.185299516014018	0.0691889430487007	0.547441779504474	-0.113620317200134	5.10613492046112	0.505908574096286	0.118641527000374	1.6285677637197802	-0.31227881729471	1.55823555395905e-05	0.6168757140659351	0.9063559058633042	0.114800413395059	0.7569283597721741	0.8932180604815284	0.999445501194379	0.942802759319107	0.9779469968275764
MSR1	7.720511913704509	7.74431276294713	-0.467194880350497	0.249384421376311	0.0295024294521972	0.221642515995078	18.8889197954199	-1.86683242582733	0.6664283506966561	0.1253454036493259	0.945241294496314	1.8088205288028202e-17	0.0714767348407462	0.51033224436213	0.901034350983768	0.352130980409751	0.544240090456352	0.9899869633588536	0.9982994141482892	0.8938937069438918
SKIV2L2	4.40621017960078	4.037772309168711	-0.766386343507523	0.7849835469256892	0.264957506981095	-0.0386004360652329	7.59223981216225	-2.21516887232639	1.4469286141355802	0.880639459817688	-0.11287138424623	1.19461282979541e-08	0.0339871923505301	0.157642624977493	0.385079408577302	0.91083764739429	0.4962261710702003	0.973380875356512	0.9854861736777104	0.9927710378824788
ZFYVE16	5.27963572168428	5.03714547326448	0.248868503151686	0.39361555750069	-0.32102119893252	0.272798947532798	7.79259196855088	0.617726534640223	0.588032766332242	-0.8696858807146031	0.6733035256117609	6.897212254974809e-09	0.541127142570313	0.560637728056102	0.390949044788765	0.5055883134722939	0.8688244897919105	0.9933292345516492	0.9854861736777104	0.9374796377131872
FAM65A	4.76604646622712	4.89817469717961	-0.548014902867355	-0.210740515949657	-0.0921932041144312	0.488341986094757	8.829031495235	-1.52785800434735	-0.3676667443191529	-0.2914515392661789	1.3819920186144798	5.34527907891464e-10	0.139562328931126	0.71565472813872	0.7728994874626941	0.176821379630318	0.6256978838748669	0.999445501194379	0.9943036379668032	0.8095425364962997
PNKP	4.99021603651967	4.68107105858573	0.473667416520496	-0.0067889202777267	0.0552889806601993	0.271347692378254	8.1275868989959	1.31547368474465	-0.0121716319519656	0.162738061456841	0.785988672746113	4.577631625642671e-09	0.197749167884267	0.9903729641400628	0.8717849232062709	0.43801061621081	0.6779420066791579	0.999445501194379	0.9964594093180512	0.918428762420594
PHLPP2	2.26486056637488	2.76980344991546	0.51953196397597	-0.414038970579842	-0.7070189404766422	-0.046094002433064	3.56768325434446	1.07624426768538	-0.531172386928782	-1.5244474579667602	-0.0949264855255157	0.0011951787469269	0.29004466237161	0.599355063808347	0.138219348714272	0.924981738125322	0.7446331909258116	0.9935000908415004	0.942802759319107	0.9944849052357624
SPDL1	2.854070364102149	2.87301298157289	0.5734147040377751	0.3351402922442659	-0.6762046699687401	-0.2450925323718169	3.75840377635125	1.2216826110196202	0.421343688755928	-1.51633480102687	-0.503238112765089	0.0006868781047529	0.230751586531574	0.67632097238968	0.13925212191189	0.618243422504865	0.7055254290477094	0.999445501194379	0.942802759319107	0.956404360662056
STAU2	3.821918640302101	2.89410774419066	0.0118581137273872	1.36940945479762	-0.0758084150959956	0.1881038432310479	5.17422301549626	0.0338277451499032	2.38872176034169	-0.237715426051113	0.530157957573338	1.19713593804415e-05	0.9732246394052392	0.0229750653363752	0.813617313611097	0.599662221846788	0.9950916577337384	0.9635219953541508	0.9946877723260606	0.9532137309301938
PQLC2	3.30739239928384	2.11593880035694	0.296825146405302	0.623215620201046	0.7214885300290629	0.550710096774542	2.63372837772358	0.599091292511899	0.7579082529812321	1.57175607823459	1.08676288507286	0.0129013935786021	0.5533300482994089	0.4540515779165689	0.125843675007806	0.285260237155638	0.871488937448039	0.9868392203124692	0.942802759319107	0.8663093216867888
CTNS	4.1035604117600695	4.35245662076879	-0.344475072436458	-0.0528274197206679	0.162044027671227	-0.3774075409705301	9.703209817516962	-1.19598244945155	-0.115151511525049	0.6263541908810649	-1.32120206020078	6.739234096978639e-11	0.242261899061358	0.909074555959973	0.536153531571336	0.196115488600483	0.7159520521332459	0.999445501194379	0.9854861736777104	0.8245715818458156
PHF23	4.5253699944187495	3.7041150740825897	0.380009647951217	0.8460375230653492	0.4865179858636839	-0.0401723306068369	5.5041313331055095	0.897003828230768	1.2683706167426398	1.24901849468779	-0.0967462985373483	4.776350692648079e-06	0.376723021229045	0.214339307591925	0.221712067862349	0.923551383131758	0.7954388817045622	0.9753751327969646	0.959193156194304	0.9942914890737652
INPP4A	3.872892748055581	3.86248161843138	-0.20838121889354	0.4975383848757879	-0.291658359463094	-0.0859244128812259	6.02191752411355	-0.513137606455172	0.7472188059606379	-0.7949153593923209	-0.209476762007149	1.0187317033085e-06	0.611379700851431	0.460387158490342	0.4325193286640519	0.835403987952654	0.8915807625621665	0.9889507162015015	0.9854861736777104	0.9862625268995112
PSMA4	7.123750651340799	7.56548673797235	0.327798157240076	-0.173913846588759	-0.14088530508452	-0.2266102126622639	17.046738194909	1.2954611355131	-0.438859728632073	-0.5511956228736861	-0.9293063751161752	6.993386535733449e-16	0.2048594758781939	0.6639716427582479	0.585329798265704	0.36015705428577	0.6803388083162456	0.9991485087400762	0.9854861736777104	0.8947770325266814
LSG1	3.856728800259	3.34217247828512	0.587230984848721	-0.270476933320693	0.4910108530537729	0.3804236122639	4.51683179488908	1.30680743770671	-0.396888929160253	1.1635110556426498	0.9006893817496351	0.000119671560771	0.201066103218961	0.6944392139780889	0.253234600379855	0.3750920959263409	0.6786743059531455	0.999445501194379	0.9644686486873107	0.900868438371527
PARP3	2.6042697022097	3.39384624768386	0.409797851939055	-0.3741885645125229	-0.625383399405921	-0.89815006278112	5.16005975246018	0.989160749544608	-0.5666126201710849	-1.5958311377406	-2.17177570706052	1.36244143449232e-05	0.330138374467226	0.5752295287191851	0.121073885039643	0.0376262518788975	0.7677251691182703	0.9935000908415004	0.942802759319107	0.6843477353561954
THAP3	3.29812260760232	2.95324623881521	0.223973841194474	0.140189133031102	0.630661354150129	-0.4011341602887299	4.20280083014001	0.512708474427124	0.193984546903051	1.5517500236351398	-0.889967882614048	0.0001974575743964	0.611676501545559	0.847414173212547	0.130557192818855	0.380125361174624	0.8915807625621665	0.999445501194379	0.942802759319107	0.9044267697088793
TDP1	3.3692285150824	3.64720633851897	0.4028799118665471	-0.109392788394148	-0.128624865550556	-0.5003686980719331	6.65262838258042	1.19097300765002	-0.1921854184840729	-0.404330726100825	-1.42919798433099	1.66413024236162e-07	0.242423705089595	0.848811397163734	0.688659365403222	0.16263753503748	0.7159520521332459	0.999445501194379	0.989696254268306	0.8044379221188955
AIFM2	3.19690482319583	3.3634348090280404	0.178390188758962	-0.8031698791259101	0.4398661196740909	0.0382071542347887	4.6449547429619695	0.3980923771822429	-1.07201147845297	1.04868296425714	0.0827047923831349	5.56021009780714e-05	0.6932056900512441	0.291733452675917	0.302180239004682	0.934601458591524	0.9196479253546002	0.9826472663642204	0.9683451301348598	0.9957537699449968
SPATA7	2.97278164579888	2.77978402827751	0.29571887348233	0.70817698408622	-0.330430069727603	-0.357867745452887	3.5512834387074306	0.617737642454799	0.971219379262664	-0.728311117497766	-0.7768771924075609	0.0015327605092232	0.5414196095722971	0.340132755914101	0.471719659453886	0.4436776237222439	0.869081916908264	0.9826472663642204	0.9854861736777104	0.9208185590699524
MED17	3.9789058482489	4.0456244974854	-0.446066528206812	0.4533894263611379	-0.426236760810385	-0.015675082001051	7.00977763033589	-1.19892509325259	0.7644869626015041	-1.28763453417628	-0.0427879389631923	7.03850806963969e-08	0.241854282747073	0.4505526393161779	0.208675093920568	0.966146050278024	0.7156623805264265	0.9868392203124692	0.959193156194304	0.99774526532432
RETSAT	3.37680844149299	2.692946279533	0.190262614149706	1.00168075500803	0.111998319073473	-0.118435746583836	6.38587641025708	0.723804263526846	2.3125369867898	0.463260850926056	-0.440888494159729	3.56851450289191e-07	0.4744443657952139	0.0273341457203478	0.64631284130485	0.662258122562975	0.8425344872615356	0.9635219953541508	0.9886107716301452	0.9633994659177036
CAPG	9.21765226499308	9.57266140002603	0.0581947539369568	-0.5337697043725921	-0.224311824682996	-0.133848041817861	24.455243353706603	0.281060194952681	-1.74746851074169	-1.1393950290212	-0.7042516247949229	3.64723811043408e-13	0.780676201418917	0.0915426862763453	0.263461668801251	0.487022693626796	0.949660875685266	0.973380875356512	0.9644686486873107	0.929774685426166
AP2S1	9.03989322527136	9.4093331362134	0.1060651033729299	-0.7186747278319201	0.132318922222556	-0.0301282335052979	25.053036656219803	0.4993179230956009	-2.24685792656854	0.638502464778978	-0.150808573721963	5.74511948050951e-15	0.621401604037714	0.0331562693321984	0.527816549571371	0.8812307305140791	0.8945354527541488	0.9635219953541508	0.9854861736777104	0.9907580753264396
ADAM28	5.0784213385025	6.70689126241325	-0.2239744106055169	-0.91608567873761	-1.37822487475486	-0.429159509418692	10.6392535972422	-0.551159110126981	-1.44806120676707	-3.69388482955126	-1.10734463934962	3.0146953333539094e-11	0.58535972243437	0.15946146804899	0.0009475978470153	0.277497218979825	0.8794491674370961	0.973380875356512	0.5274329616487166	0.8626358675463311
DCUN1D1	4.837259582345509	4.450505709512349	0.0370656444562861	0.791779597291798	0.0191405014651745	-0.0131655664978246	9.00092665883591	0.119767432831704	1.6434749744923898	0.0663218593665661	-0.0440194485590649	3.24324051689138e-10	0.905416237657789	0.1106570086310019	0.947559418019814	0.9651738488686672	0.9794796664630764	0.973380875356512	0.9990207425557568	0.99774526532432
JADE2	3.77039716010198	4.38320058584292	0.1076130613725219	-0.2969619054917889	0.0017355277059065	-0.84685556194763	7.20389851434334	0.278180625156627	-0.4898363672425739	0.0048556399766278	-2.24384927229482	5.88291316398247e-08	0.782720149574042	0.62823249574064	0.996162397722113	0.0328305782625348	0.9511233167840012	0.9962753113585844	0.999887119935366	0.6797176767344109
LCP2	7.04459355332577	7.2365224381241395	-0.5724875374512479	-0.2646724151432589	-0.3708547665411389	0.649408440245599	14.262422818415502	-1.72192178692946	-0.5386642136230599	-1.24892203279258	2.12049951832344	1.1342419894414201e-14	0.0947727190830893	0.594354544982911	0.221117124223513	0.0425973091587849	0.5757927015453206	0.9935000908415004	0.959193156194304	0.6970957659929783
TRIT1	2.95341833095736	2.833325041514	-0.0343998811603281	0.482455321946178	-0.54973113051593	0.110605073621524	4.21165544326968	-0.082240455878164	0.6901702754285329	-1.4069828382538998	0.256860033336915	0.0001925517557405	0.934967775984874	0.495062668209815	0.16907129381209	0.798931193890023	0.985611582909161	0.9899869633588536	0.9542665122208268	0.982762727207826
ADRB1	2.74318358557286	2.9163750468949803	1.1491764840511	-0.311703607514225	-0.300976556946126	-0.3462014124495919	3.9431950505544	2.52601469890465	-0.423132748812399	-0.6802511514261779	-0.7590164283870791	0.0004297968060501	0.0167593712310717	0.675292662907673	0.501733399457478	0.453537742723141	0.4518546615518889	0.999445501194379	0.9854861736777104	0.9248547631423348
CUL7	2.8608687091561	3.12529412098054	0.714300308843372	-0.495446900167541	-0.4010276466832	-0.0133852939046692	3.81878795537827	1.40345620666987	-0.610025291272504	-0.820611162913273	-0.0265968809569857	0.0006645136129288	0.170209928799555	0.5474292745971611	0.419241028289451	0.9789628963477288	0.6560861936968998	0.992908157581789	0.9854861736777104	0.99774526532432
CTNNA1	6.47242946878366	6.22076869082472	-0.189857484358893	0.0484229105181858	0.177468870119534	0.123645864075631	12.595865471524196	-0.766356333014277	0.13488211989434	0.7518313836170449	0.548906075633602	1.4206550516978198e-07	0.449985139953346	0.893709726453473	0.4581355924172129	0.587552754855722	0.8293434731722927	0.999445501194379	0.9854861736777104	0.9500738258152034
PHKA2	3.1897225570977903	2.22974176731952	-0.404013647026669	1.12019235591546	-0.0232793142349583	0.510821356897192	3.17122148880131	-0.8885974633012621	1.60470070366068	-0.0568406700129008	1.17263227900025	0.0033924768905966	0.38090281074425	0.1193047141551159	0.9550473126733208	0.250035794594571	0.7968821817712819	0.973380875356512	0.9990207425557568	0.8525944879503664
CNTLN	4.28023323594622	4.740857435262201	-0.0771455355998571	0.5272873737032121	-0.946403195633534	-0.641134833370834	8.295840297683151	-0.2151220427305369	0.884372138979419	-2.880166112083109	-1.75931133613801	1.7730193972982502e-09	0.831037353164602	0.3830921516792349	0.0070354898600653	0.0880839318872707	0.9630551546354726	0.9848729175838418	0.9423894474474528	0.7504009937877973
HSPA5	8.37596684399667	7.75327804577053	-0.0498490534550634	-0.4341617378563039	0.902449306927506	1.01204470820977	8.886714261703151	-0.0902721552909164	-0.503541358985831	1.7570011756115	1.88121859061185	5.655460650951131e-10	0.9286930752114548	0.618506680118686	0.0906235139412558	0.0696702838281782	0.98459155364323	0.9962753113585844	0.9423894474474528	0.7328020510389703
GEMIN8	2.79914005389425	2.90957784718032	0.890243397322151	-0.348561664507221	0.0860559130034684	-0.4671353966996939	3.85346040210938	1.9076028314877096	-0.4626822338738869	0.191422415068143	-0.998794198203647	0.0005780568989443	0.0660443534273259	0.647417721498776	0.849755723573557	0.325902699342953	0.5374310982112513	0.9973032949086116	0.9946877723260606	0.8862818232991212
OFD1	4.18752241971414	4.38084169065566	-0.312182774956736	0.812690874479433	-0.597974522575843	-0.5247838538009221	6.356880264622281	-0.7020985800819829	1.1737242043503102	-1.49456114575966	-1.22308979965794	4.32733433810345e-07	0.487837824306269	0.2497706117834939	0.145718319073278	0.230632005358773	0.8491385233649588	0.9812729850239938	0.9445500537163232	0.8494630581871179
WDR37	4.01132688502696	3.99196568104824	-0.7462708374133041	0.614609991665092	-0.233025880450417	-0.100392882014979	8.670216502450652	-2.4984726510987003	1.29558545375848	-0.89091150733964	-0.33845362680439	6.58800532789477e-10	0.0178014673515513	0.204386594496121	0.3796265246097879	0.7372320872655541	0.4548880967222766	0.973380875356512	0.9854861736777104	0.976596662808166
YTHDC2	4.527945234810559	4.7923205343167	-0.1356338489301159	-0.490685223091014	-0.164591145760554	0.341901122822298	6.8471120893691095	-0.307896793711947	-0.6727349739152371	-0.410591796927905	0.7671008028219191	9.57821623876812e-08	0.760156100762229	0.505945255117776	0.684108296597278	0.4486446060473379	0.9430381992133006	0.9899869633588536	0.989696254268306	0.9238455152914988
CTPS2	2.56733223767302	2.46566677039077	0.6799798902937799	0.42361995520656	-0.6453265026502291	-0.169349703941686	3.71447094671666	1.64496219979526	0.6288953839273029	-1.6420087266037398	-0.405722923019742	0.0007989482623737	0.110935485369291	0.5342609372349779	0.11182048306488	0.687693839516677	0.6026261050893099	0.9902341133076372	0.942802759319107	0.9673147576673644
ATP6V1H	5.13332090373601	4.9960516645972906	0.217499749849714	-0.437218962450193	0.258152582613048	0.455871095246993	9.29283402265086	0.6454106316182571	-0.8375585198835501	0.81666558076645	1.4212498066946	3.47097123166267e-10	0.523281635396515	0.4097306716580849	0.420738160444044	0.166079830440965	0.8640123353951357	0.9848729175838418	0.9854861736777104	0.8044379221188955
POLR2B	5.08434212904695	5.560841002571981	-0.429248004063998	0.0896678139885569	-0.290894906871839	-0.427568578795241	10.7157322640929	-1.28382674871326	0.166975369109473	-0.983052908974638	-1.27859692136478	4.067883347546021e-12	0.208421091235091	0.8684401155880842	0.332956063041344	0.2102347931787969	0.6829978179655676	0.999445501194379	0.974730338482748	0.8316106672755418
FAM214A	3.28695034864286	3.82871300088525	0.129501101239964	-0.287780879118477	-0.284792867734943	-0.644284299219509	5.10245137682796	0.270963739171335	-0.377513770588509	-0.644843996772545	-1.35814644875411	1.5685564853497197e-05	0.788259547425777	0.70840247270172	0.524045094506574	0.1841410671890679	0.952173200168438	0.999445501194379	0.9854861736777104	0.8238980546417624
ARAP2	4.2132575605256095	3.6630307071872097	-0.516224689416014	1.0384021115991802	0.0764225389270174	0.0545145536508925	7.41990029364247	-1.61918727981678	2.06656608604198	0.272630827218937	0.173213459148699	2.15218176986458e-08	0.1175954407014519	0.0472457136521688	0.787092909972635	0.863602662427562	0.6073139229271164	0.9635219953541508	0.9946877723260606	0.9894188467690666
TPR	6.139341764735089	6.43642700600322	-0.110106441187845	0.0399548641944309	-0.408599297272312	-0.2254986711964469	18.3208307716053	-0.482558404686563	0.117355969048994	-1.99910059045241	-1.0696783075342902	5.59145058482583e-18	0.6327095935340771	0.907366553456942	0.0543385149949676	0.293247656740372	0.9001248133187508	0.999445501194379	0.9423894474474528	0.8703113914252834
KIAA0556	2.82327748081543	2.4338285449150803	0.439764663912183	-0.0051132267456628	0.184611506356245	0.194386453791321	2.78041958397933	0.819009336801681	-0.0056517983966249	0.363569191704071	0.350084249657591	0.0090189823533412	0.418839070992264	0.995525629273444	0.71857074442586	0.728569318875043	0.8147072047960856	0.999445501194379	0.991153486928192	0.9761567672818664
DTNBP1	4.46757793189927	3.12751267550168	0.311080623217264	1.14999727279963	0.4317018125673499	0.703434954051232	4.721104515419349	0.7411666498591422	1.74695256768783	1.12429166105285	1.72682439936537	4.585585736126429e-05	0.4643315087774229	0.0912036783432578	0.270583137418578	0.0942716374281472	0.8376586875441895	0.973380875356512	0.9647509700547012	0.7549907703789255
C12orf4	3.58625720805588	4.34722960117936	0.0916432517994999	-0.681690081072463	-0.4741782900592339	-0.215390046906833	7.55920840366905	0.256450199032866	-1.13128957179738	-1.42048733245824	-0.5860511749077719	1.3084307164528998e-08	0.799244825816905	0.266340472989905	0.165136816038557	0.5619523561304061	0.954017949138398	0.9826285604731948	0.9496995898442976	0.9456166908401744
SCML1	4.4071404827564	4.02212208059592	-1.00101292253253	0.215194922877462	0.0937654784956442	0.992273585829609	7.68184277406713	-2.85009046025238	0.4222062529607089	0.3086256215319519	3.08714978777316	1.59441457544368e-08	0.0075978576869802	0.67622918943202	0.7597209345393421	0.0044913242923048	0.4345079684251121	0.999445501194379	0.9943036379668032	0.5652867964959535
WWC3	3.6096023799496297	4.79578600766183	-0.0303756785406398	-0.5579588444493621	-0.8492846461294359	-0.7326406959242779	6.61625466703164	-0.0661437985137839	-0.7685884828228471	-1.97735622210218	-1.63187555319188	2.46303162471275e-07	0.947677453253476	0.448380089298095	0.0574968722735117	0.113091045017387	0.9882546906464384	0.9868392203124692	0.9423894474474528	0.7784360816874804
ARHGAP6	4.65494000505422	4.561991027276751	-0.637882496265336	1.1738187869493202	-0.389621271021529	-0.7428063794507521	6.636901014716071	-1.3863172224116698	1.7516406221136298	-0.983247019470242	-1.7492568498018102	2.01572043643952e-07	0.1752346188646059	0.0901161723440994	0.33306956926515	0.0904864403190636	0.6565779779073255	0.973380875356512	0.974730338482748	0.7517492850899724
MAP4	5.456928290209941	6.46803413025805	-0.800532548713528	-0.8701751198436201	-0.0894133794576583	-0.291798394808988	16.9776130969242	-3.18061248122756	-2.18570990547335	-0.410515330852175	-1.1680936731681202	1.45288279498706e-17	0.0032576400232005	0.0362682729874711	0.684163806527318	0.251398413354619	0.3961787115169158	0.9635219953541508	0.989696254268306	0.8525944879503664
GOPC	4.39795233818331	4.16061310046769	-0.0692476712712774	0.323931438962983	0.0858104755019359	0.0329590062874379	6.96077542296474	-0.182365599586441	0.531191513029226	0.250325538156887	0.0873666581278047	8.193757414862059e-08	0.856794372872927	0.5991778688645529	0.804255674284731	0.930944027387048	0.969193675319726	0.9935000908415004	0.9946877723260606	0.9955495640827484
USP28	3.13025320263815	2.6922203635489	-0.0878421030582764	0.3337721786123129	0.157004754385556	0.221889855362112	4.7226781897014005	-0.246124628862545	0.5670625721446011	0.47892118706068	0.6100610214377211	4.44160663465235e-05	0.8071576857361721	0.5746283221003111	0.635251186267569	0.546129660908097	0.9562855802110752	0.9935000908415004	0.9886107716301452	0.945051357877963
HDAC9	4.200387025958309	4.230314688463831	0.45004354193536	-0.302697844631964	-0.199283239264787	-0.0628944271857425	4.8133273341750895	0.8038813302562241	-0.3584314520691899	-0.388874903991257	-0.119723098425515	4.01611364282367e-05	0.427447766933103	0.7225581949971929	0.6999525321853629	0.905487392604707	0.817024131438754	0.999445501194379	0.9903407624699528	0.9926928735603724
TSPAN17	3.77491469759208	4.68304019644496	-0.419043864050439	-1.15660425211872	-0.304182092166631	0.219090332484236	8.94622576582902	-1.26557136170376	-2.1026291578861698	-1.00435062334145	0.648711021685509	3.21202442141616e-10	0.214804019453612	0.0434538877446617	0.3227442488327059	0.5211538211117961	0.6891061511693397	0.9635219953541508	0.9719529849780942	0.9381768393502498
NOP16	4.33517078396727	4.55491891431607	-0.484609327116009	-0.516792525745693	-0.0495598402005753	0.504375454163662	5.754996208143541	-0.963992022265647	-0.629911090431692	-0.109776939928888	0.998941739876368	2.20874740828549e-06	0.342278753687838	0.533225127098194	0.91327184315896	0.325317217514169	0.776127330720846	0.9902341133076372	0.9982994141482892	0.8862818232991212
CC2D2A	2.78451720567288	2.6885620350093697	0.8526987809919431	0.9710579006012492	-0.8262463563821558	-0.8528824171461751	3.97485355802008	2.02523157044525	1.42920072373645	-2.07005184760261	-2.02761696852024	0.0003947761441919	0.0518321893779262	0.163619146620479	0.047820557530089	0.0512541398580754	0.5164681538367989	0.973380875356512	0.9423894474474528	0.7080999259329149
RRM2B	4.51251992837359	4.49122168548817	0.2447327992126619	0.363041084583815	-0.542770335133153	0.03445794652745	8.68566267412844	0.7538082707156349	0.6870316485036441	-1.80877584826915	0.1071430217176469	7.875742357688588e-10	0.4575296957578529	0.497436982964597	0.0818405489110339	0.9153627687134308	0.8330517495432656	0.9899869633588536	0.9423894474474528	0.9933533185141268
ZNF800	4.86611695978164	4.76799831858653	-0.847367603534973	0.636344520894366	-0.170008813176885	0.0643906255176466	10.5073932609539	-2.81043130593502	1.3806102706943402	-0.659079004712442	0.222584986418983	9.726969699654607e-12	0.0093075025772994	0.177581619568683	0.515477146412829	0.8253599249518259	0.4421765311864807	0.973380875356512	0.9854861736777104	0.98476975839112
SNX29	5.25567771120025	4.68794527972122	0.0498802430963992	0.537666996799264	0.504741742914609	-0.165556534816271	7.087145240630551	0.117446270604096	0.8566914430817769	1.31929786852964	-0.419208121361787	7.09213382073224e-08	0.90725598014524	0.3987023294375139	0.1966354209498689	0.6781525876230261	0.9800519642782636	0.9848729175838418	0.959193156194304	0.9643570471969586
MRPS10	4.97837686946313	4.6864406120215705	-0.162874547932873	0.662222491722416	0.227054798668177	-0.3997690811518429	8.86362130978219	-0.483373183676553	1.22907108811275	0.756665199930702	-1.1843919801721898	3.9782948657576696e-10	0.6321218822086949	0.228006808124942	0.454785673577551	0.2449806894693119	0.9001248133187508	0.9812729850239938	0.9854861736777104	0.8525944879503664
RSF1	5.538874413712231	5.924825475405941	-0.592889666510657	0.535912992916341	-0.253595973125582	-0.722074822654221	10.4388708821727	-1.59708053413471	0.921542488317898	-0.787957555634852	-1.9660920159229696	7.84468748994949e-12	0.1200772242071509	0.363663240077253	0.436519783373179	0.0580140821975339	0.6075879765118264	0.9848729175838418	0.9854861736777104	0.7277938862146858
VPS13D	3.94262436082901	4.05878875746551	-0.244559950988996	-0.1735940335189369	0.173664724511554	-0.0623564003881881	6.3012966644435	-0.600272861390286	-0.260380728148363	0.470374300284941	-0.151104841740431	4.55012935909228e-07	0.552552145465135	0.796238333542172	0.6412779114036279	0.880841569615958	0.871488937448039	0.999445501194379	0.9886107716301452	0.9907580753264396
CELF2	7.117321289129451	7.50862087738485	-0.2980659284091599	-0.592139151672165	-0.088314557559836	0.349309715537245	17.635567258353397	-1.08490960769434	-1.43602723889539	-0.3542320279633599	1.36650585738821	2.9858004562151803e-17	0.28608546674013	0.161691685470201	0.72557572617326	0.182029670684058	0.7423551085666964	0.973380875356512	0.99273219910151	0.8193911419550884
FAM120A	6.317263364023889	6.1491677274983605	0.221668055611439	-0.0483917148118452	0.490857836141085	-0.05206562300668	10.4898386660706	0.5965918379439971	-0.0836148165648588	1.43696153646733	-0.1444790091772539	9.77756055384733e-12	0.55512828557522	0.933912801725823	0.161679739572089	0.8860697384138521	0.871488937448039	0.999445501194379	0.9496995898442976	0.9907996121164552
R3HDM1	4.06430714135354	3.4736884840982403	-0.168001028478816	1.08236998617785	0.191942355965374	-0.464680237317737	5.31546108970972	-0.465257281201312	2.01842255999163	0.569945705223137	-1.3881439386707	4.9434576463569e-05	0.645252922770122	0.0532307919742168	0.5728694473960179	0.1759282610861139	0.904085026592448	0.966912556603734	0.9854861736777104	0.8095425364962997
COL9A2	2.822058889206549	3.63891328083169	0.507459983280661	0.10966633225922	-1.55659888592396	-0.6477187526266701	4.80566439282525	1.09662879867479	0.137996951827662	-3.50236308999846	-1.3406809911088202	3.4929618408107e-05	0.280988034493787	0.891107534994477	0.0013838410622883	0.189464587618873	0.7387596271282791	0.999445501194379	0.6077938676483129	0.8242452041023104
ERCC8	3.23817339829648	2.15370306122023	0.3783590399090639	0.901908773298148	0.6689544286416479	0.0072508978765167	3.58828637166559	1.00375502566744	1.53944802644532	1.89545388707806	0.0196835932922205	0.0011428264044391	0.323033446357353	0.1350074176743209	0.0680609001299427	0.984428180801923	0.7635249764438191	0.973380875356512	0.9423894474474528	0.99774526532432
ADAMTS6	2.4486209559763	1.83153365881753	0.7661673595252042	0.637554998474367	0.311514716073294	-0.435001114146877	2.08891274816492	1.40156396882901	0.7466403558200819	0.598734031396423	-0.8081384502170992	0.0454107395662547	0.170704675879931	0.461763077440589	0.5538244245072679	0.425527225959241	0.6564039577428907	0.9889507162015015	0.9854861736777104	0.9177900070177946
H6PD	4.16164365442984	4.8314564081250095	-0.106485668389783	-0.5909651190769261	0.0710806405379519	-0.4290548700448039	6.628874457254731	-0.249481142533582	-0.916140690791685	0.173481100183153	-1.04524451960287	1.14895527776498e-06	0.80472442600631	0.367450536268271	0.8633772990825899	0.304672860481453	0.9554036495501508	0.9848729175838418	0.995583995645248	0.8742404492066949
VAMP3	6.26838584783652	6.55572171713901	-0.178362922615678	-0.460083179801816	0.132152668120449	0.131579687603513	18.4059093838378	-0.783603550199179	-1.24862888596045	0.649068253314071	0.5790017170866129	1.3834357501298001e-18	0.439034481481303	0.22085891865984	0.5209258794222629	0.566641721840807	0.8220794459145772	0.9763161124142848	0.9854861736777104	0.9456166908401744
PER3	3.1515639024977795	4.21558178431113	0.6134362629854211	-0.5069736810053049	-0.694353354467824	-1.15110989161223	5.25350462775161	1.24582405039904	-0.605363916315526	-1.47973092853105	-2.23795873290768	9.50399222479757e-06	0.221873560481757	0.5492068174496451	0.14872351989497	0.0323115335285472	0.6971200889875583	0.9930015386455258	0.9445500537163232	0.6797176767344109
RCN1	4.632104661184111	4.58468516870942	0.770658605633097	0.0674946066004195	0.232348617798744	-0.582997945883545	8.67878403408232	2.4039760411807203	0.124204525737884	0.764193859976502	-1.75568991939672	6.44177560089701e-10	0.0221821509315907	0.901930271279784	0.450350291417359	0.0887107175552229	0.4705619898954186	0.999445501194379	0.9854861736777104	0.7504009937877973
RFC2	4.19734346127765	3.5322892059742497	0.500205882711095	0.6292729441486611	-0.033168828697084	0.248112504742781	4.990423938802559	1.15598690490952	0.8643206101726991	-0.0817521573096729	0.559034422994724	2.04324846761164e-05	0.256244573664168	0.393844764670234	0.935353012727294	0.580029887189003	0.7256310460216026	0.9848729175838418	0.998637985736667	0.949043518243534
ARID1B	4.53486964945517	5.046279189215969	0.222831858497438	-0.304221009367237	0.0628778040574255	-0.82658844987088	9.77030852294476	0.694954886457098	-0.5687925289419139	0.2116615500500919	-2.50773305213852	3.9905942368285796e-11	0.492099316476711	0.573467630804085	0.8337134118194409	0.017417908502026	0.8504007029970452	0.9935000908415004	0.9946877723260606	0.631388637369343
CLPTM1L	4.91795174362196	5.55859810585036	-0.0629487048133699	-0.2139997332596219	0.0363391676951308	-0.6236016738545339	9.35037363053616	-0.179248563053548	-0.38978545056676	0.105164217759939	-1.84767927678788	2.92454173724845e-10	0.8589146509948559	0.6994851090557129	0.916904137349693	0.0745531652189333	0.97011342277544	0.999445501194379	0.9982994141482892	0.7328020510389703
NEDD4L	3.6740115947854304	3.5188450642644304	0.2760759748000839	-0.0723407741300305	-0.16925824282953	0.378172146757801	5.83332706135714	0.723059070544725	-0.118565592901915	-0.478481869653914	1.0089587737084	2.2168968948886903e-06	0.475755238271916	0.906517167608042	0.63664735157927	0.321142767970919	0.8432227378800787	0.999445501194379	0.9886107716301452	0.8839273892302979
HEXB	7.6059272359818495	7.70708225535354	0.0081300910550925	-0.0307807635339952	-0.0491636941993144	-0.0431108074738478	26.1347133954198	0.0439081458556658	-0.101016894707575	-0.289710367383328	-0.229429982888408	3.70335717001961e-23	0.965250472915121	0.92016733882794	0.7739067686156	0.8199948902934598	0.9929921693458208	0.999445501194379	0.9943036379668032	0.98476975839112
JKAMP	5.442918719431441	5.59249593759671	-0.0069458728864039	-0.0446832779538019	-0.0349184063641167	-0.087588148947732	11.1681330667712	-0.0217959056779933	-0.086249433756608	-0.1221176768700759	-0.273879053455901	1.42047264654363e-12	0.982746105113893	0.9318055571172	0.9035695116693072	0.785937728450408	0.9970500329505668	0.999445501194379	0.9982994141482892	0.9797378267760292
NFE2L3	3.8975236013644494	5.76199348314936	0.017655925187877	-0.424994241789567	-1.59037926686026	-1.69100658903697	5.924541632146259	0.0291541498855774	-0.4181541982823879	-2.7978005456099395	-2.7318327729582204	1.80850317955835e-06	0.9769848607429308	0.678761302357657	0.0094280227410447	0.0102377370238944	0.9958607700567994	0.999445501194379	0.9423894474474528	0.6094146223494633
MCUR1	5.335184197293981	5.801314585851389	-0.7546951730683091	-0.032435628938637	0.140713832317224	-0.5789411262281241	13.2514134085611	-2.57251327390681	-0.0737472597106198	0.559464789935654	-2.0862618385571	3.99364135835149e-14	0.0152891224645469	0.941708284052434	0.5805142803548411	0.0458975962639173	0.4518546615518889	0.999445501194379	0.9854861736777104	0.6986468902408638
LIMA1	4.7679712534155305	4.213771600205631	0.878150933820532	0.250065321380096	-0.110225043225872	0.392514135306954	6.013569452574611	2.06810610204399	0.346831602107685	-0.272647282604463	0.90827587522436	1.16244096830993e-06	0.0507314747652868	0.7311429014553941	0.7873370376480229	0.3705713874622859	0.515251296818846	0.999445501194379	0.9946877723260606	0.896977752822389
LETMD1	4.172398422100899	3.26433287972717	-0.004735939950625	1.16880375095094	0.380833652017503	-0.0496691341088481	4.55523150415329	-0.0104094824974194	1.61473256105099	0.930256918031268	-0.109844307684713	7.40301471897933e-05	0.9917705683726707	0.116528163583892	0.359966686690506	0.913233664748352	0.9981497275369408	0.973380875356512	0.9809422659091096	0.993269873568994
SLC4A8	2.62976744468628	2.37551293033577	0.59347031933543	0.4731740194987321	-0.508907481829755	0.0229826128053059	4.0745487903411695	1.66696141126722	0.7832062891293341	-1.49618737740772	0.0621024137576209	0.000283914921541	0.105281728799212	0.4392643566371129	0.144403396109976	0.950867555426379	0.5958292857106395	0.9868392203124692	0.9445500537163232	0.9965021147513436
TNIP3	2.1791869176872503	2.75399836006805	0.5883307518261899	-0.709072781592325	-0.71145215902853	-0.0481882322449478	3.06426928667776	1.06927226690158	-0.7579551530560841	-1.3408854655530802	-0.0839403337854458	0.0045057246474852	0.296509467177942	0.4544327035117709	0.191233835431968	0.9336295590613	0.7480663053846944	0.9868392203124692	0.959193156194304	0.9955495640827484
MAPK9	4.08468164141345	4.404566312952901	0.0167609501457615	-0.699432439149819	0.542062497140534	-0.3883457391896071	6.79146743556633	0.0413220526829625	-1.0445535331449	1.45003745203678	-0.9348538855663628	1.12143299264225e-07	0.967295905024311	0.304056289495576	0.156779503386535	0.3568650614704249	0.993544182825484	0.9826472663642204	0.9460260885885576	0.8940923739464235
FAM160A2	3.63786941040036	2.80191735948506	-0.354226556250026	1.05120825638287	0.3838662370928379	0.133862155714199	5.84985936363127	-1.16422495923409	2.1471981279873504	1.4098181203871998	0.4369905796350279	1.67706812493172e-06	0.252939669891717	0.0394559515634937	0.168239193586198	0.665053010627852	0.7232151982009538	0.9635219953541508	0.9540696398377768	0.9633994659177036
HERPUD1	8.45316681021516	9.14228973256082	-0.326867001290291	-0.705132975100145	-0.226653111277138	0.0534848978391801	19.2363543810871	-1.08323285765075	-1.4215673579908	-0.826152480377961	0.175120459218233	3.77591808833887e-19	0.286799952729277	0.164825297586461	0.414835066075947	0.862088361452499	0.7427524657693814	0.973380875356512	0.9854861736777104	0.9894188467690666
HOMER3	5.28687633841285	4.794507438526231	0.232877289350209	0.4582592547421389	0.5252094188798879	-0.0390331402940402	9.287256742501992	0.7426346032817629	0.978032868738227	1.7832622148522	-0.13274457467038	1.6861869656140496e-09	0.463627836569986	0.3367615281498761	0.0840357776237421	0.89535199485535	0.8376586875441895	0.9826472663642204	0.9423894474474528	0.9908385528297594
PIK3CB	4.26750714813574	4.31658763180682	-0.187414124599296	-0.174981465221779	0.167865153655554	0.0957040514893691	6.33096125743029	-0.43550993515899	-0.2495452053557	0.428928515317066	0.221366903672788	5.182221130968229e-07	0.6677038576700061	0.8046420457809821	0.6716217587270451	0.826266910339067	0.9120956031480556	0.999445501194379	0.989696254268306	0.98476975839112
CYBA	10.9277088755149	11.1182430111855	0.197613896570502	-0.189885551026678	0.0169498831610074	-0.0076849123416764	41.1673285125421	1.35100900894442	-0.8493308145077451	0.116167296493237	-0.0550331015777894	5.640246735993979e-21	0.1869203521879489	0.402702395088741	0.908262098544713	0.95648535544523	0.6702143043050458	0.9848729175838418	0.9982994141482892	0.99774526532432
THOC3	4.1924881334364805	4.235567660789259	-0.141984979826084	-0.209285337049055	-0.323304216555341	0.625477162633737	7.20336605787233	-0.378815806565341	-0.357301702053666	-0.937044296239922	1.74597474074543	4.42594571779433e-08	0.7073390708259449	0.7234777738578672	0.356402052397485	0.0909790003703244	0.9244517848592848	0.999445501194379	0.9779199277218404	0.7517492850899724
HEBP2	5.68004434752184	5.58907224375303	0.156201797969616	0.0127083481652283	0.193631443294265	-0.132655555276519	8.74519489728703	0.386881184978907	0.0193522670190818	0.530535622082352	-0.326148260643099	5.41478530889252e-10	0.701405132823371	0.984680253432358	0.599403433982635	0.74643562397204	0.922059035869716	0.999445501194379	0.9871437525569546	0.976596662808166
MPHOSPH9	3.436010332852	3.46885184687779	0.416307968556538	-0.315132748484536	0.0014442671002642	-0.0590481406609832	5.36777247945677	1.1311268215932	-0.57664429670755	0.0042197736020979	-0.171495085933009	3.67209751879504e-05	0.2671886456815389	0.568772765577705	0.996660267500208	0.865035207465603	0.7329441684439612	0.9935000908415004	0.999887119935366	0.9894188467690666
PLEKHA5	3.277925568142709	2.37014568136133	0.6388573504248181	1.5523876593809098	-0.495256097602184	-0.2117412377295389	2.9128486082012097	1.28513260418793	1.85086268167248	-1.05392971175522	-0.412188889022317	0.0064802745017127	0.207970079671828	0.0734391289184075	0.299808235806656	0.6829493095316049	0.6824292623940567	0.966912556603734	0.9678526657542784	0.9656537169701293
SIKE1	4.5586451164056	4.15661043881815	0.0640552561767118	0.239145626531878	0.445507416332886	0.0830572374685961	7.20319183359463	0.174828633354283	0.418268516556797	1.32823593394385	0.235041534376184	3.9806087656241e-08	0.862331095220475	0.678740909749572	0.194378105876164	0.815746298933794	0.9701273559691228	0.999445501194379	0.959193156194304	0.9846659292629428
RRP12	4.02767647558136	3.1324622299324303	0.0836131510721811	0.265285688780825	0.7360430265630591	0.5052445558405421	4.11866843144849	0.16986426315817	0.351097023416104	1.6595530721616498	1.07313906123921	0.0002561624041321	0.866196968489797	0.7279314690222819	0.107245063014443	0.291474757529126	0.9701659388821096	0.999445501194379	0.9423894474474528	0.8697464487678985
FNIP2	5.3706212917768	6.26037257125521	0.197873715624732	-1.02469782942355	-0.0351837745293359	-0.0828211333085488	9.815593570883731	0.523630015042245	-1.71945477283952	-0.0929816256131145	-0.224506266716621	9.927177057143069e-11	0.6042342244123471	0.0959569471838406	0.92650439900727	0.8238712646023159	0.8886689636884988	0.973380875356512	0.998637985736667	0.98476975839112
MSMO1	4.37087913835026	4.38192392351453	-0.846953922029353	0.472549053949989	0.263711620327794	-0.197161183470868	4.2289739961627	-1.39717107386078	0.512962653371015	0.455068401209514	-0.347778770038347	0.0002681648107509	0.172774788941531	0.611941035579571	0.652143491682783	0.730540533981797	0.6565610619399085	0.9949447701582336	0.98912379987563	0.976596662808166
TTC17	4.86278758271439	4.88287748262721	0.0868166375008466	0.537432834453393	0.144182903665588	-0.8806637520728292	10.2198422298024	0.287161977110677	1.18359623162363	0.51918595472894	-3.0707537181621496	2.7632809622934596e-11	0.775867952537355	0.246075388347345	0.6072584086106529	0.0045507684402772	0.9479985654074584	0.9812729850239938	0.988306096213744	0.5652867964959535
FOXN3	6.175183520987541	5.5757431733196	0.466789526899274	0.3441205416244789	0.423364199148512	0.214682427197328	11.6887162389941	1.68795364009805	0.842830495015388	1.5857334055313	0.826355563595511	5.19751286924878e-11	0.101912064496748	0.4063651795441539	0.122726636942369	0.415332675913027	0.5890369169147449	0.9848729175838418	0.942802759319107	0.9177219825851164
AKR7A2	5.19931953465939	4.64616150017358	0.478702121525558	0.317947945973227	0.1519983220239119	0.2214652123105389	10.0576957593422	1.6519895131884	0.7118512777046841	0.5610990182882839	0.8043434757383381	3.883692006158e-11	0.108351782353918	0.4823770409355999	0.578829621701668	0.4275903809557759	0.6003842912711873	0.9899869633588536	0.9854861736777104	0.9177900070177946
MRTO4	4.45795403257404	4.613469961217571	-0.182390797725458	-0.408943321463972	-0.0504862545523081	0.407355169405807	7.5022233844528605	-0.4731811198732921	-0.640213019450525	-0.143448310308376	1.0431474262247098	1.53130848406838e-08	0.639295960550547	0.526592028567948	0.8868356579561361	0.304696946363895	0.901488237009878	0.9902341133076372	0.9982994141482892	0.8742404492066949
USE1	4.76859418608888	5.1870023514017305	0.086207264998058	-0.38105373351526	0.159112214280022	-0.523605803178414	9.29994885709537	0.246834314466025	-0.660428300043011	0.4977308063590759	-1.4702533524827	1.29798040672481e-10	0.8066131552999691	0.513705420299309	0.6220770781533079	0.15125809236576	0.9560495788755596	0.9899869633588536	0.9886107716301452	0.7969839469847944
MCF2L2	2.51437661563241	2.57256977174314	1.00597133007481	-0.0995135667319843	-0.410521814396289	-0.348844575180609	3.92823949236854	2.52432701636096	-0.160641676783224	-1.0676229749966	-0.8989826308395809	0.0005046651548674	0.0169160408197818	0.873510591403326	0.2936860137490589	0.375816881660735	0.4518546615518889	0.999445501194379	0.9661538331421348	0.9016153043944156
AP5M1	4.222395127067951	4.36332383682226	0.425884914043905	0.066140090127806	-0.0126420718561578	-0.429124098801198	7.38124736772334	1.16399326139995	0.1131527888871309	-0.0365031792642877	-1.20076575621789	2.51957453225266e-08	0.253068359641767	0.910666726166796	0.9711268311946212	0.239011707444968	0.7232752193920796	0.999445501194379	0.9996117373398272	0.8525944879503664
ANAPC4	3.66581491610368	3.01826300502213	0.245058578711055	0.265540968753007	0.84806347753667	0.110108261486833	4.11761531088598	0.5433099653902039	0.393001623266794	2.01172098176684	0.25818457080181	0.0003389861531446	0.5909009527628011	0.6973099091068911	0.0527334748347036	0.798100870050436	0.8816391108638925	0.999445501194379	0.9423894474474528	0.9826854203518915
KCNQ1	4.59021985014419	4.43984230499723	-1.0514302000833	0.9827100554557858	-0.0093086443239497	-0.3075951824453449	7.36453501399124	-2.61501791420493	1.60115685236894	-0.0274248368314061	-0.789440633994957	2.2427047612614704e-08	0.0134954120359035	0.119169594139475	0.978291210803674	0.43566520553428	0.4518546615518889	0.973380875356512	0.9996117373398272	0.9177900070177946
TRAPPC3	5.88315443990738	5.88211014970141	0.042936819159217	0.153488608418068	-0.143365909935955	0.142886726122372	11.0090734636544	0.127859040505025	0.278843323286635	-0.47089377379186	0.4250027355725579	2.05026775830233e-12	0.8990606730833081	0.7821592232815741	0.6409108982859499	0.6736790120377221	0.9787138136300996	0.999445501194379	0.9886107716301452	0.964215084217656
THRAP3	6.19498919348978	6.22534164663532	0.0499184546727418	0.0028788692995345	0.007945759174855	-0.0750995699729918	16.1571370698376	0.204340408017511	0.007259648271866	0.0361196574860569	-0.3064348772436799	6.03653450884406e-17	0.8393815937221841	0.9942527600004548	0.971411330931632	0.761258586599963	0.9644309762008187	0.999445501194379	0.9996117373398272	0.9779469968275764
PHPT1	7.276759827922669	7.58367043053195	0.3271047159493039	-0.4980779190435229	-0.0217342848447886	0.0133044753996103	15.7342130969452	1.12148388681083	-1.10720718887735	-0.0769319721505826	0.0483174364438682	3.5145746189906105e-15	0.270673147365534	0.2775977985559389	0.939161073722347	0.96179276784136	0.7329441684439612	0.9826285604731948	0.998637985736667	0.99774526532432
LY75	3.2045859263391203	3.8203066692526	0.0249907984614381	-0.4828687563003739	-0.256126220593896	-0.105618876020999	5.714839138691139	0.0633755414510712	-0.7968917849821779	-0.660441674168609	-0.274445823636039	6.16824321751131e-06	0.949886259435238	0.432110429156894	0.513702631599392	0.7856629791695771	0.9882546906464384	0.9868392203124692	0.9854861736777104	0.9796147271635004
ARID4B	5.63888720914279	5.28407694441301	0.117195097509255	1.24668800593109	-0.3763214144113599	-0.490753678992566	11.8300760516311	0.4094020016660449	2.77310383720494	-1.47116676237094	-1.75797274176037	4.4063929995531117e-13	0.685284055130304	0.00938635328948	0.152495856868604	0.0886622634505125	0.918053999673464	0.9635219953541508	0.9460260885885576	0.7504009937877973
OPN3	5.246300233284	4.71747459506361	0.0734710974445254	0.0346390935823697	0.8885012039268739	0.1988863795955739	7.57491030148325	0.18392579775198	0.0563255323425801	2.46265978397766	0.5176079964089879	2.20216707754376e-08	0.8554486024585791	0.955543585477539	0.0233250768948274	0.60921962333664	0.9688450662541568	0.999445501194379	0.9423894474474528	0.9551782434985986
SDCCAG8	6.12119215141472	7.09926443994413	-0.6114611604339351	-0.272526269923091	-0.521110718064365	-0.7009104983800301	17.199189439429702	-2.23303857259502	-0.631167229834089	-2.20284221506632	-2.58161941419968	9.984013571353369e-18	0.0326668928029174	0.532413974035192	0.0349255831760141	0.014619035415947	0.4962261710702003	0.9902341133076372	0.9423894474474528	0.6118239030168795
KIF1B	5.19142486677541	5.2628994456327804	0.287830345219214	0.0818531118260366	0.148970863235158	-0.2241783299320589	9.79702545410009	0.873649688749889	0.1590124808019339	0.470692248851396	-0.703278533202778	5.2235208442150195e-11	0.388850205174547	0.874724181324235	0.6411963879660451	0.487207946376289	0.8012784049100783	0.999445501194379	0.9886107716301452	0.929774685426166
TBC1D22A	4.93293936167193	4.690741862825759	0.163835473572751	0.0268447818016086	0.495033128207573	-0.261547204422198	7.56536105163306	0.4168109220068239	0.0463164828888646	1.3816887166742802	-0.7168405961992379	2.775010803867029e-08	0.679681215187335	0.963376502715467	0.1766572867785039	0.479126030234184	0.9171188879482446	0.999445501194379	0.957103745794922	0.9294125920758668
SYNE2	2.67592472167295	3.2869280380756303	0.0848312777810465	-0.8418285821041779	-0.299548106197431	-0.0675052062203747	4.04893228593087	0.168543727754794	-0.9923630531764972	-0.630317263240822	-0.1284520621546349	0.0003051828949452	0.8672163631041708	0.328465443142063	0.532962769082453	0.898595149882175	0.9703339585964046	0.9826472663642204	0.9854861736777104	0.9910102654649798
FAM168A	3.78964247702232	4.35302756171566	-0.518976845337824	-0.942102184176787	-0.0194811089679744	0.395773966868689	6.839070255375839	-1.28250809850124	-1.41571625510073	-0.0531624683903025	0.964855963009176	9.79884805007402e-08	0.2088772749037969	0.166518524501736	0.9579329644976352	0.341852451069336	0.6838783477256878	0.973380875356512	0.9990207425557568	0.8918558368797852
RELT	4.923798543158179	4.506631249872349	0.2074343659210089	0.0113460370685987	-0.0747554278239395	0.7236541194481481	8.36530611082907	0.59732910028909	0.0214131526111677	-0.236989436496998	2.2221751201027	1.8605258193166497e-09	0.5544921582402329	0.983058154121874	0.8142147990324129	0.0337204575559089	0.871488937448039	0.999445501194379	0.9946877723260606	0.683912413660398
GALC	4.76951581412765	4.93224456714858	-0.333181693032678	-0.0135255102278066	-0.0819638487770531	-0.11257686342616	7.79853812719243	-0.825229441540789	-0.0206433674348274	-0.2271467276381189	-0.278065592356181	6.786173477113061e-09	0.4153511274799149	0.983658330548986	0.821754600497251	0.7827508325586819	0.8140967071626135	0.999445501194379	0.9946877723260606	0.97958597205788
NOP58	5.45270243498921	5.846942168955509	-0.6365841162781171	-0.125332604102393	-0.552102492726828	0.283382278187314	12.432973758272	-2.07101861245383	-0.25499533841322	-2.05534431500848	0.935257986866953	8.566881798016771e-14	0.0465027021721586	0.8003584536355021	0.048083269425967	0.35666000492205	0.5108493055691584	0.999445501194379	0.9423894474474528	0.8940923739464235
SZRD1	5.65018032168724	5.0988039790215	0.156670829677104	0.459086203852073	0.378394322216196	0.224472292327974	9.40456345914261	0.456418779035367	0.8508616397988771	1.2094894928823	0.6730807374466979	1.14753644709494e-10	0.651368263747489	0.4014974113459629	0.236466610322981	0.5058746087800949	0.906213949088972	0.9848729175838418	0.959193156194304	0.9374796377131872
CUL1	4.42084704480503	3.8745695105936	0.189318758436863	0.613014726550162	-0.0600279554646909	0.138552656156739	6.7924322369699	0.5413481947802199	1.15998173253298	-0.181083288021743	0.417007982906451	2.15352425180269e-07	0.5921524048804251	0.255537592937954	0.857445194044765	0.679665352250722	0.881965451197699	0.9820213432933148	0.9951874273230252	0.9644454615535591
FAM114A2	3.94797619919028	3.51614098213616	-0.105637330946373	0.8369590816584079	0.0847048057144559	-0.1698381805953029	6.00596517214723	-0.282611765699109	1.42629373680316	0.250232801955679	-0.464766826873861	1.14008361068855e-06	0.779405953468631	0.1640470052791059	0.804178142986675	0.645359463664525	0.94958350109986	0.973380875356512	0.9946877723260606	0.9609983994881618
CYFIP2	3.13100929919656	2.18957012367426	1.15737054696378	0.9425999665168492	-0.111309243370795	-0.149270499851341	2.54332658155668	2.18967227032107	1.08384146004082	-0.21989404492615	-0.279416383142335	0.0161398892930279	0.0371073611542546	0.287157506655899	0.827584785953629	0.7817444322391851	0.4962261710702003	0.9826285604731948	0.9946877723260606	0.97958597205788
TAB2	4.802581161332361	4.06248264552808	-0.0365710916818378	0.975932720012206	0.131208978969645	0.2880491578756911	5.92514738813426	-0.0848834971412871	1.49548705215783	0.326971208588704	0.702332291894406	1.55907987228634e-06	0.932888388798908	0.145409289643308	0.7458784087199041	0.487859965396331	0.9855664367570888	0.973380875356512	0.9943036379668032	0.929774685426166
GINM1	5.295276631002491	5.367407311723111	-0.132887219693139	0.117803725901882	-0.117394924006646	-0.0737053641213929	11.0755837612041	-0.421210513946003	0.2448439576862749	-0.4168658896244099	-0.246884219496393	2.78164642287239e-12	0.6764415141890289	0.808288393857573	0.679865019045588	0.806689392293217	0.9163648205190232	0.999445501194379	0.989696254268306	0.9831998069001204
EIF2AK2	5.20793945874103	5.12303751849249	-0.369237209945325	0.424093012858631	0.1221570374753069	-0.286558593039412	9.89229292377921	-1.10430171038624	0.7999885667270892	0.415581753259613	-0.861775429674109	2.9529184882069094e-11	0.277697052737872	0.429616502770137	0.680489755722478	0.395223182532725	0.7364073330927281	0.98659595473958	0.989696254268306	0.9091830014715908
USP36	4.7812830442366	3.9641595468778	-0.0565105255014638	-0.148449346567053	0.542533196626565	1.26140977963721	6.8413146824050495	-0.152046922308235	-0.253977799653813	1.6223797412733898	3.5087494117268503	1.0394175230773303e-07	0.8802170130396471	0.801259353515143	0.116143636693619	0.0014036145031447	0.9708288704208214	0.999445501194379	0.942802759319107	0.4675627075650287
KMT2C	5.92417967807611	5.79595088984725	-0.7128593107038951	0.450521811909867	0.100099411687872	0.0536778012249116	11.500581347377	-2.14040416632748	0.875733370656899	0.351804488070298	0.165720385599643	6.66393248663495e-13	0.0400434627039848	0.387701401511372	0.7272910883516049	0.8694195870015949	0.5043640612276302	0.9848729175838418	0.993155593171009	0.9894188467690666
MCOLN3	2.52220111879984	2.83064148946411	0.7509210601802191	0.6119099456234	-0.8491499283842191	-0.992279062822398	5.35570025564286	2.32817603399047	1.11796087425296	-2.74624053357701	-2.9379844894334	7.0577826218047e-06	0.0263826149901022	0.271906737926336	0.0098113060160473	0.0060816149901654	0.4811902673534021	0.9826285604731948	0.9423894474474528	0.5863856216186331
PUM2	5.017730871282679	4.93702427867284	0.0125597382347065	0.390933344174912	0.311899803158008	-0.524723042003909	8.685907959829889	0.0349381684367456	0.674400501359667	0.964368466847205	-1.4469012543645	6.322705352033418e-10	0.972346079257794	0.50490001529373	0.34209295724633	0.157650237706823	0.9950916577337384	0.9899869633588536	0.9771668247979532	0.801352715138061
MRPL43	5.609093753154331	6.12261444671587	0.0171018487736715	-0.323120361690309	-0.254702986080774	-0.309024014336714	12.5349370538218	0.055184255451021	-0.63462605994795	-0.908698958692756	-0.987283518646891	6.8879215696449e-14	0.956334783855638	0.530183817637092	0.3703023793797729	0.3309103640175639	0.9905023086975214	0.9902341133076372	0.9853867608019468	0.8876456145729427
C4orf27	4.7852779951449405	4.921272327188531	0.6136719954637391	0.129676325967265	-0.0708453490676357	-1.01597048772126	8.338674712553571	1.7261491456019598	0.24415350119792	-0.2154425743227819	-3.09437036253658	7.670252779970559e-09	0.0944405732391261	0.8088247836003299	0.830796636681184	0.0042905377980729	0.5755777698301936	0.999445501194379	0.9946877723260606	0.5652867964959535
ZFR	5.23516656397991	5.49680521989773	-0.264896342636321	-0.158243132662933	-0.266032274427138	0.096174274539367	10.4338956078976	-0.774733359250522	-0.302080268610217	-0.8660059954290171	0.29735949515235	1.6818373949736798e-11	0.444248513431347	0.764870910417058	0.3940429629448789	0.7683353041947649	0.825903749549884	0.999445501194379	0.9854861736777104	0.9779469968275764
TRAF1	3.23137505324254	4.46610545340204	0.280906984911253	-2.1332289279325	-0.7243822963112659	0.685097941813213	6.31454858622862	0.6508752651929179	-2.83984173328693	-1.7524720434823	1.51893818977913	4.37999813237804e-07	0.519773689197938	0.0077821818185777	0.0892708136207797	0.138597431863148	0.8618617760657994	0.9635219953541508	0.9423894474474528	0.7916553955643151
RC3H2	4.30696383635557	4.59242717078257	-0.244594723576965	-0.113691089503675	-0.202170765908082	-0.112193536651504	8.37750831200698	-0.7047380455066841	-0.1993355281788639	-0.644082977885761	-0.319744386086667	1.42646160241212e-09	0.486071253531505	0.843261524572836	0.5241117297713499	0.7512403967335429	0.8484972963382718	0.999445501194379	0.9854861736777104	0.9776449611161976
TRAF3IP2	2.75630322955044	3.14405956169425	0.693771523489119	0.0077023581169658	-0.533657723333834	-0.720846785343032	5.16212689663603	1.85928348848311	0.0121898517716091	-1.4990032579310602	-1.85015052968838	1.24003396380917e-05	0.0722032652697755	0.990349828743488	0.1436743659110209	0.0735444726881433	0.5451273317667327	0.999445501194379	0.9445500537163232	0.7328020510389703
DCBLD2	2.85504826508342	2.99092185165337	0.7782192811679108	0.0386713693088612	-0.342800143104653	-0.4377307745911359	4.81522999492641	2.04831546411367	0.0600594322873734	-0.9460964881968827	-1.10678035259548	3.3974638207855606e-05	0.0488072673730632	0.9524818270733092	0.351189158696881	0.276639837849148	0.5132408113823114	0.999445501194379	0.9779199277218404	0.8609322546650031
SOAT1	6.03177987507025	6.75910342948797	-0.6371446651450551	-0.647686689347496	0.0458794389693916	-0.25923995943302	20.2812059312654	-2.89908754157584	-1.87273528797975	0.240868866892494	-1.19235160246584	7.871554599057731e-20	0.0067088260349024	0.0702660475672722	0.811193377951386	0.24189056667707	0.4345079684251121	0.966912556603734	0.9946877723260606	0.8525944879503664
PKP2	3.1792568498897404	4.07494104909726	0.435256610975595	-0.3793176180005049	-0.7351862830004651	-0.5508771497644039	4.796924071033049	0.853931707068049	-0.4679934370336099	-1.43789756658672	-1.08237215620416	4.28827367953044e-05	0.3995978311332059	0.64323475646012	0.160330476825054	0.287550569855613	0.8060281777321512	0.9972581840613222	0.9460787372315976	0.8663093216867888
GDI2	7.41397483327563	7.71116955100023	-0.0727882494872575	-0.0491413048050931	0.125755662148693	-0.414503283518209	14.0167897752463	-0.208204010561733	-0.086407404160016	0.39790782617296	-1.17037675503238	3.29459585058594e-15	0.836389203418331	0.9316809752815708	0.6933403627931639	0.250492082307811	0.9644309762008187	0.999445501194379	0.989696254268306	0.8525944879503664
PRDM1	5.7744775806893	5.106976397535879	-0.393562901555742	0.125155630841803	0.445102821525464	0.927392230171798	7.47380216378857	-0.905174867038767	0.1805889965274119	1.15434106308122	2.16179086263585	1.65650504370877e-08	0.3721377746590929	0.8578290606934029	0.256908593450189	0.03821987710125	0.7941930261498075	0.999445501194379	0.9644686486873107	0.6872162481501012
ATG5	5.11499151256623	4.856046109597901	0.181117673373848	0.0596695315145327	0.325822171373447	0.161084224462935	9.3597128582421	0.562652034330457	0.112101226393166	1.1011617367726698	0.494277772589729	1.11553891651141e-10	0.577592770628782	0.911443398926693	0.279040478525618	0.624486245527004	0.8776609608207958	0.999445501194379	0.9661538331421348	0.9589605662080056
TMCC3	3.83363985611917	4.92180523193285	-0.694275740729398	-0.764389607987528	-0.4026476544142	0.0697941632342576	7.304411708671029	-1.7830706407260302	-1.28469723154017	-1.04668963124181	0.1853696254722749	1.54691323679653e-07	0.0846692516693778	0.209097907349766	0.303114972306408	0.854208572663191	0.5611858553813553	0.973380875356512	0.9683451301348598	0.9894188467690666
PITHD1	5.21423123805253	4.88969118474414	-0.0803632952237379	0.298613859528881	0.3036892656000139	0.148369464535121	9.89307107045899	-0.255963471750995	0.590282064586452	1.0818988982421	0.4735495218588049	2.9472697009515e-11	0.799617345329467	0.559147390682265	0.28738332214851	0.63903602435038	0.954017949138398	0.9930486204650566	0.9661538331421348	0.9607731997644756
MTA3	2.89390634216519	1.6058614147217198	1.1042728992611002	1.44030610828917	-0.0786997843383484	-0.0641216211138753	2.0952529898087	2.30486211434955	1.93230233207859	-0.173537972120274	-0.136881374093094	0.0445162429530213	0.0278203130263885	0.063235046831857	0.86335681320547	0.8920231063621851	0.4825503590783357	0.966912556603734	0.995583995645248	0.9907996121164552
USP13	2.90898612323021	3.65305705464378	0.974444862853842	-0.36613883545916	-0.646550394664107	-0.8529244679466981	5.60735677032483	2.6447232809134102	-0.637793440513434	-1.7745140975896698	-2.36545654345278	1.39785889855927e-05	0.0130010589479101	0.528843746428308	0.0856819599155726	0.0249366804699926	0.4518546615518889	0.9902341133076372	0.9423894474474528	0.66102568181896
ATP11B	3.98214064758833	2.85808698781832	0.113688606115548	1.46028118540113	0.354204970760922	-0.128911780177937	4.34585086886998	0.26912217654245	2.2876046615293903	0.93108263463798	-0.321942203696166	0.0001376938759227	0.78956348299016	0.0295819806625837	0.3590363359445019	0.749728083880079	0.9525762103225816	0.9635219953541508	0.9788862335866264	0.9773946632805997
CDK14	2.96748650498874	2.40621735761846	1.34565894955882	-0.155354899326084	0.219339340798749	0.2577395895306519	3.75498804060777	3.51451604863945	-0.234696920204681	0.589455919015026	0.6440783147292141	0.0006933937733304	0.001339061423017	0.815939282785203	0.559694543099065	0.524114714661076	0.3105506616880398	0.999445501194379	0.9854861736777104	0.9391642079036856
SEC61A1	5.88834638124846	5.51931704322696	-0.228133491622114	0.134986071019821	0.471597966894081	0.2767572417685349	14.600691377307198	-0.942104947905286	0.350972868069636	2.20066592225913	1.15249501324639	1.05944305552397e-15	0.353197418933211	0.727908928170155	0.0350936432320497	0.257654875282466	0.7822908212424403	0.999445501194379	0.9423894474474528	0.8526201164222388
PPP1R12A	6.1251439084153	6.26548240917133	-0.0645465670973551	0.396807668452206	-0.470558888613565	-0.180417524951602	16.3082019792558	-0.26346658776386	1.00066420765892	-2.15105179025096	-0.740239313667316	4.624353014155861e-17	0.7938801509659059	0.324496338804265	0.0391261208196171	0.464551676466067	0.9534164137984636	0.9826472663642204	0.9423894474474528	0.9266273604600216
CROCC	2.65348293249097	1.88775019152828	0.5718602843190649	1.30886573563902	-0.0995123013886425	-0.4204274229220049	3.813419785716501	1.87563080691928	2.57494357724863	-0.346022576587279	-1.3303279021753	0.0005897862185829	0.0698549489786131	0.0148537400876334	0.7315904952827421	0.192813871871754	0.544240090456352	0.9635219953541508	0.993178706522864	0.8245715818458156
POLR3E	3.37747495736632	3.2727351108480605	0.6695300386012359	-0.169538136192968	0.148157850121799	-0.186476043855771	5.11763719145253	1.68051698537698	-0.26092496443941	0.3961609544151379	-0.4656434828559939	1.5080588437269e-05	0.104356998293619	0.7959301007773709	0.6950485847241221	0.644682671619307	0.59508023162845	0.999445501194379	0.989696254268306	0.9608247136798704
ATP2B4	4.513736236691621	5.29698779093498	-0.0489427627759616	-0.5893758551672861	0.0750830922175323	-0.726486502836438	9.66066627881446	-0.1418484581291	-1.03806887235294	0.238502589417866	-2.06545195691325	5.2397828409009394e-11	0.8880890075650771	0.307018672721762	0.813012073507461	0.0470587124079187	0.9736943265756174	0.9826472663642204	0.9946877723260606	0.6986468902408638
ZC3H11A	5.34035774285746	4.70748236201058	-0.213456676431607	0.904892725024588	0.3679962096088019	0.0374077962043058	8.55555102392668	-0.598892177918673	1.67303636170251	1.16138549669716	0.110166937055151	1.02717731874828e-09	0.5535440329359771	0.1047591666798559	0.255054567761911	0.913005748455146	0.871488937448039	0.973380875356512	0.9644686486873107	0.993269873568994
RIOK2	3.6746019430473296	2.92339185843933	0.512507934479304	1.25746114460798	-0.542046421168259	0.13524248422035	4.5605977494319	1.2953594072037	1.90731760470854	-1.46286498761792	0.335844570229453	7.45705632951972e-05	0.2090638772091139	0.0662028062738021	0.1553444445004669	0.7392050922477651	0.6838783477256878	0.966912556603734	0.9460260885885576	0.976596662808166
YIPF1	4.38925160225934	3.93969448674991	0.651573983648785	0.713462011355333	0.011861872213125	-0.402795325683711	7.09748433556468	1.90075126736646	1.26716142165949	0.0369721683038038	-1.16620087465606	5.5372646649907306e-08	0.0686742962613112	0.214827714962337	0.97078428846469	0.2523364017994089	0.5432169468693001	0.9753751327969646	0.9996117373398272	0.8525944879503664
NDC1	3.3127454558237006	3.87405118305082	0.9582778840165992	-0.6994903460563829	-0.202297528965117	-0.7264935958686541	6.1965760630957405	2.46441701920642	-1.1244303665343798	-0.5430965932692939	-1.8862206394437304	7.43885753713061e-07	0.0193307482088213	0.269894601166292	0.5910865155597571	0.0686572041635717	0.4593306937613322	0.9826285604731948	0.9864579905525236	0.7326184247171416
DGKG	2.4862193135866097	2.0814247754825903	0.6620924167893579	-0.0501184715135926	0.290280692564942	0.241095632452201	3.84062338410749	2.0717712174774	-0.102196450544213	0.935821276859156	0.778005325506353	0.0008323560538319	0.0471520762624012	0.9193486734013708	0.356421036514544	0.4429334879239379	0.5111963602304176	0.999445501194379	0.9779199277218404	0.9208185590699524
FLYWCH1	3.31629260537176	2.9272576512107302	0.546655864773578	0.3254858575672349	0.14651595961093	-0.201977389919106	5.00503788095539	1.4836805273025	0.5771325839274879	0.427512008413622	-0.573304646523666	2.26930797068822e-05	0.147755055891099	0.5682557384118759	0.671902079353534	0.570658176816934	0.6315063766651842	0.9935000908415004	0.989696254268306	0.9474372594073244
UNKL	3.2018231722315096	3.1548559486104	0.585856927418671	0.5891777261445279	-0.305734541822293	-0.6847744791377429	5.684759631267831	1.7199224745383	1.02668469029049	-0.950892250174382	-1.93919287810592	2.70882994597055e-06	0.0951057682500722	0.312267593255302	0.3487863140927439	0.0613380705826062	0.5770224908756049	0.9826472663642204	0.9779199277218404	0.7295772518594449
TBXAS1	7.35636003005661	7.408425168180151	-0.584601285075525	0.5026876247749651	-0.2935666204546239	-0.153906133275907	13.676665963226302	-1.61102939751319	0.926100294675064	-0.94108796918308	-0.45322371904384	1.0551991295936501e-14	0.117330349572294	0.3618566613268629	0.354487508683884	0.65364663152513	0.6073139229271164	0.9848729175838418	0.9779199277218404	0.962835352871803
PARP12	4.80785863491564	5.57738190004524	-0.441544082922491	-0.985497808523798	-0.247938597574682	0.2949245116976929	8.93306298515499	-1.10370622673048	-1.50139805620129	-0.692248102542351	0.7335478370071079	3.32322106978015e-10	0.2779514730770189	0.143056682495068	0.49377453927059	0.468564879294552	0.7364073330927281	0.973380875356512	0.9854861736777104	0.9270309952628464
ALDH18A1	3.4689207929944104	3.45285519805465	-0.187506704426976	0.0980615279980298	-0.346005147518916	0.45948027368858	5.10803211845086	-0.4409189079910879	0.149922464127339	-0.8728665827204829	1.13245442664612	1.9329430123e-05	0.662282380874324	0.8819374420410501	0.389435385854653	0.266736330433751	0.9103706730330302	0.999445501194379	0.9854861736777104	0.8596682224097095
TARBP1	3.3128350365087798	2.9977041592199303	0.17947502734724	0.284505709050979	0.0925222136143436	0.121728588021202	4.84381978580733	0.482965315116995	0.5098828337671839	0.262747380360559	0.343333318691618	6.146648006734731e-05	0.632633765566668	0.614109370801044	0.7944374393132809	0.733819822379352	0.9001248133187508	0.9949447701582336	0.9946877723260606	0.976596662808166
GATB	3.319800749141	2.94255772986407	-0.3334792217097669	0.660945803201139	-0.171524775099808	0.183201139375817	4.8204282556474105	-0.8633899080869479	1.0455464812116	-0.489494615726788	0.4678352687400661	3.34665959899226e-05	0.3943484600332679	0.3036044428500449	0.6278303877387149	0.643073082312173	0.8038625704866178	0.9826472663642204	0.9886107716301452	0.9608247136798704
MXD1	6.399403851806429	6.292127584661269	-0.700410034731577	-0.497901525974305	0.557920770940448	0.82206330807648	10.820982915653	-1.85352943272127	-0.833113182449188	1.68529045379797	2.20866334810562	3.1773159720880202e-12	0.0730458020531292	0.410956209989712	0.101661965783543	0.0344795883870515	0.5451273317667327	0.9848729175838418	0.9423894474474528	0.6843477353561954
CDK17	3.50857146683169	3.1530736010573595	0.377704704259017	0.0548364645334061	0.323524045102021	0.0477176262709141	5.79228907264105	1.12805200029913	0.097843458711859	1.03249150122652	0.13831803259534	1.9820426598684897e-06	0.26768492325842	0.922666899620896	0.309582546310419	0.890855831681847	0.7329441684439612	0.999445501194379	0.9683451301348598	0.9907996121164552
DNAJC25	3.51478783454646	4.43601836403532	-0.115592103993743	-1.99675353712631	0.0831149019143073	0.523700137783085	5.77893738540038	-0.24243086715489	-2.4820728997882004	0.186654075771329	1.06588701533898	2.06038993599918e-06	0.8099934251396831	0.0184997965411358	0.853110199976272	0.294451147267789	0.9567112465340812	0.9635219953541508	0.9951874273230252	0.8703113914252834
SLC2A3	7.55135023758726	7.18601606483606	-0.615590910115706	-0.0895405310424948	0.514374969654298	0.499145175128779	11.433210665667698	-1.47008615236006	-0.144457226923797	1.40744401937047	1.28022767898729	1.11145690186291e-12	0.151363335423876	0.8860879953235121	0.1693284057583259	0.21004509052568	0.6329739481362088	0.999445501194379	0.9542665122208268	0.8316106672755418
CTDP1	3.82342123662885	3.6105422787817902	-0.212038961431653	0.190363757932971	-0.0891197387388873	0.318739531251461	6.48884738197964	-0.606115544981999	0.330691304700496	-0.280445562641991	0.8996570457375981	2.6565042617118304e-07	0.5487138107242	0.7430332535962829	0.7809408381052801	0.3750233744241409	0.8712154412646776	0.999445501194379	0.9943590430675984	0.900868438371527
YBX3	7.35498715620495	7.464173130763039	-0.1671149668217769	-0.4880506116541579	0.315381544316281	0.4134009833777979	16.6979684720412	-0.630190681430973	-1.2354816484191	1.23861151620353	1.6604638952137198	4.86178235806806e-15	0.5332859769907861	0.226576201115046	0.2245184247267869	0.1074159372099299	0.8665458711019228	0.9812729850239938	0.959193156194304	0.7716518895369553
WNK1	6.24977693985325	6.39524693920144	-1.12397589150439	0.0224705022659907	0.1106358583023169	0.2727374512664179	15.7504260996161	-4.08028357205652	0.0537851725777767	0.481914736439969	1.03160399225221	1.24931574254134e-16	0.0002793565212907	0.957440710593048	0.6331462671644009	0.309991889745198	0.2392151380776271	0.999445501194379	0.9886107716301452	0.8774497934847287
CCAR1	5.67631433594163	5.79648682902945	-0.196925171012073	-0.378615569154956	0.173681659901293	0.13491639962172	18.885787004236104	-1.0087226378701	-1.19521837391639	0.9916953902252572	0.690226997357291	6.494434156249379e-19	0.320674696519138	0.240784679489451	0.3287861057339979	0.4950274790440979	0.7626323753871488	0.9812729850239938	0.974730338482748	0.9347474757696532
OGFR	5.77925751222183	5.2323063105274406	0.145269250877407	0.3893329898416679	0.258247719552251	0.389944761811305	10.7702283320018	0.4794683763756939	0.865768672035708	0.91686071891766	1.3864432009153602	1.84423634219302e-11	0.6349893525419879	0.393892663001329	0.3661024339788449	0.17607489458319	0.9009305980751222	0.9848729175838418	0.984497901139613	0.8095425364962997
GNA15	5.99613951875233	5.79220256725816	-0.252915315109316	-0.120369573474545	0.6000006192531341	0.5019248056577961	10.2360362189884	-0.816525212416614	-0.261121610727297	1.9501131853146896	1.7264328668327298	2.31521980677098e-09	0.420778908937174	0.795872650733288	0.0601407286089692	0.0948991254928778	0.8147072047960856	0.999445501194379	0.9423894474474528	0.7549907703789255
PIGV	3.26236874094737	2.86102312622993	0.403265317503361	0.847399316358445	0.0380020396931223	-0.669236882870335	3.9147177134229914	0.8770375758317751	1.13725665693499	0.0894484245740929	-1.4451171479380398	0.0004638957378245	0.38863878688871	0.264409674907536	0.9293806794367828	0.158395865235206	0.8012514131449511	0.9826285604731948	0.998637985736667	0.8023235075769095
SNRNP40	4.6525960985057	5.4158405510883	-0.180385457429828	-1.01421826941083	0.0072087917297139	0.0467590098403708	10.6286758353696	-0.563060858289937	-1.9019503493271104	0.0246037340902689	0.143376992627823	4.995624014647731e-12	0.5773176714791589	0.0662120784598341	0.980523831253605	0.886891523071903	0.8776609608207958	0.966912556603734	0.9996117373398272	0.9907996121164552
QSER1	4.05560069768822	3.49667128009531	0.0886818960100382	0.519954896371702	0.531873775155397	-0.217404084896875	5.211344688322741	0.2059128573098189	0.798689635349665	1.3629159364681398	-0.532337579980393	1.21739152356496e-05	0.8381656789453541	0.430918717221303	0.182720078050722	0.598440251838569	0.9644309762008187	0.9868392203124692	0.9575160035491352	0.9532137309301938
MPC1	6.336879485306881	6.87314530098179	-0.331873981457359	-0.2848468342341189	-0.459787768540591	0.121271334569227	15.8339715894386	-1.16878633791044	-0.650088200497679	-1.8279383338668895	0.451904826297996	2.5477149742082403e-16	0.251711181787293	0.520646765212616	0.0784693678935856	0.6545635945649421	0.722549993722575	0.9899869633588536	0.9423894474474528	0.962835352871803
ACAA1	5.777615737038059	5.958512963488539	-0.309479826372051	-0.445730335795902	0.5363156670962049	-0.0910403859395369	11.6290985463496	-0.934250984650546	-0.844827707537062	1.8338164177183405	-0.275896958886211	4.991633756443121e-13	0.3571711411749779	0.4044794149835329	0.0759964213335647	0.78440117658366	0.7850060518413283	0.9848729175838418	0.9423894474474528	0.97958597205788
BCAT1	5.80695632117804	6.23931658420322	-0.227510459473656	-0.5959634373727309	0.206218496818777	-0.1105841715042859	9.73884337159138	-0.5643324612102929	-1.00927563388686	0.556631812377958	-0.296089073805615	3.778846515687089e-10	0.57667319250963	0.3214897591969199	0.5816562353500749	0.7693119476046271	0.8776609608207958	0.9826472663642204	0.9854861736777104	0.9779469968275764
HDAC7	4.20235432313255	4.00577133905836	-0.519062200998347	-0.177907686815917	0.57271045125309	0.3013869591759739	6.62921818321131	-1.34071125127044	-0.286293291226538	1.66237574773687	0.776851640063159	1.77894248195362e-07	0.1894548645074439	0.776498870312462	0.10620391079594	0.442951305670811	0.6709542384158532	0.999445501194379	0.9423894474474528	0.9208185590699524
MRPS35	5.54881387260679	5.84057409471709	-0.358551406785744	-0.153710288608085	-0.342737048869171	0.2194747844618839	12.2906208085221	-1.1703065679818798	-0.310364686045709	-1.26305800635856	0.721938512069707	1.16400783529575e-13	0.250519909309808	0.758296129511535	0.215694244729571	0.4755750254311139	0.7220070872778084	0.999445501194379	0.959193156194304	0.9291237954541026
SFSWAP	4.77932543700569	4.11104002198514	0.321495364960698	0.219404167859657	0.12328832195975	0.38754393719691	6.894117806917599	0.8562885555329709	0.394344377574012	0.36068991343751	1.11741174966752	1.71511425197782e-07	0.3983966554415321	0.696208622546641	0.7207015367554029	0.272725709145148	0.805602611363287	0.999445501194379	0.991153486928192	0.8598589152016233
TNK2	3.86202407200316	3.56674952208812	0.627632426257343	0.6160424560119351	0.0320015406266276	-0.5798332599707171	4.85769532695337	1.38891086331732	0.819132644420937	0.0755137004998347	-1.25537134461647	3.50158999325531e-05	0.18167149825256	0.419326829430664	0.940446708309592	0.218680637109178	0.6642606202255225	0.9848729175838418	0.9990207425557568	0.8388630066251199
MON2	4.10597564993062	4.07363774903717	-0.0465580654455358	0.350386162291316	-0.135214067248282	-0.1499327842622909	6.73507310953305	-0.122901690887036	0.613890509161694	-0.386974656047537	-0.419865716752886	3.29592786706264e-07	0.9029916091937028	0.544386057334131	0.7013430657691071	0.6777589407196	0.979444444143974	0.992908157581789	0.9904727134740486	0.9643570471969586
GPBP1	6.09935727295457	6.11163624249875	-0.522165414241209	0.627179039957645	-0.153864345465093	0.1107780256530189	11.4524740333714	-1.64137402738421	1.30856229962382	-0.507540018632317	0.373563083807825	5.9315540101921095e-12	0.111052837947789	0.200910781623191	0.615256669058765	0.711393300977065	0.6026261050893099	0.973380875356512	0.9883220552454498	0.9721458315730422
CS	5.03716315210405	5.157552058964191	-0.0735013938067334	-0.353705611404155	-0.350724530824687	0.5110803512387321	9.60787556410223	-0.212677009818529	-0.6751573196091789	-1.11114563241563	1.5803305228082702	1.28085503198303e-10	0.832931896871404	0.504956126730189	0.275022254965428	0.124514208057682	0.9635899302885736	0.9899869633588536	0.9661538331421348	0.7814820787614303
MRPS24	4.1507800049805805	3.22327665753062	0.152041801175758	0.1293754382229059	-0.0602955303103375	0.150955721320691	3.42006192191404	0.342526039126255	0.2218754302501979	-0.170329702167842	0.4077415301273449	0.0080666210672936	0.7344510110291779	0.8260043674616009	0.8659293759779909	0.686513690815848	0.9333768427811796	0.999445501194379	0.995733511785624	0.9671183564769388
ELMO2	3.67592675353984	3.34017428626463	0.0191690377362117	0.0729605216721808	0.3954158667960289	0.132978597502142	6.27946179099903	0.0576043915772181	0.132884321667759	1.29532045671064	0.391939638706006	4.84511255746243e-07	0.954421958897818	0.895116985885667	0.2044768569907999	0.697700988004543	0.9897182344155108	0.999445501194379	0.959193156194304	0.9702364544699158
WAPL	5.57093329680138	5.495475028709531	0.0177842269677244	0.0219647377369549	0.218659710461653	0.270814392927484	10.1696059033538	0.0534196500180997	0.0434262742200135	0.6924594531328531	0.85910810188012	5.844564997571679e-11	0.957742644327952	0.965667736628213	0.4937110183914629	0.397302385003265	0.9907584802784812	0.999445501194379	0.9854861736777104	0.9091830014715908
VMP1	7.30847386964201	7.03121534539631	-0.162163271480769	-0.0463146751198021	0.0977268622889364	0.773862483972885	14.1280147076358	-0.50625355466527	-0.0941967701264704	0.3362463545064429	2.5563412058606203	4.550313297612271e-15	0.6161976520817111	0.9255876182997952	0.739069144632316	0.0157737567522318	0.8930493767704215	0.999445501194379	0.9943036379668032	0.6118239030168795
APPBP2	3.86057016664614	3.4644322609046503	-0.596927366433824	1.54113718183639	-0.4411565582495929	-0.304092423683543	5.407433951719769	-1.42406526684233	2.41685929364475	-1.19646975208054	-0.756342692173066	7.083974496854989e-06	0.165022103382063	0.0227699064795278	0.242514635676773	0.455827572703933	0.6486673922489851	0.9635219953541508	0.9598652488294668	0.9263069015371058
POLD1	3.69076937965823	3.25182481705322	0.242888407715935	0.675860108307302	-0.0987917786003888	-0.12486258719145	5.01837797899922	0.6032770347300029	1.0110729826498	-0.2660905482094139	-0.303393742729468	1.8838015002793697e-05	0.550576839327747	0.3195658910258189	0.7918764975835921	0.763553644660368	0.871488937448039	0.9826472663642204	0.9946877723260606	0.9779469968275764
EIF4B	6.971572380060019	6.893334124505481	-0.027942542104275	0.446351146412784	-0.154659524021931	-0.273460343973007	19.386135483153	-0.1241118821825899	1.3441024484596202	-0.751774990317476	-1.30446134844489	4.9067208986104096e-18	0.9020251090448173	0.189220663320545	0.457690013885466	0.202088033482598	0.979444444143974	0.973380875356512	0.9854861736777104	0.8264672993123736
GLTSCR1	3.01608096519316	1.93103689699829	0.6206828137615389	1.3906156641573502	0.116193729428233	-0.270733405628324	2.78773636651032	1.41683650793531	2.02058544105788	0.286294252596806	-0.629244989899783	0.0089257403042588	0.166401127469894	0.0523985939889463	0.7766388970298609	0.5337953835217499	0.6504133957144874	0.9635219953541508	0.9943036379668032	0.9405970267706324
SPHK2	3.468540976874709	4.28949386455647	0.065164008098155	-1.25265509215924	0.037605813374407	-0.272373811017051	5.938432497381839	0.144777670159778	-1.66269455000566	0.0893502175552442	-0.586138630781451	1.29726607902964e-06	0.8857944416625508	0.106139583064132	0.929360477832855	0.561894303223906	0.9731238255785568	0.973380875356512	0.998637985736667	0.9456166908401744
RPL18	10.5333625220815	10.9449794871979	0.107039890369001	-0.461700086857706	-0.1123911873433819	-0.267352090959524	36.3740975917138	0.562533734349993	-1.59066999952099	-0.6339831543697421	-1.4723690127233002	2.5685122301832398e-26	0.577693622805364	0.122362912517333	0.530664371537312	0.151232063345927	0.8776609608207958	0.973380875356512	0.9854861736777104	0.7969839469847944
CA11	3.69000188783186	3.0008882698156203	0.5065409183562729	0.806525772458574	-0.312575259941214	0.29451764667925	3.83422307433016	1.05192863842738	0.997316665266614	-0.6946110259254311	0.5964444711607559	0.0005566716067582	0.300711362986145	0.326092977531481	0.492311953805516	0.555074658786155	0.7510699781830305	0.9826472663642204	0.9854861736777104	0.9456166908401744
ISOC2	5.53125661791947	5.271377706495731	-0.0471470420927034	-0.0801470446571304	0.278047571482345	0.5917542535638879	8.12601579271441	-0.123650985745681	-0.137013402603187	0.746561441402731	1.64720022330298	9.819884255373481e-09	0.9024059947596852	0.8919715296562009	0.460778461701422	0.1100823731659819	0.979444444143974	0.999445501194379	0.9854861736777104	0.7762084892250558
U2AF2	5.191520482097269	5.14860187002695	-0.34352821899806	0.0627362867439868	-0.0066605364795247	0.252976417871729	9.2921736100393	-0.96731268466221	0.110288202227828	-0.0211866735367055	0.7192098985954141	1.32385818390455e-10	0.3406421524561369	0.9128696073150708	0.983228304951082	0.4772313701339929	0.7741318787739909	0.999445501194379	0.9996117373398272	0.9294125920758668
EPN1	5.89616357786338	4.93769620624105	0.362106384043979	0.594022352593145	0.360957410044757	0.43000619150955	11.6884450422543	1.37496515871297	1.5360466655091398	1.4883310101334	1.7745735409293202	4.40228403499473e-12	0.179100567121421	0.135558656913653	0.146453260318496	0.0863418023799973	0.6608841713319453	0.973380875356512	0.9445500537163232	0.7504009937877973
MED29	5.512017158565969	5.0099624014703705	-0.0174553521113893	0.240280781218957	0.2349340388381439	0.440751190711627	11.6705585170265	-0.0639708163676193	0.587848160019934	0.942075458323563	1.74705807475735	1.14062626694254e-12	0.9493963537546052	0.561179263034075	0.3533315149546729	0.0909053490448384	0.9882546906464384	0.9933292345516492	0.9779199277218404	0.7517492850899724
AHRR	2.18148121221661	1.5801485175598702	0.633593352305826	0.5342672765504329	-0.266030418552845	0.22264625274745	1.9277871094439	1.26539795178475	0.630287060263361	-0.554389345308713	0.4262649791297729	0.0642307390801312	0.239272215273048	0.53425624393399	0.586361149418206	0.6728282911876801	0.712558906087696	0.9902341133076372	0.9854861736777104	0.964215084217656
ZNF275	2.60384776309321	2.62065931613331	0.168774680684659	-0.719149989663434	0.102600838691453	0.539374341054279	3.72458066663059	0.3882969995727949	-1.07920631889945	0.249363011136644	1.28551238182557	0.0009112822430395	0.700470980027676	0.289753050265638	0.804674552133985	0.208623128319503	0.922059035869716	0.9826285604731948	0.9946877723260606	0.8306186663882603
MTMR1	2.96941164834903	3.38012921036067	0.765399591778761	0.141495091048803	-0.6518052383858131	-0.8054989220837251	4.8132866445097	1.7775371250015102	0.211156746674858	-1.57651591688331	-1.92045142514938	4.72201046615835e-05	0.0852756067371154	0.834313651965156	0.124797011419353	0.0645528173788346	0.5620414767303544	0.999445501194379	0.942802759319107	0.7326184247171416
ADCK1	2.9361611891698303	3.15101445226456	0.8202447858446421	-0.619476821493945	-0.2358498912471319	-0.150212352732845	3.84875734276016	1.59885639860324	-0.771131324256081	-0.486319425356194	-0.302132222532431	0.0005723957702294	0.119692742682854	0.446844603536275	0.630125485775436	0.7645900514201701	0.6075879765118264	0.9868392203124692	0.9886107716301452	0.9779469968275764
HAGH	5.15681590280027	5.639702302621809	-0.1425902729974809	0.030609879528837	-0.161463597767073	-0.6139778146171879	7.57442241132903	-0.3002319846101789	0.0396970843233393	-0.3795325583682249	-1.2838805101533202	1.2546995935556202e-08	0.765942043490991	0.968581265901096	0.7067995463000791	0.2084025086621239	0.944028656791598	0.999445501194379	0.990653646395938	0.8306186663882603
RNF4	4.72093425420505	4.47874674792003	-0.287680316772205	0.456218088442535	-0.0052634644543368	0.125147682324882	8.32127891487833	-0.829270735185255	0.878066515193878	-0.016831352014972	0.3859265126717	2.68329382913547e-09	0.4131463048407109	0.3872724381771789	0.986679494967192	0.702358181837009	0.811665957067052	0.9848729175838418	0.9996117373398272	0.971336555910708
CASP8	4.34686518542636	4.59157190266804	0.170562356043024	0.498848998674698	-0.378568377769119	-0.8219026808736909	8.26449703358297	0.494562025019085	0.868064409193763	-1.18730880828353	-2.32417565181636	1.92779340521294e-09	0.624287764398314	0.391822746991875	0.243844952816388	0.0266231166639947	0.8961407341433955	0.9848729175838418	0.9598652488294668	0.66102568181896
LIMCH1	2.7943163970076	3.37190792022027	0.841826531399307	0.238093607406304	-1.01016994547975	-0.891850387214993	4.39220050116344	1.87518997696544	0.339279367128537	-2.2603849438877903	-2.01345491239462	0.000172007706269	0.0704434774755225	0.736907179484986	0.0307442393372359	0.0532543763667369	0.544240090456352	0.999445501194379	0.9423894474474528	0.7107303574425391
ASUN	3.41173118198429	3.18407840775265	0.1624342769802519	0.0128910935849723	0.363481814898094	0.367298549219461	4.10992472482017	0.376966706305808	0.0195300875059827	0.867825331837475	0.888415826587539	0.0005974526231914	0.7089661955407621	0.9845587953034092	0.392142334989811	0.381760816940145	0.925446961627552	0.999445501194379	0.9854861736777104	0.9055532525415928
TM7SF3	4.64481897861321	3.6293680072799903	0.185239850608096	0.972107061967524	0.466361295533827	0.268987409463049	9.71164468918679	0.793118400628335	2.5609879013118704	2.19701522811491	1.14310275012507	4.6156790418624205e-11	0.4335503723534429	0.0153556530930337	0.0353771849131074	0.261476173202306	0.8213831937118309	0.9635219953541508	0.9423894474474528	0.8569146989095614
SPA17	2.95088896860007	2.49825611158713	0.417670750834572	1.07908832980391	-0.141908294071011	-0.443391681042609	3.66339311403523	0.992912277269893	1.65171276311127	-0.350569287966758	-1.07219352419189	0.0009395825498877	0.328269447075272	0.1093029095994409	0.7282670451512121	0.292089146132156	0.7668816537991652	0.973380875356512	0.993178706522864	0.8698798270734117
TSPAN32	2.89915193816834	2.89972951652287	0.709354655183729	-0.25583941200301	0.0721885127698762	-0.2513488433716739	4.90439110016892	1.910946062551	-0.431755580031734	0.206093902310533	-0.682327339014426	2.80793508117641e-05	0.0652948173944689	0.669073630305505	0.8381664198954201	0.500102109182282	0.5374126752039597	0.999445501194379	0.9946877723260606	0.9365270688962024
ST3GAL6	5.174664698211791	4.9721468951852	-0.0374971195166711	0.6733131566558	-0.134214951276329	-0.2382626686540919	6.82174541398304	-0.0812257526915157	0.9105868787999708	-0.324296251248555	-0.519416009549599	1.30005296776942e-07	0.936062912555673	0.3698672329115759	0.748521530363764	0.6072192958185251	0.9856823746049588	0.9848729175838418	0.9943036379668032	0.9551782434985986
TAF2	3.76185647006014	3.9290592781983	-0.327644620836313	0.080202604129438	-0.3564517211649179	0.171962315316614	6.59978342580641	-0.87061374085613	0.129260640149308	-1.04413023409421	0.4513619599699779	1.93473520668368e-07	0.390449641151453	0.897960473435335	0.304249056284251	0.654772883957397	0.8020331900093925	0.999445501194379	0.9683451301348598	0.962835352871803
HIPK2	5.03633499638987	5.306185304338991	-0.358171766493589	-0.438895411656206	-0.0279228331931807	0.396065923106051	9.27947515050198	-0.9723543035224742	-0.7821142085496129	-0.0835441585794751	1.14188689325537	2.27523918218343e-10	0.338168122529216	0.440585224719203	0.93397705276706	0.262672222891861	0.7722765350547971	0.9868392203124692	0.998637985736667	0.8579725017537493
TNPO3	4.433159287000599	4.480016692898031	-0.5633906603561839	0.201024139629146	0.301000492170861	-0.2491710759361819	7.355695798501951	-1.43736761757327	0.321249780196231	0.8677995235636421	-0.635473459633643	2.2984828824610098e-08	0.160320732730608	0.75010999541161	0.3919655939171	0.5296381970560821	0.642668490009769	0.999445501194379	0.9854861736777104	0.9399879903937208
RFXANK	4.94261111129872	4.36809480470226	-0.1216174810416969	0.7311483600273191	0.2769317230445909	0.1794871618273739	7.62253024506378	-0.3357399116057619	1.32773459400757	0.83046249749965	0.5255483695201271	1.33613045116086e-08	0.7392698017237159	0.194362018281314	0.412654508004698	0.603037422366897	0.9355121563407796	0.973380875356512	0.9854861736777104	0.9545617314796558
TMEM161A	3.32803222146395	2.1808112215525703	0.596186374160704	0.353588942567653	0.854994419393616	0.5600821251238179	3.41533351120734	1.5278137285031	0.540876316875584	2.33755117634253	1.3959134038443202	0.0017494543389317	0.136384092399395	0.592338339346854	0.0258266679228689	0.172350941887636	0.6212061033510905	0.9935000908415004	0.9423894474474528	0.8091413717275296
LPAR2	2.92014563012034	3.74392625098566	0.253612130865547	-0.658400409171719	-0.345540880216651	-0.710430698405803	6.03951584811535	0.6484146838761539	-1.05821655422631	-0.936438160420382	-1.825839323847	1.14491427475895e-06	0.521452069789014	0.298692089791802	0.356919382221961	0.0776514935220939	0.8626548433483883	0.9826472663642204	0.9779199277218404	0.7335452836571487
CTSA	7.54223344023999	6.04853104258798	0.508134450441693	1.2392491308425502	0.556129846939817	0.323321133406604	11.833102018085	1.68835844093587	2.79731477317486	1.93826619488595	1.16061000387248	6.130589951598739e-11	0.101908640464385	0.0093066494429861	0.0615437757862211	0.2554808417124189	0.5890369169147449	0.9635219953541508	0.9423894474474528	0.8525944879503664
SUGP2	4.650840238417009	4.01771736418827	-0.0547386422939072	0.273031195403128	0.391046301330765	0.64474392689252	8.032832978058849	-0.174952184406052	0.533525026722062	1.37493346509085	2.04809986091737	3.5921702438547405e-09	0.86221949363383	0.597356870083135	0.178703371816416	0.0488296260101632	0.9701273559691228	0.9935000908415004	0.9575160035491352	0.7080999259329149
SLC12A2	3.0058192788079703	3.1989501258197897	0.3556192771136939	0.0908741131700025	-0.465084627788491	-0.343096816201232	5.2658957506281	0.927424420623546	0.149076669111962	-1.29421803143517	-0.9076902789822958	9.9149805928195e-06	0.360827815704239	0.882507077210249	0.2056968400765019	0.371036008865431	0.7884124861983962	0.999445501194379	0.959193156194304	0.8975388356796633
SNX24	4.37372837419309	3.09380962308212	-0.232383093285159	1.25058666991626	0.444372079630381	0.674207726288874	4.6643180797993	-0.552929488030176	2.0128637111214	1.16065134457969	1.71751986506781	6.61561167309721e-05	0.5843095296744449	0.0538734543267418	0.254416289817224	0.0965774363858202	0.8794491674370961	0.966912556603734	0.9644686486873107	0.7598330301523085
EYA2	3.06596019129187	3.42859232470384	0.728703065445717	0.2074737464157989	-1.37440106618165	-0.20463501703646	4.47138320532975	1.5572331758308402	0.258015617526526	-3.06457154507683	-0.42171296769644	9.16618145527396e-05	0.129251279257697	0.798047048659015	0.004402051592288	0.676054149867633	0.615455209846147	0.999445501194379	0.8305701411076388	0.964215084217656
CNN2	6.0909232664654605	6.394848081303031	-0.261996886369842	-0.984726006767744	0.17993884635472	0.6143609836933411	14.1865178547712	-0.8992330874746179	-2.11109441637367	0.693108989667917	2.1532850694929	5.94308834407012e-15	0.37772462354269	0.0430599050682693	0.494344387810024	0.039202244011977	0.7955164108309631	0.9635219953541508	0.9854861736777104	0.690859145119618
ABCA7	3.5813304880974703	2.64847787847894	0.241993520088261	1.24203659498228	0.3896571997566529	-0.378404597918645	3.7395949324574302	0.549168022329272	1.71903261309782	0.961527751952744	-0.8384623863694071	0.0007235102587788	0.586702243142896	0.0952696809377407	0.343496677997723	0.40799074284715	0.8796109051122031	0.973380875356512	0.9771668247979532	0.9131157726284032
DDX20	3.30916524139525	2.63446470173542	0.379656092652965	0.377728475906739	0.4357872196481571	0.4142654859599771	3.5989017370335903	0.8881279300012159	0.585253242132208	1.07161879873897	1.01839019470353	0.0017178811519615	0.381814059588505	0.563227541510766	0.292052203260992	0.317168515069974	0.7972902103431322	0.993372411019014	0.9661538331421348	0.8812893297608633
BTBD1	4.3243211211487	4.667040183580981	-0.480475112918427	-0.353749174247385	-0.390100144749402	0.42769108078574	7.236138371599701	-1.14227268188965	-0.533862163056861	-1.04742027356376	1.05033879527129	3.628618668678151e-08	0.262821998238529	0.597325894452552	0.303741118937237	0.301683201696131	0.7294276949367502	0.9935000908415004	0.9683451301348598	0.8736929160857075
FAR2	4.24175498378952	4.45050525354444	-0.3968933773015039	-0.0702426493309115	-0.0046802397359816	-0.0693173591339632	7.85026734682912	-1.09726826026809	-0.120067867404116	-0.0144544212708513	-0.191247074110682	7.66421142766478e-09	0.284169200759674	0.905210463799083	0.9885725836398028	0.849574925693235	0.7413572868190043	0.999445501194379	0.999887119935366	0.9886046681134468
SBNO2	4.0807325393592295	3.8643398305740897	-0.786622360224005	-0.1814115429984049	0.526975060771723	0.5459932510994749	5.69992266452824	-1.78527828561239	-0.262851778108816	1.35838550671426	1.26529426481571	2.7507654367338697e-06	0.0854070255795466	0.794416336115817	0.1850328827572519	0.215192681918496	0.5625745613914277	0.999445501194379	0.959005709709084	0.8344301554780728
PMS1	3.97809867824264	5.04952145633388	-0.7823903024817741	-0.9777669178425492	-0.295845266575614	-0.206585950653828	8.95401561562627	-2.11590769341445	-1.68301152037349	-0.9020469086777808	-0.572052530257736	4.0321481278134e-10	0.0430180141271211	0.102514480633408	0.374462751226652	0.571410309894265	0.5043640612276302	0.973380875356512	0.9854861736777104	0.9477957422989076
HMG20B	5.28858673230907	5.29615717173987	-0.9221250724832242	0.242141687859203	-0.176499495982868	0.2915483274185949	11.3025286776566	-2.9679969459815605	0.502298088464904	-0.66575355742675	0.9658694219748132	1.04432783214355e-12	0.0056359029773708	0.6188970108438641	0.510339550765989	0.34135282392036	0.4245468027093559	0.9962753113585844	0.9854861736777104	0.8918558368797852
CALCRL	3.32806174250477	4.75796256493615	0.3527453193679919	-1.02298006538601	-0.346751960159533	-1.4530625612313	6.92399860650895	0.830529461427267	-1.42353186937599	-0.859001185970251	-3.26107321805278	7.70651223881124e-08	0.412393351031428	0.1642598496618739	0.396729130978217	0.002637222061945	0.8115774105708039	0.973380875356512	0.9854861736777104	0.5469887075862008
TAF11	5.21953826435546	4.91025774600537	-0.212863083700135	-0.137408632213767	0.1981340167565689	0.698845270788484	9.370196879054038	-0.63961104246343	-0.2546517522349489	0.665641109777028	2.11051156891663	1.08633992992617e-10	0.52697840581	0.8006215149582891	0.510410499119743	0.04272172771929	0.8654947792087517	0.999445501194379	0.9854861736777104	0.6970957659929783
ANKS1A	4.113869297853991	4.29918796883198	-0.281275505355788	0.280555838741371	-0.492952777891802	0.0084559566053481	6.19055642039456	-0.6353747806009781	0.392428033588692	-1.2331081498203302	0.0192533133998616	8.92644963069144e-07	0.533439110433705	0.697831517816602	0.231160449963744	0.984769035785815	0.8665458711019228	0.999445501194379	0.959193156194304	0.99774526532432
AP3D1	5.420457868303349	4.861276043649291	-0.190923046553096	0.511544384052321	0.50489937404495	0.276888510727755	7.90185335136214	-0.493151180847713	0.882558442294835	1.4033061374541205	0.754704830079083	7.153211412764101e-09	0.625330599083951	0.3845892466209279	0.170363973733874	0.456311028896783	0.8968281665811059	0.9848729175838418	0.9554114637811008	0.9263069015371058
ZNF76	3.27448193914143	3.0298645644301097	0.276935603343502	0.418849464379756	-0.113200752837172	-0.23631086205598	5.100167680965639	0.7327340903182049	0.723463486215645	-0.3242388815270219	-0.6506148496004339	1.6519808143362602e-05	0.469064034027914	0.475061811055964	0.7479099847258369	0.520151845548227	0.8386572388418345	0.9899869633588536	0.9943036379668032	0.9381768393502498
SLC9A3R2	3.77848764337458	4.39010779018258	0.206504323912832	-0.194497878038947	0.108710092638011	-1.15859728762319	6.3457958517871	0.47304874953021	-0.278255958170008	0.2684929188907269	-2.6531227897533	4.59050993806007e-07	0.639633336452536	0.7826789936522192	0.7902284150498899	0.0124495476636378	0.901488237009878	0.999445501194379	0.9946877723260606	0.6118239030168795
NTHL1	3.4954868165812703	2.97243428190794	-0.0259222435096137	0.742522030934638	0.225937552314875	-0.263370041739422	4.57454913212497	-0.0631356441639972	1.11284496465622	0.60805435869486	-0.632603103876662	6.81220257907912e-05	0.950051223416964	0.274065226051585	0.547443165361476	0.531487559247984	0.9882546906464384	0.9826285604731948	0.9854861736777104	0.9401203949848604
UHRF1BP1	3.48355861117676	3.45228131983485	0.110392944987112	0.380069619663342	-0.230664591666363	-0.340453127959133	5.00635168558152	0.276543875279127	0.641470775785366	-0.620383428054456	-0.9084472992089542	6.605491944578431e-05	0.784066796885146	0.526406731575739	0.5395178561375561	0.371194622444319	0.951849035399968	0.9902341133076372	0.9854861736777104	0.8975567844396227
GNAI3	6.394384472455389	5.8733307033309	0.299619707888565	0.14641426190351	0.7241067487877401	0.178487172764098	16.187114977256	1.31068367037834	0.41361997761403	3.41254376925038	0.809802394203303	9.427919250997628e-17	0.199404483816351	0.6820858634617829	0.0019057142373925	0.424288251548454	0.6779420066791579	0.999445501194379	0.6197291796380707	0.9177900070177946
IPO5	4.24433751070215	4.196285812002101	-0.2028589718262889	0.204674891140556	-0.0411481300487439	0.0655774316794602	5.57578244153554	-0.419469562941054	0.269624191845717	-0.0944626744436727	0.139425427862401	4.0837165426715206e-06	0.677920883990348	0.789319407421028	0.92542047676266	0.890033222360479	0.9167414092056066	0.999445501194379	0.998637985736667	0.9907996121164552
OAT	5.1046986703772	5.34159531139898	-0.132386233039406	-0.4631605683530689	0.0254798575306483	0.2322887703143439	10.64191305917	-0.4142311945468979	-0.9028634700372528	0.0878422784352579	0.7391896363224759	6.77904113096225e-12	0.681815817407673	0.373671768506705	0.93063840539086	0.465344048496227	0.9179346007182922	0.9848729175838418	0.998637985736667	0.9266273604600216
WDR3	3.3336413458364804	3.820120904758981	-0.395622931529131	-0.550437052235481	-0.476639550291385	0.330080878191828	5.67766212828089	-0.932196784752519	-0.7807965493720721	-1.2246753587494	0.759445969754177	2.76529922828716e-06	0.35821531360224	0.4406603034957	0.229636847520868	0.4531444351036429	0.7868296904143914	0.9868392203124692	0.959193156194304	0.9247600198026752
PKN2	4.8368883816628	4.592078564741679	-0.654478892825187	0.881186259848177	0.108565356936905	-0.470992260491395	7.70401849370483	-1.65296241295405	1.50748363643618	0.317242799408333	-1.27750129183428	1.05890659951374e-08	0.108146248010684	0.142322077621578	0.7532596184614809	0.211384024119141	0.6001817444766947	0.973380875356512	0.9943036379668032	0.8319836333982447
WDR18	4.81795758966948	4.693029382908111	0.501895396543541	0.172879021351158	-0.0300828318101561	-0.141770497055351	7.09666522688048	1.2308941735187	0.252844532397065	-0.0793812915694834	-0.340457622311387	4.73924802053341e-08	0.227333303876792	0.802005573538413	0.9372236997895648	0.7357369299981078	0.704530717916606	0.999445501194379	0.998637985736667	0.976596662808166
TRAM2	3.3327201189318503	3.30951066100332	0.700031578865913	-0.193210401235489	0.0439614755140914	-0.130466574046678	6.104012050567301	2.12179362054281	-0.344039371864362	0.1398695167850289	-0.380664672136422	8.03513698099781e-07	0.0416927985738707	0.7330672426798249	0.8896397468939079	0.705967480196644	0.5043640612276302	0.999445501194379	0.9982994141482892	0.9713455361662292
DGKA	4.1262735501719	3.5207791923495697	0.4472055185879829	0.671083975082606	0.38845330489129	-0.286763321953044	5.20366360269717	1.07456853268626	0.972374714197048	1.00437269174566	-0.671943848671559	1.09881611363078e-05	0.290604015223212	0.3381574301386239	0.3227337795934539	0.5064421613690909	0.7446331909258116	0.9826472663642204	0.9719529849780942	0.9374796377131872
ANKRD44	5.31886037526995	4.9000134268656	0.0912870285961353	0.731024016838229	0.415697827873232	-0.427941853669072	8.13427581892436	0.235124256892943	1.2317466734445	1.1934945603486202	-1.1499847907377398	4.62155655561909e-09	0.815678786962357	0.2287204699757669	0.244278295860745	0.26019967233461	0.957843172858326	0.9812729850239938	0.9598652488294668	0.8554271700299213
KARS	5.430700650109099	5.531701069224581	-0.0212115540815998	0.248579110500752	0.192531690734231	-0.365562533440436	10.9178589134032	-0.0712038801208738	0.546179472234709	0.662698234158044	-1.29730447788373	1.5423766333627302e-11	0.943701168284106	0.589065240165851	0.51226921745476	0.2045098090586689	0.9879940371095424	0.9935000908415004	0.9854861736777104	0.8272540677474939
ADAT1	3.3584046486296497	3.5787043463618304	-0.194489602078386	0.3039164086519	-0.1272169380314149	-0.699743324351386	4.97245520301547	-0.427510738104966	0.409141523809608	-0.305974136242301	-1.51194850836276	2.49311381844905e-05	0.673507648086811	0.685319020264851	0.762037148821585	0.140650692568807	0.9153323328656304	0.999445501194379	0.9943036379668032	0.7956666744284105
PDIA5	2.90702598614277	2.7779579337823	0.31429797670113	-0.3933352530514079	0.598166871456573	-0.06276355462215	4.10777026049527	0.740189137964263	-0.579262116372336	1.50165008187677	-0.1484321367302009	0.000279833064057	0.465301177636081	0.567236472121308	0.14595393568501	0.883006131649077	0.8376586875441895	0.9935000908415004	0.9445500537163232	0.9907580753264396
TBC1D22B	2.9299448214550603	3.46820561798228	0.15445122451853	-0.260129725853856	-0.415294987354982	-0.500245323029292	5.277101096595731	0.378080008589991	-0.3797953306978689	-1.08167374383833	-1.1782844146453502	8.87293626010302e-06	0.707867659813356	0.706606384595317	0.2874818697301	0.2473713985722039	0.9246635518707204	0.999445501194379	0.9661538331421348	0.8525944879503664
NDUFB4	7.513359887460441	7.391606450817491	0.13045460802816	-0.116223297424674	0.104203840488565	0.0042599276723422	16.7028635128229	0.577725079174628	-0.3511525929931699	0.4771989806982639	0.020583056852706	3.3748865119925103e-09	0.568110594260505	0.728213307181734	0.636720979487694	0.983727911367988	0.8742836453130406	0.999445501194379	0.9886107716301452	0.99774526532432
SPEN	5.46386066211677	5.11104839943402	-0.4882516872017789	0.8505175132987008	-0.0408806807745908	-0.0678208566239511	9.44092177822628	-1.39229497613652	1.54347523104701	-0.133632574359086	-0.196532850080677	9.08704572268173e-11	0.1734337527750419	0.132548263302501	0.894530009667834	0.845435991943765	0.6565610619399085	0.973380875356512	0.9982994141482892	0.9881765500123888
ZC3H15	6.67974048765895	7.19723476993698	-0.2241824253543839	-0.445163374431807	-0.22854594208273	0.0674035738705756	16.9090311707868	-0.8177676061064459	-1.05382194559094	-0.919031824160347	0.260219316189068	7.18272543614932e-17	0.4196433233483699	0.3007932906978811	0.366011146486567	0.7965066311174731	0.8147072047960856	0.9826472663642204	0.984497901139613	0.9824611432243447
MAP2K4	4.15990715424258	3.5707939613343704	0.5302518569772651	0.293507670017084	0.0429849759264464	0.459654260653596	4.97657106739075	1.2112996095041	0.440389550402807	0.103527862450629	1.09590420874839	3.72981301395266e-05	0.2351561376993539	0.663121705430864	0.918190156391211	0.282131905544721	0.7076934644144927	0.9988999762999158	0.9982994141482892	0.8663093216867888
TMEM206	4.37466041600804	4.88812317915972	-0.210685884149458	-0.3286827523350999	-0.192353739639731	-0.217968649950147	8.074793715255069	-0.55082573794124	-0.520706639579361	-0.553934258737839	-0.5619876452145749	3.2076350682208603e-09	0.585578578141029	0.606155751430162	0.583474326095532	0.5780399783519821	0.8794491674370961	0.994168036838719	0.9854861736777104	0.949043518243534
SLK	4.7616383995926	5.213225671883871	-0.404458100218962	-0.060329671860132	-0.280982220555417	-0.272675793921686	11.4751376550631	-1.39640648073124	-0.1281894923266709	-1.0833044791795698	-0.936388375121242	7.057948568730552e-13	0.1722038000144469	0.8988012632322491	0.286768654784726	0.356086815527187	0.6565610619399085	0.999445501194379	0.9661538331421348	0.8940923739464235
CYB5R4	5.36564616496082	5.70626389008795	-0.494898298808186	-0.444541057354326	0.299664394748046	-0.0605178002401331	8.81524960244016	-1.17288006637913	-0.673480039983996	0.810483036740899	-0.146610974271832	7.60979402341635e-10	0.252669523501299	0.505765954666512	0.425336628286988	0.8844216926620799	0.7232151982009538	0.9899869633588536	0.9854861736777104	0.9907580753264396
SEC61A2	2.55721343997623	4.184966037499991	-0.20965822348638	-0.938576453240589	-1.3363119778265	-0.77605519924813	5.85991733965604	-0.47196567006549	-1.24509678983096	-3.16322681469032	-1.6559093543015102	1.62884361800305e-06	0.64015388372866	0.222137215156117	0.0034088983743158	0.107515698317143	0.901631280083291	0.97834881451835	0.7159972962808352	0.7716518895369553
ASB1	3.6872343913552497	3.75529823531384	0.6887635551149921	-0.8825988418545659	0.22903942825342	0.337751158060074	5.54006708536639	1.66897892515152	-1.25063307692297	0.583194102297226	0.7888398634595749	4.126289462332799e-06	0.104878117557158	0.2201360449695589	0.56385053901004	0.436011259049364	0.59508023162845	0.9757175847637354	0.9854861736777104	0.9177900070177946
FAM107B	5.4222846842217605	4.99867941351172	0.2084239043098839	0.0166694590934953	0.267549386098764	0.443542044871402	7.37163341693223	0.481168989111939	0.0251536232461875	0.673059683019318	1.07982838182885	2.87692484994537e-08	0.633670532619896	0.98010398988504	0.506052981030099	0.288799344962419	0.9003882247650206	0.999445501194379	0.9854861736777104	0.8688957589517968
ME1	5.13240867634246	5.09584078867495	0.186713162724429	0.238175501530189	0.0159810226925932	-0.2796952321614989	7.55714520838093	0.4387579719012821	0.371842622977966	0.0406823520173218	-0.698282068037509	2.28569034964209e-08	0.663849945038178	0.712733096465918	0.96780587306535	0.490498545511541	0.9108810043344012	0.999445501194379	0.9996117373398272	0.9310139660713476
TBC1D1	5.22668877121274	5.566236189743639	-0.242293218302167	-0.690521470802188	0.159233310613428	0.201921242664981	12.6645981806176	-0.864777423925237	-1.5104286451411202	0.633763669498609	0.7178158987969591	5.228369176652629e-14	0.393597686688481	0.140746624889424	0.53073939730804	0.478078841742724	0.80380287070559	0.973380875356512	0.9854861736777104	0.9294125920758668
CDK13	4.09308945084727	3.7371714458473	0.735513436798062	0.0313244503337197	0.838691970712807	-0.259967119545089	6.156908113936809	2.06587886709492	0.0571907756841315	2.38596215444194	-0.749964029389121	1.95291656254229e-06	0.0476258190871058	0.9548014248501692	0.023122023481156	0.459334861629315	0.5127375416611816	0.999445501194379	0.9423894474474528	0.926441429556336
MTHFD2	6.183457539278231	5.838973382645579	-0.160121864553203	0.044326917851582	0.281133116032273	0.6319316726765329	11.1056615484177	-0.479734582424058	0.0829559185300219	0.9372640115478148	1.92338066178222	2.3230993731402404e-12	0.635928116624627	0.934432413866474	0.357191869123233	0.0636307392229731	0.9011405785698346	0.999445501194379	0.9779199277218404	0.7326184247171416
SLC9A7	3.23418716009764	3.33861693448868	0.3261036030301619	0.563414677102415	-0.81914543416438	-0.353467481911832	4.815658355551419	0.7573510045688521	0.7800843070870079	-2.04016366854624	-0.7994384290145071	3.3932490424366603e-05	0.4543805841190549	0.4410734108621479	0.0496589223065566	0.429930710612975	0.8305689100842889	0.9868392203124692	0.9423894474474528	0.9177900070177946
FOXJ2	3.85080190701432	4.409980718331981	0.0130882884643309	-0.33185621159151	-0.0014352345252587	-0.656253455153246	7.71153562727653	0.0367888323762324	-0.558363741169069	-0.0043397615849458	-1.79129452331213	8.608739818879381e-09	0.970881923864794	0.580482267210712	0.996564324382381	0.0827090784771115	0.9946591351480372	0.9935000908415004	0.999887119935366	0.7504009937877973
YBX1	10.1125656842211	10.4459067387903	-0.1916733686602569	-0.329578939627414	0.0197242930408142	-0.102822037757168	27.773302371508603	-1.10137877842645	-1.2623192026969898	0.114581389714464	-0.6325133702142889	2.3212103408631e-11	0.27998560387745	0.217266807849279	0.909549391008549	0.5321438128668871	0.7380001972430518	0.9753751327969646	0.9982994141482892	0.9401203949848604
PDE4A	5.10064504714684	5.9548989047951695	-0.1717324824238789	-1.01723812048069	-0.2979073762856929	0.0735180592684611	10.7062592219927	-0.4898974271516629	-1.7406822706385905	-0.9315876464896942	0.206901767016236	4.15964949230973e-12	0.627548452068012	0.0913484595037992	0.358525331576245	0.8373975265335941	0.8981575428672036	0.973380875356512	0.978451579089669	0.9866542406193872
PPP2R5A	4.05487844433067	4.51930421762911	-0.238115863393154	-0.207065575805648	0.0927598675808771	-0.5544000799773678	7.65635441700639	-0.63809479218727	-0.3386706977594539	0.273308138790241	-1.4608411762935305	1.00153628205998e-08	0.527952278039794	0.7370700827634921	0.786372615314282	0.153809167021024	0.8655027983885664	0.999445501194379	0.9946877723260606	0.799416250243314
ELAVL1	5.536771494616901	6.01807990711414	-0.320889356551866	-0.820507089209539	-0.1147780156367839	0.555793482461619	10.407924830445	-0.8747001432454901	-1.35199341715507	-0.346185583211551	1.50999328618911	8.44734320087201e-12	0.388255045699614	0.1858564869038879	0.73146916239949	0.140857298046958	0.8012514131449511	0.973380875356512	0.993178706522864	0.7956666744284105
DIP2B	4.77744398025911	3.94557763573332	0.7164144390764509	0.886130869825034	0.328488558248009	-0.5723798719839219	6.20521820112058	1.8695371452680305	1.5891645649760902	0.947188628459525	-1.63068962973043	1.84083740898129e-06	0.0712343422372723	0.122828515714954	0.350741885223883	0.113551598928162	0.544240090456352	0.973380875356512	0.9779199277218404	0.7784360816874804
SMARCD1	4.33584233781394	4.6439637324920495	-0.7990356593347829	-0.428245040191771	0.0399848521069545	0.26584257616688	8.239174616216179	-2.17735828946385	-0.730356515445783	0.1244996920582469	0.73059178696532	2.0628352347103195e-09	0.0369393590973334	0.470485927972477	0.901698450401958	0.470344148512806	0.4962261710702003	0.989112419910725	0.9982994141482892	0.9270309952628464
KDM4A	3.7023177500474	3.55417985038176	-0.131141004623722	0.244635954356803	-0.24398431932196	0.106379358788459	5.4051285124621495	-0.307084548264947	0.374484315115085	-0.636325331562235	0.262967916113313	6.658622060435051e-06	0.760772866147711	0.710689368810256	0.529246804282035	0.794333042159355	0.9430656786515736	0.999445501194379	0.9854861736777104	0.9819236556959344
NFYC	5.33002555397469	4.913789814523501	0.311720591956348	0.0446906927599039	0.203843862315348	0.507520322857535	12.5923571248761	1.29155773768286	0.111424759548174	0.9170465458880228	2.08476467364042	6.09490431520182e-14	0.2057617817291669	0.9119755042452092	0.3659783829609739	0.0451544505524803	0.6807309835275509	0.999445501194379	0.984497901139613	0.6970957659929783
CD84	6.67942635143327	6.896361942301559	-0.545935176823185	-0.0708590990299409	-0.114604992595274	0.0248631502487774	14.0617923931211	-1.6435598688131	-0.145081804357638	-0.404297345963079	0.0815937756360532	5.588720078878749e-15	0.1101072651704559	0.8856128863712092	0.688853867253056	0.935508880628102	0.6026261050893099	0.999445501194379	0.989696254268306	0.9957537699449968
ELOVL1	5.980839156287139	6.06508784457927	-0.509523480739691	-0.421446289287095	-0.0456562539860254	0.350033819627695	11.0655698042398	-1.64746987894455	-0.958202929244123	-0.1643899715554529	1.29533910910477	2.2092963134675e-08	0.110514723288734	0.346388492099625	0.870515461685455	0.20593255510521	0.6026261050893099	0.9833796123409436	0.996425897411983	0.8284933875790378
SPI1	8.885749539210131	8.86325834092265	-0.168421701395778	-0.2358707458397099	0.0459769610538296	0.139804317724077	24.3496155380858	-0.945634127910554	-0.913833553645823	0.271357955121694	0.8583777781626509	4.538915092072751e-10	0.352480460783455	0.368846777077196	0.788020350641472	0.398110288306609	0.7817916894683047	0.9848729175838418	0.9946877723260606	0.909266255525066
ZNRD1	4.572145748941701	4.60436387511599	0.0404494242356445	0.110741555430298	0.0808116269920913	-0.213070904790823	7.58032320747391	0.106227809803844	0.176658302386172	0.232795280104663	-0.551636811218052	1.23446753197202e-08	0.9160647585770212	0.8608901452044571	0.817402980174617	0.585029182260177	0.9827337106262866	0.999445501194379	0.9946877723260606	0.949371502545868
ZBTB11	3.93617035030636	4.28566971231924	-0.100968494535609	0.359430221764989	-0.628740227992037	-0.4640908411155379	6.9099141439094405	-0.259479125175967	0.5557023792108801	-1.76380089400627	-1.1717864374433402	8.0193137928659e-08	0.796927698557417	0.5822790806523941	0.0873120862758288	0.2499336652277189	0.954017949138398	0.9935000908415004	0.9423894474474528	0.8525944879503664
ATXN3	4.439603409865651	4.07189795419543	-0.450645621916935	0.752795506172667	0.341495958598126	-0.11283704908841	7.952019242844419	-1.37942996887352	1.55831339640956	1.15222846091869	-0.370055748492104	7.915324532343299e-09	0.177576131321257	0.130118842487349	0.257871616986053	0.7140213733512579	0.6589981054949617	0.973380875356512	0.9644686486873107	0.9721458315730422
GOLGA5	4.008900988622751	3.862090320204621	0.0052219521692224	-0.0384333362819773	0.3790803924836509	-0.0075901373330941	6.27802445039039	0.01362806533678	-0.0606878068481228	1.07629861520238	-0.0194058778033652	4.86519388863245e-07	0.989211326965618	0.951985291816898	0.289841596528802	0.984637819258563	0.9978695799344204	0.999445501194379	0.9661538331421348	0.99774526532432
LRRC40	3.58537277388892	3.5153406040986206	0.282217001625937	-0.457584101269636	0.103623518261748	0.449824126074653	6.514710091404099	0.8468513667929018	-0.815716439197654	0.333106761000299	1.31388058063502	2.46701922205023e-07	0.403367073647991	0.4206928607079199	0.7412264067283579	0.198228109450712	0.8076707114827187	0.984978449776622	0.9943036379668032	0.8245715818458156
ISOC1	3.53640848217068	3.14432750973717	0.831929019139435	-0.497912173023186	0.192229334562046	0.7369942616576121	5.0406929802723806	2.20187301282875	-0.7693336178290601	0.533185659730549	1.8816022746334	1.76546606002399e-05	0.0350003389012073	0.447337085807906	0.5975890352061751	0.0690136597916418	0.4962261710702003	0.9868392203124692	0.9871437525569546	0.7326184247171416
TRMT11	3.10404890841016	3.43362012882517	-0.0233292938244736	-0.199179949079388	-0.246991480229618	-0.180684104705671	6.8060892862042905	-0.0739294689350052	-0.380038725178866	-0.8444459145319991	-0.556996511847846	1.07588150092276e-07	0.9415267175060952	0.7064274850365869	0.40468948981637	0.58140500966439	0.9871974587244844	0.999445501194379	0.9854861736777104	0.949043518243534
THUMPD1	4.8799593526091	4.78539138499177	-0.0756284565266409	0.387404796017111	0.191653581721361	-0.308195080284596	11.0117850474875	-0.27584077916822	0.938313991458208	0.756282435947662	-1.18636036168147	4.2592568862622094e-12	0.7844727081037081	0.355730701881137	0.45511639798931	0.244860878432742	0.951849035399968	0.9848729175838418	0.9854861736777104	0.8525944879503664
MSANTD3	2.7713975616953	1.96528082650572	0.391464164519438	1.09154070794722	-0.0915598962988937	-0.131891113926059	2.5470209235318	0.821976934578828	1.3775005891303602	-0.2048930176668239	-0.268438606875495	0.0158735811525439	0.417172734226376	0.177916419671496	0.8389534430367951	0.790084742099773	0.8144677918673336	0.973380875356512	0.9946877723260606	0.980533702023809
ATG2B	3.18292421204384	3.27596307512694	0.0361574754072998	0.2466445067119889	-0.617186904107652	0.0986522025306499	5.55223435252893	0.0985517657110354	0.400667560502995	-1.8047366670296097	0.2617629305300539	3.98274252496204e-06	0.9221089304533148	0.6913275578605121	0.0805345890458708	0.795181826054292	0.9835943654066686	0.999445501194379	0.9423894474474528	0.9819236556959344
ARFGEF1	4.445814224916821	4.13722593647897	-0.0932015209822171	0.0888416845746246	0.566286386858259	0.0382317648760816	5.81637027624346	-0.209048177552845	0.121803343908945	1.39370743309637	0.0845234273627152	1.84822126703494e-06	0.8357357178366551	0.903816460810674	0.173010444503864	0.9331668687557808	0.9644122664288246	0.999445501194379	0.955830351382706	0.9955495640827484
ZFAT	2.53429460466393	2.3168228419818	0.29534310566043	0.149868617507319	-0.4005869258692179	0.25649651258362	2.9187697195461806	0.5989037248628709	0.183531545817103	-0.859813826288761	0.508695289462364	0.0065331852428684	0.555670746623279	0.8556722064599879	0.39806381396251	0.614520687024212	0.871488937448039	0.999445501194379	0.9854861736777104	0.9557367233016586
MTFR1	3.56436768666896	4.00720318526564	-0.286314232751311	-0.402153395308412	-0.7481761684278131	0.495171637972336	7.21001867079168	-0.8220724810774359	-0.6885944063234921	-2.33348032248461	1.3924691058046998	3.44989065249159e-08	0.417119151987635	0.4960408657972759	0.0260667541567711	0.1733815229712469	0.8144677918673336	0.9899869633588536	0.9423894474474528	0.8095425364962997
STAG3	2.68240346036482	2.4548979665179504	0.9314244851918208	0.299518994688726	-0.4703662024968739	-0.148146703954078	3.2481510923996604	2.0327794187436203	0.382873361494305	-1.06772952905615	-0.310555939464105	0.0027286076265657	0.0504416216618515	0.704345226979136	0.29363167935704	0.75815204894512	0.515251296818846	0.999445501194379	0.9661538331421348	0.9779469968275764
FECH	3.89258702619421	3.95033883174939	-0.0982569032060239	-0.405574643915211	-0.153452743228952	0.469457173215545	6.27279212756598	-0.242799966684102	-0.639367422839072	-0.4165808439048921	1.20261748194818	5.374685668562199e-07	0.8097441855674701	0.527419940418077	0.679982962597692	0.2382207126458889	0.9567112465340812	0.9902341133076372	0.989696254268306	0.8525944879503664
MYO9A	4.08291435963665	4.352456595613259	0.0280621113765276	-0.0810189353570675	-0.212821477098437	-0.233203233282681	7.330902113890691	0.0747837862801634	-0.132783373854685	-0.62054602041975	-0.62216473071286	3.67492055190851e-08	0.9410863375545172	0.895282904225312	0.540737100627841	0.538463300535551	0.9870146136854046	0.999445501194379	0.9854861736777104	0.9425471373561408
DDX3Y	5.1909823501347	5.84380583522118	-3.62996581352631	-0.0328006787984211	0.182309736095279	0.5284639526239421	10.5020907199686	-8.58358240408334	-0.0586469470198039	0.5814730675398979	1.44976943777134	8.453119771617359e-12	1.03673380397618e-09	0.953612703846289	0.565327271311874	0.157373321718711	3.846973568620946e-06	0.999445501194379	0.9854861736777104	0.801352715138061
PFKP	4.27981201842691	4.49327902911513	0.471830345036645	-0.7396395347454541	0.31936334008713	-0.00938385568738	6.70317488848256	1.12874711011965	-1.08131085007427	0.817340831249763	-0.0224434614229264	1.68074930818347e-07	0.268889725146102	0.288088544936423	0.420843200844443	0.982236617434761	0.7329441684439612	0.9826285604731948	0.9854861736777104	0.99774526532432
IDI1	5.644174204879481	5.0714372927456	0.026586303187162	0.397073529608827	0.674476457770125	0.0671288894877502	8.19857567051013	0.0682586728506756	0.634506032361075	1.9204142664835104	0.1715602728796	2.2997475893112603e-09	0.946004462643268	0.530261124729791	0.0637553766462105	0.8648635650758959	0.9882546906464384	0.9902341133076372	0.9423894474474528	0.9894188467690666
SP100	6.338501006473121	6.892917832332589	-0.7051889291668759	-0.0510692095894827	-0.268647584484794	-0.281393693052905	15.3101338945117	-2.34904580819724	-0.10947160294691	-1.04899375621637	-0.959834192382694	2.7917733042720597e-16	0.025159521696572	0.913512078273754	0.302039369559319	0.344335370407558	0.4811902673534021	0.999445501194379	0.9683451301348598	0.8918558368797852
KLF6	9.96284573739077	9.49844779602509	0.0088229830794018	0.3621986614587829	0.185218724917872	0.269280014602013	19.5932305928812	0.028939536096276	0.795579780391528	0.6542642652381899	0.933545868603712	3.30856268686886e-18	0.977096786055876	0.432716982061373	0.5176282780186771	0.358010979021811	0.995883668043766	0.9868392203124692	0.9854861736777104	0.8941685866470012
PLPP1	2.8409507201245803	1.77371611871127	0.537774095275762	1.53111179682819	-0.1664479398091969	-0.254747925980648	2.165692071525	1.04672269406673	1.84641462131528	-0.348600585885817	-0.493789452824995	0.0380321990719186	0.304210201631842	0.0745891930357463	0.729922667244125	0.624879669954912	0.7526305637168829	0.966912556603734	0.993178706522864	0.9589605662080056
TRAM1	7.199877764881671	7.1643841155545305	0.304492309160538	-0.346673314416233	0.273747089678266	0.2054751571673569	15.927263435572698	1.0675671422616	-0.7722996068342769	1.039686222501	0.7449664801487379	3.7954777796461805e-16	0.294895440996302	0.446351488412172	0.308458016149812	0.462113361787399	0.7470580002545402	0.9868392203124692	0.9683451301348598	0.926441429556336
TNFRSF1A	7.000084779960541	6.917657489940031	-0.39212941864933	0.134624559569733	0.252817592745926	0.183369394612231	14.2642041074338	-1.39246869893481	0.331030676631629	0.963205507732968	0.714809823899275	6.721716421977509e-12	0.17428567415522	0.743072003349677	0.3428154881499389	0.480539947881249	0.6565610619399085	0.999445501194379	0.9771668247979532	0.9296256359454694
EVI5	5.26276390103726	5.1232434313706205	-0.159618434456347	0.060087445878485	0.157993808367731	0.1457054728051759	10.2410650036438	-0.502384087132831	0.128914471759798	0.547150592423632	0.4954443608140471	4.7931380327217494e-11	0.6189528286048629	0.898314596723412	0.588076269535014	0.6239465116043871	0.8936948408306528	0.999445501194379	0.9854861736777104	0.9589605662080056
STOML1	3.14927220642287	3.44516628735489	0.367166609919247	0.0428747874138529	-0.827090385385618	-0.171935218714855	4.64195780610944	0.7877580322882691	0.0564256902139409	-1.89180189113108	-0.368595385719491	6.901736970201479e-05	0.439511427714825	0.95543942258207	0.0722579082796466	0.7150007853030129	0.8220794459145772	0.999445501194379	0.9423894474474528	0.9725671066732584
PKM	9.05132281139066	9.13466685310128	-0.0066238419491847	-0.6242164522480911	-0.1032444129947169	0.416886184474772	17.0430731448248	-0.0244833209680989	-1.56263517651402	-0.3947027005305229	1.67940743916201	1.70402164100698e-09	0.9806398097312452	0.1296460355232069	0.6958775824261519	0.1042889831246719	0.996597123004657	0.973380875356512	0.989696254268306	0.7693472234220334
DHX29	5.4494991050166295	6.39121543429857	-0.204366069337826	-0.697029065264677	-0.2798663602892479	-0.560603886447617	13.9891660351747	-0.694191000459594	-1.46769013790375	-1.06216074001301	-1.91056306613944	2.2997373866170902e-14	0.4949929247457029	0.1525157532402239	0.298727909619907	0.0655672268402983	0.852244800856309	0.973380875356512	0.9676989628852716	0.7326184247171416
DNTTIP2	5.694174124219839	5.768296734844	-0.4315829154042511	0.104497975515445	-0.254824096404077	0.168279255295536	11.7688795084766	-1.36120370454453	0.206863214141558	-0.915062130557424	0.537313993315256	3.65381065232778e-13	0.182958343590474	0.8374273821773491	0.3670032964569171	0.5947677134814849	0.6649338167969824	0.999445501194379	0.984497901139613	0.9516415306407648
METTL22	4.43276869956401	3.82676938775007	0.4569803700237499	-0.258309677355769	0.46637088433515	0.5949681784365239	7.429577556494929	1.3964428248711598	-0.5178276406175061	1.53992607913414	1.91867397035594	2.5711328120486403e-08	0.17221779090945	0.6084355222163879	0.133613268050431	0.0644150338441806	0.6565610619399085	0.994168036838719	0.942802759319107	0.7326184247171416
TP53BP1	3.28141754155034	2.8367735822081297	0.0512381038601429	0.424285810281943	0.0305300977839915	0.183544923410796	3.92604241461121	0.113589178534021	0.567542413123773	0.0734395224989651	0.39839578017285	0.0004309279508172	0.910273130188718	0.5743062625711279	0.9419135122514828	0.692984309305417	0.9811348262258722	0.9935000908415004	0.9990207425557568	0.9692550987797338
RRP15	4.11061991907616	4.64093626950476	-0.4588102280608789	-1.1184146204838998	-0.428171381453667	1.18368279139509	7.3058757978663005	-1.12490864629958	-1.70695703639826	-1.1553721150531002	2.9728574957871	3.0500245696165e-08	0.270321808672978	0.0983026926753883	0.25800105725854	0.0056507426623763	0.7329441684439612	0.973380875356512	0.9644686486873107	0.5832661090046787
RHOA	9.47387097951622	9.5589463758661	-0.253946772513956	-0.233966824471569	-0.113744828666533	0.246478305263822	29.106974578557	-1.32615466372596	-0.825158144873717	-0.6272407801040479	1.38334201571949	5.67209050173328e-17	0.1952188888079289	0.416521281921395	0.5350537537618689	0.177587928577184	0.6767897021079337	0.9848729175838418	0.9854861736777104	0.8107084183023893
DHX8	4.14419519382087	5.103428476996981	-0.6334627960255721	-1.21379356937601	-0.115852724272309	-0.0397254235350628	8.00231766162711	-1.4955914067143798	-1.89896865830507	-0.310429758620839	-0.0998192164378413	4.99182373076779e-09	0.144630391787906	0.0671208389121168	0.758321770177535	0.921136533496244	0.630221106730634	0.966912556603734	0.9943036379668032	0.9942914890737652
ZFY	3.4136715250069	3.06635494841052	-1.13581347989142	1.12493961089947	-0.4500697586123329	0.247335050694733	4.18074347160698	-2.40505387675829	1.4885269628443405	-1.07453175793803	0.5239303198242321	0.0002102188075415	0.0221270788193109	0.146401706446119	0.2906202365706239	0.6039372189115501	0.4705619898954186	0.973380875356512	0.9661538331421348	0.9545617314796558
IARS2	5.14811406766792	4.6549208357298	0.140833981009463	0.25070114046185	0.1630032992731019	0.4849723061027439	8.44104056021203	0.409866909910491	0.4424886768040329	0.519323669353405	1.40352296757869	1.2051332793917802e-09	0.684634594293541	0.661112179615473	0.607108678979678	0.1700910749497839	0.918053999673464	0.9986292292677996	0.988306096213744	0.8070988262323083
IDH3G	6.35234757992803	6.355798531914799	0.129528177860906	-0.1180570639642569	0.260986544612207	-0.113656299046988	16.4322651136708	0.530444613832371	-0.297412554516177	1.18090285663987	-0.462329703789516	3.72078569532981e-17	0.5994657909154489	0.7680738151442859	0.246344363793843	0.646973175687283	0.8858692664902135	0.999445501194379	0.9601445175815246	0.9614758865138848
ROGDI	4.48421334136125	3.38424955169881	0.4894260992908449	1.2009915666354298	0.2273360550877139	0.143342460236599	5.701150425501679	1.34080296417771	1.9867001334996104	0.6717810693052679	0.385696262757829	2.58280296542766e-06	0.189425397923733	0.05557460750935	0.50654443652416	0.702273893409823	0.6709542384158532	0.966912556603734	0.9854861736777104	0.971336555910708
ROCK1	6.977076189764039	7.75325540887444	-0.618671656081614	-0.336287215939757	-0.227288085002358	-0.4677971707244199	23.1487162520812	-2.8091017992975003	-0.96909363359912	-1.18657918475387	-2.14931669391795	4.08885323137741e-19	0.012831999848003	0.340183016830307	0.2480882674195079	0.0400027389759294	0.4518546615518889	0.9826472663642204	0.9608331933294302	0.6928146837784418
CBFB	5.0285832770955805	5.95157391299548	-0.622610599252239	-0.842857413378472	-0.28882194825782	0.280613319862728	14.2537647681398	-2.59233919520998	-2.30200035538461	-1.2300273033575	1.23809349018217	2.2463945721156697e-13	0.0145514414860362	0.0286571655131496	0.2276881272633639	0.225397163252546	0.4518546615518889	0.9635219953541508	0.959193156194304	0.8404744255696056
PDK3	4.02781976890495	4.14397781228398	-0.0742078286399531	0.4990031131554739	-0.253474353241152	-0.774073689401115	7.46954126069495	-0.2066051667719149	0.913122443228876	-0.7846203724973141	-2.2660527837926097	2.0842942138933505e-08	0.8376280095523461	0.368494828276646	0.4386741225826839	0.0307543569178761	0.9644309762008187	0.9848729175838418	0.9854861736777104	0.6789012887625611
HYAL2	4.048272672624799	3.43714787297784	0.267543782867672	0.8030373250646851	0.232953158073473	-0.0663458269897095	4.56072312828745	0.56678960664412	1.1090387938626	0.52879031167349	-0.1467089967701119	7.81184900190158e-05	0.57483988521239	0.276497082959908	0.6006914955292719	0.884343848100287	0.8771455209681315	0.9826285604731948	0.9871437525569546	0.9907580753264396
HDAC4	3.23755715754749	3.36517162338589	0.1226887711503569	-0.508935191053731	0.211927022308216	0.0293112302154637	6.00486310796687	0.352689514639094	-0.8767305003336621	0.6531390773071469	0.0818609260948638	1.07026347964354e-06	0.7266337748498491	0.387167578087506	0.5183321785344249	0.935267199646841	0.9299998946712066	0.9848729175838418	0.9854861736777104	0.9957537699449968
RASSF1	5.163766570544991	4.69645652653668	-0.16474940534864	0.8070103075521469	0.0701661235711632	0.0849263998450591	10.3400883868205	-0.5760456472191601	1.93400916962758	0.268894688158578	0.321059092934262	5.97951476055628e-11	0.568827947188324	0.0632243575596728	0.789737561386227	0.7504828021983171	0.8744095938139146	0.966912556603734	0.9946877723260606	0.9776449611161976
IFI35	5.502130851921719	5.53939988699091	0.2025044617162689	-0.0551296636621093	-0.208213474681355	0.191216274269339	11.265000576757698	0.6507808337239289	-0.110071756178312	-0.734294618856307	0.6275385491834029	1.50894360376565e-12	0.520356201696366	0.913070868912489	0.4689102550415159	0.534864274399941	0.8621231191075973	0.999445501194379	0.9854861736777104	0.9405970267706324
HEATR6	3.31872504622052	2.5902652330779303	0.86580971912366	0.587574197227817	0.705618448860208	-0.453325164616219	3.91767764371077	2.1173259947576097	0.912419100864192	1.80632710785674	-1.12487826913024	0.0004706874449094	0.0420995088196291	0.3693502145542821	0.081184776031036	0.269600986183076	0.5043640612276302	0.9848729175838418	0.9423894474474528	0.8596682224097095
COASY	4.74021533521986	4.6668050428055	0.135733361073542	0.0300093997130808	-0.111654268248378	0.0962511324767577	8.926436751699061	0.416250158592246	0.0555879377502522	-0.373920499599074	0.291735007367258	3.380675554037e-10	0.6800056339595539	0.956015703195016	0.710929626097616	0.7723721741587819	0.9172207339437484	0.999445501194379	0.990761184524662	0.9779469968275764
PLEKHH3	2.48236514073681	3.37510457894623	0.0493273655012989	-0.4993015856817949	-0.953899011055424	-0.450835792526861	3.76846246143738	0.0891277767781147	-0.532790213067242	-1.8094197930491296	-0.7752158308610592	0.000668034746155	0.929535857401984	0.597859619294996	0.0797885238082086	0.443903388550601	0.9849982633504792	0.9935000908415004	0.9423894474474528	0.9208185590699524
MEF2A	6.19322056189111	6.276545414080019	-0.872131040576519	0.4921237175504879	-0.356453563946008	0.11460493253437	11.8660974414181	-2.49879409172142	1.00875384392401	-1.19427586252406	0.371399050864567	6.114406482289699e-12	0.0181471718008808	0.321784374525051	0.241149372033625	0.7131212826378491	0.4548880967222766	0.9826472663642204	0.959193156194304	0.9721458315730422
OTUD5	4.55061098299441	4.2172691417815	0.4277839867670329	0.3821150096355399	0.0444342665488159	-0.0118592508462455	7.26833835993418	1.18095454003272	0.665626831781577	0.130768923584088	-0.0335239470656599	3.2231515796752404e-08	0.246417135272046	0.510711153493695	0.8968398671267159	0.973470947411524	0.7190387218103147	0.9899869633588536	0.9982994141482892	0.99774526532432
TFE3	4.817310918733179	4.48015435299178	-0.239275870636978	0.2130721308488969	0.0759337762154381	0.3612344560293909	9.59945845113849	-0.7934441388194509	0.479074090568628	0.28017760651882	1.30107179545273	2.0812954702229496e-10	0.4334813765641649	0.635708297240162	0.781178771871486	0.203722240347811	0.8213831937118309	0.9968530005447384	0.9944061850741432	0.8272232010209584
TBC1D25	3.22826642041666	3.06563181944637	0.421618973691707	-0.544332326825398	0.127510093631085	0.320111512785308	4.370102844512971	0.951201257073513	-0.8012675963975899	0.309670532094113	0.756539257439042	0.0001377552442277	0.3486819878372089	0.429445359805469	0.758839077274182	0.455141579865503	0.780363467753078	0.98659595473958	0.9943036379668032	0.9257511542230548
ACSL4	5.6442315272110095	6.17842668184298	-0.548829910432714	-0.528571390743124	0.144899021284803	-0.1068955839294	13.711833353627698	-1.85364581712526	-1.17312598418797	0.554947461126152	-0.380046997593567	1.41976180595382e-14	0.073307187895688	0.2500919495874599	0.5834152139622939	0.706638058885261	0.5451273317667327	0.9812729850239938	0.9854861736777104	0.9713455361662292
INPP5A	2.76539586913375	2.5333844413692503	0.133615970066109	-0.142130087783385	-0.191591498848054	0.591447601623568	3.5370116567011	0.294888486901969	-0.196090167110257	-0.4531603584653579	1.31710710470831	0.0012995416245791	0.770146752671359	0.8459508873596979	0.654038645130655	0.197536508372439	0.945661780998322	0.999445501194379	0.989696254268306	0.8245715818458156
GPKOW	3.6169611092674	3.00480083399759	0.563897686853271	0.3574860121766429	0.361844367386941	0.0352804561331039	4.295683005404499	1.31135066960858	0.4959076069707829	0.9003117155730641	0.0797196758622403	0.0001515783702504	0.199071160496692	0.623348590664786	0.3746802528714	0.9369566815613491	0.6779420066791579	0.9962753113585844	0.9854861736777104	0.9957537699449968
GRIPAP1	4.8834603451085306	4.61827971269849	0.400610499453191	-0.264144285386217	0.427030944100719	0.262784003343917	8.274742271916269	1.16355253437638	-0.460439521512205	1.33664902662428	0.750109337266351	3.29419065520403e-09	0.26309417811578	0.648626654642638	0.195567313360496	0.458903244191159	0.729713126951872	0.9975838518212	0.959193156194304	0.926441429556336
FTSJ1	4.00817211027186	4.33066219545512	0.56290722691646	-0.857362962421173	0.280992175197761	-0.119889394509773	7.55568873307824	1.5990883052821498	-1.4478422208505	0.844545296609903	-0.332442714170115	2.3291127879367203e-08	0.128915673228978	0.1583383226244299	0.407424929105307	0.7417753268957521	0.615001873578135	0.973380875356512	0.9854861736777104	0.976596662808166
PRR11	2.75752182115932	1.97046464202316	0.696004939174193	1.62228286129854	-0.471839859576722	-0.5560541335156259	2.82940740146611	1.6003664377704498	2.30563640162043	-1.15703792554717	-1.27244828235893	0.0081175860125179	0.121223943478122	0.0284124198678913	0.257380741391446	0.212622222025731	0.6094689654633308	0.9635219953541508	0.9644686486873107	0.8326260883817842
ATP11A	4.76767611918515	4.359325013023859	-0.161083308886513	0.229615679524131	0.602584029319989	0.0367372933077848	7.57801484100139	-0.4356583520411339	0.3980471495831489	1.82151401642021	0.102101329214136	1.3959835192839098e-08	0.666248305510683	0.69335351658313	0.0790023279027317	0.919336975200294	0.9118129386593788	0.999445501194379	0.9423894474474528	0.9942914890737652
POLR1A	3.214638322235189	2.2451545613579302	0.866127728946202	0.3756071259075511	0.123475990266348	0.635688445964251	2.77459522697738	1.7217268405596102	0.457778399379267	0.260892883951524	1.26332115299322	0.0092182469188939	0.0965479837618238	0.650488677557578	0.796140380435843	0.215745931174076	0.580224837283403	0.9986292292677996	0.9946877723260606	0.8344301554780728
LAPTM4A	8.22010976165553	8.39258338323941	0.343240070628574	-0.131391501151881	-0.172929474273993	-0.0166433223648763	21.3878922781654	1.43325892960581	-0.355495737687485	-0.7447525432918571	-0.0723773529391634	9.175816104514221e-19	0.1617275669619459	0.7248908253864209	0.461937258859436	0.9427941580710848	0.6445322444174281	0.999445501194379	0.9854861736777104	0.9964447286768484
TTC7A	5.0549886533206	5.85300525058463	-0.174070391895493	-0.662548464238406	0.0375217021668122	-0.6717601894397329	9.750121175185392	-0.453517394460359	-1.1138398989895202	0.107026502835895	-1.82519402208821	7.57539321192721e-11	0.653253361507258	0.27444542828058	0.915514710138594	0.0781193094024212	0.9071876771829837	0.9826285604731948	0.9982994141482892	0.7335452836571487
IP6K2	4.5781853282567	4.64867156311722	0.0429554940026332	0.3005935403948649	-0.1819344072651119	-0.236104251280353	7.513313857160179	0.109488979370911	0.4846496869391989	-0.50571255283485	-0.6169960547653439	1.6574559892949097e-08	0.9135151466634772	0.631379992685286	0.616816348444676	0.5417300476918441	0.982284897263684	0.9968530005447384	0.9883220552454498	0.9427135987033934
SRBD1	3.7579705013209503	3.5515549650612903	0.546574086391575	0.538666491171906	-0.125381116888505	-0.45025206694047	5.05893227994038	1.2710426237118302	0.7410593559226809	-0.309916850869239	-1.01328395011503	1.67426802099703e-05	0.212875705781888	0.464061238730424	0.758633540076086	0.318525239299552	0.6884754087053973	0.989112419910725	0.9943036379668032	0.8812893297608633
KIF2A	4.5330520433223205	4.01831919371099	0.164586698332959	0.2718925198054019	0.0139630334098978	0.37049759299765	6.95024419586069	0.445743780720685	0.4712834339659829	0.0413225196644663	1.04199085959184	7.82081298132962e-08	0.6588251946503729	0.640810853709301	0.967310965920943	0.30544519133414	0.9098060923498992	0.9972581840613222	0.9996117373398272	0.8748641603345588
RASGRP2	4.83921338884115	4.82942217863794	-0.0267133100909862	-0.481893568468032	0.126352182668676	0.505786761881127	12.3438389469156	-0.109112831036112	-1.18915052046076	0.5653323097840629	2.04506305380546	1.03768386821482e-13	0.9137943658626642	0.243129836039931	0.575790381831135	0.0491455090116461	0.982284897263684	0.9812729850239938	0.9854861736777104	0.7080999259329149
PSME4	4.884894982094809	4.1109711938900695	-0.0693854597526324	1.39178562190143	-0.242103693701894	0.1985288086301689	7.129198338018741	-0.186484529562741	2.41778488110405	-0.729877537541739	0.557044366754585	5.39948837375579e-08	0.853478722733271	0.0230171534895696	0.472974588044625	0.581897541077588	0.9681978132545372	0.9635219953541508	0.9854861736777104	0.9491111248755618
IFT80	2.57681182264567	2.41271946487613	1.44571445478486	0.154526120865218	0.1284215112634419	-1.09063474060807	3.2789743500458903	3.20128237208152	0.215047593040841	0.2928281885317609	-2.4276534737222497	0.0025923060715653	0.0030868253669511	0.831209510876847	0.7716030564217171	0.0212138601015486	0.3961787115169158	0.999445501194379	0.9943036379668032	0.6586960632340217
SIRT2	5.3108170291768	5.22159167336585	0.0944072868219899	-0.309937842671561	0.064998278626933	0.5345996915054599	9.45337554455775	0.273656659683512	-0.543330299851846	0.2065430431558939	1.54370713973727	8.806389409731249e-11	0.786107125720441	0.5906675913865941	0.837675334530337	0.132492128113363	0.9519057835390976	0.9935000908415004	0.9946877723260606	0.7885976371090969
ERLEC1	5.575730826654401	5.88682038874982	-0.445815419600338	0.0183732452223866	-0.2394747980091549	-0.189377089026938	12.873516453378198	-1.47764554534653	0.0397196848812934	-0.910127466281749	-0.656209028014971	8.89897815492863e-14	0.150791993571821	0.968589761872376	0.371508677531209	0.516860208649732	0.6329739481362088	0.999445501194379	0.9853867608019468	0.938018164099602
PPP2R5B	3.4251921126734306	3.04895537549734	0.355413668563773	0.28974592091205	0.0765574740885555	0.107585562776948	4.25743232958515	0.787528184332961	0.409226872477822	0.182021757847596	0.2457179089155469	0.0001756309023136	0.436798612554321	0.6853221330753461	0.856782910251297	0.807525539449562	0.8215262455903376	0.999445501194379	0.9951874273230252	0.9831998069001204
MAST4	2.44830134961422	2.58864198613564	0.971780770568848	-0.0947892970397685	-0.6955089070681779	-0.1018103503091709	3.1834590034149506	1.93200443925834	-0.115634820100853	-1.4346778186432	-0.20103225539384	0.0033598502893739	0.0630860400510282	0.908798116719438	0.16330027659859	0.8419900249767719	0.5328145141572579	0.999445501194379	0.9496995898442976	0.987265656425354
ADGRF5	2.815452977648	3.63902101724804	0.138368770494651	0.0347676735347041	-0.8780047415393101	-0.8079568479654642	4.44234424108219	0.288472078853318	0.0464546779454418	-1.82033435865417	-1.7012079471592798	0.0001364676072168	0.7749342085990321	0.96326701314086	0.0780726122098497	0.0992935207640847	0.9473404148696862	0.999445501194379	0.9423894474474528	0.7625104814893026
NUP133	3.66372833646689	3.8110799411108713	0.3540601641354679	-0.520452988219116	0.0981508586854213	-0.0464158388959971	5.9455018252253495	0.8707836261571741	-0.8370912499944722	0.26153915464511	-0.120554163691693	1.5719208548727e-06	0.390380922741993	0.409232736788844	0.795371198200195	0.904832464526912	0.8020331900093925	0.9848729175838418	0.9946877723260606	0.9925694713355916
NUCKS1	7.200765268599159	7.162273257749551	0.0232930996977183	0.223556539315528	0.199101112211755	-0.260542276162383	20.3763965896459	0.104032683377767	0.644722859476053	0.971571464848247	-1.20764069843975	1.3492421180048801e-19	0.91780019664264	0.5239366000276311	0.339124821109363	0.236394201031638	0.9827337106262866	0.9899869633588536	0.9771668247979532	0.8525944879503664
VPS35	6.90529586886219	7.12761032505355	-0.4347914217920229	-0.0352939770470423	0.0426177795058599	-0.0695688322674833	29.343812666816	-2.77118630630256	-0.150586775468785	0.302531933922141	-0.4767700856383229	2.4735387572724298e-23	0.0092718619407297	0.8813685404974351	0.7642919754998979	0.637144915698084	0.4421765311864807	0.999445501194379	0.9943036379668032	0.9605412393391584
DNAJA2	5.637875504557541	5.26769018971514	-0.407419949870181	0.09491590491313	0.0822773473519131	0.428929320850783	13.8634889947246	-1.9630771260445297	0.3252540539534559	0.438246077760623	2.32928418461858	5.917981579699009e-09	0.0596344283335912	0.7474804845308008	0.6643579698463361	0.027420315308034	0.5252434796632435	0.999445501194379	0.989696254268306	0.66102568181896
BCL3	4.88436549369293	4.36032755741032	-0.266510076548981	-0.320614463104731	0.6488836214343872	1.14413685749485	6.0092833629265305	-0.608233011428157	-0.498830805448299	1.5630353804120098	2.78232488771648	3.19088116206308e-06	0.5475915131096111	0.621731498534807	0.127896324686737	0.0093518020027971	0.8712154412646776	0.9962753113585844	0.942802759319107	0.6094146223494633
KCNAB2	5.61018995384148	6.274704557236481	-0.573482448716444	-0.896307985915865	-0.360620977192247	0.396095194873105	12.2217001866243	-1.6541542854298	-1.7444654989910702	-1.20221456796895	1.24796481307097	2.63660240703328e-13	0.1079140831673279	0.0913663110229316	0.238458944684976	0.22155523572139	0.5997501616668474	0.973380875356512	0.959193156194304	0.838923996314097
CLEC2D	3.86062967143885	3.723594328337	1.19404518605887	0.329874010570515	-0.154663887340547	-0.622923965569684	6.01409622050833	3.24134553390479	0.513624658934367	-0.4305846192151879	-1.61037697105124	1.0420472197198e-06	0.0027779463912485	0.611042921605712	0.669656815157204	0.117137413317386	0.3867699308810899	0.9949447701582336	0.989696254268306	0.7784360816874804
FUNDC1	4.17974294874045	4.601312769073769	0.4205115316147439	-0.7400955376148809	-0.367299018574822	0.315513194564596	7.70028401058529	1.1433047835682602	-1.18503403659649	-1.05872231657195	0.839471226756449	1.09927691889458e-08	0.264813760519537	0.245135265836618	0.299131454776842	0.4074760548869949	0.7314770842096359	0.9812729850239938	0.9676989628852716	0.9130481970615998
RORA	2.96190675154367	3.701198961797141	0.242710660109165	-0.3932873366532379	-0.675628187707797	-0.505438592776002	6.770169522640019	0.717489233248899	-0.6888570675590451	-2.11315389848895	-1.43600320498494	1.1912964853074901e-07	0.4782775601487129	0.495877747710495	0.0424787498787563	0.160705835187066	0.8441876101574911	0.9899869633588536	0.9423894474474528	0.803333251578
TGFBR3	2.52871485121887	2.59835356441028	0.959521817696048	0.0590268923744536	-0.495242466668858	-0.314615500748012	3.4973834793356096	2.0935556048511	0.0778235675659211	-1.12912403666662	-0.6737647912285079	0.0014602260419101	0.0468971082828081	0.938511559772404	0.269434346799076	0.505382675197061	0.5108493055691584	0.999445501194379	0.9644686486873107	0.9374796377131872
ATP1B3	7.961450083709639	8.924685627443019	0.0430094682953081	-1.4749455100887598	0.0684189776724744	0.0038533884847464	19.8701731452415	0.1504689319757469	-3.22442715985083	0.260681455356107	0.0137918229768862	4.344047618346349e-19	0.8814453019589141	0.0029788122981516	0.796202552554859	0.989083590068496	0.9713174719270076	0.9635219953541508	0.9946877723260606	0.998679573343812
NEDD4	2.86869321232353	2.33470835507605	0.502308917737991	0.393197654085863	-0.244477719346308	0.4020818338319579	3.72155803776302	1.30486646561742	0.604510013984663	-0.6715828411291811	1.0130682444498	0.0007604191122193	0.201244442706726	0.549767184872974	0.506668999716507	0.318626664571563	0.6787344299600424	0.9930015386455258	0.9854861736777104	0.8812893297608633
PIGB	3.02241681519664	3.0348839477909304	0.998791099954396	-0.7671892065433991	0.1810752190333439	-0.198564523093418	3.33011946546892	1.8419884116405505	-0.923081491231474	0.3475568917789249	-0.379480843787485	0.002714927450163	0.0752758211510729	0.3637145228828929	0.7304601658468092	0.707039552797482	0.548478006330869	0.9848729175838418	0.993178706522864	0.9713455361662292
MAPK6	4.65937733508887	5.05171068131501	0.507213709515442	-0.944315319580548	0.119842479807607	0.1935508987911799	9.3880887084576	1.63827974355579	-1.95074157756127	0.385270444293516	0.642118170922385	1.0029140884041101e-09	0.111696922779085	0.0608425899785874	0.7025889939846779	0.525708231791191	0.603760141949251	0.966912556603734	0.9904727134740486	0.9395046267248272
GNB5	3.10640751762154	2.4767451879407405	0.612512181577803	0.762454276547879	-0.399126047766077	0.2218622973266689	3.0112490909835805	1.21442962439816	0.893848263411672	-0.837425459067343	0.426525829550227	0.0050475351397951	0.23346987996701	0.378076741214461	0.408564544212777	0.6725805238834661	0.7064333109829977	0.9848729175838418	0.9854861736777104	0.964215084217656
RAB27A	4.36204546997423	4.10001937105661	0.54799352556627	0.2026208875976869	-0.281945306261091	0.301476013396209	7.18869431589625	1.55572303929198	0.3644800417796789	-0.834317427364904	0.8801602630086979	4.81766838685788e-08	0.129635099900107	0.718126257605751	0.410533175794635	0.385630930549327	0.615455209846147	0.999445501194379	0.9854861736777104	0.9066195393611636
CECR5	4.43407373145896	4.7259287661755405	-0.526574956906791	-0.535313153505625	0.0104926231214582	0.297958261511332	7.8270065512443106	-1.3253174330471298	-0.88813949968578	0.029795211418201	0.7976832302095892	7.56693968206434e-09	0.194504278534988	0.3814716732210689	0.976423310038162	0.431175348174049	0.6758513179238094	0.9848729175838418	0.9996117373398272	0.9177900070177946
UFD1L	5.75342602248331	5.546284439611191	0.0219293794972116	-0.155597873507994	0.209304527218847	0.4721033363035379	8.51933347834525	0.0532153171755638	-0.231890270784434	0.565184779008991	1.14953111426727	9.797249157526391e-10	0.957891186347616	0.8180998028792621	0.575889518582667	0.2588563496348869	0.9907584802784812	0.999445501194379	0.9854861736777104	0.8539413078582669
PHRF1	3.90229436866848	2.97326952694907	0.215045507536968	0.373873641968719	0.4333295961233859	0.793466511130073	3.98404475946824	0.485262409160287	0.574845339750437	1.0597631848714202	1.91513287653063	0.000697594570632	0.6310986889558371	0.570036153561023	0.297356457814414	0.0655126683448119	0.8994226866542541	0.9935000908415004	0.9676989628852716	0.7326184247171416
IKBKAP	3.40470540970781	3.33041875561009	0.3796888857787899	-0.143434042812784	-0.0799270344877952	-0.0221909482362324	5.792206970181769	1.03935163011031	-0.25632932542288	-0.2368538068518799	-0.0637264752748928	2.37845608706207e-06	0.306448404734761	0.799470709179977	0.8143017813734971	0.949602496372223	0.7533974473293638	0.999445501194379	0.9946877723260606	0.9964447286768484
NUCB2	5.63579033296839	6.2295330389583805	0.2373915762261439	-0.247174850099297	-0.0327565946927945	-0.805852372546504	11.2665052417534	0.71250457927471	-0.478366866446645	-0.1022899948793849	-2.5547579525720496	5.63658381804036e-12	0.481517797208652	0.636008873172511	0.919168588994019	0.0161055897815288	0.8459838027917074	0.9968530005447384	0.9982994141482892	0.6203717143528671
DAPP1	4.231347927869621	3.8337184366453294	-0.400340254527772	0.300908713663282	0.3445527197612639	0.2829082837462189	6.834972214015759	-1.11430883407884	0.520683568293637	1.07990454272794	0.787640311860329	9.91325033278595e-08	0.273446346126274	0.6061716428148649	0.288257060558199	0.4367027165097179	0.7353985987356177	0.994168036838719	0.9661538331421348	0.9177900070177946
SLC44A1	5.570037871477799	5.954577728634981	-0.105330311225333	-0.182157874894287	-0.0525871331294388	-0.2821180633174279	13.089987467286198	-0.362901203833604	-0.386228423562991	-0.202274277698338	-0.9693319253978652	2.14469983116932e-14	0.719064863149234	0.701883673568434	0.840982829452222	0.33964953302208	0.9283499565917908	0.999445501194379	0.9946877723260606	0.8918558368797852
TMEM260	3.37680266902473	2.29079220813827	0.4424290913666059	1.61128495926453	0.165039044825397	-0.521988434546103	3.23612445658592	0.984077549977364	2.27521318292479	0.402201261885079	-1.17581498981823	0.0028468296225868	0.332917128318048	0.0300894091427263	0.690447301329934	0.248575549630103	0.769738943450485	0.9635219953541508	0.989696254268306	0.8525944879503664
SMG6	3.4555941644416	4.74668401274432	-0.295728590733338	-0.6186807674537529	-0.606357844240937	-0.989346926112982	6.78546611436155	-0.678104421874546	-0.920016885263409	-1.47212590790623	-2.3602914877828	1.68958378493621e-07	0.5026437361748171	0.3650575774351769	0.1508638617934219	0.0249314227957742	0.8534453784777284	0.9848729175838418	0.9460260885885576	0.66102568181896
EXOC5	4.96707195624937	4.973862892935919	-0.2259613740175739	0.525422576197928	0.27477748466071	-0.7296592247724352	9.61477529395997	-0.6845832373432299	0.998859422226624	0.935597515677689	-2.2022838101704	5.87517840807923e-11	0.4985356069383639	0.325356483138695	0.3564877750691829	0.0349686361638147	0.8531672911740238	0.9826472663642204	0.9779199277218404	0.6843477353561954
FSTL3	2.9315046997755	3.65541038653893	0.0071600309151834	-0.899887865291789	-0.3300271968867539	-0.0336690690534805	4.8579192345166105	0.0151536373672763	-1.15924755973022	-0.744577613807294	-0.0700543917806314	3.1981363056420896e-05	0.988022385984946	0.255401700646753	0.462748094865837	0.9445927438050152	0.9978695799344204	0.9820213432933148	0.9854861736777104	0.9964447286768484
DGCR2	3.66694896064468	3.0437640540958704	0.359949736185207	1.05346208626526	-0.26182814264277	-0.0826518297982113	5.01510750915745	0.956777184434344	1.68213669413136	-0.752320903208713	-0.21472160580028	1.90179626765438e-05	0.345852738591103	0.1022773022230219	0.4573567295036699	0.8313469136261059	0.7779554190937469	0.973380875356512	0.9854861736777104	0.9854792313398416
RNF126	4.530872442878401	4.96146160740124	0.0751910025575623	-0.454628119410365	-0.142472946532586	-0.104529560766475	6.73898516755867	0.163891918803812	-0.59326881466398	-0.337156765206943	-0.223440098508632	1.3016134006699804e-07	0.870847017668785	0.557171551872094	0.738200216228255	0.8246133057888829	0.9708288704208214	0.9930486204650566	0.9943036379668032	0.98476975839112
MNT	3.9670324066627	3.04213092968752	0.0006293010028652	1.14262714673119	0.381268263719993	0.0020286080262194	4.48177237222238	0.0014758017030595	1.65577349171429	0.989117333175101	0.0047072536589136	8.896663402606e-05	0.9988316430884028	0.107543403228535	0.33002627946731	0.996273392659072	0.9998864099350396	0.973380875356512	0.974730338482748	0.9994332254366302
ZXDC	3.35653081022132	3.34810514312067	0.643635522330661	-0.3695776776949379	0.4322475975411269	-0.435187222260109	4.922341818667441	1.58929889979602	-0.6054697908747501	1.1268139243108302	-1.12272698436651	5.41191430268932e-05	0.122541233102046	0.549735555263557	0.268286055696852	0.270769408843836	0.6094689654633308	0.9930015386455258	0.9644686486873107	0.8596682224097095
JMJD6	5.11026088810961	5.0724988104353	-0.175328789398008	0.328679881086128	-0.188925870720326	-0.00386999901427	9.10716401134121	-0.494951130887896	0.575011344328194	-0.597017090763305	-0.0109760518570836	2.12254243292754e-10	0.6240161149646221	0.569304841229736	0.554696987045696	0.991310698930369	0.8960013515667596	0.9935000908415004	0.9854861736777104	0.9992938251221328
POLB	3.5889195679549504	3.38408397318822	-0.302245059832528	0.619856495715716	-0.1145395018406019	-0.151315156037644	5.43004870277077	-0.759419987414895	0.9703082504250028	-0.318915370059946	-0.381096664080581	6.116959166069671e-06	0.454377587330409	0.339496963601508	0.7521220665522859	0.7057097157866821	0.8305689100842889	0.9826472663642204	0.9943036379668032	0.9713455361662292
WIPI1	4.4794105395570805	3.71819592035766	-0.0312676488806727	0.2427226331293599	0.984982581488402	0.318520040678215	5.87675896276487	-0.0788183308569781	0.379093633285146	2.7401527085496498	0.7964950179552901	1.55119344931226e-06	0.937667947098872	0.707122240499864	0.0099590733757581	0.4316141948257279	0.9861237210301976	0.999445501194379	0.9423894474474528	0.9177900070177946
GBA2	3.66117182107378	2.8032158894397097	0.4512433120196099	1.07244972609507	-0.187423784119215	0.0247284594595316	4.10034290923404	1.04205444866528	1.61076913801394	-0.46923208909241	0.0598311090728077	0.0002829554426103	0.305210507052458	0.118114015198288	0.6421577617839549	0.952683826848827	0.7526305637168829	0.973380875356512	0.9886107716301452	0.9971250118658652
NDST1	3.27488416592795	2.8996963521598103	1.11989723385149	-0.0047623671172214	0.2561540994324069	-0.326360057347306	3.86671869397796	2.40381445057001	-0.0065315724147224	0.574902477619761	-0.713097871593316	0.0005377246846597	0.0221985118654993	0.994832315382862	0.569476846466406	0.481141138230273	0.4705619898954186	0.999445501194379	0.9854861736777104	0.929774685426166
AP3M2	2.87398835313367	2.9035778319876004	0.6679197790518729	-0.0769349913788451	-0.0944396819993479	-0.5238912609211571	3.83178510054257	1.3985759932084298	-0.101821154270379	-0.210245420771646	-1.11050821353649	0.0005765925168138	0.171659313118063	0.919575479604163	0.8348898371807321	0.275282636831042	0.6565610619399085	0.999445501194379	0.9946877723260606	0.8598589152016233
ST6GALNAC2	2.66660257646854	2.76142544613793	0.940030028508416	0.377378562928266	-0.358841846614913	-0.981708016414762	3.71082571527522	2.08140318091757	0.491344913209526	-0.8253851904337199	-2.0719950672536003	0.0007832421123762	0.0454809286103297	0.626535798192154	0.415264022043892	0.0464057708066903	0.5093497960665897	0.9962753113585844	0.9854861736777104	0.6986468902408638
PABPC1	9.28803509687888	9.4685525237991	-0.284757131458877	-0.1867529557161799	-0.11817450472415	0.218212059136753	26.662767862298303	-1.26647736584552	-0.550295236906114	-0.5654116746168659	1.0241092384169	1.6903157013669298e-21	0.2146495408256039	0.586556686290879	0.575829511344196	0.3143150851362239	0.6890076956374347	0.9935000908415004	0.9854861736777104	0.8779559822549841
TESK2	3.03228526366833	3.1586870206513	0.167426480153189	0.242633237113225	-0.418959440331121	-0.342748287686602	5.21852920525871	0.437561707463392	0.391184944292529	-1.18356117208643	-0.890727062803822	1.11865957797865e-05	0.665108144104537	0.6983825352584511	0.246320149106271	0.379834723406621	0.911483917293082	0.999445501194379	0.9601445175815246	0.9044267697088793
CFAP20	3.86657766733474	3.55024189067278	0.902573031919718	-0.102053282353351	-0.0214402629542536	0.259975499710223	5.798079173888639	2.43564011340784	-0.160462524040004	-0.0605569084293958	0.6757037494208841	1.94900335415627e-06	0.0206152696839957	0.873525431066533	0.9520887248272508	0.504082964140922	0.4641013854118458	0.999445501194379	0.9990207425557568	0.9374796377131872
CSNK2A2	4.15017455246377	4.34437283392358	-0.1209162310131049	-0.603070824260016	0.641693610474482	-0.111062266211294	8.2601410781825	-0.358715785619959	-1.1531275284328302	2.08577257545685	-0.340654260450925	2.3944908581464803e-09	0.722205161181985	0.257929720499158	0.0457951535633701	0.735697239045473	0.929151703030152	0.9820213432933148	0.9423894474474528	0.976596662808166
EIF2B3	4.06605372195355	4.36686858836212	-0.173645156810857	-0.6018566284324439	0.0957400923356796	0.189608667530706	7.4791913563868	-0.475745298604511	-0.99064360780236	0.285541131189377	0.50969682183363	1.63199204017127e-08	0.637487697515475	0.3292916827868239	0.77706979003757	0.6137613288139561	0.9011592735349871	0.9826472663642204	0.9943036379668032	0.9557367233016586
TCOF1	4.72218503148606	5.956139445713591	-0.7975937835470509	-0.535577102366435	-0.480436670003628	-0.191824024978568	7.86769190784624	-1.77339940099406	-0.7699918531249599	-1.09217006713063	-0.443341778843197	1.29615677498946e-08	0.0860777522018039	0.447435980749637	0.28292718860716	0.6607063162743521	0.563459926603365	0.9868392203124692	0.9661538331421348	0.9633994659177036
CDC42	8.6030026971206	8.54170596684783	0.0306370569227925	0.0965155572387132	0.138927366056714	0.0927228378039451	23.995302787789	0.142407247733376	0.293364108762676	0.669536859598063	0.4521967787029899	1.5977556464499602e-20	0.887677023308495	0.771304976270874	0.507963445666563	0.654373711208789	0.9736943265756174	0.999445501194379	0.9854861736777104	0.962835352871803
OSBPL3	4.1188972528079	4.47173481755997	-0.468582181123387	-0.467106402274953	0.324787457291928	-0.183650329187031	7.58591273072221	-1.22416941483359	-0.822948853306648	0.944617334728004	-0.5137484885569	2.12051410135706e-08	0.229938621798416	0.4172901706032821	0.3520570194950779	0.61128287721038	0.7055254290477094	0.9848729175838418	0.9779199277218404	0.9551782434985986
RAD18	2.7916351570888995	2.94096520646386	0.491922779000267	-0.6821858825019461	-0.224892975481642	0.4839913622083189	3.76108514927257	1.03583569600247	-0.9208368230006128	-0.489902556012572	1.05408366415861	0.0008411586471865	0.308383947696672	0.365243343344432	0.627553733580969	0.30047685771904	0.7543243475630307	0.9848729175838418	0.9886107716301452	0.8736929160857075
ATP2B1	6.907269861037969	6.809914171414349	0.486191867378537	0.0281848923476648	0.328245255818328	-0.19819480232517	14.3764574241945	1.64798819307516	0.0603068795675505	1.18591996864562	-0.6844332209925021	2.5738364463300604e-15	0.1094284358076799	0.9523064363985542	0.2455883406313939	0.498807941258641	0.6015591839067128	0.999445501194379	0.9598652488294668	0.9365270688962024
NCK2	3.5489011704760403	4.10591718418146	-0.261113674494714	-0.5444452818025121	-0.1747289657228919	-0.171105968765231	7.562530570425191	-0.7619697061547209	-0.9663271798989028	-0.556959584135328	-0.491411175492145	1.55660659653285e-08	0.453533093315598	0.3413578617160219	0.58190008854117	0.6265354925583709	0.8305689100842889	0.9826472663642204	0.9854861736777104	0.9589605662080056
MAP4K4	4.614891165536441	4.674247174811111	0.738297911622799	-0.0082212410378133	-0.0131983517673311	-0.378948811451582	8.44336570447361	2.16112271468129	-0.0146163168661135	-0.0409114430756302	-1.1073745929046002	1.5797994211543202e-09	0.0396691824115597	0.988435690211721	0.967675880688817	0.276580596261843	0.5043640612276302	0.999445501194379	0.9996117373398272	0.8609322546650031
MGAT4A	6.507703203135719	6.504180760795149	-0.0060487686947605	-0.1362320451351769	0.0961869284640969	0.1842892869873469	14.0546676788224	-0.02225617573195	-0.3435237314153	0.384442172932771	0.740164140357707	1.47410188943224e-11	0.982396914291371	0.7338151495431701	0.703258257637932	0.465344267039932	0.9970500329505668	0.999445501194379	0.9904727134740486	0.9266273604600216
RPL31	9.93944866273235	10.7909493715735	-0.481416553583275	-0.214719627276276	-0.3304600227375919	-0.25134845810655	21.9738463138472	-2.7657733491286405	-0.8001830823000149	-1.81438996574913	-1.5043824812101498	4.4016644141642804e-08	0.0098782372693221	0.4302934097294699	0.0799497646262891	0.143548137197753	0.4421765311864807	0.9867894427925432	0.9423894474474528	0.7957028410920041
WDR1	7.1505423948154805	6.33351494880113	0.3109041139812399	0.187277455355832	0.5275930572176071	0.7610492076980959	20.0495192240452	1.5661297318374	0.597483238802182	2.85835151216035	3.92159231075142	2.7987873221277897e-19	0.128598775049164	0.5548884412182491	0.0084257262971236	0.0004649195803742	0.615001873578135	0.9930486204650566	0.9423894474474528	0.3667915394195967
SNX13	4.980742436973411	5.20130807524165	-0.135606255958524	0.0960706934294493	0.0117630084926908	-0.409636975667896	8.636017834021091	-0.355691566183757	0.154764027258748	0.0342353174214729	-1.06534945176066	7.20621070445777e-10	0.7244057091459409	0.877979394327144	0.9729021666918348	0.294690533858417	0.9299591552007048	0.999445501194379	0.9996117373398272	0.8703113914252834
ARHGAP10	5.01380945919545	4.94375962683497	-0.211184087594607	0.433242635665912	-0.139193983245209	-0.420574289870777	8.38620013181342	-0.547402420185238	0.76729422370749	-0.409065622158744	-1.18613553032658	2.1721574336574502e-09	0.58793503759815	0.448923363007029	0.6852309196591279	0.24481879935979	0.8799177712610629	0.9868392203124692	0.989696254268306	0.8525944879503664
RPS6KA2	3.51982264152561	4.93156778969692	-0.324501202880313	-1.6449566023957	0.119767633324529	-0.627060748317838	6.95444002078412	-0.7137374740733091	-2.3439832720740497	0.2839099736176339	-1.4180991000078702	9.94141844008881e-08	0.480564034838098	0.0261032081262483	0.7784277291992541	0.166491468166156	0.8455253415232665	0.9635219953541508	0.9943036379668032	0.8044379221188955
ING3	4.243065419724161	4.3451315037391005	0.5277956935746729	0.0568662638248492	-0.3152207150375289	-0.22329856784527	8.30241592273175	1.62577000388468	0.1059187974413719	-1.03415247333969	-0.6841464809954649	2.39447309124168e-09	0.1162934090127269	0.916359467156383	0.310580572486422	0.498916177305243	0.6073139229271164	0.999445501194379	0.9683451301348598	0.9365270688962024
VASH1	4.64035185028221	5.13024315034973	0.4780661201783689	-0.489159803409627	-0.2760869546310029	-0.334112957846255	7.044280603463111	1.0524418422334798	-0.6618979481718629	-0.646908092457829	-0.7430097397798701	1.22515307101085e-07	0.3030666480268389	0.5142442123024	0.5254428230714461	0.463556880774754	0.7526305637168829	0.9899869633588536	0.9854861736777104	0.9266273604600216
LMCD1	2.8750145112471603	3.0872026206739	0.155074199162022	0.0791528974709011	-0.108538320165308	-0.648760115299074	4.31125398982979	0.349919528966428	0.106924484215704	-0.260318182896379	-1.4104329275570602	0.0001449904292712	0.7286917568440451	0.91551643811761	0.7962861502300441	0.168059185098015	0.9311725461902204	0.999445501194379	0.9946877723260606	0.8044379221188955
WBSCR22	5.3506644878164105	5.80898999721645	-0.5642973875542161	-0.227964096132391	-0.161435138676212	0.053135218280305	10.9099646644554	-1.67345322004843	-0.4518434046283811	-0.520980990580543	0.169330869965213	6.165018993047159e-12	0.10417840390692	0.65470125486971	0.606028685534472	0.866682506538437	0.5947251242522222	0.9986292292677996	0.988306096213744	0.9894188467690666
SEL1L	5.41142185911378	4.76155010258342	-0.602310297488606	0.9995802821949392	-0.127520205364833	0.606345095214846	8.41994982213014	-1.63961796964827	1.74612068229929	-0.4017257174598189	1.70345190087075	1.2744383923980302e-09	0.1108802650074269	0.0903850729762341	0.690556398526029	0.0981782507506833	0.6026261050893099	0.973380875356512	0.989696254268306	0.7625104814893026
ATP6AP1	7.34465386109915	7.26983631488095	-0.328740463106465	0.0631834517687323	0.0347534889331527	0.0268402738059891	19.9066846268014	-1.77082760202806	0.2361569526292769	0.199412541093254	0.160380568080284	1.3485490618199202e-09	0.0876329305992654	0.8151001191913041	0.8433143855346701	0.8737672375429459	0.5676038625023999	0.999445501194379	0.9946877723260606	0.9894188467690666
TCF3	3.46445937680236	4.0843441840657695	0.269577901499297	-0.409932604609715	-0.0496085375026677	-0.817363998294855	6.8631321841520405	0.721671636142247	-0.6703138491302819	-0.142299777550591	-2.1525606311334897	1.32564139002318e-07	0.477743600811383	0.507799340718721	0.887962864344614	0.0392599688035117	0.8437635672270849	0.9899869633588536	0.9982994141482892	0.690859145119618
DAZAP1	5.3580044744839	5.485841312101281	-0.163849930914268	0.0223240455911536	0.0407901868876233	0.175830276139628	10.0784871931942	-0.480717695819512	0.0423842121303087	0.127891760345889	0.5407006195192029	2.5144950579768298e-11	0.633994770362621	0.96647144677103	0.899066194131147	0.5926151210886861	0.9003882247650206	0.999445501194379	0.9982994141482892	0.9516415306407648
MBD3	4.42673899078124	4.50818217967423	-0.0191852842253702	-0.181175182674503	0.0466207587694059	0.0705616424788504	6.67898706123157	-0.0453833573032359	-0.259005823130425	0.120664605348589	0.1643926857202819	1.54378838108664e-07	0.964083782630062	0.7972896514497909	0.9047111684596708	0.870456039516852	0.9928523819606312	0.999445501194379	0.9982994141482892	0.9894188467690666
HLTF	2.9644856587079604	3.26460807707267	0.440212706097523	-0.2291149255417149	-0.177046212437277	-0.576958713103599	5.37343576952537	1.23148122439078	-0.427196905167487	-0.5252579852952	-1.69615585979373	2.06178897664131e-05	0.227794717972896	0.672473266206332	0.60308664686499	0.100543340782798	0.7045307680160683	0.999445501194379	0.988211340451414	0.7645952637181647
FAM50A	6.49826479919559	6.708070655170991	-0.380464698859482	-0.298795023743872	-0.236201755639883	0.1252797566303159	12.806154919419802	-1.43058835264769	-0.783524104621158	-0.959016466215895	0.531917712493342	1.49795957480042e-07	0.163763144967868	0.440158035831469	0.345397364217299	0.5991003885098001	0.6471463719497007	0.9868392203124692	0.9771668247979532	0.9532137309301938
FAM3A	4.2517839030362	4.64469744098425	-0.371941533099246	-0.4500091828680589	-0.160673173873128	0.205781279381631	8.06480625341602	-1.012030564605	-0.754924208137957	-0.485326342694259	0.5622091748350411	4.59542916903233e-09	0.322444921850864	0.4561870847761379	0.631529709497902	0.578035178150788	0.7635249764438191	0.9868392203124692	0.9886107716301452	0.949043518243534
CPSF1	4.04202900176085	4.44731342098455	-0.4615570692606811	-0.572395514253456	0.161901932413472	-0.0438471219665914	8.158385545918929	-1.3205349166083502	-1.00952897207295	0.5168315560331721	-0.124565738209463	2.56158186636502e-09	0.196023720673077	0.320294001548218	0.608827621796732	0.90164657957166	0.6777224350302342	0.9826472663642204	0.988306096213744	0.9914193721643344
CYBRD1	5.21534575016314	5.87589633100202	0.106401964399515	-0.35257775354561	0.3679609174072589	-1.01308948977628	8.49337328193481	0.2478494066307019	-0.5300855571976371	0.90867517150846	-2.45481567641898	1.59127887971135e-09	0.805842540036799	0.5999775734984101	0.3706575180721679	0.0201570782721768	0.9555431567628512	0.9935000908415004	0.9853867608019468	0.6580310713368684
PDCD2	5.23546513213609	5.98649522320804	-0.3632840669108499	-0.71720809122125	-0.47845260590728	0.070072494922938	11.2146134559911	-1.04781767146005	-1.3812471006496998	-1.53050787851923	0.218136103502186	9.766473249336448e-12	0.302662326455115	0.178525689694628	0.136093706386927	0.828897861758841	0.7526305637168829	0.973380875356512	0.942802759319107	0.9854277828956038
RDH11	5.25895440736468	5.285398725687741	0.335437024287681	-0.2059641105405119	0.0944175650970021	-0.0855241451013683	8.57410338355925	0.879193501626388	-0.323230911432257	0.267373554841682	-0.220201420532751	8.47998419174214e-10	0.385850998993253	0.7486232193444949	0.790897318102341	0.8271131055862491	0.7999893278234987	0.999445501194379	0.9946877723260606	0.9851147080124484
PRKACA	5.09201837443604	4.444464668886161	-0.0239501009889391	0.372818200540377	0.595542518330082	0.400658475328262	7.832436192590981	-0.0659238328964019	0.669859826317387	1.8072938311457	1.1548940754514	7.221483711620289e-09	0.947851910874387	0.50817442061453	0.0811320121326292	0.257222867386698	0.9882546906464384	0.9899869633588536	0.9423894474474528	0.8525944879503664
ACTN1	6.050871517583389	5.63538949472462	0.100101865763939	-0.2258875617419	0.5645576396105191	0.308099559935201	14.6390626579616	0.4201888961832771	-0.647081780063822	2.5736398139886	1.41732012609649	1.7487653684380299e-13	0.6773551815594859	0.522985110959864	0.0149022025298373	0.167390882541821	0.9167268864669532	0.9899869633588536	0.9423894474474528	0.8044379221188955
ZFYVE26	3.62677011326786	3.0252815895843703	0.27691686283253	0.279150513518536	0.277180757220791	0.117539256056691	4.68534656711512	0.6843923825739251	0.4627506673128649	0.75004172742401	0.311454554360803	6.493754278842321e-05	0.498805671831228	0.646996625724659	0.458709312004479	0.757620804481357	0.8531672911740238	0.9972581840613222	0.9854861736777104	0.9779469968275764
EPN2	2.6827230667268904	2.47155954792642	0.6099684459855229	1.04190108672107	-0.603220590728631	-0.792384654924732	3.2734480627629705	1.31372314934751	1.33830875062135	-1.37439183962053	-1.6459037791496998	0.0025524570180087	0.1982804909085239	0.190228028588224	0.178869753115346	0.1095719135292269	0.6779420066791579	0.973380875356512	0.9575160035491352	0.7762084892250558
PTPN18	6.21572597803687	5.949243449190591	-0.205734400364928	0.0939881793054107	0.303056295355964	0.208009482976635	11.3085927304746	-0.6079542213845239	0.190782700037496	0.9950613815965	0.673088348969397	9.633367606974369e-11	0.5478677633910329	0.8503810443422509	0.327374679739943	0.5073250216569699	0.8712154412646776	0.999445501194379	0.9744211055788892	0.9374796377131872
LIMS2	2.46624465047845	2.75325328189111	0.6243604838274139	0.338547095619946	-1.01391904160154	-0.4173155123550639	3.42086842454553	1.24677979999529	0.414562513251191	-2.12237979567532	-0.8226668345024499	0.0017680073245922	0.222520792041225	0.681458522005329	0.0427720460392194	0.416889935584295	0.697430477749254	0.999445501194379	0.9423894474474528	0.917762405504306
ALDH3A2	4.29148232352143	4.1066306378002	-0.023939184342685	0.237714229795348	0.113357832832029	0.0939554175374208	6.89000060731448	-0.0628829845680405	0.39995723579346	0.326313827722016	0.255356657463281	9.85927084438154e-08	0.950258552702073	0.69205449034774	0.746522977988226	0.8001648402102509	0.9882546906464384	0.999445501194379	0.9943036379668032	0.982942296303068
TFRC	6.74976501345804	7.245033002777141	0.284031794969098	-1.09390742367827	0.2908293762944929	0.274229566479185	9.125008755596513	0.596225189246521	-1.5209008736580405	0.6273098480683951	0.596386926148972	1.9042785913300503e-09	0.555420590416661	0.139273542352319	0.5349070209108769	0.555466787499469	0.871488937448039	0.973380875356512	0.9854861736777104	0.9456166908401744
SREBF1	3.96971116124558	3.43191315027708	0.213494415193531	0.150607388958414	-0.0030962882939883	0.7447210106637672	5.028279124458519	0.48762755301128	0.222415274905223	-0.0077170663539042	1.77491484428117	1.94923339801909e-05	0.6291498244646179	0.825518373299271	0.993893314840693	0.0857905864253334	0.898831602405047	0.999445501194379	0.999887119935366	0.7504009937877973
AFF4	6.32280635483788	5.57331000000417	0.0448024252982714	0.5018981732024439	0.264285217100766	0.38491601286855	12.682058296657	0.158549266288663	1.22524677982815	1.0417268141091802	1.48638558775742	2.00126883412717e-13	0.8750416226663679	0.230185807537712	0.30536297808051	0.147604123975678	0.9708288704208214	0.9812729850239938	0.9683451301348598	0.7967858306832579
UBE2D1	6.639431059512599	6.563043562714781	0.0495219685551849	-0.162163103141023	0.217688834346161	0.159884884972781	17.0870906242234	0.2047547016440739	-0.4110472566601021	0.989785994359364	0.657584808798226	3.916528042798061e-17	0.839743066402067	0.6838689498838779	0.331266930188938	0.5156139160985321	0.9644309762008187	0.999445501194379	0.974730338482748	0.938018164099602
MPP5	3.6563569880060296	3.7842146843865097	-0.272282152351283	0.1632214639556869	-0.0579572710127116	-0.310059614198479	7.79818553813982	-0.873718829865693	0.329422890246575	-0.2063791217265489	-1.00598683803819	1.01554704557482e-08	0.391093046313147	0.7442390929193909	0.838184047546501	0.322500262683335	0.8020963484918278	0.999445501194379	0.9946877723260606	0.8844722651369513
RHOBTB1	3.84318610644588	3.30135737102588	-0.10899684893895	1.6179605279663405	-0.453835553300432	-0.562860780456269	5.50664278264043	-0.2872834344728889	2.63685878883243	-1.32718146886995	-1.4698460249284	4.90590539225134e-06	0.7763168726965909	0.012963663653451	0.1948750482974539	0.15152912994512	0.9480881763742436	0.9635219953541508	0.959193156194304	0.7969839469847944
SMC1A	5.45515917146434	5.08184955089066	0.1357413648845609	-0.0416800607555856	0.302188089874713	0.379921703131688	10.5957439885712	0.447345735815238	-0.085666173154414	1.09768111213652	1.27096747820127	9.030792989844073e-12	0.658807765431963	0.93231431918683	0.283292399729645	0.21338737494879	0.9098060923498992	0.999445501194379	0.9661538331421348	0.8328991086710836
HSD17B10	5.85112290413049	5.719058829191161	0.114399718674886	-0.0956987206359055	0.244187820723978	0.234291055936447	12.425364556445	0.410526068340854	-0.223998097907821	0.913427408274309	0.8959719237037241	3.9432971717180996e-13	0.6842392714720911	0.8243176947079991	0.367884023744506	0.377426507257651	0.918053999673464	0.999445501194379	0.984497901139613	0.9027743615797532
MARK2	4.51488763525496	3.9464178884659904	0.156481056560992	0.380542237639188	0.373261498355856	0.240769759684807	6.9843343412861705	0.4359632911494461	0.6785326611625311	1.13791372353679	0.69108516641156	7.2929274990711e-08	0.665901533158782	0.5027182222669629	0.2647202734680799	0.4947530981301021	0.9118129386593788	0.9899869633588536	0.9644686486873107	0.9345989289639056
CHFR	4.72167348117525	4.556364959491139	-0.634889700216681	-0.0785319597423939	0.480118647498182	0.270409447384112	9.55860380505962	-2.05474852975402	-0.160784896096481	1.7767930054473502	0.884913682153354	6.76126103950464e-11	0.0481442689639133	0.873273588037273	0.0851106164383305	0.3828043847280339	0.5132408113823114	0.999445501194379	0.9423894474474528	0.9064544969069722
P4HA2	3.57453214304353	2.8956304531051296	-0.0879450429123833	0.96432501082635	0.2728465383636499	-0.060041813610268	4.10151730183862	-0.195204947055008	1.38961481843147	0.662959263515962	-0.138168797130162	0.0002729917012635	0.8464707199101551	0.1751432863100459	0.512440787778937	0.8910229407513441	0.9657254614965352	0.973380875356512	0.9854861736777104	0.9907996121164552
FCGR2B	7.63768043309376	6.96415081760028	-0.3317612108468259	0.976612637929572	0.3303459504030039	0.20107296466653	10.9966518097416	-0.876341654022399	1.75628647473547	0.9276840006852488	0.578591167711456	5.71073327981398e-11	0.387818442300141	0.0898137051382413	0.36053975524162	0.567344898078493	0.8012514131449511	0.973380875356512	0.9811064087749912	0.9460280715113516
NFATC3	4.99524615941001	4.54997158518051	-0.0374332705217774	0.6206478497065171	0.132077616865102	0.0370765854599766	8.52622347363127	-0.1087930448936699	1.19350482923802	0.425679484214449	0.1144626619789419	1.5521403994254903e-09	0.914046260517402	0.242948549905845	0.6734878692706171	0.909678135271976	0.982284897263684	0.9812729850239938	0.989696254268306	0.9927710378824788
TRNT1	3.555341472583589	3.3268040420046097	-0.227880361110813	0.4202186939989199	-0.20826240534437	0.181861798267724	4.78571858393757	-0.520830248764178	0.582414733475769	-0.5222758884995461	0.4091348421445719	3.70075129570808e-05	0.6060706133745921	0.5643688974946071	0.605075319259426	0.6851662683341629	0.8892550504924159	0.993372411019014	0.988306096213744	0.9671183564769388
ACADVL	6.79561031666082	6.8684815165246205	-0.2893031788942439	0.127318691168987	-0.340350626397212	-0.0327975325831619	18.9342786883925	-1.4534139168238798	0.445338610138587	-1.8461077451271104	-0.183464771045246	1.67232911493417e-10	0.1573993590801869	0.659691879128948	0.0748002768764121	0.8558097063446809	0.6371526055565969	0.9986292292677996	0.9423894474474528	0.9894188467690666
STK10	5.15997417073361	4.83380382250121	-0.790874915919027	-0.193119717973584	0.225256605686926	1.03059333215876	8.19380803027406	-2.04787707020837	-0.3187286898903189	0.676454428736389	2.74050887264806	2.32932821995772e-09	0.0488527394706528	0.752003399825428	0.5036126692427261	0.0099503714977921	0.5132408113823114	0.999445501194379	0.9854861736777104	0.6094146223494633
FBXW11	4.82223376138515	4.01715772001149	0.4049769116766079	0.7301200293819781	-0.0829228165282768	0.4095652297267629	6.773020167273789	1.15320532223743	1.41082245988379	-0.252357731117692	1.24768519041455	6.97828109184867e-07	0.257968598297863	0.169126938761751	0.802401712955587	0.222027402242409	0.7270868143308399	0.973380875356512	0.9946877723260606	0.839541114729109
ACAP1	3.805358453475911	1.93778620353158	0.67790777125684	1.21623967254263	1.1697560267868	0.5880886271754721	2.1532842457113097	1.21228943791999	1.40297627187201	2.2234939850425204	1.0902720352337198	0.039140698345803	0.234282194496108	0.1711524688353509	0.0336708855419344	0.284123883209506	0.7069746243238477	0.973380875356512	0.9423894474474528	0.8663093216867888
DERL2	5.637854764467031	5.2836790871446295	0.208968355329463	0.1306565538875519	0.366223361641756	0.1195090036111919	11.1589610290986	0.7069957683486559	0.270269294915013	1.35847437779066	0.400930025681588	1.45072776305999e-12	0.484686081409241	0.788688586987991	0.1838134836134119	0.69113624823082	0.848219691596867	0.999445501194379	0.9575160035491352	0.9681603779452383
SIDT1	3.2817061094410898	2.74461635280055	0.8768311275269359	0.596843816886319	-0.315716903472052	0.1701674920063819	3.41094910586997	1.76117323456616	0.764501910074284	-0.6599448708989639	0.34939707273978	0.0019015610443883	0.0878371753886051	0.451026746011225	0.514188018766552	0.729229142375952	0.5676038625023999	0.9868392203124692	0.9854861736777104	0.9761567672818664
NDE1	4.1491433736051295	3.66052707527492	0.257597424368499	0.734196712991222	-0.148952522954577	0.110843640308901	5.53363324530927	0.628922031862556	1.07918842577256	-0.393773255773252	0.265681246342784	4.20427854175723e-06	0.53386427276128	0.288571252745613	0.696360143627028	0.792188945657522	0.8665458711019228	0.9826285604731948	0.989696254268306	0.981594762139307
MRVI1	2.90776753162133	2.65052194107305	1.12552465337883	0.467367383654554	-0.111766328435216	-0.803444174585644	3.19495256763501	2.19442898496149	0.574951789604933	-0.226699161072792	-1.58096893405128	0.0032510934061442	0.0355820919453548	0.569826726895184	0.822192267208163	0.124226569182226	0.4962261710702003	0.9935000908415004	0.9946877723260606	0.780852720573992
AP1M1	5.30221114202982	5.40121841865596	-0.536319327925429	-0.106822794705777	-0.119279231750526	0.175308362893142	15.9808336695894	-2.4136424848874904	-0.324808425014967	-0.607868315699925	0.856254287325885	2.30480989904786e-16	0.0217107258736319	0.747630928028746	0.54770059343775	0.3986893277947779	0.4704627612523454	0.999445501194379	0.9854861736777104	0.909655584548364
PVR	3.45398665547297	3.67596278730784	0.0325975749367654	-0.8956695581647329	0.530927501569456	0.112223893092741	7.67937136976466	0.1100798281626409	-1.97897252904423	1.89326530035094	0.396884856330628	2.4441264597367202e-08	0.913057943478059	0.0577367180087285	0.0674578370040726	0.6943439020887551	0.9820445436519568	0.966912556603734	0.9423894474474528	0.9698163510730266
XRCC1	3.92280159875676	3.1720186702585096	0.020369728885796	0.850806645546245	0.5163723051046151	-0.2928433383503779	5.1941755923683095	0.0514151599828981	1.42786841201262	1.4581352372074698	-0.777002447443379	1.22943152941967e-05	0.959314442817866	0.163820456091278	0.1549226188255499	0.443228025449034	0.9911163180515026	0.973380875356512	0.9460260885885576	0.9208185590699524
SCARB1	4.16634139899854	4.00083460171281	-0.2718376066564419	0.0034247728934458	0.481735234225438	-0.0404198589909415	6.347566497375129	-0.6801663205513381	0.0052907341112707	1.3389281813042	-0.100234653479018	3.98347621415169e-07	0.5012907675158029	0.995811470925966	0.190028453150248	0.920783396388604	0.8534453784777284	0.999445501194379	0.959193156194304	0.9942914890737652
MCM2	2.73006394159529	2.0904188762224	0.783337041907633	0.804466340251698	-0.936345237799046	0.568100984138361	2.51847147021427	1.5653511111826	1.03693054887148	-1.92821053172918	1.17437312410967	0.0180998693024417	0.127781080379943	0.308736521067772	0.0627420209988563	0.249581586557665	0.6149844300862627	0.9826472663642204	0.9423894474474528	0.8525944879503664
SELO	3.9560094320431296	4.09569059904	-0.3261969193867439	-0.238820299127927	0.1162562784681189	-0.0809217617667755	6.56156924164587	-0.799071473387295	-0.3905906310739729	0.319519173976239	-0.211879809319286	2.59938911651701e-07	0.4301463601780829	0.698855493222639	0.7514460424317401	0.833611983157465	0.8188080166727804	0.999445501194379	0.9943036379668032	0.9856366007975464
ALPK1	3.78638770682342	3.6762620675786097	-0.0328958407199036	0.282209283026393	-0.17943017586468	-0.0692435655108989	5.243769886255519	-0.0726646789098848	0.402693924642071	-0.4387239170139639	-0.159536085542155	1.07996566525045e-05	0.9425322371054607	0.690123128580896	0.6640667690424511	0.8743097342106719	0.987768124015334	0.999445501194379	0.989696254268306	0.9894188467690666
LLGL2	2.96748650498874	3.0145501291467203	1.06647114850525	-0.192532564581953	-0.0755406523477437	-0.177706205996468	4.399750409818321	2.82720722815938	-0.328053350912197	-0.201158945481492	-0.481522920749002	0.0003033642108313	0.008432957129155	0.7453452108690419	0.8418862736515291	0.6337955698337759	0.4421765311864807	0.999445501194379	0.9946877723260606	0.9605412393391584
PDE8A	3.89660758961029	3.4832178113444705	-0.263389907028759	-0.0391229478865919	-0.0885197798805938	1.0570960810054	5.009366757272731	-0.594101760203923	-0.0578504851370329	-0.2175242050777169	2.52260632396685	2.3369018187204604e-05	0.5566441934146099	0.954285316022534	0.829242477133526	0.0173233821365649	0.8716023488714534	0.999445501194379	0.9946877723260606	0.631388637369343
CLCN4	2.53429460466393	3.05649552364035	0.6132946216501379	-0.425494228297984	-0.6182789027480831	-0.200779038876701	4.96700378766025	1.6099161152832202	-0.6988355057792389	-1.67487682779768	-0.528271547791828	2.45842350791285e-05	0.117243053482794	0.490284373283599	0.104388219535588	0.601101180986148	0.6073139229271164	0.9899869633588536	0.9423894474474528	0.9539440005316956
NLE1	2.71244024709314	2.15184092426689	0.482582799176405	0.109746738500585	-0.256608644225724	0.928568857290066	3.53079924579497	1.26356833506148	0.1798841554366389	-0.7104427815641441	2.46950363909025	0.0013257100756455	0.215798383360067	0.8585518846908471	0.483268917233795	0.0192846232140396	0.6897122031479374	0.999445501194379	0.9854861736777104	0.6389179333889549
SDHA	5.088618505008981	4.92520699718991	-0.534778958527383	0.356338069097415	0.162234112967617	0.0776342048020761	9.397279627166249	-1.57156558283757	0.662137758041114	0.5458422099855129	0.230971075078381	1.01446819222759e-10	0.125887893217913	0.512623627021659	0.588959760759899	0.8188077026869359	0.6126457597597852	0.9899869633588536	0.9854948534716144	0.98476975839112
SMARCE1	5.42164370462109	4.98990654324953	0.0139158364396792	0.754338736310383	-0.45432853935428	0.0504328545773839	11.9323010491124	0.0564617249432885	2.0792156100744097	-1.9790400083145097	0.224859761696547	1.63885007654233e-10	0.9553651436609908	0.0472317611110204	0.0566440371719514	0.8237393576879141	0.9902361968991416	0.9635219953541508	0.9423894474474528	0.98476975839112
KDM5A	5.46623942347444	6.01936967505216	-0.3959133749995929	-0.2305154155520299	-0.369037958355332	-0.233658167227356	13.0382837898546	-1.3107235273846998	-0.4882070161270229	-1.38465085503005	-0.798190701051504	5.1064038129251904e-14	0.200558098074987	0.628929811690335	0.177533482365032	0.4309517874571379	0.6783789509297566	0.9962753113585844	0.957103745794922	0.9177900070177946
FERMT2	2.4682193386457403	2.7948359069296003	0.149920358876194	-0.905286700567269	-0.252649182571028	0.551624285177079	3.2466984441171096	0.27823781433572	-1.03011737372622	-0.4961405197057449	1.0185528465213	0.0027981538946016	0.7828565343036941	0.311597980180195	0.6238179839174229	0.3162565553795819	0.9511608062714382	0.9826472663642204	0.9886107716301452	0.8805822847637584
DHRS9	4.2532275811628	3.27871127314083	0.4909910188327039	1.71960753171123	0.0016783965498495	-0.5310786628831939	2.9777768666416	0.7203167046317389	1.53213914069515	0.0026716224799665	-0.763926387460163	0.0054974528807462	0.4765591095476939	0.135315842833552	0.997884942182675	0.450507427380525	0.8432770636599791	0.973380875356512	0.999887119935366	0.9240164357447896
PTGS2	5.27264567108246	7.01103616494474	-0.68520726082325	-1.77073528818859	-0.3261531222803269	-0.296724127485534	7.77528927304389	-1.22764748471061	-2.10962145764027	-0.6371434560899379	-0.571790172859079	4.6868033570441e-08	0.229184234098543	0.0441118926195416	0.528565808839167	0.572018669873808	0.7055254290477094	0.9635219953541508	0.9854861736777104	0.9477957422989076
IGF2BP2	3.13418629122242	2.54885075686169	0.436999997462788	0.1002829263226	0.3934435430875929	0.298625683416473	2.78816018383188	0.781782684179305	0.106646956755314	0.745459090708866	0.516760047053724	0.0088480476435043	0.4400887201376621	0.91573486221552	0.4614350773076989	0.608876978812086	0.822334570344783	0.999445501194379	0.9854861736777104	0.9551782434985986
MAP3K13	5.16938371426309	5.94051641091392	-0.176845098332278	-0.729656686904165	-0.0974723970990892	-0.0587327890509127	8.797461131480471	-0.411277425839646	-1.08105435340623	-0.246396129819178	-0.141855686013584	6.25745442652102e-10	0.6836357324629689	0.288286288192168	0.807084011965817	0.8881205942309108	0.918053999673464	0.9826285604731948	0.9946877723260606	0.9907996121164552
ST6GAL1	4.71914525392712	4.52323664452608	0.185440881803193	0.6158822464100611	-0.105084751915907	-0.2918054481034949	7.26550460176049	0.487189090129221	1.07677180078226	-0.293602250365239	-0.8164120226938829	8.62159234591113e-08	0.6296322424808679	0.2907206198441119	0.770957847106075	0.420953107195559	0.89905927697499	0.9826285604731948	0.9943036379668032	0.9177900070177946
FRY	2.83115152878986	3.0354669850631497	0.688935317181209	0.403773704205065	-0.7742273137005341	-0.6262066907170889	4.41566496064321	1.60473780509896	0.587344041401614	-1.8968867546509096	-1.4669856587122398	0.0001160472138425	0.118628578180448	0.561548821257986	0.0680191390182158	0.152522646120837	0.6073139229271164	0.993351577664691	0.9423894474474528	0.7983127405135572
PICALM	6.69148119485091	6.95413624201588	-0.3394837079463859	-0.614918057753009	0.3633747567467659	0.241764234769525	16.431998092427598	-1.26744607929631	-1.5686002778843102	1.49142183280251	0.986843551328067	1.5870367041395802e-15	0.214521824775883	0.12787468730971	0.1456638779679419	0.331938103996167	0.6888634733580825	0.973380875356512	0.9445500537163232	0.8882535994435892
NSF	4.3640094946085295	3.46304824532691	-0.416318021050066	0.18097089418781	0.793186668614009	0.6895276107337139	5.17004777404368	-0.964271427839292	0.284645057982961	2.0498465774276298	1.7364642802734598	1.5966873662041298e-05	0.3423118082891419	0.777987216227254	0.0487340810792621	0.093097900629544	0.776127330720846	0.999445501194379	0.9423894474474528	0.7517492850899724
CLASP1	3.7480513973232	4.0731440118561695	0.0047617893263129	-0.0261905817148329	0.2649083708390189	-0.894501479709521	5.74212819883965	0.0106969495900023	-0.0356948704153198	0.6448061132223261	-1.95143469200855	2.29287200236969e-06	0.991531644223355	0.9717474013259192	0.523648960810687	0.0598053639152529	0.9981497275369408	0.999445501194379	0.9854861736777104	0.7292980338481424
MRPS34	6.52421945560007	6.495866243656059	0.369935947965939	-0.385136722710068	0.508132925425285	-0.265567178809373	18.4208903547946	1.64614636744701	-1.11586750509696	2.45870221320627	-1.2411445603554	4.57242599925808e-18	0.10956868180776	0.273380744278176	0.0200038641590423	0.224124354599078	0.6020328558163792	0.9826285604731948	0.9423894474474528	0.8401479486172084
CLNS1A	6.04879084588269	6.0866187968279	-0.096679689800065	0.7843177504483541	-0.529452119495219	-0.39243358780776	12.5658413270961	-0.309347626714178	1.56646215559457	-1.91959769714725	-1.26473580699598	6.44877505804013e-14	0.7590624777166172	0.127077237783993	0.0638623352238551	0.215099662924463	0.9429621138200404	0.973380875356512	0.9423894474474528	0.8344301554780728
EED	3.83782864528492	4.45912383485652	-0.389086183500331	-0.286465378291502	-0.543123436341946	-0.17690213621079	7.27716206599252	-1.0002574319296	-0.4469829392612371	-1.54174944662867	-0.449524964949448	2.8601933738345e-08	0.324690068938457	0.6578981458700021	0.132966608140816	0.6560831611653609	0.765350571655331	0.9986292292677996	0.942802759319107	0.962835352871803
TSG101	5.42760128853365	6.00639258327842	-0.423434539187037	-0.523783857529658	0.0006494557163	-0.0563950722238622	9.81189414401423	-1.073343124457	-0.824949206532667	0.0018587201847153	-0.143210499384541	3.60044630781098e-11	0.291144886596362	0.415507882538385	0.998528496007662	0.8870219441346541	0.7446331909258116	0.9848729175838418	0.999887119935366	0.9907996121164552
NCBP3	4.425772371197151	3.8617327110713897	-0.8325509860350699	1.00903042341074	-0.1644523387444429	0.4049186873723279	8.123014051336629	-2.68797362354618	2.07273311189202	-0.6127064168665	1.33504565463797	2.81704566949721e-09	0.0113133936947111	0.0463326243316273	0.544400563962707	0.191282041133608	0.4518546615518889	0.9635219953541508	0.9854861736777104	0.8245715818458156
ATP2A3	2.64668458743702	2.2000841796970896	0.3974380338116079	0.5930578257337261	-0.1168892717222509	-0.312072335219664	2.761501780342729	0.7878029150531229	0.759319806111725	-0.248328880974758	-0.6363300075228969	0.0095998454707304	0.436610036803724	0.453685022938386	0.8055064960606021	0.5292745947226121	0.8215262455903376	0.9868392203124692	0.9946877723260606	0.9399879903937208
MGLL	5.03137211425617	5.18701245389091	0.105130053919965	0.134188730452844	0.193473277181411	-0.84209367444642	6.849344364244891	0.2225159613811969	0.18998300715435	0.4425467503248629	-1.89274995412138	1.79139518695835e-07	0.825371452146097	0.8506353773427191	0.661072515072192	0.0682208456200685	0.9610915277500368	0.999445501194379	0.989696254268306	0.7326184247171416
BCS1L	3.47367794759928	3.43906884610505	0.7732650044950681	-0.0896237756721516	-0.148804251979772	-0.2210645926836149	5.39999159140244	1.93998593228721	-0.142153170160835	-0.39481770815415	-0.568231113726224	6.8446884648028606e-06	0.0612646787834147	0.8879178790549059	0.695714397531553	0.5739579564891409	0.528680933501529	0.999445501194379	0.989696254268306	0.948626359718456
DPP8	4.681853326736911	4.909719676404969	-0.105783510597525	-0.107755984790094	-0.0527893533249552	-0.177930548165415	9.40520644096512	-0.330036979944795	-0.2273930071207379	-0.1778253680272049	-0.593401476893401	9.73975403595888e-10	0.7436413700525141	0.8217374863893391	0.8599839143321649	0.557481850766971	0.9371474179916504	0.999445501194379	0.9954894806391476	0.9456166908401744
ZNF532	3.25754508406072	3.35825041414581	1.05585157332992	-0.3571790715116509	-0.228644465803133	-0.147622554898691	5.345446722406019	2.7919884908140897	-0.546178011213402	-0.624707776036381	-0.373570350623386	7.27169120468849e-06	0.0087646318504283	0.588731632796238	0.536592129244145	0.711187607489569	0.4421765311864807	0.9935000908415004	0.9854861736777104	0.9721458315730422
SCARF1	3.71262898123959	4.03899561275892	-0.2420379938155289	-0.7251684470143901	0.202205927312618	0.297893695092402	6.10926038309033	-0.572886556168116	-1.11726397555365	0.518279176939646	0.7327190644339371	1.21764880120413e-06	0.5707327800886	0.273931156085467	0.608214275956439	0.469766403493621	0.8745213087331445	0.9826285604731948	0.988306096213744	0.9270309952628464
LMAN1	6.11094575710358	6.35425335913358	-0.362591274873687	-0.161718584731316	0.141726542788211	-0.147208537962674	14.784263635641802	-1.2998067453688202	-0.365403136369754	0.579468202341458	-0.532954362783319	7.467940055342982e-16	0.2029528415396689	0.717214787489295	0.5663308049948891	0.597747292895689	0.6790450864334677	0.999445501194379	0.9854861736777104	0.9532137309301938
HACD3	4.66444343981575	4.02143470625217	0.396795760406666	0.147158214361828	0.235890049284328	0.6508255813243721	7.023670826902849	1.12261456376501	0.2495558647411219	0.721479373785258	1.81362450349181	5.81855676665463e-08	0.2699538804742439	0.80452586563701	0.475853503910266	0.0791236946264752	0.7329441684439612	0.999445501194379	0.9854861736777104	0.7370752875162526
IPCEF1	2.88500613607728	2.86385624620471	0.942970146624438	0.184381188186363	-0.0087226074027801	-1.05362510181239	3.78683665774402	2.04344002897674	0.259317849150656	-0.0198278934067757	-2.3615927107007404	0.0007351036169272	0.0495862592943596	0.797233667791303	0.9843038009581422	0.0249203118494045	0.5132408113823114	0.999445501194379	0.9996117373398272	0.66102568181896
ZZEF1	4.38366333730807	4.61302144363895	-0.9441377667545848	0.164237748201863	-0.207963675123196	0.0255336858222643	10.1045297573543	-3.13900242657893	0.348089932477773	-0.8016580826599059	0.0866575168028927	3.0899638801440596e-11	0.0048891874513359	0.7301809571277841	0.4298530985793	0.931511511610633	0.4138147199111485	0.999445501194379	0.9854861736777104	0.9955495640827484
ENO1	8.835986479754471	9.10661866147043	-0.0612841571239048	-0.6610522233836931	0.1614530057772699	0.234943410143861	20.7700165470959	-0.227686717457851	-1.61160407574985	0.629244076474837	0.9218027682970352	1.0742307146022e-17	0.821398178055341	0.1186753937264719	0.533686050467771	0.364420664036334	0.9598191778904912	0.973380875356512	0.9854861736777104	0.8958541114252935
MYDGF	7.4093014737752	7.46881456662077	0.0319371189062038	-0.312232609882746	0.123900991033398	0.199031776699538	19.514870091031497	0.130508802904118	-0.821033019524506	0.5521627002343911	0.8472357627918381	1.85496852774857e-18	0.8970379323694498	0.4187034036308929	0.585583141169174	0.403759633370567	0.9774433711559322	0.9848729175838418	0.9854861736777104	0.9118791314021408
ANO8	2.48133898262332	2.22995223586453	0.8259998439518771	-0.215407972235106	0.338359905410855	-0.1984751954912449	3.4718310818038702	2.19132886954874	-0.37166201447503	0.927546205966942	-0.543862160712141	0.0020041992309585	0.0363986487825609	0.7129469742827751	0.3606426186956329	0.590678751884081	0.4962261710702003	0.999445501194379	0.9811064087749912	0.9513177040064716
TUBE1	3.0136437819754	3.66552679274899	0.5823438582747521	-0.0433263947433275	-0.912291692298268	-0.773628972109057	5.2289538010755	1.36243537042207	-0.0590467181335567	-2.2210765566590096	-1.73084050532696	1.02082083657874e-05	0.182573456366757	0.953282104188682	0.0335455095532443	0.0931138545901979	0.6642606202255225	0.999445501194379	0.9423894474474528	0.7517492850899724
ARHGEF10L	4.657664350212981	4.4003845347594	-0.34686143089043	0.311399906094566	0.0104104090593267	0.4424300683190539	6.24478551529034	-0.7740099935084741	0.429805313054829	0.0260077127076447	0.9893992524962192	5.35372952654662e-07	0.444605999835008	0.670217775787987	0.979412701586345	0.329890507949033	0.825903749549884	0.999445501194379	0.9996117373398272	0.8871640180805959
ACTR6	3.9646261357221904	4.68583792253287	-0.0587388109680288	-0.0545988535174371	-0.6242954903204301	-0.6466790635217691	7.02546656424246	-0.140091746775416	-0.0780926639265069	-1.6214439533600402	-1.51131715918304	5.7892245653863896e-08	0.889465580715483	0.9382406201873728	0.1147358884757839	0.1405209718835069	0.9736943265756174	0.999445501194379	0.942802759319107	0.7956666744284105
TIPIN	3.39365768390814	1.95521299997357	0.762831780756782	1.02052757334018	0.398543292225563	0.5811009054361179	2.3827967669353	1.51377944412103	1.22589046556614	0.838802275607579	1.13607439386877	0.0234339520230598	0.145445201649371	0.2302893300286689	0.409806077923433	0.26451046469311	0.6306455874289204	0.9812729850239938	0.9854861736777104	0.8583160471169067
SRI	6.67121145054084	6.78016556774719	0.0831978025231933	-0.305334753473497	0.0013114621944163	0.268722491906294	12.328057198910502	0.237958235581002	-0.557428686410892	0.0040751555139655	0.80002976455761	2.2433283567460203e-13	0.813534586916399	0.58154059890838	0.996778762229114	0.429931868219599	0.9567721796429952	0.9935000908415004	0.999887119935366	0.9177900070177946
EIF4G3	4.751729876895389	4.43173308341166	-0.47692399280175	-0.520970021629535	0.7870042595436619	0.617361783346067	8.054231848125019	-1.31289621557232	-0.956798261274874	2.45976738171992	1.81424474434433	3.996379554530371e-09	0.198605193942338	0.346249452963074	0.0198053532605554	0.0794775139590256	0.6779420066791579	0.9833796123409436	0.9423894474474528	0.7391342400934612
NUP37	3.93745508210588	3.83811390897656	0.0373164601990476	0.764790973055847	-0.0982565614153947	-0.72253596808437	6.69162553725901	0.103550189224289	1.2910919462382	-0.29853010400425	-1.96574337486768	1.4892450387149e-07	0.91817257784786	0.2059212705620199	0.7672286148606099	0.0580561418396192	0.9827337106262866	0.973380875356512	0.9943036379668032	0.7277938862146858
SEMA3C	3.02602900974405	2.4878370152364	-0.125661026776356	1.44702942908842	-0.46208607201982	-0.334692681670237	3.11255511042225	-0.2574513889706989	1.94860746488946	-0.9991614908908728	-0.7164612137257909	0.0042911179968121	0.7985628106544359	0.0614209747717762	0.325214284848221	0.47942285960919	0.954017949138398	0.966912556603734	0.9719529849780942	0.9294125920758668
TTC38	3.75779150818635	4.34551203344262	-0.1624327057524459	-0.68746554543466	-0.404036940396447	-0.13099320635274	6.25157608819028	-0.369044284290853	-1.0461297710241602	-1.01398153124118	-0.322278469806436	9.27925297772258e-07	0.714587851230095	0.304198255360035	0.318197892076711	0.7495053904281179	0.9268578637139688	0.9826472663642204	0.9690429747329108	0.9773946632805997
ACAT1	5.24274903513442	5.50070561577332	-0.1937071192268829	0.0198546091777282	-0.288926639922668	-0.1186382447708159	11.0102134859515	-0.656166143568069	0.0444281632338128	-1.02749813204407	-0.4348519666926539	7.081822269501689e-11	0.5167948199424021	0.9648798962120092	0.3119138126707069	0.6669507782125079	0.8599956103834372	0.999445501194379	0.9683451301348598	0.964157328339846
GRAMD4	4.34595322038475	3.76883776905217	0.380963676429671	0.660210849169569	-0.10389782006919	0.148939083916432	6.4071046351818	1.05213574144838	1.0895546214688498	-0.3084577573021099	0.4027797185080349	3.35764327180019e-07	0.300617804971432	0.28404669929692	0.7597331924664811	0.6897886022239169	0.7510108906352669	0.9826285604731948	0.9943036379668032	0.9676751005254312
ZNF638	5.18271868702776	5.7101214996397305	-1.25583599689997	0.108612913544188	-0.403273410106391	-0.0856673930625243	11.7371844530122	-3.80902966905384	0.214938478847094	-1.46043666154093	-0.268930278198855	3.92084506201585e-13	0.0005970157260917	0.831179255053325	0.153919569862932	0.7897097045589541	0.2702142999746849	0.999445501194379	0.9460260885885576	0.980533702023809
SLC25A40	3.8544426131106495	3.72139335901208	0.366106691249182	-0.275567732725873	-0.102436735571008	0.148674284477677	4.94098052235738	0.773292033737226	-0.390010678534822	-0.236490555722855	0.337072232986084	3.19781007803308e-05	0.445154978198938	0.699346417117263	0.814559474276135	0.738395867254072	0.825903749549884	0.999445501194379	0.9946877723260606	0.976596662808166
TIMM21	3.87723051124688	4.24163662221161	-0.28814978770353	-0.102257612813989	-0.6622945392776429	-0.0411627964950401	6.392485928778259	-0.675331693299596	-0.155205039069814	-1.70409074276289	-0.101220984307058	4.28672959318081e-07	0.50432388388714	0.877736249444951	0.0986525449211371	0.920046005015723	0.8536009541480375	0.999445501194379	0.9423894474474528	0.9942914890737652
RASAL2	3.48650595808843	3.72172042243005	0.7868518750151929	0.0643970812631553	-0.471386547660652	-0.595505057928972	4.205208179190939	1.45786070518075	0.0699278276601352	-0.919378882719875	-1.06335855723781	0.0001961117715863	0.154624097529041	0.944686280863216	0.364776168206356	0.295578304151606	0.6356516623870864	0.999445501194379	0.9835961758874092	0.870434265139454
VPS9D1	4.1712143235426895	3.58858048129539	0.172314464170355	0.5456293231599939	-0.261118482498128	0.598264494153051	4.97752998582856	0.385881638095394	0.7310681264605751	-0.63249084933526	1.3166675853236	2.12125624681538e-05	0.70213795310195	0.470057172214847	0.531559954152092	0.197302554944874	0.9221448924788226	0.989112419910725	0.9854861736777104	0.8245715818458156
ZNF37A	3.6423993223311	3.59339278519149	-0.286535986565338	-0.0547920833846514	-0.0779009844625986	0.4800110217189699	7.604421125487971	-0.9441909247803	-0.1154264349100109	-0.282618581548311	1.63455841959714	1.32480600247176e-08	0.3523538858628939	0.908883657758272	0.779458371458858	0.11231959554996	0.7817916894683047	0.999445501194379	0.9943036379668032	0.7778712187107424
MARK3	5.28818689907613	5.567013060900691	-0.0294207191865343	-0.2435689158976989	0.422384107133617	-0.403684058947822	11.6006372440852	-0.0977979223323347	-0.524539511178014	1.5030911395309	-1.39459347460419	9.72421061174308e-13	0.922705095847466	0.603818685679087	0.1433540247235669	0.173482095360538	0.9835943654066686	0.9935000908415004	0.9445500537163232	0.8095425364962997
SLC25A3	8.37558160172376	8.310817270957191	0.2902983621292849	-0.0644048435581821	0.0169629706292336	-0.0884538961024289	24.085547252572105	1.3475574678055	-0.197524422770205	0.0837312420674075	-0.4325683618689639	1.13410383721375e-20	0.1874178762542939	0.8447910202570459	0.9337948689666892	0.6684273191759821	0.6702143043050458	0.999445501194379	0.998637985736667	0.964215084217656
FNDC3B	5.807607012561151	5.4925024603487005	-0.4396370679577729	-0.0084342050341193	0.516411304807899	0.509588974985541	12.5397092468825	-1.54133658206267	-0.0197097606201925	2.02879047999883	1.90746311829534	1.0380870373995198e-13	0.133076160088952	0.984406091207086	0.0514578940709613	0.0660144430905131	0.6180241193617914	0.999445501194379	0.9423894474474528	0.7326184247171416
FOSL2	6.1505518328958	5.676779155070009	0.0669795269619403	-0.192020383382958	0.340650158387851	0.9413430499331128	10.1360043803458	0.1928604767279539	-0.3340548464756699	1.06749867915891	2.6957880328534705	1.6273581642217197e-11	0.8482870805385971	0.740517612816954	0.2937342632016649	0.0111002076059979	0.9661984745604324	0.999445501194379	0.9661538331421348	0.6094146223494633
FRYL	5.01291794132449	5.72900978367748	0.1053702222055509	-0.8225542073605441	-0.2068119661052569	-0.244528462706803	9.570809432848188	0.276756006243249	-1.34606053948816	-0.594727727601297	-0.653146445752709	1.6236822899261698e-10	0.784261979499905	0.1890765760619439	0.557966072337967	0.518740134344426	0.951849035399968	0.973380875356512	0.9854861736777104	0.938018164099602
TMEM131	4.49963930619903	4.258886148143421	-0.0190953559108391	0.2321498873306869	0.20369449242484	0.0255688801654565	7.888625322807679	-0.0565706912072245	0.418726707249254	0.661222177150396	0.0747411551580036	5.309562895549329e-09	0.955238941073138	0.678213090900021	0.513202877732073	0.940885952831686	0.9902361968991416	0.999445501194379	0.9854861736777104	0.9961900729429644
FSCN1	4.36056644921183	3.78536575594184	0.273111578192685	0.0351459856903438	0.0571294802968732	0.495023291589839	5.851046955803291	0.659741539602769	0.0571701113181924	0.1525646956692279	1.29576318692932	2.25259136207824e-06	0.514199892974438	0.954794795316357	0.879700792930183	0.204827404853275	0.8580532466783757	0.999445501194379	0.9976586539482384	0.8279370627547775
ACTB	13.1361607074014	12.9013958951915	0.187987392066738	-0.0914582853808078	-0.0400186780424229	0.281641201057393	29.918792216139305	0.787064178893097	-0.257406154813572	-0.17240423100454	1.26235654979906	2.6785131434053106e-15	0.437779493607002	0.7988254176724051	0.8642496307121559	0.217353753480805	0.8216761630135131	0.999445501194379	0.995619772569501	0.8369360026801528
PLD1	3.43293701976166	3.0137543572455696	0.9687220649067272	0.800043702307957	-0.366091851789483	-0.3837140004691721	4.32829334949515	2.3050162716136	1.10853300467202	-0.90697915702719	-0.8768323425535841	0.0001381042574431	0.0278026806405028	0.275894015764368	0.371197338868897	0.387113082267002	0.4825503590783357	0.9826285604731948	0.9853867608019468	0.9074570426302798
DLG1	4.001520852550391	4.15216134134205	-0.162697838200623	-0.177248677140553	0.272186020315238	-0.240170456345165	7.15738740326846	-0.444872393777933	-0.295538054675979	0.816324516629872	-0.645334813040532	3.99727336703351e-08	0.6594066645615121	0.769492143667293	0.420350154344381	0.523310759430113	0.9098060923498992	0.999445501194379	0.9854861736777104	0.9391642079036856
RAB7A	7.70375336516666	7.61359192817343	-0.0242162518265943	-0.0604369230112726	0.0113995075840629	0.305735351165435	25.0486099051104	-0.142060468459952	-0.240396560291438	0.0695833915364719	1.94143028167398	7.464065104233091e-14	0.8880456806213031	0.811869555632437	0.9449753117267752	0.0626098479205227	0.9736943265756174	0.999445501194379	0.9990207425557568	0.7317716122402019
BCAP29	5.52987767979038	5.1652883087954	-0.0747871078320979	0.7578833801091509	-0.193013900888086	0.0578487752571343	8.39618821057844	-0.1910858329357339	1.20327762966325	-0.553163008301305	0.148884291053093	1.3573980630602696e-09	0.8496655933692041	0.2376957282140069	0.583996064538594	0.8825792581260121	0.9663121981713968	0.9812729850239938	0.9854861736777104	0.9907580753264396
SEC31B	2.4911381739580403	2.31648741248736	0.3674514852555639	-0.123762678209352	0.131819638488793	0.19860384177265	3.0493245988878	0.789393136980797	-0.171052306671188	0.293381805145463	0.4361359256173239	0.0050802892078869	0.4359620406693379	0.8654996797048001	0.7711502465137551	0.666025243406835	0.8215262455903376	0.999445501194379	0.9943036379668032	0.9635078634964116
SART3	3.9367148581440494	4.74755455305399	-0.671944300396978	-0.325340923724843	-0.8033913208403399	0.0180945890040712	8.58099294922158	-1.86574130983152	-0.594740181561842	-2.48222414334418	0.0533540881681505	5.044798157562079e-09	0.071299101884036	0.558029670790047	0.019374157123417	0.9578812113935692	0.544240090456352	0.9930486204650566	0.9423894474474528	0.99774526532432
ARHGAP15	4.58437801856978	4.65803011803526	0.268850878850506	0.577968052500355	-0.6054254259560611	-0.427260390747865	8.06090757124431	0.7510731436394499	0.961892759231422	-1.82240922154369	-1.16775049124085	3.3300221482569293e-09	0.458096760162853	0.343316096562114	0.0777499122063875	0.251534855602024	0.8333932234242326	0.9826472663642204	0.9423894474474528	0.8525944879503664
EXOSC7	4.504046357162441	4.65440922101575	-0.352166872134464	-0.0302283433584428	0.0728842969119412	-0.145709604631058	9.42178061111376	-1.1165029130595	-0.0592403755403707	0.258756797237358	-0.45998427079369	9.536324357331959e-11	0.272520630659826	0.95312906645247	0.797480109790142	0.6486377580374711	0.7353985987356177	0.999445501194379	0.9946877723260606	0.9616686764868698
KIFAP3	3.70273526676484	2.47988630722356	0.486148686906084	1.50942177346227	0.0708776814794346	0.0232753995333645	3.3844399157332097	1.05411437555711	2.04442242939444	0.16817038635993	0.0506305171337923	0.0019204885678621	0.301018108574099	0.0496673253356449	0.8676398058866179	0.9599413619718828	0.7514988976557233	0.9635219953541508	0.9959338336904342	0.99774526532432
MKRN2	3.59966146466837	3.94480450875304	-0.188942453129643	-0.0790232965568223	-0.4746298997625889	-0.0422918502133827	7.84277423889232	-0.595702117677552	-0.150587941689692	-1.6411985899426398	-0.131292162158478	6.015121508307851e-09	0.555564474502594	0.8812460156234809	0.110550058994243	0.896366175175766	0.871488937448039	0.999445501194379	0.942802759319107	0.9908385528297594
MCM6	3.35365713680722	2.1720570181597	0.998453507695895	1.33961391710544	0.2737578068941689	-0.221188724337601	3.11966493079813	2.36983550990116	1.8820047539301696	0.6824986684730602	-0.5053121732514729	0.0038178310917986	0.0239924448796935	0.0689572714169347	0.499834856285804	0.616802470868758	0.4780329368617499	0.966912556603734	0.9854861736777104	0.9559137922085728
REXO2	5.38326703776322	4.87590437453917	0.487448619981864	0.0839909713037122	0.3290556158788389	0.447277934703628	9.79068775129095	1.57250037077282	0.166478666171374	1.14787790858694	1.45675016026812	4.6327970348061e-11	0.12787089139847	0.8688864541583741	0.261181242260191	0.1551342764980499	0.615001873578135	0.999445501194379	0.9644686486873107	0.8002570741317389
RBM7	4.35178621785814	3.97728143720255	0.155823271245243	0.1819517312661289	0.155167442660173	0.5832196068608461	6.909571301344269	0.448254191471976	0.335974995479963	0.4589536043290929	1.7465344354986498	1.13668945736329e-07	0.657048460485048	0.7392529168762549	0.6494026475306589	0.0907918005646092	0.9089697177577803	0.999445501194379	0.9886107716301452	0.7517492850899724
RBMS2	3.8732931804104314	4.2690943653958895	-0.330841653954748	-0.122310287050209	0.14919649768382	-0.490849314700025	6.61873370458004	-0.8073492088657009	-0.1835792198177	0.4026147640140839	-1.18121711903219	1.8329262135565e-07	0.425425975685229	0.8555018774939799	0.689908742719153	0.246221310927918	0.8159617438538886	0.999445501194379	0.989696254268306	0.8525944879503664
BAZ2A	5.13182654161133	5.5375736957908	-0.7256052752296039	-0.222368077206432	-0.2038767513059789	0.0312621205327427	14.0164067682994	-2.75432192140055	-0.5526262645434721	-0.898190428135808	0.124541351730117	1.1161699316856099e-14	0.0105726679493492	0.584842976239054	0.3779951814650379	0.901758872394827	0.4518546615518889	0.9935000908415004	0.9854861736777104	0.9914449153085644
PTPN23	4.10943556188987	3.68981236470488	0.0132044037274995	0.397923022825602	-0.191016768410534	0.4067889527962069	6.73217193366567	0.0376864764934472	0.716361541182188	-0.600121629776445	1.190205150106	1.40480911228041e-07	0.970186100980592	0.4792150515364839	0.552998856761785	0.242899398601305	0.99453062789889	0.9899869633588536	0.9854861736777104	0.8525944879503664
MLH1	4.13918834720141	3.29347473556803	0.2417350397973039	0.460653253401686	0.620816376742695	0.246116693259063	6.52568110240253	0.7542479555924809	0.935777743064641	2.10230919113084	0.7994371580848759	2.86013278577348e-07	0.4562152504282629	0.357153424175617	0.0439633692745048	0.4303268760130579	0.8322687710872483	0.9848729175838418	0.9423894474474528	0.9177900070177946
UNG	3.2775876475044705	3.57658813385743	0.0419341092726366	-0.1975900942740839	-0.3537975836129129	-0.092730503433281	5.54874998266662	0.104465889311275	-0.293762944004229	-0.946261296408049	-0.224694184974601	4.0233312788792704e-06	0.917451671413158	0.7708360152379692	0.3511064021160661	0.823645827678938	0.9827337106262866	0.999445501194379	0.9779199277218404	0.98476975839112
FMO4	2.79866019904805	1.49252912064915	0.7874100339116229	1.56318221000626	0.0791843972260438	0.0088621080166531	2.47153280427492	2.12598427270528	2.52519677706398	0.2264255755001919	0.0231004408376823	0.0189617701413496	0.0413162403143389	0.0167151499075273	0.82231058988451	0.981713603829058	0.5043640612276302	0.9635219953541508	0.9946877723260606	0.99774526532432
KLHL20	3.64011065060143	3.8155124509409	0.155655344246263	-0.116656618515752	0.183654591365723	-0.1480873940235849	5.90983875087459	0.410096526939221	-0.201912552185911	0.5039944840458069	-0.408217399303757	5.8115032855413296e-06	0.6847313974106221	0.841485793387124	0.617746464244766	0.686192075630136	0.918053999673464	0.999445501194379	0.9886074813071788	0.9671183564769388
SLC46A1	4.15037542600848	2.9212149617542305	0.271337944704046	1.29627693477901	0.608497608648644	-0.0096253731363312	3.43164227545663	0.5081044074439021	1.5063043088381698	1.25276833581034	-0.0179726928357405	0.0018022785258959	0.620255689926125	0.144169612153942	0.22670479277093	0.985785266660728	0.8936948408306528	0.973380875356512	0.959193156194304	0.9978868408172432
PLXNA2	3.53733298787449	4.30936267771648	0.1266546260433469	-0.7087046075851541	-0.362902665974246	-0.315860983695111	5.59212527295653	0.260222987111307	-0.907982034505231	-0.798715945130611	-0.657356400922801	3.93068299794961e-06	0.796458045718543	0.371149148372261	0.431045756727854	0.515782743685679	0.954017949138398	0.9848729175838418	0.9854861736777104	0.938018164099602
SPAG5	2.62976744468628	3.06089262224048	0.610973417051383	-1.15428045833546	-0.379465345082676	0.373357467021289	3.33639590376344	1.08219342568103	-1.2116777888888	-0.7027967851840329	0.644658968187609	0.002335379400508	0.297589987109486	0.236762464241153	0.490612876715114	0.5238393526473529	0.7490053957422476	0.9812729850239938	0.9854861736777104	0.9391642079036856
ANKRD13A	4.40190865791316	4.13412685288821	-0.0633952615438167	0.2033423781422769	0.264373723905613	0.0338613471327149	6.21973727262341	-0.149108937054136	0.31641139262225	0.6799315360297591	0.0840564130596103	7.05064846080052e-07	0.8824076463287499	0.75391872745958	0.5015659055280339	0.9335684369686192	0.9719930653999252	0.999445501194379	0.9854861736777104	0.9955495640827484
TPD52	3.74587454793643	3.623622917121681	0.0663906418657585	0.831865563657655	-0.7324648123984209	0.0903222591845306	4.46224385316041	0.1305191876062759	1.05622298027607	-1.52961880987694	0.183749386560535	0.0001064054844178	0.8969799766016121	0.299715530812358	0.1362326581842819	0.855449776205152	0.9774433711559322	0.9826472663642204	0.942802759319107	0.9894188467690666
ACACB	2.54409379599865	3.75179990189426	0.705079669495632	-0.96728369899075	-0.8965756372686251	-0.7945889820022979	5.39434510208544	1.7388373953166398	-1.53474784174677	-2.24384772816923	-1.99168406143082	1.75485582701242e-05	0.0923846688035081	0.136142263124849	0.0319488025556467	0.0558571993647979	0.5733398282409864	0.973380875356512	0.9423894474474528	0.7229172299509994
TRAF4	3.10841007024634	2.91369491250102	0.6573247592963499	0.293986392417229	-0.203594682216975	-0.2859536776781	4.5368887149433705	1.6726633846422498	0.443082009787068	-0.5469416128947701	-0.702321025189801	7.5926081013223e-05	0.104144347499338	0.6606874856829079	0.5882130359572271	0.4875566412735139	0.5947251242522222	0.9986292292677996	0.9854861736777104	0.929774685426166
PAG1	4.920131872212321	4.48468254371642	-0.3374700862635919	0.0884060819090433	0.324201704561208	0.732791288596786	7.494928626455491	-0.8764509175669121	0.145161003329524	0.948305040698777	1.94308152587595	2.06116765313313e-08	0.390670891490067	0.885600426748562	0.352806845140541	0.0615408767064336	0.8020930217756226	0.999445501194379	0.9779199277218404	0.7295772518594449
GPATCH1	2.75630322955044	2.18671842924752	0.8433362377060271	1.25227511364889	-0.356978920271966	-0.676505623293102	3.38644679079462	2.0937388941398503	1.9240672785897	-0.9425336567587992	-1.66948618620475	0.0019211660673194	0.0450747039735452	0.0637970230298971	0.35373904452956	0.104935692441255	0.5079760703645069	0.966912556603734	0.9779199277218404	0.7704265919551762
ICAM3	3.5993896664428298	3.45063333003806	0.143382542984901	0.425849677254692	-0.7885077383344901	0.293966309452773	4.6806319071191504	0.312748597625873	0.552616658833398	-1.85256009138836	0.627577366776599	5.01574700675137e-05	0.75650084203005	0.584365798740543	0.0731885637296612	0.5347338668358089	0.9425364021458714	0.9935000908415004	0.9423894474474528	0.9405970267706324
NT5C2	4.747130549555741	4.89692068956927	-0.230669125177811	-0.465386304400593	0.061842548389817	0.4346496793745179	8.64715556450555	-0.645081408624288	-0.7914173029045529	0.19114783385318	1.20651595277412	6.998640093373498e-10	0.523472843799645	0.434527784061414	0.8496174239769471	0.2364628332555889	0.8641998661096914	0.9868392203124692	0.9946877723260606	0.8525944879503664
GPC4	2.72465830736946	3.68272129406825	0.477792847526654	-1.62108650722435	-0.163882873280518	-0.0850874123448747	4.93551232275842	1.05213034724255	-2.07201719992104	-0.374399039321614	-0.178374930499142	2.3966245911671303e-05	0.300620241526298	0.0464035757923655	0.7105771055628071	0.859553024190232	0.7510108906352669	0.9635219953541508	0.990653646395938	0.9894188467690666
MBNL3	3.59054038635034	3.34272932194094	-0.357746799697746	0.573335080997703	0.0378827872503482	-0.0527052522799364	6.55705109679822	-1.08686306273829	1.10981628157809	0.128604460341475	-0.163389460237134	2.48191720066084e-07	0.286361500102996	0.2760090002864339	0.8986028962612541	0.871289957602056	0.7426855403306151	0.9826285604731948	0.9982994141482892	0.9894188467690666
XAB2	4.3631174200705	4.30911157255522	-0.174740128861729	-0.2343164551401859	0.1718599674016919	0.141948513761798	8.96073885571358	-0.556600933280457	-0.497113246857321	0.612368687892784	0.483530842989974	4.28540785589767e-10	0.5816721942651589	0.622736583770881	0.544719510037001	0.632166868170035	0.8792285210353245	0.9962753113585844	0.9854861736777104	0.9600599368276218
ARHGEF1	5.421804123225139	5.65625461185101	-0.986621557147362	-0.18017176786296	-0.236567107953005	0.3645072772488429	10.6867005815297	-2.7321997345018705	-0.347972105700944	-0.7723350821499491	1.12214207445213	7.29041761579542e-12	0.0101609924132992	0.730307433240061	0.4457376710068329	0.270701895220803	0.4479424617711384	0.999445501194379	0.9854861736777104	0.8596682224097095
STXBP2	7.271246641998109	7.095520610352759	-0.0652996640619891	-0.258396345079537	0.103353644913618	0.1723751039808419	15.9970774352405	-0.270695691863821	-0.7480465370716841	0.4626150402899539	0.794805741553477	2.4226190990191203e-09	0.788635265808807	0.4610088807623879	0.6470046072544889	0.433662181318188	0.9523853090674376	0.9889507162015015	0.9886107716301452	0.9177900070177946
MAP2K7	4.12454606760313	4.3519686458951	-0.570109527609041	0.135036254438163	-0.36056756287015	0.1163175437917689	7.5215902366446	-1.5317478810288998	0.224228338623181	-1.0935359941323	0.313382834247627	1.45153778909195e-08	0.135412193151101	0.8240051770303699	0.282322378977466	0.756023439381499	0.6198804985070384	0.999445501194379	0.9661538331421348	0.9779469968275764
DGKD	4.15182633732226	4.77361675188894	-0.6122977023224089	-0.615296020462917	0.0079497539062976	-0.1121574085477569	7.682214903005769	-1.54333907895298	-0.9552389658376552	0.0223236035265075	-0.280490129115128	9.329206404433461e-09	0.132581228895543	0.346617929830438	0.982328444008657	0.7809069566156008	0.6169252552503077	0.9833796123409436	0.9996117373398272	0.97958597205788
CTTNBP2	3.27151805460732	3.3719978075786297	0.496056033404926	0.236206134390423	-0.14631236957254	-0.772702352715175	3.99577166990929	0.952335069330395	0.270610997116583	-0.299124983724133	-1.43103312160563	0.0003544195575786	0.348065556639158	0.788428069932808	0.766778826783336	0.162114823181013	0.7797842442336714	0.999445501194379	0.9943036379668032	0.8044379221188955
TOP2B	4.82732707317388	5.092179149833941	0.0300492943875614	0.0289081505496628	0.0568419758106359	-0.524874516804048	11.4895778667632	0.105930535282019	0.0663436079394382	0.220403124922278	-1.93542161710451	1.34954610121261e-12	0.91629946209016	0.947561982999691	0.82709199692752	0.0626462761826188	0.9827337106262866	0.999445501194379	0.9946877723260606	0.7317716122402019
TM9SF3	5.93597615445135	6.298906059286231	0.100101769338048	-0.6730685574471779	0.0582509702413445	0.225863151189007	11.3460007630306	0.284506992132695	-1.23075657773264	0.17852491781943	0.6726371813831489	1.6760987509127799e-12	0.777858779444113	0.228078743691863	0.859534545783125	0.506255104668425	0.949153122083949	0.9812729850239938	0.9954894806391476	0.9374796377131872
NFKB2	4.84353234085988	5.06663262003767	-0.5331710043558929	-0.307442975661836	-0.435842380984263	0.7807174649887371	8.37287523556206	-1.3783514333196398	-0.5296073626636629	-1.2321314290941598	2.18049057754842	2.8304198666020093e-09	0.177758019307356	0.60043815450609	0.2270333838979419	0.0372402028231863	0.6589981054949617	0.9935000908415004	0.959193156194304	0.6843477353561954
UBE2T	2.8517760695727903	2.3124586206468303	0.4867765809080729	0.7198145379848571	-0.196845694771065	-0.0758299717862434	3.20727438835558	1.0949975187679302	0.96732055167395	-0.4708906281425879	-0.1653199449609019	0.0030380479313767	0.281691266098435	0.3406382814132439	0.640913120441394	0.8697321613803131	0.739867090960991	0.9826472663642204	0.9886107716301452	0.9894188467690666
PPP1R12B	3.28336956216902	2.39387167183944	-0.0697244855081321	1.02057065823284	0.093885584894863	0.279384024439416	4.0102394233208	-0.1863481002148949	1.66310226848759	0.274920222764881	0.7352883151226859	0.0003402980585483	0.8533481302265309	0.106057361026072	0.785144811404898	0.467519099903372	0.9681483271179924	0.973380875356512	0.9946877723260606	0.9270309952628464
DNAJC10	5.09412141341588	4.99321035330444	0.0667811318065923	0.0222273831653816	0.187122630027736	0.0010862863592936	8.705148638957679	0.184576652866732	0.0376652603364718	0.572403325053565	0.0029840341287209	6.012195453158831e-10	0.8547259028406601	0.970188572195178	0.571048773103261	0.9976376142805472	0.9685269493507968	0.999445501194379	0.9854861736777104	0.9994596432641248
GTF3C1	3.77778879282142	3.30943795109671	-0.392357759240956	0.603508437585413	-0.116563122130393	0.401214356887342	6.181145549519861	-1.12718342549621	1.10764443806665	-0.377816186007471	1.1884140584650902	6.74408343034518e-07	0.268729713081711	0.276635358273401	0.7082478752224151	0.2436151471133369	0.7329441684439612	0.9826285604731948	0.990653646395938	0.8525944879503664
IL4R	5.30519540875659	5.32762927543875	0.1924158753682019	-0.135624457949557	0.2139522708303719	-0.144330089630398	9.8061258864602	0.563300719195377	-0.24444414682763	0.6851863002512241	-0.4218361713009	7.6267015120066e-11	0.579058115768238	0.8085459686872959	0.499856164866829	0.676106060525533	0.8782511541615814	0.999445501194379	0.9854861736777104	0.964215084217656
USP33	4.77818145461917	4.88051889067561	-0.532345645274738	-0.0279476707619045	0.0074517118178051	0.0788034205790085	7.698033161508241	-1.2677951754009398	-0.044635019576047	0.0202493983234549	0.2015919767490639	1.1139241294284298e-08	0.214026116114851	0.964697435863999	0.983977323264208	0.8415960609986909	0.6887030323621153	0.999445501194379	0.9996117373398272	0.987265656425354
SNRPA	5.47149289500734	5.32307286586418	-0.1267400140194	-0.0555615551681348	0.0048924216985869	0.201305532240007	12.0312182717419	-0.442519439342606	-0.1320486076267679	0.0191130374089192	0.7657571406485401	5.97933740684047e-13	0.6611326080275529	0.895836132423357	0.984870003705348	0.449755207081807	0.9099561798089264	0.999445501194379	0.9996117373398272	0.9240164357447896
EXOSC5	3.85939925229417	3.95232223754071	-0.6758416017848989	-0.365767676731655	0.203013437484077	0.438249645905405	5.89341378767457	-1.5576860692618302	-0.530455047491752	0.526889083861659	1.02537151516821	1.61755191706366e-06	0.131654120780623	0.599650759099841	0.602443036806256	0.3131218529112169	0.6161262493570872	0.9935000908415004	0.9876871702101976	0.8779559822549841
DYNC1I2	6.4488244974409294	6.104330894256081	-0.117185483926171	0.435910732609964	0.476573674097358	0.1514918007010199	10.976987868926	-0.358349376165649	0.8741001823436071	1.47425045033193	0.48543075771932	9.81272514319307e-12	0.7225312366828459	0.389104817873677	0.1501938955707699	0.6308981977549971	0.9292919595778744	0.9848729175838418	0.944924209073762	0.9596921255338524
APBB1IP	6.26679331622855	5.99283750236534	-0.4754886439164	0.0625043944657659	-0.1092214619079359	0.5153127967960379	14.8414825700418	-1.9758142054431105	0.18624440777622	-0.521462317329829	2.44111543771028	4.1204281023603705e-12	0.0575281252786564	0.8535587636519709	0.605742162646893	0.0209470907051578	0.5188602767947593	0.999445501194379	0.988306096213744	0.6586960632340217
LRCH4	5.254127421685889	6.18107353305611	-0.563159668968165	-0.424093152631412	-0.701332277591337	-0.1213580667517199	9.72770770944649	-1.42988168570173	-0.7133892954361971	-1.9048610326368896	-0.332279002548238	3.62300105838345e-10	0.1629567776810019	0.48166526417538	0.0658753785644362	0.742142804579416	0.6455640032544178	0.9899869633588536	0.9423894474474528	0.976596662808166
FAM76B	3.78150310986181	3.83898277537818	0.386290522055818	-0.5891813740413381	0.0658186324891555	0.225388859068171	5.39570250239498	0.859389797157139	-0.863083349228678	0.1585256791341519	0.5307240185904221	8.564841778435181e-06	0.396610546117144	0.3952212011478749	0.8750438552138191	0.5995215842038341	0.8052381191065864	0.9848729175838418	0.9972753497838625	0.9532137309301938
SIRT6	4.30460337816108	3.08691875041665	0.467208606571766	0.975889740013815	0.0532388789704606	0.8087820664410491	4.56515964756567	1.13242015525772	1.4098611420371	0.1378330975947929	1.92071128257167	6.99900578860972e-05	0.2658721296378389	0.1682265924095549	0.8912359888919119	0.0637165103529774	0.7322051789526542	0.973380875356512	0.9982994141482892	0.7326184247171416
POLD3	3.9892586097414	3.3650972266065096	0.386123910178792	0.7671042707180871	0.0859826419817877	-0.0108791463652994	4.96028119185949	0.92185171990531	1.1004784941783798	0.221490219365226	-0.0253858408868462	2.2302662334086e-05	0.36350435759879	0.27933341359793	0.8261181143719458	0.979904855214563	0.7897210204507671	0.9826285604731948	0.9946877723260606	0.99774526532432
CAPZB	8.463676208930629	8.30922045267613	0.0969487528762311	0.0811212117159967	0.0384300064299333	0.0977693784445389	24.367371708759304	0.452931321491094	0.250614516025128	0.192201203750628	0.4844162339962	4.6483308421576205e-20	0.6537267263359621	0.804020787255932	0.8488242692034079	0.6318229756543521	0.90750541433744	0.999445501194379	0.9946877723260606	0.9600599368276218
GPR137B	5.42853209184955	5.480789504024361	-0.370691587753196	-0.260336697922407	0.282023236926131	0.3564879374718739	9.148712895589927	-1.05704220195414	-0.505357041361274	0.838277995806829	1.08768099260202	6.0799203505690894e-09	0.299092387244048	0.6172331188640121	0.408141354782089	0.285799476125799	0.7493802509117133	0.9961060456722122	0.9854861736777104	0.8663093216867888
JADE1	3.490191675771129	4.059783537650509	-0.235869674001192	0.178292380151417	-0.458679279026262	-0.7459389199056341	6.27723878388419	-0.57701745680077	0.265235982252431	-1.22800842659253	-1.7879151060568002	4.87620601554246e-07	0.567965207350391	0.792528885858027	0.228400074489499	0.0832635304885232	0.8742725239820273	0.999445501194379	0.959193156194304	0.7504009937877973
SLC25A43	3.83852066089724	4.0543630697291295	-0.63439551012203	-0.0150751485771826	0.115718719219574	-0.1777241447639169	6.683206565761441	-1.62147149949001	-0.0239685555819388	0.3328619013168339	-0.452686037526544	1.52535749622949e-07	0.114729961981776	0.981026534160615	0.7414095025811741	0.653829146352798	0.6064453640936043	0.999445501194379	0.9943036379668032	0.962835352871803
UBE2A	6.30692406218058	6.66454841669202	-0.276662621930086	-0.510188256869531	0.0556069048509842	0.0761670801002593	17.4519691452708	-1.11983975703119	-1.29097048913178	0.255147721959136	0.3110240934781429	6.5388614705184994e-18	0.271117074217249	0.205962873412858	0.8002417911745329	0.757799402736315	0.7339677213488365	0.973380875356512	0.9946877723260606	0.9779469968275764
FGFR1	4.04291749564488	4.0818247474151805	0.172114478483783	0.233952471357766	0.5201900869510271	-0.941522981978575	6.73411758362885	0.447427246159942	0.388718034627933	1.4759845427252098	-2.4886457145232903	1.47165033509944e-07	0.657691156170959	0.700172843174311	0.150593707684436	0.0184358596124592	0.9091540979132144	0.999445501194379	0.9457413358549208	0.6359124210167457
FBLN1	2.8622811323141804	2.35805069551984	0.286465626563145	0.701175864992629	0.641287753042269	-0.334315216992312	2.04577878068497	0.46593196131831	0.728493207550976	1.01708147067235	-0.556173843304704	0.0538639986268836	0.644712841633725	0.472266801329942	0.316896921346094	0.5823428883942	0.903654441948008	0.9893251848710792	0.9686151917695548	0.9492129116319384
CST7	3.44236529978235	4.29388030199285	0.142223967164336	-0.612800347561573	-0.5077137764931889	-0.6133601495553449	4.359976829190299	0.228651302725521	-0.6090265843878541	-0.8773207321205941	-0.9881595724379392	0.0001384855407256	0.820858537879441	0.547206918259669	0.388246294572039	0.330775023943872	0.9598191778904912	0.992908157581789	0.9854861736777104	0.8876456145729427
PIAS2	4.68704517751912	5.07748819233508	-0.322387948204929	-0.0017112261926972	-0.0673829011682362	-0.619676406584324	9.60425878008911	-0.9557186010444808	-0.0031253333425649	-0.2230593887287139	-1.81983908643028	6.03155285096081e-11	0.346379212878894	0.9975257515688292	0.824907063635073	0.0781497175419838	0.7788110276242877	0.9996493823627663	0.9946877723260606	0.7335452836571487
AMPH	2.4385021582795	2.8378666419042498	0.53528628376346	-0.128469892974011	-0.708778770537997	-0.6254492542154879	3.40528198457378	1.04279269230662	-0.161995567733732	-1.44651063277291	-1.2525309175527	0.0019977362404215	0.30506464671009	0.872451131237748	0.157771142671213	0.2200741931692089	0.7526305637168829	0.999445501194379	0.9460260885885576	0.8388630066251199
ARAF	4.85583406400987	4.88203713813872	0.368862808568059	-0.164307144685708	-0.0446958534832028	0.0683831999642847	11.1070016959626	1.36319468946597	-0.3604103354233779	-0.1772713566062289	0.24741516606101	1.63502270982695e-12	0.182336487783917	0.720908471909347	0.8604125750431558	0.8061675501880858	0.6642606202255225	0.999445501194379	0.9954894806391476	0.9831998069001204
MCCC1	3.78249921670309	3.14457927334018	-0.1792115800562989	0.983371812521057	0.252650771162238	-0.2036898491718529	5.6419762609522905	-0.50702370193845	1.7204402657880802	0.7955206248118148	-0.570948674826146	3.06763476440368e-06	0.615614550602861	0.0950104999058484	0.432172379653677	0.572022625377925	0.8929017820600715	0.973380875356512	0.9854861736777104	0.9477957422989076
LAMP3	2.9567950358616	2.99818378133624	0.326090218592075	-0.474806371647399	0.171313053266547	0.0581100531189363	2.96970037443291	0.548633842658103	-0.513236411278976	0.2917468228548319	0.100461975760026	0.0063586214980188	0.5872910848989019	0.6117622200813609	0.7723635362399369	0.920659109485682	0.8799177712610629	0.9949447701582336	0.9943036379668032	0.9942914890737652
NEBL	2.1056067548637	2.46944225003026	1.06087903813035	-0.065870673661064	-0.85746868584665	-0.430121209009407	2.83872545957263	2.12298864368586	-0.0843166876539139	-1.7175849097528502	-0.8687359360626841	0.009244898915016	0.0422176457870792	0.933410444294002	0.0956202466151096	0.392079298401476	0.5043640612276302	0.999445501194379	0.9423894474474528	0.9083248798759244
ACER3	5.673583389840781	5.5769225437319605	-0.25567380489037	0.398691726473644	-0.202884949175633	0.0556719044402454	16.008846138901202	-1.14509352414672	1.11265689543555	-1.0245071711219	0.250980810200195	7.856556621112672e-17	0.260662806294275	0.27414480866634	0.3132786015467489	0.803433586286621	0.728710052537088	0.9826285604731948	0.9686151917695548	0.9831998069001204
UBE2K	5.96922161038879	6.365902250356441	-0.108788514291008	-0.522277477780491	-0.281701573887593	0.359070764142017	14.3418535985147	-0.389760132875335	-1.13029170569678	-1.10885313845354	1.2825839218953898	1.7444821416069902e-15	0.6992960523652599	0.266754332066462	0.275757941607675	0.208851023478046	0.9218244305544976	0.9826285604731948	0.9661538331421348	0.8306186663882603
PIK3C3	3.88854797259323	3.6902730848264302	0.349581653846924	0.38488435962398	-0.2672876074343839	-0.120472562514083	6.91515384693668	1.02819009748634	0.726933370788042	-0.852520148982326	-0.368414739405741	9.195253707895541e-08	0.311582361208117	0.472893331723967	0.4005010671893279	0.7150730941449951	0.7555344705821392	0.989539880838032	0.9854861736777104	0.9725671066732584
N4BP2	4.06756832146531	4.92265125081855	-0.6676202668829909	-0.352488927215544	-0.558770989586469	-0.280368708065121	7.281000065848769	-1.5337973067495598	-0.498048713987277	-1.4395564407993	-0.6415190442272011	2.8297508926481403e-08	0.134908123842533	0.6218554878105761	0.1597044686581959	0.5257542815358259	0.6196548059153665	0.9962753113585844	0.9460787372315976	0.9395046267248272
TIGAR	4.761898547970469	4.50153354772815	-0.824115761281864	0.0772440002548178	0.234806068124819	0.697702920636772	8.318406183330831	-2.34266544862614	0.139553941823596	0.7683257645017141	2.02327620064395	1.66946884722113e-09	0.0255278826773127	0.889887079015995	0.4479269961981459	0.0514648418353266	0.4811902673534021	0.999445501194379	0.9854861736777104	0.7080999259329149
TULP3	3.16404693220566	3.0230611094985496	0.3635599503012249	0.232483728682193	0.0010153928208405	-0.35812042924935	4.36859944810002	0.830532908154081	0.33605231868138	0.0024871328228318	-0.8278541126804531	0.000129198946756	0.412558359800767	0.739213772631277	0.998032743352648	0.414133764925045	0.8115774105708039	0.999445501194379	0.999887119935366	0.9175175265110636
SYNJ2	2.8871079971112503	3.36053642641578	0.567218327348448	-1.24630447359866	0.3681607303734689	-0.1550326925660829	4.8754440028026105	1.31662685308704	-1.81873872641816	0.896491708771472	-0.3637893352459651	3.15786981612034e-05	0.197357953632043	0.0793021167965513	0.3772456294762429	0.7185186484791121	0.6779420066791579	0.966912556603734	0.9854861736777104	0.973177952898099
PPP2R5C	5.67697566070205	6.04339260888761	-0.0956190107180622	-0.151257562396304	-0.0933512018599306	-0.230084331140701	12.5181602910654	-0.308557072194203	-0.31775907041063	-0.331127323517361	-0.7797453361988149	1.11397264864227e-13	0.7596618316419621	0.7528602412631931	0.7428710868882931	0.4415530421747999	0.9430381992133006	0.999445501194379	0.9943036379668032	0.9208185590699524
GNB1	6.8045396862431	6.75484549339167	-0.158265705127255	-0.107811643890389	0.403271656502633	0.1144953612238459	15.9909391396059	-0.580837878848428	-0.259423052476461	1.63924502588792	0.442556804906948	1.920892177242e-16	0.565507253265453	0.797112877247529	0.112375318956089	0.661278375487494	0.8731527187171078	0.999445501194379	0.942802759319107	0.9633994659177036
MLLT10	4.56654603664241	4.50455375104413	-0.2411976064526739	-0.368322951548376	0.281604888300623	0.415071900964522	7.0168162049683	-0.581559850971697	-0.5669349135916409	0.758856487655437	1.03325714144112	6.773865607630699e-08	0.5653507105934	0.574988178104515	0.454369214603871	0.3095907449958739	0.8731527187171078	0.9935000908415004	0.9854861736777104	0.8774497934847287
ZCWPW1	2.59672981167719	2.4005263930232097	0.824934831954492	0.0775522139285627	-0.289650017194921	-0.0960357392197446	2.9327455196739303	1.65713121605773	0.0914881100065207	-0.6068684013634089	-0.185294813402667	0.0061627490032776	0.107266803865812	0.927675078190007	0.548220228217501	0.854167285364683	0.598878014978669	0.999445501194379	0.9854861736777104	0.9894188467690666
ITM2A	2.42538251430193	3.01245348718232	0.561922720913179	-0.720458375641433	-0.535183019980734	-0.144268271027718	3.3059393231572	0.9941417784140172	-0.7786378920289301	-0.9866057131724748	-0.251957507944487	0.0023967657614962	0.328208646439225	0.442438758845977	0.332288675975106	0.8027160763956641	0.7668816537991652	0.9868392203124692	0.974730338482748	0.9831998069001204
NRDC	5.678528089704599	4.89704295824115	-0.276013933435482	0.8134131868490341	0.235712747250053	0.331778783538026	10.5075415070076	-0.939041994174552	1.9350553738356295	0.903989388773823	1.26541073568297	4.2595475512487496e-11	0.355064606182854	0.0627525023314261	0.3727688069610739	0.215602237548832	0.783775371014779	0.966912556603734	0.9854861736777104	0.8344301554780728
VDAC3	6.00720144705888	6.231626728450741	0.0019631836931749	-0.2980868493088089	-0.1026294702679569	-0.1177793644013169	10.1761705695551	0.0057231278952705	-0.5882074354476751	-0.315128266164101	-0.379478531451617	4.4637045289571914e-08	0.995474592739938	0.5614092865542211	0.754801570087715	0.7073199541209351	0.9995150325950204	0.993351577664691	0.9943036379668032	0.9714338505332508
PCM1	5.8431189530749	5.664888885417321	-0.268532344963168	0.59157499219099	-0.152347975379754	-0.121165113868416	13.329921871407098	-0.9747383401983571	1.35657843758392	-0.632090822355125	-0.4455330924790689	1.3089398311673501e-14	0.337001417814661	0.1844093333847769	0.531817981068721	0.6589342717716421	0.771665645332027	0.973380875356512	0.9854861736777104	0.9633300899172912
TNRC6C	2.9746611304813904	4.31825417541873	0.610597590237291	-1.0042500463019302	-0.909579028718541	-0.84044436238956	7.0904312757675	1.6500120233984097	-1.56831165391292	-2.53572849381526	-2.15604575419386	4.82292190893672e-08	0.108723733910909	0.126645161672631	0.0163040382138675	0.0387023416103692	0.6011870723418036	0.973380875356512	0.9423894474474528	0.6892399677308996
CBFA2T2	3.2977006684858297	2.32867104732688	0.0845751118523955	0.8211027331449279	0.437390985333517	0.323820122006235	3.7727962764813103	0.220414155078783	1.29743783281023	1.23841408823214	0.826894464559374	0.0006600719419482	0.8269488480772809	0.2037564903233439	0.224570911615066	0.414420518416241	0.9617507799909496	0.973380875356512	0.959193156194304	0.9175175265110636
ITCH	4.71928304769861	4.23285058982414	-0.221137278299564	0.3921463495295879	0.481161379790061	0.078122510668791	7.89042223224796	-0.6357730660950179	0.731984796718417	1.5559943463405002	0.2334118765974649	6.3841062710237914e-09	0.52971253606702	0.4698825556305179	0.130968825411278	0.8170224602873671	0.8661214426004853	0.989112419910725	0.942802759319107	0.98476975839112
TP53INP2	3.7032047135422097	3.892372748863541	-0.0488144765239119	-0.151269268894599	-0.36463525546215	0.1846113886526739	6.78218834167233	-0.135920365255613	-0.252508302314782	-1.10445433114072	0.5042221708358939	1.1513470284154201e-07	0.8927357000021021	0.8022631471718872	0.2776318722830169	0.617559556821851	0.9753590943589558	0.999445501194379	0.9661538331421348	0.956404360662056
SDF4	6.4833484797066605	5.95000701834128	-0.0932242688843213	0.396154532765117	0.18944802897676	0.526768458350928	15.7628228439557	-0.39008985904423	1.02572696094814	0.8841858636670742	2.2147362124090697	1.22165940714702e-16	0.699054653842982	0.312711983189002	0.383191167329183	0.0340197434757659	0.9217344845373556	0.9826472663642204	0.9854861736777104	0.6843477353561954
TOLLIP	5.10771550377578	5.33481207642652	-0.17298343353154	-0.556451353376662	0.444800482893029	-0.002627957273069	10.573009531408198	-0.540253656689503	-1.06799190652727	1.54299408698604	-0.0081497072871632	5.699815593631821e-12	0.592762626748506	0.293515116025262	0.132664789258114	0.9935481428934	0.8821608180471989	0.9826472663642204	0.942802759319107	0.9993731029206578
UBE2D4	4.10057395497792	3.3973914625022297	-0.454350532719972	0.903961116944016	-0.0298014109419844	0.547831986782996	6.81669659323426	-1.4283341425840903	1.76717605525654	-0.1054926318056719	1.72928960083831	1.04401168106205e-07	0.16288404814613	0.0867355981949282	0.91664342880298	0.0933946515701969	0.6455640032544178	0.973380875356512	0.9982994141482892	0.7517492850899724
THOC1	4.26022891715465	3.6223095409974	0.302454893118018	1.07575329667647	-0.0852930975729696	-0.1585742666690199	6.59408311833342	0.8875644299855592	1.9074184468669295	-0.271704719161744	-0.457060438707537	1.96646356306373e-07	0.381397824296609	0.0654761481048356	0.7875943724610079	0.650715414171541	0.7972902103431322	0.966912556603734	0.9946877723260606	0.9622497449493224
FKBP7	2.733064787876069	2.82765919448636	0.4697898393124509	0.034717017602801	-0.0148173439701271	-0.631599565537683	3.85568637966119	1.04169597788972	0.0458545619442784	-0.0346580448760656	-1.3449820590893602	0.0005244073777697	0.305359245632197	0.963711141118409	0.972567708043379	0.188086440079787	0.7526305637168829	0.999445501194379	0.9996117373398272	0.8242452041023104
SLC1A3	6.1014349734247	8.208315012736241	-0.992263990932371	-1.73188801094437	-1.04476067861583	-0.32589703413659	9.385750944625302	-1.6963747039460502	-1.9194823399540504	-2.0381612275825	-0.583648106934904	3.15377335320022e-10	0.100731434027559	0.0648541687578375	0.0520029846052546	0.5639024173003871	0.5882793793914789	0.966912556603734	0.9423894474474528	0.9456166908401744
XRCC5	6.9336637041656	7.006027245090309	-0.343704135377918	-0.0892178365697264	-0.1534638264738529	0.32323404988064	26.563992487887003	-2.0257363291249297	-0.326331768823807	-1.01864158324451	1.919785018769	2.2483319703313498e-23	0.0511982269420443	0.746298090345404	0.3160131742918039	0.0638377851379385	0.5153152462195635	0.999445501194379	0.9686151917695548	0.7326184247171416
LXN	3.8280848552928095	3.57593470941939	0.367680670535505	0.8992023152963009	-0.149302294516901	-0.291633070638378	5.34920072691338	0.910317653682103	1.42264061536507	-0.380408012496479	-0.737706748304018	9.71445182212606e-06	0.369701777804526	0.165867978100469	0.706196723575595	0.4665372576272419	0.7922733920672428	0.973380875356512	0.9904727134740486	0.9270309952628464
SP140	3.21680952534778	1.51233640612164	0.810805296752778	0.974508003862271	1.10674906675884	0.4803946940456861	1.90062193061818	1.667724440915	1.20220310811098	2.42837917413067	0.959367976555517	0.0663919390740054	0.105128930314738	0.238105869232408	0.0209653748675862	0.344566492049231	0.5955701029331621	0.9812729850239938	0.9423894474474528	0.8918558368797852
MKNK1	6.36494202926206	6.22763350704483	-0.0577361771434004	-0.211840282412533	0.210570402276333	0.384330283051246	17.498806319261302	-0.255362965161091	-0.5793950919269399	1.03904684972211	1.70567187853896	6.04900570654131e-18	0.800077012297557	0.566379528113532	0.306570626186456	0.0977593453706307	0.954017949138398	0.993372411019014	0.9683451301348598	0.7618281698808095
TNS1	4.66894497618007	5.338292553814731	-0.6500414145836689	-0.1903786355549769	0.200725274946378	-0.74316706454179	7.35351682971405	-1.3721301046081298	-0.260089721210011	0.481047201280118	-1.6141593943598995	2.72521411397072e-08	0.180255814050805	0.796513930368273	0.6340894069341421	0.116700212084813	0.6631221817625782	0.999445501194379	0.9886107716301452	0.7784360816874804
REXO1	4.06436631528439	4.12922063193925	0.312055770246139	-0.182381587952409	0.0564425282877176	-0.229171498909811	5.626732355154541	0.6777398701608679	-0.260833376971703	0.131965570293554	-0.52683381669847	4.52762786688618e-06	0.502890925614849	0.796083592485863	0.895843875116117	0.602217177239934	0.8534453784777284	0.999445501194379	0.9982994141482892	0.9545617314796558
SAR1A	5.738152528006849	5.509057861408991	0.536194513978121	0.257209529357972	0.238027429634136	-0.2256014703263039	11.8350193452145	1.85625315252331	0.548765403659851	0.886420911037973	-0.7818115152501179	4.857962252444129e-13	0.0745224791289222	0.5871592048524439	0.3833760003686189	0.440221362767442	0.5456044824691482	0.9935000908415004	0.9854861736777104	0.920344759215704
CDC14A	3.08919863296624	2.7942758036126296	0.238326694779257	0.276504632617655	-0.164128389212926	-0.126825890490185	3.71260812078544	0.498448606411165	0.380599816871961	-0.374429498442729	-0.279931792272533	0.0008348150908588	0.6216075923196079	0.706254559528009	0.710569380734109	0.7814321413079419	0.8947162810579099	0.999445501194379	0.990653646395938	0.97958597205788
SENP1	3.00871519387988	2.68236676102441	0.6172814140311099	0.922122602576408	-0.24486179517327	-0.55368561186261	3.87799939552832	1.4309195517975	1.35801456131723	-0.597672374290969	-1.30155028389756	0.000515900323415	0.162154895284061	0.184911758416721	0.554553856785984	0.2028072809419189	0.6445322444174281	0.973380875356512	0.9854861736777104	0.8271433453901916
CIC	4.11821961050997	4.1211533631432005	-0.3695532804294529	0.0432145616506546	0.0455546485997752	0.0379733568387023	6.15772974382465	-0.8668691073910091	0.0623113620383355	0.119166687997558	0.0885244212630469	6.88086122584754e-07	0.392467608861215	0.950702465722768	0.905888275931149	0.930011580607118	0.8030418484453055	0.999445501194379	0.9982994141482892	0.9955495640827484
FDFT1	5.503817840064781	5.21078427560371	-0.6635655579440389	0.496557842090401	0.3300809093040219	-0.3539685967758	8.220516742873171	-1.6605471169703998	0.8806969214355992	0.942065488018964	-0.9965834765423102	2.5071477741079505e-08	0.1075040606738819	0.3860926585302021	0.3532800460467249	0.327616637533856	0.598878014978669	0.9848729175838418	0.9779199277218404	0.8866002128154548
PAFAH1B3	4.18926619883861	4.22448244201706	0.9607929028952992	0.159654565364864	-0.5102955610097029	-0.6043631609757181	5.581335818495081	2.06683845987954	0.218357801622365	-1.14408523604347	-1.34474054591528	4.66572179524052e-06	0.0469844488444638	0.82867486244847	0.261187222634571	0.188651050411993	0.5108493055691584	0.999445501194379	0.9644686486873107	0.8242452041023104
OPHN1	3.1005360222719105	2.33967447871003	0.8344571069229731	0.881924240697035	0.168454618073529	-0.6362398199072979	3.26551811491371	1.8665454457336	1.30571974525751	0.4080648898894199	-1.50249017439635	0.0027750132892376	0.0713488783198948	0.2017527818849589	0.6859439979991939	0.143323718732129	0.544240090456352	0.973380875356512	0.989696254268306	0.7957028410920041
KIF22	4.60901541462849	3.99802726525602	0.206975230517725	0.8797183562355071	-0.0489662128686545	-0.153217537853493	7.553892687158481	0.623551507044506	1.75380640427926	-0.159736199221897	-0.493269427196741	2.1647795437167e-08	0.537425218748616	0.0900525569071689	0.8740998767124469	0.625443410971519	0.8681757241970931	0.973380875356512	0.996975392168336	0.9589605662080056
LRRC16A	2.93026182936269	3.2446426950467795	0.458257292228701	-0.0976073286634118	-0.577101591121628	-0.262747879037482	4.27596832698919	0.963663369251064	-0.128879284217717	-1.277834888363	-0.559545608254	0.0001725559180473	0.342539234641812	0.898358559107893	0.211481068038297	0.5798512655522271	0.776127330720846	0.999445501194379	0.959193156194304	0.949043518243534
PGM1	3.96098236408056	4.4392740480575	0.2499180699449779	-0.9139529886668232	0.0023011471280371	-0.0162098721991296	6.51687600259272	0.581274899720827	-1.36785124289978	0.00574830264048	-0.0395192719644765	3.502343024587561e-07	0.56512818957645	0.1821295474885439	0.9954509781515608	0.968740988071207	0.8731527187171078	0.973380875356512	0.999887119935366	0.99774526532432
DDX1	5.184732120303281	5.18316500923702	0.315831786765919	-0.0330737849385939	0.2566178218296149	-0.217022113023391	9.73329643432973	0.948169662707735	-0.0626835131277415	0.828856414320218	-0.670075210254625	5.5878512931639e-11	0.350248294109057	0.9504344647994358	0.414124020056151	0.507848829568748	0.7809829098380588	0.999445501194379	0.9854861736777104	0.9374796377131872
DNM2	6.03758826632952	6.466690036299701	-0.244065571003712	-0.909654320928621	0.275707636871447	0.0434159033910736	16.556150665020198	-0.973061941435398	-2.48570083631216	1.22373735048185	0.189052785807717	5.26910809358142e-16	0.338016704251367	0.0189013890346934	0.2300005598546339	0.851343336789777	0.7722765350547971	0.9635219953541508	0.959193156194304	0.9886662050271132
EPB41L2	4.9525577476641605	5.15510524916289	-0.5854218191117601	0.776287846731744	-0.206010696932013	-0.339643891969242	7.92833029607005	-1.4835939464550802	1.31943605910701	-0.5518033810688371	-0.910371078771154	1.19300395158179e-08	0.148171310560525	0.1972083634487289	0.58491651439059	0.369967836094924	0.6315063766651842	0.973380875356512	0.9854861736777104	0.8965302390290244
STX7	6.4585872691178	6.688605194521611	-0.225665319897041	0.1197400712842319	-0.104530034756399	-0.0578744009092543	14.9543317085554	-0.792407548144047	0.275464469039426	-0.401974546908342	-0.21642273332257	9.15563814038616e-16	0.433963135433882	0.7848308736722521	0.6904906370254479	0.8300972546294059	0.8213831937118309	0.999445501194379	0.989696254268306	0.9854792313398416
RABL2B	3.7517516660857497	2.65407259332087	0.8878728027673499	0.8333344754936128	0.402036893387811	0.0816243743190621	3.58995862221532	1.97858607958776	1.1020571265439	0.948051110747855	0.176074348134242	0.0010908412576328	0.0565242168648403	0.2786569183623549	0.3502085008139859	0.8613450960039469	0.5188602767947593	0.9826285604731948	0.9779199277218404	0.9894188467690666
KEAP1	4.226849664173621	4.8520511666986295	-0.4244613149616	-0.477990033460346	-0.272918347504042	-0.147788576001389	8.42997623281989	-1.15852933969348	-0.7941859139680859	-0.8258911523946451	-0.399257198977299	1.24099898923365e-09	0.2552212762982889	0.4329376842515119	0.414981131527224	0.6923559169607739	0.7251238735130734	0.9868392203124692	0.9854861736777104	0.9688506910138516
SLC35C2	4.55677520896755	4.20536957179711	0.839133538833772	0.279089178326613	0.5511127930733871	-0.6106696361605489	8.1429083750793	2.6512114545415297	0.5343796097080971	1.84801492974363	-1.89455377832009	3.8097479520581906e-09	0.0141723257795206	0.596948323581976	0.076190079963224	0.0674527456131237	0.4518546615518889	0.9935000908415004	0.9423894474474528	0.7326184247171416
CRYBG3	4.12170034476377	3.94228351540416	0.262078173130631	0.280589537938403	0.185127467334992	-0.3623882310978599	5.397788248264519	0.56261333825576	0.385761137300946	0.4356568878492039	-0.801127421772836	6.73420806735566e-06	0.577714721501626	0.702394015627844	0.6662803248004611	0.429236271530147	0.8776609608207958	0.999445501194379	0.989696254268306	0.9177900070177946
RFX3	3.15677710322823	2.73404784619244	0.210062436333243	0.8262936780131741	-0.572021408768714	0.2648371076610339	3.60873937380981	0.439435835546729	1.10896374989942	-1.27791474833941	0.570773417486011	0.001093119839647	0.6632991451383891	0.276850893987943	0.211062003402961	0.5723978878365071	0.910798826160176	0.9826285604731948	0.959193156194304	0.9477957422989076
RIF1	5.03982261209068	5.007800956502829	0.0747503820808613	0.1992065405443649	-0.1628436345077469	-0.0992168611092387	8.893798806488679	0.209889975544591	0.3764613420134339	-0.500777557925284	-0.300078438749886	1.03681566278549e-09	0.8351232066064599	0.7093411280443381	0.6199608008631771	0.76622000880603	0.9643767153467958	0.999445501194379	0.9886107716301452	0.9779469968275764
RAB21	5.51797125400149	6.08554472285809	0.0042794812663464	-0.990725465831284	0.433023993410935	-0.149143915023124	10.4859693612566	0.0115767591758942	-1.70631481217489	1.2825089157388	-0.414882444691429	1.00381553338977e-11	0.9908381227981942	0.0980642213378132	0.2102136215773039	0.681119977166412	0.9981497275369408	0.973380875356512	0.959193156194304	0.9648874026588028
SMARCA2	5.32819627656886	5.39520064261708	0.223413718451898	0.161262491890948	0.176993721263581	-0.4663204468287439	10.026193598745	0.701947440996852	0.3366168714080599	0.5811551700700389	-1.5397014713761898	7.549723729630801e-10	0.488301420804961	0.738976899829751	0.565229675030105	0.1348805157254509	0.849182084334599	0.999445501194379	0.9854861736777104	0.7885976371090969
SESN1	5.49129919898709	5.252552872503509	-0.165310594070824	0.7420623270110959	-0.16545061556437	-0.449650985864556	7.06713386986234	-0.339641425838079	1.06459217930057	-0.392235624108129	-1.03510692823254	8.84509873157496e-08	0.736397799873876	0.295729946797713	0.6974848589878979	0.308968068977561	0.9339843122018898	0.9826472663642204	0.9899034618031948	0.8774464367738519
SRCAP	2.8919316539979	3.17417542328304	0.529125665179336	-0.531436939205744	-0.160133697791186	-0.147216627831749	4.68076456181019	1.25448848141339	-0.7622360358771411	-0.402925701187812	-0.3428088432423979	5.3178058175593606e-05	0.221365745012591	0.451844512071302	0.6901378817235981	0.7340123872325569	0.6970985780707674	0.9868392203124692	0.989696254268306	0.976596662808166
PUM3	4.730317865575231	5.042199683472139	-0.7687198720004972	-0.0429126256435336	-0.1550085272583649	-0.0423399310504883	10.6677595499322	-2.46104976512441	-0.091037987134973	-0.566101427628911	-0.143470391296995	6.839226367449219e-12	0.0195090624845295	0.928077896394692	0.5756912119634972	0.886884772158258	0.4594731057615258	0.999445501194379	0.9854861736777104	0.9907996121164552
CNOT4	4.974958532945769	5.98222731365379	-1.18289960270359	-0.0807162907158748	-0.57061200528872	-0.535106827832057	13.9366596752811	-4.13987850050473	-0.193353290554916	-2.30510838119688	-2.04544642868249	1.34794203460308e-14	0.0002392115861978	0.8480387950278109	0.0280281578461095	0.050052057056281	0.2255358629363606	0.999445501194379	0.9423894474474528	0.7080999259329149
PSEN1	5.5430900797768405	5.20774128461	-0.157334345467479	0.7868813209966129	-0.0144669013726409	-0.264950877277891	12.76643404295	-0.601387248645534	1.9018221428801296	-0.0625056347119636	-1.02360355074763	1.37926217313479e-13	0.5545401764701159	0.0669903316498797	0.950709570829602	0.314275911163326	0.871488937448039	0.966912556603734	0.9990207425557568	0.8779559822549841
CPOX	3.49757894989116	3.54914999694758	0.453232184618377	0.133959510503798	0.363931622201687	-0.810760793443674	6.64735845596958	1.38595301051853	0.243799207903049	1.17695139282522	-2.37789715880162	1.68930508151222e-07	0.175344414843199	0.808942628741962	0.247895456054226	0.0235532695479429	0.6565779779073255	0.999445501194379	0.9608331933294302	0.66102568181896
CLDND1	5.03096296033707	4.9873764601925	-0.283508557936297	0.200970019757625	-0.1519433298532269	0.226440706851686	7.9506291485593	-0.7112165883177359	0.311961038712908	-0.4263298841473421	0.570023932285685	4.48703089145104e-09	0.482102517246725	0.7570937889476609	0.6727218029678079	0.572642147147448	0.8464079612429594	0.999445501194379	0.989696254268306	0.9477957422989076
HSP90AA1	10.4259033220664	10.5981624101393	-0.2754722949298739	-0.506201155311829	0.64264712251077	0.1092529522650669	16.5148669047762	-0.7341917608769859	-0.888267332659898	1.78920019866574	0.310355590528907	5.648291160002881e-15	0.468517552081046	0.381749154171752	0.0831006607789066	0.7584803072032851	0.8383760472217013	0.9848729175838418	0.9423894474474528	0.9779469968275764
RBL1	2.82103273109306	3.12130083819277	0.336025415142507	-0.0372302483568834	-0.7794244954084559	-0.324354393521049	3.83000958564001	0.6547274960915811	-0.0469133474295718	-1.62013891612023	-0.6553586864679549	0.0006071511101901	0.517344551683925	0.96290286450028	0.115141452661454	0.517160670623912	0.8603345607029359	0.999445501194379	0.942802759319107	0.938018164099602
DLGAP4	4.72581626383754	4.55859022445435	-0.164625057978284	-0.186538388110453	0.4826288349632939	0.3526553391473029	8.57614698640144	-0.503123155144095	-0.383953378997863	1.59290938380817	1.16532668757032	3.6073156901767e-09	0.6184919066548901	0.7038417920918689	0.121012875744892	0.253272792352778	0.8934663774827714	0.999445501194379	0.942802759319107	0.8525944879503664
AP4E1	3.30680827803011	3.56815965737819	0.625851683076869	-0.3577730943832299	-0.34274552045149	-0.0654229276249785	5.18463652999088	1.55979968989281	-0.5859021029960021	-0.896550657263418	-0.170995998387982	3.56140256086511e-05	0.129464939281758	0.5626625194177011	0.376776102946422	0.865419652401458	0.615455209846147	0.993372411019014	0.9854861736777104	0.9894188467690666
RSBN1	4.29990878973294	3.98710949728133	0.6558662566058511	0.657270148743213	-0.0094234302485466	-0.527833211919462	7.83491928177109	2.11239565834452	1.2537460958249498	-0.0322370510429005	-1.64795781337872	6.145230279217561e-09	0.0425483490338876	0.219016765511131	0.974483245917086	0.109147159548604	0.5043640612276302	0.9753751327969646	0.9996117373398272	0.7762084892250558
CXCL2	9.345241196886391	9.71223050812452	-0.0114057660524984	-1.1314163425121395	0.0399417940484428	0.7612134302071479	9.67698706236644	-0.0184800261985713	-1.08346373581305	0.0684882678071624	1.19659442370537	5.0311123109132e-11	0.985370658472894	0.2866990697679999	0.94582313532662	0.2402551805427999	0.9972857687171792	0.9826285604731948	0.9990207425557568	0.8525944879503664
TCF7	2.46174059995387	3.3254194080304105	0.4124707530854989	-0.501209381290354	-0.464927596662416	-0.54083322031877	4.10205805001758	0.838143582287018	-0.640875654657696	-0.95461931392663	-1.09836181847091	0.0002800151232064	0.408211701743446	0.526517218655401	0.347096444361746	0.280538764534493	0.8094723299917826	0.9902341133076372	0.977886590097729	0.8641277052567726
OSTM1	5.421915522852419	4.881912257243241	0.52481266145012	-0.0850331599630518	0.4649732327293189	0.25140188323199	9.43410239221942	1.71588027528089	-0.186174203146439	1.58897999717149	0.8877283593009009	1.58783427192869e-08	0.0972536525071615	0.85380215764682	0.121983024320415	0.3827252235134329	0.5814416526436004	0.999445501194379	0.942802759319107	0.9064544969069722
PCNP	6.088665799215269	6.185965633810401	-0.128417597149466	-0.0754203133734606	-0.0801063594483657	0.260376800546712	10.592847774107302	-0.349429342634752	-0.135382007236914	-0.235210852666863	0.764300666646579	1.8720748725738197e-11	0.729088606431989	0.8932880656330079	0.8155986819477159	0.450877623552518	0.9312575888413588	0.999445501194379	0.9946877723260606	0.9241011206894504
EXD2	3.11172792443474	3.67004810177712	-0.279252358486891	-0.698906906139022	-0.187662219548822	0.0234340883809304	8.03579609071758	-0.952999521471155	-1.50370409332768	-0.6978664685794631	0.0807639406792816	4.41693395310596e-09	0.348291871502246	0.14328538773552	0.4909876731681	0.93615157856854	0.7801177290871233	0.973380875356512	0.9854861736777104	0.9957537699449968
ARG2	3.30855841320674	3.06655888046637	0.996008003276045	-0.461679868830362	-0.343026905525112	0.544121237180558	3.14679091731186	1.65189247511042	-0.4745635945575679	-0.5891019439573929	0.913787756489687	0.0036805585353455	0.1084923109749419	0.6387778921096711	0.560464649946617	0.36788357332241	0.6008638834691812	0.9972031039926816	0.9854861736777104	0.8965302390290244
MEF2C	7.42639160311835	7.224896537793519	0.0045836406846749	0.5699304546903571	-0.252942922801637	0.0207657638507717	13.2538341413689	0.0130313812760074	1.0310378154715	-0.802494578233387	0.0606989125749907	3.87545282883324e-14	0.989708410594592	0.311222074196114	0.4300826838827259	0.95200422369108	0.9980463834350032	0.9826472663642204	0.9854861736777104	0.9971250118658652
PTPRC	8.09743824073601	7.775563372926269	-0.2356178685593339	0.671994512946935	-0.0191143607235696	0.0243598106670453	22.923064236135698	-1.09012106696459	1.92227475368555	-0.0983739182866871	0.111914273678926	1.99953731449035e-21	0.283800918841571	0.0635122587288415	0.92224902608046	0.9115904508153408	0.7412756583785023	0.966912556603734	0.998637985736667	0.9927748138426584
UBA5	3.62240241756513	4.04541084802143	0.0985812522961329	-0.7692848787928709	-0.460679101890473	0.241746089423603	6.22587768269449	0.23702309707022	-1.2130716421340602	-1.2092016205123	0.615533959396974	7.16135616652842e-07	0.8141531521792621	0.234668480728799	0.23553819309519	0.5427430592996639	0.95713939064944	0.9812729850239938	0.959193156194304	0.943002300003724
STK17B	6.92140749542951	7.05742371814835	0.0866669693282412	-0.278067144901841	-0.270070582612228	0.261239881512603	16.5260958681723	0.3536453241275309	-0.77286257850627	-1.15254513462653	1.1468108553012502	7.55008680202131e-13	0.7261233360586171	0.446045284044246	0.257808908054534	0.260912705451774	0.9299591552007048	0.9868392203124692	0.9644686486873107	0.8561548525757563
ZNF510	2.44530050333345	2.16837033591515	0.8603739010882759	0.4375573267239099	-0.1187009713293219	-0.666880483496648	3.0571230439810098	1.97561144959455	0.647027037833006	-0.2834571384981569	-1.5654411829621802	0.004756658903227	0.0570746336712057	0.522797573854524	0.778663556507223	0.127982089267135	0.5188602767947593	0.9899869633588536	0.9943036379668032	0.7853358562787314
[truncated: 10,080 more rows]
