# Supplementary material for: An integrated cell atlas of the lung in health and disease
Source: Nat Med. 2023 Jun 8;29(6):1563–77. doi: 10.1038/s41591-023-02327-2 (PMC10287567; doi:10.1038/s41591-023-02327-2)
Supplement: Supplementary file 4 — Results of modeling the effects of demographic variables on cell type-specific gene expression. [file 41591_2023_2327_MOESM4_ESM.zip › SuppT_X_covariate_modeling_gene_results/Innate_lymphoid_cell_NK.csv]

	AveExpr	Coef.(Intercept)	Coef.sexfemale	Coef.age	Coef.smoking_status_num	Coef.BMI	Coef.anatomical_region_ccf_score	t.(Intercept)	t.sexfemale	t.age	t.smoking_status_num	t.BMI	t.anatomical_region_ccf_score	P.value.(Intercept)	P.value.sexfemale	P.value.age	P.value.smoking_status_num	P.value.BMI	P.value.anatomical_region_ccf_score	adj_P.value.sexfemale	adj_P.value.age	adj_P.value.smoking_status_num	adj_P.value.BMI	adj_P.value.anatomical_region_ccf_score
DPM1	5.37721224002906	5.04972383594459	-0.1088568013391919	0.0141154249885407	-0.409591061972548	-0.31686663843571	1.06516430581246	4.02053120516828	-0.472228580068531	0.0503015261254979	-1.3645952807861998	-1.32855377304502	0.7858423811302649	0.0004193495840235	0.6399037271391379	0.960210156629252	0.181986426670613	0.193543561577954	0.4376974912122299	0.9122697849967896	0.9995181177976584	0.6430637837540609	0.8417650596550453	0.9062886810482798
SCYL3	3.66126885595192	3.91052826135592	0.488727428963729	0.1824971896150999	0.7413700902457221	-0.103920356533155	-0.892255434315126	3.18640024866144	1.8787449544538304	0.50569213986764	2.2831151197363595	-0.380787364506466	-0.639151367505396	0.0071888606666013	0.0706977862163718	0.6165925740362901	0.0349165064021309	0.7058100359761341	0.53222161198194	0.545550924444587	0.9995181177976584	0.4099788083152387	0.96399354614397	0.9275990993155772
C1orf112	2.97150685715677	5.26814067496193	-0.647835028498555	-0.5111476242879079	0.589564143951146	0.200275969148696	-2.30203252481326	2.9185174711710204	-1.69601920349059	-0.994153055438492	1.25812537721973	0.500509586310626	-1.12226264226399	0.0147452397636459	0.101897861576113	0.3278056728807429	0.2208823829071739	0.6200587929287951	0.283290881888764	0.6004635926409887	0.9995181177976584	0.6723362227103463	0.9506077791812476	0.868177188079426
FGR	7.42046709438042	6.669205319029441	0.5731543713925129	-0.164264391628477	-0.144253360296448	0.46364510627195	0.497513271228635	5.424626727205089	2.64235629625252	-0.587099657197651	-0.5425241115007671	2.15596352128113	0.364592725870327	3.0626981769116e-05	0.0124970625035599	0.561456116715225	0.591118530802417	0.0388528067268152	0.718854160954611	0.3880273020513518	0.9995181177976584	0.8685219177564067	0.7307681453042497	0.9590117239563096
CFH	2.45298528652863	3.7972114857285	-0.036153051475578	1.55661600573145	0.519164423608421	-0.390054849232131	-2.7472259330084503	1.85375663361738	-0.0790496633287947	2.33890408461781	0.899761949545529	-0.7813231850269949	-1.15728271162734	0.1189438499844569	0.937695394045702	0.0260310501672327	0.384047365530979	0.4401871886013609	0.285018206628978	0.9869449948693146	0.8322810000856958	0.773862256556028	0.9178005284286508	0.8684228622323868
FUCA2	4.56542054065529	3.88059080907492	0.0313577261961749	0.281712118468401	0.176097016113636	-0.169578490502796	0.505855438726969	2.79736701254031	0.121066894283054	0.856669691890005	0.546214575718106	-0.6478298592234439	0.326512877417805	0.0158950023750346	0.904390875500327	0.398443951870611	0.5886847944254	0.521656670924128	0.7487314454475871	0.980953485804548	0.9995181177976584	0.8676365056128238	0.9324675579824104	0.9635075655204408
GCLC	3.77897349810921	5.6518991424305	0.3521066264430579	0.101924810946924	1.03379891342058	0.473706443283854	-2.8669266394425805	3.96321868793601	1.28274906705328	0.277498037422653	2.89443989014346	1.6870726991169798	-1.8013462649706	0.0009410651702053	0.208554157073742	0.7832963657444179	0.0066862664964802	0.101502879728123	0.0851635246173786	0.7078077909824892	0.9995181177976584	0.27444716040693	0.7864375670123263	0.7730997198012254
NFYA	3.18617597945996	2.19474372725724	-0.312429521788307	-0.136682007509945	-0.53937325496987	0.19348906691996	1.41875718361275	1.66727007127478	-1.1361491181548702	-0.36550726203006	-1.55223781854117	0.6555527436434201	0.947539818691856	0.127682679906292	0.269601405164218	0.7172508032882421	0.137121832256428	0.516687848651035	0.3627272087894029	0.7417338169671543	0.9995181177976584	0.5984110419195032	0.9324675579824104	0.8884821164212218
STPG1	2.05724272927716	6.870654499067559	-0.196193667151411	0.6677601050274511	0.417845889361383	-0.146038467072562	-6.045944197688151	3.2950656758559003	-0.462326730082317	1.14164748738984	0.7819474368251971	-0.33174182172615	-2.5549246569517203	0.0051242504442959	0.647020693956714	0.262209296339088	0.440006840258021	0.7422300837186809	0.020290263750619	0.9137467474169734	0.9995181177976584	0.7995092081363079	0.9666156861643226	0.6480501320250193
NIPAL3	4.3811373947410095	4.8744036052033	-0.165888069982953	0.1093656878776209	-0.0034917962293959	0.0472251810780824	-0.4018100802731261	3.1434703340957304	-0.5586368093733779	0.281823065284779	-0.0089900289101175	0.152408081055897	-0.237061319977573	0.0046746056813101	0.580186416235294	0.780064246505477	0.9928832846828208	0.879859214308624	0.8142242470770559	0.8911810470605563	0.9995181177976584	0.9984553828237818	0.984283585107354	0.9694861022275244
LAS1L	4.31652775284456	2.40083699664914	0.255693094882964	0.2958085528905589	-0.349764729596502	-0.0098958770392498	1.80042843164682	2.32322102280258	1.4912898911821395	1.39156822919237	-1.62329687041842	-0.057498964205185	1.60891694506712	0.0287645854574258	0.145690937434346	0.174534534690243	0.114613915695231	0.95452064002476	0.118036510031427	0.6632024326669577	0.9872520580571056	0.5723727697346245	0.9934319040078544	0.8012557190003886
ENPP4	5.027772189327151	4.69933328705161	0.065516632091358	-0.130174938427746	0.0643242647697742	-0.0193492803985871	0.445000711815046	4.13031655281447	0.294575503531937	-0.455935090266956	0.229107684332601	-0.0849056234290775	0.348476400193025	0.0008132210747456	0.7702210971490309	0.651602950080305	0.8202583591143779	0.9328523397459908	0.7314840726819141	0.9474629855154358	0.9995181177976584	0.9523161097687476	0.9907383177094586	0.9617771912060952
ANKIB1	4.29401134342971	4.91892069500043	-0.434108872771664	0.0077025631871401	0.1174309762978259	-0.0888353871215628	-0.30248916613253	3.90814102988672	-1.74331837767147	0.0238843569211719	0.367006468191931	-0.342746357676945	-0.214478439231559	0.0011297478074825	0.090847507391224	0.981099093087366	0.7159610430435971	0.73400036040473	0.832237780875992	0.5813864867694661	0.9995181177976584	0.9217382719820584	0.9659564249042208	0.9724735129933728
CYP51A1	3.37848642643279	3.5869557655985296	-0.25729197122037	0.0800052699854058	-0.27948939245159	0.0837956627847945	-0.926238750194598	1.43836782883679	-0.847230166385425	0.22137854797153	-0.865387163418467	0.300367411318325	-0.352836573520973	0.161411403263673	0.40336167629607	0.8262822209401322	0.393579228125455	0.765945642879322	0.7264547788946941	0.8216001870047119	0.9995181177976584	0.7793940347080628	0.968463528196028	0.9617771912060952
KRIT1	5.35754970735711	5.99628888523216	-0.231501812609861	-0.289239010865055	-0.249614518500721	-0.2230073618736029	-0.174804524490929	7.619980711515669	-1.33870102989978	-1.2220609406694	-1.137469794997	-1.1937160926206298	-0.193399660974951	6.24222762507933e-06	0.193040848115535	0.230745438230165	0.268758606011728	0.24123126906915	0.8493267729570658	0.694396456633253	0.9995181177976584	0.705275295561885	0.8689408181099478	0.9755876238822622
RAD52	2.3816399318673103	3.32818041678217	-0.154179142932172	-0.2468515860440339	0.0470658751416316	-0.6194601566409129	-0.572378923894318	1.77021026968333	-0.4298593170749989	-0.5235422557427241	0.105252614085905	-1.7031925863014798	-0.2716674768626619	0.0964006432727306	0.6701331564549909	0.604299703493926	0.916820984835478	0.0981044245928261	0.788981548085612	0.9201762794366932	0.9995181177976584	0.977686249956793	0.7845302305424092	0.9683145945142384
BAD	5.17113515527897	4.969204430303099	0.2613896140690039	0.0181155438716504	-0.21330834675462	-0.0498124208670538	0.258957687939713	4.276555037761471	1.13250516126448	0.0601891527947632	-0.7199284340762659	-0.20689365524657	0.19793278124728	0.0007023061568955	0.2659085212508469	0.9523940636136567	0.47683229338801	0.8373692677906829	0.8453736832414108	0.7399957113623197	0.9995181177976584	0.8149785008915339	0.9755618847557146	0.9754160373205364
LAP3	5.759920762135611	4.69147142682525	0.0272916626988307	0.0768639932401264	-0.251013143700588	0.0424022564654884	1.13670913574504	5.5943889480107805	0.15157387711259	0.312143485117397	-1.1181337163294398	0.2198756596474539	1.1835643965586202	0.0001270359130501	0.8807695274389051	0.756998933138438	0.276838632390876	0.827341581352865	0.256297889653316	0.9748005953803882	0.9995181177976584	0.7090918775297328	0.9744645941111372	0.8517547541848768
CD99	9.47885401322154	7.101657326376059	-0.062345926596617	0.0440811885115173	-0.121034159717704	-0.106432580538384	2.67015361428234	6.292822241642821	-0.314039011674423	0.168623594531046	-0.517521762619511	-0.550575877143895	2.1172439947977097	4.30477244964128e-05	0.755470927597553	0.867206336520626	0.608246140741005	0.585837783758315	0.0534014936878352	0.9426030778531864	0.9995181177976584	0.8738703175752724	0.946149307386856	0.7445157201602883
HS3ST1	1.75590893588425	5.807582884956489	-0.6300653187134541	0.8533842972431991	0.253322000063302	-0.049914646061624	-4.97078267143393	3.5909793826911605	-1.62772928767456	1.4431074880665702	0.540708369583209	-0.1156058402687199	-2.62631956551072	0.0085531259964818	0.1189475363440759	0.158675698960353	0.602686245609282	0.908669080949285	0.0281194353832547	0.6258599373703375	0.9759686974604966	0.8726782816140833	0.9860400025598242	0.6843872029105533
MAD1L1	5.57433107083439	3.4022976184938103	0.094793667603729	-0.449007355060781	-0.178275761643588	0.196000079455507	2.64781448951482	2.89844071753568	0.37837227603402	-1.27216066820207	-0.59047319752529	0.7214044438310679	1.97194105714765	0.0066177340640931	0.7075773229571719	0.212207753839047	0.558895837740235	0.475741190800059	0.0570463525447287	0.9301456700338931	0.9995181177976584	0.8578453628600089	0.9228563632214272	0.7477283933835701
LASP1	6.57424602895211	5.68098968892281	0.315598701436954	-0.167492919039026	0.205397976122916	0.113807278446855	0.991509190813797	5.12218256883699	1.51589318711176	-0.621706037547662	0.7936928760216829	0.539304583090837	0.798415634280717	9.028435667039009e-05	0.139121178370572	0.538689644826134	0.433070127054443	0.5933792037038841	0.434359960004557	0.6543859194295856	0.9995181177976584	0.79749447859576	0.948727173370344	0.9062886810482798
SNX11	4.24254625978258	3.2294174202755297	-0.0946970935968902	0.5720246401850619	0.0830510361565794	0.4798908480902179	0.3763530015253329	3.1554252073196203	-0.5116407058173279	2.4348955304919104	0.362035914760059	2.56908939396645	0.3303028843989939	0.0062635573823496	0.612324558479459	0.0209926428875856	0.719633594083485	0.0150415524149152	0.7449097241473108	0.9034346697846418	0.8122168116788286	0.9236268901073824	0.693815721565293	0.963348084589869
TMEM176A	1.50939435273505	0.2414498371098579	0.0621157382189282	-0.0217485487329922	0.374557156752251	-0.7872686952437771	1.5328996964562902	0.0633107345630096	0.108373353247985	-0.0298086879673333	0.553163697982297	-1.42874581118133	0.363861527037512	0.950183665853444	0.9143657806372192	0.9764146925001008	0.583984552560523	0.163131615648704	0.719398708675323	0.9829433027680416	0.9995181177976584	0.8651299675304968	0.8224942896283617	0.9592401157615228
M6PR	7.249526097166361	6.02584203981195	0.218773557104005	0.171286217982328	-0.2273591823644429	0.326208979468224	1.02000060387227	8.12845126741118	1.48396832283095	0.86943723358814	-1.26597325596249	2.1598738603894	1.21741491109395	2.0245354429853305e-05	0.14804937811352	0.3914206387947679	0.215927061767951	0.0382485837903398	0.250359256796031	0.6639399749711866	0.9995181177976584	0.6675818139702208	0.729394905628874	0.8489966678623497
ICA1	2.40766709461369	1.5844204841150502	0.38419640225979	0.254922612609108	-0.174968703028525	-0.0832211362455969	0.483099183032545	0.703932634715804	0.972918873717221	0.520473482117425	-0.358299517824515	-0.211790528353096	0.193189861573356	0.4899347237209021	0.337672297649345	0.60646002284595	0.7224178986999251	0.833625918612143	0.8485340490835831	0.7852135204319167	0.9995181177976584	0.9250730329430976	0.975463299177638	0.9755876238822622
ALS2	2.8689726663774904	2.6322119658848	-0.379982979131669	-0.5695065183802459	0.2026333199776	-0.117569253927757	0.73673907357125	1.71474799820131	-1.19163338954005	-1.33637834925999	0.511015586345509	-0.353231877056323	0.4239792848679961	0.111015480565752	0.24339182082772	0.191046404977465	0.6137289623346229	0.7261657197191991	0.6777827395364289	0.724678122773189	0.9915162512894686	0.8773771977676001	0.9659564249042208	0.9543935232468888
CASP10	5.102912227833571	6.88366145360385	-0.425567994914981	-0.182265383148707	-0.0656502882084855	-0.2841763176555399	-1.04062419834944	4.51750277054959	-1.47846974342397	-0.532331798803558	-0.176428565799625	-0.9659196878112142	-0.631474271320379	0.0001171544011638	0.148808501310285	0.5983621311743841	0.861072642513479	0.341442975828617	0.532218169174372	0.6641001577015353	0.9995181177976584	0.9636406727042592	0.9024076173629298	0.9275990993155772
CFLAR	7.711182378246981	7.5393325676868	0.196795637837605	-0.2605953565361339	0.0758103467751291	0.182315906981641	0.254183346523462	8.69420082349269	1.3438885261453102	-1.39082774025573	0.423904239478212	1.26478002745454	0.266559004656488	6.210897685794361e-09	0.188231101053153	0.1742415101912259	0.674446080132173	0.2152858937772819	0.7917312919423192	0.6925063526313664	0.9872520580571056	0.9022777899539264	0.8572750197554699	0.9683145945142384
TFPI	2.61752944953031	0.5342746171063371	0.116942590469843	1.56566913953234	-1.29236913352408	-1.06654854489048	1.9226466374290705	0.205457627393208	0.266090856998489	2.77020072014494	-2.40094829810812	-2.4237571423348	0.667815178294614	0.839247652000123	0.791828248370953	0.0094055712147987	0.0222433989558279	0.0212254759827625	0.5106665882189639	0.953862243689732	0.8006939947742222	0.3567021850711493	0.698452894563491	0.9232781544574012
NDUFAF7	4.19121482724558	4.15270585794834	0.10154617143037	0.113206889958689	-0.198663931016682	-0.181747923610295	0.162634746630709	3.71903251568828	0.4076446096226789	0.307151365870043	-0.639236923778615	-0.656524916702157	0.12548212051355	0.0007412688414109	0.686167197264248	0.760658151093837	0.5270815105937621	0.516038824716438	0.900903232620755	0.923956787951989	0.9995181177976584	0.84001954737836	0.9324675579824104	0.9839889346224496
RBM5	5.9693539708516	7.126372510080509	-0.1958863247539889	0.3597884588144289	-0.0267212883326148	-0.0801669354092184	-1.25584663761311	7.26029492869616	-1.00131976360009	1.39618243497571	-0.106732151457444	-0.388692335337206	-1.13321501677757	3.03118074098975e-06	0.324199958276956	0.1726812602755409	0.915649370564938	0.7000398183055739	0.271567345197322	0.778785367036387	0.9853344704776132	0.9773743225659436	0.963678350197494	0.863199853319202
ARF5	6.96121513321655	5.85404200753886	0.212058284271608	0.476618694680571	-0.185838130648662	-0.4148372008780779	0.8817363457075401	4.45349309412738	1.07811263121063	1.96856714570209	-0.806283991872324	-2.2283432935044902	0.6560724631843039	0.0001426618022523	0.28931233595567	0.0582877219103617	0.426333143194512	0.0334532309479559	0.516373657013603	0.7571473315037357	0.8792110651154954	0.7942156216568218	0.719931930261625	0.9235619545003392
SARM1	3.15446465879596	3.1973008052170897	-0.176514522345987	0.551252095139905	0.4519080751956509	0.2217226838047139	-0.8432147261682179	2.04314395632814	-0.580896761166537	1.37876817066835	1.19991152814859	0.721136308009732	-0.4793187508669939	0.0645468364817079	0.56545137661842	0.1781196074545969	0.2390602748584439	0.476109095455182	0.6391160738320439	0.887264905750031	0.9872520580571056	0.6857343853721469	0.9228563632214272	0.9496324997187744
POLDIP2	5.12685069111817	3.3682125289988	0.457153756130133	-0.127418436669867	-0.214912206539095	-0.2828805827776779	2.10048930230381	2.4276033243570097	1.9015233725499496	-0.432621283582821	-0.7061021588909979	-1.17257232838264	1.37587446136628	0.0247427309291024	0.0660488883936603	0.668403655980103	0.485146581181764	0.2497348719556519	0.181603753048461	0.535249965187726	0.9995181177976584	0.8172916976455155	0.8739660223208834	0.8353232152868945
PLXND1	3.5909925369990803	4.9412539656728	-0.167958606883294	-0.577199232472139	-0.0569269827507842	-0.19049834731151	-0.8200845781843821	3.10037046177922	-0.474195284188132	-1.12793434716566	-0.127277188943047	-0.487289866952634	-0.446725589902161	0.0106330030536989	0.64088230945009	0.2678893038234889	0.901168278446718	0.629466460820581	0.6624501609357321	0.9129933026893552	0.9995181177976584	0.9743267030834056	0.9518549623836448	0.9541181288448884
AK2	5.71607149205486	3.3606140516642498	0.5948400706180439	-0.0232436518293685	0.0470357139141904	0.159005467052298	2.28955936868472	4.3094521779872	3.56572054502307	-0.0973436832382859	0.237034739281792	0.885181527124481	2.56196568860248	0.0001386850034353	0.0011323566404429	0.9230422990324628	0.814095187319009	0.382463423024921	0.0151607883527098	0.2028480090390572	0.9995181177976584	0.9508234101707947	0.907868750747079	0.6443456409517138
CD38	6.39217520678729	3.63609275612338	0.1921186836901149	0.0618153150295815	0.229113260319481	-0.0004373505853196	2.8937308241523496	2.8617613658146803	0.707020739497444	0.16055349635103	0.7314074185953922	-0.0015095774264803	1.99725404697191	0.0072599486953038	0.484516637645902	0.873423903409683	0.469692527101553	0.9988046208465552	0.0540979393119627	0.8597249867758228	0.9995181177976584	0.8115229828053974	0.9996940283450828	0.7471456855419186
FKBP4	4.68001418431049	1.57513555793116	0.416316814615427	-0.466480463082785	-1.07345666914825	0.440337877657972	3.71490943185046	0.911960846059778	1.22014211163182	-1.0457930106104	-2.4236876237878	1.22668444392705	1.91132966398561	0.375347093880151	0.231713903419602	0.303678137476313	0.0215722050273873	0.228638764409975	0.0714687189946618	0.720942386493697	0.9995181177976584	0.3567021850711493	0.8641515859887426	0.7674800293168099
KDM1A	4.11180145353916	5.40506334014231	-0.2107818945714489	0.0842254015012801	0.319021348419863	0.314174021068308	-1.81223912502987	4.97282086718809	-0.865650546326983	0.232250559667075	1.07903531598858	1.1459229872165702	-1.43531959973426	1.99842627653544e-05	0.392931803628626	0.817777748689016	0.288395987244388	0.260069073703404	0.1606071367389299	0.8162125815435889	0.9995181177976584	0.7162973054016901	0.8813220131833952	0.8327661621310745
RBM6	6.018396245934629	7.53396874186138	-0.123495734375393	0.0196850060789628	-0.209307218870866	0.0722060798640658	-1.55199182298772	9.36409547410018	-0.6624348495554849	0.0713576306637777	-0.9064043079148052	0.344596641022222	-1.6468617074578702	8.171906861459709e-11	0.512292838954517	0.9435438454832752	0.371292975114996	0.732584164102769	0.109078115875649	0.8726807099586812	0.9995181177976584	0.7678244533828613	0.9659564249042208	0.795546368295147
RECQL	6.090767028199379	4.64506896333171	0.0185800634964736	-0.0451808618188184	0.465250047315421	0.376100389201739	1.20264082643585	5.12821994996867	0.0957279858329329	-0.1649581817552539	2.09107072936721	1.82505001792922	1.1655479596725	0.000591227434556	0.925029719473742	0.8700551745569709	0.0871699632517691	0.0776268098226995	0.269643550716753	0.9844423186261332	0.9995181177976584	0.5303983393921619	0.7612788330339807	0.8608682519578712
VPS50	3.6613246283352	3.93972304880534	0.0089359556130803	-0.0980806743536468	0.3426460702210179	-0.0600636898359863	-0.4148513406145729	2.95962382765686	0.0346890929423604	-0.294041595308174	1.06592421738763	-0.229712564166849	-0.27818380873359	0.0131434741577989	0.9725509306560872	0.7707536133653871	0.2951266681749939	0.8197558014737579	0.785307625701523	0.9954155386284652	0.9995181177976584	0.7218333089443209	0.9727863258874694	0.9683145945142384
ARHGAP33	2.324095433696069	3.48710877991176	-0.53720032944745	0.0920110347481305	1.33281908066789	-0.464335406707721	-1.38475313304395	2.05494279410948	-1.46933551267279	0.1839047678366939	3.03617036166502	-1.21295702134405	-0.7153388716487719	0.0664807630249999	0.153232337455582	0.855255453092621	0.0066487140045184	0.233773033478794	0.4885416405677689	0.6656757888550319	0.9995181177976584	0.274015666506222	0.8656081551670561	0.9176378402316996
NDUFAB1	6.824411366176781	5.13871750220293	0.1966198520038769	0.182552211303191	-0.0949619672741294	-0.0711762406898723	1.7381275983810702	8.87191414558365	1.52214677821547	0.97944918966692	-0.621842229658593	-0.505050541711055	2.6038406584432003	2.96664827285786e-10	0.13749814133905	0.334484411727728	0.538318397987127	0.6168798016049201	0.0137108034207727	0.6517551440319227	0.9995181177976584	0.8463591903246234	0.9498494950271248	0.6432669402905568
PDK4	2.8895835601766096	1.96619981464042	0.163395091643017	-0.128422649733663	0.142296313273155	0.206882913385178	0.6813348549587651	0.943044032361155	0.371630733506277	-0.212618550370727	0.260489657115506	0.4433054411226599	0.287405213512955	0.363184556427907	0.713346927251325	0.8329944474469649	0.7973304044295441	0.6604533013250721	0.777799701120304	0.9327255434148882	0.9995181177976584	0.9456300355267994	0.9580613487735254	0.9683145945142384
ZMYND10	2.6607097899567203	5.00649478025561	-0.318080529428157	-0.196479361748449	0.7600823712232361	-0.3847309212275471	-2.41059997412856	2.4527043904283703	-0.778049945739816	-0.359088189105961	1.47119203346314	-0.913727185614118	-1.04786403372083	0.0287991320658531	0.4423604494650429	0.7219948100907941	0.150939099558293	0.367757870554957	0.3097715058646469	0.8420881747717912	0.9995181177976584	0.6139240776125628	0.9072081807060968	0.8775623024529453
SLC25A13	3.67082880030821	3.19639105867638	-0.172438121282286	-0.442643900870063	-0.258701908315748	-0.153958766599431	0.8818248293542791	1.9513588412868896	-0.572779021081025	-1.1913406382004	-0.693585673166071	-0.513029700453102	0.485498192617305	0.0672866926879908	0.570704073056423	0.2426522243905019	0.4928004369537129	0.6114298803995699	0.6325807128415911	0.8882041796253531	0.9995181177976584	0.8219323624033059	0.9498494950271248	0.9490629697334586
ST7	2.57580963424209	3.77927719338908	0.507244662186128	0.6843098175471569	0.266529385536027	-0.238503639656284	-2.19871049977337	2.09418248755671	1.35898476726067	1.3302047101465	0.5623149679441801	-0.610571820246769	-1.07168972648959	0.0577068588276514	0.184099821028221	0.1930559772518089	0.578467591808572	0.545678220418026	0.301131290165418	0.6894320518775169	0.9915731494315396	0.8620508793655296	0.9385610189459256	0.8748922011111735
CDC27	4.95291236014973	5.236113328006231	-0.241191833343683	-0.332824201114237	0.0841682560501801	0.089857010365771	-0.0954838664141352	4.79046926524872	-1.04132807806963	-1.07036605355092	0.291815702915296	0.3674858358338529	-0.0767114992022604	0.0004726673128317	0.3074445962332069	0.292649192384078	0.773258834052082	0.7156096056649159	0.939954829727082	0.7693270568361407	0.9995181177976584	0.9398910955780516	0.9642774104670948	0.9891665835669438
HCCS	4.12016167455672	2.51656998450486	-0.0832581820478558	0.0833796475681471	-0.0062299282534518	-0.36392807505107	2.0465239689041	2.16209877395659	-0.352663461153068	0.265265033314438	-0.0205184217722476	-1.4618032793511295	1.55552549610995	0.0501422312143604	0.7268182989570041	0.792568920995485	0.9837670126946492	0.153255547149471	0.1399178994576499	0.9353870117376591	0.9995181177976584	0.9962350371254928	0.8224942896283617	0.8257177722979375
DVL2	4.0949863600068905	3.3173789430876406	0.1874556611691089	-0.1167136700144169	-0.1101989637677419	-0.3394385323723919	1.30414562404061	2.9483396097203203	0.898092650878245	-0.445710688342251	-0.4007181663378621	-1.57622751472264	1.05448090952124	0.0076030063827575	0.375646224466779	0.659006484256929	0.6912288360285871	0.1247997537755969	0.301314173552941	0.8039622501830113	0.9995181177976584	0.9114165861850752	0.7956536265522339	0.8748922011111735
PRSS22	1.85542490475022	-0.271684843040546	0.478015596724007	1.0546012512453	-0.2451916641986269	-0.0565341591926641	1.21288675098054	-0.107252212678012	1.21180052326672	2.08003691118671	-0.5191389294214579	-0.14536520300295	0.434030954380325	0.915681920184297	0.234328772166863	0.0461436291309906	0.6072596443416229	0.885367363970547	0.6682206652439039	0.7224705780547998	0.854087507772105	0.873832152425129	0.9855660473693928	0.9541181288448884
UPF1	3.48857288134188	6.52510030598879	-0.3588110002643479	-0.409586402698701	-0.205481817091882	0.287413366820209	-3.0086732101550604	5.35283271374792	-1.28516804653173	-0.9702475544302472	-0.589798608745746	0.89373806049741	-2.11155466130806	6.51206103786236e-06	0.207680605077928	0.33898122236139	0.5593427089914179	0.3779340612763179	0.042381700460078	0.7070555344182968	0.9995181177976584	0.8578453628600089	0.9072164282352	0.7408088947581793
SKAP2	5.80016211669688	7.25936384281705	0.0967913486778219	-0.349498972462963	-0.1655430611965899	-0.207421364356399	-1.1636506453961202	9.58910882031321	0.551396794068132	-1.35259970269834	-0.7494839796087851	-1.04675627298639	-1.31108927270368	4.58044894837664e-11	0.5850762744196949	0.185379575285311	0.458875427935502	0.302818781524307	0.198877950858922	0.8933132932918126	0.9915162512894686	0.8068168075930812	0.8955577036114144	0.8452729585472476
SLC25A5	8.31943003219707	7.81305683550234	-0.0872246520326096	0.184532533933861	-0.0813759011313612	-0.0821270312287456	0.4693721512450979	7.10547293027888	-0.5212947690877839	0.8738769518654591	-0.411759260227174	-0.515350277235767	0.395167618100528	1.8015564362807699e-07	0.605814375051881	0.3892523777575379	0.683378149884885	0.610115140574436	0.6953865909762961	0.9012500220360312	0.9995181177976584	0.9071291796516546	0.9498494950271248	0.9577909280753664
CCDC109B	5.333458966382691	2.5280051813630298	0.281027576405389	-0.19353151675659	-0.18890536517815	-0.6280613171729621	3.7859821178973903	1.49757148963211	0.780192618691448	-0.3808515609333679	-0.419193886389321	-1.58360064112758	1.9534958137163896	0.143749613798789	0.4408379636619529	0.705754238909259	0.677790681187651	0.122822547313806	0.059281965588822	0.8420200424952284	0.9995181177976584	0.9038183759926788	0.7928269354084116	0.7477283933835701
POLR2J	6.80505647750176	6.111355956146371	0.136946875401718	-0.422681951638461	-0.0625092407627979	-0.077146494065839	1.21775337822994	8.27410589300988	0.959974159308196	-2.29785585324056	-0.35435522421012	-0.52825615240918	1.46636752280602	4.2066660473625203e-07	0.344169924816344	0.0284268537828698	0.725352869887294	0.6009122007036359	0.159744759751526	0.7893296589413107	0.834844703495017	0.925506497631306	0.949297126738956	0.8327661621310745
DHX33	3.2969114588255097	4.79216287472528	-0.6416238638680279	0.305241004326383	-0.264801032498102	-0.0643765088706736	-1.55376092263511	3.33660700775132	-2.0855603329562302	0.718945261059864	-0.678213854570518	-0.194728534506195	-0.946247063553268	0.0055129574558188	0.0465877876014594	0.477455087522227	0.503700463018799	0.8467994049346751	0.358734853440782	0.5054175957106642	0.9995181177976584	0.8271339086218975	0.977393279958084	0.8884821164212218
LIG3	3.71822553590616	1.22615050146106	0.1574215659178769	0.247539825557056	-0.486714937002222	-0.320132047643188	2.77594098496706	1.06915191908962	0.654727543474432	0.7440070508447351	-1.5823037160624498	-1.23591296458422	2.12384455615229	0.303338341045698	0.519020067494917	0.4623709482392739	0.129527287226015	0.225544032734105	0.0493139299071046	0.8755234860318867	0.9995181177976584	0.5883207404950704	0.8636734502114617	0.7424607146619355
RPAP3	4.63262566163088	5.107718074986639	0.55412661686373	-0.5034804128028351	0.251813576980106	0.220517326308401	-0.606414864349589	5.97753387479083	2.90493317907682	-1.80360937148498	1.08365227062588	1.05204478945879	-0.612814715083033	1.03060930743442e-06	0.0065097730121142	0.0804291066858787	0.286373299758651	0.3004220016688499	0.544199314728332	0.3498736331945118	0.9116166696583624	0.7149523030119801	0.8937050688183971	0.9292540507468025
ACSM3	2.25304888965392	3.77043078192183	0.216296570761186	-0.387007846504141	-0.52365424420623	-0.940431696470373	-0.75895521012889	2.85608358831082	0.8444245628038991	-1.11854653669316	-1.57989454333354	-3.5779697265211703	-0.5153160151927321	0.0108365744895037	0.404560813843755	0.271998907402465	0.123698506440953	0.0011203182417183	0.611763870252676	0.8221684169584855	0.9995181177976584	0.580745703634313	0.6124627384233111	0.9451367397238204
AC004381.6	1.95412806839451	5.1228030567185	-0.3575722107604739	-0.303576829931211	1.51170642779911	-0.688981644083212	-3.3243353050150604	2.6082566934390297	-0.8142852414024558	-0.490355434829253	2.86464047211536	-1.4859719345145903	-1.47752904797609	0.0266310241777981	0.42251549858401	0.627220645472672	0.0113940368264373	0.146784727295728	0.167289501643036	0.8329733623997834	0.9995181177976584	0.3234866458793748	0.8123752767611374	0.8331088598578719
CIAPIN1	5.11703550313418	3.1253955323394704	0.544902242581166	0.452514084125558	0.197703848914616	0.179072957670254	1.4732202724659398	3.2951714974809105	3.02824876822865	1.9271514371358505	0.8644662710162991	0.970389211526947	1.38766882548591	0.0050369430176636	0.004784704041259	0.0633569494157949	0.393738147330109	0.3389800422489019	0.182821259898487	0.3113583198217205	0.8880445761598124	0.7793940347080628	0.9024076173629298	0.8368759931080686
SPPL2B	3.55827044887316	6.104274164556379	-0.0880782262924327	0.0493960894727324	-0.30451926444805	0.204105839100308	-2.7508910718661896	4.54824669418074	-0.3012159010348419	0.120045871873418	-0.7944658565228291	0.638675688577361	-1.7839586190726102	0.0006477128543158	0.765567537799928	0.905211353807434	0.434559497743476	0.527442214419125	0.094068905337167	0.9461427892745132	0.9995181177976584	0.7976508622889816	0.934626780482818	0.7805825138179414
FAM214B	3.37967809022214	2.58066195185275	0.2678003198428589	0.0239750558239004	-0.3195580847158329	0.201442502510533	0.7581105834406291	1.97794461156031	1.02181569717059	0.0690391373815975	-0.955423148472085	0.73575252654571	0.514918392138908	0.0666438807684815	0.3148645654441289	0.9453973845777348	0.347046214008363	0.467087146419579	0.61303405984804	0.7720038924959227	0.9995181177976584	0.7531763713330707	0.9227883874555456	0.945292604476046
COPZ2	2.82593031725344	1.513827730775	-0.179722610091237	0.269136294105278	0.7131758651542259	-0.363749585429773	1.53416303870527	0.8543579882247192	-0.537707982696394	0.617623634404719	1.66984192037083	-1.06203156904732	0.776598274871734	0.403849696649292	0.59440702797125	0.54133368950733	0.104425261716319	0.2960759552148679	0.445730282859247	0.8964771957001119	0.9995181177976584	0.5579448017540405	0.8919259573347819	0.90686345520351
MSL3	5.15191587896931	5.72753319310871	-0.3840138256670479	0.0903937364990943	-0.3683700862993859	0.176089154384489	-0.506357919010438	6.512849988384651	-1.96231358705239	0.320832605829125	-1.49827463569695	0.8084664906653671	-0.496083764452101	3.32931523113201e-05	0.0656967740135034	0.750441811613287	0.156287371254294	0.424957440942224	0.627474957913712	0.535249965187726	0.9995181177976584	0.6205572918111445	0.9121095232546624	0.9484230292964712
CREBBP	5.11040047233569	6.8257077380893	0.307629374961165	-0.7735552306427359	0.554672003456336	0.223082574721547	-1.61937174565732	5.950502680309781	1.43365031966965	-2.7925745580895094	1.9814140895901104	1.0132643439116	-1.28276502129775	7.14665124970914e-06	0.16110006408858	0.0091218933584188	0.0560857109709727	0.31882892329204	0.210435337829302	0.6689567221691418	0.8006939947742222	0.4733672146504407	0.8991295097598567	0.8452729585472476
BZRAP1	4.354741709072299	2.5942818536933903	0.174869714756964	-0.375694231848601	-0.0559277390618952	0.297603616415964	1.83220635786626	1.40204309286947	0.4658826926273429	-0.7530537246688391	-0.1195511285344019	0.7611429928751859	0.8768550466754499	0.1831023191536099	0.644885956699113	0.457049939578579	0.905841077936451	0.451978835206487	0.393715824186627	0.9137467474169734	0.9995181177976584	0.9746600894270542	0.920228444657418	0.900993143892568
GCFC2	3.9808993909705	3.65036888706946	0.1082715709326049	-0.0708573749644992	-0.121035559166379	-0.195808894197447	0.454516461151055	3.22726104856357	0.444665614579345	-0.2082995800531039	-0.390280385993861	-0.745115351761478	0.35152373770704	0.0066020212025641	0.660505305129901	0.8363329038028051	0.7010479338181059	0.461626153999181	0.7298907437046509	0.9184191351862844	0.9995181177976584	0.91576932421839	0.92107846040275	0.9617771912060952
WDR54	5.04514718925353	6.16382779416577	-0.0859078726302126	0.129781294211359	0.145996222107948	-0.155668568495724	-1.11664181531412	4.03291315242095	-0.253623472145134	0.270837706050536	0.340888803671334	-0.4214437507238669	-0.632340476231213	0.0017189585095248	0.801909837248251	0.7882734807028019	0.7370749593346719	0.6762083760868679	0.537004558591419	0.9574067413719344	0.9995181177976584	0.929233296023076	0.9604465844917328	0.9279819424710049
CROT	3.86598485946873	5.387803171748331	-0.0519514104144505	0.1388948700942399	0.700972750754353	0.385457154963325	-2.30434731040441	5.21343055043542	-0.223991934482968	0.402456231584159	2.54801238133587	1.49995482723743	-1.92420524207935	9.8295432219718e-06	0.824144583210625	0.6899434979415721	0.015674480678676	0.143133522688275	0.0629882836794665	0.9604005539565674	0.9995181177976584	0.3410308909469955	0.8105386210159283	0.754051243796589
KMT2E	7.9512281751334815	8.46400595590513	0.0918566965802427	0.0355396787477169	-0.206947156453586	0.210538305266512	-0.5760911343475711	9.91899001941528	0.594670358434619	0.173482947539156	-1.091741727678	1.3486321544268798	-0.6025468953401529	2.05352183959118e-07	0.5561319786447719	0.8634340208635352	0.2828567932604	0.187152557489447	0.555347818357045	0.8845068292211586	0.9995181177976584	0.7129119209181056	0.8396060307690576	0.9317444063316436
RHBDD2	5.558892968469321	3.31030848192419	0.2139339637478939	0.30119445370065	-0.216935274776948	-0.143007735674589	2.3772329463455804	2.9291178361531496	0.986783852093508	1.08676251485777	-0.800653245750292	-0.64392443885315	1.87442930216848	0.0116325197144825	0.331204290625274	0.28567082857593	0.4293040304489589	0.5241038276341239	0.0800686918620784	0.7820688608871078	0.9995181177976584	0.7957342467294505	0.9326453259741376	0.7704893917645648
IBTK	4.91557033527646	4.73511558634516	-0.386729769981267	-0.3952623156505279	0.113802237400262	-0.317533506890998	0.880112020288076	5.91956845404814	-2.1790100898554097	-1.55468859080444	0.526199435512886	-1.626993159107	0.954744871476389	1.2223554012419902e-06	0.0365737172749033	0.129559577779855	0.602268519423505	0.113251032905478	0.346648694750606	0.4826628337978164	0.9468059936844492	0.8726782816140833	0.7896777972933703	0.885313271061017
ZNF195	4.4547949627867	3.03620713251223	0.186328291241952	0.234751540824568	-0.279843109680906	0.493741259989698	0.976803777810168	1.9697300413686496	0.650078733732813	0.642974649230879	-0.7838096007043509	1.69200003739706	0.5673781128782449	0.0880515807041172	0.520446981623194	0.525620772583397	0.439119216032731	0.1002671398971799	0.5846310230495401	0.8757681469378168	0.9995181177976584	0.7994376823108863	0.7864375670123263	0.9359546768075248
MYCBP2	6.283455227290091	6.210357269264491	0.311387171933483	-0.2164396397468989	0.216628772289146	0.0037227002212197	0.0752958147165536	6.56941287274156	1.92692411410843	-1.0713064716619	1.07206566819765	0.0229531048786346	0.0737940020361471	6.61167957789765e-07	0.0628985923647474	0.292719626708232	0.291978687754046	0.981838494020998	0.941632376246326	0.5290327863930183	0.9995181177976584	0.7199964186209437	0.9977890909595892	0.989658509002854
FBXL3	4.79334678608419	4.36666741422134	-0.0785631211147301	0.1966044439001789	0.611872159388222	0.275507329430812	0.179718815937688	2.8580690004002203	-0.283950555114018	0.582174119518269	1.7370346236797	0.989120056596066	0.107568459053789	0.0083950279169191	0.7782298049549059	0.56471358612261	0.0919140304333243	0.330112836874722	0.9150521952021428	0.9499489888895702	0.9995181177976584	0.538409283430503	0.9015231555135308	0.984217802865154
ITGAL	6.96760875784176	7.284858024114059	0.258648723099825	-0.165623167317934	0.179323902703904	0.1843562904834869	-0.476366880416911	10.158270200234302	1.58294416631399	-0.696369110818953	0.94588884921004	1.04241480089753	-0.575696012838089	1.09098920833528e-11	0.122972281001572	0.4910738799570779	0.351080244492214	0.3047962723807489	0.5687260793822729	0.6296668027882153	0.9995181177976584	0.7563877645029291	0.8959821948919592	0.932961290365188
PDK2	4.3172418768078	4.514684334559179	0.4455531374633339	-0.46527932978387	-0.0126162255973287	0.0327269342499602	-0.111537216071661	3.39536496308688	1.7806054814608705	-1.4505141725840405	-0.0391227537204239	0.12872199420222	-0.0755273036304125	0.0028800511713162	0.0842006416764728	0.156985575201133	0.969028576438131	0.898376129392138	0.9404395079968132	0.5657311267181274	0.9732815251086264	0.9927775165508914	0.9858348295691536	0.989191610009776
ITGA3	1.60766681141504	0.406528321544931	0.0564050894127781	0.307174173940977	-0.106513856337782	-0.226419888640254	1.02349171571972	0.161489744576846	0.1448948674497469	0.616980394092491	-0.2317170782995739	-0.602231857111631	0.370138869572494	0.87321778292488	0.8856927632221792	0.541890592797197	0.8182518874181279	0.551460255768272	0.714285650078231	0.9762597240330768	0.9995181177976584	0.9518173239286606	0.9399267531724316	0.9582494715105204
ZFX	4.98439271487432	5.10284861350405	0.7246299004810691	-0.149604021207482	0.247428900565032	0.135177694966378	-0.395171802406411	4.93678056460885	3.58297042688073	-0.557788910083536	0.929011199808756	0.637541529039947	-0.3416980027586359	9.90122285081692e-05	0.0010854441134546	0.581027297103744	0.3596506292534021	0.528233149401474	0.735740921366913	0.2028480090390572	0.9995181177976584	0.7623280481994831	0.934626780482818	0.9617771912060952
LAMP2	5.39076708524127	4.410537574233389	-0.0093969002148921	-0.157308348561947	0.0149651796003975	0.0010764804095298	1.1949268371661002	3.78334988419446	-0.0467891995539176	-0.6424222283818001	0.0603380382576987	0.0053830952995984	0.929769031120796	0.0019829350716451	0.962965516281985	0.5259056531252531	0.952262876199245	0.9957402739906852	0.364675721256322	0.9937503115590792	0.9995181177976584	0.9871775322261058	0.9989616232795728	0.8884821164212218
GDE1	4.918408302786361	4.62277040303018	0.167556616197103	-0.244562843146323	0.201247644299028	0.0867728479481156	0.425554660804522	4.04301357581703	0.755885302515198	-0.8534948826336609	0.7102259527987429	0.3809106165573279	0.332320294255653	0.0008603834988182	0.455163774948357	0.399933750134554	0.482654089090734	0.705734303909876	0.7431554393819358	0.8476730834441699	0.9995181177976584	0.8169325259104511	0.96399354614397	0.9629029677709984
C19orf60	7.150671696591281	5.8503831482286905	0.272421217570427	-0.160280775479699	-0.260012073276586	-0.317841691574481	1.7551346369144	7.90475458390473	2.02567948489695	-0.93155086998221	-1.57925861340747	-2.3502721194712	2.12706779085903	3.50781302269757e-07	0.0509536445847829	0.358829201985092	0.123821444851764	0.0251192069052414	0.04579148234142	0.5095624920992667	0.9995181177976584	0.5809212203975643	0.698452894563491	0.7408088947581793
OSBPL7	3.79884684780723	3.8962489136718	0.5888350530204189	-0.786335961199019	0.32732067031348	-0.0485490387670933	0.1481637489953119	2.40981381090435	1.90166694792002	-1.90654294340384	0.8021866521755541	-0.152267315462681	0.0827557332184929	0.0250604211810505	0.0659822164434948	0.0658987387889982	0.428207021972782	0.8799164078123249	0.934710483486676	0.535249965187726	0.8880445761598124	0.7952663269196315	0.984283585107354	0.988128884132634
MAP3K14	3.58535660361081	4.16406661886546	-0.3737010906523049	0.291894142305938	0.4651813331159319	0.1859624355220349	-1.06937940960646	3.83767015782858	-1.7300650597746203	1.0289894581334398	1.7440192620814698	0.8416587844697521	-0.8744405981625891	0.0019505329002246	0.0937217372679528	0.311399900404724	0.091492696543949	0.406109967552731	0.395228904669308	0.5848671846326913	0.9995181177976584	0.538409283430503	0.9079015849874156	0.900993143892568
AP2B1	5.789586384836071	8.431145667397809	-0.172235926850023	-0.0963617253430241	0.0876963480931	0.1795006421123939	-2.8830940141424706	8.312578068943301	-0.7283048220400591	-0.275264103499006	0.2997896229881839	0.6749915379022551	-2.42497396168935	1.3336740431063196e-09	0.4715638553530389	0.784829580764866	0.76621789589001	0.5043833211841801	0.0209461136505965	0.853826049360436	0.9995181177976584	0.9373026929757344	0.9309797716719688	0.6480501320250193
ZNF263	4.32070849105984	2.76290532759804	0.0932762882747443	0.719761425902802	0.250296693935576	-0.140039805351484	1.2241260101718	1.84462180714823	0.312493278832542	1.80478454631048	0.6575873110217221	-0.4484191239877739	0.7237543583470151	0.0866568569442825	0.7567671106281451	0.0808169303660671	0.515868985726844	0.656782198748956	0.479418194634517	0.9427595239374568	0.913193263228118	0.8331127590156321	0.957859879895095	0.9150721926878912
CX3CL1	1.43635955337569	2.7627212629462496	-0.2043954196911719	0.6949519709125159	0.130418794955933	-0.110251288946854	-1.9700101044546	1.16332843751098	-0.5172345689208699	1.26541690714894	0.26851058280453	-0.280246867557056	-0.766255597668746	0.25551738643653	0.6085397568314039	0.215495499669708	0.790077760421433	0.781193115234117	0.449196001597068	0.902565249521063	0.9995181177976584	0.9452547388396606	0.9701852122110468	0.9084183002322176
SPATA20	3.48875827194064	1.77145477147761	-0.0688587549447488	0.373974110028026	0.4830028850195639	0.206663460185276	1.29038626824628	1.2818189099496595	-0.232810482900513	0.8732794080648979	1.3802047895428202	0.6456676257689921	0.81676193316378	0.208839192647065	0.8173465357394509	0.388821375622596	0.176802692640501	0.522959218569046	0.4199219498032739	0.9590171345239618	0.9995181177976584	0.6392897721739809	0.9324675579824104	0.9028188591210008
TNFRSF12A	3.4406568438025897	3.1408178429168	-0.1366688462864559	0.961042287208052	0.228970953410987	-0.111572585663914	-0.397814167885614	1.6138759354064	-0.416348668031729	2.41903773829483	0.570517424055651	-0.344822678747848	-0.184860488406963	0.120999896950894	0.67985645599472	0.0216842483049246	0.572260111268633	0.732526031693863	0.8547865726294309	0.922106400188012	0.8122168116788286	0.8613370721530819	0.9659564249042208	0.9755876238822622
MAP3K9	1.69366731849249	4.00769847691269	-0.139093151427082	-0.0762716083642288	0.7579459463787509	-0.621622948860479	-2.3416827946167595	1.85986084496666	-0.327608846278517	-0.130165109607758	1.39721195935271	-1.43378394060651	-0.9673881262571908	0.0823815611838277	0.745311161778681	0.8972853614008292	0.171752773399906	0.161472067781646	0.345629358577423	0.9401170377710276	0.9995181177976584	0.6329203693906009	0.8224942896283617	0.885313271061017
RALA	5.24922615497291	4.920348755403331	0.2762177569556179	0.0587588305515671	-0.115227360207232	0.18448620689275	0.0920875579049273	4.78523170379022	1.20702833882386	0.176021029213634	-0.4068474825872321	0.728536141406807	0.0771688112597669	3.4686761332467304e-05	0.236002320143564	0.8613531659562671	0.686746847291709	0.4714241871006749	0.9389552429373772	0.7229942138941803	0.9995181177976584	0.9087009229877796	0.9227883874555456	0.9890006196162234
KDM7A	4.11230168009446	6.88250336582929	0.0637160745427228	-0.2466870535561789	-0.566920892558701	-0.1975309800691519	-2.59201625015439	5.79112887097097	0.228330512867705	-0.576244790259584	-1.5511851573132398	-0.61222629040251	-1.84357908967533	1.7847966242523102e-06	0.820798297506005	0.568359475137987	0.1303959595809559	0.54458379718125	0.0742406230726239	0.9596522816928682	0.9995181177976584	0.5894946565356731	0.9385610189459256	0.7674800293168099
AGK	5.172237505151299	3.84742740047366	-0.203786701120553	0.0631588019003827	0.1818420456432289	-0.0567246476373702	1.40690907235479	1.95601767649752	-0.64980258525804	0.169507113890095	0.482628713465155	-0.1859929230416269	0.652992628363724	0.067580824640209	0.520461925142345	0.86662636812252	0.6327525635962901	0.85371071581853	0.520865910039519	0.8757681469378168	0.9995181177976584	0.8843269537742363	0.9787718188198392	0.92435569279871
ALDH3B1	1.9280119998558405	7.15165920329923	-0.352038586720555	0.0349880434477404	0.26111821167876	-0.313110992171533	-5.78345342269096	2.68100487239335	-0.705029723733755	0.0514458020076781	0.4264929337128129	-0.6215808972847979	-1.9290998935541697	0.0168463017440926	0.485784102158609	0.959301376581215	0.672518188548643	0.538702617811207	0.0693174983179447	0.8604579308741034	0.9995181177976584	0.9016498463690548	0.9370896796578928	0.7674800293168099
TTC22	3.53677840276128	3.79126539934137	0.323999736408903	0.2893638504937039	0.3372107530068089	-0.0580106258693179	-0.711174336367397	3.53102153893668	1.34558298341199	0.809249697202753	1.15898421587892	-0.218990434247423	-0.571203139022396	0.0012453141046426	0.187610183028321	0.424168163445596	0.2547807743704889	0.828006320794764	0.571731927705927	0.6921330474417248	0.9995181177976584	0.6950815300787127	0.9744645941111372	0.9330843789304768
PHTF2	4.36796982519251	3.9841193426563706	-0.501197101353144	-0.0414699994865987	0.667720029825164	0.0551975874407822	0.3971365160089771	3.07537667804434	-1.7787449245203502	-0.1028965511404519	2.00264183758971	0.179007515696623	0.267775570185397	0.0042033329659646	0.0844958594526183	0.918667834330979	0.053487824204279	0.8590263380450942	0.7905387220866309	0.5657311267181274	0.9995181177976584	0.4680279253090627	0.9791159344990296	0.9683145945142384
FARP2	2.57369279521636	0.9925640354724922	-0.7786292615682879	-1.03596105026517	0.239148543370901	-0.169001220451168	2.8424056439249403	0.457200431185034	-2.29325698366768	-2.5670150775171203	0.6000314430831271	-0.523025822778949	1.19583654649894	0.652280420857323	0.0284448055066133	0.0154858496340667	0.5527415507617189	0.604719703167151	0.2429900655789389	0.4615375003723974	0.8122168116788286	0.8553656592156968	0.949297126738956	0.8452729585472476
GGCT	5.17191914857001	3.80761689859368	0.157319154631744	0.462245547972851	-0.231603506234098	0.0967358854391025	1.13159431677701	4.69564199294719	0.885438027597384	1.78102579400743	-1.05140023392085	0.49251690832031	1.2046292292805	4.510114198722e-05	0.3823271415077039	0.0841156934160588	0.300713407580553	0.62561502461448	0.236915084314627	0.8085755679061626	0.9195459181221496	0.7254674285514063	0.9517634441707103	0.8452729585472476
DBF4	5.431147482557661	5.399118866500889	-0.0597124334406433	-0.0621528154154396	0.379492195007091	0.263080557037504	-0.203450955563648	5.61124564667972	-0.2787876292753319	-0.201108938477656	1.4844861817902602	1.12426038595353	-0.183147369316833	3.03502791241337e-06	0.782147461786967	0.841847853218126	0.147170135519432	0.269014295879807	0.8558030214389859	0.9518180332218564	0.9995181177976584	0.6104947362063539	0.8813220131833952	0.9755876238822622
TBXA2R	1.8832919975004	5.589230034048129	0.129185028395954	-1.20185543062505	-0.0679948164442702	-0.209074769837146	-3.092224202948	3.50517433649485	0.3461345162896699	-2.13004621344316	-0.150406117586496	-0.506731510132405	-1.6727269146058	0.0013364460136183	0.7314388251945161	0.0407133699345487	0.8813598010449379	0.615712526447811	0.10383709826919	0.9362780447981154	0.8425284075351702	0.9694957811494318	0.9498494950271248	0.7879274893423072
IFRD1	6.188008493471901	7.058354221361821	-0.1151017707884669	-0.0468309280821852	-0.517704542839471	0.268425565003948	-0.680529410256145	4.40199193152204	-0.372059576131488	-0.1196789022099719	-1.31364400231543	0.83654394690873	-0.379238002502726	0.0003200088127115	0.7122454613595139	0.905513033520098	0.1980376764839169	0.4090019389279949	0.70805409682139	0.9322155633447382	0.9995181177976584	0.6520045094783422	0.9079015849874156	0.9582494715105204
COX10	3.91582402299501	3.8911375693354304	0.34066069983558	0.1754937154536099	0.366217890838635	0.292913115486665	-0.723698174318109	3.18079069762842	1.40218600838411	0.5437676285283289	1.19863578515804	1.17340403664832	-0.525127073517818	0.0066119330187173	0.170719223840274	0.590471247151845	0.240474407029524	0.249085114114117	0.606539269775887	0.6775289389115005	0.9995181177976584	0.6861817605615127	0.8739660223208834	0.9430387800604348
PAF1	4.857393744930129	3.30256875933381	0.140828643668059	0.524167221757883	0.7117429729554839	0.467258538393615	0.7231590081244621	3.60799390234059	0.728342155057116	1.87838088514959	3.18643482498636	2.25094370472795	0.691564494097528	0.0010080767702102	0.47154131244671	0.0691882216513505	0.0031435094949739	0.0311715582678451	0.494047892095585	0.853826049360436	0.8936852223568394	0.2246609907275038	0.7145092313365872	0.9187989869123628
VPS41	4.50781668283158	4.83638336435384	-0.318693019680787	0.16962846188324	-0.5997191199416291	-0.264984289162016	0.0650651039905187	4.44538946405591	-1.3027005336185802	0.4671007239019149	-1.91070534288239	-0.957380319421774	0.0512810400750436	9.35627113232024e-05	0.2016949553675679	0.6434973875593989	0.0647629011749569	0.345337139834835	0.959410733384214	0.7015700678094318	0.9995181177976584	0.4930881581425712	0.9027217172577644	0.9947299209695952
ARHGAP44	1.52111363946686	6.531485691124719	-0.3752907651980589	0.500299303201801	0.9004663018376149	-0.1481851909837699	-6.099432295134259	3.3055616343066503	-0.7850325327319642	0.6825271976736501	1.57836986142174	-0.279912983445625	-2.6439020114425	0.0102750468066164	0.440199406120867	0.499757446694419	0.14709937104602	0.781297164981572	0.0249112801769914	0.8418467830224958	0.9995181177976584	0.6104947362063539	0.9701852122110468	0.673963554431549
ELAC2	4.60829098490456	3.72783548841136	0.378444751278096	0.0688074067250007	-0.300786230138416	0.14033372788638	0.682690068023417	2.92726139414248	1.6818062033534802	0.243600147575771	-1.05602088595024	0.6180936286915071	0.4867746569847271	0.0081206308866429	0.102076338144238	0.8091934871122549	0.298714246786223	0.540923307777782	0.63071891725516	0.6004635926409887	0.9995181177976584	0.7242771707378995	0.9384852586434854	0.948836089354425
ARSD	3.06191183246479	5.27088180304841	0.675112457708217	-0.0612325604942687	0.0769966419756806	-0.329849451419951	-2.57396467224223	3.25723206849377	1.74981043690485	-0.1039618208913909	0.157319685043876	-0.7648981457381341	-1.35052072663293	0.0026064941790082	0.0894460151841578	0.91782892104835	0.875951545385499	0.4497679351287449	0.186038330830745	0.5782313493479259	0.9995181177976584	0.9685456784240476	0.920127999471222	0.8401735667410994
PNPLA4	3.09355677045718	1.98553352531387	0.480585356992005	0.574955461984369	1.29726970051255	-0.0503605696918586	0.247235158989823	0.876907322078163	1.08248494153641	0.960066655725907	2.29195811532294	-0.11061710777904	0.0969241880563723	0.3945838428377889	0.287066897265565	0.344423436554186	0.0288801666177823	0.912596394036976	0.9238923545994292	0.7538984287725995	0.9995181177976584	0.3841987658155948	0.986503513063526	0.9859513503895994
ADIPOR2	5.23509700534325	4.66171613323526	-0.155150967547189	0.0317232256846801	0.0529037497440409	0.331978514992849	0.40410315953672	6.29692199361758	-0.953326841998102	0.134586099980253	0.266917179507615	1.8463056012018	0.472299828105768	4.0369433822965604e-07	0.347355761008571	0.89375665362435	0.791193904167933	0.0738337130876935	0.639821311644325	0.7907764001307258	0.9995181177976584	0.9452547388396606	0.7605292400375104	0.9497348284802128
CDKL3	2.21881151118878	-1.29741993681199	-0.329706864450463	-1.01646255948105	-0.0642589838986615	-0.136434938977886	4.914162754671151	-0.614651452395353	-0.8735641980277421	-2.16416647461925	-0.138510264632838	-0.37199303483128	2.11700013444734	0.547036598059526	0.3886763745349689	0.0389318899714141	0.8906977128706809	0.71252453643187	0.0458945099657487	0.8135423556374397	0.8398086258935143	0.9711730961762088	0.96399354614397	0.7408088947581793
PRSS21	2.41340342137227	0.442699019491364	0.39864782247879	0.631556848864891	1.14145123627131	-0.8291745787651579	1.54200672105226	0.1625502569467919	0.9370315308636652	1.20653059931803	2.19066235518389	-1.99661440423127	0.5114390641888771	0.8725570352136449	0.355601464600065	0.236815212524639	0.0357263241211869	0.054574067466862	0.614035680064504	0.7944807568332496	0.9995181177976584	0.4125004666019317	0.7459674907515517	0.9460002370758148
MARK4	3.1341918805059703	3.93782185280796	0.0768142959725996	0.312747682086674	0.856019570471351	0.0750810452153179	-1.5874576418973705	2.76554574469579	0.240475117093392	0.660418021955262	2.28496514347479	0.214278753771833	-0.9650949317453	0.00923310878796	0.8114496490558121	0.513569527339589	0.0288751972159235	0.8316482684562329	0.341516936946443	0.9578766442510468	0.9995181177976584	0.3841987658155948	0.9750168391981168	0.8850378135413585
CCDC124	5.9978853842098	4.03248837906789	0.0919134982526161	0.1946177197518339	-0.444747447030045	-0.1017147315210959	2.24895649590509	3.37291741078162	0.4037796897433049	0.6715527898206589	-1.5768065603722798	-0.4367062491843571	1.67733250606821	0.0057306674843202	0.689069530078365	0.507039329512908	0.124521309685267	0.665216639822816	0.115767184355488	0.9253332307678096	0.9995181177976584	0.5825547127900298	0.9596008090968728	0.7983916468924737
CEACAM21	3.92538915980398	2.04059574652845	-0.0462212992193125	0.280635501900291	0.500543089981156	0.162938566111176	1.56123624228648	1.5635299771273703	-0.1678056527444369	0.705840952011303	1.53418396498535	0.546473545633431	1.04806492608822	0.127468216962432	0.867760355641213	0.485240473450592	0.13451709438381	0.5884166252436379	0.3022244590399289	0.9713008362437044	0.9995181177976584	0.5939890553433667	0.9473161795202558	0.8748922011111735
PAFAH1B1	6.52858149702802	6.371740646580009	-0.143648918677894	0.0759360114694323	-0.241263976135551	0.223749914213453	0.118560994422339	12.699070410082	-1.33875538127281	0.519947614154519	-1.8241202032037904	1.96735166307833	0.2065924263934439	4.41466370955828e-08	0.1914303642550719	0.60673137482663	0.0801637932239904	0.0575964951372707	0.8394300118835301	0.6935524688521115	0.9995181177976584	0.5205513534415449	0.7464771101473444	0.974252573634466
KIAA0100	4.02680284876704	3.7259720399399705	-0.3595115546072929	0.200495830693791	0.6624174811285021	0.317551811223945	-0.153171261341426	3.44922224958277	-1.51481258205911	0.5761252586161729	2.3726434121941	1.21364266231331	-0.123189225384145	0.001556262671094	0.139340449713203	0.568439316764464	0.0236432107051945	0.233499317456	0.902704493748671	0.6543859194295856	0.9995181177976584	0.3613058328278793	0.8656081551670561	0.9839889346224496
GAS7	4.3473454348504	3.91969444901611	0.0840398463004384	0.516657805619236	-0.526645634701878	0.0295995329681213	0.256339554188342	2.7278331774916897	0.268002690960266	1.14923316585239	-1.3190984390471598	0.0860353252398869	0.154594512070928	0.0170345459269118	0.7912740483375709	0.2590384101081689	0.207422396568346	0.931988056634222	0.879038615324772	0.953862243689732	0.9995181177976584	0.6605457353328746	0.9906379240221392	0.9805671913390848
TRAPPC6A	6.12346673244099	5.377768283692809	0.1626100731359429	-0.3586124678116629	-0.407753916054379	-0.0462840262407256	1.2908756297899098	3.9158456561859705	0.6033670231484051	-1.04222034243992	-1.20416098595975	-0.166061668615171	0.835804964853149	0.0011827276805971	0.5504868164723821	0.305317884391438	0.237177700377646	0.869131763073753	0.4135954095131379	0.8840161767006516	0.9995181177976584	0.6842260742145704	0.9823671838978696	0.9025152960153576
MATK	7.9415243780394995	6.70148512424428	0.5581315598834089	0.0490041759468236	-0.2104581640894429	-0.0851539102589451	1.33833234796898	6.79605536918826	3.11548003057782	0.207232748260087	-0.95631377399961	-0.473059711681826	1.21347821841376	5.55102211944925e-06	0.0037906130196576	0.837190485369975	0.3458825781406009	0.639388592838865	0.2409892115943119	0.292919621094048	0.9995181177976584	0.7529943461699384	0.955489815834228	0.8452729585472476
CD79B	5.56147361392651	3.12720792226577	-0.506764933257135	-0.209577017931091	-0.638824980341408	0.802918060334149	2.90417656616352	2.34661759497011	-2.10177120226244	-0.703960519023279	-2.16544674329781	3.29293023582838	1.95761997366166	0.0315162225906626	0.0433145589372332	0.4867567705904779	0.0376929386486709	0.0024063718431771	0.064965099417608	0.4991101325039492	0.9995181177976584	0.4168474896709901	0.6420518769343309	0.7592905005823719
ST7L	3.70597565684112	3.429410506048721	-0.279321713376763	-0.390394854428991	-1.03203842393832	0.120361931946246	0.88925489171545	2.09824908179825	-0.8445616366764359	-0.897901831784942	-2.42170823559678	0.346409322516038	0.482789194442113	0.0540135367253783	0.404965695718556	0.3761546535634199	0.0214530153348177	0.7312412094874642	0.63530149462499	0.8222254947904016	0.9995181177976584	0.3567021850711493	0.9659564249042208	0.9494247043749184
TKTL1	5.259068988256611	4.74905547286995	-0.083089712885557	-1.14868280399926	-0.0984895623072959	0.799994754315512	1.04941292095548	2.5220246119985497	-0.2326879956216519	-2.55065849544678	-0.220010580345026	2.2011844979301	0.500128170350053	0.0206898364470227	0.817450445651971	0.0158975469418896	0.827219502728405	0.0349426616509469	0.6219730692782149	0.9590171345239618	0.8122168116788286	0.9543235343005868	0.719931930261625	0.9478457934778256
RPUSD1	4.55476217123925	2.92017788141088	0.542815204370563	0.0331876879683349	-0.0691320435077854	0.484706175603431	1.26401463613591	2.40224777528198	2.54506979563924	0.123503563148942	-0.253303154191674	2.25259248868696	0.947988351566816	0.0247714236665553	0.0158249894801504	0.902525589378087	0.801627093535792	0.0313357364793761	0.351542241717703	0.4037858786997697	0.9995181177976584	0.946931881223566	0.7145092313365872	0.8877691102218149
LUC7L	5.620655869028679	4.82926120989824	0.0780376882503809	-0.0612968158977598	-0.0474684973956529	0.316986700281026	0.700228384115555	7.925103063015079	0.5813574530831179	-0.31803614541653	-0.292634203078037	2.15971888902595	0.99647026571957	3.8653549152974705e-09	0.564949712970037	0.752461453168933	0.771633919972818	0.0381577427849524	0.3262727243102349	0.887264905750031	0.9995181177976584	0.9392651520029546	0.729394905628874	0.8812825590130368
CACNA2D2	3.30584713007056	4.60082967795274	-0.201489054758975	0.541045922750908	0.4457602272715109	0.53937773101944	-2.31496292914484	3.66283398899246	-0.7156197254835258	1.2847818869317	1.33656446410023	1.7176941905742902	-1.58985226422723	0.0008663832114405	0.4792594278598199	0.207813942453998	0.190507523378631	0.095224257447751	0.1214040813877069	0.8569787690098493	0.9995181177976584	0.6466530064045417	0.7845302305424092	0.809027626285285
TSR3	4.88075579777269	5.23994164475488	0.50455720108333	0.7313530853443359	0.261347103909547	-0.245001135093265	-0.949978920767463	3.7174923648635	1.86138369232513	2.03926007872631	0.7273635514981659	-0.8601611720014921	-0.6095305725700589	0.0010781224508167	0.0716178306488469	0.0500800702104004	0.472161478453399	0.396060195710555	0.546980490223153	0.548928958463516	0.8662774863362231	0.8129514718838359	0.9079015849874156	0.9302143647906612
PIGQ	3.58422295916976	4.6623501872277	-0.0181278054700977	-0.2663508027824889	0.1146063131981409	0.0912376625562765	-1.09747633404621	4.19218670210094	-0.0732041879094055	-0.7248753444074321	0.375729690743881	0.3271697895583239	-0.851901738761057	0.0001943724939666	0.9420855538330128	0.473637336169631	0.709522418391243	0.7456058465411579	0.400408904628846	0.9873758478528024	0.9995181177976584	0.919263877291138	0.9668601459013366	0.9017402501551174
CRAMP1	3.43234066542817	4.5245415761975005	-0.236022603989064	-0.668416966571218	0.364861314480094	0.3687829138260839	-0.912135187841654	2.42428481810921	-0.6444581762310511	-1.4009959380726498	0.785161472104778	0.983316553747861	-0.436067577795397	0.0271517730889271	0.523872306495185	0.1710736918182559	0.438184322552416	0.332695938983917	0.667665563434884	0.8762310459042953	0.9835696238488856	0.7994271525026952	0.9015231555135308	0.9541181288448884
DNAJC11	3.80300346151546	2.11808064072814	0.0272897319369219	0.164824709985837	0.3658395371936279	-0.217550960160178	1.7703936846506	2.02961841695276	0.121649692730073	0.508817831687136	1.35712035441601	-0.8965343446076609	1.48369270597831	0.0505225454112754	0.903914220209808	0.614265184897816	0.1839533665119279	0.3764613837617	0.147379627311994	0.980694578683228	0.9995181177976584	0.6454889239021496	0.9072081807060968	0.831292306552798
MYLIP	6.72772782492663	7.376458643798459	0.0620794251855137	0.0159827397112206	0.380022026295955	0.0819891017520696	-0.708527411193934	5.017536310177019	0.250082932146053	0.0533210659839467	1.23387619029752	0.3360461138545809	-0.4539078882485221	2.80052935557841e-05	0.804130332301661	0.957827937797864	0.226507017130755	0.7391309596903871	0.6528700852062579	0.9574067413719344	0.9995181177976584	0.6756411965753087	0.9659564249042208	0.9523489990004456
E2F2	1.90105039141758	5.91543098590174	-0.79085529087841	0.74741596875725	0.702193041297566	0.191053326035708	-5.42504483740316	2.1615518608358504	-1.47587225616395	1.06911657695686	1.10280889562057	0.35832520716637	-1.7572975958214	0.0511489068250661	0.149905193966322	0.293196373014885	0.278352596496974	0.72246260759866	0.1004876791454559	0.6641001577015353	0.9995181177976584	0.7100288960331309	0.9659564249042208	0.7839762558774673
PSMB1	7.961286269405099	7.09260649200328	0.337779713955519	0.102110215219821	-0.14172540182111	-0.0026889795467863	0.864219870903645	9.3052507135756	2.3645387029990403	0.5361651969442419	-0.814693967724969	-0.0186321925472159	1.00813615358651	7.680048165244141e-07	0.0241777547222409	0.595683008155787	0.421218305463284	0.985249747225822	0.330693073818092	0.4543066252063625	0.9995181177976584	0.7922030922951085	0.9977890909595892	0.8841579569916768
JARID2	5.537237737495659	6.91258183196332	0.1522433567976219	-0.106422101302986	0.120838162237913	0.150414774371887	-1.64101045360054	8.52117006439014	0.816104813516659	-0.385043734421816	0.524424982357592	0.721522863565345	-1.7294254458012102	7.57868815982854e-10	0.420292334038337	0.7026756427222641	0.603488164343806	0.475669323544972	0.0930783352625716	0.8311842782514104	0.9995181177976584	0.8726782816140833	0.9228563632214272	0.7786338427202231
CDKL5	1.8495535708092297	3.36612473258418	-0.7972023604670421	0.0580970703762567	0.4282888923423449	-0.358711205650955	-1.46544817801494	1.70229890581925	-1.8472250575787903	0.0967431249118084	0.8238237261711401	-0.7933404471042059	-0.649532020880667	0.119062403120454	0.0759061050007298	0.923537620853467	0.4197734761700921	0.4332743116098929	0.528702670398343	0.5560951157129629	0.9995181177976584	0.7918153674635221	0.9155432439933548	0.9270114657778324
CDK11A	5.4219282887733495	4.71035068612525	-0.268343932129568	-0.1372501320322119	-0.599825288132412	0.4318339920624439	0.9703560571119648	4.5133977418532405	-1.1899534529084	-0.433758786982214	-2.12472505130362	1.74684721381261	0.8084239131039459	0.0006607896509292	0.2495042847466199	0.667416691889624	0.0504736585145465	0.0904468735239601	0.43175180865984	0.7275628441183565	0.9995181177976584	0.4578549624899874	0.7749654004184798	0.9060025165722144
NADK	4.57336702304603	3.6952206242694	0.340553375677167	-0.1248577152069619	0.133087850675601	0.133099618190548	0.939432954416039	2.65550341361423	1.3194679569275	-0.378625440637996	0.398843069333841	0.504127310335475	0.60877075796059	0.0150472312138989	0.196096113689056	0.707561386035494	0.692578088929763	0.617583616621416	0.548454540621265	0.6976608749423796	0.9995181177976584	0.9118723170530348	0.9498494950271248	0.9302353118222751
DLEC1	1.7838505778897602	3.15015216294682	0.320483914269733	-0.571540318732328	0.402124666733435	-0.541574599629348	-1.34218141668947	1.3661426291698402	0.9621652073791228	-1.27817438329906	0.996810435540429	-1.6449427558776	-0.551760584316093	0.183013542083831	0.3433663010591789	0.2109471053784369	0.326643615338612	0.110291715313955	0.584830268095668	0.7893058164948292	0.9995181177976584	0.7401993088691875	0.7870813248340935	0.9359935383481828
CYTH3	3.0625486405966096	3.6497496546948303	0.2571106045207569	-0.0102257777808355	0.172095323179042	-0.638559350360534	-0.477745270207841	3.10866381204575	0.989389130684791	-0.0274932407008549	0.5176808663013021	-2.2563489830139503	-0.354010593727317	0.0084650780208079	0.331700860535871	0.978237909958882	0.6114703501873578	0.0309931344445067	0.7280869032860909	0.7820688608871078	0.9995181177976584	0.8760393290517372	0.7145092313365872	0.9617771912060952
ADAM22	1.70754027706149	1.4629467465517	0.007571956591168	0.466370159584678	0.82424592482622	-0.113058865231943	-0.7327655705002449	0.474303908657235	0.0155955496543075	0.747611684982852	1.45630352656452	-0.241485291473336	-0.214003794714064	0.6411956145478149	0.9876514649641028	0.460406901385331	0.154925001145774	0.81076804889985	0.832689572026979	0.9969635588303756	0.9995181177976584	0.6189922687509063	0.9723108351399968	0.9724735129933728
SYPL1	4.80948976939938	4.83727760885117	0.0294595136838955	0.4657205099659339	-0.177017577597174	-0.307692089808409	-0.247704535558471	2.31269254470974	0.0769615652036791	0.967239024743317	-0.36778283740577	-0.7886918310810459	-0.106313067892681	0.0321222770927269	0.939119681916916	0.34093968132809	0.71538788063558	0.43605954779177	0.916277840490536	0.9869449948693146	0.9995181177976584	0.9217382719820584	0.9160889069428688	0.9845428612100718
CYB561	2.96039942059399	0.0292962596362284	1.02446967442628	0.5120421082089529	0.351803473130612	-0.505121157616777	2.56701234855666	0.0173423647479515	3.30760411903068	1.25507265728691	0.8624471146564251	-1.5933385993731102	1.3799742947718	0.986332503160685	0.0022863107672065	0.219277992636185	0.3947142606316989	0.1210972452126019	0.179386528059506	0.237545767443203	0.9995181177976584	0.7796785273273118	0.7921559701454267	0.8347516119411864
SPAG9	5.2229654264	7.0851284014021205	-0.19510171802653	0.3053871726326509	0.512528809961523	0.0821942667597976	-2.3437084579849	5.61828270307168	-0.7989956552447809	0.964738459350058	1.63297775552134	0.3257271243365	-1.65559084003636	3.59276458374647e-05	0.430100395636785	0.342217908762843	0.112006904803422	0.746744600984765	0.113216264073973	0.8370229450259046	0.9995181177976584	0.5689223151627667	0.9668601459013366	0.7956523007242529
AASS	1.77734709820178	2.49068744002761	0.1886446016492199	0.6198948888261989	0.526015652456552	-0.811132256537261	-1.24230191615974	1.11120506080374	0.429114297274021	1.02378230698612	0.953895741476456	-1.80426318693658	-0.491182103763101	0.289500103309001	0.6707055604357889	0.3139022787339989	0.347484966589697	0.0805283355846044	0.631167089334377	0.9201994703744534	0.9995181177976584	0.7533410708250068	0.7652032914031565	0.948836089354425
SS18L2	6.4375019683906	6.5444636278964605	0.2249142017927629	0.0914041127190164	-0.202534832424653	-0.0377650475274184	-0.0864166638473151	7.2409432879498	1.12971161930397	0.325481684822825	-0.809009765148255	-0.17437020576545	-0.0828022105482413	2.5947006332166e-05	0.26920939366714	0.746972733287652	0.4282917601429279	0.8626497093718121	0.935323722154817	0.7413151321382003	0.9995181177976584	0.7952663269196315	0.9807174200056812	0.988128884132634
MPND	2.95308168046831	3.62674765787896	-0.035574914315315	-0.0117774678229155	1.16394509227014	0.124792140683657	-1.03825288825257	1.8703281013185504	-0.0985094895168247	-0.0248769224073092	2.53032437712435	0.342289989018032	-0.482307671215226	0.0761331848476314	0.922123928362818	0.980315239336057	0.0163590481639441	0.7344062713798509	0.633874482407916	0.9840316724073516	0.9995181177976584	0.3425850800496249	0.9659564249042208	0.9493972684979184
MGST1	3.5895643206738	3.04764568812351	-0.250235429153552	0.989785910184937	-1.0165309295091898	-1.05427672067153	1.020613335586	1.13343351776204	-0.5281060530543851	1.67202440965832	-1.7031083281857602	-2.1869433071566298	0.342232671639774	0.270773107504015	0.6009593376300351	0.104698593364475	0.0980774300684839	0.0362184023725885	0.7351845242024491	0.8992357367272237	0.921992914162856	0.5464755950278212	0.7237941700670864	0.9617771912060952
CRY1	5.05167328841145	2.43026834061543	-0.1180374371306069	-0.1748541350319159	0.59921629358538	0.139004954591502	2.76827491624921	1.77583241143005	-0.420892690676913	-0.4645705533976471	1.8009586941254898	0.476483926340964	1.79092977503175	0.108219369465871	0.6789314498924139	0.6455585795485179	0.1034187885568669	0.636967771479683	0.101893038290453	0.922106400188012	0.9995181177976584	0.5561852552053516	0.9547766248282232	0.7859583704225739
NFIX	1.60136646537475	3.27748780912796	-0.203516484090756	0.17157092976233	-0.0208471113963882	0.253699399863209	-2.34829532369714	1.10325958022336	-0.476077525133708	0.310864307606965	-0.0419305952954334	0.6165236405966751	-0.7250353738963421	0.280454786404024	0.63726110231261	0.758042503604844	0.966822505905806	0.542146955617109	0.474021110006055	0.9116171145247226	0.9995181177976584	0.992453658760568	0.9385610189459256	0.9142931022337204
ST3GAL1	6.15138036560305	6.21146322037066	0.259893307144676	0.213587507617306	-0.276605717151773	0.205657554392411	-0.48705493891677	5.74881269867392	1.3331703518324498	0.8610730418588101	-1.14345774601207	1.04886439258874	-0.407085263329664	7.861736858300549e-06	0.191613281116336	0.3958371942035529	0.261158464406636	0.302149055815145	0.6872267238288461	0.6935524688521115	0.9995181177976584	0.7005778376922647	0.8954388605221605	0.957568670403668
IL32	9.57606862290183	8.96252087880749	-0.3187017956869279	0.374451941148046	0.108620517224032	0.4001775952710979	0.1286126161911169	5.2776253635559005	-0.9008217042826672	0.757947040936841	0.261410657008208	1.11072894530039	0.066509415033284	0.0019971496639893	0.3751029207137379	0.454158835595671	0.7961787625233291	0.2748174191489489	0.94893847482906	0.8034948911477228	0.9995181177976584	0.9453863213474896	0.883244754446999	0.9914992987927764
PKD1	3.13976559128299	3.83512812331473	0.299747329341517	-0.5849174470570121	0.191855079334886	-0.137248098641506	-0.378846203939328	2.80267130478131	0.977228013462304	-1.2929838404695	0.5118589219235	-0.407367222072027	-0.239792263091958	0.0084188089208162	0.335566195002305	0.204995816199063	0.612158305790785	0.686368884383723	0.811974563473081	0.7841717556019188	0.9972626748410132	0.876415619823676	0.9615925023914014	0.9694861022275244
MED24	4.49221889959635	4.60769580179687	0.130726637405159	-0.0159451179258572	0.195581855096636	0.0079702472971402	-0.1182752408171619	4.13353596785923	0.56867960950465	-0.0512171748123987	0.6520786297545921	0.0327095622677801	-0.0936373427023729	0.0011374861709884	0.57371247659786	0.9594831460189408	0.5193722840199461	0.974103703785937	0.9265222688615922	0.8889813500973491	0.9995181177976584	0.8349939586526883	0.9966512967753768	0.9859513503895994
RHOBTB2	2.8250463330988103	3.12480152221659	0.168793223788307	-0.450550954819789	0.0377933258339389	-0.130447238735473	0.0523124763737036	2.26963006225468	0.545148639734504	-0.985215601680746	0.0995869461832069	-0.381500235735123	0.0328874183589911	0.0298907466684084	0.589317125670208	0.331686972838758	0.921274789633838	0.7052775420048291	0.9739624819128612	0.8945754379111666	0.9995181177976584	0.9790821298807608	0.96399354614397	0.9979694575041655
HEATR5B	3.70115463024408	4.764856890030259	0.314497696067939	-0.267507493460186	0.391455264943543	0.292967286004158	-1.54581487098507	4.03480130206856	1.50840810125034	-0.9768151175446508	1.47119768575684	1.40182806915569	-1.20452836026304	0.0004083530050187	0.141076621042466	0.336299191284038	0.150939742030183	0.1707724446415019	0.237445184361643	0.6551198001690259	0.9995181177976584	0.6139240776125628	0.8297376390131076	0.8452729585472476
SEC62	7.33539517799044	7.197056618239849	-0.0677807982381089	0.0950256715937419	-0.138251118915043	0.0842811101856459	0.202506518028065	7.41584130518842	-0.3582151618109129	0.378449945130161	-0.5942345294650729	0.433583793744977	0.184708751515376	4.45288570399381e-06	0.7225283454608481	0.707651103340145	0.556511001633443	0.66745684052024	0.8558592132981451	0.9344833506800082	0.9995181177976584	0.8569674386424471	0.9603293044250208	0.9755876238822622
RPS20	9.742009323785052	10.1289673315567	0.273720368429058	-0.0630137752168303	-0.151090789130025	-0.141225379491985	0.277886064555633	7.91387354945041	1.4910160801031798	-0.2686255523113189	-0.6647129230364439	-0.782578055275921	0.221728311086763	5.881807939909849e-08	0.146114803185441	0.7900478806882629	0.511235046123491	0.439954351426336	0.8259294921973559	0.6632024326669577	0.9995181177976584	0.8309333653570189	0.9178005284286508	0.9714414232808324
CSDE1	7.29082387537086	6.6841458352947	0.2202944595226	-0.0089948065730343	-0.138166492093039	-0.0839284103002867	0.688222873292181	16.2895170893004	2.36368617076028	-0.0665401979926822	-1.26436266262946	-0.826458217281509	1.45371035667935	2.4313982279097698e-17	0.0241352659217585	0.947349261702104	0.214957338743262	0.414480012178568	0.155471586334694	0.4543066252063625	0.9995181177976584	0.6663751981988935	0.9092579106562568	0.831292306552798
UBE3C	4.06058704992906	4.612192156551901	-0.1409815018465889	0.420140155299647	-0.0229520054562985	0.0711913718705265	-0.955764196186617	4.05159054612228	-0.551467073839482	1.1009610761088602	-0.0722908883718174	0.2487645769164489	-0.721459957230768	0.0002905518254588	0.5850286574340551	0.278879630878113	0.942806793759696	0.805084625501399	0.475707499730631	0.8933132932918126	0.9995181177976584	0.9859479994963106	0.9723108351399968	0.9142931022337204
REV3L	4.68340587414627	5.960753614590679	-0.480789747228262	0.0910386885015351	0.422891657715446	0.170530069477009	-1.39740899678509	4.6100145740785	-1.88784135491434	0.273740472617201	1.30160193946117	0.645093226042359	-0.964570005668168	0.0003576332218756	0.0681297395483223	0.786172559629083	0.20206612028345	0.523498463937202	0.346762995302025	0.540665019111333	0.9995181177976584	0.6558260418813597	0.9324675579824104	0.885313271061017
TENM1	2.09201917311696	6.49460773580122	-0.2797208898214069	-0.68554307052419	0.6031390873145811	-0.0070601001941279	-4.70782345803128	2.4406847542154	-0.5768223898555389	-1.05309821121108	1.01582981450763	-0.0146317586509275	-1.59082875172258	0.0240889653594684	0.567973843884311	0.300495269636107	0.317137150421116	0.988418971951572	0.124738493085087	0.8873064496756404	0.9995181177976584	0.736215495269748	0.9983683308852012	0.8096852724587584
FAM76A	3.7535868375385695	4.97832546567448	-0.167640385981362	-0.240263623519761	-0.270882836338489	-0.2289944347409139	-0.699615954036678	3.77779466303953	-0.581533635445025	-0.5925900849003461	-0.727814331796484	-0.726846798478754	-0.462632917782407	0.0023156270669256	0.566144174821374	0.557659501719099	0.4748719290785779	0.472503823570615	0.6499492293386651	0.887264905750031	0.9995181177976584	0.8140968238928594	0.9227883874555456	0.9523489990004456
TRAF3IP3	7.80046357057346	7.97288340873595	0.315164545160947	-0.3264172927240319	0.0160822214503974	0.192437555235086	-0.1016789382545989	8.24555951118616	1.7576849267559698	-1.37772937178027	0.0729822853156888	1.06345114451911	-0.0937242937415431	5.37255835181117e-07	0.0881207425445641	0.178090884746613	0.9422636051246248	0.295507928384575	0.92639411142913	0.5756060814715279	0.9872520580571056	0.9856357530242396	0.8911365918407038	0.9859513503895994
VTA1	4.72276388423843	3.6558437012963294	-0.2385284554171539	-0.288090374514536	-0.35693866699492	0.1154266584785009	1.48491735024869	2.11588363695774	-0.726172013249241	-0.7052089763768579	-0.8818276772043779	0.347792958760028	0.7687804955767809	0.0672270440479372	0.473456934838567	0.486434212147901	0.384807836070077	0.7302330382769481	0.460794584575039	0.8543688246603935	0.9995181177976584	0.7739977363218534	0.9659564249042208	0.9130547708585302
BAZ1B	5.7934626759100105	7.56048824024283	-0.2992099325023239	0.19394946484772	-0.0320942733830384	0.200363564462665	-2.10813182694453	6.373002722558531	-1.09045728038889	0.47618981617316	-0.0947471086567984	0.6502489362611801	-1.51683421998129	3.231984296138081e-07	0.283410333042157	0.637076888479801	0.925088685227428	0.520033042022411	0.1388306522516619	0.7508184513273789	0.9995181177976584	0.9807748674457142	0.9324675579824104	0.8257177722979375
RANBP9	3.74834957054058	4.32667712099364	-0.171310969500479	-0.196634047300112	-0.469442945522378	-0.185492167890403	-0.15680166792883	3.1284280699582405	-0.558954641398879	-0.4322341635271439	-1.2116714411603502	-0.534085610713047	-0.0978172954473429	0.0036605407497608	0.579966395491395	0.6683826444536259	0.234243202725357	0.596862177893015	0.922669097580138	0.8911810470605563	0.9995181177976584	0.6819361804794711	0.949297126738956	0.9859027501927948
ETV7	1.57333681118065	1.3837946821543898	-0.629658328720984	0.966619401512941	0.103251107778315	0.535547100446423	-1.11563591716214	0.4430499587805179	-1.3075028064406298	1.56698889948596	0.190990169925065	1.16616369673397	-0.322645116739981	0.662524413920412	0.200152438809601	0.127400574826179	0.849744657149577	0.252488934626356	0.7498547748684271	0.7009132393208305	0.9419362880234398	0.9610375738451796	0.8757886132629545	0.9635075655204408
SPRTN	4.85139427904533	3.81978163860322	-0.0021941619503464	-0.145088991632496	-0.432973446569012	-0.147775691906327	1.71408284167929	3.26301808660176	-0.0095412067582899	-0.489772936967056	-1.44110698180329	-0.612760479390608	1.30751992261507	0.0042301730922082	0.9924456665506348	0.627739134099172	0.159005004491459	0.5442626913334939	0.204534724293288	0.9979341429108692	0.9995181177976584	0.6238424574286473	0.9385610189459256	0.8452729585472476
METTL13	3.95171682841016	3.31018090130409	0.376931011620865	0.1115626677547469	-0.510278229107119	-0.14906379965281	0.7031623911086949	2.42652638685053	1.25901073233824	0.253798109693816	-1.34855375012876	-0.448574276170385	0.445570138207618	0.0208705622915363	0.216859919466793	0.801226203324908	0.186663262354011	0.656670528573719	0.658817310203047	0.7136531712020978	0.9995181177976584	0.6463453608033904	0.957859879895095	0.9531328428645132
DYRK4	4.09969417027265	2.95999790012326	0.317623825071083	0.109227050594369	0.177641200324354	-0.338791592291532	1.30746491943489	2.89752327358699	1.41448028175343	0.3322575684635919	0.6515945736504101	-1.38140766540833	1.11021597188118	0.0066331249809704	0.166587468282885	0.7417960956992491	0.519175236704234	0.176436107831594	0.2749305366214989	0.6741227381794476	0.9995181177976584	0.8349939586526883	0.8335712790331787	0.8658910686128193
ZNF207	7.16050279216739	7.37390481608028	-0.0663746622860617	-0.0163895099874675	0.0875578115770467	-0.0828481233533604	0.0144219615890841	7.90683014053619	-0.41409348432201	-0.0823490471614451	0.444006031888671	-0.520450994172162	0.0141524975089416	2.6669207590640695e-08	0.6815160042903822	0.934908201207758	0.660040758180229	0.606439126631283	0.988800869761352	0.9225716921279198	0.9995181177976584	0.895407497711252	0.949297126738956	0.9979694575041655
UQCRC1	6.45988815549603	5.8228892796724105	0.3610160355022639	0.138062048803615	0.0298784801889809	-0.0414517567261606	0.258090904162953	6.408749302698231	2.4458190913505	0.752710163260068	0.167970556731023	-0.2895430661573969	0.26235796833692	7.078570703061009e-07	0.0201088389441615	0.457409386171154	0.867680661322602	0.774103252562246	0.7947349035093281	0.4389997385091718	0.9995181177976584	0.9658664334272856	0.9701852122110468	0.9683145945142384
STARD3NL	6.76469499846253	5.31397326639406	0.271445126761512	-0.160830179540436	-0.233260143293903	-0.3467703260717869	2.02115975028661	5.20673363570636	1.1908882502499298	-0.4912560548965189	-0.857515382251275	-1.3896904600627602	1.71682742218918	1.00258262145089e-05	0.242193280143577	0.6264968470357329	0.397345255376674	0.173927936645729	0.0953844409658934	0.724678122773189	0.9995181177976584	0.7801139423117376	0.8310297308970963	0.7832752133521508
CD9	4.36711363141924	4.61033577952616	0.0652092692689682	0.101153963835836	-0.7423742392737549	-0.606016923482629	0.63010370339086	2.38358223315161	0.171175492723555	0.199544236520392	-1.4408969912246998	-1.4716922908461398	0.30237145471659	0.0251491454176447	0.865135297235962	0.8431993028254391	0.159501631167004	0.151119578887063	0.764305018556508	0.9706891400838886	0.9995181177976584	0.6246411368080859	0.8176671448569058	0.9654844868909626
NCAPD2	3.94918014531988	2.95227000903817	-0.3816496701400569	-0.285222935777991	0.995150830844669	0.112547670448499	1.10671754025566	1.5060273255356398	-0.915277976835323	-0.481070920327236	2.08672213187624	0.251744176089558	0.497053503098067	0.141573361166831	0.366685776595695	0.633640579399307	0.0447171166089117	0.80280002647036	0.622446835703728	0.7993429223322722	0.9995181177976584	0.4423904395783939	0.97178573793612	0.9478457934778256
IFFO1	4.55312505000542	2.75285904228041	0.297382265107176	-0.43121322539032	-0.300707609902742	-0.158292571025221	2.42026557144316	1.87712204953286	1.0305209844412702	-1.16276846594343	-0.820302483871935	-0.5346917545926331	1.47372361209539	0.0848829156589765	0.310912878121846	0.254029127998994	0.4192299294380989	0.596447623895142	0.1625289628970249	0.7711165465674265	0.9995181177976584	0.7918153674635221	0.949297126738956	0.8331088598578719
GIPR	2.41841443326938	5.70392835713164	0.53322162697121	-1.11474813777076	0.19387682161494	-0.154987680575871	-3.13658448223961	3.2113268504013104	1.40650645776656	-2.0988426773321	0.3887648383626649	-0.383951300114176	-1.5521641962673602	0.0077672663843212	0.16999237936623	0.0441193280264797	0.7004967166766191	0.7035022676258579	0.141847562866575	0.6764145938629197	0.8425284075351702	0.91576932421839	0.96399354614397	0.8257177722979375
PHF7	3.1315809177374	3.98940826726787	-0.640527584340965	0.210903831213363	0.6840485592843841	-0.4730204202809071	-0.8596623810254399	2.44230782415928	-2.05133810747672	0.52136990068954	1.77936238159338	-1.50367844948013	-0.470614396996789	0.0265239246094624	0.0484126190837571	0.605794747790068	0.0845463084988504	0.142373832879758	0.643386993539905	0.5055176429107043	0.9995181177976584	0.5257891908680152	0.8105386210159283	0.95077405518126
NISCH	4.36559237996532	5.62919664190005	-0.20499320917365	-0.22432820194807	0.531848369630658	0.123646802434225	-1.1841278487925602	4.356327715553561	-0.830912353182559	-0.727394480669889	1.66864249785769	0.495640766598844	-0.831788898068907	0.0002174630968069	0.4119955191500529	0.4724815155401849	0.104693621810852	0.6235449380606259	0.412492341044709	0.826799642715672	0.9995181177976584	0.5579448017540405	0.951438925605526	0.9025152960153576
STAB1	1.4991938705527	-0.586157427124871	0.3898251182042659	0.0094269289415009	0.3853576516818139	-0.8512795862788659	2.32553608676938	-0.16851125670262	0.7365159191511209	0.0143923616043811	0.61283675938622	-1.68452194224838	0.6050819975450171	0.8679421700779221	0.4666857328449521	0.988610526027298	0.544275983666529	0.1021019417541549	0.55121379675909	0.8512542369222805	0.9995181177976584	0.8491392128773456	0.7864375670123263	0.931527099021829
FUZ	3.5312178991175003	3.94153384979427	-0.141590800593913	-0.118174473531329	0.0747010061807321	-0.0279479045414854	-0.314751169678812	3.16555683013719	-0.5209630212489571	-0.306625183634618	0.2181710167241519	-0.0946109876516634	-0.220176610556874	0.0082192139460308	0.607295707150119	0.7611400642061509	0.8300423036599579	0.9252029253166992	0.828826861939532	0.9020427827011138	0.9995181177976584	0.9546535354609802	0.9886031149416044	0.9721672821383524
IDS	7.09661821408123	8.6846080390396	-0.0044382028431551	-0.0326600278535443	0.227442281686154	0.102448848469155	-1.78957780475573	8.7936627240959	-0.0237306298601675	-0.132712140685781	0.979512168505087	0.5360788171820821	-1.6096433960652	2.0089437659340803e-05	0.98121489435879	0.8953528256881059	0.334535506609031	0.595744373683057	0.137453525859331	0.9958743189830964	0.9995181177976584	0.7463235794400166	0.9491988964197572	0.8257177722979375
ZNF200	3.81638369303602	4.52365402293312	-0.221061146855897	0.932023879354081	0.001308874433283	0.134429558913174	-1.53872977143394	3.68745842334819	-0.795705371934195	2.2289204910227403	0.0038110977444743	0.42800822394369	-1.07423780387436	0.000809226703456	0.4318900015528879	0.0327441529211476	0.996982137427394	0.671425620506469	0.2905084276544339	0.8379037908084752	0.8398086258935143	0.9998774067080802	0.9603293044250208	0.8715957776072365
CD4	1.6923646645921	2.03922891467026	-0.97197255281455	0.9115124639915	0.455801077426484	-0.118783854442483	-0.8924229393432971	0.871415894965775	-1.89751822043832	1.27008648959219	0.7482710882025171	-0.220896772969973	-0.333197284820012	0.427391430679887	0.0720124893914548	0.2136851548164549	0.467920916254275	0.826549304106338	0.751826671075465	0.548928958463516	0.9995181177976584	0.810844317949244	0.9744645941111372	0.9635075655204408
LRRC23	3.7427955722249	4.5264989275733	-0.5024927769087729	0.634387127044141	0.514233181106898	-0.0129687727606973	-1.44073303694569	2.5460323177555297	-1.4230390559448098	1.3427977801427902	1.17893997652231	-0.0356601239388469	-0.7166823867758121	0.0247909579626692	0.164751561611169	0.189011011151107	0.247623962906683	0.971770593107852	0.484750497487927	0.6736825108445501	0.9915162512894686	0.6901393264690453	0.9961911590556672	0.9163734918073868
SCMH1	2.58084569287752	4.9794630432212506	-0.2607444978040419	0.373680795865322	1.73823519108292	-0.0851755944196998	-3.52427928934901	3.02174006875112	-0.6994213119914799	0.695950982780824	3.9374142043971903	-0.213102876516064	-1.8568750542830903	0.012970576020151	0.4906481156990809	0.49147649398659	0.0019640318274852	0.8325578462655508	0.0893100305826169	0.8612114285212147	0.9995181177976584	0.2023326750039477	0.9750168391981168	0.7738878959899349
FYN	7.54419194514343	7.342898041122191	0.303476221728348	0.24030204742029	-0.13399996208427	0.226316385859104	0.0315692568904706	4.84420929305086	1.1605135843598	0.6999644710100411	-0.411390876940082	0.863236531071375	0.0189013495701198	6.583093504962471e-05	0.254218470297546	0.489234150616026	0.683501733875349	0.394577396794464	0.985054133758318	0.7332085456260669	0.9995181177976584	0.9071291796516546	0.9079015849874156	0.9979694575041655
HIVEP2	3.09890170481261	5.72384552104676	0.258159392716823	-0.7727308418650791	0.422477404116365	-0.330626943929322	-2.39492757248231	5.15029181781327	1.0053967738866	-2.00495703989399	1.33191595077143	-1.15378492990133	-1.85327128298733	1.18432927603284e-05	0.3220214225105809	0.0532275012280544	0.192014328928522	0.256876444726851	0.0728027908811589	0.7773805563186889	0.8714529298455809	0.6469852833873742	0.8794854092163912	0.7674800293168099
TCEB3	4.318215098910939	4.085686684678279	0.209227887418149	0.5860655891590849	-0.373607128860815	0.186901285886323	-0.1530216264455269	3.92248373351055	0.934131737880861	1.86803407463481	-1.28139644610726	0.770812731305371	-0.127994864653346	0.002193534960436	0.358628466304101	0.0711853508834241	0.2133771954671119	0.4463536124565109	0.899878389478672	0.7950063194164515	0.8955550846076903	0.6646938147471637	0.9187297116237992	0.9839889346224496
LYPLA2	5.88534128164858	4.11306557224522	0.264530798228201	-0.0165801238511762	-0.4505397560967549	0.0798112150720653	1.92700759583965	4.21836116410845	1.55896342850716	-0.0792272106436351	-2.15373004276353	0.470389286073038	1.78956431416558	0.0005891848502268	0.12858392099749	0.9373968315873672	0.0388480861727218	0.641380517276687	0.0880597461344769	0.6384037249059535	0.9995181177976584	0.4217012620189045	0.9554952347655784	0.7738878959899349
CLCN6	2.7627347162266203	2.85924922070732	-0.0856423197929544	-0.547211882133289	0.456292875525063	-0.586866571475823	0.559250624718251	1.99345601099006	-0.283726654286118	-1.32232816887848	1.18311316727373	-1.84158886993143	0.3434351726973189	0.0721922253604622	0.7786560297896309	0.195731166316867	0.248437857792558	0.0745419682313437	0.7367227010660641	0.9499679404776148	0.9931066939460372	0.6913539666322727	0.7605292400375104	0.9617771912060952
BTBD7	4.30635003334418	4.477759350040981	0.214142689101689	-0.317880672220197	0.596395756466344	-0.148945354120874	0.0083142835452552	2.6302592416633304	0.6308565708957671	-0.701567114781827	1.33349297797294	-0.418092523648301	0.0043546427740694	0.0179414690556052	0.53256181682319	0.488258179480905	0.191638231595484	0.678627766462539	0.996567693097412	0.8790107498670892	0.9995181177976584	0.6467305319038803	0.9608682214739798	0.9988200425669184
APBA3	4.02183209828353	2.65356076876293	0.292514320194612	-0.528023659404782	-0.146128151810149	-0.475362481919568	2.16149496813975	2.15190777492341	1.4417117368076298	-2.14569534960054	-0.5620091355334611	-2.33990052836426	1.61570627706936	0.0427704394876017	0.159137586309761	0.0404873499068072	0.5780940608934461	0.0259769814482481	0.11759698260614	0.6688604661806408	0.8425284075351702	0.8620508793655296	0.698452894563491	0.8001304457489976
MKS1	2.6916648097133	1.86964360380154	0.3707197285253479	0.478459107805289	0.141562108026701	-0.272774277749143	0.4427535479442979	1.11853773988158	1.17407206569594	1.1463578655974098	0.348919543229808	-0.844637343850999	0.237822740968894	0.280942436435936	0.248798680672527	0.2608967506877	0.7293662706781079	0.404722565829244	0.814513398908148	0.7275628441183565	0.9995181177976584	0.9270021907684258	0.9079015849874156	0.9694861022275244
ABHD5	4.06149534792153	1.4974305090745903	-0.109768322323591	-0.485412157053934	-1.27574566062735	0.214233898202078	3.58741400837655	1.09283418523801	-0.386762995302567	-1.19772353652194	-3.45887341879401	0.678408560694058	2.2898303370275497	0.282380541018792	0.701414543277327	0.2395569831001719	0.0015160108249921	0.50224263703123	0.0285595562476374	0.9288089764464892	0.9995181177976584	0.1916896356443159	0.9295970922509234	0.6875104849212783
AKAP8L	5.17651023475256	5.36524580997874	0.252408477959681	-0.141693209774678	0.0458174962445421	-0.225755933322936	0.0555706429077729	4.11107720848862	0.953316492389001	-0.404806843237023	0.133771563978994	-0.8129453545149109	0.0377057561804079	0.000817680070851	0.34763704132408	0.6883765521258871	0.8944434624970959	0.422090255663854	0.970314018202727	0.791107286778303	0.9995181177976584	0.9726052661507364	0.9121095232546624	0.9975024961385648
MBTD1	3.22706390541625	5.47187810984416	-0.190263145905453	-0.159618231632504	-0.787106399407565	-0.2798471983779289	-1.78764504919957	4.13220463608719	-0.6457378025869711	-0.378091066589298	-2.0267694800648	-0.8568368684411959	-1.1694902862533	0.0019479699395966	0.524801026371218	0.707912091196877	0.0561188037268179	0.397770057772274	0.262743657769854	0.8762310459042953	0.9995181177976584	0.4733672146504407	0.9079015849874156	0.8549464786479364
UTP18	5.040857423623041	4.47203848576489	-0.0605933294812534	0.411277169626475	-0.355281339030689	-0.0932342430637392	0.573780716975999	3.85306333968534	-0.232662499141081	1.0708526605179	-1.08062532380799	-0.3194801440598089	0.424049404959384	0.0005095658279731	0.8174604966635419	0.2920055115207819	0.287698270511363	0.751376227871938	0.6742813723722951	0.9590171345239618	0.9995181177976584	0.7156459502090662	0.967538168950094	0.9541181288448884
RNF216	5.36569500246205	6.62114757745049	-0.10053922687652	0.0885759226452246	-0.359135170353299	0.0872181828612774	-1.3307405925811102	7.41489668352683	-0.4905792005658571	0.29120463444144	-1.38097006629384	0.376225216873302	-1.27085967052479	1.61213323555129e-08	0.6269704596345911	0.7727173843453091	0.17656940058495	0.709157531169918	0.212664631109497	0.9078185692612816	0.9995181177976584	0.6392897721739809	0.96399354614397	0.8452729585472476
TTC19	5.82984279420272	6.80537055920153	-0.0927768279609344	0.22686828131822	0.903119715159515	0.0167631626677757	-1.19801068412555	5.55993082688099	-0.4188212297277789	0.816580038461025	3.16924213932448	0.0744771913605804	-0.902682003965585	7.374245445250099e-06	0.67808779958937	0.4205158866619389	0.0033615179045562	0.94110573187476	0.3734539359231471	0.922106400188012	0.9995181177976584	0.2334932998423236	0.9915493198891804	0.8930041892394784
PTBP1	6.58642199903278	6.8091694075013205	-0.143232889749399	-0.0045330894515997	-0.07947796576427	0.0985052445881548	-0.247615198492285	7.03423539375174	-0.9346531733315822	-0.0243750737832623	-0.431831901827611	0.6604874230193439	-0.2394239567108389	1.6336194787003801e-07	0.357096759568715	0.9807171628828648	0.6689005224993871	0.5139751728094211	0.812272493172259	0.7944819181771567	0.9995181177976584	0.9000202481426077	0.9323894741068232	0.9694861022275244
LARS2	2.32698475288582	3.4613175407206698	-0.54551262033993	0.8072590577309829	-0.214437835212724	-0.284100147294511	-1.65963376722969	1.70049226581756	-1.3848356689602102	1.55458141830399	-0.446544300622975	-0.709904249748476	-0.7240959254334491	0.110381886368658	0.175698703541207	0.130123182887028	0.6581486720679139	0.4828630231564829	0.4789253289989079	0.6818182181590525	0.9468059936844492	0.8943817717732254	0.9234521915401012	0.9150721926878912
PIK3C2A	4.57316921624528	6.55165329909112	-0.1327871146374969	-0.739518942894499	-0.319973065060664	0.1914665985032499	-1.568212318328	5.63445006418169	-0.53848199409578	-2.2221088932481297	-1.00526600297864	0.727797839579924	-1.18507974832462	0.0001140358337172	0.594534690474543	0.0337114547189398	0.324123597199367	0.471871724621186	0.254808619246097	0.8964771957001119	0.8398086258935143	0.738900041765167	0.9227883874555456	0.8511100788356503
PLAUR	3.67318706295086	2.65897678821131	-0.350556170973104	0.5286955916260521	-0.7914022111719179	-0.3771989688839379	1.60749200525892	1.20446265935477	-0.834651074712187	1.01341106781816	-1.44442621411502	-0.8623311136593158	0.654266438260591	0.243834953138578	0.409977354355977	0.318777985728155	0.158051922940825	0.394799616888155	0.519660607239587	0.8245758059263273	0.9995181177976584	0.6231312561000435	0.9079015849874156	0.924168322538766
ANLN	1.63022936064649	5.29896244813217	-1.1896678444891002	0.376306880170032	2.17074452895521	-0.525850712081173	-4.50472811032321	1.7077742021605	-1.83237074620623	0.438041892671356	2.87574749848014	-0.8104686703522339	-1.27865147945456	0.122581354065429	0.0768678357033039	0.664292341334186	0.0083545159659326	0.42362270105784	0.230578225633096	0.5574157892291198	0.9995181177976584	0.2893423960862515	0.9121095232546624	0.8452729585472476
WIZ	2.44369874891581	4.93384133990339	0.435648447499599	-0.554469269993346	0.418597767631051	-0.389181063847159	-2.42063834039948	3.30786955053025	1.33613273843103	-1.19840887370686	0.985235263957638	-1.11212527433209	-1.41813454992176	0.0068352897787169	0.19206758762129	0.239762116780258	0.334840537308577	0.274121214069925	0.1779175681612819	0.6935524688521115	0.9995181177976584	0.7463436818610503	0.8832235262093211	0.8347516119411864
RABGAP1	4.05740976637722	4.10982174705581	-0.22246524058419	0.0959748983402599	0.3859724524260349	0.118236340965059	-0.3036211741281719	3.96200174029374	-0.970417537811764	0.284215817812237	1.3963047437043703	0.4647298720857639	-0.253447383487741	0.0003747297303551	0.3388977857766529	0.7780208154982579	0.171945094037778	0.645176762715672	0.801494887149187	0.7861169825187923	0.9995181177976584	0.6329203693906009	0.9556878526217124	0.9694861022275244
DCN	3.03758723234976	5.593923013156751	-0.2028265313881589	-0.181055852968788	-0.0485338274958655	-1.16907917708959	-1.47583210414625	2.19939360411191	-0.4246520052991629	-0.314927240931713	-0.0752712943553275	-2.4138617928441404	-0.5363430089008899	0.0370737879956541	0.673863939554883	0.754983160202827	0.940462986751728	0.0217915625080728	0.595510712038325	0.9214392555470664	0.9995181177976584	0.985413334642878	0.698452894563491	0.9398223250897608
QPCTL	1.86258696569618	1.22802819631772	-0.1714106835185409	0.508470077611626	-0.1568624654453259	-0.143204715061139	0.223061913229062	0.435602027687583	-0.3664512798065649	0.835267453532705	-0.285143052671887	-0.312356408694224	0.0712612005557632	0.6684823189904929	0.716371141901974	0.410050757740117	0.777346106427221	0.756843859179104	0.943884669626893	0.9329984941940545	0.9995181177976584	0.9408950669439872	0.967705344942302	0.9902342971167843
PPP5C	5.13930061158775	2.31629279227887	0.108099736660212	-0.091737559164969	-0.158756223351867	0.110491582556108	3.1021883533537298	1.70838208429143	0.4021262214100429	-0.262401763861028	-0.4795972168468669	0.39936075559973	2.03259998600585	0.111517189359794	0.690605082028076	0.7947496958958431	0.6356245980822459	0.692202906718499	0.060694443406935	0.9257986809275868	0.9995181177976584	0.8855802370317535	0.9617499901277942	0.7507566162385451
CEP68	3.14635711322534	4.586657056899861	-0.154214436811186	0.457579709428949	0.5686375137118779	-0.112941014970935	-2.04354779018326	3.5994185668750203	-0.5293682270839221	1.04761769847135	1.6252048520683997	-0.3464853862613761	-1.3780938441999298	0.0010321702545919	0.600093390620054	0.3024274753017539	0.11363299406989	0.731177600921604	0.1774474524799469	0.8991219924413897	0.9995181177976584	0.5697316864071859	0.9659564249042208	0.8347516119411864
MAP4K3	2.28922746159785	6.172766766458219	-0.5554116562177379	-0.5862739607917861	0.485282042933317	0.624972677324126	-4.35705934484854	3.52299311893865	-1.37276168343183	-0.967686851795002	1.00404853371494	1.37065351697726	-2.14210612221179	0.0012729586461119	0.179084244335313	0.3402398149782439	0.322661094787268	0.179734609859285	0.0396569173728598	0.6840276790119896	0.9995181177976584	0.7388977434541936	0.8360720936672339	0.7378752153047472
TYROBP	10.2982534611073	9.41645852876028	0.4102417205985549	-0.227686971155698	-0.435538865114945	-0.108164099060512	1.27324429253347	9.11307565883087	2.0661838342163	-0.844294711232887	-1.8365859761920904	-0.544129082981435	1.09131445117792	2.449343973494e-06	0.0469202880537482	0.404879820902002	0.0757155219010069	0.590090467808609	0.296630590183956	0.5054175957106642	0.9995181177976584	0.5147045441646902	0.9473161795202558	0.8746623556167589
TMEM159	3.4192402842579903	2.6010728632310296	0.0876055652262803	-0.148376723102882	-0.5333296384383239	-0.613210110619725	1.5515682474794	2.13226623533969	0.3633662979292171	-0.4689163490813479	-1.7002777570079	-2.42430886659846	1.1352729582153702	0.0506158322935941	0.7187725316145891	0.6424299530212351	0.0990176824476525	0.0209797649281608	0.271767577127366	0.9335081480707508	0.9995181177976584	0.5489296353771516	0.698452894563491	0.863199853319202
BRCA1	3.17842445420923	4.31974195373329	-0.7092250275682379	0.385513551402089	0.5597277371392789	0.1443214710146269	-1.5151428059080498	2.16325529637506	-1.5713361010552702	0.577106595483304	1.0424057266363	0.285396016019038	-0.655238591636751	0.0378628747307567	0.125644646005623	0.567783995046932	0.304800414970613	0.777124460328809	0.516856121520234	0.6340585677281927	0.9995181177976584	0.7270986553533976	0.9701852122110468	0.9237364970332717
ERCC1	5.60825472174217	3.794391193467189	0.560000515865683	0.189619061808609	-0.135598086334705	-0.138241686627203	1.76948123171478	4.067026783980819	2.73442592548114	0.6421173589569991	-0.5420560039294611	-0.6167517353014611	1.64166214299634	0.0002780504700432	0.0099716971063815	0.525232914095741	0.5914216847445799	0.541630464220417	0.110157687907592	0.3780273306640896	0.9995181177976584	0.8685219177564067	0.9385610189459256	0.7956523007242529
MBTPS2	2.81637024989797	3.81697123129243	-0.286591117711409	-0.3021107785765539	0.650532459123216	-0.430990699363052	-0.657174733648065	2.9306924017190497	-0.972048680511484	-0.698277232634722	1.84600911382652	-1.3208348902063	-0.437554455087655	0.0060975420445381	0.338097837909251	0.489895567088898	0.0738778688550432	0.1956431802585909	0.664559752638037	0.7859074389753675	0.9995181177976584	0.5105242776327712	0.8448942650077608	0.9541181288448884
PRICKLE3	2.08364703125888	1.07044537866497	-0.180520786404873	-0.388515445527599	-0.651270253808024	-0.576992026717151	1.8838226826715296	0.520434763381516	-0.575721852979353	-1.02489252659205	-1.76906675245526	-1.92994193620327	0.8371299204197891	0.607536333288869	0.568782368689197	0.313439760276327	0.0864821433428304	0.0627813514127916	0.409638343870515	0.8873064496756404	0.9995181177976584	0.5289596431764874	0.7478043965175092	0.9025152960153576
EXTL3	3.5309855935833	2.61756455464317	-0.099249924181842	0.2492135276905389	0.376000074376051	0.342328261176833	0.474660881527313	2.16735051631575	-0.377714939483347	0.645671326472799	1.20904488535677	1.18245952988708	0.341586237740084	0.0375239463534021	0.7080609747671959	0.522956851289914	0.235237120405951	0.2454734592101199	0.7348279762614309	0.9301456700338931	0.9995181177976584	0.6825681246225236	0.8723232543454383	0.9617771912060952
ELOVL5	6.029934467646759	3.92809118032521	0.2036131503817339	0.0119933002849175	0.4483504071405379	0.0121767513052041	2.12089225683536	3.2370702254938704	0.7830234164297021	0.0323970754860128	1.4735149899471298	0.0436107765106453	1.52747308840744	0.0027497730401832	0.43919687752957	0.974350553579867	0.150087917619807	0.965477482410764	0.136172554477299	0.8418467830224958	0.9995181177976584	0.6139240776125628	0.9951901962444876	0.8257177722979375
ALOX5	2.1312224582368	1.03806283933281	-0.337701748003622	0.529326191637881	-0.0693131444346937	-0.4821821598686789	1.4332862268079	0.471245603136414	-0.7475317960838679	0.8594991133444669	-0.121736198305007	-1.02812276727388	0.574816673248155	0.64597335021694	0.460503728843765	0.396618759002502	0.903945427959505	0.311419580213018	0.574429721371866	0.8493028306004529	0.9995181177976584	0.9746203949296944	0.897317188549648	0.9330843789304768
KDM5D	2.33691647836963	4.8724503268591	-3.8309156033872793	0.3921264332976459	1.14010214474446	0.505559181600412	-2.20195477590489	2.27709872856883	-10.0700720875146	0.8840366143697109	2.89302369604948	1.47076240969859	-0.929895588714891	0.0359359953053374	1.3595237052963099e-11	0.383682018394722	0.0068372060414305	0.1517618945864119	0.362701843371991	2.4013072988976536e-08	0.9995181177976584	0.2753590081310991	0.8186666948806273	0.8884821164212218
CALCOCO1	5.3959442064163605	5.3605687085094	0.3606858524565229	-0.151177270150893	-0.0654635766944696	0.278768841767849	-0.106999317929964	3.85276885679186	1.43539919271727	-0.469608282415056	-0.203234921608374	1.08144942708578	-0.0707768170708199	0.0006922027463076	0.160702002016273	0.6420115444292329	0.8402507630673741	0.2877927396302899	0.94402372825479	0.6689567221691418	0.9995181177976584	0.9591615483199546	0.8882356392704684	0.9902342971167843
UBR7	4.3581561846996095	3.133938269324	-0.1827406340908189	0.681964512202287	0.818186229704621	0.390350055364527	0.326164413615902	3.51022533548965	-0.9581467172366828	2.4511418393247	3.66860207446154	1.87257735712389	0.318539540449617	0.001318145922537	0.3449563567322339	0.019705344049604	0.0008526537045168	0.0700096677234284	0.7520830725317991	0.7897953571464689	0.8122168116788286	0.1576931351423584	0.75266161568731	0.9635075655204408
MAP4K5	5.11208168712721	4.54828609228712	-0.0565423258059454	-0.1404599310905289	0.115190308320253	-0.119758447114522	0.7151136823996329	3.27173222392699	-0.209066830004434	-0.407935784238601	0.340223837740551	-0.43463356321811	0.458480895301161	0.0048789455372853	0.835719737014222	0.6861105574290051	0.7359141130660771	0.6666792289439339	0.652042698340353	0.9626777664887476	0.9995181177976584	0.929233296023076	0.960185014207387	0.9523489990004456
EHD3	1.70399656649434	4.6123544891853	-0.1626424298225119	-0.461443091365375	0.223591048360857	0.173055749433218	-3.18763366387841	2.28049303397135	-0.3965430786528689	-0.8265803991357259	0.437936847010051	0.413765958899117	-1.39289975432487	0.0475498387628728	0.694509037699604	0.41492194624557	0.6646510266492521	0.681839316480086	0.190429087035957	0.9276125896206012	0.9995181177976584	0.8980160958902145	0.9615925023914014	0.8428403680033788
PSMC4	6.365317472913589	5.2293553010988	0.1717988651193469	-0.0560333496303569	-0.241200412180173	0.0661978123747694	1.35113006920644	6.4058157921345	1.02106664683357	-0.249072636242617	-1.15013683234229	0.374636111540104	1.45665993086813	5.57987892409948e-05	0.315662314097486	0.8049582779996041	0.26008473392234	0.71032927195953	0.169243161524921	0.7722046097424787	0.9995181177976584	0.7002206048431328	0.96399354614397	0.833114620526814
MAN2B2	4.25627441467562	4.675206146115	0.183331741911972	0.180688138955278	0.29241147159653	0.463366030961048	-1.16960843466128	3.44584182521607	0.642569529797686	0.460297851366171	0.8141555557804621	1.53369934659506	-0.756160428893915	0.005208129933606	0.5258350845847211	0.6485048135279781	0.4244543842524039	0.13463743286433	0.462254600007828	0.8763973545992051	0.9995181177976584	0.7938156819016077	0.8048911668274057	0.9142285644662728
SLC25A39	6.1092517643686906	4.5602835085073705	0.205653180673443	0.121289614801601	-0.0502715251214522	-0.1319975753689569	1.71969649657168	5.517167543435369	1.13311611910079	0.4646350973372879	-0.229960511728618	-0.6644267795208211	1.80336093018728	4.00729185178053e-06	0.2653311027383589	0.6452439351414859	0.819541979343712	0.51103361237498	0.0804689040153947	0.7399957113623197	0.9995181177976584	0.9521780050552424	0.9323894741068232	0.7704893917645648
MVP	5.9723608065808405	4.76811867485036	0.5878078786070029	-0.254540891874931	-0.30597248333103	0.159113348969179	1.32013493538025	4.465732960879	3.08718691360384	-1.06799318462631	-1.28165671266639	0.8282459174676429	1.11754941958864	0.0003263852263575	0.0040817301625825	0.294243408589625	0.209007888246394	0.413816405864629	0.276241815707153	0.2956395880671538	0.9995181177976584	0.6611597683795144	0.9092579106562568	0.8662069006855795
NUB1	6.150550342949	5.435668849429799	0.0233790755946393	-0.294166715531385	-0.0229100068645482	0.274468190109191	0.884532444907167	8.09027435708426	0.179254475887739	-1.7593560196146798	-0.141195808545612	2.05492351733537	1.17173445764972	5.852571606361279e-07	0.858856083098779	0.0883861462575867	0.8885815339989641	0.0480004478118522	0.256406649591169	0.9690964931371654	0.9198630735983272	0.9705190122511294	0.7459674907515517	0.8517547541848768
PGM3	3.19427863629416	4.5682718027133	-0.811245905755893	-0.0359481953388892	-0.5983589949308039	-0.0427000520535711	-0.9415751456967328	3.6801928804430095	-3.28777240367889	-0.113482432790377	-1.95287543234005	-0.168615035342587	-0.6753877169442161	0.0019375684654203	0.0024966116265033	0.91037479206335	0.0593924627041712	0.867145849592585	0.5073276891226839	0.2474049138767493	0.9995181177976584	0.4807297359173831	0.9823671838978696	0.921804040301702
RWDD2A	1.92739416201949	4.939254250114511	-0.325471292273691	0.253218828560253	0.649378718284921	0.096576481761358	-3.83790323394635	3.11060836757213	-0.871937107584664	0.4528024445372829	1.46478756806069	0.2331797572707399	-2.07880556960716	0.003834970585092	0.389542615428423	0.6536540639775079	0.152441769425355	0.8170621785807259	0.0454851466577884	0.8139061815817583	0.9995181177976584	0.6155384626485911	0.9726075915997674	0.7408088947581793
CLK1	7.40087491375128	8.70510785486334	-0.249550082474844	-0.0753755078588198	-0.0007588791516484	0.117951249578947	-1.07614142085396	6.937981435856661	-1.1855940968746002	-0.293405387251768	-0.0029553671053667	0.568502621394844	-0.7965439795032209	1.82577057682542e-07	0.244446171645321	0.771205209384723	0.997660682127012	0.5738120210025749	0.431509138433325	0.7248462168431803	0.9995181177976584	0.9998774067080802	0.9444371442592966	0.9060025165722144
POLR3B	2.36988207077759	2.83374194098207	0.14635540079668	0.795071241475695	-0.707068451819029	-0.666375898433631	-0.729690862602292	1.4305123025576	0.389247625978745	1.57927388893481	-1.4931172396908	-1.7260283453240202	-0.3284158188696789	0.171210511101808	0.6996166133406739	0.124392892109335	0.144921343797974	0.0938759380930353	0.7460896905031259	0.9282175992428472	0.9378010475852548	0.6082400680673336	0.7827554329204746	0.9633779850246188
ANGEL1	2.55010623839799	1.44996166203072	0.1125869654868999	-0.362020608019284	-0.3486482221649519	-0.0959966195615563	1.35014960157659	0.6478638707724971	0.272743490817529	-0.6893707083196451	-0.6915109243037979	-0.23269893810379	0.5414602008094179	0.5258393883094671	0.78676178585964	0.495753836639202	0.4940813838806239	0.817483335512882	0.59429455832949	0.9524895139643702	0.9995181177976584	0.822586884334288	0.9726075915997674	0.9398223250897608
RNF14	4.72687992001282	4.97918615872874	0.1797190099100469	-0.0618513691499774	-0.297077826950464	0.151976571238576	-0.296111139507315	6.33375929067752	1.0220033463398002	-0.237583649129996	-1.34050039554885	0.7716756301873979	-0.32315553705637	3.62466566903198e-07	0.314213453266114	0.8136729439360191	0.18923883281638	0.4457975978769989	0.7486163408911469	0.7720038924959227	0.9995181177976584	0.6466530064045417	0.9187297116237992	0.9635075655204408
DNASE1L1	3.836880729584	2.22534547935703	0.375783340790886	-0.123280616895424	0.0724726379531574	0.281911114394097	1.48287658035243	2.13305650700194	1.68140470067008	-0.379230457058588	0.268123773156014	1.15582457000375	1.23788997615204	0.0404473564190192	0.102126296791409	0.7069460805256899	0.7902729940328391	0.2560528420297289	0.2244919731528649	0.6004635926409887	0.9995181177976584	0.9452547388396606	0.8794854092163912	0.8452729585472476
DDX11	3.32389955165285	6.661205001678469	0.0456254625284582	-0.7745501404769359	1.2936632491654498	0.313826320403161	-3.8573179470706	3.14048039534341	0.095754947657185	-1.12377099266163	2.28708332801286	0.6122231939730101	-1.58303923126993	0.0105649343708361	0.924556328279683	0.2695507614149369	0.0481550811517623	0.544589653924805	0.140256006133215	0.9844423186261332	0.9995181177976584	0.4518784975465661	0.9385610189459256	0.8257177722979375
HEBP1	4.16296981648991	2.71867419974844	0.137624892743102	-0.164529648422382	-0.322626457842714	-0.37169414265894	1.9765029903115097	2.2458078981123	0.5861797001260379	-0.5460206624701011	-1.07600441521135	-1.5358195889831798	1.45976328332795	0.0430995636689946	0.56198172428616	0.589051572247584	0.290383674523883	0.134125928712372	0.16491362971912	0.8864557079792306	0.9995181177976584	0.7189323531114362	0.8048911668274057	0.8331088598578719
GPRC5A	2.25189690273324	5.0521639684544	-0.0771504860242755	0.7131165518537991	-1.03675396111048	-0.276426450997322	-3.3936646946009703	2.05148910383669	-0.182416812661844	1.26704990763293	-2.0216247494543502	-0.6510072813133722	-1.24421023625158	0.0522171126131291	0.8563745670474	0.2146755393598179	0.0516190910625691	0.519800451174268	0.22428454669689	0.9686455436125492	0.9995181177976584	0.4624771318098582	0.9324675579824104	0.8452729585472476
CD6	5.151054349553929	3.989216366709021	0.198003234575614	0.41276500982319	-0.0221408186912172	0.0016852373136044	0.939971255581962	3.5120890763784702	0.8885021894635509	1.41610656935863	-0.0781231287857513	0.007289575434383	0.735351877355102	0.0034916715950935	0.3809631899206149	0.166821190622653	0.9382255976812	0.9942278681688058	0.472425044070631	0.8075638389422836	0.9801876881332136	0.9847044566769544	0.9988287591148116	0.9142931022337204
TACC3	3.94234137977974	5.074095714243031	-0.21582288974705	-0.530002495657873	0.8347411376445011	0.129099496086896	-1.0611485389443298	2.57449410420415	-0.502450012872911	-0.8709406758801759	1.6257885284276	0.279754494862855	-0.470802418907852	0.0247758378408008	0.620471667637835	0.3903476748232689	0.133471723328133	0.7814237574463799	0.645306575216859	0.9047235966853506	0.9995181177976584	0.5919097515168711	0.9701852122110468	0.950974167023163
UFL1	5.445209257980321	5.08610848042398	0.0631845563982363	-0.162383249992596	-0.249840108907037	-0.0595785157537337	0.564047901803319	4.13225637746386	0.261819747059432	-0.524793127087219	-0.8175204002081321	-0.239559108267457	0.40805345601744	0.0008498919619152	0.795130074279795	0.6034861285346801	0.419569748826922	0.81217228554955	0.687961245808943	0.9549284350068368	0.9995181177976584	0.7918153674635221	0.9723108351399968	0.957568670403668
POLA2	3.46528280683528	1.6940220093280405	-0.251424818254036	0.123441392358114	0.3839646998859671	0.0807319158675868	1.8153287741769	0.994818560498874	-0.6952197269116761	0.236175413080955	0.8895761022701859	0.2044673316772639	0.9338506338149258	0.3270635233186389	0.491784421102434	0.8147563287978259	0.380132842406953	0.8392441758194749	0.3571641218500979	0.8614937067881119	0.9995181177976584	0.7720043468330432	0.9764542379598592	0.8884821164212218
ZC3H3	3.65124662321921	2.62398233137148	0.4143491835618929	-0.434125516898751	0.112536257595408	0.0743608163873223	1.16226379788216	1.81607278102903	1.41183269368653	-1.10781448152621	0.301817219292727	0.244094178262542	0.7137232957057249	0.0895737410565138	0.168216369713181	0.276364029607681	0.765272979076193	0.8086697149406129	0.4849943716584799	0.6741227381794476	0.9995181177976584	0.9373026929757344	0.9723108351399968	0.9163734918073868
CAPN1	5.9613655095633495	5.771749368137701	0.469121014702293	-0.15541531669477	-0.0115229788104366	0.0939017642241506	0.2351591619165489	3.95833037226599	1.60557821054809	-0.3997279787455329	-0.0310832901837001	0.308326197081621	0.142659144356242	0.0012957277630439	0.118256749065841	0.692085274707072	0.97540137052036	0.759781448060991	0.8881915830615	0.6258074914112941	0.9995181177976584	0.9948882449742952	0.967705344942302	0.9828548331720726
MDH1	6.600018329860991	4.2804906368864	0.0195309005238326	0.147769783204678	-0.345777819270477	-0.205685879065358	2.78849447406936	5.1253066371980704	0.106141164620102	0.5621592130889029	-1.56456522494602	-1.01852629334922	2.9010129668669804	1.27493854071293e-05	0.916112959712652	0.577806402422249	0.127225143352107	0.315837402500339	0.0065747611646023	0.9835079965689444	0.9995181177976584	0.5852584620238868	0.8991295097598567	0.6072540077904093
SLC30A9	4.32222807107766	4.17880107500834	-0.0556741270348714	0.450534816002162	-0.230454126968436	0.2356343365534	-0.348408380742906	3.364683045982241	-0.234838163067412	1.47285403411967	-0.7713878590232921	0.973005596574094	-0.250706545102846	0.0036418627497092	0.815807262978272	0.1508695271941069	0.445999909916951	0.337756507312447	0.80458388323579	0.9588013937391184	0.9715384096466408	0.8008049500745253	0.9024076173629298	0.9694861022275244
COX15	3.93045750576178	2.76697505247543	-0.1341269103823109	0.131776690409016	0.2968282969732561	0.151935266871853	0.9706590216668588	2.41148433894315	-0.544318733822255	0.367132147811897	1.0034329226156802	0.558011785951074	0.7372014774550909	0.0216131731176788	0.5898815273328439	0.7158643613705179	0.3229534594287119	0.5806026661420219	0.466209366314385	0.8951025041658422	0.9995181177976584	0.7388977434541936	0.9449218591786176	0.9142931022337204
CCDC88C	6.47097169770061	6.84352518224937	-0.0728050586473173	0.0256346947133005	0.6572614715842621	0.243099324781391	-0.5979950575408461	6.478525204670251	-0.382905976776472	0.10682610707949	2.7575666757667703	1.27490435683281	-0.512702816523858	1.24724747206019e-06	0.704249376487137	0.915621734628404	0.0094729944772912	0.211661549055998	0.612219620426563	0.9289840713028488	0.9995181177976584	0.3026462628352171	0.8552350930626955	0.9451367397238204
YAF2	5.9956326320847495	7.37840893079664	0.1274355852412	-0.1231437836231789	-0.180201689237457	-0.1133604236925189	-1.12570848818392	5.3050897285504695	0.4750674166531671	-0.356519240219795	-0.5152667503388211	-0.402105174127966	-0.724872813293412	3.21880403281568e-05	0.637878363759594	0.723875792179764	0.60981020538473	0.690259694555435	0.475282010031437	0.9117434593557604	0.9995181177976584	0.8750804757865368	0.9617499901277942	0.9142931022337204
ZMYND11	4.9306168555987	5.388328362119111	-0.280357593944629	-0.0942838827490519	-0.496503059973447	-0.210626025943006	0.0645320241801509	6.996737502315919	-1.60671732713319	-0.367960786919575	-2.23731423697246	-1.0726180710751	0.0718785402048629	5.30652982854618e-08	0.117644214627465	0.7152522166190051	0.0321365933412768	0.291224081313915	0.943132444505734	0.6258074914112941	0.9995181177976584	0.3985324373836975	0.8883427610516864	0.9900480086823644
WAS	7.1978720090479005	6.379801499782849	0.290986076237998	-0.0594015629996154	0.0120089117859903	0.241978544623105	0.534353434797774	8.1206139840395	2.4142968529458	-0.3960878360451529	0.0835736444836103	2.1057920132221697	0.644561829705736	8.664209627940311e-09	0.0217938594626245	0.6948317910581109	0.9339365409731172	0.0436104652470841	0.523667002987883	0.4510453715901652	0.9995181177976584	0.983657859831486	0.7439775266658991	0.9256200141945644
BID	5.94914073407224	5.332493972682991	0.32967125565761	-0.118046409706004	-0.461514761594937	-0.0960455201147733	0.8734746328187579	5.54464531949095	1.52474172426057	-0.375788391079517	-1.7122288315020502	-0.3983255441198689	0.780617525585785	3.69484893803566e-06	0.136851029020481	0.7094791899814351	0.0962380646375935	0.692955761569968	0.44059139997183	0.6495954130065028	0.9995181177976584	0.5447592214940603	0.9617499901277942	0.9062886810482798
MATR3	4.37888309925117	5.8026731692962406	-0.497806321621082	-0.151391213589406	-0.813142936661048	-0.465585004945795	-1.60168985426096	1.8305669817697	-1.30635689425684	-0.343294698181987	-2.06884547854776	-1.3441288509774598	-0.484299143855778	0.0779517522421803	0.201088499560527	0.7337539935533309	0.0471696780616244	0.18890716117257	0.6313768705900601	0.7013422309072936	0.9995181177976584	0.449318702986045	0.8407036904757313	0.948836089354425
XYLT2	2.8748612370069804	2.9404484017382098	-0.0274307365598456	-0.390719953531142	-0.3383021892054419	-0.4362091244361211	0.673871071368327	2.44900904703881	-0.102141467003446	-0.983100916999234	-1.01141421478735	-1.4611872542411	0.486074147626948	0.0198039027046392	0.91926252997398	0.332711020350303	0.3191770083342439	0.153421323466498	0.630126853591588	0.98374936249861	0.9995181177976584	0.7372030428800949	0.8224942896283617	0.948836089354425
RGPD5	2.35603606284308	6.73622948323602	-0.218706586879962	-0.641282086798573	0.882794037697567	-0.174149903446202	-4.22592803281943	3.19606985272498	-0.524338421992558	-1.15171482208543	1.60661321525752	-0.405198885967582	-1.79507357077805	0.0047237801267038	0.6035848644364891	0.258265540428254	0.117687519621639	0.6880345022073461	0.0854969530494034	0.8994483866328493	0.9995181177976584	0.5752723148257596	0.9617499901277942	0.7738878959899349
NUDCD3	4.773755021289349	5.786974741133701	0.0041465557380503	0.3649411146260089	-0.205623140507636	-0.0144781088567358	-1.24823061287361	5.968395637386861	0.0186532871488838	1.09228114975823	-0.735365851702521	-0.0576896718234736	-1.09704624111597	1.05869888069297e-06	0.985230020824893	0.282619905997408	0.467311246334219	0.954343733796053	0.28056219476413	0.99693299955959	0.9995181177976584	0.8106106884461208	0.9934319040078544	0.868177188079426
GLT8D1	5.16578803381612	4.07130591298636	0.781084156336115	-0.277617582664929	-0.281892759091435	0.17481266976405	1.02655335650339	3.5238550484337003	3.73772666935662	-1.03611383102831	-1.04863553044401	0.819161930908582	0.807972785796263	0.0017400863779944	0.0007069970502022	0.308272741909699	0.302074299931569	0.418789451614424	0.4258614981370279	0.185985351674492	0.9995181177976584	0.726050939065743	0.9109628395075192	0.9051167966609712
ATP2C1	4.179916932451141	4.45527076540533	0.387947901854085	-0.652732924778698	0.2841296314865519	0.1554702613355409	-0.204718815674147	5.88617702357788	2.34182425406924	-2.70650312232697	1.4196550878239	0.8547337883696731	-0.23496094072114	1.34868783908427e-06	0.0253754288517766	0.0106808832137147	0.1650863294414119	0.3988614599151749	0.8156909450416909	0.4604449060695054	0.8006939947742222	0.6295750188151036	0.9079015849874156	0.969496194518905
SLC38A5	4.09508347066327	4.74706436034755	0.449939410229232	-0.109036560442148	0.258142415670388	0.1253694676583359	-0.9778135066430408	4.54821953516499	1.9394432496486005	-0.3192728591459489	0.914737064152956	0.4906326760833929	-0.8099892494822009	6.93741666226562e-05	0.0610358367449727	0.7515319795887959	0.366965546520862	0.626933035567129	0.423748977137964	0.5249349613586499	0.9995181177976584	0.7665593015429606	0.9518549623836448	0.9045299990508844
RALBP1	5.81762485504797	5.65718800081571	0.140974151460346	0.344807731540261	0.327634649974357	0.147159541578917	-0.117634289252705	5.10352134584865	0.7254848341462939	1.39740013286272	1.3147064048382	0.7386755856141691	-0.0989826278243942	2.3715216662711e-05	0.4733976246657629	0.172529318957703	0.198184863583185	0.465691810506282	0.921756256523226	0.8543688246603935	0.9853344704776132	0.6520045094783422	0.9227883874555456	0.9858448508961916
RUFY3	3.0633427788649703	5.01063207060732	-0.0918642577749357	0.4568872014237229	0.4318187316131129	-0.5585526999725839	-2.19888354680512	3.1655586275181604	-0.278759252183258	0.998049413432963	0.9901731020220328	-1.57728928967518	-1.22527806501225	0.0068192680692312	0.782278299443088	0.326006126699203	0.3296169319650759	0.1243727935463109	0.236007344624077	0.9518808318156012	0.9995181177976584	0.7421933612850482	0.7956536265522339	0.8452729585472476
SLC11A1	3.1621451062122405	2.0254807302257203	-0.437896157077347	-0.642160293804761	-0.5371753020836749	-0.511937819670822	2.54866650260053	1.18782799710798	-1.18978490546013	-1.20046645501036	-1.1829603821637	-1.26497431382423	1.31105438983405	0.2433804814562889	0.242620822052208	0.238505039551999	0.2452776376505489	0.214740703794021	0.198889602212438	0.724678122773189	0.9995181177976584	0.6888327694784149	0.8572128222311708	0.8452729585472476
WWTR1	1.8294134653769896	4.64047158365902	-0.294267399272421	1.11263103819224	0.341533127553968	-0.163416785621209	-4.20346122875682	1.92319211015791	-0.689769904152829	1.97972156589381	0.672487441133337	-0.387394731307572	-1.55418061053013	0.0717187227994702	0.495168732373594	0.0566465254399065	0.5059654327604579	0.701061445780379	0.136348639311091	0.8630203280331429	0.8771250540997333	0.8281382857625498	0.963678350197494	0.8257177722979375
AGPS	4.497412051074179	3.51710494501996	-0.0934248423538492	0.230128455236726	0.110365204815333	0.1031211126049059	0.768160369726736	3.37796567113896	-0.4134127059109849	0.698938732692533	0.398341300884019	0.4128733553809979	0.640036375939969	0.0018869372130937	0.6819785597880469	0.489487446016958	0.692944261411414	0.6823697901706751	0.5265680927441699	0.9225716921279198	0.9995181177976584	0.9119121240637252	0.9615925023914014	0.9270114657778324
CXorf56	3.69742715424221	4.7892333314135	-0.0087673878431633	0.365003167125606	0.0883141891949963	-0.221806957431015	-1.28728221350597	3.98624761841178	-0.0323694990410941	0.9240181709184292	0.252410665430766	-0.739591335284473	-0.92321572864221	0.0025237643354922	0.9744626424306412	0.362485258365047	0.804370254704213	0.464986149960731	0.372463328175132	0.9954287902206684	0.9995181177976584	0.9477938288758264	0.9227883874555456	0.8930041892394784
TTC27	3.12869389604478	1.6290419290774398	0.0833417088097701	-0.200744867571654	-0.659769289925462	-0.272489657452256	2.0217604184258704	1.05480426781512	0.300747258897782	-0.574477394366201	-1.89118766842346	-0.970608820123533	1.18178691904699	0.3046295761973079	0.765494834458352	0.569801593117471	0.0674115219262686	0.338944368200296	0.249870732952405	0.9461427892745132	0.9995181177976584	0.497699973363863	0.9024076173629298	0.8484416422585564
ZNF582	2.74841298985699	3.44007865626418	0.0883132114521877	0.554161904070874	0.177076342188401	0.441525878404242	-1.7135937064915	2.87497943953698	0.345726897105859	1.5580790554651498	0.555688854345134	1.63365620750743	-1.25285075505363	0.0148956869506595	0.7322430584923001	0.129243208344291	0.584197494001523	0.111839806812448	0.231720287800559	0.9364349581297888	0.9468059936844492	0.8651356828164846	0.7874643345268264	0.8452729585472476
PHLDB1	1.9520836366941896	4.356684481454891	-0.367295120102735	0.1431977389780059	0.0290704242762253	-0.1465076001132469	-2.55745670561006	2.08085944652743	-0.903443005886768	0.266156085916542	0.0571168682891778	-0.354825330378539	-1.0854972042755602	0.0541679680810616	0.372957320181655	0.7918697973504101	0.954798882242698	0.725038741611625	0.291553547567998	0.8022554175609324	0.9995181177976584	0.9877102339178824	0.9659564249042208	0.8725829445142453
MARCO	2.75174004023998	-0.2072891150691029	-0.504709151076105	0.316370536279403	-0.489250098542836	-1.45764707055823	4.788358034213861	-0.0506652655323743	-0.6295795016512901	0.292540507954355	-0.470693041087597	-1.75429554758723	1.04771728232007	0.96018737359644	0.5334128062837801	0.771794746831729	0.641045690906131	0.0886864774051752	0.307577320873977	0.8790107498670892	0.9995181177976584	0.8876747000406118	0.7749066670358862	0.8775623024529453
PRDM11	1.53435959691472	0.6114144731331579	0.316609012934492	-0.9464802806692928	-0.0695074058901157	-0.343479271097431	1.67794765854559	0.2089517020517039	0.655651833315218	-1.50543340069247	-0.11852401262772	-0.729990737754917	0.519396025128	0.836997934443989	0.516631347418412	0.14278624349567	0.9063856423104092	0.470954683332825	0.609057287230421	0.8744177845323654	0.9622642661982292	0.9747345074218484	0.9227883874555456	0.943832937439462
CD74	9.41961553501606	7.12375812003191	0.2580993608822149	0.0361289542644699	-0.157631269405909	-0.844840847504731	3.05985224691252	5.53791818841671	1.073839553774	0.11227350291009	-0.5507146990171801	-3.52959134595564	2.11542743255562	0.0006707703690708	0.290878540317999	0.911351180260193	0.585722240971972	0.0012988541971117	0.0646774851772623	0.7584188680918894	0.9995181177976584	0.8663378047426754	0.6124627384233111	0.7572655556171127
ZRANB1	3.52388643223476	5.937722549197611	-0.0390647396980729	-0.678843352549104	-0.0412578602601277	-0.100476487686946	-1.83670987041909	3.60032409350348	-0.115276900291065	-1.48623320845559	-0.0912292888717531	-0.277560426771232	-0.989090628165094	0.0022427634552376	0.908954556608057	0.1473090753370499	0.927873076857432	0.783093880028836	0.333889586393003	0.9820154040355036	0.9705048681929752	0.9820097959820012	0.9701852122110468	0.8844340889461366
NCDN	2.67726493836014	3.12035579591432	0.3018518414999099	-0.206136962521898	0.445663478944065	-0.171200809915614	-0.6180483891084221	1.94558106773232	0.9857382345862048	-0.513174613717017	1.13587669083306	-0.5508676537984879	-0.3452342697760319	0.0668639424297137	0.331473940358158	0.6114537435511279	0.264230089304571	0.5855153945522379	0.733206953266298	0.7820688608871078	0.9995181177976584	0.7033241817355684	0.946149307386856	0.9617771912060952
ZFP64	3.19895399825235	0.9430416875990608	-0.0222305267669456	-0.274385423361358	-0.456975279380405	-0.389023004850446	3.0928155438967697	0.717419277714998	-0.0812120708201239	-0.7343388703496669	-1.32322678595124	-1.33371194793052	2.07568302919345	0.486624192538542	0.936000121067266	0.468231755061825	0.202800212781806	0.19167185775449	0.0565616597919149	0.9865376589221864	0.9995181177976584	0.656407797875263	0.8411326116325751	0.7471456855419186
MNAT1	5.50547414702626	6.4161112821332695	-0.442403918127191	0.0960981704397234	-0.333137005069809	-0.0498493107304193	-0.668760557734105	6.84006784850389	-2.06262015491839	0.3062420225903139	-1.24159197938861	-0.206936891590704	-0.6107339411453779	8.32851935687193e-08	0.0470916426931968	0.761344213769637	0.2231399160378389	0.837330760190121	0.545559545478137	0.5054175957106642	0.9995181177976584	0.674391057940373	0.9755618847557146	0.929284718238234
RUNX3	7.54897693974308	8.343963492137231	0.0606035287197465	-0.1873766516654599	-0.0001291586022615	0.219083569959144	-0.6766973386467979	6.983004979412219	0.290185250916717	-0.6962816011787609	-0.0004953446806925	1.03827408110722	-0.511917890625742	7.67253153905854e-07	0.7734950772580591	0.491567408599206	0.9996078128870178	0.307143870226067	0.613126269979935	0.9488533718839808	0.9995181177976584	0.9998774067080802	0.897317188549648	0.945292604476046
MRE11A	4.91168500992166	4.5043697754173895	-0.293225126365151	-0.0535636601190019	0.320047825686169	0.233219143082606	0.3588428929086479	4.64344674262282	-1.38889391788239	-0.1761213837671069	1.26477081254188	1.00473033898018	0.321456622082376	5.2540416516322296e-05	0.1741679261232259	0.861274957267875	0.214812761708331	0.322337504148112	0.749891655915749	0.6814385135512218	0.9995181177976584	0.6663183607029114	0.9015231555135308	0.9635075655204408
PLEKHB1	2.4853858352732403	5.581973328358361	-0.040465791399273	-0.58848786617633	0.256217366921398	-0.433456404177738	-2.81909002234744	4.45299209358854	-0.137809525403852	-1.32401016080255	0.709932417398365	-1.3095604238939098	-1.93044537039596	9.151984276868291e-05	0.8912284098386009	0.194597999897038	0.482732856219812	0.199389097086966	0.0621822995100271	0.9777416201636612	0.9920281817674992	0.8169325259104511	0.8476330416316843	0.754051243796589
SERPINB1	7.55239943429259	6.189403205595269	0.1862155284460789	0.0619161993916692	0.0667434921641215	0.0345335558136727	1.36222199768692	7.8727361567060195	1.18281407939193	0.292025866707188	0.353040355355436	0.215395920690375	1.5328947063458898	2.4859612984629e-05	0.246091530423888	0.7722190498999929	0.726952487914724	0.8307970841249549	0.155727188201857	0.7261150270408464	0.9995181177976584	0.9261880789793732	0.9750168391981168	0.831292306552798
SPAST	3.91894326875952	3.51312753831708	-0.0334426540816342	-0.275890924210707	-0.0602103292105339	-0.288726331194691	0.8537097365775559	3.44916438026814	-0.148050248604003	-0.8287163660434692	-0.214486076962393	-1.14722519766492	0.7251295813332859	0.0015565070997135	0.8832040560479679	0.413218938860974	0.8314879354197671	0.259538287397183	0.473483443382682	0.9753102476395948	0.9995181177976584	0.9552608096571268	0.8813220131833952	0.9142931022337204
OSBPL5	5.80976921643443	4.74792804297305	0.136993647574396	-0.473938831979572	0.115927038865854	0.877377289375234	0.8844461157127529	2.67561527299654	0.444499495113255	-1.24736205871836	0.306737321093282	2.8998918604099204	0.456475678498501	0.0126876590759807	0.659617759367989	0.221712434290881	0.7610238533451199	0.006767282052003	0.651316876481107	0.9183775113694568	0.9995181177976584	0.936673435365526	0.6588873899652623	0.9523489990004456
AQR	4.73148118803116	4.36002251549618	-0.26167999956751	0.0317258053581009	0.0764055778201839	-0.2103095925649949	0.5709974713697111	3.1654019783595	-0.920032603614867	0.0842008790138801	0.2155587872748539	-0.7071344808174829	0.365622492558487	0.0079921632919495	0.365578997508371	0.93343433885938	0.831094509732659	0.484451917583556	0.7200321309037709	0.7984191781185107	0.9995181177976584	0.9550750551477456	0.9243462205251676	0.9596810943728078
FHL1	3.0562229608096896	4.35141273882188	-0.113323555178303	0.089435504523447	-0.8311985429701291	-0.842527749765697	-0.6362094302255501	2.44353809897975	-0.328529297652579	0.197790357998805	-1.85655105186608	-2.35591084416586	-0.3204445534239339	0.0442737245851847	0.744749640396104	0.8447340086934829	0.0726372541063433	0.0247339404723182	0.755612462036711	0.9400800973820757	0.9995181177976584	0.5090803307350726	0.698452894563491	0.964188690874894
RTFDC1	6.618339760391869	6.0166718977663605	0.452414201081829	-0.0960169160171895	-0.101024836565558	-0.2483959275403099	0.828486549282271	8.19373593148841	3.2939698301803704	-0.54281736362721	-0.585244983328544	-1.76497018840494	1.00866859858748	1.19859380552934e-06	0.0023734484954654	0.59130550581287	0.562365960026948	0.0871723127736447	0.327435964453083	0.2425232826275564	0.9995181177976584	0.8584809996515185	0.7704568940458462	0.8826310049760622
NLRP2	2.6984340187913705	5.40757634181645	-0.190818215688213	-0.335938251892924	1.05187021844757	0.0232388347745262	-3.09666852210991	3.35389633975852	-0.6023972352105319	-0.804276838400696	2.64539727339592	0.0723563494837969	-1.7096660749237902	0.0046897024384221	0.551171532978479	0.427388690911632	0.0126008318880895	0.942766490601573	0.105851118976603	0.8840161767006516	0.9995181177976584	0.3325872190077959	0.9917778345782224	0.7916209832109862
SLC45A4	2.1885145796964	5.21917925293897	-0.632971412728014	-0.299240571766899	0.69701508009302	-0.241418698972974	-3.0898394739118	2.50586701119007	-1.6091747809275505	-0.592225879606054	1.4703615062441298	-0.6179753266025529	-1.31887357375006	0.0250844964860029	0.117294686394446	0.5579528301316949	0.151033827707898	0.5409725362627079	0.205535710711015	0.625493031075319	0.9995181177976584	0.6139240776125628	0.9384852586434854	0.8452729585472476
RNF10	5.84864512552201	4.6433958088393394	0.141248294760774	-0.0267168217661815	0.1770131160638839	0.176825592970847	1.20681539283861	4.81466301453155	0.781122130711301	-0.116534329642399	0.7831594006570451	0.967929845341518	1.12122030748411	0.0001620301435283	0.440326446733973	0.907991088937573	0.439129702429445	0.340288967332396	0.275551262530431	0.8418467830224958	0.9995181177976584	0.7994376823108863	0.9024076173629298	0.8660499976890865
ZNF839	2.34331841474085	4.428827442001481	0.152438836835896	0.229015184075375	0.107189553759239	-0.622394596081488	-2.2473362017819905	2.88293422328548	0.443682171823461	0.4599310934043211	0.2430121359891419	-1.67606590504869	-1.2710802357826	0.0196687966837805	0.6610087625001939	0.6487606653515671	0.811193263809313	0.103245190849348	0.23083426087037	0.9184191351862844	0.9995181177976584	0.9497910445011336	0.7864375670123263	0.8452729585472476
ZDHHC6	5.20807362329888	3.3447181256200404	0.1570972979307789	-0.380399128322352	-0.131241505450802	0.0044496459583036	2.3907119109960298	3.3146518001740803	0.720723997555454	-1.22531675796119	-0.494933421651448	0.0187540803989105	2.0632009894053303	0.0022365048425024	0.476154264670221	0.2291297148744989	0.62392651635496	0.9851502206877072	0.0470331389996671	0.8558077217853796	0.9995181177976584	0.8813308092902673	0.9977890909595892	0.7408088947581793
RNH1	6.86094864479833	6.15097645343756	0.327660735546795	0.368638261150207	-0.334203450132733	-0.106674322839249	0.5752823697837111	11.1256718604948	2.6014497130907404	1.98799720971389	-2.20420383994185	-0.7659068889153421	0.895618572270459	1.0486249030718102e-12	0.0137900196456275	0.0551603740846729	0.0345933621027989	0.44917567545479	0.376943271682517	0.3885061023033336	0.8742867908689118	0.4077333927921883	0.920127999471222	0.8947927113601092
NDUFS1	4.92381811531968	6.09073178251368	0.2086101903531869	0.0675197714492698	0.365734214170901	0.456360333340781	-1.86019495177473	8.357261849222269	1.28085008792856	0.281344877511985	1.86972006058117	2.53368734705844	-2.20001448013408	1.18105482817246e-09	0.209175255057803	0.780202569656173	0.0704171626188859	0.0162184722305577	0.0349158813348465	0.7078077909824892	0.9995181177976584	0.5029681101212625	0.693815721565293	0.7234521385397819
RB1CC1	5.901962832339421	6.56636348463491	-0.1465730779990509	-0.241119991919619	-0.398188689876553	0.113619564082984	-0.4007366247194721	7.135223546781111	-0.877923186142413	-1.17120923484674	-1.9211744655488	0.6752318402184151	-0.397128349368825	3.81228355847119e-07	0.3863649301163639	0.250897292806833	0.0637828406955467	0.504587569292761	0.694250916770903	0.8111760903309092	0.9995181177976584	0.4918371541635177	0.9309797716719688	0.9577909280753664
ERP44	6.21856409772623	5.10958569649138	-0.0056724337131096	-0.113248696822717	-0.53996067586374	-0.2873461719793779	1.85283876989841	4.75471800696471	-0.0262804873779414	-0.403287897903381	-1.98446891306257	-1.26863075161354	1.52450819385508	0.0016553792237257	0.979215922234316	0.689731683189344	0.0562542862383851	0.213524256867233	0.159648831549284	0.9956375400567729	0.9995181177976584	0.4733672146504407	0.8570226760497829	0.8327661621310745
ALAS1	4.1838987052551	4.099853025594911	-0.521716913332236	0.537749264908132	0.285250561660176	0.158935915818739	-0.256781632281933	2.93810859119829	-2.20287216381324	1.95946793966598	0.995497285044636	0.695461678514231	-0.170587664048125	0.0069053165754304	0.0348822596529318	0.0595588211270754	0.327193902102246	0.492069358053171	0.8656315089526591	0.4779414740346512	0.8842917156268134	0.7401993088691875	0.9268737362784352	0.9777903281770256
BIRC3	5.46640035097473	7.62778696065709	0.226481639642728	0.480478422796042	0.642811292843719	-0.1674184705909299	-2.63403243662	5.02177639742907	1.06128481050538	1.7733481211451998	2.23200759308429	-0.748186479090489	-1.83965797922176	6.81619328671866e-05	0.296832132184185	0.0863006777843457	0.0331163796796923	0.4601142223287089	0.0752000971105228	0.7617335994863561	0.9198630735983272	0.4033999195662222	0.920228444657418	0.7674800293168099
AKAP11	4.048279872737701	6.14641134085997	-0.1766350302745939	-0.293537944266471	0.508635364434088	0.0431336441608693	-2.2679608628460297	5.29091727044105	-0.6620986039015401	-0.734935694872645	1.56951617638728	0.1444933227829669	-1.67628223486012	7.81903655186303e-06	0.5125055682295361	0.467569676938444	0.126067883141618	0.8859897912830229	0.1031333176053369	0.8726952538446261	0.9995181177976584	0.5845818684628301	0.9858348295691536	0.7868063938569458
GLRX2	4.64054813122014	3.43933488412313	-0.0065810814812092	-0.0070513030291923	-0.1864757457067889	-0.364829206788075	1.73415781711727	3.27694110310344	-0.0287034590506881	-0.0213462673574882	-0.65626079996702	-1.4497326604200602	1.43503770658178	0.0024733477495613	0.9772739868731172	0.983097987479545	0.516206580259835	0.156571154037559	0.1606868856352259	0.9956375400567729	0.9995181177976584	0.8331127590156321	0.8224942896283617	0.8327661621310745
SNAPC1	4.249927806334241	4.90488298902981	0.28945924129994	0.267577860032395	0.283024204130794	-0.286042915641791	-0.890980907261321	4.175997068704779	1.20406553471851	0.821370186641259	0.896540133200272	-1.12093437280779	-0.670838288756614	0.0007325098814043	0.237509874176446	0.417670458623494	0.376807635508906	0.270429676201703	0.510235341526215	0.7229942138941803	0.9995181177976584	0.7703167141302061	0.8813220131833952	0.9232781544574012
DERA	4.6041284601659695	2.8144189450039	-0.08231144157952	-0.318785655262488	-0.255062027269593	0.2702812439004239	2.1722891995504496	2.38187681178959	-0.333122217396158	-0.905058051222496	-0.8425001640995909	0.9970034950312808	1.6084461605833	0.0231455280369536	0.7411492972681709	0.371995218840447	0.405572970919463	0.326017703960987	0.117264249745443	0.9389096925982822	0.9995181177976584	0.7853619819372326	0.9015231555135308	0.8001304457489976
STRAP	6.886251005422619	5.93543773292928	0.1106323110518869	-0.144979675253017	-0.22403400146622	-0.0276206583803061	1.2385038915396298	8.01112400546906	0.680887515189331	-0.6412068057167739	-1.14044003149392	-0.1586603125380919	1.4574135652383402	2.1352838554559105e-05	0.502762577546447	0.526049208599619	0.272604904603648	0.874912951937951	0.173989153131956	0.8680971915837913	0.9995181177976584	0.7068974497733859	0.98375611239046	0.8336667336194925
DEF6	6.78957024225456	5.05244771050696	0.320546148582472	-0.175135405747719	0.0151794240814164	0.159323000318228	1.81423654120283	5.543299726998839	1.8757080026526696	-0.79731534567039	0.0729250195925715	0.931084849967283	1.7780360089367	0.000285532146461	0.0697620297788379	0.431713457609827	0.94232458661571	0.358853603282662	0.102431055240188	0.5437055314453068	0.9995181177976584	0.9856357530242396	0.9072081807060968	0.786086824579798
PLEKHO1	4.17393035467473	4.447190740733849	0.363472445395095	-0.0845446691995759	-0.220611230653076	-0.435506143087067	0.0389778466219009	3.09541739778977	1.1286052132623	-0.1810348772099889	-0.537428325090837	-1.23056991702965	0.0234624328796179	0.0086355581824298	0.271823564645681	0.85748797809515	0.6019945257226589	0.2283324331441439	0.981568376068852	0.7431401110053857	0.9995181177976584	0.8725744801916712	0.8641515859887426	0.9979694575041655
GCLM	5.37011283490083	4.38472456035832	0.253737439646795	-0.0236439670007345	0.2388277481590619	0.0377192152855432	1.02931944882211	3.38660974610412	1.03083762099467	-0.0747705039216223	0.7687392008036159	0.1499446610746619	0.710400874244377	0.003838226299161	0.310203191245084	0.9408830041421592	0.447578260863045	0.8817332015756599	0.486329831535087	0.7709250766943153	0.9995181177976584	0.8012791876210563	0.9845626756940046	0.917312286361528
UBR2	5.351793214191741	6.5868168230214295	-0.271321808150851	0.0415886297659827	0.7754219571633771	0.3909161567461829	-1.81093973069084	6.965768921166211	-1.2754294331228302	0.134536404328419	3.1120808972623903	1.6815542560442098	-1.65702501537244	5.7999963674904095e-08	0.2110631200398179	0.893795640549487	0.0038202624968734	0.1020970192233169	0.1069932017727969	0.7082085159390307	0.9995181177976584	0.2409883954660349	0.7864375670123263	0.7926590215622011
EHD2	1.56978555915256	4.64947070116108	-0.0589510946970636	0.460861644124271	0.240143884869981	-1.15414757528017	-3.32535989688625	1.6766141514207802	-0.111443196458528	0.6304566950367672	0.367077231554469	-2.15863803149808	-1.06415016718072	0.115888600231438	0.911948110583265	0.5329824764127561	0.715934493540012	0.0384924265044178	0.302729852349306	0.982428024679924	0.9995181177976584	0.9217382719820584	0.729394905628874	0.8748922011111735
DEPDC1	1.8538472705168605	8.829792160552289	-1.23062646697911	0.1692356179013719	2.2042635576089302	-0.0010587011427488	-8.29632722784671	3.3160347663478302	-2.18979732067153	0.223119694174926	3.3208786287614704	-0.0018518524112052	-2.7338400781262795	0.0110370178089875	0.0368955446436072	0.824880683025223	0.0028545005893047	0.9985340040115228	0.0232251351298031	0.4826628337978164	0.9995181177976584	0.2180665929447318	0.9995850073353144	0.6692894537072545
CCDC28A	5.29610830668897	5.91031570510747	0.1663305380485119	-0.0579089095130736	0.0394805000300243	-0.337076134642738	-0.329112677736507	5.29950599017954	0.7772111588842291	-0.2109155360374139	0.142322300036927	-1.5177848939783305	-0.266366433523402	2.23429338387997e-05	0.44257223322903	0.834340037227038	0.8876964686612421	0.138846821736313	0.7919411248726229	0.8420881747717912	0.9995181177976584	0.9705190122511294	0.8105386210159283	0.9683145945142384
HSF2	4.11309297729008	3.50021566056176	-0.245621468079563	0.134167316347002	0.476332334910488	-0.023776119918549	0.590451388837984	2.12391942335649	-0.7550424693043579	0.314086043462954	1.1537100542542	-0.0705267923187744	0.3183880771439	0.050769815309804	0.45580418158703	0.7555676479412758	0.2570875153102939	0.944206809309372	0.7538503240635991	0.8476730834441699	0.9995181177976584	0.6982930666292783	0.992293047299324	0.9635075655204408
PHF20	6.97712680534516	6.64565027527286	-0.0867320105106251	-0.233931328361013	-0.0869370340901627	0.125311159511678	0.6851617677214371	6.636108234626531	-0.4493458858646789	-0.93594093842184	-0.363548917593812	0.634131441349902	0.608347152034947	6.78194467475264e-06	0.656168790074243	0.356502468208338	0.718531058365801	0.530450456114207	0.550512545521773	0.9172267036281312	0.9995181177976584	0.9228127148265052	0.934886173057182	0.93138165200208
HSD17B6	1.54901558334856	0.428041593259337	-0.129555545945713	-0.254044987474177	-0.303136313108091	0.0454259325844851	1.33861513455891	0.170045684813901	-0.3228637469507199	-0.4975363289630979	-0.6414142071893211	0.1176995842311469	0.4823080106523421	0.866769384019765	0.7488560649663081	0.622422429172887	0.525823649749143	0.907071789870638	0.634203496859004	0.9410160184294672	0.9995181177976584	0.8393084954167833	0.9858348295691536	0.9493972684979184
NR1H3	2.74772550125133	4.92805378139371	-0.0690637191691616	-0.571966724042124	0.0339707804393704	0.34850082328631	-2.24217697453367	3.4268813263270004	-0.213262039036592	-1.19683639768968	0.08576060552355	0.96541550864519	-1.34871203554937	0.0061511039561425	0.833765111181432	0.2402776399700349	0.9338321115567608	0.341572611567183	0.201249855329294	0.96247750151678	0.9995181177976584	0.983657859831486	0.9024076173629298	0.8452729585472476
TYMP	5.567010137992249	5.50101309990418	0.359285956009355	-0.30285234726218	-0.363821025764745	-0.4041443323777079	0.5947851600028531	5.194809571068481	1.4990752287781297	-0.8769858066703591	-1.1921032486633	-1.51274225508626	0.482201074119219	0.0002166997435315	0.1497368484569869	0.387080918441114	0.256913272500165	0.140879535201161	0.6365073905245301	0.6641001577015353	0.9995181177976584	0.6981265277345142	0.8105386210159283	0.9495387761155032
NCAPH2	4.40573751934746	3.149458154749	0.0626794479914249	0.0212573180559852	0.302128934770125	0.23675773708823	1.19680551565804	2.1627004058404298	0.219860965333507	0.0569092037576229	0.8437967217995781	0.8073654657973659	0.731124824434787	0.049219430386009	0.8274203570812451	0.954984559768183	0.40563908255024	0.425250521017856	0.475590173037174	0.96117571865981	0.9995181177976584	0.7853619819372326	0.9124952172621956	0.9142931022337204
TOMM34	3.6614438791440898	2.05815227359522	-0.351286635585366	-0.215365181238585	0.153171022929799	0.380100654814025	1.7785950946503202	2.03728813690297	-1.6422811280497598	-0.69767304805869	0.600360008795155	1.61635240429893	1.54184135372425	0.0497062167124413	0.110028708448532	0.4902684939123189	0.55236735080217	0.115539427357088	0.132648063480609	0.6151752264268849	0.9995181177976584	0.8551803062006049	0.7901544438245086	0.8224959858907473
SEC63	5.84363364148276	6.058710768709871	-0.105994675004306	-0.0382150727593153	-0.201679764419973	-0.3766716375973239	0.296906166136333	7.8025399782138205	-0.675723040556905	-0.189370394763123	-1.00643704687985	-2.29280320992398	0.338490424615711	1.59939123859519e-06	0.504166990267677	0.8510431793449059	0.321669741675318	0.0284234238537502	0.7390081817207509	0.868961956148043	0.9995181177976584	0.7388305194266452	0.698452894563491	0.9617771912060952
KPNA6	5.08229145521433	5.748262529406871	0.208508343242439	-0.485596933336223	0.216186094598662	-0.168358016228119	-0.263138796460089	5.072975253805651	0.9158170488462408	-1.61712470088183	0.724081240577915	-0.703192963129141	-0.206503391336271	0.0001026841346947	0.366560563001487	0.1160241951408549	0.474220220535214	0.486907890832705	0.83846219902264	0.7993268057785038	0.9265578368281816	0.8140023332913211	0.9260595008416616	0.973729869583514
VIM	9.17077918383629	7.980667015907629	-0.0243302656378099	0.790960428845874	0.386977251526839	-0.372127353982998	0.697229071173439	5.49093238531183	-0.0948689118016909	2.32440372263761	1.27068179797703	-1.4904989631790302	0.428674681965161	0.0002948237587092	0.924994691541618	0.027076235739885	0.212770908675142	0.14623209184778	0.6762871428147149	0.9844423186261332	0.8322810000856958	0.6644727283979227	0.8122253295624222	0.9541181288448884
FAS	3.88178572674739	2.17251228583928	0.324493574039758	0.182422894987296	0.521077083999058	-0.128670733875639	1.42152767097234	1.29161946621253	0.932557190337908	0.3805905975446599	1.21809467764026	-0.352659431927024	0.745234114622548	0.219896246400945	0.3597102284456049	0.7060713523621259	0.2406957227547769	0.726625354063144	0.468141237548027	0.7950063194164515	0.9995181177976584	0.6864094695053146	0.9659564249042208	0.9142931022337204
RNASET2	5.981901233651071	5.903231862156219	0.520852739755445	-0.0554484677257253	-0.427034999860251	0.367378025094123	-0.2278438625552839	5.49423924599883	2.7029312266935803	-0.22545756614277	-1.75944674768056	1.87752110050803	-0.193002919415801	1.0873365475857e-05	0.0107983468856549	0.823122955813545	0.0879994136770735	0.0697311679063353	0.848289289958942	0.3780273306640896	0.9995181177976584	0.5315228739271992	0.75266161568731	0.9755876238822622
CD44	7.261210964720809	7.15771060261471	0.405972447609825	0.597426309151794	-0.0647109553993223	-0.461032001605292	-0.165461860909794	8.70575514510555	2.5122150450101404	2.72966691224295	-0.319336574394682	-2.73289771992468	-0.177522423219852	8.3076446548474e-07	0.0172514228289415	0.0103086060593404	0.751567980756744	0.0100503676005032	0.8614028848550641	0.4166844481178717	0.8006939947742222	0.9346669252276532	0.6786239121125374	0.9764494372407532
AGPAT4	4.80170631932657	4.17392927272574	0.100350922442791	-0.0352643853099129	-1.0975836385341602	0.0940715168596713	0.8284625595470491	2.3407524989047004	0.318090246686291	-0.0890887503491222	-2.7899473835321897	0.293649329098878	0.4223327911201179	0.0281218835652059	0.7524252638045842	0.9295904119690492	0.0087707423905083	0.7709256271362219	0.676107760704065	0.9416396150138688	0.9995181177976584	0.2978184549009254	0.9699045090384576	0.9541181288448884
SLAMF7	6.12182272682022	5.35049655968612	0.4655307819726529	-0.116322692856432	-0.179544715138141	-0.258734044119531	1.14711103913207	3.97835925639211	1.97020498461598	-0.390312292972207	-0.602179058344266	-1.07900912116254	0.77474328416986	0.0006853758266904	0.057322929962419	0.6991040207768171	0.5512925649219731	0.288887195963737	0.445485295514995	0.51564201477835	0.9995181177976584	0.8544792870371412	0.8882356392704684	0.90686345520351
BTN3A1	5.98391613361119	6.70301504336476	-0.0857896603375953	-0.3148475560472639	-0.28892656559357	-0.321033773225228	-0.0106400628857536	6.069765634663139	-0.3954447053924729	-1.13875908226513	-1.0447901925316	-1.42001850068231	-0.0085809770052903	1.40629683671084e-05	0.695108839828002	0.263596812734856	0.30371801576024	0.165136777209628	0.9932378873422648	0.927683984872885	0.9995181177976584	0.7266194943613791	0.8233353609085221	0.9985648293045576
MIPEP	2.95509143975995	0.166207290427176	0.0734551466792999	-0.354840340761863	-0.1998900813926329	-0.468735284115759	3.60152976480558	0.0860492279914825	0.2402253049333139	-0.948232431095271	-0.5316454873343629	-1.5466671397622702	1.71368931038273	0.9321409462202092	0.811675962887222	0.3505734519128269	0.5986953637222641	0.132120073017119	0.0972480315933074	0.9578766442510468	0.9995181177976584	0.8706503736840829	0.8022263057164181	0.7839762558774673
PRKCH	7.85905001258109	7.197509374304991	0.3058355390344009	0.0235894304465059	0.0733972616661414	0.142067432155466	0.508090491290461	8.995773326880052	2.19262290631878	0.129816327905752	0.43206055452144	1.02994785499528	0.5711483176259871	3.17002907280414e-08	0.0354956154486553	0.8975563079736529	0.668517092151093	0.310874740983652	0.573750537059934	0.4785661290795878	0.9995181177976584	0.899700155366944	0.897317188549648	0.9330843789304768
IFNGR1	6.640468293955929	5.649683930246169	-0.2324450832250089	0.362555380575514	-0.685094971126193	0.292816161078368	1.14156922574264	4.08182764749219	-0.8575257528433009	1.04139274837943	-2.03059858101979	1.04691603785579	0.7341362798916179	0.0007573935624552	0.39745696460905	0.3057120892162269	0.0504220751008638	0.302875396967177	0.471246084673456	0.8184883080922795	0.9995181177976584	0.4578375610823679	0.8955577036114144	0.9142931022337204
B4GALT7	4.1888493397172	3.4706120865295	0.222879229825513	0.0328804640024184	-0.5527201800739461	-0.468530523722101	1.173314386184	3.22290368434257	0.935076124594382	0.0937117518907016	-1.81106004330376	-1.7598358989661005	0.9397109383933572	0.0028549128650815	0.356541625402646	0.925904805583787	0.0792433449931883	0.0877038622364204	0.354193811223351	0.7944819181771567	0.9995181177976584	0.5189571446575441	0.7728208210442616	0.8884821164212218
SH2D2A	7.5977015532202	6.4621368193547	0.1971447891817389	0.1134941657976769	-0.273378911584044	0.216209431440921	1.03354943474939	2.98316170740205	0.5213864070681961	0.232331179705446	-0.600579070332172	0.583731375332671	0.430155770230459	0.0072338577778286	0.605582337644281	0.8178106274906122	0.552239959485968	0.5635455703316911	0.6710390833979439	0.9010132397874718	0.9995181177976584	0.8551803062006049	0.9428191336028732	0.9541181288448884
VRK2	4.478234365141611	4.64760495730496	-0.0682657803786996	-0.193387223394381	0.5459528767193139	0.0155276748859602	-0.196564751181749	4.10836524393928	-0.272746161896119	-0.531031467598048	1.81368868757065	0.0565650045324949	-0.150770739649566	0.0002471088809444	0.7867478867718442	0.598953194937539	0.0788285636442408	0.9552328210620268	0.881074422250403	0.9524895139643702	0.9995181177976584	0.5185846528384931	0.9934807031974175	0.9812289818684906
TNFRSF1B	7.558495090390821	7.299499291036071	-0.1930833302707799	0.544458406786279	-0.382525740783885	0.554354303022285	-0.268750731766043	9.014248295295593	-1.0920529960717	2.18931244014727	-1.81507884141924	2.9685497177296503	-0.289720274539526	1.02291081108614e-05	0.284642308137602	0.0360576078610237	0.0853139869512456	0.0055362835689602	0.7779435389623129	0.7526369340073049	0.8398086258935143	0.5271474935858074	0.6588873899652623	0.9683145945142384
VEZT	4.2975219879776	4.84121780247156	0.0988360619826488	0.25679842115981	0.2655679032845729	0.0657763422715111	-0.934351330029198	6.08725260257846	0.5602761181933249	0.982837191919395	1.23822514766959	0.336392471594892	-1.01358129777797	7.46456145070981e-07	0.579075194310297	0.332838880256517	0.22436930920667	0.73870472539068	0.318156863607375	0.8907863304301954	0.9995181177976584	0.6749345989551974	0.9659564249042208	0.8782312196871337
POU2F2	4.4939866894684	5.77416216891958	0.277739573646171	0.3571637856875329	-0.133567187601192	0.403624491147304	-2.08079507728182	5.57480827806533	1.1803270670846102	1.00792178630464	-0.453920273201363	1.52221729482245	-1.71306660778943	3.37987815542281e-06	0.246308486105247	0.320825761075955	0.652857567010772	0.13748052376227	0.0960820759605884	0.7261150270408464	0.9995181177976584	0.8930942836909027	0.8092176139898059	0.7839762558774673
BRD9	5.177695291259719	6.04384257197996	-0.3620096520676379	0.155928012338708	0.494331165257351	0.0282046232026005	-0.9991079019711092	5.016573774657901	-1.49063517190844	0.487800578550891	1.61171196010854	0.111564885397754	-0.7331857533681759	0.0001630354833911	0.146072794470714	0.6291013802601121	0.116954347792328	0.911848903672324	0.473126817303767	0.6632024326669577	0.9995181177976584	0.5745028033787618	0.986503513063526	0.9142931022337204
SNX1	5.64401858948869	3.93246374074865	0.220761363642676	0.0047302074483402	0.19233876110213	-0.0116357513016878	1.7104418206363	3.87008937161777	1.06631028546493	0.0172683067582101	0.751973307403511	-0.0541163840317959	1.4869772630135198	0.0032878329481368	0.295845551379268	0.986335886808946	0.460268527699481	0.957169283057464	0.164086432570844	0.7614587192529197	0.9995181177976584	0.8071197316413642	0.9940143256854036	0.8331088598578719
TBPL1	5.90279113602607	3.0408138786537404	0.109334477056229	-0.151761581171799	-0.377073945118191	-0.0388036909058845	3.4656053057545697	3.25664190469504	0.554046509145411	-0.562231371925651	-1.5595125086162	-0.1839978091622069	3.25427584174193	0.0069458696502916	0.585434184166155	0.577975732646676	0.13942612679763	0.8551781690859359	0.0058427103352637	0.8933132932918126	0.9995181177976584	0.5984110419195032	0.9787718188198392	0.5973451504987461
BCLAF1	7.145789697871491	8.504115350141339	-0.0069812553349301	-0.357437703203701	-0.186898296134753	-0.0513861766980717	-1.04678641099858	13.9792284693688	-0.0551342116913334	-2.09031497709241	-1.18714904633096	-0.38411971631982	-1.50774822555381	3.11550087198556e-08	0.956395715487001	0.0447581011945445	0.244850301668407	0.7033620165297851	0.1559846391426569	0.992410573755344	0.8461607999531319	0.6885813237267062	0.96399354614397	0.831292306552798
SLC39A9	3.845284234619121	3.7689728083925895	-0.127586522507262	-0.0357507662259858	0.550965307577494	0.6747161032200449	-0.7118769262114879	2.37745305441878	-0.424973826798859	-0.0920826503239498	1.5106860246166998	2.2464847699374704	-0.40053538571974	0.0316964220589167	0.673699213285872	0.927221808108479	0.140884094863734	0.0316381663890769	0.6939736877374829	0.9213607878518304	0.9995181177976584	0.6001802504651572	0.7145092313365872	0.9577909280753664
TFB1M	3.9545439423296296	3.8767471035649694	0.296498333611953	0.1454893396212959	-0.0503546237631847	0.27549875974258	-0.5534103511501421	2.86626830170335	1.18840016693439	0.45784697289534	-0.161493069846378	1.09508342034105	-0.3673584738237699	0.0109846972883916	0.243208462929463	0.650306316026752	0.8726917764256129	0.281636848814155	0.7173605465523749	0.724678122773189	0.9995181177976584	0.9677101728834452	0.8857483945216366	0.9588401432053472
RABEP1	5.470480226728751	8.34013818630235	0.0746198364798892	-0.0260774917282729	0.117089751673224	0.26686727123109	-3.40086449625606	9.199974561609087	0.3496479644341799	-0.0810120008118936	0.440023122863763	1.1043982990334	-3.1831104176462297	1.25174709904181e-10	0.728824521849946	0.935921752443346	0.6627889804759329	0.277408270021433	0.0031711575933893	0.9357410579597852	0.9995181177976584	0.8973086284668823	0.8846216848677627	0.5423222825918196
HMGB3	2.891751963038609	7.97274607697652	-0.341334207465757	-0.201869068044272	1.28165179882328	-0.421668956632455	-5.53923567349738	3.61978648113456	-0.7004191621759079	-0.291053249379017	2.07261800824212	-0.798414962522593	-2.18502893198113	0.0050308498207233	0.489754512734246	0.7729164790944121	0.0513910535377961	0.430347588554117	0.049588043620183	0.8606930621093695	0.9995181177976584	0.461265771194177	0.9142022557021076	0.7424607146619355
NUP160	4.73352499715313	4.444217119888809	-0.101085102711657	0.173476482215721	0.168833006116009	-0.378395655805672	0.518349529456312	3.79837035725778	-0.389272571970667	0.468284364707432	0.513469999745406	-1.32838765777031	0.383534546889132	0.0028296634670249	0.7010740525528051	0.642799900106402	0.616255372518239	0.19385370052753	0.7071156190969871	0.9287241062207688	0.9995181177976584	0.8784161201078519	0.8417650596550453	0.9582494715105204
BAK1	4.9943228673382505	4.28061453863896	-0.0610641514917026	0.3928752044937199	-0.394312134386387	-0.163847129182397	0.837660657636607	5.105473390131969	-0.327578983511617	1.42639997643315	-1.6764726569018	-0.784857357455199	0.857755441132591	1.35175656253223e-05	0.745299198109931	0.163145742607776	0.10309573547133	0.438135656380637	0.397214573545185	0.9401170377710276	0.9769405253573786	0.5551723316060646	0.9162945056856268	0.9016125185056272
IKZF2	4.65010502450651	5.9737079558368	-0.357762845947617	0.3470004455433839	0.958317894903384	0.5959301583348671	-2.37076350569018	4.472011139218241	-1.19167299266708	0.779185845547141	2.71595093081806	1.78657455132124	-1.5297559836863202	8.66001280902999e-05	0.241889532951274	0.441422501044703	0.0104358368165726	0.0831968907669543	0.135607566009939	0.724678122773189	0.9995181177976584	0.3130695600707775	0.765643793808405	0.8257177722979375
GRN	5.6853084789639805	2.78938325188331	0.0169415933400444	-0.0611438546311644	-0.112649603289309	-0.441873598215462	3.67968077976347	1.79845654369672	0.0567178093433358	-0.162340107146307	-0.302901079036423	-1.4458679692283702	2.11423584438467	0.0910761697218199	0.955122322123771	0.872084902123024	0.7639121279860441	0.157696268655857	0.0485692361811139	0.9922611455849576	0.9995181177976584	0.9368745521825026	0.8224942896283617	0.7408088947581793
FAM13B	4.958824603393951	4.96312755807952	-0.425500907857352	0.0056794480086884	0.130063685582029	0.150593553757057	0.0262850118205966	4.45132882053755	-1.86241505493023	0.0188756922951762	0.4597612477339	0.6343903990842379	0.0207995371829729	0.0008761192145679	0.0730273034999676	0.9850611332378492	0.649499614590295	0.530200273100067	0.983710565403984	0.5505014929973556	0.9995181177976584	0.8913767604389398	0.9348825123515728	0.9979694575041655
ARHGAP31	2.4552032692817103	1.8189242779611	0.649034300863874	0.714947878076326	0.0642118987844962	-0.575230320841745	-0.0433487715964923	0.7096329044522941	1.39065950006021	1.14705447156591	0.1096302003758669	-1.2070956753023	-0.0150878273577375	0.4893490560432079	0.173655628157293	0.260278758360138	0.913366929038024	0.236245652391045	0.988135634026365	0.6810588657466813	0.9995181177976584	0.9768925820718172	0.8656420808715984	0.9979694575041655
CENPQ	3.5639108621192004	4.103156284356451	-0.5923323361418791	-0.331202486991875	0.0830833214512482	-0.286146785071507	0.108209792334619	3.55597537709988	-2.31047793338748	-0.880279605052633	0.265530555600493	-0.9948689997525128	0.0813672104751395	0.0011630400148002	0.0272542986985583	0.385073851192239	0.79225259558521	0.32703935489205	0.9356414282276608	0.4604449060695054	0.9995181177976584	0.9452547388396606	0.9015231555135308	0.988129442142551
SARS	6.335402709534071	5.76654352583362	0.2397094593093469	0.139284034805984	0.0819169989622721	0.187879290863136	0.4020536993228429	6.248306379092059	1.38361083369634	0.623786029941655	0.379129057757608	1.06802307452462	0.3897486655688789	7.78395954056745e-06	0.175803662204065	0.537373528164219	0.7070210135194509	0.293473686489908	0.7007258207783971	0.6818182181590525	0.9995181177976584	0.9182196905223088	0.8890351898958924	0.9577909280753664
RANBP3	4.88237847689343	4.611081174886031	-0.1511379174096309	0.273859628786993	-0.0016429943237137	0.175337815635803	0.199561785740753	4.08634831065623	-0.6673252306706179	0.9327295068947852	-0.0056845510506629	0.743356055262888	0.156725093033962	0.000945430904059	0.509452787377665	0.358166761329751	0.995499727657193	0.4625568004588929	0.877168774243848	0.8715179213975045	0.9995181177976584	0.9994607139260108	0.921267935102992	0.9801744416358004
ARID4A	5.75373368427155	5.98810290183375	-0.0534367389208601	-0.393235960677861	-0.3502294298145569	-0.0589550617379317	0.334504382679192	6.7055912891735	-0.294544597840665	-1.66590425053746	-1.51905874994887	-0.309903616186926	0.331082730972988	7.425610612352049e-06	0.7702908862567951	0.105736936412943	0.1385940034983269	0.758590341314152	0.744468658612612	0.9474629855154358	0.9252169014930128	0.5984110419195032	0.967705344942302	0.963228390025778
TSSC1	4.860396207021769	4.71655812226591	-0.0623853241701418	0.419334133146312	0.2566187089857289	0.175010234114194	-0.155902502532288	4.39134044045392	-0.300198751292906	1.58662096568362	0.962320905464502	0.817888138715942	-0.129805315673891	0.0003157582444378	0.765928759127192	0.122771501004247	0.342889800853259	0.419402442526276	0.8978548295868201	0.9461427892745132	0.9358673486099748	0.750352123495521	0.9113342353945304	0.9839859470213228
PNPLA6	4.2164744033553	3.54289432059688	0.449104923704782	-0.1644407810926109	0.577635845838349	0.149605577500743	0.487523162072609	2.7981249256015097	1.93259169963408	-0.5525906718160339	1.8852779532778	0.6348367042311479	0.3521524894549829	0.009625777878973	0.0619457140540719	0.584533068353162	0.0682910119271917	0.530060868916405	0.727203320171747	0.5261563612174915	0.9995181177976584	0.4988782413857822	0.9348825123515728	0.9617771912060952
IFT88	3.81036917604914	4.22425056498611	-0.259662223810464	0.208941541459345	-0.728327396645605	-0.586816201498209	0.0940515137956772	4.03933723394023	-1.25592214893952	0.7752777855001051	-2.7089087396022404	-2.70229651423305	0.0803739267769628	0.0008342165585601	0.218216220062752	0.444051644293484	0.0106412884783059	0.0108178727818039	0.9367073835629408	0.7148333152056007	0.9995181177976584	0.3137846125147381	0.6786239121125374	0.98818094588657
ALG1	4.02757815371144	0.727142283961315	-0.144116284907055	0.34895806433708	-0.195240246521795	0.139055264278512	3.37310868392479	0.505851083349597	-0.514819709815354	0.958505494532553	-0.569155924760542	0.483314143334084	2.0898830965244097	0.625732414467488	0.611304196943386	0.345609864694275	0.5749833013545339	0.632065426870158	0.063549126175675	0.9034346697846418	0.9995181177976584	0.86198706213182	0.9533945379193928	0.754051243796589
ZCCHC8	4.49111270602905	4.60036935058098	0.057082499566765	-0.192569020851176	0.318124393593173	0.297803645293686	-0.325708167940218	2.95777923945623	0.192793172432194	-0.506878921414869	0.853368058572413	0.99332128750309	-0.187359233443281	0.0087525048188885	0.8483189003862651	0.615810208018772	0.39973946925638	0.327880503743882	0.8533010058330621	0.965446878164192	0.9995181177976584	0.7806392571828191	0.9015231555135308	0.9755876238822622
ABCF2	4.37013777810073	3.09512928818183	0.323909396229442	0.448931247521299	-0.1833968772923269	0.0014595003897051	1.01257675040032	2.4466731220754903	1.20204546750579	1.17165306652698	-0.543187174287407	0.0050117043856994	0.6979063337263729	0.0295074743809176	0.243125998939327	0.25011704445956	0.5967329958000172	0.9960342284825592	0.495442134895581	0.724678122773189	0.9995181177976584	0.8705590730928185	0.9989616232795728	0.9187989869123628
CHPF2	4.25686350116813	2.4175339799655498	0.2055391460943599	0.4315091318815449	-0.4058810856271729	0.2097017725275489	1.73474021504001	1.83579540138371	0.745061251697004	1.1289707290658602	-1.16061259968602	0.709409516602703	1.15428579021636	0.0900057971420715	0.4635339220436	0.267482360671233	0.26074167769752	0.483192691055099	0.266099510794738	0.8503904232422408	0.9995181177976584	0.7003320285344344	0.9236163412397158	0.858214375740815
LRRC7	1.83873922044538	6.125231442322099	-0.28498438178013	-0.3934178537707221	0.5921028957618161	-0.296090685780501	-4.27462601764752	2.8424861808684	-0.5998376305237111	-0.571541003041308	0.977498400559277	-0.5825720870210639	-1.72752890420109	0.019639727005136	0.553546151471336	0.571717330562378	0.339232666149813	0.5641700099727479	0.1118250908013049	0.8840161767006516	0.9995181177976584	0.7485065956280852	0.9428191336028732	0.7956523007242529
FUT8	3.4074502516958702	5.07050065813436	0.0856870892245146	-0.713110552226546	-0.164388799779644	0.1628331745814369	-1.53264735874734	3.22934856593122	0.263107726861719	-1.61818200765352	-0.393462599083683	0.475105679590274	-0.861650135900753	0.0063228076514322	0.7942769793219421	0.11568863303928	0.6969702366056271	0.637856269903035	0.401473392782995	0.9548147946151604	0.9265578368281816	0.913850696025268	0.9547766248282232	0.9017402501551174
UBA6	4.98907655113185	6.121707922932991	0.371842174444411	-0.530775480480457	-0.40408693323865	-0.8763103286147429	-0.102176931774035	5.30234469269753	1.3859833118718	-1.34183097712702	-1.1699124529963898	-2.8957978390225203	-0.0754853990696203	7.559511173867821e-06	0.17504705982389	0.188811415377695	0.250416548158171	0.0066621618221955	0.940284281515876	0.6816635740669531	0.9915162512894686	0.6930969737705559	0.6588873899652623	0.9891665835669438
PIAS1	5.874301812077559	5.4341647880326	-0.0550604689985723	-0.1500104015914969	-0.218383122272337	-0.186792943809341	0.8082876479491422	6.25846104393251	-0.298682486630201	-0.6084634986444311	-0.946682492935263	-0.95526641796289	0.8156261763064209	3.656317668098621e-05	0.767431216672247	0.547256531158962	0.3528851756150949	0.3464018664213729	0.427775043864957	0.9465801639002056	0.9995181177976584	0.7573935668761381	0.902879290936651	0.9056525072510836
SLC4A7	4.8184150712433	7.76365435231756	-0.168995068320399	0.0812212043280831	0.165172504952784	0.0669348889323262	-3.36702085399731	7.41147857020727	-0.6904065289351881	0.219362496455608	0.538040917665845	0.239295988399458	-2.7301272486599304	1.62779054489391e-08	0.4947661661884	0.8277188946070378	0.594159355061313	0.8123561086214951	0.0100779425630595	0.8629201819103458	0.9995181177976584	0.8695762918313269	0.9723108351399968	0.6209404318143565
APBA2	5.858071369592191	4.17357439852935	0.0522058232114693	-0.3526313716641929	-0.302972096501969	0.298866292613516	2.23054196431973	2.30360514668888	0.154107319671745	-0.828174937327992	-0.7011423554592149	0.859439577806422	1.11398765325743	0.0304786597259939	0.878463917097435	0.413942792137614	0.488185431096567	0.396493045784326	0.2749372676004339	0.974509319547084	0.9995181177976584	0.8193160999956848	0.9079015849874156	0.8658910686128193
MAP2K3	6.34299084203622	4.89335839710943	0.31549050748329	0.0123827414580678	-0.0351218653010819	0.0624619149760494	1.56168316863746	4.04093596187111	1.42724897453914	0.0438795206012892	-0.127712482783342	0.2792079056656339	1.15777738175775	0.0009911951186335	0.162911097211815	0.965293004600413	0.899152472835429	0.781900421227232	0.261447788378361	0.6719813856447066	0.9995181177976584	0.9738565207853688	0.9701852122110468	0.8549464786479364
TMSB10	12.0779285205138	11.2663662741803	0.0641766337814438	-0.131533762073171	-0.225245839587267	-0.0128903172222809	1.12533870100065	11.6812947994841	0.380986925564214	-0.591676689369105	-1.1273197073414398	-0.0785802074360327	1.04401482381275	9.954442431273062e-09	0.7056552200717491	0.5583864192628989	0.267744287992404	0.9378660002392092	0.3113927336755949	0.9292743081309628	0.9995181177976584	0.7049383255404776	0.9911478074616652	0.8775623024529453
ASTE1	4.35872467244437	3.80441195725552	0.0798497806786722	0.425367427517916	0.0433921371673226	0.316758896162453	-0.0414858305345339	3.7101090123046703	0.3546975708905779	1.27846010159446	0.1574929245463769	1.2642472731513998	-0.0349202634261658	0.0007598924242203	0.725072964024493	0.210006039019817	0.875816102491754	0.214998225914937	0.972353698816516	0.9348199655214344	0.9995181177976584	0.9685456784240476	0.8572128222311708	0.9978458400825314
RNF19A	6.510387837918099	7.0067564540420495	0.237337676331231	0.110952304980839	0.2655241819564269	-0.005101664569125	-0.840585879662047	6.05894228053643	1.21714523498377	0.445834508615666	1.08918192878026	-0.0260853159244074	-0.66401183376034	2.96133891122123e-06	0.23231069960054	0.658913112369782	0.2842651525185909	0.979357605895708	0.51181485690111	0.7214994950668366	0.9995181177976584	0.7129119209181056	0.9977890909595892	0.9232781544574012
PEX3	3.9614979560459305	3.28170132718534	0.045841218772836	-0.038875065422937	0.1710790189699799	-0.653846833374088	0.987187145398699	2.47416327117082	0.195017610929882	-0.132888809001224	0.574043811912378	-2.77759082646693	0.675911681545363	0.0223942526999472	0.846575922500577	0.8951596508566071	0.569844261263676	0.0090954038484483	0.5056172025724339	0.9649650696140116	0.9995181177976584	0.8604059925803459	0.6786239121125374	0.9207703206562192
GABARAPL2	7.156875311229191	6.641429232587671	0.323943699427047	-0.183690273514431	-0.108282295495243	0.0299400923626705	0.691298614125147	7.395851325753941	2.0344189685337	-0.902988543540674	-0.551709261842635	0.188566005940076	0.69508811867837	2.1503052340198305e-07	0.0500220603001646	0.3735258331521339	0.5848966951972421	0.85163736887926	0.4932805729020679	0.5070443812994986	0.9995181177976584	0.8657563437589729	0.9782683672509166	0.9183738899806004
SH3YL1	4.31883398967474	6.7456263710491005	0.2063225970644069	0.118697029271309	-0.63649167766632	-0.244157360984792	-2.44748727674867	7.671966756989889	0.996910896037224	0.373000912616219	-2.3368344665645897	-1.02017249487	-2.34381482265039	7.821692109433171e-09	0.326061980298842	0.7115330369756271	0.0256664479583029	0.315067830810192	0.0252601685151267	0.7791810026052024	0.9995181177976584	0.371157850943226	0.8990303854459298	0.673963554431549
FAM136A	5.39103881377753	4.67141802736414	0.1788807325819019	0.0314955106199725	-0.256136804051652	-0.0690406596564597	0.9076453918929772	5.61534450872654	0.969428253837063	0.1180037816274269	-1.1210990212995402	-0.338872685408561	0.941799861842028	2.99851060203172e-06	0.3393835705770539	0.9067800118130128	0.270337993214473	0.7368525613651	0.3531389918243889	0.7861169825187923	0.9995181177976584	0.7058070128875282	0.9659564249042208	0.8884821164212218
VCL	5.360320798977741	6.07098943353176	-0.0882456765412042	-0.0189780516045468	0.317108821248377	0.19868809473933	-0.995366892178047	6.25385446305025	-0.4035466679260739	-0.0598297140408702	1.2035745554745	0.825593124485083	-0.8851506345909709	4.57927363583568e-07	0.6891491619148989	0.9526521236283148	0.237317169865973	0.4149637572070639	0.3824798386685321	0.9253332307678096	0.9995181177976584	0.6844388822539983	0.9092579106562568	0.8960607632216033
DEPDC1B	2.05463126508178	4.34355836993578	-1.26869578481314	-0.5287788607157761	1.78934317310159	0.0901523666173795	-2.43161745499881	1.64649500422777	-2.1850025791755803	-0.680739746491161	2.7115990410328297	0.150459413148126	-0.811043823292208	0.130308761727149	0.0384220508214535	0.500924203599125	0.0155294367117983	0.8813250864193208	0.434645928437347	0.4853237467862183	0.9995181177976584	0.3410308909469955	0.9845626756940046	0.9062886810482798
DAPK2	2.91599296955768	8.11812139730359	0.4297365863001479	0.25894205437285	0.0914586152399646	-0.316936493252957	-6.17748853624022	4.90701867506072	1.42199690053745	0.6458277822296121	0.239820923875477	-1.03053413607323	-3.3546567683340003	6.66713118940192e-05	0.164410771707478	0.523169803981855	0.8119659993684959	0.310600306193988	0.0024124994988288	0.6735502920448171	0.9995181177976584	0.9498769175051914	0.897317188549648	0.5423222825918196
NSMAF	4.21735080529005	5.64961003224053	-0.0675800075114177	0.0480871479312369	-0.152846681868246	-0.0785053626667631	-1.55458896862321	5.23317555897855	-0.285119370430399	0.143825545821659	-0.501794989233021	-0.302944000583243	-1.25150707650226	0.0002262657609563	0.778018011384093	0.886553803177146	0.6216308204683821	0.763859252683222	0.23047857512295	0.9499287118863428	0.9995181177976584	0.8800737843275157	0.968463528196028	0.8452729585472476
ADSS	6.49207728686985	5.91615417775801	-0.161016384237458	0.116366853979785	-0.0086069369905444	0.271297784540204	0.501889009680571	6.855748151062441	-0.949552952100475	0.528204749470657	-0.0413711284209363	1.5630383829061898	0.515728203272241	6.2009768881740505e-06	0.34947349496748	0.601084049553494	0.967255344606442	0.1276948184300549	0.6127194338667329	0.7917689114970636	0.9995181177976584	0.992453658760568	0.7963092623270951	0.945292604476046
STAP1	2.7722491366901805	6.464634454682679	-0.262306407749406	0.319257133707213	-0.8451578231794108	-0.703616869697938	-3.6397101343484	3.71243081819193	-0.83646342881625	0.798224845724685	-2.09417797840738	-2.21806023588	-1.91401382489852	0.0012487079264518	0.408948476322662	0.431155622905073	0.0442518856768869	0.0340172571405885	0.0660605063234016	0.8245062012580756	0.9995181177976584	0.4411662330873243	0.719931930261625	0.7607822740954134
TIMP2	1.9443596390076	3.878614982098021	-0.0891099813360513	-0.234487128706341	0.7516348475273159	-0.983894641610922	-1.5614609169331002	2.42532614702046	-0.236506893131458	-0.418751312120736	1.6852779827000202	-2.40790061119061	-0.8455344728199059	0.0209289521416182	0.8145012809651971	0.6781109156121551	0.101370296992883	0.0217936098046029	0.403901763478811	0.958543222677738	0.9995181177976584	0.5512794954554577	0.698452894563491	0.9021850096133008
RFC1	6.08039379316558	7.30533559247792	-0.1995499153395189	-0.195367601582815	-0.0486212177551861	0.2064104379551689	-1.13120251803794	6.665932817053091	-0.820646171745693	-0.5767880301856341	-0.160626889137589	0.7851377812407321	-0.895369987403446	4.72147463867024e-05	0.419725296423245	0.5681804206069561	0.874130421591399	0.43801761805355	0.3873827456588219	0.8309821561212173	0.9995181177976584	0.9680568452735412	0.9162945056856268	0.8994616068679788
TBC1D23	4.40272470172295	3.22153904656218	-0.210598546962647	0.329954028587641	-0.0043184511137591	0.0334940851519583	1.15942840907589	2.88722830096529	-0.879029991822343	0.9479655985052192	-0.0148275798096325	0.127253131950207	0.9043335434075972	0.0068081545920272	0.385741127805928	0.350037683081279	0.9882590205120528	0.899512319598125	0.372373497883803	0.8105039612482875	0.9995181177976584	0.9969675693220482	0.9858348295691536	0.8930041892394784
CUL3	4.949029943469999	6.38347383369104	-0.380218585597332	-0.0930613174212384	0.8685990671044479	0.48134111026493	-1.76027141211373	5.08692684251882	-1.59492399455063	-0.313076740183682	2.83950952204792	2.01435445684108	-1.2704506563114	3.5865697425846705e-05	0.120264770151519	0.7563270571249591	0.0076901206566484	0.0524928619813776	0.214415726127716	0.6263366816600598	0.9995181177976584	0.2837227728819269	0.7459674907515517	0.8452729585472476
MYOM2	6.07820582231721	2.24150742073676	-0.29403474082651	0.944870134228156	-2.7234096423875296	0.586575376142228	4.46638207946576	0.5695460893752261	-0.355503850748421	0.8372398084520981	-2.4223485176976003	0.63975524137256	0.9913120559869708	0.577204750326967	0.7247315392592328	0.408751847993182	0.0211920724227927	0.526761287898544	0.333919117840714	0.9348199655214344	0.9995181177976584	0.3567021850711493	0.9344947660815272	0.8844340889461366
ZZZ3	4.31394695484262	4.59092439642192	0.2074840286980639	0.114159160906858	-0.627107176309234	0.1125016829656	-0.3580379285004221	4.2412776124596	0.851294712984676	0.313724307347655	-2.01417714518056	0.408621393940765	-0.282998099767409	0.0001687966024926	0.400741076774456	0.7557050186782109	0.0522017365547009	0.685457168397489	0.7789459907690258	0.8200397168943317	0.9995181177976584	0.4641706472524541	0.9615925023914014	0.9683145945142384
TUBG2	2.59315568353102	2.31594469937264	-0.1808535616190009	-0.518284639218031	-0.2778342403773369	-0.270650082983715	0.9346750768819458	1.65629120061504	-0.665833438517004	-1.48383343604974	-0.8210844008174341	-0.9841471189264892	0.5973330401643361	0.117149387540956	0.51029229105951	0.1479064171548789	0.417591218029581	0.332331362632412	0.557494644730402	0.8718051522260303	0.9715384096466408	0.790974124954426	0.9015231555135308	0.9317444063316436
RPL26L1	5.01331390428922	4.051483430209689	0.014445645045871	-0.0215859214235717	-0.375110929355245	-0.249663653382697	1.4462595211642502	5.84613565193257	0.0977681864376075	-0.107002163912196	-1.9774842272673496	-1.57071280688073	1.82422455389131	0.0001260921402674	0.922927601030084	0.9154797568216508	0.0613033475299365	0.126003818190044	0.0907494470775938	0.9841637452796904	0.9995181177976584	0.4844376496832378	0.7958619568037681	0.7750179082124194
NSUN2	4.577323946181731	4.43256832754628	-0.0792534191137651	-0.107529936025426	-0.0121394456886306	-0.0934978685378266	0.375364380426909	3.5438017656556298	-0.3636370681042249	-0.398840044181758	-0.0442150877847965	-0.4271566565929529	0.272656471559973	0.0029884416421728	0.7184651505414781	0.6930748891929549	0.9650066080591072	0.6722660212564809	0.7880071308406429	0.933414105548778	0.9995181177976584	0.9918814283849696	0.9603293044250208	0.9683145945142384
FBXO42	4.32214796624171	4.258321121630661	0.173135148796119	-0.235407099902708	0.164084683121297	0.19371327578432	-0.113409134039595	2.40836441045638	0.4951021759413729	-0.5118316879104471	0.3682684408858779	0.538847797483863	-0.0570680563082915	0.0315263012638851	0.623958749492959	0.612461295242073	0.715207321440918	0.593668337880228	0.9552091419244352	0.9066414387091684	0.9995181177976584	0.9217109124158942	0.948727173370344	0.993000081369326
MFAP3	2.6121420842487404	2.66796839292869	-0.326648853953458	0.980088519988951	0.372467313636983	0.284888101877817	-1.3139174178379098	1.10465272948647	-0.695669670089459	1.5485682492932502	0.658240631012151	0.5982933298624449	-0.482070746399281	0.289965100137031	0.4917340100971359	0.131605553671237	0.5151260030367371	0.553829338194766	0.636933174412259	0.8614937067881119	0.9468059936844492	0.8331127590156321	0.9408944491485954	0.9496324997187744
MRI1	3.86641249851197	3.7710933806269	-0.31045353447904	-0.423659179008561	-0.678340582332924	-0.0345522796533933	0.817276828702506	2.74104587642352	-1.18414435771726	-1.24627879740768	-2.02251762972482	-0.127697537110829	0.535339466741845	0.0126779824439948	0.2448629926368629	0.222067009769472	0.0512953557693653	0.8991781436399839	0.597434460001769	0.7248462168431803	0.9995181177976584	0.461265771194177	0.9858348295691536	0.9398223250897608
METTL1	2.52484321950842	3.0426816313371003	0.11039330238675	0.239440119555371	-1.08938511505119	-0.85233680196897	-0.137145226359885	1.3044794210331698	0.303265098828218	0.5595497100779859	-2.49237357543642	-2.4159411320982502	-0.0540142928193458	0.203581207458211	0.7636401672097479	0.579889444483395	0.0181697257583717	0.02179857021436	0.9572756393117108	0.945109812550683	0.9995181177976584	0.3556025501342967	0.698452894563491	0.9939180279632908
AGA	4.52260607632415	2.0994485450803	0.506519955420673	-0.20826761855574	0.404907286618477	-0.21134484878285	2.6618659691448	1.77515292656389	2.02687604246712	-0.590083052131218	1.36879973112084	-0.7992107488180441	1.97802250564255	0.0850975062035711	0.0508172690659859	0.559154261608489	0.1803080151689069	0.429883398145945	0.0563255151320421	0.5095624920992667	0.9995181177976584	0.6409799596171265	0.9142022557021076	0.7471456855419186
PI4K2B	3.3917001109804703	2.46639516958108	0.139883801270867	0.7128981571072429	0.4696927834478789	-0.406815887312749	0.577407542896349	1.79586070563906	0.453272087018395	1.55455110225799	1.26270475766322	-1.19929246716823	0.362961129304841	0.0816782484443836	0.6533193748625961	0.129592318376893	0.215545364799485	0.2389548604530919	0.7189485335935809	0.9165327168161924	0.9468059936844492	0.6670845783181057	0.8674215779923748	0.9590117239563096
BOD1L1	5.37527870689906	8.80462924297718	-0.533420714491366	-0.1170050813508419	-0.371726238540812	-0.0553616710994082	-3.22026646981615	7.181592401419481	-1.83659048385281	-0.267799027650893	-0.998554049712147	-0.1656247734942769	-2.2222229470534502	3.12704338748982e-08	0.0752923776538431	0.790520819926282	0.325276911438221	0.8694627741560529	0.0332362931301724	0.5551073090710292	0.9995181177976584	0.7399222513358834	0.9823671838978696	0.7234521385397819
MAT2B	6.72039579419718	5.048795021007559	0.0578303363897773	0.117330245487294	-0.2792734518744519	0.2038104569168839	1.63965373326023	3.7656900844165295	0.246270412386487	0.398682808436466	-0.994512796336519	0.885809277633014	1.10385237722367	0.0012001403074137	0.8069992740816541	0.692885059722348	0.3272646858666939	0.382422036672996	0.281012830342782	0.9576623707444656	0.9995181177976584	0.7401993088691875	0.907868750747079	0.868177188079426
EDC4	1.77267125821372	1.22097902980088	-0.532844325897435	0.451256849977281	0.164211989282887	0.588167153606768	-0.919336546108305	0.321275202209581	-1.12785420823657	0.7458135665530871	0.33100109649877	1.3368796041221	-0.224739656066905	0.7504231814275971	0.26792542080056	0.4615028760137479	0.7428952346604749	0.1911789647777389	0.8235902743966942	0.7401660117183204	0.9995181177976584	0.9309909468216208	0.8407913641234737	0.970565281892832
TRIO	2.76144416044328	4.38533128108089	0.951317483791918	-0.167955860303521	0.634361410525419	-0.310304826112661	-2.33681989946277	2.691819739816609	2.8796027340835697	-0.368585995614911	1.49766464057857	-0.9078316193834252	-1.27007636028658	0.017561832387358	0.0070445787521888	0.71492788862283	0.144926823077189	0.3705822002540639	0.2215952695181089	0.3519861324201715	0.9995181177976584	0.6082400680673336	0.9072081807060968	0.8452729585472476
VCAN	2.19793988844223	2.59546784696452	-0.0035984884106238	-0.0995988135900537	0.189586968392952	-0.5784599589324531	-0.287580310104061	0.948237585190205	-0.0065192759067122	-0.1351422809384719	0.272760653902363	-1.02374580169217	-0.0932342112269733	0.359112573399007	0.994839604585034	0.893361072073575	0.7869130945460608	0.313464317468296	0.9268595363814158	0.9988581944780934	0.9995181177976584	0.9445511004634062	0.8987862203780073	0.9859999321807628
CLEC16A	3.15239014162936	3.91954875395168	0.0470949964991649	0.0257814162785939	0.0554715338479318	0.424871536153414	-1.48583823762604	2.16744457019288	0.130929748342341	0.0543946509331998	0.1242820114347049	1.1570691870323602	-0.729298562687383	0.047843184814597	0.8966757865267901	0.956967699792441	0.90190394950927	0.255693213848324	0.476154291478765	0.9794927916768256	0.9995181177976584	0.9744093351741188	0.8790377535703654	0.914867390807063
MSR1	2.05102801180722	0.8418105730726742	-0.363767776468941	-0.48164278131674	0.448868192847704	-0.757261146777052	2.55271432593512	0.313335091201676	-0.705102673519389	-0.7019671113986561	0.6778255582239929	-1.44890095846405	0.853393633536925	0.757682307527467	0.485725649589282	0.487954873962745	0.5026202595935739	0.157047132753121	0.403020008347829	0.8604579308741034	0.9995181177976584	0.8266024061738425	0.8224942896283617	0.9017402501551174
SKIV2L2	5.064594415130889	5.246955406767309	-0.1840320159061319	0.0976423177077029	-0.257814259137148	0.0805275937015543	-0.142854029288604	4.982119994998151	-0.7812863006640459	0.282112804728751	-0.8733264271564041	0.3049933096487439	-0.116532020750843	1.94444580834871e-05	0.4402034927503679	0.779618809671141	0.388796126925837	0.7622866368871469	0.9079372204419772	0.8418467830224958	0.9995181177976584	0.7772150870349313	0.968463528196028	0.984217802865154
ZFYVE16	4.13323890988723	5.9109226575032805	-0.0845936404933468	0.101041875635603	0.0001212727714271	-0.243636269554581	-1.7843716063426298	5.19166280387087	-0.320776952676992	0.25358147269659	0.0003666406455258	-0.816006031518664	-1.33740079337462	1.04819616437152e-05	0.750402060137536	0.801392161380412	0.9997096705752452	0.4203480296728529	0.1902373981002339	0.9414365125859198	0.9995181177976584	0.9998774067080802	0.911998032102026	0.8428403680033788
FAM65A	3.36102325775963	3.6546590131637697	-0.0326450757206681	-0.230054161037042	0.2477725267322029	0.736515893739617	-0.906197101971675	2.88409632744056	-0.130574950621177	-0.7075503488892159	0.8064053050172959	2.9027339035663	-0.636306773035251	0.0120213550950087	0.896961666775578	0.4844807910561379	0.426453057373452	0.006596342076663	0.533638340949489	0.9794927916768256	0.9995181177976584	0.7942156216568218	0.6588873899652623	0.9276406569406512
RAI14	1.85608102080782	1.01543758212467	0.978767461165946	-0.8177720593646559	-0.546813923307408	-0.4086629498368729	1.36820757948822	0.37058168471683	2.31701702484359	-1.46027695434448	-1.04207129491118	-0.966481713082491	0.46170831469333	0.7139986234214359	0.0271190138430704	0.15462871288649	0.3053916346129119	0.3413754733566779	0.647503535496964	0.4604449060695054	0.9715384096466408	0.7277492455343387	0.9024076173629298	0.9519005076244816
PNKP	5.79721251271103	6.35902255664749	0.2308368397730689	-0.289690834215296	0.0051329511270173	0.0870837029682589	-0.378882191576799	5.15530490250209	0.968312370324262	-0.9392863300669352	0.0168244448483415	0.353399010802137	-0.2742502326923389	6.34288501144195e-05	0.3399803505923419	0.354855329315108	0.986678101676268	0.7260798870337829	0.786477109216608	0.7861169825187923	0.9995181177976584	0.9963624585987394	0.9659564249042208	0.9683145945142384
PHLPP2	2.1609453465167903	4.240643224914471	-0.4065430943811819	0.2649964415515919	0.417472176614985	-0.1132897571660319	-2.4305113639174505	2.97930886299905	-1.21978619439995	0.5303313874034171	1.04439522034003	-0.305146837387913	-1.46684625118285	0.0053856454600314	0.231192154899299	0.599432993366934	0.303893104569211	0.7621707471964949	0.151883894994234	0.720942386493697	0.9995181177976584	0.7267093185574223	0.968463528196028	0.831292306552798
SPDL1	3.5683929996882098	3.83216588736485	-0.196393078591558	0.20424658289171	0.8972616040142758	-0.0306678186853148	-0.697252273748488	2.83572628476567	-0.6597824119738039	0.469970262909066	2.57292392010729	-0.0943801271369227	-0.449447137471282	0.0077507909966433	0.5139722386876211	0.6414673165665761	0.0147682762138955	0.925377949159328	0.656047329099263	0.8735271389251436	0.9995181177976584	0.3410308909469955	0.9886031149416044	0.9528597584037398
STAU2	4.864583633790611	4.97891672165906	-0.268892316135762	-0.0122128476867447	-0.572943217795049	-0.0095215421817768	0.4219916570358139	3.8147137831666704	-0.977720059650885	-0.0327968342538094	-1.61068281281306	-0.0321942118235822	0.2830320179429569	0.0024336714742402	0.3368095394904619	0.974046044910475	0.118558612414189	0.97451186718462	0.781030191055916	0.7849370155381813	0.9995181177976584	0.5752723148257596	0.9966512967753768	0.9683145945142384
PQLC2	3.0341830379959704	2.1115966274584697	0.0315010585214047	0.222263493122969	-0.0333566281065348	-0.3947411558679349	1.09591291062581	1.71948492014308	0.120900146687874	0.615551756534241	-0.101289813002236	-1.41880281873965	0.783666529774078	0.1126469336132	0.9047346743890607	0.5426365317991421	0.920433756901654	0.165520128305024	0.4467575623800179	0.9810955533712504	0.9995181177976584	0.978777240073282	0.8242009127520407	0.9073111861475924
CTNS	2.9787551791664	3.8689179054766	0.1936157654760889	-0.552102991223878	0.272680385966992	0.003183590914226	-0.857548906871365	2.97636441978285	0.718822427360824	-1.51372949796405	0.7999892929680831	0.0113371444993463	-0.5828711192831291	0.0116938691871319	0.477954398790866	0.140207601947908	0.43128527071719	0.9910229099393272	0.5691960521702261	0.8561589627854979	0.960115619184149	0.7963482666761531	0.9983683308852012	0.9330843789304768
PHF23	4.33012778651224	4.31763943154549	0.221924903321219	0.291258461895677	-0.0679235125410058	-0.2071412203760669	0.0102191392842328	2.70998873182946	0.6878274468455219	0.673490042650946	-0.1596021411569169	-0.604847537185051	0.0056868697774225	0.0153059163323113	0.4965412177891789	0.505610706284775	0.874202313281679	0.549425189066913	0.995519214321077	0.8633760542570562	0.9995181177976584	0.9680568452735412	0.9394394997806346	0.9985648293045576
INPP4A	5.815474877820081	6.17074586305194	0.0962250358926639	-0.319717042209848	0.6583025132920329	0.2850531404363139	-0.410614192597865	5.57672968352522	0.475731978126622	-1.25574757939356	2.55341529073356	1.39887109348031	-0.337309678295724	1.09000005749581e-05	0.637409410794745	0.218792165192198	0.0155587998736603	0.1716655962465369	0.738369991332595	0.9116171145247226	0.9995181177976584	0.3410308909469955	0.8297376390131076	0.9617771912060952
RAB27B	4.854179403424951	4.51108524671873	0.1542321977013959	-0.388370047378423	-0.211287484088718	-0.0648951716972873	0.724352894869475	3.97586263773223	0.6839195136734991	-1.33442079264399	-0.7356057509896029	-0.278618980773729	0.5681628015193361	0.0016226756066878	0.499128235018256	0.191941749878538	0.4677445722573	0.7822787889019119	0.578210860801466	0.8655008420942375	0.9915162512894686	0.8107642910996319	0.9701852122110468	0.9337049439790936
PSMA4	7.35536783613957	7.62570220321847	-0.15451570757608	-0.180116302219553	0.0635217694995501	-0.092525134671284	0.218262989194573	7.64012276466383	-0.936645815443521	-0.897560338902808	0.314211723282699	-0.567492593965305	0.2051201405268539	2.79521932584324e-08	0.355955074482255	0.376472437532269	0.7554517665678391	0.574493605587484	0.83874337682501	0.7944819181771567	0.9995181177976584	0.9356311371175762	0.9445901823922438	0.973729869583514
LSG1	4.62135009239641	3.4955858522654903	-0.12590710754229	-0.115182761888611	-0.0437305442038213	0.0185692905958525	1.30860351383792	3.37246609564848	-0.5995817682521789	-0.418663097329318	-0.166080218749655	0.0851377204461922	1.1178321833603602	0.0048035550342757	0.5533839916264871	0.6783302451945121	0.8692922313804909	0.932666407840648	0.280582157663018	0.8840161767006516	0.9995181177976584	0.966056593039607	0.9907383177094586	0.868177188079426
PARP3	2.3183184396688	3.20980566004628	0.0268849687852007	0.558902267151905	0.1444235845828949	-0.9780417618656478	-0.92070859530541	2.82638850288469	0.124762692473532	1.92221676304651	0.5247788634737439	-4.42341904986045	-0.7251878872570601	0.011571279074733	0.90147219833749	0.0638211564490982	0.603255098027635	0.000103763320214	0.476541393643698	0.9804706950300028	0.8880445761598124	0.8726782816140833	0.2616382121494484	0.9149002781072488
THAP3	4.1632881648923	2.97297055285664	0.328169653416701	0.2754035506695769	-0.554632401076895	0.0382000207628555	1.04816231303498	2.3676439850503	1.3930582870143202	0.904623654567498	-1.8332161534101	0.156708787669031	0.7500290174304	0.0289936859673833	0.172971247052323	0.3726918003947579	0.0758073287104635	0.876439695686443	0.4613035412866429	0.6808518873758094	0.9995181177976584	0.5147045441646902	0.9838713593631008	0.91344602569956
FAM65C	1.4170002298530802	5.46830794838076	-0.568170357186722	-0.0471717129670778	0.6389851799424909	-0.393480814295152	-4.09592471525146	2.83495179135736	-1.4245753771962	-0.084411566150078	1.28068230594757	-0.961093107984656	-1.8724569423658	0.0155537535430739	0.164281641077983	0.9332648077614252	0.2103936227438149	0.3436668723531289	0.0826753216759682	0.6732443521008227	0.9995181177976584	0.6624419645043328	0.9024076173629298	0.770505295563606
TDP1	4.53217151000713	4.72064207337034	-0.0525809763078752	0.261273568254628	0.323658303179158	0.0987733858125874	-0.61251821911798	4.96805000116586	-0.2661997204371639	0.975217824656265	1.30949852701095	0.475156332490076	-0.5666458836884971	0.000300599236297	0.7920283268247379	0.336929412312729	0.2025102214148	0.6378055199965991	0.579564933236234	0.9538730019008888	0.9995181177976584	0.656407797875263	0.9547766248282232	0.9337049439790936
AIFM2	2.43107595255078	3.635485347746541	0.603430652788068	0.268164049040713	0.5186532192830661	-0.4478803121622929	-1.7252173694049495	3.0988753431198	2.20734604365574	0.6544726946072271	1.54994217343828	-1.4891640003594595	-1.2618889540598	0.0039541000901607	0.0343532076646251	0.517343085123831	0.130693750651358	0.145939943773846	0.215835158708061	0.4763376384578332	0.9995181177976584	0.5894946565356731	0.8116965653710445	0.8452729585472476
SPATA7	2.37820287820759	6.14426912910159	-0.513107452898221	0.0124545349860623	-0.163882711644746	-0.201278948304773	-3.97766559499765	3.12845490805276	-1.2824828653031	0.0228471704799743	-0.327326054370044	-0.486580319294816	-1.791113780847	0.007869474186269	0.209198917260098	0.9819183646916668	0.745562095005432	0.629866715884749	0.0921927616063151	0.7078077909824892	0.9995181177976584	0.9324428224405384	0.9518549623836448	0.7763527150686577
MED17	4.885734605585361	4.61473970686592	-0.4306138395358029	-0.0310202807846708	-0.7097189831615479	-0.0624468839606694	1.05680552543017	3.97975790766877	-1.96910215267469	-0.1153121268134369	-2.51635596292135	-0.275566502701735	0.8267305424642231	0.000586091370985	0.0573862352260603	0.9089489859594252	0.0170013472400287	0.784647615289728	0.415353372182959	0.51564201477835	0.9995181177976584	0.3491771715543436	0.9701852122110468	0.9025152960153576
RETSAT	3.37810582168513	3.54728291045353	0.115609189811585	0.149102477340044	0.292482971309328	-0.0694645318986823	-0.483775188243169	2.96579621293735	0.440047382330558	0.397258073890216	0.8821053792670269	-0.243740210812111	-0.3517652471749369	0.0173550887347595	0.6644618196339829	0.6939151732152379	0.396522128886438	0.8089929746102591	0.731973479602997	0.918679329806278	0.9995181177976584	0.7801139423117376	0.9723108351399968	0.9617771912060952
CAPG	4.554739192138941	4.9719182559953	0.231462296769068	-0.490210979030182	-0.9728813555421372	-1.04865115666763	1.07569582317255	2.51428439147867	0.5012386459767879	-0.7215268826244591	-1.54391396567318	-1.98895077503799	0.463975889568914	0.0310389973577668	0.621799214146572	0.475866898294731	0.146033281365364	0.0567219963282763	0.649848170420207	0.9054227061178308	0.9995181177976584	0.609573089399514	0.7464771101473444	0.9523489990004456
AP2S1	7.00273823255808	5.832594128210349	0.163041228003885	0.0006346844167053	0.0685809930104949	-0.0372891844593516	1.33519585938407	5.736840874457281	0.849028185642915	0.0025472020065376	0.291242539666508	-0.1918708879244469	1.17033964850171	6.725887142041391e-05	0.4020867566564079	0.997984182278672	0.7727208813533599	0.849048663447802	0.259894395523813	0.8205584553181169	0.9998272160634826	0.9396067050602814	0.9777978460198048	0.8539829840138915
ADAM28	3.02220276459519	6.301412191816191	0.0377779481033023	0.157299886358791	-0.282060006111862	-0.795494833962529	-3.09075842005234	4.293708409079899	0.108299512220884	0.2916838824617639	-0.628963137796254	-1.99304643752528	-1.78811875314243	0.0001451310509752	0.914413933066808	0.772354112418482	0.5337031650568279	0.0545786254604641	0.0829427082629994	0.9829433027680416	0.9995181177976584	0.8432851032284499	0.7459674907515517	0.770505295563606
DCUN1D1	4.69696118900209	5.099151283761509	0.019212476363454	-0.2817219519783449	-0.0223379217243462	-0.387741023635651	0.133077303729222	4.88053477058003	0.092248247782245	-1.0349090047083	-0.0819822238313759	-1.77009150344736	0.113549483961149	0.0001231338112492	0.927070532391407	0.308705175402723	0.9351594672031628	0.0860208212817214	0.91064346335702	0.9851901636045574	0.9995181177976584	0.9840265236170131	0.7698789800806892	0.984217802865154
JADE2	5.19390597685421	5.52232187226472	-0.036380953349819	-0.252658970197707	0.4690792925516899	-0.0230977053495534	-0.105193169924468	5.59306221246117	-0.197397202277225	-1.0910372076773	1.97789612527179	-0.122783731603673	-0.0966708339414071	9.76267691853247e-06	0.844728084860875	0.2837399446552439	0.0564334579743408	0.903049191381456	0.923668856027104	0.9645565239397726	0.9995181177976584	0.4733672146504407	0.9858348295691536	0.9859513503895994
LCP2	6.610502372241981	6.10110177112763	0.28641895397527	-0.167822356129864	0.1394088005371319	0.1735772499325319	0.2098654747695439	4.76185516722896	1.35343803069648	-0.6335354273123771	0.5479832309900821	0.852684874332938	0.1491510582770069	7.558325320255521e-05	0.185239879499408	0.5310967757918239	0.5874766422468829	0.400357708816937	0.88250795197789	0.6908041958883805	0.9995181177976584	0.8672601059084684	0.9079015849874156	0.982003100355629
TRIT1	3.01829317849137	2.50868455664183	0.226491261690098	0.101837997563108	-0.5347592001408321	-0.576015995914849	0.902263125681818	2.1189171089259697	0.8834563880853109	0.282787222443975	-1.59450572957597	-2.07646922604101	0.666891554672996	0.054692409024547	0.385165529302627	0.7791894031505211	0.1271048024249119	0.0460390852295428	0.514676608150933	0.8100853649568367	0.9995181177976584	0.5852584620238868	0.7439775266658991	0.9235619545003392
ADRB1	1.90884009459309	0.2322825492890489	0.541488214898466	1.05591730241507	0.0675111607493316	-1.08277237934192	1.3504133692595	0.0955072112908994	1.13817292965877	1.62716687993853	0.110543168577572	-2.2087672824458	0.494309457384625	0.92509702196153	0.263345621282135	0.1138185668139269	0.91265490167725	0.0343883944765474	0.6266400270572651	0.7398316485159893	0.9262458091730014	0.976721648432227	0.719931930261625	0.9484230292964712
CUL7	1.99821905662756	4.49014500397384	-0.314227178692485	0.227496200139626	0.972566478626735	0.0650351822799368	-3.39182167439661	2.2698385451961403	-0.7505554135988199	0.394679802446821	1.89462054395188	0.1492860023585669	-1.50258856115868	0.0438921553997378	0.458870226568959	0.6957234066692459	0.0693595732433093	0.882244383367945	0.156689462010251	0.8489408171926692	0.9995181177976584	0.5000647561319789	0.9846246591793058	0.831292306552798
CTNNA1	4.29098173856088	4.71067558502696	-0.21766673914376	0.0609191048375713	0.241750189024618	-0.302447623736497	-0.26528984932736	2.9454816889653395	-0.6812118605826999	0.14486452642891	0.587233574266369	-0.90647848597994	-0.147468820162737	0.0095958688767985	0.500686585136875	0.885751628698294	0.561198097576046	0.3712848042751769	0.884325351261147	0.8668661825701218	0.9995181177976584	0.8581220646958231	0.9072081807060968	0.9820876267013904
PHKA2	2.96627985562169	4.248356088174	-0.325443265864258	-0.269105189356539	0.210278813070936	0.0514187272002031	-1.27395114387927	3.33929257392401	-1.14879931479108	-0.657078148440195	0.604842703546298	0.164290732815139	-0.869771927831354	0.0074624349235272	0.2660621309519189	0.515911373244573	0.55903173572677	0.8705184975782471	0.4014940264994229	0.7399957113623197	0.9995181177976584	0.8578453628600089	0.9824820359705564	0.9017402501551174
CNTLN	2.18287321231414	5.58755909151626	-0.7977156782158259	0.24472506573697	1.30371197598022	0.749368925584468	-4.79571070815674	2.60811356750526	-1.62868472480547	0.347247077070632	2.29714503961602	1.4167240342525602	-1.94365809368928	0.0436587088713365	0.121654202269137	0.7307451488692701	0.0528769453564208	0.166000074364509	0.097454304836589	0.6279656503407405	0.9995181177976584	0.4676470331808202	0.8242772475209289	0.7839762558774673
HSPA5	8.61438938323952	8.68933014184528	-0.152598409496339	0.101186579241627	-0.435656083919946	-0.0115495759939414	0.0387422671023141	6.45459596741756	-0.7350563495532021	0.387980216592918	-1.7866182188525	-0.0581802732349665	0.0265789623467822	8.31468553773442e-07	0.467692252904976	0.7007833514622329	0.0838054099994194	0.953989219614886	0.978963895443262	0.8522329370349764	0.9995181177976584	0.5245835578705601	0.9934319040078544	0.9979694575041655
GEMIN8	3.0991990831931298	2.45862254868044	0.8577465825178809	0.7820873311259459	0.272707940916238	0.318376174278258	-0.689446878252174	2.06039463906056	3.1796098518126805	1.95140922832404	0.83892660929645	1.08093583889676	-0.4962721690885779	0.0473163973935345	0.0032005211070997	0.059539591510034	0.407546711775433	0.287562151457378	0.6229919714670551	0.2680240139106709	0.8842917156268134	0.7856107802294128	0.8882356392704684	0.9478457934778256
OFD1	6.64752659788496	7.129007623546151	0.189307957377198	-0.393877561868531	-0.2539019943654549	0.241651689618618	-0.2091989471786989	7.7358816893829	1.10389080885829	-1.79417212763428	-1.17064892627705	1.37097274017741	-0.2038654312536859	2.2540376216890897e-07	0.277627912120062	0.0826615562342799	0.250173460513901	0.179973771905494	0.8401990390712101	0.7470275311104345	0.9149753637248316	0.6930969737705559	0.8365397427968149	0.9745599787832652
GPM6B	3.0778328590085096	3.0841087184996403	0.553914132786863	-1.04352235246851	0.8860945115154929	-0.0595441107222459	1.06281837754729	1.31566281416921	1.25101710222425	-1.8098379414486	1.35272501923278	-0.1238724254601	0.447318539196789	0.199735033651023	0.220036703517526	0.080287717139198	0.18578887604458	0.902211251115418	0.6575930254113579	0.7154607378532428	0.9116166696583624	0.6462512278233966	0.9858348295691536	0.9531328428645132
WDR37	4.822808400119509	3.62124586614986	0.243912155777508	0.136608906084098	0.563494756606462	-0.259698264425805	1.0992315948483	2.77641491239429	0.91500196220647	0.3849512007425689	1.6802632664397	-0.93866368369593	0.745867107426118	0.0152279716983735	0.3676037751045921	0.702884135215337	0.1061294680149469	0.3547343289543689	0.46675265280789	0.7997907804193497	0.9995181177976584	0.5604841760824236	0.9072081807060968	0.9142931022337204
YTHDC2	4.6417019139852	4.083411434721231	-0.119974753644266	0.185808797468757	0.26770569113207	0.442991609809866	0.0553544093225617	4.43117593994245	-0.622519924358531	0.70604267020561	1.13176363759597	2.16681345483228	0.0527367446198969	0.0007973021645939	0.5395000196985371	0.485375033846471	0.271960317775397	0.0376012911769205	0.958680128462674	0.8808813295655937	0.9995181177976584	0.7064367483418322	0.728922871610666	0.994222538861978
CTPS2	2.24620561786198	4.49980011226187	-0.370687426129047	-0.158359039409221	-0.107654178085247	-0.51482665529707	-1.81180822252658	3.65211771003602	-1.29598406723368	-0.367542209422879	-0.308291354010825	-1.6156915618909902	-1.26810358993921	0.000892461556469	0.203972252186981	0.715561410576107	0.7597983543309531	0.115682793038004	0.213634949895878	0.7034624619357974	0.9995181177976584	0.936515283352528	0.7901544438245086	0.8452729585472476
ATP6V1H	5.60457169260592	5.41321155060791	-0.0217499860686943	-0.1729759976512569	-0.339581499947207	0.0536184855658009	0.565991494427287	4.193727092923569	-0.0956656789618217	-0.614810789375048	-1.19162203328292	0.232073369415176	0.398834021455922	0.0003911512537309	0.92436821827737	0.5433501261060061	0.242209600415118	0.8179930199415509	0.693212517157741	0.9844423186261332	0.9995181177976584	0.6872577926280998	0.9727630747833952	0.9577909280753664
POLR2B	6.16846263654384	7.56129984836028	0.0015880427986976	-0.46415019487017	-0.124922804492204	-0.0545026685179716	-1.01989171484444	10.2127243165708	0.0093054208228789	-1.86798519597936	-0.595365586082375	-0.286056351973795	-1.18134027713516	9.53170157573207e-12	0.992631484262617	0.0706655727902668	0.5556603857037679	0.7766230734540309	0.2459114753945349	0.9979586657523986	0.8955550846076903	0.8562228278345482	0.9701852122110468	0.8462073957583796
FAM214A	4.221516953241	5.599380859203549	0.206401902721086	-0.703213283023005	-0.3375964031159799	-0.3385366793353581	-0.658205525858657	5.77292593746935	0.935046026338788	-2.1420977093519	-1.20123627239696	-1.36691712968555	-0.5821894800241479	1.88323953695776e-06	0.356556905446636	0.0396576457834337	0.238210418645536	0.180891787191156	0.564395788381698	0.7944819181771567	0.8410413935958392	0.6850856153198014	0.836968614117269	0.9317444063316436
ARAP2	6.355477102003619	7.85500588499604	-0.127032734460024	-0.245174274471203	0.405850315937019	-0.053130540897219	-1.4638462527374398	10.2295995929622	-0.7187601310635909	-0.957350657645721	1.93496495737542	-0.273912895250565	-1.64275494438185	9.14174028133925e-12	0.477347608001434	0.345351882856037	0.0616041287177538	0.7858588361812809	0.109930062504237	0.8560442537288925	0.9995181177976584	0.4857611272106556	0.9701852122110468	0.7956523007242529
TPR	7.10285493866417	7.887931063682751	-0.2064783899793839	0.0503975490753262	0.174110644440245	0.0323894785325015	-0.8720626825352541	11.9023300192302	-1.34754943985542	0.226372746462163	0.97329126705333	0.1935873004378689	-1.13703883301244	1.7421368107014004e-13	0.1869829684341519	0.822307877427461	0.337489298279193	0.8476857130255258	0.26371126603495	0.6915371278372661	0.9995181177976584	0.7478783328653046	0.977393279958084	0.8555565713083501
KIAA0556	2.43381747366081	5.41252761348097	-0.586971152753402	-0.727119300304565	0.229044122092996	-0.0521344787379035	-2.6529622326821203	3.0369914346943	-1.5539879070177	-1.42561800039197	0.4937252067117439	-0.132442338079027	-1.3111267455382	0.0118170578794205	0.131825580100175	0.163886214098225	0.626017576381282	0.895445622172125	0.21370503270469	0.6429341571605532	0.9772069854498818	0.881859555016312	0.9858348295691536	0.8452729585472476
DTNBP1	5.61298023928748	5.5367708566889	0.4955347765454579	-0.0716546120862637	-0.121178124333473	-0.327026175772498	0.4014587575808599	5.62355023073671	2.6706909636526097	-0.303723019431081	-0.500313702323083	-1.69039626114806	0.370068725797962	7.97467881295097e-06	0.0116628821928246	0.763385645656829	0.620228001395345	0.100688115614782	0.7139871267440692	0.3814811519367284	0.9995181177976584	0.8799914427056886	0.7864375670123263	0.9582494715105204
C12orf4	3.41115796568785	3.39829152120444	0.3572730830900349	-0.0960174930892683	0.0987408116941481	-0.0949570093337465	-0.0710485429595189	2.62645776208226	1.23562150327775	-0.224935588075308	0.278070888838801	-0.298755224377145	-0.0474538922602799	0.0129819821250102	0.22532349240129	0.8234164692583591	0.782692828594645	0.767000113494422	0.962437508690018	0.7161695784189074	0.9995181177976584	0.9429777994242368	0.968463528196028	0.9958929964944
SCML1	2.0170134168758	3.5132498851557004	0.235958300267342	1.06662327779798	-0.671352398765121	-0.587766430897407	-2.37305725244304	1.2862562071218	0.5767474718950639	2.08599669298468	-1.3850478120770202	-1.47944195599725	-0.7950794446883459	0.209883744272049	0.56812437199815	0.0454415634418739	0.1757884520442769	0.149154832004979	0.4327718305730929	0.8873064496756404	0.854087507772105	0.638827924447733	0.8145781428104142	0.9060025165722144
WWC3	3.79449878262025	6.20987155573215	-0.19255393158117	-0.588479824785359	0.7213027470449251	0.316492556601042	-2.5936314734369	5.149912058618741	-0.7380617445824771	-1.61238759229713	2.19138842387516	1.1323611701053502	-1.87856764932371	0.0003822236120073	0.467113261886674	0.116941999091993	0.0408980335527488	0.265651868916186	0.083407690963794	0.8515759908532641	0.9269892981435416	0.427737746690929	0.8813220131833952	0.770505295563606
FAM184B	2.3431337999809303	6.71162371097086	0.4703218390923139	-1.98280237695118	1.2562159178238	0.157864698593428	-3.86126585004644	1.88833899008278	0.655337163625095	-1.94075112742836	1.29433436194749	0.208609850925702	-0.97351021259892	0.0740504683536902	0.516856663431221	0.0616852008224815	0.20454088761694	0.8361163122724781	0.339324114897959	0.8744177845323654	0.8880445761598124	0.6574322018723865	0.975463299177638	0.8850378135413585
MAP4	5.4616724097984095	7.1093648695703	-0.0856649716454296	-0.127589021923586	0.2076140900517039	0.0548945994659348	-1.79907840673614	7.371270250101769	-0.386165344928807	-0.390264948592233	0.757578109709979	0.221240899746733	-1.5962629048769998	1.82396633478663e-08	0.701852830003337	0.698848479219082	0.454079571053772	0.826268156292559	0.119963479177496	0.9289840713028488	0.9995181177976584	0.804764327180507	0.9744645941111372	0.8066158810153687
GOPC	5.519630118784519	4.815945495517919	0.220158769584166	0.0523351131201005	-0.241855022237673	-0.23340058320475	0.801971441176563	4.8772706859827695	1.23696029035029	0.233384374051916	-1.07802125573249	-1.29234963368854	0.7334841536040771	7.29680099094593e-05	0.224836239709591	0.817006487254859	0.2889022232978239	0.205497364653996	0.469943806200892	0.7160809618757132	0.9995181177976584	0.7172664837056818	0.8533595286576697	0.9142931022337204
USP28	5.58269873150151	5.997093670467531	-0.1226537720295389	-0.7992090848532729	-0.0893476455542051	0.343243852310121	0.132153392934948	5.70196242424898	-0.6608825944426701	-3.50332512565278	-0.385480664195151	1.85313832631941	0.11659015952455	4.51806836299948e-06	0.5133600701531049	0.001444067425556	0.702468020332526	0.0733741834672389	0.907907064700028	0.8731852947273339	0.6111103496344219	0.9167132825706088	0.7605292400375104	0.984217802865154
HDAC9	3.0071575271322	2.09899689932575	-0.759683852735415	-0.118355260116814	-0.0802273809436127	-1.11915898999078	2.03278493988142	1.09852318525677	-2.5742390755204303	-0.349372156838677	-0.237965968729386	-4.0536724719266894	0.978584696045732	0.2821458887246939	0.0148219699560314	0.7292084485483231	0.8134490077618991	0.0003158977027116	0.3355708181731019	0.3966672273209502	0.9995181177976584	0.9503620479504572	0.3905759196327014	0.8844340889461366
TSPAN17	4.59501587750188	2.78555900821044	0.383226708583042	0.187884476697855	0.0436281355739959	0.451499230915077	1.36925108729259	1.98086660457982	1.53061723878764	0.591486560360247	0.1385039481972959	1.78268330163876	0.877853126485984	0.0719753718306731	0.1353973618636769	0.558917625887234	0.890684111155657	0.0842145058602563	0.3947682853852839	0.6478582459485661	0.9995181177976584	0.9711730961762088	0.7661369101406985	0.900993143892568
NOP16	4.26999667300123	2.3705644867339704	0.484952967220626	0.761437581131985	-0.577741363509789	0.249635232172583	1.31440496280808	1.66813719736307	1.5792490580637	1.6870327751775802	-1.4876607313523602	0.732333798410728	0.7984167317866909	0.104751536420358	0.1238178727275209	0.101029328227899	0.146334378869759	0.469134615336446	0.430337425196186	0.6302485711373258	0.921992914162856	0.6099891838381395	0.9227883874555456	0.9059883409480785
RRM2B	3.61341526314637	2.41493799447086	-0.2850367637980269	0.529518592368475	0.644914258503038	0.270590757114905	0.5470826794533189	1.89551395875873	-1.02383259231525	1.29624439312491	1.9714808233570504	0.8845869544706372	0.373554333304687	0.0668113009654802	0.313361417914331	0.203883622543524	0.0571012295412077	0.382779445769907	0.7111250952424151	0.7720038924959227	0.9964017307704714	0.4761358897567565	0.907868750747079	0.9582494715105204
ZNF800	6.31757285423885	6.50118609381291	-0.0176926709046523	-0.136475582154018	-0.191634311631135	0.285882049607371	-0.255907682167554	9.82230565510558	-0.131593221969346	-0.7713524403725269	-1.1473240347010902	2.0486988822973	-0.341265061868547	8.41741877867778e-07	0.8961716741490992	0.446387885139786	0.2603131175817579	0.0485765200775689	0.73825992941055	0.9794927916768256	0.9995181177976584	0.7002853319801687	0.7459674907515517	0.9617771912060952
SNX29	3.84163486181545	6.18965389549138	-0.356031360536154	-0.4650994879228429	-0.0838430116515305	0.031753425500749	-2.08876151767788	5.4588759850585	-1.4617631887056002	-1.38350867188209	-0.264766231597791	0.12079010591599	-1.61310136126355	0.0001452215290237	0.155176586699257	0.17633133758944	0.7932858735337621	0.904590402875954	0.127489143169268	0.6674529132811335	0.9872520580571056	0.9452547388396606	0.9858348295691536	0.8155243856938864
MRPS10	5.58861394551072	4.9831543743625	-0.0441334051669502	0.270163569367279	-0.656325755619279	-0.0134510151348672	0.738716893722321	7.57870432120671	-0.2986173408203689	1.24817801355401	-3.50451897681117	-0.0809753287416693	0.963431712181193	8.90823891445289e-06	0.769190888839866	0.221112053504548	0.0049444086595951	0.9360163157426592	0.351546228052896	0.9474273908762804	0.9995181177976584	0.2515780099828555	0.9909870490391308	0.8877691102218149
RSF1	6.66360114817243	8.01585672637924	0.161302457698783	-0.253596126728988	-0.0845145674926851	-0.151900166033561	-1.16830690978442	11.8722495114718	1.03394478485179	-1.1130488379771002	-0.4483067174187329	-0.877520133651619	-1.48589317779159	1.8649889313548301e-13	0.3086800267541469	0.2737297628861019	0.6568616083856821	0.386548356652835	0.146799248974682	0.7697899134145053	0.9995181177976584	0.8943817717732254	0.907868750747079	0.831292306552798
VPS13D	4.23977109351167	3.3782599084145297	0.0430182902186677	0.126888083548334	0.7381571909249979	-0.02251908073028	0.487807307751239	2.5410139729545898	0.174500717365578	0.398979610208895	2.40542683185938	-0.0913867739029056	0.329016093399276	0.0213286349905022	0.8625463362828789	0.6926458303546961	0.0220192965428688	0.92774918012471	0.74574848666068	0.9698618451780414	0.9995181177976584	0.3567021850711493	0.9891937619059946	0.9633779850246188
CELF2	8.038746527591309	7.44609471042361	-0.203411164516265	-0.176193761655036	0.387206681822492	0.4664834345455279	0.53687108268073	8.84637502471111	-1.45438899424559	-0.9787614003748092	2.2921695465454706	3.42966900355559	0.578959234413765	9.517171917179961e-09	0.155373270252588	0.33540098730787	0.0285633836989132	0.0017337589651258	0.5674852666824809	0.6675999624652746	0.9995181177976584	0.3831180763546725	0.6124627384233111	0.9324103438222184
FAM120A	5.23264778535076	7.198610680200269	0.0373224072328646	-0.418490628733856	0.1486723353679969	0.0320194709955445	-1.92174839918696	9.05405742580046	0.205060094343772	-1.5705922811205102	0.6651312684426371	0.1583003853020619	-2.0759416963791	1.83421685248878e-10	0.838784812026811	0.125817486798318	0.510588664975563	0.8751848601179731	0.045765837251134	0.963599433354332	0.9419362880234398	0.8304286048089793	0.9837972188834094	0.7408088947581793
R3HDM1	4.55926972978752	5.803364336294969	-0.635772228867573	-0.0278666928569234	0.407065341422704	0.5815456226695259	-1.68452002592829	5.24093636442686	-2.6376789703762595	-0.0828808481061875	1.39344398035831	2.23207053503321	-1.32526536047931	0.0003769753542336	0.0157497976134893	0.9344728994840832	0.184491947689523	0.0325288264475873	0.210186832204848	0.4033413990295981	0.9995181177976584	0.6457475166124897	0.7155144437331167	0.8452729585472476
ERCC8	3.0401698533897696	3.33884459104948	-0.0900799992131975	-0.102010153672655	0.7995483161410659	-0.424472719450827	-0.269043357330802	2.52405843566179	-0.330162592724697	-0.276010939809101	2.3390825621005096	-1.4965622429872598	-0.17955445825357	0.0271133397820049	0.7436040350430709	0.7843559023928679	0.0276155531270457	0.1440425334517059	0.860115059293964	0.93951832228841	0.9995181177976584	0.3814957529193218	0.8105386210159283	0.9759141836619236
ADAMTS6	2.3811144495333503	4.39798748782109	-0.245207114966108	-0.37131586333138	0.6010460194527879	-0.404286010206881	-1.77866742475186	1.76348771196247	-0.575243394698681	-0.74628101927676	1.14773095424125	-0.9861133890359292	-0.650468290145657	0.090640955214972	0.5690591998594681	0.461231875190688	0.259551348164602	0.331713918430426	0.520591763729474	0.8873064496756404	0.9995181177976584	0.7001848696716887	0.9015231555135308	0.9242536960822484
H6PD	3.39151681206734	3.77131406243686	0.123452279710729	-0.317943908033046	1.21965505415548	0.175804068835692	-0.6551959263249151	2.43498979121569	0.4252412714912949	-0.842894776482538	3.29556977474641	0.602880870568701	-0.379737457427666	0.0254329070158785	0.6734329052154051	0.405728312671291	0.0023804650288145	0.550792375761066	0.707976575339945	0.9213607878518304	0.9995181177976584	0.2069455459352885	0.9394394997806346	0.9582494715105204
VAMP3	4.90538420671115	3.98616166382229	0.398216928932265	-0.211291905316717	0.0500390319864966	0.0942760544869572	0.9209572889126793	3.8441802045466806	2.17277138357943	-0.9216000653665808	0.215126016332421	0.511787268233779	0.8133332972775049	0.0007113823226882	0.037149930569469	0.363953458851863	0.831023868434287	0.61235583521684	0.422452211406769	0.4829627767598761	0.9995181177976584	0.9550750551477456	0.9498494950271248	0.903980467607008
PER3	2.7053529105371896	2.7531517295136703	-0.180615427027651	0.1226009598688839	-0.3465768892510819	0.4598671077473429	-0.5290791229173061	1.14246703757364	-0.4390620303797179	0.232595433014898	-0.7106435469057549	1.13728893819142	-0.198362127377776	0.267003175388142	0.663482294720327	0.817634878470822	0.482406109049508	0.2641314361687689	0.8444753007458109	0.9186220707639556	0.9995181177976584	0.8168714850403299	0.8813220131833952	0.9754160373205364
UTS2	2.90609666385185	3.37177845611787	0.0700734596571132	-0.240273370166475	-0.0428596486653742	-0.0504353077510469	-0.458424493935557	1.70870716897983	0.16962992884016	-0.427894342292516	-0.0814245193003259	-0.115260094263062	-0.20443140525076	0.109914784903051	0.866484785023638	0.6716385575340861	0.935698214068542	0.908937906621832	0.840537915777047	0.9710158508141268	0.9995181177976584	0.9843347919633458	0.986231529396431	0.9745599787832652
TNFRSF9	4.20587220006484	1.18779319394813	1.3967712861063	1.60846719875076	0.932485914703404	-0.7380573770455191	1.55427837547987	0.401361538500114	2.8599248294701405	2.6363520050604903	1.47011230208884	-1.5064779385446598	0.476467868474031	0.691988297004021	0.0073421191488542	0.0130305117376625	0.1510704199546149	0.141773951593596	0.637706947596016	0.3531601728304588	0.8080436526233098	0.6139240776125628	0.8105386210159283	0.9496324997187744
RCN1	4.74580660160929	2.20881658786574	0.389934199781964	0.1083910975851159	-0.236521920200551	0.0010933009747193	2.64734527620491	2.02371127074286	1.6858690564116396	0.325668307872417	-0.830673720130508	0.0043437375056872	2.11370984489642	0.0511592585823697	0.1012553402345	0.7467314121955891	0.4121277708892821	0.996560362933429	0.0421841917796961	0.5992920185061551	0.9995181177976584	0.7876326307633718	0.9990621800660208	0.7408088947581793
RFC2	4.79723370139015	4.877998185132809	-0.105803443764913	0.0819653117454515	-0.0762123155157646	0.1246631900037949	-0.1888759434950989	3.05000804295399	-0.420397381100867	0.270409261368295	-0.2446881070869049	0.5018817333757439	-0.1092903001139069	0.005498401427192	0.677054931168216	0.788763407437004	0.8083269476350821	0.619390505382434	0.913696057067476	0.9220753417705616	0.9995181177976584	0.949342831498732	0.9503777871119898	0.984217802865154
ARID1B	4.37787245590367	6.785387558855049	-0.1894754122077569	-0.7690180101396992	-0.0210808688648277	-0.235882843790504	-1.80168249975746	5.92602604553638	-0.7198647031465178	-1.95986135360937	-0.0636605868641916	-0.7907601740095699	-1.34875410847553	1.19933125247953e-06	0.476676204309045	0.0585019958509357	0.949624547910641	0.434730443051499	0.186599532050393	0.8558077217853796	0.8792110651154954	0.9867619283273033	0.9157091154321262	0.8401735667410994
CLPTM1L	3.73898972223614	2.91255221783621	-0.22116787819719	-0.388635834744341	-0.519805104247415	0.171498485723098	1.40990993428276	1.76225015358586	-0.628666805870475	-0.799375279293247	-1.15343680439782	0.450086784004274	0.7460236283102621	0.111582256379385	0.5364707187157529	0.4302505694892929	0.264053788610191	0.65561307222549	0.4707144920000449	0.8796354508394297	0.9995181177976584	0.7033203609978855	0.957859879895095	0.9142931022337204
NEDD4L	2.24730980197117	5.383562464430501	0.1867718391551089	-0.784965804612472	0.5863868224041611	-0.142027106343699	-3.21926983202344	2.8010464430901	0.5063575780369589	-1.62035832450929	1.27041954313374	-0.3809621984972889	-1.49031511784147	0.0132340727327724	0.616023694416899	0.115243895322639	0.212932152878381	0.705746025484961	0.153474029732866	0.90396588201996	0.9264470232568978	0.6645331525338702	0.96399354614397	0.831292306552798
PPP1R3F	1.94428849621135	-1.32888302062391	-0.13517260159313	0.6101802401370201	0.0156229902801105	0.200064019737683	2.97295862106496	-0.655977841836192	-0.372994291264045	1.31737246541468	0.0353452437986083	0.5594157429773531	1.32479330187462	0.5212273302767021	0.7115383035450269	0.198038895105005	0.97202233275138	0.5800130993917021	0.199782503874251	0.9318798131287666	0.993646311707998	0.9936810666710634	0.9445901823922438	0.8452729585472476
HEXB	5.6444165213695	4.4890478442562	0.172012460814703	-0.0706773482058191	-0.2417003806998449	-0.107511387343391	1.39471815519404	4.37947908581915	0.901119932972369	-0.296013549015555	-1.01434659332671	-0.556123168999067	1.21987079605713	0.0006377552865405	0.374109109277612	0.7692707786277451	0.317812951048612	0.581976521858136	0.239565135793751	0.8024983451215854	0.9995181177976584	0.7365397051105977	0.9459582737254104	0.8452729585472476
PTCD2	2.72880860928563	4.11242610541815	0.0394330672015754	-0.389496555485996	0.602178215386162	-0.0898500952103162	-1.4727389069014	3.87099855451455	0.162953385002618	-1.0870051712593198	2.0757309027066	-0.335124670725185	-1.1991356440238898	0.0004845002809834	0.8715489515677959	0.284910689917356	0.045786557482232	0.7396521023233421	0.2390149956041839	0.9724267181323306	0.9995181177976584	0.4447014899531158	0.966095351059138	0.8452729585472476
JKAMP	4.7808677168725096	2.2327178707534303	-0.2337074900681779	-0.440425143352044	-0.7039647583924229	-0.160544138626225	3.7449494954044495	1.58268774437602	-0.8090350077991779	-1.1546969515575	-1.93001008407839	-0.526451059948854	2.3443217481843504	0.1447631135522269	0.42756037011375	0.257245026586423	0.0682661473421416	0.602222810083268	0.0375231294781408	0.8359166942449171	0.9995181177976584	0.4988782413857822	0.949297126738956	0.7371432878854426
DKK3	1.71087301519265	4.218305260205471	0.143146459960621	1.144512546886	0.440880986191099	-0.7746974603907241	-3.54028486548788	2.3475180141281404	0.41361191697009	2.3910728573601	1.01478116180307	-2.18861629666561	-1.74683197335457	0.0331489305916832	0.681865569944905	0.0230063624709147	0.317680174402092	0.0359970479390757	0.0980081154718624	0.9225716921279198	0.8242831038830108	0.7363700180553928	0.7237941700670864	0.7839762558774673
NFE2L3	1.62096653657663	4.97510852050637	0.315691642641251	-0.5754482724674571	0.271472039942516	-0.358920271369782	-3.48365691901652	2.50064310498709	0.7967863688190229	-1.06245435436347	0.5421199471679821	-0.890399702794584	-1.5543123538253998	0.0245498091686158	0.4314330009772871	0.2961807446260819	0.591488695648679	0.379889924354974	0.137803304947076	0.8373452126829436	0.9995181177976584	0.8685219177564067	0.907868750747079	0.8257177722979375
MCUR1	4.79055657578354	4.302589897961529	0.1081891663987199	-0.364309307696277	0.0689602084378376	-0.15460864204006	0.77290810226083	3.2169966011807203	0.400508237564582	-1.02787421298603	0.1995277060389239	-0.550156902381197	0.512586672863568	0.0056131061347378	0.6915068179425781	0.311893889230818	0.843188761199296	0.585921542552299	0.6144617768671071	0.9262591289604988	0.9995181177976584	0.9603890216083096	0.946149307386856	0.9462206263774956
LIMA1	4.51648533510892	5.02913372231655	-0.161844361142983	0.462772774144657	-0.402431919748409	0.3317099273697719	-0.95997971668161	3.12803284939336	-0.457657072455797	0.9241281654523092	-0.882417709532542	0.8517877915889721	-0.5166376752608429	0.0092206183371232	0.651446149757148	0.362439325444276	0.387829727075884	0.400539313000035	0.613247491143834	0.9155508659204604	0.9995181177976584	0.77634452058383	0.9079015849874156	0.945292604476046
LETMD1	5.21980038082767	4.93058183769815	0.174223851711867	0.0246290101542217	0.0435606111679629	-0.186925631710899	0.3708822448054989	4.14489191824853	0.738469950175826	0.0802238714425324	0.145568806262935	-0.7641143030042049	0.2766893633832269	0.0012972153202385	0.4657886516424899	0.936584561260038	0.8852248293433441	0.4502442078721429	0.7858598990342671	0.8505515235056996	0.9995181177976584	0.9705190122511294	0.920228444657418	0.9683145945142384
SLC4A8	2.58186308741486	6.7229753318016	-0.634854121110338	0.221793770051573	0.0754397285890178	-0.275133568312724	-4.39781042167371	3.60928185956489	-1.46722307184315	0.345743201029525	0.140371018727621	-0.5695254444704351	-2.028362381273	0.0061990445094818	0.157156498006739	0.7318076038826691	0.890739478375785	0.5728680171931301	0.0686218899395935	0.6688604661806408	0.9995181177976584	0.9711730961762088	0.9444371442592966	0.7674800293168099
TNIP3	1.64402562592101	6.07926141274572	-0.498947186463596	0.0719921476617588	0.316400516663954	-0.516206481083687	-4.541982437486031	3.77275034028265	-1.2882668270829498	0.1213751393308039	0.683228593797505	-1.20161466970263	-2.4181466680822403	0.0006381752811996	0.2066129737693169	0.90412998204211	0.499231565992536	0.238065698748821	0.0212813418132261	0.7054698094822588	0.9995181177976584	0.8253406206677101	0.8658122451285962	0.6480501320250193
MAPK9	3.11951353102125	3.9145527779606097	-0.3663106409892879	-0.5772080075329139	-0.220677260169538	-0.163442661283291	-0.0357593879463621	2.76089494226643	-1.15907510967109	-1.2629372903101002	-0.5514030462633189	-0.4663021310735589	-0.0218686423438568	0.0203425026712644	0.261425761555462	0.215907386481495	0.592124304137411	0.644196977226912	0.982908046440362	0.7383334030911011	0.9995181177976584	0.8689643793893116	0.9556878526217124	0.9979694575041655
FAM160A2	4.55844818967799	4.23810076586515	0.103222632193848	0.139514796273406	-0.150875511241075	0.443356042891623	-0.078625484453866	2.7351686354941	0.33695900788466	0.349576815381033	-0.3927432431825829	1.3984632835435602	-0.0450350776008779	0.0154560963984573	0.738417843378177	0.729000898758828	0.697213977321769	0.171337012357759	0.964598979107418	0.938304509739344	0.9995181177976584	0.913850696025268	0.8297376390131076	0.9961798674953009
HERPUD1	7.47101385789208	7.57098412100821	-0.0705271090007877	0.301111862710412	-0.193379018802803	-0.124801962212498	-0.057220481402009	6.54098334334652	-0.352071763049926	1.20068772280285	-0.7929912799330029	-0.627003069164728	-0.0448394236288924	1.3177279136906e-06	0.727032236796061	0.239157549114993	0.433602350776631	0.535233363257232	0.9645644109608592	0.9353870117376591	0.9995181177976584	0.7975488971066241	0.9359792974197092	0.9961798674953009
RAD51	2.70823706148578	5.45381776588182	-0.8439911229353391	-0.569074122978151	0.674097208068868	0.7029375689137549	-3.09771426665528	2.1251474394277503	-1.55785446909989	-0.7855921603781469	1.0495090404408	1.25662794891885	-1.06456255446473	0.0683814405554343	0.133412112581791	0.438172645304859	0.308154004904251	0.2178777707494169	0.315861369426496	0.6453471674339843	0.9995181177976584	0.7298135798194191	0.8592493260055395	0.8782312196871337
POLQ	2.04542542067442	4.14721456970289	-1.21295443581158	0.204913042687436	1.80953692548473	-0.151208646357779	-2.69249024922426	1.60607170555606	-2.09854268667384	0.259634932521373	2.73843893438157	-0.250615307633873	-0.9136768077989228	0.140845472420539	0.0460514843448477	0.7968007649904971	0.0153917461761551	0.80367243977013	0.3815947892391889	0.5054175957106642	0.9995181177976584	0.3410308909469955	0.9723108351399968	0.895088256726909
PIK3CB	2.83855930089215	2.548093410437009	-0.519585049822884	0.775640361287383	0.3715415169530739	0.349424850103784	-0.528479808872947	1.54080722266044	-1.40255256694939	1.4179452575593	0.8466186505934671	0.844346914007996	-0.276658509743613	0.132899241355039	0.1700883995729389	0.165581144904778	0.40330567739775	0.404555321613055	0.7837678326833729	0.6764145938629197	0.979371317695934	0.7842013459230874	0.9079015849874156	0.9683145945142384
CYBA	10.6210729982788	10.2596234907659	0.13958372692981	0.117608756980321	-0.0335979838859936	0.118633707047769	0.309196859719733	11.5701553786922	0.947914265537346	0.61024574191028	-0.1911836707781019	0.833309657910568	0.315376001161544	7.883980116409379e-11	0.3500984601778319	0.5461604755349829	0.8495744660907208	0.411002457167622	0.7550156562147521	0.7917689114970636	0.9995181177976584	0.9610375738451796	0.9079967153915774	0.9639949721249456
THOC3	4.69429307420522	-1.32819882313367	0.0668641919739928	-0.159664254348242	0.34801898745489	0.0506224890844339	6.657918294416361	-0.874444349833428	0.228681665176557	-0.397852506278102	1.02243403895022	0.16486763107155	3.91248416761231	0.388196123186974	0.8205276068425709	0.69330104522186	0.3140126998011179	0.8700539563980259	0.0004310386821466	0.9596522816928682	0.9995181177976584	0.7333393815231241	0.9824032095623996	0.4441135221717207
HEBP2	4.57098197191957	5.36999752197595	0.288801178139713	0.4284627404880039	0.9745760673991172	0.326760411248329	-1.68852121521211	3.06519816600719	0.86554541765339	0.9625404024720472	2.231287713962	0.9421631514096008	-0.869634705676909	0.0059984713622066	0.3929887979560809	0.343513439059551	0.0326402402619839	0.353316340676823	0.392304056635615	0.8162125815435889	0.9995181177976584	0.4015561498499194	0.9071291568776556	0.900938746634912
MPHOSPH9	5.0063672513047495	5.41344256612154	-0.240007150008035	0.129602366981537	0.698053003000662	0.120206706509235	-0.552512794715134	4.1219845756126405	-0.9570569440791352	0.405368358395656	2.1678446715352697	0.469947727473016	-0.379241759144802	0.0004689291793296	0.345507489611031	0.6880133351128149	0.0374978067012914	0.64157850033856	0.707605482974913	0.7899161866553224	0.9995181177976584	0.4168474896709901	0.9554952347655784	0.9582494715105204
PLEKHA5	2.8275124688374103	1.6729803299293995	-0.342924107390621	-0.120961549526759	0.920787174631648	-0.435709656314219	1.63475453096209	0.731800829689243	-0.872481875589827	-0.249333680955455	1.88503121421704	-1.12094328461696	0.6494515280320811	0.47246562377175	0.389268533501753	0.8047886029798509	0.0684080823308039	0.27089651354767	0.521869017534297	0.8139061815817583	0.9995181177976584	0.4988782413857822	0.8813220131833952	0.924728946558193
SIKE1	5.31543337366176	5.179526516590469	-0.132324591304549	0.1188237536987409	0.239488571377023	0.1524720903781969	0.016730987996171	4.66391308518584	-0.554968118756848	0.3609045019632739	0.809485708038986	0.5991763975198261	0.0131469003348463	0.0006285913020354	0.583877129181548	0.720591657880766	0.4284083604756649	0.5531883554767559	0.989701107430878	0.8928464446512756	0.9995181177976584	0.7953214668049732	0.9408944491485954	0.9979694575041655
RRP12	2.77497733125237	4.92661233330293	-0.410815959401186	-0.3130936102570539	-0.612803616183722	-0.1183125229517149	-1.83607456013024	2.43530391612504	-1.15455176180516	-0.7266684390349971	-1.42579644686814	-0.337729234847209	-0.8182187751913671	0.0245403537759191	0.256566590521779	0.472951949536982	0.163445473915683	0.737815005956993	0.421510278107014	0.7335944465205405	0.9995181177976584	0.6295750188151036	0.9659564249042208	0.9036852919221644
FNIP2	3.90586077179653	4.072537795282569	-0.472448825750455	0.254173834784827	0.64362478194627	-0.295999050575373	0.147731088405789	2.4165656528740898	-1.5843247327509695	0.7086616904660541	1.6382878539005	-0.973189618244555	0.081696499448064	0.0226645347968838	0.122808952533401	0.4839282000226551	0.1112003219551399	0.337909933965908	0.9353906453265648	0.6296477375906029	0.9995181177976584	0.5689223151627667	0.9024076173629298	0.988128884132634
MSMO1	4.80875151763603	3.65555283074538	-0.0830879645800447	-0.545957099348897	-0.6865990758162901	-0.448283791795492	2.33606580180932	3.2790097703067302	-0.391836815990397	-2.04798046554283	-2.5026230366863103	-2.03250770527545	1.8848006735069496	0.0036847832756996	0.6977075796835761	0.0491299617044406	0.0174738725980984	0.0503274587757564	0.0715268128613269	0.9277991801990522	0.8662774863362231	0.3512958712242091	0.7459674907515517	0.7674800293168099
TTC17	5.525877426133619	5.30727606576844	0.222282503969896	0.0073421955607993	0.0858416250313405	-0.2263623794312349	0.236408924844604	5.071734758616191	1.02929178889158	0.0255974463284022	0.313182137429265	-1.00057682563095	0.199116578214798	0.0001685301989785	0.311441085469801	0.979740721014087	0.7564537262597959	0.324313591509779	0.844589538985349	0.7712843061586346	0.9995181177976584	0.9362077143154608	0.9015231555135308	0.9754160373205364
FOXN3	6.78206489646528	7.08700143117371	-0.014421806360013	-0.0524561341675955	-0.0981882679514914	0.388414061213214	-0.4476092916067179	8.06259484404041	-0.0849695026482803	-0.237515720434346	-0.4685423442816899	2.2444149329474703	-0.452855726724075	5.291277022832171e-07	0.9328068346187628	0.813808884707614	0.6425030437195239	0.0317697315959208	0.6559404176665811	0.986417951483001	0.9995181177976584	0.8886796769826819	0.7145092313365872	0.9528597584037398
AKR7A2	5.951495143190139	4.495054412902401	0.317398137788234	-0.274115309376914	-0.0511064770966651	-0.0503364477432731	1.76299433842908	3.97256789624671	1.54621703431227	-1.06610270767495	-0.1990808437504699	-0.243715712834758	1.40961337435404	0.0005911274347072	0.131597319142891	0.2946365525914169	0.843431284303088	0.8090108179858578	0.170128280190231	0.6423652436403156	0.9995181177976584	0.9604628452788794	0.9723108351399968	0.8332183402059556
MRTO4	4.3416823690081	0.27968996228729	0.196518091665042	0.4641126487313379	-0.264923064853746	-0.236474500575633	4.32256493921007	0.207077584185358	0.7004467945755299	1.18488245007392	-0.754806822411015	-0.7870447760621742	2.81217698132509	0.8386995201983459	0.49158634957585	0.2448902812369769	0.464349971277482	0.437607865818408	0.01167377215378	0.8614937067881119	0.9995181177976584	0.8096614087980567	0.9162178262243807	0.6349966281945902
USE1	5.17912911822176	4.063846177933581	-0.0448346428968943	0.5728778657910429	-0.635740771481942	-0.0384097991689429	1.13444719730618	4.64522269077148	-0.231597029452185	2.0085586429223303	-2.5885439282106804	-0.177194166803051	1.11374207811595	5.2268383291283297e-05	0.818281124008216	0.0528247344874284	0.0142249548329506	0.8604390010142121	0.273436489352084	0.9591545321448408	0.8714529298455809	0.3410308909469955	0.9797815259292428	0.8650865669094457
AP5M1	4.8055901101597	5.561844742038891	0.2002756626567439	-0.238061797291765	0.616269928484006	0.0881487747230242	-0.8019322676618579	5.89046905710076	1.14346830593567	-1.0700540474829	2.6702976973091404	0.49224100433261	-0.7757061815517199	3.653814371103309e-06	0.261102070931968	0.2929505616330859	0.0117261269992564	0.6259355881802591	0.443986291461368	0.7382268477024588	0.9995181177976584	0.325899423420689	0.9517923436105198	0.9062886810482798
ANAPC4	4.436061974599981	4.237083304688319	0.5672429534192739	-0.3314400432991899	0.6962945435918051	-0.0312892519520158	0.0143041002242733	4.02965756518515	2.56003966641351	-1.09103820487934	2.53128553911411	-0.135126394669762	0.0119839954472953	0.0015220744634895	0.0163753390299424	0.283593061928697	0.0224416881910801	0.8933418989228441	0.990598098806388	0.4115136011508289	0.9995181177976584	0.3576147166657992	0.9858348295691536	0.9983497630944068
TRAPPC3	5.93378990766562	4.83705303721045	0.0924002635404573	0.040245011596679	-0.4809741566078029	-0.12119958968407	1.51446059146794	5.233593686423911	0.463627348582066	0.146780756052388	-1.91145538440644	-0.562972950787643	1.42737803634112	0.0002246122437126	0.646952590150519	0.884245112551096	0.0694206724278832	0.5773115479000269	0.175056035369717	0.9137467474169734	0.9995181177976584	0.5000647561319789	0.9445901823922438	0.8336667336194925
THRAP3	7.27240144006965	7.78199235250502	0.0382328248595399	0.205018767013882	-0.0610002982713864	0.23014691401363	-0.776723273252079	7.795478215707081	0.200003304831558	0.8090897871964151	-0.25993164569018	1.18139801028409	-0.690200303427989	2.1639205562365896e-06	0.8427295258434621	0.424604496525206	0.7965536461512691	0.246079862029131	0.499979602225406	0.9642335607559288	0.9995181177976584	0.9453863213474896	0.8732837716705106	0.9196225722588228
PHPT1	6.74987599298967	5.88531568509522	0.35823506555322	-0.1982707471846719	-0.494035842561241	-0.126218336586581	1.2926324879199498	6.521812153966451	1.7560574743003	-0.669633021844298	-1.98916333784424	-0.558676705111824	1.23539990815903	2.09436031424469e-07	0.088357059986664	0.5077504161155929	0.0550255402649129	0.580153920723217	0.22540484230103	0.5756060814715279	0.9995181177976584	0.4711542390640538	0.9445901823922438	0.8452729585472476
LY75	3.58072589502292	1.67867692322741	-0.49869402924654	-0.38573949397782	0.0999598031544234	-0.391218721454711	2.95334774480422	1.5192909505258403	-2.11533022955681	-1.13714086506887	0.353137559100844	-1.5095859457767298	2.34325196161791	0.138213160641041	0.0420362307102015	0.26366922855603	0.7262312285948199	0.140665440398931	0.0252927118453768	0.4954584904679994	0.9995181177976584	0.9258593336285073	0.8105386210159283	0.673963554431549
ARID4B	7.42683157881875	7.55353390919916	0.0797975979910683	-0.152433692176243	-0.138622477125325	-0.0951695804996743	0.229979726434767	9.511917978048633	0.5759170429290121	-0.862437798731309	-0.8056649314398029	-0.680499306025839	0.26209880087992	4.67665090366976e-09	0.568591276189451	0.395234970338452	0.426334454888171	0.501220128775333	0.7953202827799821	0.8873064496756404	0.9995181177976584	0.7942156216568218	0.9293039027369712	0.9683145945142384
OPN3	3.2268358306010096	3.961169730966221	-0.272288429067117	0.149556699975616	0.181582389254049	0.0147110152179039	-0.896664943104717	2.9725771391736298	-0.9142226195810508	0.339362478350921	0.500426925961909	0.0443266690031643	-0.5822087316322739	0.0054793142891873	0.367231755740806	0.736486984353424	0.620095690770956	0.964911157395792	0.564382974799532	0.7997518467057868	0.9995181177976584	0.8799914427056886	0.9951901962444876	0.9317444063316436
SDCCAG8	4.55950364150999	5.62608004862074	-0.381229651105308	-0.4785677158532029	0.4976348461237009	0.063985488140965	-0.9183022604832792	5.09559184413541	-1.5535250372111202	-1.3564712537445398	1.68042804068633	0.237056193266894	-0.722414371963167	0.0004055581670548	0.14000040695504	0.1846022249588109	0.133625814466187	0.81416751787791	0.4835029254322019	0.6546788397429527	0.9915162512894686	0.5923806274865315	0.9726075915997674	0.9160328179656368
KIF1B	3.17912542199162	4.34662315246774	0.0143743755613886	0.3825599389386779	-0.430461262278744	0.2647261893182019	-1.6022062950221598	4.00530513139393	0.0583935737992855	1.02765489485544	-1.38649802417611	0.9405611822808292	-1.26104972982488	0.0003314267033655	0.953787305805658	0.311586185049018	0.17489134198862	0.3537642224477679	0.216133578337212	0.9921979560633593	0.9995181177976584	0.6372993080893893	0.9072081807060968	0.8452729585472476
TBC1D22A	4.92162952955922	4.94212792857306	0.254070544046879	0.0597450108052295	-0.040355720103509	0.0478978179739547	-0.155494952451007	4.8950746841565005	1.13436042667685	0.182308676025511	-0.146495667342383	0.193769244486766	-0.132864403880224	2.51213523822012e-05	0.264816506605616	0.8564558320922511	0.8844213989726	0.847544393954648	0.8951075038086129	0.7399957113623197	0.9995181177976584	0.9705190122511294	0.977393279958084	0.982963657103219
SYNE2	8.01359808129813	10.3859228213757	-0.460779792277517	-0.115733770659493	0.2306961276312469	0.125063710751588	-2.46182519274026	12.4496222543961	-2.3222672980732004	-0.395550354846284	1.01480380725083	0.5801070614045329	-2.54763855028468	5.1385629063167514e-14	0.0265333964729113	0.694982400544601	0.317582359418691	0.565782679166531	0.0156884609974602	0.4604449060695054	0.9995181177976584	0.7363700180553928	0.9428427257072758	0.6443456409517138
ATP9A	2.13943319551283	7.52952337837181	-0.502898665051691	-1.35289661776398	0.890046980263495	-0.1922110763545899	-5.03465672063535	3.6181508232075	-1.1216190411197	-2.1723056993502	1.59307356368591	-0.40930302924031	-2.12321080164412	0.0035586085239295	0.271240364737596	0.037403480912108	0.124203098936571	0.684993145674071	0.0521701377980274	0.742772064145213	0.8398086258935143	0.58212551753289	0.9615925023914014	0.7445157201602883
FAM168A	2.88206479034413	1.41216817960405	-0.483514161434909	-0.0209597840267057	0.43173748458401	-0.0232384062100002	1.6982058697799098	0.913510139826948	-1.44131068105239	-0.0432614838504696	1.08775025559911	-0.0629168071364825	0.96039269428346	0.3676006498929289	0.158919618798336	0.9657538059089158	0.284586386455549	0.950212306121465	0.343842061617211	0.6688604661806408	0.9995181177976584	0.7129941402505386	0.993045220735168	0.885313271061017
RELT	3.7099590423516298	1.13305552117604	-0.4852686708096169	0.0721729978335605	-0.0370347528603825	0.202854378043587	2.89030759262471	0.61577826247415	-1.3840532306213602	0.163463843138033	-0.0877217102895533	0.573190349936185	1.40307668676925	0.552352430204009	0.17719402715191	0.8712602564963521	0.93068383823931	0.57045177804687	0.188160969584725	0.6828217149951648	0.9995181177976584	0.9827709886871672	0.9435539510062207	0.8414696155432873
GALC	5.09085417176512	5.976353065237111	-0.646892766610527	-0.412866453833532	-0.0797309396789452	0.464259315913161	-0.6055802653147869	4.76185874427614	-2.56536309263442	-1.28503571839057	-0.256266116910851	1.7904894806249	-0.427356616829792	0.0005079297456621	0.0155673394612092	0.2084233952676389	0.7994047476413649	0.0827011678475285	0.675638902017782	0.4022276317511485	0.9995181177976584	0.9462872334601824	0.7652032914031565	0.9541181288448884
NOP58	6.36761612384087	5.5332169143433605	0.1158701429223159	0.110202510814468	-0.3865958164125229	-0.0089447081622089	0.8659171647402709	5.538809745216009	0.624218562649604	0.4659869027184871	-1.68267498141433	-0.0474422356554457	0.776268069196888	2.98947738118968e-05	0.536789515877925	0.6445056903936479	0.1018849769569509	0.962454830166955	0.44621884349198	0.8796354508394297	0.9995181177976584	0.5522814096521993	0.9948077242843204	0.9071111116301942
SZRD1	6.265874780456519	4.54972405890608	0.330637730208805	-0.321162210456081	0.135790805304625	0.2962600835680449	1.75991639482353	6.568545519763219	2.31219781354104	-1.67323730989527	0.7900580634214049	2.00675498350402	2.2451174049921403	0.0003575395077841	0.0301418993847137	0.1049192028245149	0.443999631817389	0.0530408813688515	0.0553149866002037	0.4682187720556762	0.921992914162856	0.8006371260204347	0.7459674907515517	0.7471456855419186
CUL1	4.73277236053291	2.20481134804284	0.160787067329239	0.0781554297770499	-0.4661623837683259	0.2058660191193849	2.7584847187873702	2.4309665056665	0.847894019382634	0.2874457189739099	-1.99181448439605	0.993724253279783	2.65609106835516	0.0206558454132519	0.402605179533969	0.7755684582373141	0.0547200696580742	0.3275881692332499	0.0120812634570647	0.820879030303099	0.9995181177976584	0.4711542390640538	0.9015231555135308	0.640850442000028
FAM114A2	4.16574490105451	3.9954827897388303	-0.0305256804428145	-0.054684052300531	0.0513088462327175	-0.289000205390487	0.459179959596396	5.07566673464667	-0.174569490535858	-0.212736785023342	0.2384033509625319	-1.49209071329203	0.504548928575527	1.47596060199418e-05	0.8624845431890501	0.832840976859083	0.8130425020120899	0.145174460265074	0.6172283214318189	0.9698618451780414	0.9995181177976584	0.9502633719930262	0.8105386210159283	0.9472858518891162
CYFIP2	6.72288746561174	6.12083726297245	0.400446740335151	-0.262421453622839	-0.0119528102408948	0.122243871068591	0.479386668708921	6.11384143232247	2.35290096999281	-1.2270931556261202	-0.0579015871408808	0.7338175517750749	0.435534300394873	2.57966489352273e-06	0.0248022095745907	0.229152332219001	0.9541843218653392	0.4685382948755189	0.666517323292185	0.460333975035295	0.9995181177976584	0.9876546635029764	0.9227883874555456	0.9541181288448884
TAB2	3.99508542405935	4.36593274158829	-0.0563184862657384	-0.360345706261157	0.3264234004213369	-0.445174305346527	0.190402345220283	3.77249112392873	-0.246819939240571	-1.20231350916652	1.09543041382967	-1.87078436545348	0.147146608472212	0.0014108346749735	0.806602802911951	0.2383525332745669	0.281348100896766	0.0703605656240537	0.8843872238509609	0.9576623707444656	0.9995181177976584	0.7123134135498108	0.75266161568731	0.9820876267013904
GINM1	4.9563341989152	5.281830981466049	-0.3738038583017629	0.18541080171445	0.102127747175071	0.492532947152623	-0.7447880546169101	6.229419019583941	-1.99469656748008	0.678590188314264	0.448967710514298	2.36070382650429	-0.7587782827060021	4.919019848174029e-07	0.0543896688617571	0.502128992469106	0.656389596081155	0.0243011461648129	0.453370980473651	0.5127166832840367	0.9995181177976584	0.8941359403226348	0.698452894563491	0.909108452438888
EIF2AK2	5.601039898867951	6.85944848221942	-0.1224379265881869	0.0212846623518198	-0.35922562180125	-0.0067606217348495	-1.25063301644535	6.845001440319309	-0.529589428836692	0.0621435942998088	-1.22544197501609	-0.0258255444283049	-1.06336645620684	8.2108592622974e-08	0.599941691719721	0.950823353338881	0.22908317838428	0.979552029779501	0.29533552301132	0.8991219924413897	0.9995181177976584	0.6772330761111401	0.9977890909595892	0.8746623556167589
USP36	4.80637549635232	7.226120816186159	-0.0315646272289121	-0.258455613506574	-0.0979924523910783	0.0344692559235235	-2.35549051403384	4.98741240525233	-0.110621917843489	-0.695879061296471	-0.260093010611519	0.114786904518203	-1.4537231462176397	7.76172066045853e-05	0.912593058583149	0.491701432755064	0.7964082171053251	0.909323567176061	0.159035990948637	0.9825068891550348	0.9995181177976584	0.9453863213474896	0.9864082375259996	0.8327661621310745
KMT2C	5.6363432154626105	6.756075015758901	-0.142342999737769	-0.257640331143159	0.6539691607581171	0.0263705406310363	-1.16745483869679	7.206482588521321	-0.6674184103552819	-0.83349424131732	2.57387611845385	0.112773356820494	-1.07464910267238	2.9128671920357e-08	0.50914559288482	0.4105585590079739	0.0147346154475458	0.910893485200458	0.290326898896623	0.8715179213975045	0.9995181177976584	0.3410308909469955	0.986503513063526	0.8712625674654968
PUM2	5.361703418270929	6.03211587228107	0.0317124431270459	-0.262026294147754	0.734015925300048	0.341758589392916	-1.06425965042477	7.05166477185943	0.166759057955628	-0.9551533434287758	3.26679669911048	1.64953428176896	-1.07927364493077	4.53330088906175e-08	0.868577259606088	0.34644519797484	0.0025410455991893	0.108526629826031	0.288291329356348	0.9714729845588403	0.9995181177976584	0.2135151693162265	0.7864375670123263	0.8691269508116224
MRPL43	6.18832274819524	5.64293591389953	0.4481047630603859	-0.241971626459498	-0.0280487804738772	-0.131128878850309	0.6840920015549878	6.87578840069391	3.09298488343913	-1.33740961072234	-0.155228152810412	-0.9064639173287172	0.7582714640368621	4.3108416119739e-07	0.0040324168739582	0.191016177929523	0.877607843874754	0.371610436713571	0.4545696101384021	0.2956395880671538	0.9915162512894686	0.9690439152949876	0.9072081807060968	0.9098772415558098
C4orf27	5.23714246864762	4.78060652966488	0.279935775196192	-0.034627308541556	-0.0394268959622636	-0.251157361628076	0.6177632037081341	4.23935701373828	1.11318550749101	-0.0950637494714242	-0.126530035576673	-0.904831909035034	0.472455081403396	0.0001697319765655	0.273671927395581	0.92483910941143	0.90008018468086	0.372113265133603	0.6397116798135121	0.7436897292165852	0.9995181177976584	0.9738565207853688	0.9072081807060968	0.9497348284802128
ZFR	5.71009117527824	5.12503578317483	-0.163367882547967	0.1611379810558419	-0.0280445394982239	0.0738486057619948	0.575117847106693	6.066931413544769	-0.891157665793368	0.63319978870885	-0.125258897341398	0.374535786690792	0.593339972183116	0.0001856549857719	0.38451079661675	0.531271990313363	0.9025035250256972	0.710524875987064	0.565171947839573	0.8100504618582994	0.9995181177976584	0.9744665746822126	0.96399354614397	0.9317444063316436
ZNF280C	2.161353833741	0.7267734240674009	-0.418772013483164	0.302963400780973	-0.4555504715823211	0.272511440883474	1.2480076969786298	0.276453374640288	-0.916674190423234	0.519669437708656	-0.838116255477325	0.604259007469133	0.426522763441693	0.786408204358769	0.365971508043649	0.607111665803262	0.4080444465836079	0.550050610894034	0.6754175335748289	0.7987416991088572	0.9995181177976584	0.7862025148137337	0.9394394997806346	0.9541181288448884
TRAF1	4.39384351314763	4.1283196254956005	0.4168034876747221	0.5956360459876129	-0.104947299924599	-0.0032615170124386	-0.447029806480377	2.09719271083958	1.11462282471539	1.21603982361402	-0.219109939286911	-0.0084471829088253	-0.202953237015716	0.0515485074078197	0.273139036315528	0.233217292054582	0.827925103133173	0.993311677848774	0.8412433775833729	0.7436897292165852	0.9995181177976584	0.9543235343005868	0.9986069649974644	0.9745599787832652
RC3H2	4.640633242140731	4.24717704290622	-0.555486677232946	-0.4258213798315799	0.8929326685585959	0.0899257171086904	0.615117166732491	4.477278687210941	-2.72353239726899	-1.48585300580439	3.77576519745309	0.40822181375112	0.569295883604786	8.528434608894291e-05	0.0102429904028265	0.1468098280009299	0.0006328222170927	0.685747589941045	0.5730103156978941	0.3780273306640896	0.9705048681929752	0.1534159586693073	0.9615925023914014	0.9330843789304768
TRAF3IP2	2.7425117281441898	2.17329535558315	-0.1236537570320369	-0.0785166584252094	0.59014233219428	-0.1073892897277949	0.495469967234055	1.43908561506597	-0.38823568895141	-0.1809041029278649	1.5015876533223105	-0.322444733481471	0.289088748722293	0.174429460682804	0.700820270917918	0.8575988439203059	0.1477985658734089	0.7491499699623491	0.7766084083459921	0.9286187792979465	0.9995181177976584	0.6104947362063539	0.9668601459013366	0.9683145945142384
SERPINB3	1.7954678264115602	10.877873178600302	0.18439565707902	-0.0628939794919781	0.8957390438153728	-0.537196231908583	-10.4178171673419	2.704881661208629	0.388361212545094	-0.0858329311542182	1.44895832956114	-1.05749140448127	-2.45608992880577	0.0117074461148628	0.700397426249129	0.932166601648713	0.1574887377683869	0.298642864285902	0.0194794534688072	0.9284565002835028	0.9995181177976584	0.622829130422432	0.8933882273985341	0.6480501320250193
SOAT1	5.138539266104679	5.19887550847308	0.133654117116895	0.248805169167311	0.438180922960655	0.238746113116481	-0.608810217580829	4.9982105887979005	0.6386894345738211	0.8947182051897259	1.65065457076599	1.09756144591622	-0.51716826826899	0.0001683127152929	0.52765068388053	0.3777707898356049	0.109071337077712	0.280378373158886	0.6115414173897761	0.8772183750838878	0.9995181177976584	0.565907684275632	0.8854163866991493	0.9451367397238204
GDI2	7.09085417407392	5.2973247471374805	0.226805052387923	-0.395838832818407	-0.149808848559912	-0.117616791371866	2.32778657942321	8.24753898396087	1.58847125039359	-1.94634702186368	-0.8967991648736279	-0.7602857347964059	3.1584492039884595	1.5924470316432096e-09	0.121716268965848	0.0601686507190299	0.376322107017169	0.452481895585416	0.0033836107965241	0.6279656503407405	0.8842917156268134	0.7702939740719157	0.920228444657418	0.5423222825918196
PRDM1	7.056300681088881	6.600893559371361	0.3482206741443029	-0.5245601431002921	0.684764869694387	0.0690217145610043	0.571343757010959	4.661759587768951	1.39282194948023	-1.65089096600781	2.2179150227330098	0.280856608449242	0.365008804754171	0.0001079340386411	0.173009582165484	0.108870811063314	0.0336021853036492	0.7806510428141681	0.718000168951791	0.6808518873758094	0.9262458091730014	0.4057493671511724	0.9701852122110468	0.9588940614011088
ATG5	5.82223286624657	4.553775368327099	0.1703469426727609	0.1461310374223809	-0.0272948198467409	0.0646000704106639	1.20802042313223	7.031659321700059	1.18813226875392	0.703183950564443	-0.156647603876492	0.40974647764913	1.61227314592363	4.80077200545618e-08	0.2432622504879	0.4868728659655729	0.8764770308664341	0.6846397000304361	0.116426734013841	0.724678122773189	0.9995181177976584	0.9685456784240476	0.9615925023914014	0.7983916468924737
TMCC3	3.7105896118870896	3.6180821323182593	-0.345552139740337	-0.441392270172715	-0.541527542640127	0.286522685908821	0.664827994107429	2.35451138746491	-1.2382054100630702	-1.23061034516144	-1.52394666423123	1.00730223308999	0.398714397624873	0.026151641933353	0.2244325375710199	0.227812490484127	0.13732808170365	0.321408333453381	0.692820121435907	0.7160809618757132	0.9995181177976584	0.5984110419195032	0.9009730942546044	0.9577909280753664
PITHD1	6.31577955006693	4.28315370242225	0.0991457817482596	-0.119665607344959	-0.310143538657756	-0.1539824814956329	2.56995846006213	5.867649184159911	0.617562300139949	-0.522711540967589	-1.5975012737373602	-0.873872107436948	3.05600518900145	1.42435989964776e-06	0.541102368942634	0.6046669748197601	0.119686812100867	0.3885031794323189	0.0044199222115981	0.8813929658646344	0.9995181177976584	0.5771806214324784	0.907868750747079	0.572155605381931
MTA3	3.24049921322224	3.0572260178978	-0.0560506889262102	-0.11011941161579	-0.277289808094655	-0.243885816709195	0.462823519780969	2.56402733836978	-0.236440638511183	-0.354889372079693	-0.9182162043358508	-0.99106511791444	0.345574727353358	0.0212106656673722	0.814627316527134	0.725065490907635	0.365402575220408	0.328918845062906	0.73360050111557	0.958543222677738	0.9995181177976584	0.7659220579775621	0.9015231555135308	0.9617771912060952
USP13	2.13062428002791	4.9302095113439	-0.0441850071639359	-0.262622355640322	0.2241676044974219	-0.0351642389925416	-3.19818240899776	2.13443981151027	-0.0969271796574587	-0.432080402651722	0.401297723322486	-0.0759385348698313	-1.22653247975302	0.0517994756334282	0.923393944631626	0.668649657373501	0.690870062890504	0.939938504436916	0.238143670551332	0.9843229201127306	0.9995181177976584	0.9111378621416738	0.991204722568332	0.8452729585472476
ATP11B	5.03446214842992	5.530496661672389	-0.15046833334537	-0.392354453703368	0.7386522538599659	0.132745043860244	-0.45513082302096	6.471329352150769	-0.902528544326464	-1.84547976597258	3.51852365056938	0.7857349890716809	-0.4751232293253379	1.49249514761569e-05	0.373526377326036	0.0746930987447446	0.0013429653987465	0.437724820705037	0.6409048568819841	0.8024917275814227	0.8966072552233225	0.1861138594607323	0.9162178262243807	0.9499098118543337
SEC61A1	5.59302978181313	3.0724000308908903	0.404948290442936	0.288678085232221	0.256625452665258	0.166552743567185	2.26901797186498	2.69686372394448	1.6779470922218502	0.837495890054383	0.910754566550104	0.647908435582646	1.7440129477052702	0.0109364035766948	0.102805122841182	0.408338600859401	0.3690296495826839	0.5215268634879761	0.0904666978441649	0.6018383232994196	0.9995181177976584	0.7669308971202766	0.9324675579824104	0.7746054377737229
PPP1R12A	7.21000551854643	7.43755443371318	0.0826240994011676	-0.25659574278475	-0.324430480540492	-0.105228265170337	0.141880195167683	15.8003355575367	0.7632038266785891	-1.63480701234567	-2.52357804515945	-0.883650466862899	0.260283686379685	5.950898577923772e-17	0.450763755832788	0.1115944779781769	0.0166127552618855	0.38327753987797	0.796262207285005	0.846713729797337	0.9262458091730014	0.345791424339987	0.907868750747079	0.968899314129692
CROCC	3.61883719130135	3.5789009177605293	-0.260260288302968	-0.536931645539089	0.451086722988229	0.0836630947930623	0.262917217549216	2.73138814691932	-0.921590647558229	-1.31834320933844	1.3417851708315902	0.269203917587504	0.1755860474795069	0.0100466696549456	0.363431037412913	0.1964663579314899	0.188826117167871	0.789448853651481	0.861692173989161	0.7972394394230983	0.9931580156741768	0.6466530064045417	0.9701852122110468	0.9764494372407532
POLR3E	4.243496345190509	5.18676515844903	-0.0576856821081704	0.0865599649480464	-0.8850352978753381	-0.655294963088589	-0.161360653821846	4.09674253637815	-0.224151076605563	0.253460002987357	-2.53660117391769	-2.35170360411862	-0.113886413778616	0.000571062998852	0.8240482575796421	0.801586118669185	0.0161082206658885	0.0248489282175517	0.910244708329603	0.9604005539565674	0.9995181177976584	0.3410308909469955	0.698452894563491	0.984217802865154
ATP2B4	5.89587782644017	6.24886868936054	-0.033924263219401	-0.376411122264766	0.30350564065946	0.0635485465396529	-0.342718155693093	5.073607852698441	-0.142290592159811	-1.24433654111355	1.02933440265743	0.264222481246649	-0.248023852201738	0.0001570149109749	0.8877360955399219	0.222764480392998	0.310973038969453	0.793285166148782	0.8071136724127149	0.9769611576298084	0.9995181177976584	0.7314545614238206	0.9701852122110468	0.9694861022275244
ZC3H11A	5.67810998614849	4.89993219197504	0.0317410479262614	-0.2259942751072869	0.4406471529309579	-0.197839507803773	1.02322789025122	6.13257661666133	0.180242730245977	-0.904913571427453	2.09725243406257	-1.03558831556511	1.11290120040988	6.534439782149179e-07	0.8580643321251009	0.3720706345374489	0.0437132522569919	0.307923754369005	0.273792249629578	0.9690964931371654	0.9995181177976584	0.4394070332564617	0.897317188549648	0.8650865669094457
RIOK2	4.27246222165488	3.86924748342735	0.336824789507505	0.0023801973692029	-0.162590327896502	0.0667718593492373	0.406366713223897	3.96292585125376	1.72887501830716	0.0092112775574046	-0.6406914792055861	0.326031929506612	0.369665997322821	0.0011556872858219	0.0935287799070586	0.992709537017854	0.526334624830027	0.746464196175432	0.715739063570236	0.5848671846326913	0.9995181177976584	0.839538399398211	0.9668601459013366	0.9585424411796136
YIPF1	4.10974740500088	2.10173095938002	0.037590378193382	0.0464428792570802	-0.0744953661079534	0.0640927079508597	2.1985308489295603	1.60395596250884	0.151208130083208	0.14600377307534	-0.236172443496467	0.252353444286489	1.50363150581106	0.1323875989616419	0.880765413620797	0.8848867546222371	0.814859661450157	0.8023381862720451	0.152983236028257	0.9748005953803882	0.9995181177976584	0.9508234101707947	0.9715912515942569	0.831292306552798
NDC1	3.11870757400021	1.0346211529326	-0.345682765393749	0.496491410536629	0.968498968538843	0.146106053893493	1.5315842193758795	0.7071566217455649	-1.09517668644111	1.08919477042544	2.66491982203048	0.426350470133825	0.916903706369926	0.4844333090473979	0.281368253276966	0.28395839509865	0.0118243201742656	0.672620864682023	0.3658457571371279	0.7499103536827988	0.9995181177976584	0.326534601654587	0.9603293044250208	0.8884821164212218
FLYWCH1	3.71556155583383	3.19602256641258	0.341253841781295	-0.127626039700478	-0.1187727157482859	-0.5107814879620579	1.04952478510387	2.57991420467155	1.2398897287583102	-0.316679020429415	-0.347571460007618	-1.70009832866764	0.734549919862586	0.0145228060525002	0.223760858645076	0.753481856078417	0.7303692208818159	0.09852053312737	0.467801514186475	0.7156804725559632	0.9995181177976584	0.9273128909560616	0.7855124787216329	0.9142931022337204
UNKL	3.69085414041733	4.02981222535229	0.319609078802513	-0.22689862936999	-0.181809639400453	-0.141161091713782	-0.0601347612239595	2.66083525162672	1.09815201914186	-0.5965680356118139	-0.4709259618809659	-0.46510760926865	-0.0358612135142784	0.0146287818021922	0.28009346583106	0.55517980119014	0.640792855437018	0.6449755747724201	0.971671961088673	0.7489350370967184	0.9995181177976584	0.8876747000406118	0.9556878526217124	0.9978425963749208
TBXAS1	5.22280263281998	5.271384608976491	-0.286837881270687	-0.7582075938797259	-0.113652217822688	0.575958776511486	0.4982260751194339	3.7944445181682793	-1.16574387168684	-2.5746711833178	-0.3649621704135339	2.35663919620812	0.334893288857754	0.0007345047548955	0.2522674086999549	0.0151428849586228	0.7175779142348209	0.0249255885442368	0.7398499807536079	0.7309665435121264	0.8122168116788286	0.9224235510571526	0.698452894563491	0.9617771912060952
PARP12	4.23704365519404	1.5442598813579198	0.482479866604362	-0.307040351332872	-0.410034848420432	-0.0405283837144074	3.1987525436455204	1.35239323551831	2.01491646398234	-0.8967950127695699	-1.38266879057813	-0.1561271201776889	2.45186352305101	0.1854449167812739	0.0521202387058766	0.376324290473726	0.176052407697905	0.8768840247706509	0.0196720958064106	0.5107111448853555	0.9995181177976584	0.638827924447733	0.9838713593631008	0.6480501320250193
ALDH18A1	3.85597383079336	3.17301069525296	0.379779111437201	-0.191166034573396	-0.443445979593302	-0.105111107732154	0.8085422252476909	2.45623852905625	1.58144929348927	-0.6264841118150091	-1.44170408125446	-0.427791020437999	0.563070520653139	0.0276232009075082	0.123397174308949	0.535790158896218	0.15885173655696	0.671634929433108	0.5807229648418829	0.6296668027882153	0.9995181177976584	0.6238424574286473	0.9603293044250208	0.934136338523083
TARBP1	3.10499861178172	5.5405331284068	0.218620526267929	0.0341461555924932	0.958188372379573	0.27671286050027	-3.12612318125373	2.82113727279337	0.580207232896567	0.0674682044780836	1.9468547741651896	0.715906671970567	-1.43885343480465	0.0102366641976365	0.5657162592777671	0.946659084931937	0.060204530661694	0.479428744460298	0.161533857666396	0.887264905750031	0.9995181177976584	0.482729453373012	0.9229841941370556	0.8327661621310745
GATB	2.86521175952356	3.58344339375789	-0.0466904876751581	0.325688331608553	-0.442895397265495	-0.0983238034273395	-1.0131551428426802	2.2769193124185	-0.1508509116091269	0.80245741834728	-1.13289877368173	-0.308298965603568	-0.57285038012066	0.0372879668938144	0.8810467441444569	0.428378155977434	0.265587713348053	0.759819823112397	0.573661833716228	0.9748005953803882	0.9995181177976584	0.703716918823463	0.967705344942302	0.9330843789304768
MXD1	5.46005254153402	6.40266666662282	-0.4205301054887709	-0.138052074450104	0.136307065073284	-0.146835790733166	-0.8081434092078019	4.704526410465809	-1.8255601129353	-0.507343856474056	0.494751323103672	-0.656966870795504	-0.541191677590909	9.33500446799692e-05	0.07704711925014	0.615577976251923	0.6241596246314991	0.51603357468953	0.592670958082125	0.5574455265367226	0.9995181177976584	0.881552387359362	0.9324675579824104	0.9395799109792786
CDK17	5.7632195378454005	5.3735030925442695	0.0312527332448366	0.013868727863407	0.0514257256934494	0.154865132361634	0.2124708042986539	4.56294161787216	0.1413442645232359	0.0495579968191405	0.189179058172757	0.694716536947191	0.161293079932795	0.0013467568896806	0.8884820402416159	0.960822958255817	0.8511303861197841	0.492296053983834	0.874786744883623	0.9769611576298084	0.9995181177976584	0.9617415549246032	0.9268737362784352	0.979877287509374
DNAJC25	3.10804965681219	4.9812795681265	-0.271641173239901	-0.6594362382654879	-0.0699656879922896	-0.330067928225786	-1.18368430203202	3.45913859187782	-0.89034086125642	-1.58129392399759	-0.176370981116835	-1.0120371290264	-0.7240797558656469	0.0038753266856513	0.380628818635372	0.12382159437339	0.861305535083077	0.31888409093311	0.478989202817576	0.8075608439112255	0.937116603348496	0.963814067858373	0.8991295097598567	0.9150721926878912
SLC2A3	7.7560416290596	8.10413627041364	-0.595802445683623	0.120756151887748	0.0193739543587325	-0.313223238774117	-0.0112327058396528	4.8760493410563495	-2.11690623771783	0.3431375102075439	0.0581304126464911	-1.13680110909523	-0.0061031917583009	7.726353108940391e-05	0.0419061348864106	0.733822679040024	0.954001870750629	0.264236810750155	0.995178538262432	0.4943964234118136	0.9995181177976584	0.9876546635029764	0.8813220131833952	0.9985648293045576
CTDP1	4.5732457089184	5.354083968151031	0.204883558722677	-0.518789859856189	-0.0130757509338451	0.441905498598763	-0.7830681766236159	4.20895955941148	0.7475560860109208	-1.35568462303502	-0.0377736672722972	1.4952580743564798	-0.537179111458314	0.0011718482555928	0.462111042328464	0.1848751050899479	0.9703265324762768	0.144516097217956	0.599057410525349	0.8503904232422408	0.9915162512894686	0.9931840137002096	0.8105386210159283	0.9402680924070236
YBX3	3.57883789893948	4.35195937319495	-0.0527144800782964	0.275779148541709	0.645861038510664	-0.4026757639328679	-0.848056663557352	2.15027197603035	-0.140596951786376	0.579100553870057	1.32847388635816	-1.04670569625693	-0.376751207976006	0.0443649906123636	0.8890443073064609	0.566748463587253	0.193140680684455	0.3030921805866939	0.7097007146654759	0.9769611576298084	0.9995181177976584	0.6469852833873742	0.8955577036114144	0.9582494715105204
WNK1	5.84547740421519	7.61851333157297	0.0293606217802442	-0.1735945228879759	0.9452768265510008	-0.0915892763761883	-2.00201169481744	7.6350969312092	0.14170217927633	-0.624401531037456	3.61249181932568	-0.423044231013776	-1.76434734108333	4.769732809578569e-06	0.8882504871627791	0.536888213446052	0.0012375828424028	0.675011642965528	0.0982169233428673	0.9769611576298084	0.9995181177976584	0.1800173442761039	0.9604465844917328	0.7839762558774673
CCAR1	5.93739591351498	6.80369909827541	-0.021632864145898	-0.281244904864121	0.319732351125282	0.031481639693013	-0.8139823187158929	9.02240418970437	-0.126079986192492	-1.13146715266071	1.5603863005087095	0.16743911235823	-0.931493006164158	1.99344810112569e-10	0.9004336463882329	0.266014159101141	0.128208660877478	0.868046436519659	0.358363707247239	0.9804706950300028	0.9995181177976584	0.5862648279722591	0.9823671838978696	0.8884821164212218
OGFR	5.78410044916019	4.587343510349	0.25865995836308	0.0509673583143288	0.0218579147048914	0.106937283345203	1.19886077741981	3.28949228390256	1.02278717203083	0.159788008216398	0.0692140800510406	0.4183857129384129	0.7732410042624108	0.004018455242457	0.313850102626646	0.874102669928399	0.945237506335512	0.678455540962445	0.447838657046847	0.7720038924959227	0.9995181177976584	0.9860094185827792	0.9608682214739798	0.908164204646091
GNA15	2.01256169456454	4.46341803168379	0.320980516964633	-0.303777976339598	0.102140167314008	-0.226368032469812	-2.49660164057573	2.7028414346125604	0.9120011515856452	-0.616160353327881	0.225201030595272	-0.6095673453598679	-1.32715249891726	0.0179493050779968	0.3689666629826439	0.5422150765534729	0.8234805407745122	0.546335385374617	0.2031488799164249	0.8000292483007737	0.9995181177976584	0.9529683083242296	0.9385610189459256	0.8452729585472476
PIGV	4.01953514040808	1.24423404300396	-0.140377263750706	1.1867498404767098	0.237695441308654	-0.0730508694824592	2.15783827874806	0.8969354182642479	-0.516486305458274	3.30745654195454	0.705471992891736	-0.259605297874327	1.3807378427568102	0.387349634323351	0.609431313473384	0.002397634081149	0.486418161416374	0.796781043880765	0.189241768658667	0.9027221241747998	0.627099715500507	0.8180406187205013	0.9701852122110468	0.8428403680033788
SNRNP40	6.03839362073801	3.47129927513588	-0.186450174090865	0.291003471936945	0.0008119762099679	0.0957879218708173	2.66969270007856	3.8706335295152	-1.02955597511636	1.22926707343636	0.0037068789937553	0.5131015439335239	2.63375048025039	0.0049269219614661	0.312981651551125	0.22860557214597	0.997075424706855	0.611298508824962	0.026986982835398	0.7720038924959227	0.9995181177976584	0.9998774067080802	0.9498494950271248	0.6832373349948292
QSER1	2.94127079167629	2.7928341580729	-0.375085955683226	-0.931915843166143	0.6649830165726429	-0.133842303247062	0.8481934942777329	2.1984176525998	-1.3593675269832302	-2.4263749065581	2.01362808467918	-0.454908645421627	0.587222771958699	0.0608312586718167	0.1922259798852869	0.0213766945271616	0.0860403122133907	0.652203433467752	0.571820591595677	0.6937384668566738	0.8122168116788286	0.5287740433827197	0.9575354691554908	0.9330843789304768
MPC1	5.965899597208309	5.13806867103644	0.144764948116903	0.0275939762919754	-0.122398369925288	-0.398476199903048	1.27034538760554	5.0533052286653	0.701397985741343	0.1018946424052069	-0.466278049018462	-1.83208140466181	1.10232507932074	0.0001957970066934	0.488323945003567	0.9194957427888372	0.644282134848567	0.0759943770998412	0.286404225628898	0.8604596059710483	0.9995181177976584	0.8898336817262918	0.7612788330339807	0.8686112125272427
ACAA1	5.82234589999026	4.49799778139908	0.263095982454396	-0.16990058870188	-0.10284678501201	0.317304569477505	1.36294383671377	3.87374717044766	1.24128249851158	-0.637483110821287	-0.3914111256517449	1.4927264251384398	1.0565515474500602	0.0010408470917165	0.223255063188946	0.5285546335290779	0.698011008237582	0.145299761039431	0.302311267648751	0.7156804725559632	0.9995181177976584	0.9143154957402322	0.8105386210159283	0.8748922011111735
HDAC7	5.4298247743536	4.574163885319701	0.0961625590213282	-0.4631217059420589	0.356895542046009	0.363231591473901	0.994209015192628	3.94794238932876	0.414948718801604	-1.52836275317458	1.23719734533902	1.52459109447161	0.7611264881747148	0.0013524898862011	0.6810187269711689	0.136473514221439	0.225763413954732	0.136916835605523	0.457163953348326	0.9224060886606223	0.9528373002368534	0.675212079941622	0.807730586608974	0.9115263859375428
SPAG4	2.23721961398536	3.6048537213798704	-0.0306081990406775	0.111176903814205	-0.35011918684703	-0.3144100258038	-1.30663540116491	2.3876596362401203	-0.0877960697855679	0.2112017037376989	-0.814262126749043	-0.8110547421345559	-0.7446852497295559	0.0228386957810983	0.930569381718046	0.8340287577598231	0.421332031021536	0.4231454901573089	0.4617326933785229	0.985740218948074	0.9995181177976584	0.7922192546970954	0.9121095232546624	0.9140145493529638
NCKAP1	2.69309596246156	1.40997179499198	-0.407742323928771	-0.271358691852308	0.275971172612045	-0.413073948724427	2.06146789288746	0.8077685561245859	-1.32285009753714	-0.7009373474294149	0.7188568395073199	-1.3504550844848895	1.07387788569034	0.42857606621846	0.1950041220720239	0.488783471970591	0.477401738990083	0.186710877313684	0.292914140890361	0.6962260945129958	0.9995181177976584	0.8151775505930621	0.8394018625283242	0.8729662445688278
MRPS35	5.39814848998406	2.3393996422098904	0.1968146568866139	0.232757720074879	-0.248701754397366	0.1237536226200209	3.1273387234242898	2.9780095081904103	1.18613574137922	0.985652973858036	-1.23734011294519	0.687113217074619	3.4777346070948303	0.0054036068514261	0.24403881269803	0.331475439216461	0.224693317163035	0.496812161994856	0.0014402215999754	0.7248462168431803	0.9995181177976584	0.6749345989551974	0.9282123474536668	0.5296287593256167
GUCY1B3	2.4777428015368	2.97578104974121	-0.840255400982231	-0.606936665960695	-0.102824970294435	0.8743040148791601	-0.357454923941198	2.4439733434069	-3.1590796184707	-1.55801970610523	-0.324474869493403	2.926696500195629	-0.255776937327138	0.0200383962037124	0.0033780149749516	0.128768379405294	0.747626460714114	0.0061598373876149	0.7997107276299019	0.2729789356228926	0.9468059936844492	0.9337967027244476	0.6588873899652623	0.9693911051891408
SFSWAP	5.49649258236173	6.17747170865611	0.195233283415374	-0.0395950884311398	0.271171676297543	0.1126907876133469	-0.97732443809101	7.87576180895839	1.10050480758827	-0.152184405190069	1.25885709731699	0.576040332039655	-1.07182670919595	4.432020202520261e-09	0.279075360959508	0.879968141525129	0.2169147223777039	0.568496047210006	0.291574182713004	0.7476679876280297	0.9995181177976584	0.6681448997204613	0.9428427257072758	0.8725829445142453
TNK2	3.9049484982140696	4.61493880938987	0.0852142947465602	-0.445760317822549	-0.0148072347503076	-0.216552419072011	-0.16413044911115	4.24777809855138	0.3815722798863499	-1.48463064300053	-0.0502130856955004	-0.914539229964244	-0.133976944002303	0.0006829852669407	0.705362747901342	0.147724522915488	0.9602806857267522	0.3670760944454579	0.894855858680305	0.9291659251755028	0.9715384096466408	0.989574128881944	0.9072081807060968	0.982963657103219
MON2	4.8338130933947	4.855871243562191	-0.0867424947315993	-0.4282104647023571	0.198602524564552	-0.28026530857061	0.3883333145807629	3.62825466047087	-0.333410093139552	-1.29521170759856	0.605320937390059	-1.05972821653591	0.259213485439822	0.0021814883862744	0.7409826509897509	0.2047850106694949	0.5491966895498689	0.297055651659667	0.7982399480107499	0.9389096925982822	0.9972626748410132	0.8523395796960903	0.892579320450844	0.9693911051891408
GPBP1	7.322979089391169	8.45573174024817	-0.0879133769484523	-0.0971043861325774	-0.269865522348383	-0.0495136376368353	-0.8263191049090051	7.53462438627467	-0.428684596345127	-0.363293341602175	-1.058569097352	-0.235190193627403	-0.65940385499329	4.28105900136755e-07	0.6709407881259639	0.71886327834704	0.2975403031065999	0.8155695270543242	0.5162646929020039	0.9201994703744534	0.9995181177976584	0.7237581524264869	0.9726075915997674	0.9235619545003392
CS	4.709758268742251	5.91098109019575	-0.3448595430894789	0.2376071189199789	-0.192814713635433	-0.229853862963508	-1.36380097131589	4.49826899275063	-1.5544159779256397	0.867150778954861	-0.7181827889821221	-1.04982729453779	-0.951108030668502	0.0001332490852302	0.129740107415342	0.392640467756027	0.4778960771218249	0.301866522745026	0.3491625823103779	0.6398510921752248	0.9995181177976584	0.8155565352014139	0.895142755144695	0.8855873328036178
MRPS24	4.04096054128203	4.8477250351766905	-0.300670414351636	0.5513074240058778	-0.7161446483673101	-0.0149522583692341	-1.85551281169756	1.77225054677648	-0.8811435582036009	1.28837051460326	-1.99306122280786	-0.0470444089396415	-0.654116326119025	0.0875201402071084	0.385037162485686	0.2073748117907469	0.0552948323798887	0.962786666429146	0.517587448911886	0.8100504618582994	0.9995181177976584	0.4714933155482372	0.9948077242843204	0.9239081581327112
ELMO2	4.4412595414847695	2.63330608977716	-0.0022190844928039	-0.37520947287726	-0.222125708178838	0.217186266506381	2.26630606247019	2.8133242755272203	-0.0112342586310739	-1.32872544322609	-0.928858384092092	1.0074132562973	2.1185671773731203	0.0081978522689825	0.991104190777258	0.193053818248139	0.3597073627625189	0.321066319436995	0.0417420319205073	0.9974775917598712	0.9915731494315396	0.7623280481994831	0.9005589776585767	0.7408088947581793
WAPL	5.8377151540530505	6.60518038257028	-0.131465796444225	0.0567616669174819	-0.411287120855932	0.0568974672550481	-0.680141403625914	7.930295543402821	-0.690994297602361	0.203675259594365	-1.72682257192085	0.265971182983053	-0.69911726536881	3.81016976761856e-09	0.494401506277209	0.839858084639848	0.0935509261624293	0.79191613174648	0.489377330776402	0.8628982241396443	0.9995181177976584	0.5396032494171232	0.9701852122110468	0.9176378402316996
VMP1	6.35640248327184	6.5962034153054905	-0.100312866562724	-0.0110782286413449	0.2353901518860789	-0.364384490426244	0.0830200672867591	4.334626172937	-0.385670929905755	-0.0355020578703306	0.730799698642535	-1.4056747937675902	0.0503679667409167	0.0001869872746722	0.702259771717323	0.9719119470960328	0.47029892847154	0.16975570459229	0.960143880188693	0.9289840713028488	0.9995181177976584	0.8116832985644609	0.8297376390131076	0.9949060454787966
APPBP2	4.646382294502231	3.9679223412497504	0.018884182676553	0.0915607078025743	0.272684505906643	0.0158848255646885	0.5734123164806899	3.9614884210110097	0.0874015373804457	0.300925372030454	1.02301586253876	0.0683082003642649	0.4995628004630039	0.0015895386068947	0.9311328500698342	0.7654404062458159	0.324473929693384	0.9459662652823398	0.624350185979673	0.9861681136083116	0.9995181177976584	0.7392289785754561	0.992305538788872	0.9481715550787784
POLD1	3.51988389401194	3.89916907606885	0.0796930042783648	0.198339815573015	0.948862806184654	0.620173373376855	-1.5268866890723702	2.18995756634808	0.213577609208058	0.384650045457067	2.11173913232304	1.58771886630479	-0.754542691290513	0.0614419416801906	0.8329332621045609	0.703189524027504	0.0574181989345943	0.121886636764146	0.4698063416465349	0.9623118171242516	0.9995181177976584	0.4761358897567565	0.7921559701454267	0.9142931022337204
SEZ6	2.02199704916026	4.19505844118427	-0.760464360913213	-0.231896073534623	0.5664338024014289	0.07771652353212	-1.94197188102153	2.10131745990031	-1.97380498690022	-0.450085385066817	1.16427427251882	0.1991035257943289	-0.870080788727683	0.0500771221229345	0.0569087461238288	0.655807871419734	0.252662200348504	0.8434592768682679	0.393723250309465	0.5147326412032905	0.9995181177976584	0.6939989587879843	0.977393279958084	0.900993143892568
EIF4B	7.28784944194873	6.72154386976546	0.3289797166845449	-0.140779762825182	-0.0504829388889424	0.029791207069014	0.514018508290157	8.54162078660299	2.53075477479496	-0.8506292196584709	-0.319810857886781	0.233637833980227	0.59678264489877	5.877068709133249e-09	0.0164128299245232	0.4015654574888129	0.75119148470116	0.8167959876857421	0.555148030093526	0.4116191261395636	0.9995181177976584	0.9346669252276532	0.9726075915997674	0.9317444063316436
SLC6A16	2.13328154224679	3.83103901051729	0.0025987341921813	-0.586288030441979	0.445584355555321	0.148530775509994	-1.6317478046273202	1.93912086121712	0.0063789721266128	-1.05153298833131	0.85486107691458	0.349259071267739	-0.7284248924844209	0.0783084737629593	0.994952411265561	0.301253975235409	0.399403976513463	0.729162038630127	0.478498505459774	0.9988581944780934	0.9995181177976584	0.7806160815931286	0.9659564249042208	0.9150721926878912
GLTSCR1	2.83296366876768	3.32610892659069	-0.371976379398522	-0.42817903985621	0.685671638799466	0.141245467128329	-0.402069541462323	2.52310888037211	-1.2734451301219398	-1.00962900062201	2.00048241342408	0.440186052454372	-0.2660054752724489	0.0166312655951032	0.211757411477348	0.320019070364597	0.0537316328450314	0.662672180468788	0.7918899477938209	0.7083387903437761	0.9995181177976584	0.4688340920931321	0.9584531582011008	0.9683145945142384
SPHK2	4.29952974778963	4.271559471287859	-0.146280088013008	0.116611565790406	0.0193468084808638	0.273553541808592	-0.0412572428330942	3.5101568979914903	-0.6115283513685009	0.370994732013774	0.0629405099525107	1.09791474773605	-0.0301694416257678	0.0027846723351008	0.5451559207114529	0.713156785816178	0.9502006831875608	0.280254631373962	0.976236147233356	0.8829745636798468	0.9995181177976584	0.9867619283273033	0.8854163866991493	0.9979694575041655
RPL18	10.9182620623287	9.90431839239293	0.405254278868447	-0.0372107638786613	-0.218799225353158	-0.235654704933853	1.21072674093333	11.406065696459802	2.5052964543577	-0.170484737889731	-1.13370496725352	-1.4691889022881202	1.23835723422064	1.27078202176216e-07	0.0174131375273792	0.8657258470131971	0.265240987253294	0.151534955092384	0.237404330452966	0.4166844481178717	0.9995181177976584	0.7036117640642733	0.8179771780455161	0.8452729585472476
CA11	3.7563034323319	3.99407759174752	0.227031499859725	-0.0498085245489942	0.151965248749409	0.174473664003942	-0.5119408871537039	2.54126055176354	0.7024179051809089	-0.114014711788065	0.371098184266193	0.5126067859851	-0.287253647413598	0.0239479539202361	0.488042620304101	0.909953153729902	0.713578699569898	0.611640700857783	0.777598272813477	0.8604596059710483	0.9995181177976584	0.9215292014454104	0.9498494950271248	0.9683145945142384
ISOC2	4.77906404985516	4.20688422812577	0.621623031979083	0.13331886513995	-0.0345181646740808	-0.152105274977318	0.392776622911318	4.1244436113994905	2.7261184851465203	0.399056909974288	-0.122496607765728	-0.607737788509431	0.331798710051289	0.0002360086371733	0.0101779713867819	0.6924220483360172	0.9032487063822712	0.547521266598528	0.7421394211031759	0.3780273306640896	0.9995181177976584	0.9745890697497442	0.9387001720469283	0.9628343969065756
U2AF2	5.735389852634111	6.80570773173338	-0.096756043823291	0.0063268160227485	-0.1835857930155139	-0.3310151219593309	-1.08880142454379	5.274618757410139	-0.488216649976666	0.0273642055407381	-0.7825515633798661	-1.7417229767942102	-0.8266054423394291	1.7318968127934698e-05	0.6288493639792071	0.9783519379951292	0.4399858116561379	0.0917965190210803	0.4144647347396629	0.9083433008125272	0.9995181177976584	0.7995092081363079	0.7778480398709078	0.9025152960153576
EPN1	4.92173250018708	3.86914070005651	0.2871338267425189	0.242857730133809	0.266811548191357	0.207190185814658	0.6028663258078771	2.3605049088121204	0.969443847409727	0.64542422255385	0.7126689075144119	0.697636108946964	0.332188070923924	0.0281538114220769	0.339376263807007	0.523433346892654	0.481059996190527	0.490410436251726	0.74267126467798	0.7861169825187923	0.9995181177976584	0.8164552621961536	0.9267965680888176	0.9629029677709984
MED29	5.505515492004429	5.46444474570783	0.181722412093274	-0.456036886071176	0.10021238315087	0.0576034707313746	0.252322516186498	10.1123209396083	1.51741410715849	-2.6665113190809504	0.6902408360764539	0.440575422519267	0.4048700144369579	1.2230403973942302e-11	0.1386846994032149	0.0117785452887271	0.4948689915218139	0.6623930859032651	0.688185642160399	0.654215041366406	0.8037515020187981	0.8230508758643674	0.9583229714612648	0.957568670403668
ZNF275	2.6673584742886605	4.516904827156719	-0.298632965877432	0.447400683821359	-0.0056157953575495	-0.207669824474755	-2.1359584538355803	4.00676870928858	-1.14682888881422	1.1381410567068302	-0.0174329075764401	-0.7087255444640991	-1.6255181936297198	0.0003300520554826	0.25969974138442	0.263257402938192	0.986196233035531	0.4834717696945519	0.113565991458163	0.7366202345668661	0.9995181177976584	0.9963624585987394	0.9236163412397158	0.7956523007242529
MTMR1	2.88486120334536	5.91257416442703	-0.422698445729387	-0.6592209895380781	-0.114729621472164	0.135193103947277	-2.88237552372791	3.36044628452999	-1.20585684828892	-1.43924622753683	-0.262385250684026	0.378026950449132	-1.4569971413135	0.0039235276149455	0.23683216620773	0.160011220551815	0.7946892786321079	0.7078893439743091	0.161446759723338	0.7229942138941803	0.9762170513886596	0.9452547388396606	0.96399354614397	0.8327661621310745
ADCK1	2.44107743079766	2.84362262844756	0.166731320676986	0.345637866974567	0.306655541894239	0.401814418849972	-1.3089907899634798	1.9056681396768305	0.492817315753981	0.688279682556328	0.754313637454457	1.07486552178941	-0.75651145223837	0.0654360297176751	0.625405006607286	0.4960869471150421	0.4560102396493329	0.290231413313669	0.454709881001395	0.9071454131502212	0.9995181177976584	0.8059274559995104	0.8882356392704684	0.9098772415558098
HAGH	5.902255922652871	6.218822677587401	0.116891301792252	-0.165423326181503	-0.1987249723106989	-0.0636326827369587	-0.0339967388407444	6.34818648364831	0.622533281302718	-0.693487142942499	-0.830787209163778	-0.327811040587939	-0.0311230050596567	3.29412893302285e-06	0.5378836596347171	0.4931965290933819	0.4120809480464029	0.7451775987369241	0.975426610328985	0.8801473752942882	0.9995181177976584	0.7876326307633718	0.9668601459013366	0.9979694575041655
RNF4	5.60174374030662	3.61637147178446	-0.0195974186302418	0.154189061351095	0.527888444667355	0.397657727372857	1.63629969343799	3.5026715764071	-0.0898024438734293	0.499456691491857	2.10291422799614	1.71244264011838	1.39218436078718	0.0013456042074569	0.928987047056733	0.6207714920298559	0.0431817769525369	0.0961982346892852	0.1731782220935069	0.985330346556528	0.9995181177976584	0.4376056273292319	0.7845302305424092	0.8336667336194925
CASP8	6.6752092318394505	6.723560203950419	0.2244361923968819	-0.4344243443265329	-0.0253856047333973	0.360853371366155	0.0888531423206696	6.27238607682011	1.20576377115244	-1.88686252820096	-0.110250630781698	1.9611648118355	0.0762447518418777	1.07817573665227e-06	0.236621633680834	0.0687103808268793	0.9129031442500692	0.0588647517608576	0.93970759484663	0.7229942138941803	0.8936599362084756	0.9767336860079489	0.7464771101473444	0.9891665835669438
LIMCH1	1.3579263818615002	3.9257817033883295	0.5460136428430721	0.356669592165545	-0.263724038689373	-0.4776617292108621	-3.38536564784342	1.68270886247702	1.58459160487506	0.7715420633816479	-0.644488459780531	-1.41924491393208	-1.35199632687305	0.103766587394502	0.123007901210517	0.4463536298701239	0.524002820435525	0.1659475203826239	0.185663715839751	0.6296668027882153	0.9995181177976584	0.8380249478547188	0.8242772475209289	0.8399364005278745
ASUN	3.9607219736477695	3.02661254394615	-0.4203862659518479	-0.328446816716947	-0.0170310060989763	-0.3547448438804939	1.85455913664325	1.82045445175828	-1.27287618623796	-0.768146514620215	-0.0408342011636797	-1.03794812400364	0.9929842556177528	0.104397833464968	0.2137716750694469	0.448595130172767	0.9677284199830009	0.3068498485954339	0.343638812901585	0.710956805600516	0.9995181177976584	0.9925337357668872	0.897317188549648	0.885313271061017
TM7SF3	5.121204014410879	4.3196252989615	0.31280196217345	-0.0612559842050807	0.0736077215247724	0.1959034303328889	0.70440711047616	3.75690810658256	1.2402240591024198	-0.1666393787201019	0.241146044299119	0.7112160904702601	0.530217768823385	0.0006670354965881	0.22363880059572	0.8686706828187	0.8109339891806351	0.481947626313955	0.599510878783826	0.7156804725559632	0.9995181177976584	0.9497910445011336	0.9232510386467042	0.9402680924070236
SPA17	2.27660535638768	4.065261501912279	-0.5954869981623311	-0.0094832921372247	0.3402230126662159	-0.301359889013468	-1.75124215029755	1.56669775221922	-1.36369451793566	-0.0164979201388022	0.648450491040322	-0.699263923950262	-0.6134231565789051	0.132037879454573	0.181972107556834	0.9869467943231228	0.521360329310719	0.489706775208377	0.544801550706292	0.6880437730375215	0.9995181177976584	0.836395369352242	0.9267965680888176	0.9292540507468025
TSPAN32	6.13102634740764	6.837056543987511	0.201349613316158	-0.7437737072962199	0.0302182717418728	0.195355154069844	-0.310407714241675	6.1058772141988005	0.96407448718738	-2.84465872067616	0.11543603477374	0.925611713890334	-0.250185509650446	3.45967102015875e-06	0.342020655745909	0.0078215939241148	0.9088039406339532	0.361599496017247	0.8043848673015199	0.7873288750032431	0.8006939947742222	0.974980043303234	0.9072081807060968	0.9694861022275244
NGFR	2.183325691684	4.64274725675989	-0.760294586702825	0.1901493829772639	0.190699557604329	0.847586713992657	-3.5099031123066	1.5846509263372202	-1.33983742918996	0.251791839821726	0.288034093537193	1.48467526437298	-1.05857481014069	0.147560190176498	0.190211927295285	0.802865638386967	0.775210569407963	0.14746925554414	0.314183535212312	0.6935524688521115	0.9995181177976584	0.9407836160345556	0.8145781428104142	0.8782312196871337
TAF2	4.50101183512732	3.618993306901471	-0.319091336419566	0.195392581976749	0.5735176797820091	-0.152477784868584	0.76565920693645	3.78080370381908	-1.69071292508692	0.7996152432504129	2.4620580411513195	-0.7934176313378399	0.7106963481416891	0.0021058753926854	0.100973097856064	0.4299804941700759	0.0197948925646178	0.4332402358277439	0.48771423464402	0.5987312145285651	0.9995181177976584	0.3556465610572768	0.9155432439933548	0.9176378402316996
HIPK2	6.122639677181731	5.393216536593321	-0.2784487841851519	-0.225267337815556	0.3687921773559899	0.3992514687245829	0.7771799220021701	3.77156019563798	-1.03184116995506	-0.66122894936301	1.11365037371116	1.47652174746517	0.48583684647378	0.0016725453996215	0.30972076529866	0.5133674764741071	0.273520189841237	0.149514105128711	0.6327920650621031	0.770833532934748	0.9995181177976584	0.7073423190121426	0.8145781428104142	0.9491877677323076
TNPO3	5.08940494129935	4.9239804669675	-0.170911344119033	-0.144702542428477	-0.0833348029394865	-0.2826837881372669	0.518665053748821	7.2610748666205405	-1.22204443624269	-0.7890713876341741	-0.470971935907932	-1.92883928740642	0.674711452881473	6.83818221915477e-06	0.23144787129622	0.436039354460812	0.6412020985168799	0.0623892066404609	0.509932214762568	0.720942386493697	0.9995181177976584	0.8876747000406118	0.7478043965175092	0.9232781544574012
RFXANK	5.2547418912973205	4.66912743947467	0.631058563354884	-0.248118320423517	-0.0282296124395788	-0.3502665069899799	0.8988196384590179	4.58504077978207	3.27272318582811	-1.01122529192735	-0.112991802087823	-1.76410158669899	0.7929912080107242	0.0001991815165285	0.0025038789803195	0.3198180357495589	0.910721953478342	0.0871423036773197	0.436005685757295	0.2474049138767493	0.9995181177976584	0.9757743119095088	0.7704568940458462	0.9062886810482798
TMEM161A	4.1465070645253	3.16386477557522	0.469803390605236	0.17670884324774	-0.747743996852005	-0.105043488503397	0.8956360819242031	2.70157203163167	2.30040122360387	0.683327324461817	-2.86258698115678	-0.5041189313087789	0.697327516837305	0.0129062512874469	0.0279305790643909	0.4996144680097399	0.0073152348661239	0.617654848806926	0.491636654925726	0.4604449060695054	0.9995181177976584	0.2815288003285066	0.9498494950271248	0.9177332446638432
LPAR2	2.80349503134519	1.6228938184388302	0.215405823620197	0.4766573606118979	-0.143222043112394	-0.7838917412202611	1.25629538423209	1.01462967618347	0.692105813541082	1.14581863183886	-0.360429935833714	-2.42614904079724	0.699961592024932	0.326523731103843	0.493837238790252	0.260628522832244	0.720889714614441	0.0209299144691437	0.493089353074981	0.862321399717252	0.9995181177976584	0.924302632921932	0.698452894563491	0.9182779853069452
CTSA	5.62998118865188	4.37000977830296	0.323495867516721	0.0142164555487938	-0.127704716667496	0.0276150979805162	1.35868908280882	3.15153062794246	1.25316097353632	0.043430283436471	-0.394772810495586	0.1052948878115519	0.877699327336832	0.006704255295619	0.219021430872651	0.96564482563453	0.695562481226726	0.916792320724981	0.3920851310740579	0.7150963728634642	0.9995181177976584	0.9133339578611808	0.9866580493389736	0.900938746634912
SUGP2	5.56140187329812	5.26809829165229	-0.101585500686685	-0.146552184098908	0.640401624693662	0.255177632855221	0.2454558702808519	4.29035160791604	-0.464251972156416	-0.5352819874001429	2.3127523006033	1.16101841155559	0.1836758659884849	0.0002378936379021	0.6455554481451271	0.5964105365993491	0.0273790357332257	0.254537258776707	0.8554704784191249	0.9137467474169734	0.9995181177976584	0.3812099074387415	0.8770411897508871	0.9755876238822622
SLC12A2	3.46195319077291	3.3348877989745898	0.4913445186399121	0.3664282246410759	0.539781708611635	-0.654619236758474	-0.0092805962806387	2.2812975541512404	1.60114149553079	0.86202132766544	1.32938850928194	-1.99525826400617	-0.0055945752859813	0.0383982045478675	0.1194794306537599	0.395230008540528	0.194628119122238	0.0543333651012696	0.995598692295564	0.6258599373703375	0.9995181177976584	0.6489665878703804	0.7459674907515517	0.9985648293045576
SNX24	2.3836724994702	4.45235176150468	-1.17789486389445	0.4115738978470579	0.438930219838998	-0.142019455264776	-2.21318678358606	3.6159015028889305	-4.1292262491507	0.977553494902968	1.30731375373418	-0.445941399591352	-1.55457560324103	0.000986342216006	0.000232802172803	0.335407528031424	0.200142056155498	0.658551843971316	0.129586483385594	0.1066061505383972	0.9995181177976584	0.6535980037861885	0.957859879895095	0.8175115439199063
CNN2	6.58860440024665	5.18168600169902	0.181886779516909	0.1545320035859859	-0.1155531649494829	-0.0998701706033031	1.24463389461044	3.0034830977329903	0.6305220114457281	0.4314119199355179	-0.332864502535095	-0.354962683737164	0.6538933681123199	0.0066727499404607	0.5327241173169379	0.6692046759012579	0.741379198363129	0.7249993931234381	0.519179360767629	0.8790107498670892	0.9995181177976584	0.9305057769324664	0.9659564249042208	0.924168322538766
ABCA7	3.3074294104074595	3.79660607593233	0.0096937543988347	-0.7932001332164821	0.183672372614746	-0.484189497880714	0.341763867204321	2.91627076389925	0.0334661927035779	-1.86437941870038	0.517637467505478	-1.51843710635656	0.228046518841111	0.0063252051983871	0.973504431301052	0.0711842787178365	0.6081641483928281	0.138427520298638	0.821017234600932	0.9954287902206684	0.8955550846076903	0.8738703175752724	0.8100837413698112	0.970096194676216
DDX20	3.94995541629969	2.42943911254756	0.2181430654981669	0.150562894419691	0.366874911690637	0.326724531056652	1.14363304030387	2.55996966124014	1.1670961821018102	0.6088557899635141	1.5717711164189	1.702215518639	1.07127788346972	0.0257742893128829	0.252396567892208	0.5471256956703411	0.128364636755255	0.0981259964530469	0.303010991149152	0.7311694389454687	0.9995181177976584	0.5862949275367465	0.7845302305424092	0.8748922011111735
BTBD1	4.50920201016741	3.62273524627515	0.174845483411697	0.130841743713991	0.462265830038774	0.153683966197158	0.564237660194325	2.55269361909326	0.67509638556814	0.398874383395232	1.4171667347248	0.590084114278893	0.3577497712381079	0.0297349724270252	0.504347547776919	0.693069958766627	0.165957027619223	0.559345448795574	0.726871462319946	0.868961956148043	0.9995181177976584	0.6305755038365315	0.941665222626245	0.9617771912060952
FAR2	1.8933340939705905	3.2209891061731803	-0.46172768247453	-0.123000474029164	0.3339890002506719	-0.0925083881796133	-1.4684343012708998	1.46431203728647	-1.00867366742939	-0.199646270316002	0.6002358798413111	-0.197611467222653	-0.5890163314497789	0.172784573103278	0.321494607496008	0.843046644642258	0.5535405763460289	0.844580883509976	0.566835113015504	0.777118148011856	0.9995181177976584	0.8557663073084197	0.977393279958084	0.932209276047312
CHI3L2	4.59188830424442	4.73798619410707	0.1972391268684239	-1.13815525211635	-1.93244018078435	-0.0997045532822175	1.32238409810877	1.59148886006998	0.3359122326949339	-1.50390159635319	-2.41027564058386	-0.1575641496595269	0.397277851988477	0.127790984545	0.739091163095512	0.142738694397924	0.0216798477144942	0.875763572036109	0.6947414656501469	0.9385258612898638	0.9622642661982292	0.3567021850711493	0.9838713593631008	0.9577909280753664
SBNO2	3.0713934669399303	3.2899169046379604	-0.144215471438231	0.9887964772752992	-0.3451946728043469	0.4470902398101279	-1.21970663984494	2.73926456471035	-0.55940767916053	2.7281771188343704	-1.07191607491353	1.60653972489335	-0.8836613227345319	0.0196446889609479	0.581069621476425	0.0103307111472982	0.295772574259851	0.1176845936682819	0.3928402142990519	0.8914292009545524	0.8006939947742222	0.7227327997854367	0.7901544438245086	0.900938746634912
PMS1	4.80114815637704	3.05591672197621	0.0421697567886095	-0.0787589963949709	-0.2064589369865489	0.143021329667478	1.7247660988221898	1.97267388034884	0.154916764980246	-0.229965194520179	-0.614627403714856	0.525270386627399	1.00677572897165	0.0618847238662155	0.877830917724485	0.8196328032439459	0.543035690076182	0.603004154695426	0.324165946971856	0.9744023618530072	0.9995181177976584	0.8483394102061511	0.949297126738956	0.8800451032874927
HMG20B	5.369572256198519	3.79747726683935	0.345588471779365	-0.0622276534906562	-0.230785058132176	0.0435933855851159	1.7066384498452198	3.59492502059206	1.58877054723703	-0.214172062421196	-0.837152302233271	0.19005231554989	1.4232993400834095	0.0034261513929487	0.123212974363424	0.8318165819134599	0.410324160581935	0.850436302072533	0.175107773148643	0.6296668027882153	0.9995181177976584	0.7874046129807613	0.9780627731952	0.8336667336194925
CALCRL	2.00671401050666	-0.5550158747275921	-0.0999324148659163	1.94104841129682	-1.05746116452988	-0.483734915904635	1.7358120104473302	-0.224175391291597	-0.238471093690245	3.4868945953364503	-2.10163682702887	-1.15419273409002	0.633961607495041	0.8247444883005609	0.812994276532193	0.0014970923202335	0.0435008740723186	0.257104073592333	0.5318027548062979	0.9583240761792386	0.6111103496344219	0.4392374620342511	0.8794854092163912	0.9275304027659028
TAF11	5.6121671001207005	4.8901653231151	0.0529600014987856	0.021939752019257	0.159271873627625	0.282193061723076	0.55812290982837	3.87839430259565	0.2233483745793699	0.0728632525570458	0.538876839455933	1.17683701987332	0.396077160815806	0.0012569918158512	0.8246522013977049	0.942385465819894	0.59361035073679	0.247827859330911	0.6964211064650699	0.9604005539565674	0.9995181177976584	0.8695762918313269	0.8739660223208834	0.9577909280753664
ANKS1A	2.07616680500163	4.73156861738128	-0.431361278067557	-0.246961056195103	0.695963335580157	-0.3729589495976289	-2.448958740225529	3.2466498906586803	-1.4265579617294195	-0.5912156762238111	1.80747449113674	-1.18489838968477	-1.48177519924969	0.0074706473872732	0.163890676883995	0.5586656585851401	0.0809822089829303	0.2446862990033589	0.160679768314452	0.6732443521008227	0.9995181177976584	0.5205513534415449	0.8719075201237598	0.8327661621310745
AP3D1	5.28225723437009	4.92239578641905	0.224660696554469	0.1715706099267619	0.120717195435312	-0.147208296863048	0.295001674350386	4.07837678062371	0.8845994681023639	0.498483816336172	0.371132401669711	-0.5448106920387961	0.214367066651419	0.0012300168117163	0.3836482890334279	0.621625422626238	0.713592947304755	0.589556548306099	0.8329393075739371	0.8098664836183411	0.9995181177976584	0.9215292014454104	0.9473161795202558	0.9724735129933728
ZNF76	4.25854001029802	3.54928333626271	-0.037825834444901	0.340620158081361	-0.444999489148584	0.130078383630348	0.513575534117767	2.4499878550324503	-0.14581388782731	1.05324976490929	-1.37579871620856	0.496248332821685	0.319627434902938	0.0292534036290851	0.8849576068281341	0.300981502051488	0.178171802126094	0.6231407631137739	0.7534118278099949	0.9759705182532052	0.9995181177976584	0.6397928610438811	0.951316663482722	0.9635075655204408
SLC9A3R2	3.55564798129706	3.95351265678774	-0.312615373263715	0.7462386583835341	-0.363164571192416	-0.336193147774746	-0.3766989836393189	2.59287320542746	-0.9482600905703492	1.61591250403647	-0.843346451023197	-0.934244582004006	-0.215129863237363	0.0245096450273372	0.351564256954967	0.116148774988265	0.4067267457767329	0.3569694515892679	0.8326649733865971	0.7920445468278448	0.9265578368281816	0.7856107802294128	0.9072081807060968	0.9724735129933728
NTHL1	3.98774182006222	1.91133234548925	0.081639734556581	-0.0214355480217108	-0.666902870837707	-0.273443393242318	2.75860077130184	1.79241793987721	0.3567146272401789	-0.0643894790189752	-2.2945232271691403	-1.08534927269595	2.24823619639121	0.0822385072281854	0.7235763320347058	0.9490485821416892	0.0282580416463975	0.285632367966067	0.0313611682990542	0.9348199655214344	0.9995181177976584	0.3831180763546725	0.8882356392704684	0.707078419513753
UHRF1BP1	3.0273761258404304	3.33186503298649	-0.29754838915626	0.4904810691093879	0.599078994993707	0.337972086342472	-1.2443959646417	1.82453780971092	-0.8702438888486551	1.1059243867398898	1.44099820770444	0.9966310952210928	-0.608934654888574	0.0872626184487594	0.3905450376218089	0.277276256983784	0.159085252774608	0.3264588984342499	0.550139804051722	0.8145578348778754	0.9995181177976584	0.6238424574286473	0.9015231555135308	0.9311296488818348
GNAI3	6.37700398405624	6.29176601182876	0.144216975726117	0.170703577737581	-0.0797354291674406	-0.014914763531631	0.0399755161930782	6.255723868541991	0.7087722728792579	0.6297220723197771	-0.310576561758663	-0.0698435061466011	0.0350422289519051	2.28407098339882e-05	0.48371112703756	0.5334589827216359	0.758181186558259	0.944741822220466	0.9724696891459592	0.858912017046157	0.9995181177976584	0.936515283352528	0.992305538788872	0.9978458400825314
IPO5	4.45772652252513	1.91156025850043	-0.0635694791503189	-0.0725544735848784	0.162287796044965	-0.0564308621748128	2.81782023541894	1.6985990613601003	-0.2792932285181699	-0.2407726942714369	0.5788419536386279	-0.238534046664441	2.22040951769694	0.117240707534968	0.782428561800711	0.811333949337939	0.569765096903619	0.8129578549564709	0.0452386282786392	0.9518808318156012	0.9995181177976584	0.8604059925803459	0.9725526875082632	0.7408088947581793
OAT	5.460202195131379	5.991983762357039	0.148905807684952	-0.168209517770919	-0.463142912317025	-0.0625195381696022	-0.2179083219136939	4.86559956466636	0.641411701757953	-0.572507719085624	-1.5358250920667198	-0.25885192338495	-0.1593772706281309	7.58090162269139e-05	0.525686989636843	0.571124598385398	0.134173759418217	0.7973974544232171	0.8746002528022351	0.8763973545992051	0.9995181177976584	0.5931573505934231	0.9701852122110468	0.979877287509374
WDR3	3.3045869879566605	1.9283751505971296	-0.0951285885811063	0.5933407265277529	-0.130431444446285	-0.2814337619001469	1.32028958619548	1.73421603958753	-0.442656415361037	2.10797958687923	-0.473461569581812	-1.26132790133754	1.06016895768594	0.100817642631845	0.660961422216148	0.0431693077796871	0.639037754453243	0.2161012811138299	0.301588249745229	0.9184191351862844	0.8425284075351702	0.8867635012412903	0.8588480359020874	0.8748922011111735
PKN2	5.366734856168611	8.23098544815521	-0.1030548196435459	-0.30098692745876	0.340798601088755	0.0546336807537959	-3.0915700889046605	6.2296507355888	-0.378154350360224	-0.8269120523645559	0.9714688595386852	0.1907923495314649	-2.06439382321339	5.813888682686949e-05	0.7079555604476009	0.414734657682312	0.3390448588290869	0.849874892053658	0.057597065187954	0.9301456700338931	0.9995181177976584	0.7483000607349581	0.9779348692970528	0.7477283933835701
WDR18	4.68974310115224	3.42114799520318	0.2257704267227099	0.0660560161592107	-0.3495636121749019	0.0438209576436589	1.3274938809860402	2.71282487959623	0.978205489347073	0.227404660126839	-1.19892496510384	0.186776814028587	0.947024198046164	0.0158787161304991	0.3351137256979539	0.821656039477155	0.2390974687817169	0.853004937214681	0.356062989645385	0.7839680462417381	0.9995181177976584	0.6857343853721469	0.9787718188198392	0.8884821164212218
TRAM2	2.93245305734576	3.20681154471685	-0.6247421401943629	0.006361431780368	-0.494122914036793	-0.1873511494811	0.283507301295114	2.57204176693816	-2.22790666615338	0.0151596678993393	-1.41746360146399	-0.5888943800456221	0.196096393453513	0.0147995240577632	0.0328182279322012	0.98799608245046	0.165720744027031	0.559941986149155	0.8457373111329208	0.4760311156906661	0.9995181177976584	0.6299228605278064	0.941665222626245	0.9754160373205364
MCM10	2.1145120715791004	2.9965799653077	-1.2394988761048602	-0.47448905212775	0.5690760741982629	0.7213901296012659	-1.1167528796421202	0.8826001854890941	-1.91085579050706	-0.5850831238666899	0.7571987029741379	1.14125212753428	-0.293228287018415	0.392594162228381	0.0651599491684143	0.5626629604153821	0.4544652025152479	0.262238481252059	0.773266919401713	0.5349519332790668	0.9995181177976584	0.804764327180507	0.8813220131833952	0.968173131551586
DGKA	4.09078248350794	4.65465695613861	0.2892756851770769	-0.548466345170719	0.5987375186257621	0.0674924643208008	-0.617783605337069	2.92093005823098	0.9198675089646808	-1.32962292627613	1.4941137921117902	0.210882542247586	-0.3456824949048859	0.0111562216813828	0.364559720783313	0.193413981533173	0.145762609581025	0.834293824105629	0.7339649429972971	0.7978483967324062	0.9915731494315396	0.6093744416004706	0.975463299177638	0.9617771912060952
ERBB3	1.5755134495803005	0.5151851010414551	0.0800501312917295	-0.532071020500522	0.605604556874843	-0.125819160405255	1.3674718583015502	0.165171522998588	0.178162871200333	-0.934320774411049	1.12017796729198	-0.290875930931592	0.4027906519089	0.87018939254247	0.8597272434189541	0.357618098811902	0.2711741281054939	0.7731282539161091	0.690027577896436	0.9692411450380184	0.9995181177976584	0.7062784800592996	0.9701852122110468	0.957568670403668
ANKRD44	6.71952558759669	7.408208781446941	-0.0558166618045447	-0.339871770295291	0.140888376717766	-0.125693349168739	-0.343354032038312	8.99921528506787	-0.345660635204252	-1.6254585072399	0.7062076745221171	-0.758678336941402	-0.369849432599225	2.1718044286703802e-07	0.731853030392102	0.1140865411270239	0.485129562470806	0.453502793877582	0.7160082208454079	0.9364204561490168	0.9262458091730014	0.8172916976455155	0.920228444657418	0.9585424411796136
KARS	5.614337082075401	5.98236583255306	0.388605816660124	-0.1293999843212959	-0.3933213795543379	0.120764528487274	-0.1617964584516369	4.6144345661253	1.5501054121294495	-0.39888799823228	-1.18724374036283	0.455785951312921	-0.1122554161035519	0.0001360783250111	0.13066239967554	0.692730107618645	0.2436552498760919	0.651598595033738	0.911460039634672	0.6412000615723209	0.9995181177976584	0.6872577926280998	0.9574952494648368	0.984217802865154
ADAT1	3.72700747048908	4.42577925388857	-0.421754421723511	0.3939389166750999	-0.219544840102375	0.1808223998979339	-0.892662770484122	4.18638974062998	-1.7818229377072798	1.1101090460906398	-0.745129547579927	0.6728895964877909	-0.725082919866839	0.0001976332101391	0.083983170617695	0.274975933069238	0.461467713214067	0.505702634281754	0.4735116859958641	0.5657311267181274	0.9995181177976584	0.8075848274846037	0.9309797716719688	0.9142931022337204
PDIA5	1.52969298579311	-2.31029049418752	-0.205657692553368	1.2383554695543	0.475759181543882	-0.7724197398478392	3.58414962287813	-0.7231925128186129	-0.40946175054215	1.93035655333184	0.7975946259771309	-1.58854089282651	1.01164781020324	0.4800223331148039	0.684863616848474	0.0629738672854018	0.43090722437232	0.1223224397051939	0.324549277721617	0.923408261582828	0.8880445761598124	0.7963482666761531	0.7921559701454267	0.8800451032874927
TBC1D22B	3.16818437128241	2.3549368083552302	-0.0804060179244031	-0.1740821257912609	0.0820492831851363	0.0215746204344153	0.939425157238645	1.6201519077499398	-0.254541656655251	-0.378022686997143	0.2150415821837039	0.0618600135419419	0.563099485573537	0.114717980849027	0.800656669316487	0.707834526486396	0.831058372579509	0.951047466418673	0.577173378148085	0.9571561981812342	0.9995181177976584	0.9550750551477456	0.9930538700110187	0.9337049439790936
NDUFB4	7.24904196206663	6.06753919238682	0.213536027378067	0.0590344748635022	0.160832555881988	0.138256427193468	1.06885181376899	7.39504441562266	1.3971394313969	0.296545851538177	0.864134871340621	0.903107727601337	1.16237758099635	1.1141035837064e-05	0.171818133096362	0.768852295028104	0.393881549645757	0.3732665145161239	0.26553683732845	0.6794592921099009	0.9995181177976584	0.7793940347080628	0.9072081807060968	0.858214375740815
SPEN	5.35325059790732	8.32128361146047	-0.156747223836265	-0.222860138538603	0.1571241188044989	0.150971105419969	-3.165098475264529	8.59783524080858	-0.7150415793841479	-0.710980916727646	0.561737306643053	0.624629974714484	-2.81688167379894	1.5321814768417903e-05	0.481938473464806	0.482369244433961	0.582477894913537	0.536559618619373	0.0163866427160329	0.8582767120016498	0.9995181177976584	0.863838900077387	0.9363831156975368	0.6443456409517138
MYLK	1.80393643049488	1.95156167785182	-0.230674734803901	0.459491433080746	-0.515096314455585	-0.9867755295104592	0.134366344664423	0.71162779906721	-0.510539892673916	0.789458813501379	-0.961580826727334	-2.24433391665534	0.0441952497676527	0.48529088475932	0.6130809317819019	0.435878186148464	0.343359838677718	0.0319974042295496	0.965144279499186	0.9034346697846418	0.9995181177976584	0.7504509537584065	0.7145092313365872	0.9961798674953009
ZC3H15	7.00222226719857	6.16811625894538	0.0901954539731483	-0.0698577581249255	-0.0977590602073021	0.0221947048999914	0.995801937981371	7.742456271047651	0.55488476736258	-0.321714499384152	-0.489496069606573	0.1313997945924269	1.10147739028544	5.55737229248471e-06	0.583011717455591	0.749802787895917	0.6281926235121079	0.8962601271117149	0.289596180005743	0.8925652395518731	0.9995181177976584	0.8830120051277516	0.9858348295691536	0.8707604984413926
MAP2K4	4.35385164756679	4.16705335198433	-0.58795537749369	0.0166996807537042	0.403455907312861	0.0473182126769097	0.2234751142449139	3.71718941227112	-2.39848674914531	0.0470493685160867	1.37189392301152	0.174307645344484	0.173364036866052	0.0007450787786844	0.0222741347892172	0.962757468158696	0.179351724870193	0.8626886654789542	0.863424338058576	0.4510453715901652	0.9995181177976584	0.640218970733297	0.9807174200056812	0.97698581119373
TMEM206	3.97807179024651	3.2167479550309803	-0.0105642425176253	-0.258645904832779	-0.395635886064175	0.319090778020506	1.00804735604569	2.6171462255347	-0.0402516060972149	-0.6771601321847479	-1.22638240459855	1.09351850735213	0.7138425009895351	0.0132775911192556	0.9681350782098708	0.503024164801429	0.2287338957910489	0.282084551578013	0.480343302938108	0.9939625176312438	0.9995181177976584	0.6772330761111401	0.8857483945216366	0.915376787534952
SLK	4.72508301432726	4.64963231832254	-0.589749973204048	0.172236199814647	0.9582548039183492	0.266739949678946	-0.0452310005074671	3.21429419537233	-2.39410951746683	0.575239395673248	3.0968759240810604	1.09925296159418	-0.0287529507721571	0.0036151703369424	0.0225852714529218	0.569407364288972	0.004062903863687	0.280171577306377	0.977248356418774	0.4510453715901652	0.9995181177976584	0.2438531231583789	0.8854163866991493	0.9979694575041655
CYB5R4	5.17644055400833	4.34152141619224	0.149382343318225	-0.0851660504228927	0.141114758454871	-0.104951477106601	0.9475997119232829	4.24177084545067	0.7008952764131821	-0.298503160000326	0.530122136634051	-0.468982709308188	0.815111011446227	0.0012621428686863	0.4895238489485889	0.767313296393227	0.6016933453809761	0.6421893306014929	0.429097037376995	0.8604596059710483	0.9995181177976584	0.8724026927106996	0.9554952347655784	0.9058805436631956
GSTO2	2.33831810104684	5.100190914545981	0.319120534129315	0.113321517530714	0.34155113948032	0.32124455466343	-3.71436615698076	3.64484735711101	0.9897734598490308	0.236910046192428	0.8504431973579849	0.902156062016286	-2.2808921018223	0.0038783784421963	0.332680624564518	0.8142377587245899	0.4110634098636079	0.37359214645277	0.0392197792906065	0.7828382629038887	0.9995181177976584	0.7876326307633718	0.9072081807060968	0.7371432878854426
SEC61A2	2.82311110598337	3.6020290220898503	-0.242105315354711	0.4155170685960569	0.8088461942679681	0.31111666965653	-1.66303957109213	2.7494537604083504	-0.819670867468167	0.95206660997291	2.34535409218083	0.9605970713441868	-1.09940784375232	0.0096084144479417	0.418284745908906	0.347984950283535	0.0251713649189812	0.343740783612171	0.27954633635937	0.8302625444936682	0.9995181177976584	0.3699745737166831	0.9024076173629298	0.8669544135215419
PRKCQ	5.10447538057225	3.4899602583882405	0.205502857804202	0.083264592160794	0.338160720741879	0.16141193068309	1.37208445766426	2.76122842575759	0.91211864324398	0.29575594044927	1.21313115844141	0.72388001039478	0.9777881274094	0.013617321736381	0.368325325052438	0.769425489809088	0.233709856011696	0.474382260610652	0.340563606330123	0.7999981564986791	0.9995181177976584	0.6815415787152728	0.9227883874555456	0.8850378135413585
TLE2	2.10967988532896	5.049339861826151	0.3725790955627109	0.217740646680501	0.8090136513355508	-0.0184401226004697	-4.0358857768836005	2.6623790026742102	0.8865050950689559	0.361448965968232	1.53936973617567	-0.040941528665344	-1.84750559327169	0.0228119141875668	0.382975718551469	0.7201568564755442	0.1391068153398809	0.9675893578534648	0.0879512285891919	0.8089854402085704	0.9995181177976584	0.5984110419195032	0.995461128637887	0.7738878959899349
ASB1	4.97747663607917	2.854519796546529	0.0006272049958641	0.213382607295821	0.214239346845042	0.435098279451321	1.79026671229848	2.49655279349564	0.0026323720965388	0.6302982817254901	0.757555513389373	1.69113735393887	1.37333664354493	0.0177103901267167	0.9979155224765308	0.53284015932649	0.4540929183420589	0.100235509526814	0.178907188225366	0.9994023195940966	0.9995181177976584	0.804764327180507	0.7864375670123263	0.8347516119411864
FAM107B	7.13554050094194	6.95860808309275	0.182160726810304	0.178301038001882	0.389823236096545	0.111128073045762	-0.13106074189756	8.49351569185219	1.24188679843912	0.93978415114016	2.15448477484111	0.760981719625735	-0.143745550464856	4.578468853983401e-08	0.2230325250000849	0.354604862900155	0.0386116669246559	0.452280910790851	0.886941229453297	0.7156804725559632	0.9995181177976584	0.4202417692398298	0.920228444657418	0.9827961066830602
TBC1D1	4.88275173865983	3.23381616538157	-0.239680127642415	-0.829002842224534	-0.130412354250639	-0.0941540504405132	2.76746699637415	2.70532410341089	-0.948861242937323	-2.3465416599822	-0.4246913278168089	-0.345109894132631	2.03154396208794	0.0107118359454991	0.349588689949748	0.0251030449180168	0.6738179769859789	0.732201847328845	0.0503165025811684	0.7917689114970636	0.8322810000856958	0.9020231125438116	0.9659564249042208	0.7428911895930507
CDK13	4.885887701429559	7.99691396608472	-0.0326055502850462	-0.0848889945265688	0.5053310935120839	-0.0735553961754586	-3.3813337034402995	6.93162498407358	-0.130532261401404	-0.243211705239503	1.55952964238475	-0.272729630763681	-2.55400103809764	2.41713532528947e-05	0.897077330098121	0.8094364030043549	0.131601196160649	0.786760950544	0.0228067318224207	0.9794927916768256	0.9995181177976584	0.5896694355168939	0.9701852122110468	0.6682048157640036
MTHFD2	5.96119380570531	4.7474679908733	-0.0671590070189849	0.7074478969365141	-0.0599812002753598	-0.11985366137599	0.9079681302722428	3.71058823350444	-0.295048662979444	2.4571176814576603	-0.214223920856612	-0.5220593628871789	0.639234826520615	0.0017796912940028	0.769805083115357	0.0200941373345006	0.8317085159087679	0.605293482942577	0.529735014415812	0.9474629855154358	0.8122168116788286	0.9553366862408031	0.949297126738956	0.927218488104634
FOXJ2	3.1003639738166	5.08994324764004	-0.0304090977633	0.0086070383227492	0.8465334563652159	-0.182203209276432	-2.35807456355978	3.75715851726655	-0.0975086415050787	0.0184706339758928	2.27510035888828	-0.530218014136102	-1.5000560192708798	0.0006665696026267	0.9229123116329728	0.9853746315790732	0.0295248545680919	0.5995107106170071	0.143107411581052	0.9841637452796904	0.9995181177976584	0.3867005316524239	0.949297126738956	0.8257177722979375
YBX1	9.31062252594622	8.456897930498249	0.0835851213402672	0.259393196527289	0.1183619900590799	-0.1114549813627349	0.8640865119559731	8.900733262988991	0.523321638956492	1.23929325415511	0.617446702206231	-0.716763950571398	0.820100183842163	2.9256161430968202e-08	0.604257565479808	0.224639602586868	0.5412283639330179	0.47886228986377	0.4206782745618049	0.8998001372506741	0.9995181177976584	0.8471638804491496	0.9228563632214272	0.9029066921198786
PDE4A	4.73925842327572	4.85081309508155	0.431669851249974	0.267332987057587	0.5188734360599799	0.645572516202654	-1.0891878292077	3.53889926347804	1.62598233426673	0.75997155932274	1.54286982510167	2.37319577568538	-0.7071397494466058	0.0026418863085374	0.113631041875006	0.4529847972858379	0.132783405499881	0.023677681823716	0.488033791777524	0.6199048693043567	0.9995181177976584	0.5905518077699743	0.698452894563491	0.9176378402316996
PPP2R5A	5.878744758099621	6.0839185151507	-0.0462295700031091	-0.242409440235827	0.235451510678867	0.276506516200097	-0.0692839173059156	5.16865287019704	-0.216416801637115	-0.92538854666549	0.8705648514709959	1.28526493366984	-0.0541093835334468	1.99741439698448e-05	0.830006679080548	0.3619925794051279	0.3904789697194721	0.2080943168456669	0.957189532683286	0.9617809353469444	0.9995181177976584	0.7783140386283335	0.8543872573703979	0.9939180279632908
ELAVL1	6.207722288312071	6.27212374922263	-0.0952174980046326	-0.153842671169787	0.243696019699292	-0.1910388295960319	0.180091566730196	7.24155811471312	-0.647121412259616	-0.853868347831468	1.34920659976768	-1.3097100335588998	0.190222043931814	2.51798214364499e-07	0.52211554933642	0.4000964080485399	0.186935717743754	0.200106517491779	0.8504832399383859	0.8760054327626874	0.9995181177976584	0.6463453608033904	0.847881076856873	0.9755876238822622
TIE1	2.4158881865928103	2.98014825372051	0.813888682933873	-0.706316423165889	-0.9332497533991272	0.5541499534729329	-0.694480646593041	1.69153167358474	2.78315656566071	-1.980623229555	-2.5789905769988195	1.90857105685014	-0.3588655222800889	0.1037999008796489	0.0088851997356214	0.0567066777422216	0.0147147740665779	0.0655402971026742	0.7223751428524029	0.3751544018620871	0.8771250540997333	0.3410308909469955	0.7478043965175092	0.9607901804673789
DIP2B	3.65552727643201	5.107462375041361	0.143606059206623	-0.089313562155878	0.244680570516469	0.0542619541919883	-1.95380930617608	3.80869122556835	0.609620278324252	-0.288558462577707	0.83394918143672	0.229662117958504	-1.32468617656302	0.0008528198706949	0.546305354712696	0.774855045756494	0.4104029949443079	0.8198379653521121	0.195940132944353	0.8831734710553385	0.9995181177976584	0.7874336793127596	0.9727904609993776	0.8452729585472476
SMARCD1	5.0137812094106105	6.493272673728731	0.0566324395054642	0.1969935830169489	0.410083282185318	0.115555904185514	-2.00951555646506	6.669611423136471	0.256550568337548	0.6097843243993181	1.51116870276667	0.47536140065049	-1.77543173771613	5.23098489495883e-05	0.800217497714223	0.546370798272235	0.166626447537855	0.637846902355528	0.0995369217963761	0.9571561981812342	0.9995181177976584	0.630855590712078	0.9547766248282232	0.7839762558774673
KDM4A	3.88161584915865	4.78023459282812	-0.0643324406596443	-0.16075415992617	-0.2470922209610789	0.4849333795620371	-1.24132508154731	2.93694151113685	-0.2104731124756319	-0.413971365605927	-0.6508483808506421	1.57657590650546	-0.683378621402489	0.0094006003614714	0.8346112285211229	0.6817532318081109	0.5196956276642221	0.124661851813735	0.50258468530104	0.96247750151678	0.9995181177976584	0.8351334468989396	0.7956536265522339	0.9196225722588228
NFYC	5.40909108618022	3.60984199476144	0.279268579740441	0.0496040550073262	0.3122355129830629	0.1368266598843709	1.59670536170636	3.738383576362741	1.42914400893523	0.192128185312603	1.30193514547706	0.681014712822832	1.4648013534304398	0.0055155468411637	0.165077871649114	0.8489571588858421	0.210133079397631	0.500621653452625	0.174948851061686	0.6739133374710845	0.9995181177976584	0.6623958165766252	0.9292642451043146	0.8336667336194925
ASPM	3.195355154632089	9.16212671150442	-1.90640265812523	-0.2226675098166859	1.7718600784969398	0.42836407018155	-6.45158018418563	2.65091728102988	-2.30758423932728	-0.188139475177216	1.92333627790901	0.470209460662265	-1.61481369774408	0.0122342309245091	0.0274339240978286	0.85191948494386	0.0631012337249147	0.64129822106401	0.115873466404255	0.4604449060695054	0.9995181177976584	0.489469726622906	0.9554952347655784	0.7983916468924737
CD84	3.41064260996898	5.63964674997972	0.572974638511116	-0.159507053476648	0.834301208774088	-0.7902066812191271	-2.41052938260161	4.4415431534244405	1.92971898280371	-0.3582259503217229	2.2838816792116003	-2.41809403599475	-1.62991220403451	9.46133100854395e-05	0.0622756596579834	0.7224556718873342	0.0289459156776674	0.0212839449835665	0.112629832724823	0.5270200246483961	0.9995181177976584	0.3841987658155948	0.698452894563491	0.7956523007242529
ELOVL1	5.8390902432667104	4.22362984839548	0.2789361533972849	-0.127936019001246	-0.1115165251914959	0.408626985940244	1.4648637789979395	3.76697665407987	1.4345039618290705	-0.5272907913512321	-0.4675809171959361	2.12802219910745	1.18873797935115	0.0009171100388493	0.160897977011461	0.6017672574508349	0.6432139981054928	0.0412364219555092	0.244437152687961	0.6689567221691418	0.9995181177976584	0.8893736670942121	0.7389088710984286	0.8452729585472476
SPI1	3.1289913975114305	0.908224418599403	-0.45906679378678	-0.168859257510909	-0.575584969272922	-0.478285220908177	3.3716540106760298	0.494800831334711	-1.16854606956884	-0.296363544559083	-1.19719960073256	-1.10446471244316	1.60883572605618	0.624019108717307	0.250959212882546	0.7688096641305451	0.2397583076878369	0.277379895210844	0.11717876986396	0.7295696468562894	0.9995181177976584	0.6857343853721469	0.8846216848677627	0.8001304457489976
ZNRD1	6.1549680789386	4.99159576730195	0.256737274030596	-0.43508901771832	0.033530778599253	0.244700936625634	1.3319621091188	7.43361354331422	1.73781983403869	-2.06957996129554	0.192515126153886	1.5332061034226498	1.72761192177478	1.5290634139077698e-08	0.0915678402837341	0.0463948217724368	0.848518593110985	0.134757298798671	0.0934073956004964	0.5820795770015879	0.8548816339708026	0.9610375738451796	0.8048911668274057	0.7792313463393341
MPPED2	1.72296963657507	0.3610301693819879	-0.0766660823707531	0.1839087504797739	0.0229246485635783	0.0018309292404107	1.1859706554724598	0.146907920948387	-0.203484509212839	0.386814246385281	0.0517672521123342	0.0050499467492505	0.439771919809403	0.8845826205495491	0.840032898845862	0.701624172273431	0.959040980508436	0.996003622317525	0.6637590256725071	0.9637461719508886	0.9995181177976584	0.989121011261787	0.9989616232795728	0.9541181288448884
CLDN18	1.67387047712529	1.42287303198552	-0.0780532511526914	0.3747726022349579	-1.10207217619412	-0.1284913951859359	-0.0995576275008703	0.4209511928299699	-0.1589027673824899	0.610038881068575	-1.99272196288898	-0.274873179455166	-0.0268526869348236	0.6775511199586091	0.874735079854327	0.5463355372377721	0.0550400376216176	0.7852433481973159	0.978768700416322	0.9727670918617466	0.9995181177976584	0.4711542390640538	0.9701852122110468	0.9979694575041655
ZBTB11	4.6505871411948	7.1078511463392005	-0.142158775895888	0.0730891648534058	0.339913741359754	0.220908587333316	-2.8644092715904	6.15693491773117	-0.5513642344016341	0.1972240781256639	1.03569434784642	0.778599194701047	-2.14013452666183	9.88329838547418e-05	0.586587764261818	0.844919891975335	0.314586312046528	0.441797868654764	0.0518728771769449	0.8933132932918126	0.9995181177976584	0.7335945035654657	0.9180895465662148	0.7445157201602883
ATXN3	5.01013343186381	6.28392704736483	-0.275897026232026	-0.14779461774236	-0.6809819186087122	-0.20735963655382	-0.75038596549612	8.6549643694742	-1.64833100234305	-0.593774540976609	-3.15079945420843	-1.08765495652162	-0.8805442971109889	5.28944203317049e-10	0.108774640502733	0.556711531254081	0.003452220024223	0.2846278515075089	0.384932603977065	0.6141048653770734	0.9995181177976584	0.2354350164773603	0.8882356392704684	0.897813000485273
GOLGA5	3.9506428260983504	5.10575886420615	0.173132384973205	-0.490397562765197	-0.134850617199411	-0.0864922618704338	-0.829677045002223	5.16716958855142	0.779804387561125	-1.4900473114453603	-0.4874622831596079	-0.348595598845514	-0.7235076018501351	1.1267837166739098e-05	0.441063317554987	0.145708573531296	0.629153521634452	0.7296072267672379	0.474465741351182	0.8420200424952284	0.9682827260507054	0.8834259874365007	0.9659564249042208	0.9142931022337204
LRRC40	3.9873594303777	4.15462122144771	-0.0375992143114597	0.3040283536871889	0.0908773762158834	0.269440199659739	-0.5864444122952739	3.49375794694566	-0.143912447258799	0.7847672087641071	0.285033617559657	0.918777575708897	-0.425797653689372	0.0013787153566311	0.8864448659885441	0.4381877854011579	0.777399667358097	0.36487908266765	0.6730196392272061	0.9767357508497094	0.9995181177976584	0.9408950669439872	0.9072081807060968	0.9541181288448884
ISOC1	4.83302446357871	1.28365464888619	0.168738619031704	0.3339369673963869	-0.422394368679989	-0.104087685945889	3.81936679213993	1.1457688989556398	0.726051863406485	1.00322643550226	-1.46293295346897	-0.4083872897734389	2.97899077051908	0.260131932668562	0.472925416038637	0.32305156427663	0.152945739550204	0.6856273133151589	0.0053900373360506	0.8543688246603935	0.9995181177976584	0.6156838193867896	0.9615925023914014	0.5921409037198905
TRMT11	3.72747380944367	1.9391606788282096	-0.524562749834818	-0.0584404868079268	-0.41074127623834	-0.120374144366663	2.4381519565317897	1.11843126506736	-1.4677065493809398	-0.123068323291681	-0.9134477984236552	-0.320112872340993	1.24175998148868	0.2853124354716569	0.153684547967281	0.902845846401724	0.369011907311569	0.75090104186136	0.2344344154645	0.6656757888550319	0.9995181177976584	0.7669308971202766	0.9674207493270828	0.8452729585472476
THUMPD1	6.056376592909619	5.65818695057595	-0.264649809361684	0.2048083627723179	-0.564034000949865	0.0599240597250333	0.609449490046979	8.35628377614764	-1.73205397932328	0.921891879833062	-2.97700785608829	0.350749043248249	0.7740699351055892	1.18419762190408e-09	0.0926031206100254	0.363276199531823	0.0054174915807161	0.7280059025314408	0.4443999900257039	0.5847522896947672	0.9995181177976584	0.2531408226963998	0.9659564249042208	0.9062886810482798
MSANTD3	3.09224207082088	4.0739819135075495	-0.28766634248141	-0.288634303320857	0.343717392214759	-0.764118111357997	-0.313316227472523	3.21064936621492	-1.0340319310367	-0.7359130488773801	0.966220206621778	-2.53865351550507	-0.215743098623838	0.0080110670578178	0.310595161848045	0.467219910046946	0.3463524868764929	0.0160653414265511	0.8323438641629781	0.7711165465674265	0.9995181177976584	0.7531180909296797	0.693815721565293	0.9724735129933728
ATG2B	3.21519734715186	3.76848728165147	-0.227759988256769	-0.2064719978433539	0.12444026862619	0.0425795117057656	-0.559541921536162	2.26960519849493	-0.7149029614945509	-0.50402796268889	0.314220829919549	0.1322931231794359	-0.3011981616828	0.0416280267892614	0.4799172449940999	0.617884737995824	0.755434580825708	0.895573254691608	0.7674697476173329	0.857159104894911	0.9995181177976584	0.9356311371175762	0.9858348295691536	0.9660686078537274
ARFGEF1	4.97478691518118	7.21486608118693	-0.3657893629501229	-0.206068640388808	0.103296851115808	0.0766169725422692	-2.1928536292342	9.515763524699471	-2.1955588506555803	-0.889062005749258	0.484641490764491	0.423241067027456	-2.5114949343569304	6.886729229723019e-06	0.0383563910931557	0.380864078566975	0.633279332091933	0.6748729500372429	0.0285947199039366	0.4853237467862183	0.9995181177976584	0.8845430728126856	0.9604465844917328	0.6875104849212783
ZFAT	2.44839252885598	2.32977709929052	-0.157221784265575	0.84108893525857	0.6340512624475539	0.183614700227081	-1.00843184619232	1.3188369387595802	-0.39758642361775	1.4572455357453302	1.34135878617643	0.421367044425701	-0.4941729442491239	0.215584506941921	0.695423606781493	0.154838483276828	0.206631278382793	0.676239822125739	0.630036388460473	0.927683984872885	0.9715384096466408	0.6601522289211506	0.9604465844917328	0.948836089354425
MTFR1	2.93563609164648	4.82303382433475	0.519939812582236	-0.379167383816881	0.216614536669301	0.163548007843771	-2.15961766650544	3.81477084524104	1.95839472091585	-1.03630302003552	0.6261165684878299	0.580884078124951	-1.5020836396981698	0.0021339707506301	0.0594938207023668	0.308046601390983	0.5362226687231451	0.565283847098274	0.152347805175388	0.5213688682402848	0.9995181177976584	0.8448933309908648	0.9428427257072758	0.831292306552798
STAG3	3.34712658046611	2.67505624704412	0.11269726621435	-0.1916537827120189	0.727478585167537	-0.176223897734752	1.01040341640525	1.3180981707513502	0.308233545436511	-0.4174583383539539	1.4874025005249198	-0.468510405269375	0.4564069856743859	0.199569728765945	0.75985543606686	0.679275443477349	0.146548049664438	0.6426269666666921	0.651396527837651	0.943637265119592	0.9995181177976584	0.6102795843890575	0.9554952347655784	0.9523489990004456
FECH	3.91855605277624	1.79980968885029	0.401156957226378	0.0543324069872128	0.284287542385578	0.1945970946505849	1.87373201212134	1.29068052517134	1.53345230832477	0.16146706448945	0.870633759217865	0.737094781835586	1.20378155086831	0.223319877861295	0.135093258504006	0.8728184908585791	0.391044346938859	0.4663164781334361	0.250618711953727	0.6476514339447578	0.9995181177976584	0.7785652670103083	0.9227883874555456	0.8492893190063225
MYO9A	3.99184337126234	4.25396668038976	-0.531377363326101	-0.456624447582491	0.0207403249702079	0.0009080514748016	0.2914374257277489	3.88347582093206	-2.22263585386262	-1.31341468792827	0.0706667015159263	0.0033889100038077	0.231286766069379	0.0004677756273308	0.0332057620559718	0.198102406855404	0.944089547865712	0.997316450354586	0.818520128824106	0.4760311156906661	0.993646311707998	0.9860094185827792	0.9990621800660208	0.9697677909296164
DDX3Y	3.4538072268785296	7.38825047311971	-5.755171239548591	-0.225674708372828	0.144697448659785	0.392713601409076	-2.08000355437184	3.63042476158542	-15.8326950296525	-0.63247747901958	0.4593501535234629	1.3568560482411798	-0.932609804496106	0.0015471031550518	5.720404302653591e-17	0.531784729633696	0.6491935755060471	0.184839874114175	0.359423488048195	2.357569293266966e-13	0.9995181177976584	0.8911940091073906	0.8383184230376497	0.8884821164212218
PFKP	4.85450153800842	4.09838340218527	0.345616072293958	-0.0736859770342868	0.465418924894876	0.0967817653686572	0.387331630109068	3.90062702835272	1.6166265971206	-0.258380110467395	1.74031169206335	0.435507123587197	0.3257233687416599	0.0017759985811831	0.116598837755503	0.7978104052293741	0.0937744525586622	0.666029797148697	0.749025039001648	0.6235415354710377	0.9995181177976584	0.5396032494171232	0.9599897892220204	0.9635075655204408
IDI1	7.28058729197189	7.33901295955837	-0.22715835595987	0.0096765849302628	-0.252434820667908	-0.0004336811824452	0.311573309391533	6.92442860223827	-1.21863664409356	0.0417279757906924	-1.10447888985496	-0.0023210287169154	0.2672960951318699	3.59533171252289e-07	0.231656416759888	0.96698585596762	0.277593630169536	0.998162780129844	0.791146779862397	0.720942386493697	0.9995181177976584	0.7094186943811789	0.9993752217609032	0.9683145945142384
SP100	7.41922673671232	7.463574130752409	0.0668656436485442	-0.10710675532236	-0.0961096263536566	0.36979556299154	-0.2076187046096849	13.266613819065	0.519605857980913	-0.5731895865091179	-0.646414581370444	2.6548411313911298	-0.320408991988726	8.858773965409091e-15	0.60680636671679	0.5704019689462829	0.52248152007783	0.0121180557009553	0.7506784314329201	0.9018136013961722	0.9995181177976584	0.8368909851330859	0.6830979205249315	0.9635075655204408
KLF6	8.886624615344349	5.84696092465056	0.210511906544626	-0.0037012437090184	-0.31484367821651	-0.285680817839898	3.60554096519932	5.15757711673108	0.845004275764209	-0.0104477058371921	-1.09509168734857	-1.09800435608921	2.79110160972444	0.0059082558110505	0.407619293803569	0.991731543304444	0.3021439163460739	0.280153978481315	0.0417314754966099	0.8230940631369144	0.9995181177976584	0.726050939065743	0.8854163866991493	0.7408088947581793
PLPP1	2.91531019623964	3.91291857606936	-0.0298071713192058	-0.5268589595049761	-0.0119069491643633	-0.511857234215759	-0.42426848412015	2.29924910651268	-0.0911786390916693	-1.24303184646871	-0.0288833256564047	-1.53023907667713	-0.222348732822362	0.0354968471599542	0.92791155707614	0.223156870323851	0.977133586243739	0.135684494016958	0.8264560869191361	0.9851901636045574	0.9995181177976584	0.9953240763683456	0.8048911668274057	0.9715773908546664
NEO1	2.09761277628304	5.7168679572766194	-0.96995442080576	-0.441796100735762	0.5951374824103011	-0.605813984558775	-3.07101543733189	3.2410312634864904	-2.34110877940624	-0.722068066687604	1.20544703059636	-1.3324942952214198	-1.50699625646054	0.0080633770358142	0.0278544003175867	0.475446320591018	0.254434781762983	0.191846810482357	0.157110046932808	0.4604449060695054	0.9995181177976584	0.6949865062395333	0.8411326116325751	0.831292306552798
TRAM1	7.1734551034441605	5.9269781176331	0.0832357030103083	0.0979376258960943	-0.0472447787754277	-0.166195081572148	1.46414138336887	8.66260255596322	0.6086473028182111	0.538255054898625	-0.282135405183133	-1.17886303616655	1.89088955233068	5.814728106208901e-06	0.5472497695526229	0.59427257086694	0.779844382258662	0.246963583817613	0.0837130386196917	0.8831734710553385	0.9995181177976584	0.9422289424433786	0.8739660223208834	0.7712578312174875
TNFRSF1A	6.10852922738614	4.48417460742171	0.4125412379954629	-0.0112671731922477	0.0748027332190903	0.141950064574328	1.55935704971302	3.56287204799329	1.82979696002685	-0.0399393556638019	0.266593411247493	0.63046648749372	1.1209086437966	0.0018288386507162	0.076342655800552	0.968403346795636	0.7914571777015451	0.532929584337531	0.273027346684934	0.5566880371808948	0.9995181177976584	0.9452547388396606	0.9356551283610688	0.8648143394456429
CACNB1	2.04129197139283	3.99397396670508	-0.272935561351908	-0.152269989875686	0.273535880699243	0.234575432854658	-2.42923596427883	2.12842372470192	-0.753082213051889	-0.322493538233622	0.6251309729928499	0.6465235252128431	-1.14908458279222	0.0522536601920414	0.456916554898149	0.749225277693896	0.5362780158035829	0.522535239405747	0.267937771993895	0.8477364276740725	0.9995181177976584	0.8448933309908648	0.9324675579824104	0.8595699566508869
EVI5	2.42125316488288	3.75011566116718	-0.714795433376985	0.0179142869580378	-0.7587787978223329	0.6801415292661149	-1.51987858755169	2.51547025786084	-2.1831951318988203	0.0380844753960609	-1.8528736323292896	1.8791414121303505	-0.8845114135183241	0.0290061631202583	0.0418771078802323	0.969859922062763	0.0824290484186218	0.0690836600869747	0.392469750979989	0.4943964234118136	0.9995181177976584	0.5210392406175051	0.7512393037078824	0.900938746634912
STOML1	2.92252983754495	2.00576900985106	-0.153875643627483	0.0332982733683097	0.0945057592484913	-0.036179474362587	1.06641951583711	1.65067470937522	-0.590958128084791	0.0918368191605253	0.291672549470818	-0.129135328818147	0.7682846204264989	0.125712679332952	0.560475730713976	0.927410961241264	0.774047471505815	0.8980382225241329	0.455418989713396	0.8856501841563437	0.9995181177976584	0.9402026660475388	0.9858348295691536	0.9105071515093764
PKM	7.7008439629898096	5.640849777742161	0.565728498588374	0.627269174684763	0.6360499201501789	-0.176509141268401	1.41486260709913	4.35976301364746	2.69512612661924	2.3138040692730497	2.4831225383996203	-0.869813370816858	0.993572008452985	0.0002874680198971	0.0110711804844574	0.0278055002798762	0.0184257884668214	0.391226520865451	0.3299910207318909	0.3788161841064438	0.8322810000856958	0.3556465610572768	0.907868750747079	0.8839565916270561
DHX29	5.50838895659856	5.58082558166849	-0.202418175476332	-0.125104971093555	-0.184526987284586	0.104495476693509	0.139480926591552	5.928292997129789	-0.965464156258354	-0.4130011686235379	-0.712906896624022	0.4493297329575471	0.127871741958176	1.19135230384038e-06	0.341334812440537	0.68227706980085	0.4809144605748621	0.656131138200641	0.899026552882062	0.7870478155476577	0.9995181177976584	0.8164552621961536	0.957859879895095	0.9839889346224496
DNTTIP2	6.54522778866491	6.55088080282904	-0.0493132431202984	0.0318634497447748	-0.845996973710371	0.19438231577409	0.238988044162496	6.79383093788319	-0.244490539674017	0.1172906850829319	-3.3032337393042703	0.901412705447029	0.2171567658246	1.3184750050199e-05	0.8085093145105079	0.907376243543586	0.0024260713470596	0.3739089821293629	0.8309042920291551	0.9578766442510468	0.9995181177976584	0.2083051814933681	0.9072081807060968	0.9724735129933728
METTL22	3.69029664312713	3.953983599378621	-0.63020410212251	0.296271814808329	0.110838894608693	-0.151203830178369	-0.244064682862558	3.01111857411265	-2.21813233888997	0.7518356557326809	0.3137431519079899	-0.49386193667708	-0.1623772886048219	0.0136927762307159	0.0373281146068974	0.4577931074422801	0.7573787219565441	0.62468062934318	0.873819342896859	0.4831392671195363	0.9995181177976584	0.936515283352528	0.95163731330546	0.9798450618468516
TP53BP1	3.60539689051549	5.41845419684704	-0.253537595308605	-0.200947062707996	-0.25710950763014	-0.128051427186712	-1.66744251091878	3.3175973038529105	-0.742451171478826	-0.434269168206267	-0.5829231929967621	-0.3528361623936529	-0.89933360761353	0.0055236437583942	0.463714975780684	0.6670924395678779	0.5643656966885	0.726470954683861	0.3816730233449411	0.8503904232422408	0.9995181177976584	0.8587814619948531	0.9659564249042208	0.895088256726909
RRP15	4.4689250195831605	3.15607956880982	-0.0111942526777506	0.273604351450152	-0.665377483250359	-0.1481936664005889	1.61111569062352	2.13386937484318	-0.0362919499138406	0.655388358048751	-1.6459547326385	-0.4473408046050199	0.957153973939284	0.0513649812002936	0.971307164314504	0.517008442379296	0.111342742141091	0.6575807217769879	0.352037774930912	0.9950647410374026	0.9995181177976584	0.5689223151627667	0.957859879895095	0.8884821164212218
RHOA	9.14249269954903	8.46535485192042	0.129124938789984	0.105547523396533	0.0966782634980806	0.0515235158363531	0.403114525498747	9.67152771938711	0.995098772855231	0.64097155458235	0.636970460094626	0.421439385855239	0.430247963593818	3.41073363456894e-10	0.327329561435747	0.526448968321961	0.5288829247179221	0.676450427756663	0.669844760412302	0.7802395792542078	0.9995181177976584	0.8410038104642067	0.9604465844917328	0.9541181288448884
DHX8	4.75403187576884	4.819248446079411	-0.5336020026106679	0.3208522755840589	0.363376329191231	0.0662326032933743	-0.2342805665254669	5.6666868929188094	-2.82861880815412	1.1653689278692	1.59519716686281	0.316643474002003	-0.2381781332649239	2.57671061944352e-06	0.0078900954741165	0.252224345019183	0.1202019975295519	0.7535085889925308	0.81321570687684	0.35473869251628	0.9995181177976584	0.5776049348835525	0.967705344942302	0.9694861022275244
PRKCZ	3.56335761493498	3.60786893123931	0.571846049555287	0.261804140535543	0.753362993257826	0.239284427512208	-0.926963732205495	2.70582958733448	1.9531565918358704	0.608869066226616	2.19623574889347	0.7563505155393458	-0.6037287389807889	0.0106985553008565	0.0593237825724607	0.546780137570272	0.0352090882165968	0.45480502657062	0.5501518751638239	0.5209369657144206	0.9995181177976584	0.410297046852029	0.920228444657418	0.9311296488818348
ZFY	2.42758097586951	5.01089132048463	-4.01634354058781	0.570965757956905	-0.3305423911297059	0.56505090506045	-1.92850850891494	2.09792082252239	-9.878707269357	1.19441447855243	-0.800084526900419	1.55221320176491	-0.7381250835513492	0.0474487482752461	2.3840515759413604e-11	0.241656316464746	0.4297752327257539	0.131059910844744	0.466522991292215	3.684551710617372e-08	0.9995181177976584	0.7957677353557515	0.8021729377505205	0.9142931022337204
IARS2	4.8635976234166	4.688067177150559	0.0437520069192253	0.361578072151229	0.443257450806856	-0.0718459001643565	-0.1775882952045419	5.16747438656572	0.2283360381836189	1.37544524400476	1.85629215046024	-0.354800917562445	-0.171686336088233	0.0005152882229627	0.821295979861655	0.17897457198082	0.0822199917212689	0.72502356696393	0.866696407359885	0.95982381851704	0.9874348986929312	0.5205513534415449	0.9659564249042208	0.9777903281770256
IDH3G	6.03838671772946	5.03556267513868	0.02053101936816	-0.0903515284911639	-0.23738589138398	-0.224764183616422	1.50532486444084	2.9013011639793302	0.0672805863449488	-0.241178383871191	-0.6326724106502011	-0.7349503844797299	0.783618292593838	0.0119605035956349	0.946764771416188	0.811176285548981	0.531410351711509	0.4679763367792179	0.4439638112160189	0.9889996311076164	0.9995181177976584	0.8418298411513709	0.9227883874555456	0.9062886810482798
ROGDI	2.88272064733742	4.863210823209349	-0.0074068326400784	0.305433707348173	0.311088780910594	-0.0606099810510549	-2.56806153586761	3.65366236104595	-0.0238245717854596	0.6468318674072601	0.8142213638787399	-0.1721703130808199	-1.64662518687181	0.0008886562365872	0.9811360242198772	0.5222147564037299	0.4213550484380539	0.864355187336847	0.109127033373388	0.9958743189830964	0.9995181177976584	0.7922192546970954	0.9814782175285728	0.795546368295147
PDZD4	4.13160208184519	3.97052119072112	0.18602055251799	0.346129241314251	0.479765508871826	0.610660314214864	-0.870565629303354	2.82271844375073	0.6141414302986589	0.8032004527301121	1.30438261162616	1.87210085005357	-0.5401666311970671	0.0149920748335079	0.5457451356676161	0.427873078369015	0.219854021871154	0.0702694518198087	0.597111623634451	0.8831134216368285	0.9995181177976584	0.6712366050268853	0.75266161568731	0.9398223250897608
ROCK1	7.08199626159242	7.130282839332531	0.165702939628502	-0.184354105488565	0.0750515277601976	-0.146567941235471	0.160614368885141	9.196415670580109	1.1064146880626202	-0.936293927770625	0.4028844717848789	-0.950799291929002	0.183687760002861	1.62360708478131e-06	0.2767889273148889	0.356506800738114	0.6897058555235921	0.348794085498634	0.857021306792266	0.7462767428966244	0.9995181177976584	0.9103242590365436	0.9038964730884742	0.9755876238822622
CBFB	5.45141338811288	5.19130579539678	-0.06642547390025	0.0554692392191554	0.144016233402783	-0.381793919043481	0.612888905379719	4.30710246526446	-0.299199283139771	0.1997069169009939	0.513316463948198	-1.6842376577991798	0.457959767746655	0.0004401631186775	0.766665264613711	0.8430607009924049	0.6111710081584311	0.101910890440597	0.651529888599429	0.9464852053603516	0.9995181177976584	0.8758284531694212	0.7864375670123263	0.9523489990004456
PDK3	4.727545151008759	2.5174343948987903	-0.181083912658992	-0.181853859667612	0.120757806445638	0.002760328900865	2.68191792920776	2.0046488531763	-0.686441847883419	-0.486839433341854	0.380036004390884	0.0096624359271597	1.87254320839898	0.0532620899811243	0.4972298334714171	0.629590167843734	0.7063537449719091	0.992348790048755	0.0700145258878736	0.8641082894462111	0.9995181177976584	0.9182196905223088	0.9983683308852012	0.7674800293168099
HYAL2	3.06274398962565	0.847569746773746	-0.0548818502436292	0.510933099400755	-0.202487213757742	0.210913810311191	2.04214344453177	0.45221185154026	-0.1461006693742259	1.0225465413327	-0.426523131883724	0.5408406370584969	0.965809144301841	0.658078976966578	0.884804871018369	0.314365540619655	0.672925034092945	0.592252169956709	0.348324409199708	0.9759705182532052	0.9995181177976584	0.9018235611693586	0.9480955495928926	0.885313271061017
HDAC4	3.89561781431108	4.3601996980649504	-0.253704709120394	-0.0821938884175947	-0.130169433346204	0.0331009700848636	-0.326799224697866	3.6452996996087497	-0.964577977704694	-0.2117513256486539	-0.401715152207299	0.112072277561405	-0.236319874948466	0.000909447486781	0.341772040129767	0.83360343791114	0.690483546512049	0.911445042249519	0.814645174224138	0.7870478155476577	0.9995181177976584	0.9107252580621904	0.986503513063526	0.9694861022275244
RASSF1	7.132831338551361	7.4054252883981	0.3525020587210989	-0.4262297814102971	-0.157080442475908	0.1360049660577869	-0.206624190902159	6.876709004925259	2.04937988184894	-2.0022784991734097	-0.7585889152615541	0.8198666009436322	-0.1802896775477589	1.9763036707628507e-07	0.0488251251920673	0.0543489030431074	0.45384971380262	0.418686880193544	0.8580310217070991	0.5055176429107043	0.8738229352730558	0.804764327180507	0.9108999800656306	0.9755876238822622
IFI35	6.02430734986738	4.70171944249307	0.185350694215002	0.0148547779274048	-0.226833274858004	0.1205449158044409	1.4522774294508898	4.667347406700981	0.8491768278369058	0.0487794229539872	-0.835770112579949	0.512342171368331	1.25479244250268	0.000543499988392	0.404060825499023	0.9614031734271148	0.4140560266651489	0.6118833111970329	0.229585474116011	0.8221589344217783	0.9995181177976584	0.7889333816748192	0.9498494950271248	0.8452729585472476
HEATR6	3.0116018412197705	2.00295059097365	-0.739462192808884	0.478919009842188	0.0426299304024835	0.380748665795816	0.6900998461558909	1.31563701532982	-2.26101208811493	1.04135077512704	0.108687208410541	1.07419199934622	0.39655260944439	0.217888021041685	0.03700990739574	0.3056957580578029	0.9152731628509748	0.290590129091663	0.6990215125970739	0.4826948205121033	0.9995181177976584	0.9773743225659436	0.8883238646976166	0.9577909280753664
COASY	5.001764532274	4.20785529961446	0.0043307047738329	-0.0943402179431835	-0.3857938757948	0.327917220814418	0.8571629353716841	4.201645409399569	0.0247070507589266	-0.4366757673642199	-1.76275635319977	1.85815314733904	0.77605795085363	0.0004982618800465	0.980437866362422	0.665512109778063	0.0873880321946768	0.0725254335561491	0.445700685952869	0.9956375400567729	0.9995181177976584	0.5311198349686019	0.7605292400375104	0.90686345520351
MEF2A	4.31457961178356	3.94058743457126	0.0894810444734003	0.449119781798017	0.2395601578022189	-0.2046612114261319	0.1385250332371869	3.1874201852644504	0.325867915399275	1.10781489252122	0.706735499384427	-0.674019071935447	0.0966272407785861	0.0071433031882483	0.74810422884287	0.276202101759192	0.496907097272087	0.505588781627746	0.9242440290495392	0.9409378548983628	0.9995181177976584	0.8237728633803618	0.9309797716719688	0.9859513503895994
OTUD5	4.789311534555349	5.474350244894019	0.2026973105440939	-0.443023019654264	0.0566013048063579	-0.057141806241288	-0.273443147696405	3.9248072438745	0.7317719443826569	-1.2330289252903002	0.153481520701065	-0.1970269929855489	-0.1759053791913259	0.0008125678150875	0.469506248829411	0.226842853074246	0.878955565567119	0.845030646666252	0.86180783970768	0.8529210962338525	0.9995181177976584	0.969162478007266	0.977393279958084	0.9764494372407532
TFE3	3.4515177968833304	3.09302707009987	-0.540771597865316	0.117202635901905	-0.0863231526731596	0.0269007858103872	0.5012151740810801	2.26824474178169	-1.8166541452628704	0.267915768972103	-0.236835617809739	0.0798254076945259	0.318983693920282	0.0299840512044277	0.0783628542931707	0.7904317275427378	0.814248373484292	0.936858247549748	0.7517492730015841	0.5576010813160364	0.9995181177976584	0.9508234101707947	0.9909870490391308	0.9635075655204408
TBC1D25	4.410679868144849	3.66213649048729	0.125719636934455	0.15621203776298	0.0934422378941233	-0.149248807729461	0.7700368108703871	3.13860488534612	0.5127585937913239	0.4655225470650649	0.300415763241941	-0.5722394750060821	0.57942781852563	0.0089010672616779	0.612432951932527	0.644801468357005	0.766822500060886	0.571072451871702	0.571509280495903	0.9034346697846418	0.9995181177976584	0.9373026929757344	0.9439406819134092	0.9330843789304768
ACSL4	4.0378857091194	5.39008314808342	0.177176743642558	-0.253331539046609	0.931452728856716	0.3269959390167299	-1.9606694116826	5.134044362895071	0.7537215792492941	-0.7323454168542349	3.3732798700981497	1.26936336515241	-1.61864535287909	1.24249124488267e-05	0.456360910425276	0.469127620570007	0.0019108992195958	0.213191013658884	0.115043118825284	0.8476730834441699	0.9995181177976584	0.2023326750039477	0.8570226760497829	0.7973055611859929
INPP5A	1.5005931224277902	4.863232540479441	-1.57187802539076	-0.221057879747779	0.5729260237993791	0.0045300433735347	-3.13438920052966	2.36376762695215	-3.25748196064998	-0.3113694967524379	1.0411735476423	0.0086417459887766	-1.32425686209671	0.0241307497016814	0.0026047639118625	0.7574783246790129	0.305363293429421	0.993157002486193	0.19451697476558	0.2476602369646725	0.9995181177976584	0.7277492455343387	0.998568201897966	0.8452729585472476
GPKOW	4.59861431231095	2.90699700191231	0.571354632091448	0.422127947867032	0.1158511948358869	-0.0294903958727444	1.36569445327839	2.29620423507131	2.40148550440091	1.3652222515862	0.376894673075724	-0.120595532229754	0.9695196330881052	0.0325339431466572	0.0221307578273903	0.182015137775605	0.7086691846993058	0.90475214094116	0.342222562924488	0.4510453715901652	0.9892316272548628	0.9186654940633794	0.9858348295691536	0.885313271061017
GRIPAP1	4.954507952687639	5.065505775774519	0.0686858166103511	-0.171987879857669	-0.0390358636913637	-0.0707619857875789	0.2064778223005799	4.853337338060981	0.319703557005013	-0.599907928262589	-0.139638248211414	-0.311296332017613	0.174728426241807	0.0002880658486065	0.7513584234096559	0.552953892787643	0.8898747205059271	0.7575358942739129	0.8634025414848641	0.9416396150138688	0.9995181177976584	0.970890319105838	0.967705344942302	0.97698581119373
FTSJ1	5.03458551207261	3.2280400922975	0.108575617377238	0.184648848284067	0.0672108173005379	0.255500190253745	1.6524183867947502	3.2184571117999603	0.5053481650399999	0.596602598062038	0.259947861061855	1.09031968693768	1.43438023209371	0.0028886976501267	0.61667305615787	0.55484383784843	0.7965190350285309	0.28347002665476	0.160873009871263	0.90396588201996	0.9995181177976584	0.9453863213474896	0.8874367617326464	0.8327661621310745
PRR11	2.60806204942821	7.62985293550465	-0.581977512913514	-0.3368516257363739	1.09746675169575	0.027134108191474	-5.684380049980791	3.29800148127017	-1.21532413449084	-0.5248114818432561	1.87003797360443	0.0552269586298854	-2.16560215669787	0.0063415858204405	0.2337031555476989	0.6033811582041739	0.0718626716641345	0.956297863514921	0.0480372607246249	0.7224705780547998	0.9995181177976584	0.507037515767635	0.99372212840771	0.7408088947581793
ATP11A	2.99514120313478	4.6802587299831	0.0585182940873357	0.1520725299445119	0.435118036563573	-0.170361071196806	-2.0668112249093302	4.09360314934796	0.223415040892665	0.387937058753512	1.3689119455058	-0.5861607148066851	-1.55474759813124	0.0002577500159412	0.8245897867351529	0.700553846840771	0.180273265116326	0.561755699476271	0.129545528232334	0.9604005539565674	0.9995181177976584	0.6409799596171265	0.9421600860089694	0.8175115439199063
POLR1A	3.4092721078107	2.80700799808515	0.0711394380876243	-0.0326466095455393	0.0570975557378089	-0.272449103906271	0.491661929847507	1.50478053584205	0.233484105261873	-0.0855016758998936	0.157472584489841	-0.909077686200037	0.238574298519095	0.147018849890739	0.816835152720394	0.932415593357046	0.87585060272149	0.370205319574839	0.81342008414706	0.9590171345239618	0.9995181177976584	0.9685456784240476	0.9072081807060968	0.9694861022275244
LAPTM4A	6.697612203222259	5.56976111303974	0.134138326009881	0.0718407355671931	-0.549002277676125	-0.242367806100506	1.62795790260789	6.39641979376845	0.7485277657805541	0.300128181111408	-2.43565977890742	-1.2771618703949	1.64347701541743	4.20325033611224e-05	0.460003727322135	0.7660801491529742	0.0210909868345142	0.2104713010463519	0.122910810865386	0.8492449846834335	0.9995181177976584	0.3567021850711493	0.8543872573703979	0.8096852724587584
TTC7A	3.2022623473537304	3.75786745683006	-0.248361018334286	-0.0213769279920777	0.43972238242233	-0.3859407199923929	-0.588238072075131	2.46895916554411	-0.894265387492007	-0.0611777337199284	1.28187045402722	-1.40109549976794	-0.348257200087711	0.0239961138671356	0.377675128409306	0.951615925350172	0.2088214206588869	0.170874050233897	0.7311379470075451	0.8057686132392691	0.9995181177976584	0.6611597683795144	0.8297376390131076	0.9617771912060952
IP6K2	5.422741091154361	5.32109103434726	0.186068083479485	0.0885573093719396	-0.5745599925146939	0.227675699333431	0.137858093201336	5.237643799894951	0.873253312906896	0.306287949177279	-2.09286500136389	0.997384300836616	0.118906156738078	0.0001368895769474	0.389615432292189	0.7614111862502241	0.0452299933063905	0.325839506441791	0.906772730317516	0.8139061815817583	0.9995181177976584	0.4432905120907763	0.9015231555135308	0.984217802865154
SRBD1	4.25491140903323	3.5592045336925	-0.425027324711822	-0.17918337740012	-0.3603311130889149	-0.18992298124579	1.38522938721043	3.8067724130778	-2.087949865482	-0.607554521466445	-1.41952218300475	-0.837997932512458	1.2873724468833798	0.0005802402395727	0.0445990374085538	0.5476413784335921	0.1651247495904969	0.40806061617227	0.206920688322189	0.5027542944687435	0.9995181177976584	0.6295750188151036	0.9079015849874156	0.8452729585472476
KIF2A	6.532679423433139	6.28754166147689	-0.184915408665189	0.0487879877043129	-0.362719304792988	0.112790912777032	0.172857882041916	5.05440714700969	-0.8624199374949929	0.1836291523720919	-1.42263459027669	0.535742854250056	0.125689088110742	4.76545216501269e-05	0.394694281717349	0.8555091683075521	0.1643980060857519	0.5959019434900861	0.900972053050112	0.8167078109671432	0.9995181177976584	0.6295750188151036	0.949297126738956	0.9839889346224496
RASGRP2	6.93604969651431	5.879722636530611	0.184424348585676	-0.198163023316112	0.184336620976405	0.472087319854361	0.8637974936257221	7.05246312942207	1.24633152737978	-1.05732640917171	1.02537218603122	3.23893680222096	0.934608284118975	5.36753773895595e-07	0.221423927713398	0.2985551939897219	0.312687015332848	0.0028182606127996	0.35912053629176	0.7154607378532428	0.9995181177976584	0.7328527911766957	0.6420518769343309	0.8884821164212218
PSME4	5.26852594021408	7.33686311753895	-0.449045574705199	0.0446448742575474	0.660725234240944	-0.28093164554264	-1.9252549580716003	5.918276110168519	-1.9559722332670504	0.158667528064853	2.2447851462959503	-1.20511926527984	-1.42329585123271	3.20720420829796e-06	0.0590061895368348	0.8749738060721519	0.0317817603342275	0.237122535772193	0.16466383288368	0.519600023810399	0.9995181177976584	0.3969188735074634	0.8656420808715984	0.8331088598578719
IFT80	3.01074260010037	3.80684613179994	-0.449101628962671	-0.142713155824955	0.6402449375077479	-0.2399878139567789	-0.7020637681083081	3.77591942216311	-1.97745637302365	-0.428420977061108	2.3763351294251	-0.955983722925528	-0.604438990539516	0.000632549558503	0.0563922827937158	0.671128159548602	0.0234430725677771	0.346031756284036	0.549685356822609	0.514418633377917	0.9995181177976584	0.3603801610278936	0.9028600617008118	0.9310013358568132
SIRT2	6.49297862789808	6.58800751484107	0.39709192103575	-0.1826020194188049	-0.5236997136800721	0.218405669384633	-0.0191821391285875	5.48731560020084	1.45862705599357	-0.460622511066342	-1.5772619520671105	0.724450270149135	-0.0137584431768183	4.3767739517779e-06	0.154120929164637	0.6480906623711371	0.12427456256297	0.4738947031783529	0.9891055419065692	0.6662766322348153	0.9995181177976584	0.5822397466951728	0.9227883874555456	0.9979694575041655
ERLEC1	6.00535561389265	6.18782723735775	-0.134428807251653	0.174922816628736	-0.307510705653609	-0.1715131726638609	0.0076535194034866	7.999124091645019	-0.7588291123508359	0.6751432816578901	-1.39686363876682	-0.863447850596018	0.0084742839944085	3.14988843274086e-09	0.453340984707869	0.50428815061441	0.171778361201138	0.3941237221978029	0.993289604563488	0.8472083567488713	0.9995181177976584	0.6329203693906009	0.9079015849874156	0.9985648293045576
PPP2R5B	3.7069512284098303	2.14974886262167	0.0981344873909395	-0.1139402851167919	0.133228727791929	0.523971348050097	1.36409484065789	1.53110127862583	0.3618620316148039	-0.324937762768521	0.397526004605006	1.89613434923428	0.866189035666916	0.1487620265964989	0.7199264131416279	0.7474170223267921	0.693839508284962	0.0667842544615176	0.3996593315218629	0.9338212224945324	0.9995181177976584	0.9127174891408948	0.7512393037078824	0.9017402501551174
PYGM	1.91750028959932	4.5941834927982494	0.0376665236599678	0.318044301410493	0.152140205010156	-0.3653180224533089	-3.1941769371571	2.73502580585348	0.1068447670921819	0.647995472451407	0.340969278831875	-0.99296617414304	-1.6719580645834198	0.0190779483780902	0.9156182572020408	0.5217111507321621	0.735713259881877	0.3280225363138839	0.117480458221498	0.9834547644365776	0.9995181177976584	0.929233296023076	0.9015231555135308	0.8001304457489976
MAST4	3.00979143019113	3.64174834166377	-0.4474629481540229	0.142996582590807	-0.57568525453743	-0.0320662613032864	-0.400255810841414	2.9888455181002302	-1.6360409767924398	0.349782977044397	-1.67354754073821	-0.10385930211791	-0.283125060982359	0.0109197643519745	0.1206562130189859	0.728788849704202	0.125906778946376	0.917968534309904	0.7809840707700451	0.6275950432338001	0.9995181177976584	0.5841318629992468	0.986935909409361	0.9683145945142384
ADGRF5	1.7717069524596798	3.2973589056182404	-0.0946784556513591	0.882726320963092	-0.9787958614772768	-0.778616901536479	-2.00140670108052	1.10663491465381	-0.201849170662817	1.4562437093020002	-1.8071493480844	-1.72289091888091	-0.610891134135601	0.279276106303281	0.841290232438203	0.155472132276149	0.0802437602716339	0.0948628386998364	0.546118397405574	0.9637461719508886	0.9715384096466408	0.5205513534415449	0.7845302305424092	0.9295440343505668
NUP133	4.12843479127573	4.378905609906621	-0.289980230962502	0.126692536749554	-0.41660326285727	-0.328483003565487	-0.2600141229656449	3.1973656406987403	-1.4317317228780202	0.525968439045081	-1.79093925552857	-1.70848531333378	-0.182865499737974	0.003495140821311	0.16217287711665	0.6027610510851611	0.0832317029789336	0.0977595048989859	0.856025131413634	0.6708744599941677	0.9995181177976584	0.5233191181309269	0.7845302305424092	0.9755876238822622
NUCKS1	7.670356254114081	8.17964066522376	0.0186636784655424	0.4029316320634289	0.444422627327385	-0.0479123594745292	-0.967512333359382	11.7011713698152	0.115032529335138	1.68205422550178	2.39374057205917	-0.273557364715302	-1.19820332599863	2.75355708185665e-13	0.90911644311274	0.101999193881259	0.0225200356975788	0.786129719498002	0.2393727313101739	0.9820154040355036	0.921992914162856	0.3576147166657992	0.9701852122110468	0.8452729585472476
VPS35	5.48313930939024	5.081091218136599	0.0373418939871712	0.357222695467391	-0.0644671533041783	-0.353715070332132	0.500076542934181	5.13688015191963	0.168070346595876	1.0955201299757902	-0.2328233299145069	-1.42770458327085	0.433845056185081	1.23213855706836e-05	0.8675537761623359	0.2812200544682839	0.8173366425632991	0.16277247565208	0.667224182809895	0.9713008362437044	0.9995181177976584	0.9517378144820638	0.8224942896283617	0.9541181288448884
DNAJA2	5.99250836594687	4.616038541337139	0.174003403739846	-0.149734687642269	-0.444668362898848	0.197839830770075	1.53315634735031	5.34845704828337	1.14477506609681	-0.8004622152932092	-2.39081954507754	1.3074865614251698	1.60470923680357	8.17129302884665e-05	0.260547314420236	0.429990532077704	0.0227678752599951	0.200703677599081	0.125572153982494	0.737501601532005	0.9995181177976584	0.3576147166657992	0.8480091437252417	0.8137180879662241
BCL3	4.33401629016321	4.916417453934219	0.0629636372449481	0.6926324089422441	0.420586085815832	0.0162966743977095	-1.4498290379175702	4.1757566108134405	0.2501266883871	1.97161695213484	1.3209427242091598	0.0607174384748419	-1.07656188346036	0.0012821928318901	0.804362942815482	0.0575168119265169	0.201439801239555	0.951952025021574	0.299145351020086	0.9574067413719344	0.8777620442385695	0.6551399696631585	0.9930740696487004	0.8748922011111735
KCNAB2	6.104052568725151	5.164462910205691	0.13860658021246	0.119837645073165	-0.0736757143376555	0.143067214405713	0.8515351215592679	3.90188195923971	0.5959878644268071	0.417409925233941	-0.260166582860022	0.62126308447241	0.583861409676906	0.0008733968857053	0.5552686281006199	0.679394888145838	0.796397577274088	0.5389884260925949	0.564615311745228	0.8844428754140851	0.9995181177976584	0.9453863213474896	0.9370896796578928	0.9317444063316436
CLEC2D	6.309401916026309	7.6149768315519	0.254978504824115	-0.0728300184398211	0.7450748011931541	-0.477214367369191	-1.09308434953594	5.62322619991287	1.04966079895779	-0.236931918181358	2.33730054868757	-1.89862407563408	-0.740735615772153	6.57242191052776e-06	0.301573599454317	0.814293504272077	0.0258224183278273	0.0668432511498663	0.464358637770822	0.7644657701276822	0.9995181177976584	0.3725418672173357	0.7512393037078824	0.9142285644662728
FUNDC1	4.2350215530548	4.20788517010853	0.118224884257103	0.198398714315032	-0.509928756288403	-0.484612479023659	0.437387719132489	4.2260504796774105	0.5255450440171	0.591916911366762	-1.76736513679461	-1.9168689861215704	0.376554382046678	0.000176353933884	0.6027181708138609	0.5579400809263271	0.0864143824507176	0.0639473806134754	0.708915184607343	0.8994483866328493	0.9995181177976584	0.5289596431764874	0.7478043965175092	0.9582494715105204
RORA	7.301292638848599	7.8269296764346095	0.0729580191507113	0.1373220419660339	0.284441146898567	-0.0636136354068637	-0.553117839525295	7.2033991570321	0.395721423922636	0.582060232088051	1.2382614566965502	-0.342985075325186	-0.464369260333868	2.0588957555033607e-07	0.69488519061964	0.5648524738551889	0.224679256646086	0.7339347062256	0.645804711910146	0.927683984872885	0.9995181177976584	0.6749345989551974	0.9659564249042208	0.951015895433188
TGFBR3	6.30476718640706	6.09269630221109	0.303072060185697	-0.195870800081506	0.294568366092777	0.101107878758359	0.0258858267216765	6.82522964526044	1.73151744276904	-0.8589662072182921	1.37053620324423	0.569351022467338	0.0257568431436979	9.36268061906958e-05	0.0934201246530389	0.397293052418251	0.181521107549826	0.5730392688731271	0.979949365387852	0.5848671846326913	0.9995181177976584	0.6421536405568093	0.9444371442592966	0.9979694575041655
KIAA1107	1.56387410907346	7.14957650043947	-0.454502513168477	-0.549839036591214	0.5654906093761	-0.549374064572044	-5.461612060924259	4.1288676197885	-1.11847157201526	-0.9001878236174241	1.1470292215173	-1.23926073688323	-2.72535042761972	0.0067021177921885	0.2758277334676289	0.374835855834568	0.285317877401337	0.223991615666549	0.029856822128887	0.7459633621932886	0.9995181177976584	0.7139587606132627	0.8636734502114617	0.6977019609515341
ATP1B3	6.949084817110879	8.00969201326455	-0.110136056305017	-0.141273606689811	0.398363997617618	0.232821804659795	-1.0105747957867	7.17436581512328	-0.6049052529446379	-0.6310848222068051	1.74940521921781	1.27923017434756	-0.8597878853674029	9.41445422539242e-08	0.549537754587999	0.53271120700604	0.0901006407544642	0.2103961099277519	0.3961093222302849	0.8836822879194404	0.9995181177976584	0.5351351014004605	0.8543872573703979	0.9012689841838872
NEDD4	2.07473373466374	2.7352894408709503	-0.5243333748407929	0.1292404038676849	0.682836365656928	0.359144259265399	-1.34433538874269	1.44598072571146	-1.31207271882374	0.239488619387	1.42940187476437	0.868989249624936	-0.624351566045884	0.180338381545143	0.2005833653697389	0.812284581842846	0.166103360996855	0.391198884137811	0.545214048569716	0.7009132393208305	0.9995181177976584	0.6307438437853549	0.907868750747079	0.9292540507468025
PIGB	4.06018146617577	4.06750989853796	0.147574249842859	0.501902993236268	0.249564881192772	0.108483007497804	-0.9113630773332292	3.41921954745768	0.743476779249066	1.99311825028205	1.03323027670925	0.555189343413089	-0.699670134299213	0.0021923112922905	0.4625172015874429	0.0552622095273506	0.309229259399315	0.582719878706212	0.48974937474622	0.8503904232422408	0.8742867908689118	0.7300642189666101	0.946149307386856	0.9176378402316996
MAPK6	3.8592347332799695	4.69754025137057	-0.5643613363662171	-0.1043594793206619	0.328888534579083	0.114304424733732	-0.800988813178023	2.89724951588434	-1.83438648617984	-0.269548457901101	0.863116583102528	0.368778566120674	-0.441637910125097	0.0099489814760731	0.0757862641371851	0.789286979894827	0.394326322189762	0.7147096890210959	0.6634904723208779	0.5559005161773889	0.9995181177976584	0.7794485447728565	0.96399354614397	0.9541181288448884
GNB5	4.01011689571158	6.25399365885651	0.409323694401094	0.32904491179675	0.151361291367367	0.137784743050678	-3.11100912434693	6.23273024172729	1.76311534195341	0.9442882380874922	0.511629554094494	0.528846617038476	-2.6399370915253	9.169576369975092e-05	0.092803077769858	0.352124850991104	0.6199187532973139	0.6006732997073511	0.0196822902370016	0.5848671846326913	0.9995181177976584	0.8799914427056886	0.949297126738956	0.6480501320250193
RAB27A	6.50816320788404	6.599302052201541	0.334847336749035	-0.0649292820961705	0.4541995604392221	0.219432717208689	-0.31734506785131	7.356667271007629	2.06534536285991	-0.313180496406724	2.21968531729954	1.34880285111701	-0.319590652481413	1.74741312595966e-07	0.046827859143244	0.7562506824481	0.0334779797846405	0.1869554170254569	0.751735218414861	0.5054175957106642	0.9995181177976584	0.4054081704772725	0.8394018625283242	0.9635075655204408
CECR5	4.22709516534003	0.225186370286568	0.241395150558208	0.1629039866450209	-0.529561632858792	-0.101441004714732	4.47141526119211	0.209067455475325	1.10325412913461	0.5225754691292971	-1.94533574894433	-0.42722848706365	3.6477748468457	0.835680806603065	0.277897435845856	0.60476063558404	0.0602950056740906	0.671987704495566	0.0009032451770365	0.7470512904556211	0.9995181177976584	0.4828495177891114	0.9603293044250208	0.5296287593256167
UFD1L	6.37802791736097	5.67988114531824	0.211032263784769	-0.049949128062015	-0.0395612224550134	0.127926640583809	0.6986775304084321	8.651822685478669	1.43769768968606	-0.235202847465885	-0.2259703584346989	0.7968517074992231	0.921471783447406	5.33415895171711e-10	0.159935608467154	0.8155047599896759	0.822618233255073	0.431233174108731	0.363492147219782	0.6688604661806408	0.9995181177976584	0.9529683083242296	0.9146075556467912	0.8884821164212218
PHRF1	4.15079960460157	3.22966834117593	0.168075425743751	0.422322915446241	0.571395837034049	0.0764768504948639	0.3447477396092789	3.35385128720904	0.8043906495163891	1.38164770395978	2.3055167479877903	0.336121996620073	0.311283000745506	0.0020134045266504	0.4269286264792129	0.176363025376856	0.0275629165050677	0.7389068057740541	0.7575434865774019	0.8359166942449171	0.9872520580571056	0.3813155219548967	0.9659564249042208	0.9644299748697184
IKBKAP	3.3566464335345	3.3821858661912203	-0.384214109687558	-0.5574472918509791	0.3443852150068739	0.335775421538453	0.0404269628305456	2.2245078332544903	-1.37406372882498	-1.5687578639074498	1.0173234754428	1.20780806508894	0.0238133346119588	0.0420062563423541	0.178797030763206	0.1269204523484789	0.316439631324256	0.236003439788564	0.981277162448512	0.6837755918206864	0.9419362880234398	0.7351483655943445	0.8656420808715984	0.9979694575041655
NUCB2	7.115629180712321	7.44584051914086	-0.332230214195544	0.210559883450461	0.3326373664892	-0.173615642447614	-0.3113429399950119	7.3742014392491795	-1.41847222701926	0.616759494140767	1.2095411937656	-0.674961690208416	-0.265949895693214	1.80888805744756e-08	0.165428518569173	0.5416254079436029	0.2350490729495719	0.5044020422111729	0.79193238582675	0.6739133374710845	0.9995181177976584	0.6824474986715844	0.9309797716719688	0.9683145945142384
PFN2	2.32886829302333	2.09585837444898	-0.119052747046339	0.332510083761931	0.9124065262865868	-0.791638927497843	0.287497861344252	1.02989074558366	-0.365178078222581	0.78198586428753	2.2171989892874904	-2.428882384939	0.1295905028000319	0.313565131894114	0.717365810763941	0.4403837730119829	0.033913146942612	0.0212324777308291	0.897776384981018	0.9329984941940545	0.9995181177976584	0.4059274926245125	0.698452894563491	0.9839859470213228
DAPP1	2.10792998365336	0.62059222105585	0.5647424530249829	-0.183410797569401	0.235035691200619	-0.74797604786714	1.82923115627493	0.2202499153092739	1.39246930418924	-0.3622425958785421	0.471887551912218	-1.8891064374979905	0.5983295296898089	0.827446737640875	0.173460279368377	0.71969976349169	0.64027713121268	0.0683782324394695	0.5540597860005649	0.6810588657466813	0.9995181177976584	0.8876070141270277	0.7512393037078824	0.9317444063316436
SLC44A1	3.44145304581427	4.30326777338167	-0.250243313510178	0.259800444473048	0.0462552009095287	-0.136637848058012	-0.945924281540134	3.01773950263844	-0.7722832961267979	0.534486032967202	0.115515819980487	-0.37318046087301	-0.569798457366242	0.0048792047532535	0.445442642242348	0.596588286890855	0.908736353048525	0.7114006775031559	0.5726733148209351	0.8439497748801259	0.9995181177976584	0.974980043303234	0.96399354614397	0.9330843789304768
TMEM260	3.8965771864449694	4.585842051113921	0.3471593831744849	-0.0247246147232	0.273163836434822	0.4243719723749929	-1.4924383559314098	2.9269232466918904	1.14074695188225	-0.061889636447315	0.7081698445698671	1.36828124278225	-0.8492455268656429	0.0099824890200177	0.26237417610223	0.951048204271075	0.484004193019219	0.180650371458548	0.406610875416501	0.7390222487151737	0.9995181177976584	0.817009737678821	0.8367961034465184	0.9024306949179994
SMG6	4.5577178096517095	6.47798088926677	-0.156517411396146	0.0990083798911578	-0.387814566293724	-0.316959212833786	-1.6695667872599098	6.85096636400931	-0.710307682399188	0.297009330087798	-1.35622696659767	-1.25315134701384	-1.49898564261884	8.07084399861876e-08	0.4825032293696049	0.768320930924556	0.184234543380443	0.2189573988448949	0.143383800140998	0.8582767120016498	0.9995181177976584	0.6457475166124897	0.8592493260055395	0.8257177722979375
EXOC5	4.67634432426873	4.30207643729371	-0.315903806096924	-0.285619079512154	-0.272640163212601	-0.307569569806323	1.18506341820837	3.8344436249815	-1.27946161155437	-0.7994957840331759	-0.883329146573385	-1.12188196121582	0.914750020798434	0.0005369235719762	0.2096576002057749	0.429720483103985	0.383448537660616	0.270009733474983	0.3669588434804939	0.7078077909824892	0.9995181177976584	0.7737008681577265	0.8813220131833952	0.8894239387461156
FSTL3	2.04533373042357	5.4726969230742695	-0.338174253842415	-0.865713928376251	-0.305314122610344	-0.203245834530178	-2.74871439554365	4.13201546886188	-1.09444102654227	-1.8345963211792	-0.8063475390249001	-0.5853330861813679	-1.78467980067617	0.0002309519344579	0.281685883311049	0.075594813466696	0.425815587244906	0.5623053940882329	0.0835096765413896	0.7499654180958382	0.8987886155816772	0.7942156216568218	0.9421600860089694	0.770505295563606
DGCR2	4.35118334420351	2.85745675082947	-0.1185643230295169	-0.0611629761234744	0.0077041252639122	-0.179190103316528	1.88773441756333	3.0090369484791406	-0.6091051609134611	-0.235330519339479	0.031606309593866	-0.877523912359019	1.75592506070701	0.0099620440977334	0.547508787634632	0.815485634042095	0.975047597840142	0.386564117048058	0.099207171798115	0.8831734710553385	0.9995181177976584	0.9948882449742952	0.907868750747079	0.7839762558774673
RNF126	6.64259397413116	6.38713542019246	0.292029757443443	-0.213994940635972	0.0022983901785214	0.168861754859154	0.3342081174012949	6.06128765668242	1.66115252458817	-0.993661203541114	0.010645062905465	0.980920113980861	0.298525322169693	1.63872906963587e-06	0.106525063094793	0.3282880109608679	0.991574791521986	0.334330971404583	0.767177054013322	0.6079663791602775	0.9995181177976584	0.9980703684491132	0.9015231555135308	0.9660686078537274
MNT	3.35160009668644	4.85642817443552	0.124174890647789	-0.620976331408147	0.368458198085481	-0.0659872974582288	-1.2519042845648898	3.75785907108424	0.470060270856323	-1.73293465931384	1.06822707119063	-0.238011601918458	-0.858719920551734	0.0041596883848984	0.641715451338994	0.0936398850877978	0.294503772809821	0.8133696512941558	0.4069111388980421	0.9133033074349132	0.9198630735983272	0.7213817785599683	0.9726075915997674	0.9024306949179994
ZXDC	3.40513856349755	2.42352695072759	-0.0423556412678652	0.677766805128333	0.288051234089224	-0.289702090830936	0.661656534951229	1.7605220479452	-0.1535510799514129	1.83366761909363	0.829920164382299	-1.01234129811814	0.425690601607341	0.1006910715066009	0.878967242794348	0.0762211541506639	0.4134222558356429	0.318758651005157	0.676031973657275	0.9746682502160824	0.9000939349749842	0.788333246630458	0.8991295097598567	0.9541181288448884
JMJD6	5.90937782870138	6.14616606966912	-0.277888317432418	0.2427025195155379	-0.411380630281264	-0.0505510400403295	0.0635007742946648	4.80648930964473	-1.18415103691304	0.836470778563014	-1.3903953545589798	-0.2101060870733229	0.0450799162732137	6.86664424976824e-05	0.2448189994109049	0.409358409538856	0.1739475203618229	0.834926838245913	0.96435509217911	0.7248462168431803	0.9995181177976584	0.6355458456718615	0.975463299177638	0.9961798674953009
POLB	4.464135782062179	6.10636220607718	-0.162597757248259	-0.493759727045082	0.2464876095908039	-0.0393230272679458	-1.40383044325147	5.461723911704151	-0.695003223423376	-1.56634480905967	0.8233645681115	-0.159333015594956	-1.10599496066465	7.77048042784199e-05	0.4924408044785739	0.127271052218258	0.417326441525003	0.874378872610928	0.284098818810586	0.8617825308536	0.9419362880234398	0.790810288692934	0.9836961220165162	0.8684228622323868
WIPI1	5.22636562021635	4.271490586451479	-0.0790674326331752	0.169533388793619	0.0371544754812408	0.190574939882016	0.8214842745965492	5.45456791835102	-0.462123015776079	0.6890303664704399	0.178815848281131	1.01237850931389	0.910010052447856	4.82141991491445e-06	0.647025497050696	0.4956205445435159	0.8591756315219441	0.318722794749924	0.369416362939271	0.9137467474169734	0.9995181177976584	0.9635246701627618	0.8991295097598567	0.8905601940884902
GBA2	3.79761743453173	6.60815629617522	-0.0785480773235645	-0.6668093014640091	0.391569438555538	-0.0017853461865839	-2.63703634646712	5.03615208433332	-0.2704529709662689	-1.6114811310680202	1.0463295809624	-0.0056344270805743	-1.74670605065906	0.0005620926341192	0.7891162195367809	0.1171924926365359	0.311063416690913	0.995538397040538	0.105317964978943	0.9530641318616232	0.9276363501652566	0.7314545614238206	0.9989616232795728	0.7901403634706622
ASNS	3.46428494612777	4.896899208764269	0.733081159702667	0.8408245267912758	-0.0854603998406205	0.229903432176036	-2.75906563760142	3.4115316982547794	2.18845421885543	1.65267403800402	-0.2042879441024119	0.6154912996221371	-1.63000548054654	0.0017235330684372	0.0358198192869236	0.107881690275544	0.8393832042362979	0.542452191416095	0.112610029012976	0.4793032961726444	0.9262458091730014	0.9590253163920543	0.9385610189459256	0.7956523007242529
AP3M2	4.32218842908237	2.8410390619715296	-0.224097276859028	0.4515705435240229	-0.0213729133124237	0.088674005492378	1.45226270520692	1.61269094984965	-0.689834478421842	1.10905457295773	-0.0517646292203897	0.266961816608808	0.73978131212348	0.123717149252743	0.4951386690830289	0.2759481100179949	0.9590283343341428	0.7911904400919059	0.467305192361331	0.8630203280331429	0.9995181177976584	0.989121011261787	0.9701852122110468	0.9142931022337204
ST6GALNAC2	1.72328665773792	5.71666803451794	-0.168267983137139	0.7314121597869341	1.27723295002156	-0.313309509527274	-5.293449160178599	2.27320864654432	-0.3676645351158499	1.18306377213127	2.26111799738182	-0.6825272209085681	-1.87606415117251	0.0367599910149641	0.7154782552551999	0.2458030328602349	0.0304701283922208	0.499919206097214	0.0755524667989195	0.9329984941940545	0.9995181177976584	0.3912073389838193	0.9292642451043146	0.7674800293168099
PABPC1	9.47401004720365	10.2269784580163	0.3192693986523239	0.0224541152370084	-0.289362223532567	0.0029660819329534	-0.860608325440689	13.3920396073284	1.75576406529784	0.0830976330810274	-1.39836921830949	0.0152087383111535	-0.9755194670433393	6.8083515006519786e-15	0.0884079544414778	0.934275934055472	0.171329837548918	0.987957229985718	0.336399912924918	0.5756060814715279	0.9995181177976584	0.6329203693906009	0.998292186298089	0.884935848283309
TESK2	2.89678003049986	4.90140858403639	0.473799329075455	-0.7361696682944971	0.4923068737821839	-0.196386599544138	-2.23484570922054	2.53117558022174	1.39504047250799	-1.6833644400713	1.18228392385238	-0.5824675095206271	-1.03663572052074	0.0204322907479946	0.172324556207774	0.102366757319393	0.245553841816166	0.56436841127863	0.3113047812291989	0.6796238637808351	0.921992914162856	0.6889103018414061	0.9428191336028732	0.8775623024529453
CFAP20	5.20303702411607	4.50237922363249	0.183216939410155	0.140916036492557	-0.266588048977671	0.0740137041600154	0.827172117285168	3.72049078236249	0.76516505878972	0.4446593727524579	-0.8587657571478471	0.2924725100432439	0.60663301622769	0.001685616916138	0.449738089773563	0.6596452494505091	0.3967019489912349	0.771765934555244	0.550711643524809	0.8459456106891239	0.9995181177976584	0.7801139423117376	0.9699839752000724	0.9315002124665036
CSNK2A2	3.61645282066815	5.660100187742501	0.177008033979885	-0.5919527633644561	-0.153045789414501	-0.4217693842136189	-1.42116728220321	3.77252653904176	0.583845052778727	-1.47074851820952	-0.3774510956338429	-1.31106560447815	-0.8454352244375071	0.0016984296715703	0.5634321184461321	0.151578314989704	0.708314337773598	0.198929545796768	0.407967950629637	0.8870717734619651	0.9715384096466408	0.9186613313996398	0.8476330416316843	0.9025152960153576
EIF2B3	4.64909127514963	3.12159160275784	0.0460835550923471	0.512467608555143	-0.184927004578361	-0.511383287299455	1.5935837615263602	2.990878547638101	0.228656791398932	1.95123076421945	-0.724120442145366	-2.44678451809327	1.3606611427393898	0.0089755123949693	0.820589718845971	0.0601443469853654	0.474187766555933	0.01993500930897	0.190408437603217	0.9596522816928682	0.8842917156268134	0.8140023332913211	0.6976192032203402	0.8428403680033788
TCOF1	4.93735293657367	5.301476056422731	-0.112090871365743	-0.216555490452333	-0.0561733342632742	0.22792795252402	-0.289429865867723	5.08494834349747	-0.551048429168269	-0.827946380857583	-0.217155414668566	1.0831219060871702	-0.247362772471821	0.000124616291047	0.585415279276874	0.4140789960255	0.829437760517927	0.286695874627095	0.8073643053550559	0.8933132932918126	0.9995181177976584	0.9546535354609802	0.8882356392704684	0.9694861022275244
CDC42	8.65884292812077	8.17911173529652	0.212505376767564	0.0874050600101964	-0.203823841132891	-0.0713456725620662	0.613415020117848	8.71294021779684	1.3823054161745	0.441478160730516	-1.09865995568735	-0.4754776377519379	0.595268871068953	9.795016605075309e-09	0.176304379889654	0.662013074839085	0.2801507623607439	0.637815192174886	0.5564779790403941	0.6822552575585935	0.9995181177976584	0.711833955164044	0.9547766248282232	0.9317444063316436
OSBPL3	4.30767536877464	3.88012804888457	-0.4334228571958189	0.333061090656965	0.8587509062773331	0.358205544242966	-0.4144878013084639	2.2035394690876897	-1.60262251254223	1.04465367892067	2.77781609303273	1.41192364755692	-0.214289643838299	0.0376321465292115	0.118687743687519	0.304379854221066	0.0090958599873684	0.167979592963278	0.831918544480152	0.6258599373703375	0.9995181177976584	0.300516876761016	0.8271205445631101	0.9724735129933728
RAD18	3.37494043833882	3.5472869116217702	-0.508802655963758	0.1098611041638569	0.258950203378072	0.1377174712478089	-0.241341223977087	2.86132346802527	-1.87416526301932	0.277769379477172	0.793833116136167	0.459135596120753	-0.169411013860277	0.0248459245232546	0.0887792745467193	0.7830680589674409	0.4661783443793689	0.649456399645424	0.8695757599440992	0.577049972684659	0.9995181177976584	0.8099648554588641	0.9567423950041748	0.979216078811284
ATP2B1	5.947677763754231	6.80414443651576	0.2725973732133629	-0.1910093404172629	-0.190779694670564	0.0727942730143668	-0.8400520374123008	7.64168001000471	1.64419760255622	-0.901374588050852	-0.901421420075447	0.425652793951116	-0.8520075283992908	6.4678415994671e-07	0.10963203709632	0.374898925975721	0.3740735374875339	0.673334059789633	0.402899691126358	0.6151752264268849	0.9995181177976584	0.7694476359236867	0.9603293044250208	0.9017402501551174
NCK2	3.40122541702531	5.16930177649966	0.0416653077249451	-0.165296274290137	0.25439355326715	0.2442707502002519	-2.01305506167856	2.8280616115538297	0.109652302582011	-0.318404284996498	0.51764594373688	0.608423306708787	-0.97059826515837	0.0134412278014188	0.913406393015119	0.7522940332342841	0.608690670622861	0.547087082990391	0.345401803946858	0.9825436439219531	0.9995181177976584	0.8742857169587656	0.938687856521398	0.885313271061017
MAP4K4	3.92596321812936	6.98351277518844	-0.2228676546207169	-0.262242191017846	0.1231976906886619	0.0570127671439745	-3.1776932888985896	6.32556172109813	-0.876289628293714	-0.6847961490621519	0.387410331369347	0.1971566558838239	-2.46435904081454	3.712580824646791e-07	0.387207029569224	0.498254480919234	0.700939936778532	0.844914274584018	0.019104486979479	0.8122271103501979	0.9995181177976584	0.91576932421839	0.977393279958084	0.6480501320250193
MGAT4A	6.6628924431047	6.22259691517942	-0.0501527265734188	-0.4413183097959821	-0.1245600846319119	0.1173917082909919	0.905737931062205	6.5969589244704006	-0.2589813572319669	-1.72931040326731	-0.5237894316850029	0.5833006622235141	0.846843983174205	2.41218326189481e-05	0.797418205205091	0.0936019634612782	0.604526005700823	0.5636647756463959	0.4113103186225039	0.9559122250490348	0.9198630735983272	0.8728669315058946	0.9428191336028732	0.9025152960153576
RPL31	10.2982955933568	10.1301998199277	0.1846959622769549	0.0597460200860309	-0.217597428131742	0.0971269951019509	0.517439328773753	7.03598541403519	0.8259850144093449	0.206874331369342	-0.7998675757086692	0.4475227237960371	0.336682862484468	1.30633847429082e-07	0.414966185488236	0.8374876023293909	0.429840705868649	0.6576489024992089	0.7385001911786601	0.8289445359111132	0.9995181177976584	0.7957677353557515	0.957859879895095	0.9617771912060952
WDR1	7.78357168067451	6.65371033223952	0.21787199724284	0.1417407510078439	-0.004665875468923	0.0301743930187294	0.9141309553220052	7.479813539141821	1.5918392601950202	0.824651149036158	-0.0285463567826858	0.230431674072833	0.951825092228598	6.86495490735816e-08	0.121426873348196	0.4161893019925229	0.977410746552675	0.819328712121375	0.3484025236343719	0.6279215130537182	0.9995181177976584	0.9953240763683456	0.9727863258874694	0.885313271061017
SNX13	4.42690018963034	5.138330090213009	-0.3294699594187539	-0.4356775523049871	0.0083063794578546	-0.292238938475367	-0.139270660230595	7.07991858688105	-2.10238408271817	-2.03403687083603	0.0415797174710259	-1.73782298601486	-0.167958192582385	5.16968494841317e-05	0.0464783997223083	0.0506659169872612	0.967258334704603	0.0916056724208235	0.8695435568755441	0.5054175957106642	0.8662774863362231	0.992453658760568	0.7777559263273635	0.979216078811284
ARHGAP10	3.72495785402122	0.747941053536894	-0.0772583345836575	0.311134225763737	-0.0534814827326031	0.277822409504755	2.64372145370984	0.346706682514432	-0.18822676798118	0.5944900604072261	-0.1065873376686079	0.669539565541435	1.09535310996279	0.733656371058282	0.8519223957470791	0.556469825219046	0.915807790065404	0.5078326541968871	0.288983830456613	0.966878611482035	0.9995181177976584	0.9773743225659436	0.9311646057378484	0.8697653553470213
ING3	5.075703187793731	5.64251567823717	-0.165765472076543	0.114758928522291	-0.5808369936989101	0.139736063440084	-0.346843804118824	4.596681449053371	-0.663259412510924	0.3446272781822759	-1.7649945239173002	0.522062888677168	-0.250074627075598	0.0003225787154898	0.511970581581699	0.7327191918818341	0.0868688314266353	0.6051360656443481	0.8051204816035881	0.8723157429730789	0.9995181177976584	0.529347576027067	0.949297126738956	0.9694861022275244
VASH1	1.95504394841396	4.985260431366219	-0.4945702909836799	-0.761214926318804	-0.1833707185988499	0.357924472630292	-2.8626920348211	2.7156729643522204	-1.24884589652946	-1.3669857655242	-0.369889067508656	0.853989762389417	-1.36432194032792	0.0254969609202662	0.223261552652299	0.1815131483980039	0.7152130777837341	0.399367072237505	0.201992122773666	0.7156804725559632	0.9892316272548628	0.9217109124158942	0.9079015849874156	0.8452729585472476
LMCD1	1.72643683075806	3.0791843302939803	0.3583036864764969	0.419380054360931	0.7019418902311899	-1.2071669219518102	-1.5252846653215102	1.4548361472101	0.846268621263082	0.709963377544612	1.28385334755551	-2.76299162937436	-0.639325814573658	0.168297122638803	0.4036360244674529	0.483039641096867	0.208570693612792	0.0093925315742613	0.531250375522597	0.8217612064079677	0.9995181177976584	0.6611597683795144	0.6786239121125374	0.9275304027659028
WBSCR22	6.328626537921691	5.53386807226817	0.0362954631479701	0.386812260936296	-0.1635446043404159	0.0366320374356348	0.7262010788896971	6.908149008327639	0.230862149865753	1.8902165387077	-0.8245774205652819	0.2246675263020189	0.8044356941801349	3.32358468679404e-06	0.8188796047206229	0.0680695796641908	0.415577005703281	0.8236413104410251	0.430969373042467	0.9593166034456873	0.8898379161483052	0.7897316298403116	0.9744645941111372	0.9060025165722144
SEL1L	5.06915599271907	4.63972403099531	-0.179115755695862	0.1203265098355189	-0.0795390112310508	-0.042190062162451	0.6004198111064051	4.87300848551299	-0.849477520052215	0.392426201437231	-0.30549096076988	-0.180768954867375	0.5444572409026339	2.68050718704272e-05	0.4017365022287429	0.697266608235416	0.7619110075495459	0.857654566387777	0.589787313451849	0.8205584553181169	0.9995181177976584	0.936673435365526	0.978776339886114	0.9376609490585316
TRIP13	2.2630994998547203	5.74434358126568	-0.720856774124845	0.354511752955967	1.75639063515602	-0.4358279065081369	-4.4134123381508	1.85727677745518	-1.18546469848972	0.441203645042002	2.3670715846180297	-0.711437697910011	-1.26446729317701	0.0826316853199835	0.244558260931571	0.662068258164848	0.0240898751653026	0.481961360528818	0.222346535008541	0.7248462168431803	0.9995181177976584	0.3638350540604756	0.9232510386467042	0.8452729585472476
ATP6AP1	5.967536028599381	5.2924515504953895	0.15102425422269	-0.0288078666041959	-0.54624088071659	0.178003837076363	0.641376144823095	5.12910722799172	0.887015214982399	-0.1402141794019969	-2.6640347721300897	1.06883831408834	0.5797229326830229	2.1645991684758e-05	0.381732956946604	0.889432924601129	0.0121707595196115	0.293556998849402	0.5660979783558571	0.8082492315726953	0.9995181177976584	0.3305923163916258	0.8890351898958924	0.9320971711433204
TCF3	3.3571540975302203	4.89091871644234	-0.0815077183210227	0.1125270877294719	0.408828421819697	-0.6565074059755229	-1.42401581530265	4.07206872253807	-0.297946488034259	0.2801050566674199	1.18056630951662	-2.16316204933693	-1.02321081891458	0.001712698612655	0.7684318959285171	0.7811980866736059	0.260098551576367	0.0384031174158787	0.323548993241438	0.947153021758567	0.9995181177976584	0.7002206048431328	0.729394905628874	0.8800451032874927
TRIB2	5.01209957410667	3.67129001265608	0.070497346880011	-0.188937139046448	-0.194456245597488	0.0791982372942446	1.61222591587559	4.62397564968074	0.412138920949782	-0.772647769450191	-0.92561301019165	0.4226192315555011	1.76709404460235	5.56164102520146e-05	0.682902672761633	0.445229823458787	0.3613670450369389	0.675314259740068	0.0864605311145834	0.92297101110429	0.9995181177976584	0.763269098534691	0.9604465844917328	0.7738878959899349
DAZAP1	5.72613722287451	6.10092597529734	-0.30609296601269	0.7470583360518679	0.3789175544712589	0.122500587234208	-0.922620347741012	4.51069506694992	-1.24576665704579	2.4315927891197897	1.24961218966431	0.498291271128857	-0.617843329639464	0.0001897801221515	0.221628488027978	0.0212372143572514	0.2204116868689959	0.621768969549276	0.542037598187576	0.7154607378532428	0.8122168116788286	0.6716059347473583	0.951316663482722	0.9292540507468025
MBD3	3.53027677528777	5.32773062599705	-0.322086695743589	-0.5176840615790229	0.301481060331926	-0.290158348277476	-1.23532133744739	3.85606654018692	-1.23016882012072	-1.5679880366001897	0.8907606202879749	-1.08485145011326	-0.807484800106107	0.0010303678433408	0.2273543475889039	0.127253455905512	0.3795102997235929	0.286097928080093	0.427366054127847	0.7172092024808109	0.9419362880234398	0.7715946151529052	0.8882356392704684	0.9056525072510836
HLTF	4.36988802700645	4.950100078143469	-0.3565985598174289	0.273961724559395	0.6342880944816949	0.2426229140972339	-1.09062974929597	3.5818275973320097	-1.16611848905807	0.6096417385995839	1.7460183768733302	0.7173244191017539	-0.683338782192775	0.0010833495037133	0.251925452733814	0.546274238893418	0.090112526780634	0.4782211003940561	0.49916284883426	0.7304250296681887	0.9995181177976584	0.5351351014004605	0.9228563632214272	0.9196225722588228
FAM50A	6.0110155553081	4.867557262672	0.216420504270301	-0.134049513035292	0.0358380560917091	-0.006998624397401	1.35006186258549	4.5985730905630895	0.95855643060062	-0.431081615272411	0.129718292449861	-0.0291557496335945	1.115859547	0.0006683995234295	0.347316107074726	0.669363444954604	0.898391901480256	0.976918883357756	0.283782883829262	0.7907764001307258	0.9995181177976584	0.9738565207853688	0.9972601729008652	0.8682730946956186
FAM3A	4.63562187845132	1.87652962681262	0.1644687026569	-0.255066847164252	-0.405079217046107	0.155914642920818	3.25706952565384	1.36946323268326	0.5982265455218628	-0.703820028558369	-1.16972562532113	0.543999291516915	2.10807627305244	0.191487732942007	0.554403294167501	0.4867515144688449	0.252924563919335	0.590114217554213	0.0503512469167726	0.8842493828028276	0.9995181177976584	0.6939989587879843	0.9473161795202558	0.7428911895930507
CPSF1	4.19404626415116	3.3864964301868703	0.0309510568194984	-0.0433660384082395	0.180316910493741	-0.0774056594023083	0.821036060130125	2.40010068686262	0.1012796441374169	-0.0997771215498508	0.473952155818722	-0.231088821138525	0.506555372930242	0.0324417139185751	0.9203763629456172	0.921149638722784	0.6430168966662221	0.818725856909139	0.61982383342003	0.9838780348832448	0.9995181177976584	0.8892909295728378	0.9727863258874694	0.9478457934778256
CYBRD1	2.99834159038146	3.3437011414412496	-0.0890282388420594	0.746407013927297	-0.202328520618911	-0.15381190102225	-0.664407110132807	1.93766378141324	-0.2482162671065389	1.52452906554025	-0.4345703726839729	-0.402161785656201	-0.338912922201191	0.0756872135591571	0.805674891051525	0.1375307090094069	0.666970797866385	0.690168825289571	0.7391776792791049	0.9574067413719344	0.9536902334224946	0.8985157188377119	0.9617499901277942	0.9617771912060952
PDCD2	6.2055822622037	5.113755550136361	0.169318023269871	0.155743900087779	-0.177068595956178	0.129163011218203	1.14041540558853	4.8099891347706105	0.8531408490938729	0.6144842843709859	-0.7133281001172571	0.638244932178974	0.961734653010614	0.0001194934740381	0.399745395312696	0.543408305316571	0.4806620646282329	0.527834118319365	0.346408780304478	0.8195547110229611	0.9995181177976584	0.8164552621961536	0.934626780482818	0.885313271061017
RDH11	5.46964953295982	5.86329870080176	0.240997986705337	-0.235896553458393	-0.521891226210201	-0.141110133614188	-0.0187541495537038	10.0841062821373	1.8239463013301296	-1.21246196837856	-3.104310740149089	-0.9490291224666628	-0.0275754660212573	1.3121059443545598e-11	0.0772276107830582	0.233944668588953	0.0038984822569191	0.349504573278948	0.978166839323976	0.5574455265367226	0.9995181177976584	0.2423326187297693	0.9043247854659424	0.9979694575041655
PRKACA	3.2419766908033103	6.1252084379478005	-0.2977398294599939	-0.9133438430953822	0.0286537682472332	-0.0965969486294811	-2.29835355709212	4.49803521694789	-0.951668641091538	-1.94421219089373	0.0734345075469968	-0.269833250991167	-1.4499554904103602	8.0288962865603e-05	0.3481837994378899	0.0604356599567015	0.94190367639727	0.7889687914971751	0.156509393742689	0.7912100678882182	0.8842917156268134	0.9856266025903596	0.9701852122110468	0.831292306552798
ADGRL1	2.94011567057081	5.144752304618599	-0.139880862249254	-0.3260974626688869	0.1605095107146519	-0.106368912829905	-2.15033534312721	3.57769103820107	-0.4210533785026289	-0.652033679273718	0.392657681132191	-0.285110982351382	-1.28381368688608	0.0010957360461854	0.6764458703152529	0.518895484886674	0.6970972643143188	0.7773409137312	0.208148538568646	0.9220753417705616	0.9995181177976584	0.913850696025268	0.9701852122110468	0.8452729585472476
ACTN1	3.62399680574282	3.5919229713594003	0.284563671580966	0.9730750483041252	0.251378457859231	-0.3858121794537709	-0.8250547901603978	1.77220610579038	0.7799722789246859	2.09711831806883	0.5518665577904001	-1.03766502691736	-0.3641254941462949	0.093746753661374	0.4409753191762871	0.0442786732762327	0.5847622837892571	0.307171242821765	0.7194300868211422	0.8420200424952284	0.8425284075351702	0.8657563437589729	0.897317188549648	0.9592401157615228
ZFYVE26	2.57089428909351	1.10608731076788	-0.485862603452861	0.5792865943785029	0.0503932158683464	0.5584777992212	0.801850180938318	0.6818009111215821	-1.44833070865941	1.28787082267639	0.1251271551332519	1.60235708953333	0.435516314424029	0.510537070150534	0.1598181583362309	0.207283502870829	0.9014625259383848	0.118667518275505	0.6710958635444699	0.6688604661806408	0.9995181177976584	0.9743267030834056	0.7901544438245086	0.9541181288448884
EPN2	2.4280468245756603	4.2813109957302	-0.17108156193362	-0.5547763634809529	0.0342077692098804	-0.582245390975364	-1.32601746807967	2.38067251181901	-0.428714005377247	-0.9724898257435748	0.0675245167779692	-1.35505156828954	-0.643925610139908	0.0355644309508616	0.6716804409986329	0.338177598777247	0.946910294540285	0.184618213106362	0.530197222264266	0.9203875620644016	0.9995181177976584	0.9860094185827792	0.8383184230376497	0.927218488104634
PTPN18	6.35527543895049	5.63380814678949	0.370309509540072	-0.33063828464608	0.8074699484627672	0.361662166529712	0.501882975061988	4.50846235304134	1.71687492467904	-1.2325268448901998	3.00749949794364	1.72503503179664	0.367205348615979	0.0001250954450729	0.0955027353656741	0.227145464731744	0.0050715633967892	0.0944256006347386	0.7160383360348521	0.5859022933530375	0.9995181177976584	0.2522126035860259	0.7841361709456484	0.9585424411796136
LIMS2	1.44952371747394	2.66195386887202	-0.916544861823155	0.0304880492330417	-0.139608899153999	-0.111282896833133	-1.18449005340549	0.933406246511076	-1.96771817978786	0.0513046704879686	-0.2633030707928739	-0.250469283597362	-0.373471378893568	0.3634378517705079	0.0575582102438387	0.959413048119604	0.7939773405175758	0.803868490156614	0.7127625745014541	0.5160585866935292	0.9995181177976584	0.9452547388396606	0.9723108351399968	0.9582494715105204
ALDH3A2	4.28707558453094	5.84006379220863	0.0221380215114286	-0.849893914270419	-0.0786822870662103	0.0001647500489869	-1.04430166681779	5.564458347571	0.0930105385707577	-2.41552228693859	-0.266618986067601	0.0006203974804729	-0.856928774521718	3.4848037385189698e-06	0.926457583626643	0.0214114968800541	0.7914215418054351	0.999508729765572	0.397664703498385	0.984928767322426	0.8122168116788286	0.9452547388396606	0.999827833487861	0.9016125185056272
TFRC	4.014943156434049	4.45096064713255	-0.216577451866766	-0.4140253234349771	0.3328225479307219	-0.402348214644367	0.1943440196492249	2.65876492084144	-0.667324468189078	-1.0155223203121	0.796293617853699	-1.21004625494046	0.1038881670222109	0.0164493309857423	0.509294302117939	0.317689033631419	0.431638017679375	0.234959582453947	0.918275210024756	0.8715179213975045	0.9995181177976584	0.7965332015802675	0.8656258276104293	0.9847822618393688
SREBF1	3.743971108650201	6.06180443259301	-0.245739442104491	-0.182436794163097	0.877769947435407	-0.21958692690232	-2.56995016692512	2.96809618280981	-0.709239518887005	-0.451320725568984	2.07519862337854	-0.6612805271789239	-1.14377098697488	0.0069755843564056	0.483185039006745	0.6549697304710289	0.045994908323699	0.513329648192976	0.26273417791025	0.8582767120016498	0.9995181177976584	0.4456748013434283	0.9323894741068232	0.8549464786479364
AFF4	6.2359044809171	6.050070167684949	-0.0925107295269329	0.20017470653576	-0.0341085382791731	0.293230030912228	-0.0941471899037453	8.74762188318908	-0.5909398641431329	0.8811409841459571	-0.181779733159118	1.70278323865202	-0.117487117009794	4.1288334461963303e-10	0.558586807582105	0.3846143163395329	0.856867596292966	0.098011483019929	0.907186228787196	0.8848165853940614	0.9995181177976584	0.9635246701627618	0.7845302305424092	0.984217802865154
UBE2D1	5.028787296529799	3.64281099849256	0.263539867123627	0.0002013008642643	-0.601764302909116	-0.0054729172443862	1.65854175812428	3.22730350892684	1.06117417488766	0.000556822175244	-1.91741955294345	-0.0198590800923574	1.26720979315495	0.0028218546427988	0.2963157101723789	0.999559072735315	0.0638749676382623	0.984275379549534	0.213950340646276	0.7614587192529197	0.9998825546358764	0.4920561369965576	0.9977890909595892	0.8452729585472476
MPP5	2.31523590492546	0.0812536168753101	-0.8299800844737859	-0.650013256659365	-0.0499545683681534	-0.229434701988945	3.5549524608517404	0.0466639807647869	-2.51183569390421	-1.5431728984906798	-0.122524345755441	-0.6990660695010811	1.83353353580319	0.963671775851228	0.0172517179802484	0.133864399917098	0.9032289846539592	0.4898160996244199	0.0895938206490029	0.4166844481178717	0.947450572692502	0.9745890697497442	0.9267965680888176	0.7738878959899349
SMC1A	6.205898243620879	7.49840282114416	0.0850217246300929	0.115706318032089	0.0657106072746688	0.304995000043158	-1.837972468722	7.6607068612479905	0.393964116267392	0.381533133291527	0.245493504512542	1.31313684563766	-1.62930500157642	1.5260836963453302e-05	0.6968462708575861	0.7053686786047522	0.8087090651772891	0.198238046199127	0.128418273698519	0.9277726898275116	0.9995181177976584	0.949342831498732	0.8476330416316843	0.8163749874848235
HSD17B10	6.201387666272511	5.87259505976871	0.224589851770266	0.222192546757238	-0.369550987054537	-0.17872844320719	0.467504117889331	6.19673897093011	1.1139875110351298	0.80271971556888	-1.42945704417582	-0.8210296679402851	0.430098954215761	4.42746678421286e-05	0.274476947571674	0.4281827725051649	0.163860060410358	0.417523004870409	0.6732718159102871	0.7445585265268982	0.9995181177976584	0.6295750188151036	0.909720719514588	0.9541181288448884
MARK2	4.64410458903739	5.25917577024343	-0.0319766043702187	-0.0532818216231741	0.213280181008766	-0.117802253930212	-0.600155314308692	4.42440740787179	-0.125512295004109	-0.151962884048287	0.6573508000301079	-0.432443628644006	-0.441800322258122	0.0007396470497254	0.9010477060976758	0.8801873048113459	0.51785716859105	0.668247316743906	0.664837073120282	0.9804706950300028	0.9995181177976584	0.8346068840444786	0.9603293044250208	0.9541181288448884
HMMR	2.89166693524706	8.10618519711069	-1.57815960904436	-0.7202722848784592	1.4429439594455902	0.7904405492691641	-5.554418790653731	2.8192962404753703	-2.3631507339416404	-0.751707606421502	1.93290884279042	1.07242584207867	-1.68103922120796	0.0080763710902708	0.0241649715138486	0.457554955074299	0.061866578887552	0.291309096931469	0.102197873942485	0.4543066252063625	0.9995181177976584	0.4863627969452525	0.8883427610516864	0.7859583704225739
CHFR	4.92111749178765	2.70816243808236	0.157925528060126	-0.281240432796323	-0.298702292000557	0.178188424367132	2.66603511004514	2.4387039044422503	0.69701578530012	-0.9303848865233728	-1.05541275975441	0.7501756914287769	2.12277630792672	0.0498078495935396	0.495049789618923	0.360146394702246	0.31360865278916	0.458751239266829	0.0686798894260766	0.8630203280331429	0.9995181177976584	0.7333393815231241	0.920228444657418	0.7674800293168099
FCGR2B	3.32693656169598	-0.0228204442672626	-0.623437677341665	0.257350207314606	-0.541762244317581	0.2347440963666069	3.75903250929844	-0.0148904954494382	-1.96550217840976	0.5618352035947571	-1.3855345040823102	0.662809505299226	2.14983459523125	0.988209205564748	0.0578182897341797	0.5780246160781171	0.175182927620358	0.512055865883	0.0389927579871366	0.517268693396091	0.9995181177976584	0.6379776772133261	0.9323894741068232	0.7371432878854426
NFATC3	6.363126792138409	6.18964104209648	0.256997120976565	-0.1835708386683169	0.39477298548003	0.235744412455718	0.0102973936442023	5.77045328456325	1.34803431252574	-0.76902383671366	1.66599187989931	1.2495084147334	0.008714665564335	6.13158591291563e-06	0.186869617221013	0.447763067173149	0.1053203859549469	0.220699668436084	0.993108639252795	0.6915371278372661	0.9995181177976584	0.5589373340642524	0.8608638168309586	0.9985648293045576
TRNT1	4.56559346632017	4.58475832011929	0.16083884757573	-0.0366108232179176	-0.445623898371255	0.190034758651671	-0.1386792427995289	3.81082840386984	0.654693908681737	-0.111961644219782	-1.4162125194727702	0.7331304199630659	-0.101755459517238	0.002046182174842	0.517717584546068	0.911573296428904	0.167384507239409	0.46865553860287	0.920204703983593	0.8750289260944792	0.9995181177976584	0.6314107842342608	0.9227883874555456	0.9853033134787786
ACADVL	6.76473766287277	5.632177469456691	0.225104063101213	0.23719957507689	-0.149678274122646	0.0578981883607144	1.00437048316444	5.36394168726519	1.24444516171352	1.04362580639302	-0.6774475942215159	0.323244069444593	0.866637902383976	4.37449263267312e-05	0.2221706288399099	0.3052908912555599	0.502989110136069	0.748730034114947	0.395306413360142	0.7154658928029762	0.9995181177976584	0.8267310539890309	0.9668601459013366	0.900993143892568
[truncated: 11,485 more rows]
