# Supplementary material for: An integrated cell atlas of the lung in health and disease
Source: Nat Med. 2023 Jun 8;29(6):1563–77. doi: 10.1038/s41591-023-02327-2 (PMC10287567; doi:10.1038/s41591-023-02327-2)
Supplement: Supplementary file 4 — Results of modeling the effects of demographic variables on cell type-specific gene expression. [file 41591_2023_2327_MOESM4_ESM.zip › SuppT_X_covariate_modeling_gene_results/Monocyte-derived_Mph.csv]

	AveExpr	Coef.(Intercept)	Coef.sexfemale	Coef.age	Coef.smoking_status_num	Coef.BMI	Coef.anatomical_region_ccf_score	t.(Intercept)	t.sexfemale	t.age	t.smoking_status_num	t.BMI	t.anatomical_region_ccf_score	P.value.(Intercept)	P.value.sexfemale	P.value.age	P.value.smoking_status_num	P.value.BMI	P.value.anatomical_region_ccf_score	adj_P.value.sexfemale	adj_P.value.age	adj_P.value.smoking_status_num	adj_P.value.BMI	adj_P.value.anatomical_region_ccf_score
TSPAN6	0.1089149001493759	8.32323920896871	1.18609585098776	0.443080730133036	0.468354209082121	-0.487322857683981	-9.77652348999761	1.49165904146645	2.4209375121025403	0.559922029351878	0.8293910168981701	-1.02141692310614	-1.59342997102642	0.1446801607564669	0.0236327944471689	0.578324378036837	0.41135858923102	0.312850904771866	0.119784987025774	0.2130655253443672	0.8336950232207629	0.8632453120456357	0.8120286754622197	0.4151732297870316
DPM1	4.7741281794279	2.35080138442949	0.0048425382640918	-0.472260266052186	0.1690223946675429	-0.234242193233114	3.43829790895365	1.05328391352484	0.0335489996388011	-2.24984773679075	1.0573812804818	-1.80484386472828	1.44388983788834	0.29821449363526	0.973394426632116	0.0297586292586061	0.296354001516616	0.0781431880264845	0.155884145090401	0.9912889248407816	0.3418585390330042	0.8226738679814452	0.6092670807849156	0.4658942994180817
SCYL3	1.96793822250745	8.16161636342452	0.2228332846766249	0.0883182477363159	0.272936226401828	-0.0115701144926718	-6.97173682632853	2.12799490082889	0.7355464399240419	0.200055245419079	0.843409093606346	-0.0435984190287904	-1.67821811601404	0.0435281040473228	0.465826890421313	0.8423502530590691	0.4034665442334729	0.9654201958800908	0.1055712531228369	0.7447752859467213	0.9467432380361064	0.8608686402921324	0.9955729364160588	0.3971401491343744
C1orf112	1.20695129973199	6.23573548100149	-0.0588814628329955	0.3131718382219989	0.212493308039001	0.427488262515757	-5.9226374278053	2.09460927426136	-0.223774514580553	0.769571204262984	0.7276762593376701	1.78145518986986	-1.8209950862817	0.0418670110196991	0.8239455987987401	0.445575260543176	0.4705811581301889	0.0815878276334859	0.0752603656598372	0.9370442203300504	0.7630590922139329	0.8798924258637962	0.6160066319606505	0.352544865477699
FGR	7.3632920452412	11.5108422792982	0.0335983714145049	-0.2891122259986199	-0.0356516659384923	0.5908137082967979	-4.46689239404573	7.545043939656599	0.234671305672028	-1.34164524780925	-0.2318306028541869	4.550913220652769	-2.65845129835294	1.87023414280803e-07	0.8166782156380451	0.1864557780730669	0.8177325809536709	4.15385913603785e-05	0.0140335592872296	0.9335872876259738	0.5810931446525405	0.9691714865906104	0.0624184299107118	0.2225874297551359
CFH	1.4908681997951898	-5.08059296746855	0.1187687830358159	0.4529428148343599	-0.446820553106765	-1.36479914659137	7.42199141764342	-0.760799783701002	0.246563794232993	0.625465218328458	-0.858524775712949	-2.9676104998216	1.03461891622244	0.4518317188035	0.806492829656445	0.53484493835897	0.395216750286877	0.0047987377987988	0.307891495588006	0.9292591674887488	0.8110902985231004	0.8599176179460165	0.2928311798010961	0.6309379601744476
FUCA2	6.02861993603799	2.18470056283747	0.0123487055996187	-0.0786738746131914	-0.389295762261808	0.0608597192950483	4.1908974276279904	1.3267384914267	0.1076791074712509	-0.486775075605969	-3.33371245170854	0.618658767943125	2.36257943647038	0.197528886201106	0.9147393124116848	0.6288755521636129	0.0017507375804737	0.5393520421350589	0.0266324283567302	0.9715591634508048	0.8577351004341894	0.3831595656535662	0.8995442397064689	0.2605820507081651
GCLC	3.35223384496935	-4.47760265205646	0.77158385458737	-1.14141289195324	0.4485405444884739	-0.0267400869380779	8.403579632589981	-1.10568109755372	2.89222064026919	-3.01651611277282	1.60645945279458	-0.116637025690257	1.9423731348389897	0.2796083625511889	0.0058808260344183	0.0042371750686692	0.115173608790763	0.907676426247759	0.0637430657007083	0.1225062882963724	0.1986690517306775	0.7113586324440253	0.9838478373351496	0.3355111232067841
NFYA	2.7033410135365896	4.56499316555436	0.0436601633173052	-0.24601834246456	0.146548356103127	0.0421580196586116	-1.9438387895334	1.91148487165484	0.219960431168578	-0.79541839423517	0.657703570291722	0.226352034489554	-0.7496147267406629	0.0623234346097729	0.8268967860750671	0.430545938725393	0.514079114672361	0.821952668739603	0.4573879424717609	0.9384547560000592	0.7562538984519085	0.8935547853269874	0.9699236522250562	0.7436034190815357
STPG1	1.85543358193199	8.11435686956241	-0.0580974049328709	0.614698300031545	-0.1890680615567639	0.0146365692545407	-6.885684353741371	2.70217983348174	-0.212683661772131	1.51753654732763	-0.646880994280878	0.0605664249344106	-2.09935274148524	0.0106941898206664	0.832695170426739	0.136126520915195	0.521025065005126	0.951972721684438	0.0431709637815358	0.9407943172993954	0.5280198063611441	0.8957762247745076	0.9947726397470326	0.2997716366204415
NIPAL3	1.89267617508214	-4.78444905374394	0.463629728126843	0.588957044619564	-0.128676166098778	-0.303501687591085	6.572050907269549	-1.2514826106490802	1.7513993835426998	1.53935484381406	-0.4584041759197739	-1.2866815442533	1.60182149249774	0.2268909111325089	0.0866912247748194	0.130855586597418	0.648868339679713	0.204899800110388	0.12653404105036	0.3599295143228015	0.5210816266023017	0.9321676205728192	0.7526740383270031	0.4252038721719679
LAS1L	3.60107866635775	1.0413760166763	0.1594221122926269	0.309144625007604	0.170304668785227	0.042239105459541	2.20797453403833	0.461771203416741	0.925575240084744	1.19979298702923	0.916715032389062	0.271441892450805	0.910524948834998	0.646684757713725	0.362298249272405	0.236532160056072	0.3642456234977529	0.787317891721282	0.367880127111861	0.6730544330041317	0.6248929277699095	0.8509262793917497	0.9638069008113668	0.6789712563193614
ENPP4	4.40309706637764	-0.637708621845194	-0.10907182254969	-0.567505758076232	-0.4934936284939729	0.434735204181177	5.69753355810089	-0.1808436952358759	-0.4011863733979179	-1.48842047503579	-1.79825496458401	1.92254728679624	1.50410428341847	0.857678023081996	0.6901816708447429	0.1437320175568419	0.0788484654194317	0.0609751689339709	0.142708826953848	0.8742418064722917	0.5363771922648917	0.6791387529549552	0.5721490600661255	0.4480525691669864
SEMA3F	-0.459932733403847	16.6650375684349	0.4185149292005251	1.01756811527455	0.6665950781593659	0.931456308323612	-20.2147297789555	2.3820001523178	0.62413598619938	0.9777720201941468	0.902323853475409	1.5149439143543602	-2.60409204649729	0.0250092250348616	0.535977556219985	0.333414763437152	0.371700181833312	0.136795963218299	0.0147206534872251	0.7897366080565772	0.6978567893548114	0.8548896875979929	0.6913631756246235	0.2255909981643707
ANKIB1	3.76480863502734	6.903819776885361	0.181316710301804	0.0125166924985468	0.156128400322334	-0.0457401306999748	-3.40129045262256	3.54303859280118	1.0849115451082498	0.0481354812202607	0.8318818846069859	-0.290865910148964	-1.6009569333724198	0.0009348985289871	0.283739062852308	0.961821274921388	0.409868487456676	0.7724902844713899	0.116384316068919	0.6052317688365617	0.9860151342699932	0.8625744358876825	0.9595114698937024	0.411432610670653
CYP51A1	2.78663199790926	6.508249953555991	-1.07562462342598	1.34468264701591	0.380307133395995	-0.142784606983944	-4.95018532147055	1.24060120017011	-2.9114475258815897	2.84565514171344	1.1477279665128	-0.487413282066057	-0.8784339185158241	0.22515691082027	0.0056255193876659	0.0067252853633803	0.257345266595579	0.628416789139831	0.387247125413172	0.1198588226229613	0.2385114014730711	0.8048764745195266	0.9266088510024116	0.6950145547133679
KRIT1	3.6831601044686497	1.7892604394717802	-0.53351721195918	-0.472861023677396	-0.0466779467069967	-0.0120227834155335	2.5874496257975697	0.6168955625628979	-2.24997083079856	-1.4234749671297602	-0.196395303255023	-0.0602360295762189	0.8286617527277391	0.541606972894413	0.029555575695111	0.161500188372796	0.8451873847865901	0.9522368129607592	0.413342657779064	0.2336483856616148	0.554822574235382	0.9727450979891378	0.9947726397470326	0.7167449280540931
RAD52	0.9392352872274068	2.7950504210583103	0.20094827399742	0.0014199050742769	0.0856574953302436	0.318495377363867	-2.58313168893712	0.691796357936729	0.627594795425152	0.0030305468623418	0.252120071897887	1.14422810799586	-0.59006319123701	0.49920403680288	0.533541074692996	0.9975955342656808	0.8020998593927451	0.258628798373702	0.563256317101655	0.7883691437323092	0.9989919772608244	0.9663000779879286	0.7843090322622943	0.8069156301274696
BAD	4.64758444087173	3.41040425449136	0.161586288245427	0.0917469598800712	0.0289606051183267	-0.477620884572535	1.52129316930767	1.8491311298704296	1.07701433733115	0.420918399019262	0.183215632219393	-3.5175188928822005	0.762496295831328	0.0760551684398456	0.28780990176585	0.675819140305098	0.8554586543146899	0.001009674291977	0.4526212672195399	0.6097727347241599	0.8763359323180502	0.9750591936179768	0.1887712298137536	0.7413054746854942
LAP3	7.178178115972179	4.8461501164174	-0.132089975513523	0.0681562134831133	-0.351526990904354	0.172140199038204	2.64186828617489	2.19897239838588	-0.7247437128106948	0.262708468895225	-1.8788843245540905	1.07884746676509	1.1030582806105802	0.0387779933084885	0.4723613048325589	0.793988915561052	0.0667727753820278	0.2864801111615029	0.281459937352959	0.7498215865221198	0.9286220889492972	0.6634937393926759	0.7995895956784296	0.6087529136805431
CD99	8.52437242019957	7.84063006578164	-0.141526844244315	0.28283381912231	-0.361165939810425	-0.126908854660558	0.78158626313315	5.23409811662834	-1.1060217135592	1.52599873093169	-2.72604150347377	-1.11162479598072	0.478175100156797	2.1018648241663897e-05	0.274658247142769	0.134029189282907	0.0091018575090796	0.272224520701266	0.63652880869866	0.5972027157979064	0.5252362487164315	0.512456374717258	0.793298054126191	0.8456170611548536
HS3ST1	3.7867958574991696	10.7563229225465	0.424884162561009	1.3346889953215302	0.0205986949921712	0.856027052788886	-9.00002589161527	1.88918864785594	0.869425487061246	1.82105423781474	0.0386673150007604	1.95027623268772	-1.45123007273502	0.081302796648609	0.39241764672259	0.0752545877303064	0.969341005621265	0.057488121746951	0.168669883697208	0.6942255048835481	0.4390608949671147	0.9947600729417688	0.5634664724568453	0.4833730950546505
MAD1L1	5.0467043346203	4.60474079792533	0.0382081990414672	-0.356188046123461	-0.168245678671596	0.164281541778169	0.7369684378628871	1.97728980434753	0.202715349015092	-1.3228073966370302	-0.858934144822663	1.01711374166053	0.291850375717538	0.0734332831973226	0.8402790749912621	0.1929943075241389	0.394994581926432	0.314811556937013	0.775451066526777	0.94454036710088	0.5851643741412015	0.8599176179460165	0.8129551894176283	0.9136692476553336
LASP1	5.8411515997648005	5.26954122194162	0.149771182449873	-0.346328512217741	-0.0390578119623943	-0.165849621252475	0.97242305277398	2.66635833702082	0.9902132366719242	-1.59269643640016	-0.243591074983054	-1.24593046823849	0.4541512357592059	0.0142863716533189	0.327397417634187	0.11837473999459	0.8086629465069001	0.219347202451083	0.654082253808134	0.644178283673158	0.5035639892204444	0.968088176057874	0.7559137683495738	0.852568968220924
SNX11	3.22588150586431	6.07220654087426	-0.1220897401950099	0.398554975731452	-0.372919958439245	-0.0385374445145487	-2.93954232642649	2.78611096987459	-0.6311737857277641	1.33568766529496	-1.74004070124837	-0.2124165773543539	-1.2353918358061	0.0077815147495793	0.5311199641335109	0.188367974496185	0.0886876022239229	0.832741331217996	0.223095713679303	0.7876054005641705	0.5819076732988347	0.7011933979553211	0.972159857245361	0.5504351298726121
TMEM176A	5.51733669443745	-3.14535914751343	-0.594278497805105	-0.6892004997868261	-0.455586541243698	-0.563463738603934	10.4874831723648	-0.5583407106944039	-1.32098159744992	-1.03117877071116	-0.955494476886052	-1.35916178111809	1.72776764164968	0.5793794252714101	0.193185743998381	0.307967554395458	0.344432762048772	0.180868353748648	0.0908879344505921	0.5097881391996797	0.6824104757174615	0.8459672826598921	0.7345281855396928	0.3768185059594731
M6PR	7.557684326891541	8.09348062957148	0.163805536346158	-0.2152600002487089	-0.226427867745853	0.1720463082462399	-0.4593685849377929	5.98617764299228	1.33732944172109	-1.14490001391746	-1.68095330616782	1.4956456606779998	-0.309052282593225	3.27342595626284e-07	0.187835855406685	0.258303540809726	0.099701262136658	0.1417267584308719	0.758708168056319	0.5041200232043401	0.642088426107873	0.705376269756558	0.6997232168350287	0.9057385321748236
ICA1	2.2238506827339	-4.858737482069009	-0.0511267928345614	-0.3459280749036669	-0.151494045168371	-0.102370193248432	7.71920869203716	-1.30296643131972	-0.194007543783632	-0.9350132495534972	-0.5636163817954749	-0.458426196842787	1.93281883870038	0.202845816321178	0.847044867337019	0.354853146335208	0.57581730611983	0.6488948280932211	0.0631021929087878	0.9471628349850324	0.7107955227542637	0.9118356686875968	0.9282382271628914	0.3340953979953059
ALS2	2.02235463271059	2.66631735114179	-0.116082614527179	-0.228062655317049	-0.163061751549339	0.0162830820229339	-0.439343313359305	0.8947222340764491	-0.461766499011935	-0.620348677276418	-0.6135601671268089	0.0739091991894135	-0.136049145801075	0.3776119160672849	0.646638476857521	0.538157892731821	0.542622532116254	0.941410547672034	0.8926223394463358	0.8513134141675858	0.8129252581727188	0.9040888061560444	0.9920217604087314	0.9625933392415836
CASP10	3.11734978066328	1.03141673380234	-0.487650862907057	0.546748714562819	0.170064196876956	-0.337159713870503	2.047624598373	0.307437060232311	-1.90244399937087	1.5014024433097402	0.646419774485843	-1.51561228812064	0.568171028059082	0.760503816854908	0.0636341089618874	0.140237368760158	0.521295400655386	0.136672739018586	0.5738988636126321	0.3177006611403429	0.5320899600397294	0.8957762247745076	0.6913631756246235	0.813245410047763
CFLAR	6.68955728653991	7.21483424823197	-0.485807053013551	0.0574460967405104	0.383642493351977	-0.32646910226065	-0.221607743351114	2.31856958275994	-2.34375180014273	0.1961844387309179	1.76194012424191	-1.78998707168028	-0.0661416196494834	0.0266901622940875	0.0237449487815549	0.8453942827604541	0.0851984242334511	0.0804043866541105	0.947642146648876	0.2138189036277643	0.9477253826052138	0.6956436224159807	0.614317133676712	0.9805181826141482
TFPI	3.88755877992916	-10.1683910862408	-0.0471443018020102	-1.40438500723151	0.0426919904699932	-0.002559777818721	15.3492708770142	-1.16946227088265	-0.086933509048714	-1.7815272503598505	0.0747985096729354	-0.0053516690503351	1.6659652275236698	0.249097718499632	0.931268665318086	0.0815921013416757	0.9407191165293672	0.9957537646069192	0.103582876423259	0.9768393407362504	0.4487445548659871	0.988918739522754	0.9995055929143144	0.3940206212265221
NDUFAF7	2.6727878782371604	2.726355222965529	0.2369448273967889	0.115090942135267	0.247767918666815	0.0827741808498658	-0.4756708479844329	0.924440700078752	1.06574836274123	0.363717433821419	1.07256637595192	0.4377740432258379	-0.149779229208245	0.364803129255807	0.292230332187522	0.7178038941764058	0.289193619422811	0.66369109604418	0.8822198736035021	0.6148388069389177	0.8960388050596729	0.8196833363098321	0.932719622884422	0.9593836447206324
RBM5	4.76496729712532	5.719216890466419	-0.242191538599332	0.0695417588713586	0.141267564641144	0.0798844862691804	-1.05098887095728	3.4096916254141	-1.74069059347689	0.33074762319988	0.934011637992367	0.6317162824344	-0.578395201033306	0.001382348057049	0.0885723361062893	0.742370267897996	0.355282875154746	0.5307685584189721	0.565880975622577	0.3633506393696569	0.9059245737960254	0.8469248966085411	0.8979494455100321	0.8074180597050508
SLC7A2	-0.254585854203009	7.97983757864143	0.976459118544984	0.325827444390901	0.819407616529935	0.0184326658544732	-9.92340072716036	1.35083836658122	1.96339765413582	0.4250003689021789	1.4900651926225	0.0397694108545699	-1.53389108091995	0.192568373603583	0.0560241692773758	0.6728633485538029	0.143214527014515	0.968452912398046	0.140428372828769	0.2987356505817147	0.8757141088936784	0.7365659640345414	0.995726118499375	0.4452802994275807
ARF5	6.7394793949088605	6.492532234441941	-0.1317312142839649	0.257903887145301	-0.0130808067284281	-0.335817576902507	0.133198462333211	2.9230873462654303	-0.882233788619588	1.23936481852643	-0.0875664125918947	-2.62180436637157	0.0557191089026601	0.0065793868984983	0.3824750842626789	0.2219192488273349	0.930626188278149	0.0119958083927516	0.9559264222123992	0.6877573896001562	0.6093333707999276	0.9873298267893512	0.3793504442583472	0.9837478668660282
SARM1	1.16714416722229	1.75327158779078	0.285705310049338	0.120414385068145	0.199749312216695	-0.0838367237538085	-1.05711477759241	0.3908636198013689	0.8932777906148329	0.261670040536018	0.5997564647113119	-0.30111760384926	-0.218387101967601	0.70175443073459	0.376463082561197	0.794794785183018	0.551691516137087	0.7647444362817649	0.8301799991198281	0.6840291676019244	0.9289361067950704	0.9044886557998916	0.9574912381670722	0.9376984025702514
POLDIP2	5.15921472613536	4.83370827327736	0.2256881529057889	0.215051725934022	-0.195291173606227	0.0090149487166777	0.25149684665322	3.5931311271108504	2.0201693965659	1.25627837678949	-1.587753696482	0.0869844913704271	0.1721734508248719	0.0008057508872341	0.0493426644745259	0.215498015014577	0.119344548207939	0.931069755274136	0.8640731695353641	0.2837258426060883	0.6039226450110193	0.7160194173871415	0.989901165677716	0.9504995511318998
PLXND1	4.99585626100407	6.2670722799956105	0.132546924969366	-0.0085326399788135	0.0374183724489649	-0.0583857382669663	-1.4424162878885	2.2655052227732004	0.55533366564966	-0.0243366967869589	0.147282054206424	-0.2767026471806459	-0.4788870062116249	0.0307527966858199	0.5815185464524539	0.980691658604072	0.883569887418192	0.7832763289639171	0.63534654658017	0.8165238492175564	0.9927426615717856	0.9782635308679528	0.9626134675241956	0.8453765943598971
AK2	5.586416751519151	3.2224131400566	0.1619630681124809	-0.08300557931706	0.148098283164829	0.114879177614916	2.39518444986985	2.0506427592546	1.3496260967319098	-0.482954421742073	1.17594257123723	1.1056015591468602	1.41087544824132	0.0502441919029673	0.183907777497416	0.6315017165986391	0.245818951429222	0.274856242572519	0.16955603011255	0.5000379254733415	0.8583352489087073	0.7991715725400909	0.795360916439628	0.4836737280601029
CD38	2.33438650009838	-6.915112616180379	-0.233385667936576	0.0875181468641019	-0.217501839093791	0.44961502349558	9.91277554566291	-1.1841677077375	-0.551963964371432	0.143006522978858	-0.478050809462442	1.2405266872256202	1.5818936551777	0.244081246801038	0.583798116465678	0.886951213275135	0.634986713519436	0.221442946145198	0.122254155355377	0.817450764338717	0.960965541249996	0.9270852610194829	0.7575407090068242	0.4192011466415345
FKBP4	5.752514855951429	7.888735056242191	-0.465577534995381	0.6920653254106299	0.392245573623349	0.1305557096562619	-2.85470619777937	1.8410344394888896	-1.93528797395865	2.03134929695236	1.55856786044475	0.62373651062792	-0.6234060526616	0.0736667459636668	0.0597235730637256	0.0486760910019641	0.126690747163597	0.536154549971688	0.536708307653526	0.3084549317383093	0.3890470192183894	0.717149519956128	0.8991691211452318	0.7910682371066897
KDM1A	3.51121717688184	3.41803271736045	-0.514451015841745	0.3884569504845789	0.258176992442011	0.184603596704483	-0.213142740772666	1.2264646381801498	-2.47818504769372	1.33455632364092	1.22700460565544	1.05524334660662	-0.0710806672654446	0.229628657637292	0.0170683239621846	0.188854731756629	0.226253261922779	0.297095885919357	0.943805216058359	0.1884096633949931	0.5822923568097094	0.7885234644849798	0.8061312667451772	0.979327703944281
RBM6	4.78782792563017	0.3937798875100939	-0.508469468128428	0.2356912294633739	-0.0834041067736592	0.1841983919939239	4.567594558931019	0.15518634864028	-2.55156131312784	0.794166743833607	-0.392840695473903	1.02631074843989	1.6729004405536398	0.8773684193978991	0.0141920854322619	0.4312666585850259	0.6962919619153571	0.3102305447938689	0.101286160423704	0.1739926408281497	0.7562538984519085	0.9454237597022432	0.809599132592156	0.3894416675779464
CAMKK1	2.4570301447144702	4.45478046180063	0.360203907305611	0.439674698455667	0.3482521003317789	0.0743854758500848	-2.95036723424662	1.21901947518691	1.2747220658625602	1.09308332842115	1.1938620334367902	0.3076450097322719	-0.747242330696059	0.233472744706637	0.208950677031033	0.280217436485531	0.2387974991868589	0.759786772503994	0.461323025698884	0.5293487934202508	0.6601602966807605	0.7988411118994438	0.956106763078883	0.7462695755330098
RECQL	5.195973598931911	6.970398641254441	-0.159668933221646	0.0201215312736427	-0.0820367258091808	-0.0789903168084005	-1.7816882053934802	4.26901508827854	-1.27383773778957	0.112804969471498	-0.633739337931418	-0.72960055921609	-1.00816738492908	0.0002488104853496	0.2093421279816569	0.910700566340025	0.529512937922048	0.4694942716806329	0.322678311518896	0.5299814164220791	0.9694219892354818	0.8981447034067622	0.8760692616269392	0.6415392137961089
VPS50	2.87277141688765	-0.2073669868615139	-0.0292626545684264	-0.161155786369362	0.0366592542128923	-0.424741746444612	3.47792396148273	-0.0649379753078978	-0.1263396048947	-0.492724662604235	0.154448479881931	-2.1081596421020503	1.0149958710698102	0.948704829419341	0.9000260082191149	0.624625474385776	0.8779470411338679	0.0407256850019688	0.319163433829762	0.9663972619456588	0.8561696499622481	0.9778198353070994	0.5210727720910584	0.6390109183828986
HSPB6	-0.0825665428733283	13.1233334314481	-0.268693138887812	2.09834036252338	1.75393525146484	0.128065608089653	-16.374666655513302	1.5156192624952298	-0.417487017288881	2.19085039742403	2.62313812793746	0.222429193985398	-1.7348507792873302	0.14492454007292	0.6783231483173799	0.0337767630490548	0.0119301382535355	0.8250005507220041	0.0969342533906531	0.8683395523265193	0.3488246376688479	0.5294843934497001	0.9703942463942288	0.3850188485242005
ARHGAP33	0.208400131858159	8.37640126504653	0.277486872587896	1.4547607839663703	0.5568266033038349	0.0680059959045013	-10.2724673742876	2.02132272717926	0.845865667846096	2.9711275404087	1.5752234789559	0.23081583611838	-2.27469547583277	0.0621627531157081	0.402103421877052	0.0047742112799767	0.1222358143879089	0.818515649054275	0.0375974718697755	0.7005448846494566	0.208794965247402	0.7165960235947832	0.96979413085564	0.289746790018326
NDUFAB1	7.22056212161376	4.9746927527787	0.432656616453431	-0.207968895906034	-0.438160840555058	-0.262084919710458	2.74194643161392	3.8258933793396097	3.7619447953734895	-1.17494319569071	-3.44026569650974	-2.4029065807887204	1.92258428261729	0.0003991337525638	0.00048499676592	0.246197249387457	0.0012645569033138	0.0204503471369131	0.0608757322615896	0.0486594576797102	0.6315796357314835	0.3831595656535662	0.4172930997637233	0.3304839370282772
PDK4	6.14505965934092	-9.42416766665232	-0.3150584650936689	-0.648409712853657	-0.5491552952655571	-0.20897305356063	17.0759365252128	-1.06854535151374	-0.5638420151977679	-0.8743824283050581	-1.04223793950732	-0.453330476449776	1.82302135428466	0.2927640732496719	0.575685801635589	0.386671683912677	0.302925208731669	0.652549605464032	0.0772039772809107	0.8133210477954294	0.7316052041605842	0.8266554620452072	0.9295777916565884	0.3556401572356524
SLC22A16	1.70821120772248	2.8342832295783698	0.152823772469164	0.979949784388487	-0.0763811254368968	0.7635461879929591	-2.7529507183334907	0.4615497002982821	0.4799817347161289	2.27885022703673	-0.252813852923001	3.00147858548602	-0.418170770474067	0.6495226473037939	0.633676183860705	0.0278009804968491	0.8016371402574579	0.0044767910959042	0.680290707117241	0.8463917379893342	0.3387311265897661	0.9662943370143032	0.2907257889631223	0.867328272179118
ZMYND10	0.502577510544242	7.31453931505607	0.235117704625321	0.834397803539269	-0.872697858052131	-0.1264411320925769	-7.65037822725405	1.33142092751139	0.482370914414973	1.07425208660456	-1.5791955654520902	-0.273127189066253	-1.27085874825876	0.189756248625558	0.631880637735579	0.28843636044772	0.121295690239929	0.7860050448573158	0.2103095615917	0.8454279182942174	0.6657627535828006	0.7165960235947832	0.9636292996664648	0.5356948420856705
SLC25A13	4.53345344625755	5.11704586848784	0.0107060675102603	-0.199694477775298	-0.123235090403676	0.174908149020854	-0.607584392780791	1.66475285119358	0.0479558575943422	-0.639244896543489	-0.5447586137272	0.930867221158072	-0.183688647178737	0.109163793249109	0.961965900175364	0.526003673738253	0.5886414590135799	0.357016695133354	0.855795823437822	0.988059605062692	0.8077450665403542	0.91331201370703	0.8342052835247141	0.9478189780480994
ST7	2.22965434218766	1.9206574096994495	0.1664509690766	-0.6155266356011689	-0.020412815869145	-0.202449387124151	0.8979195716935692	0.5860725262722729	0.6228301077844051	-1.50117044296401	-0.0695063757074569	-0.820774422956063	0.253440572754004	0.5616682186651639	0.541909602010188	0.140337927547759	0.9449134865459692	0.416162851461239	0.801441885031903	0.7931639022669911	0.5320899600397294	0.9898322419888568	0.8614846076997297	0.9248684840886748
CDC27	4.32469680947879	4.992028688360481	0.0236592625982921	-0.170914850407392	-0.118461910334816	-0.128932134815548	-0.415451687847135	2.41997228352982	0.1327681578775219	-0.6598012178346601	-0.633630703260987	-0.8093432480534251	-0.185339472609392	0.0223585426658635	0.8950087478949591	0.512744751529641	0.5295452697986429	0.422587039197239	0.854280217690327	0.9653534631982128	0.8017082150229632	0.8981447034067622	0.8620945458946349	0.9471808166044642
HCCS	4.33307291107013	1.83293573357706	0.1127717943414709	-0.113766068932167	-0.298856715217481	-0.0732271349320413	2.90192594202671	0.970431200831551	0.7360951191508409	-0.484258549507457	-1.77864387058757	-0.511679746804035	1.42081597973364	0.3370189754283269	0.4654927591716479	0.6305510153596869	0.0820542272173836	0.611377068000909	0.162262884013679	0.7445594266848826	0.8581102568231991	0.688677499092755	0.9212539599123106	0.4751196535173466
DVL2	2.9268012742297898	-0.7151358739991891	-0.283179897102028	0.483376619777166	0.194684708342688	0.168490903233642	3.37878800827464	-0.243904822224663	-1.23907250634316	1.46419927791057	0.8200010778706701	0.846598351541568	1.07239447690973	0.808606693742287	0.222689067969593	0.150095695376389	0.4165697501704339	0.4016997528774009	0.290276136029488	0.5445100573218753	0.5434474257430768	0.8653572249563215	0.8561161589893539	0.6150129721549065
UPF1	3.63106723029204	3.18269143028831	-0.500071267042686	0.3461919043473039	0.25862111108771	0.1396179238585859	0.109944529230213	1.0278839687263	-2.0469062720229	0.9842546843725792	1.02202083164213	0.6573255989000749	0.0330109930311578	0.310565611642103	0.047188606070472	0.3302559886325769	0.3122636157953449	0.514319825618827	0.973840660427158	0.2800793575381149	0.6953739204262189	0.8304569835695521	0.8937643813020333	0.990425435170886
SKAP2	6.571404459273009	6.84758369221738	-0.103535574064593	0.178627699084986	0.208316972142964	0.0027871851592217	-0.422112138081253	4.48076556426519	-0.825339343475626	0.985547474164573	1.5826267147965902	0.0251749965893025	-0.254179825172203	0.0001376692214394	0.413535314648493	0.329652661758389	0.1205134533113399	0.980027654937724	0.8013204664897678	0.7086239407561034	0.6949456863998831	0.7165960235947832	0.996820210778888	0.9248669046444524
SLC25A5	8.796315283483779	2.24610936696934	0.2285374015044189	-0.622567101592763	-0.365781935652655	-0.0621995463845091	7.28450859322373	1.14733170060432	1.607747375347	-3.08317163497231	-2.51499972455786	-0.500422199632081	3.44318129726613	0.266564749731426	0.114965630002683	0.0035472224959628	0.0156141116605982	0.619276380757461	0.0028206484674108	0.4064323304551206	0.1855320733010851	0.5408266186981805	0.9239136975631737	0.1448840571634423
CCDC109B	6.44242377613533	9.9886122068546	0.0909101228670702	0.329835509703682	0.0560506991858405	-0.0396824194361627	-3.9445865681884	5.5518292511268905	0.564444152378871	1.33773485984704	0.3145741674040689	-0.263711744691464	-1.99714751108342	1.43733558241131e-06	0.575254762578498	0.1877046313100689	0.754538938755707	0.7932059434790641	0.0518777927962401	0.8131032636381786	0.5819076732988347	0.9562808959252108	0.9667349832172384	0.3174333318535264
POLR2J	6.666115038279281	8.67341472036424	0.4951719489725371	0.114069962504893	0.190619578721244	-0.0063206109323451	-2.42345748393631	4.83845055637189	3.255218167622	0.512426868959399	1.1756349916533502	-0.0465731272317816	-1.2385269715236	8.09882728223361e-05	0.0021609633016334	0.6108695320773969	0.245923447438408	0.963060695705721	0.228012603685611	0.0833029074807493	0.8496053965618059	0.7991715725400909	0.9953367283603296	0.5551988640808043
DHX33	2.86341196228364	2.89676397507023	-0.162061277836505	0.341432034663701	-0.133940213200481	-0.300486684679064	-0.0663994469980594	0.926878841430807	-0.66105995778992	0.9665641048287992	-0.5236087993235491	-1.38476404012691	-0.0196926788965521	0.361984530113865	0.5119462183568351	0.338960997836518	0.603120026175496	0.173030203600525	0.984427625367434	0.7740780012093795	0.7023884240289276	0.9173483994053132	0.729098238029947	0.994423067822634
LIG3	2.7309703793678906	1.4464837710161498	0.101554264001528	-0.2251511946399489	0.1092635265157089	0.3393536006794619	1.0917363349798102	0.484102814782664	0.4244680319725639	-0.655948724773647	0.4406886544605249	1.6575850945765	0.3392149206466929	0.631487233951285	0.6733152698109561	0.5152031773780901	0.661559145139322	0.104381214129569	0.736571161351513	0.8649046801210131	0.802950409115707	0.9343663960197204	0.6491853185105021	0.894954903357805
RPAP3	3.81228052094373	-3.5828643436524	0.14920985333366	-0.1884050846510769	0.195951696111025	0.0530071299651638	7.554396836291679	-1.42380391934186	0.873810801539679	-0.776904846709815	1.11045105394399	0.3616284951874821	2.8124892587282204	0.1635283919126419	0.386861047057296	0.441308913010126	0.272703705196451	0.719338006157141	0.0080977979201469	0.6907342343125196	0.7608736216609788	0.8118034358761644	0.9455480228510816	0.1919304359945455
ACSM3	1.39647210070319	-1.3244266501200102	0.0629016503688919	-0.0181938975512316	-0.0811837076471106	-0.4182905515433679	3.02255658643845	-0.293206293978863	0.1749456124807979	-0.0343142319919442	-0.212320499307118	-1.31162868456596	0.6194699963174859	0.77126810251438	0.8619627614685109	0.972778338676878	0.8328254512116892	0.1963022417030699	0.5399754442727139	0.9519037443204316	0.9903497272226562	0.97058063179396	0.7474553708979312	0.7929713028951382
AC004381.6	0.273573953530715	8.822118646501211	-0.0241424930643185	0.6707616190698721	1.0732518773778	-0.1524986297145679	-10.2002257171939	1.3936391380634	-0.0544473845831793	1.02491050355861	2.29059710358915	-0.388154297440954	-1.48534224030869	0.1816520471564489	0.9568218980356972	0.310994095957608	0.0268072273168787	0.699769418397021	0.155190673854346	0.9860934837801256	0.6850572449540417	0.5669178840511362	0.9397908944028234	0.4649813519309802
CIAPIN1	4.06045632012513	2.1102530338576897	0.261356907469143	0.276367273467363	-0.1653297857522239	0.0961040874005192	1.75079174418994	0.9821404936321528	1.54007205063431	1.12652757365332	-0.929522533968105	0.644918018231412	0.755406127793155	0.334263387065355	0.1306809900613049	0.265932838092089	0.357591578992636	0.52226900010709	0.456096238967806	0.4281452931073736	0.6498872606052373	0.8476083462206413	0.8970282762809899	0.7431482359111538
SPPL2B	2.8708528133709	1.5945619646102198	0.167994528428988	0.611188962523144	0.332472215286645	0.1405487207703259	0.559139465378343	0.524538825020044	0.736116671964405	1.84978492464026	1.38897201485428	0.7060417373918519	0.1713157248895799	0.6031993344813199	0.465652949961633	0.0709181726044505	0.171716644261279	0.483805498418669	0.864960336309143	0.7446563853925099	0.4290876428037976	0.7552748294631448	0.8818277894038549	0.9510889537863378
FAM214B	4.5237758838680895	10.3736919353571	-0.131667636139674	0.295505492055508	-0.0898326164797921	0.133285464571517	-6.310869367670111	5.33538777533433	-0.7295460777286109	1.0613311271514498	-0.448777925477105	0.793269713545	-2.9544806086540496	2.9888403451073e-06	0.469448296217257	0.29420252917703	0.6557456118847671	0.431783627154747	0.0049676092620055	0.7478010735728222	0.6716460327460045	0.932578689798827	0.8639021203114149	0.1703718052749527
COPZ2	0.5462091529345179	3.63895913482676	0.9539300795397272	1.13939523065755	0.292210351422984	-0.4832941122501749	-4.4458361422031	0.7276361554968721	2.35215778457241	1.75703878958959	0.6254240857880121	-1.2236437374953502	-0.815525758192364	0.470605472814858	0.0230999065042881	0.0857136000678689	0.5348518520844779	0.227455351150671	0.4190671531096009	0.211109988177915	0.4536950887004315	0.9015764855528842	0.761339807115044	0.7206374997425343
PRKAR2B	2.62305247347878	-0.287261773844776	-0.287983269341209	0.0082326485860469	0.373996849687892	-0.3271078777414439	3.5004264727303203	-0.0671939810837665	-0.925937944095645	0.017850441518759	1.09688863653666	-1.18446769009223	0.760229073656107	0.946887568838259	0.359472261975002	0.9858382844006	0.278536241663733	0.242580888882845	0.453149872900318	0.6707368540868395	0.9944819059674764	0.8165880450929742	0.7718763052771299	0.7413054746854942
MSL3	5.07389678674445	6.061197335014991	-0.305192440594839	-0.0130265390354216	-0.0949064663562007	0.104190236740423	-0.9074793260828008	3.55658396182581	-2.06755729843708	-0.0579295194545358	-0.587993853912553	0.7668168789480341	-0.489030258161111	0.0008981438136278	0.0444606800999674	0.95406124720981	0.5594759017029319	0.447194843288918	0.627195410910203	0.2732350253736186	0.9832464168732952	0.9071213956922448	0.8714909799442797	0.8416646722964362
CREBBP	4.4815700742349405	4.08044438123102	-0.370296007335614	-0.246319807131064	0.4903791372676739	0.198119825913996	0.4274519637991529	1.78352569408225	-2.0264075832078303	-0.947627522336033	2.5957532637969	1.27476243517159	0.1732292551724759	0.0844990252693454	0.0487172771907384	0.348388189079633	0.0127058126119415	0.2089895749803349	0.8636096221116001	0.2825955960727672	0.707964978795364	0.5339024387574063	0.7534150430608502	0.9503391052032962
BZRAP1	0.6963068140589489	10.4951720642624	-0.0191748732383309	1.65145514044357	0.475279057095245	0.0589566637462355	-12.047719397161	2.08263743854727	-0.0427830893379608	2.48415149738607	0.9941567013637768	0.1479087382232869	-2.18582376411625	0.0488132929761759	0.966081009419657	0.0167776730307995	0.325481181131716	0.8830756498960569	0.0389748607198848	0.9891236190689252	0.2840135484124111	0.8364388918907534	0.9812249151354756	0.2911823135800784
MPO	1.06068701153975	1.21863898884152	0.0045158824806576	0.200098914941684	0.506384980884283	0.252164556581284	-0.941749119155988	0.315813135248097	0.014378826912813	0.430590891911618	1.52123204611647	0.905041976140006	-0.225338152174999	0.7542117309246931	0.988601819390422	0.668821769873356	0.1352454765068849	0.370266090330039	0.8231459083812509	0.9959955627199352	0.874735729891809	0.7286983400985153	0.8384853304706157	0.935065153595506
GCFC2	3.07741689798812	6.09038111012059	0.58440452728391	0.10613918945138	0.317945371893318	0.1794993319972619	-3.76853893568396	2.26908668958679	2.82321381234085	0.3512502264093	1.4365662088993305	0.9918366504950492	-1.29987080597908	0.0332501921464436	0.0070580339996492	0.727057159868655	0.157758574656504	0.32664111512083	0.206572059649264	0.131677471183042	0.8998381284047859	0.7448326642615852	0.8198060103005351	0.5317576687453985
WDR54	2.0155431910983204	2.14481171245294	0.130629875957833	1.35122200699424	0.2019225156975839	-0.54175475294826	-1.01780508832899	0.4033200889506459	0.318747962082343	2.23641168594877	0.462847477638664	-1.44063532452692	-0.1776407264913969	0.688939081255167	0.7516414463381659	0.0303792081324586	0.645717852719151	0.156634665548965	0.8599368927269209	0.9049586342171736	0.344121136057974	0.9315021904433266	0.7179008828808108	0.94923070882041
CROT	2.0457883956637	3.88518610743715	0.45916566522879	0.243959328161794	0.1470186972926969	-0.125144260769407	-2.4343176358944	1.0759653097638802	1.67143845950775	0.618293300658921	0.5127099017017179	-0.516804289073447	-0.624566392890205	0.291999973518769	0.10157657585439	0.539526283296494	0.6106634614876899	0.607849247397691	0.537700184889828	0.3832969052319392	0.8133445032214435	0.920572665551859	0.919830149061844	0.7916295688022793
ABCB4	-0.366699645126132	14.5852006063773	1.15873830722481	1.13690215323819	0.975163815819148	0.613791536917875	-18.406463740221803	2.33415153358527	1.92622277873469	1.1701553373530502	1.41488503388253	1.07319601339847	-2.6440936597095	0.0241116343769993	0.0604074702078956	0.2480985649040069	0.1639851507345679	0.288904673304257	0.0112358151398863	0.3096348635707657	0.6329200469502357	0.7482385294499492	0.8004436421146848	0.2103305219615512
KMT2E	6.31447561223666	6.034013909873071	-0.468184902961946	0.0401543464094068	0.0018761240276378	0.003298954893569	0.5048578843234279	3.70214983271552	-3.61855714324041	0.219607767444563	0.0141430190211849	0.0296201963206538	0.286201949414206	0.0014237720994833	0.0007514566577983	0.8271980407975671	0.988779164019564	0.97650519073584	0.777573287572114	0.0538035276666783	0.942600293297497	0.9968690605546416	0.996820210778888	0.9144064909495928
RHBDD2	6.00118849872668	1.64130889266936	0.0743146870845052	-0.1132356463817959	-0.0693870091464537	0.126535697254124	4.64042519547044	0.5170598478523319	0.3569302164090029	-0.3893093454066121	-0.324401722355977	0.71088993447339	1.36595478207557	0.609817870654103	0.7230113419270459	0.6991848655445029	0.7473312608531479	0.481265306688231	0.1842072751274659	0.8912012153938138	0.8880526523394302	0.9545765588605148	0.880631905081462	0.5014903920789058
IBTK	4.6140435225957805	5.74614090046344	0.161408211731634	0.0612526099749234	-0.185158655237761	-0.0587082804265712	-1.11874308389344	2.2683579437742902	0.802987649413798	0.210952123183003	-0.8759384052364549	-0.334412783653078	-0.4080475799487129	0.0317973793090823	0.426203292151016	0.8338855522784909	0.385717266623067	0.739638246980807	0.6864735232254959	0.7180694805763925	0.9444776628667596	0.8590638511981149	0.9504101617637668	0.8702489002973905
ZNF195	3.0553234232721	2.82157673732028	0.46377261415196	-0.441603119708003	0.109761434059526	0.0407423863805065	0.190299345805664	0.8756125620698321	2.0739187920441	-1.3698941937161202	0.464578904207192	0.2110343645700839	0.0548150359841799	0.3900395330289289	0.0439017397245004	0.177700832965828	0.6445001054526579	0.833832936765279	0.956734907648372	0.272012560505117	0.5723364272570968	0.9314619545876998	0.9723321904684958	0.9838177197221276
MYCBP2	5.44015466669939	5.0867329000198005	-0.364437080877985	-0.343919721422085	0.0660479199066964	0.0961635850884117	0.649531487250544	2.2726501185854	-1.87005018877887	-1.21102394453699	0.3230638774178139	0.5610684450971679	0.267060239274345	0.0291844362592979	0.0688031043183677	0.232212169569185	0.7481504479734381	0.577534292149223	0.7909431302968609	0.3287237800759866	0.6214344999546073	0.9545765588605148	0.9093947381611314	0.9199172939230288
FBXL3	4.20783073418838	4.502662470046809	-0.0642895363721225	-0.0173607052780801	0.0354043155969788	-0.157432967903544	-0.0913859905454171	1.67848307698684	-0.292211697408717	-0.0538335673902947	0.150615059875576	-0.8073331430144141	-0.031388950604508	0.106412086835982	0.77146819015572	0.957307407178092	0.8809526338064091	0.423772636342527	0.975213242459461	0.9140802976989144	0.9842759990157072	0.9780764281079072	0.8620945458946349	0.9907800888103624
ITGAL	4.11262014614266	-1.31113499088306	0.220599513170285	-0.0127396956243442	0.336513330541301	0.375201662666246	5.25664211377424	-0.321545348615034	0.7382712017329609	-0.0277365258525565	1.0202874086159202	1.38278798160489	1.20114248508	0.7492859910304749	0.4641826823156459	0.977994934974955	0.3130462768781369	0.173553684785666	0.235980017351132	0.7437365162715711	0.9919890304096298	0.8310709064093669	0.729098238029947	0.5642309130692305
PDK2	2.23971472656721	-1.7949878714509198	-0.7065323605350969	-0.268276627540452	-0.482599251072874	-0.222864558548499	5.09297637526092	-0.409529928457834	-2.0744901814439	-0.529606788279659	-1.33746969161437	-0.722157561112773	1.08252618143097	0.6842641286700449	0.0493584704460147	0.5990153540410059	0.1879036292606369	0.4739682578688189	0.285353217735989	0.2837258426060883	0.8432331398493124	0.7626796697018581	0.8771815749380735	0.610773301806342
ITGA3	1.03004576125994	6.06633987788724	0.464750111666426	0.860170532389468	-0.32037665054293	-0.213428301305556	-5.54009917677533	1.27571364668204	1.36125799040014	1.6155362781738702	-0.8152118371862601	-0.6671757649459871	-1.07643733578955	0.212953479687065	0.1803314184150939	0.113408867122356	0.419306553647748	0.508123649404176	0.290880292950508	0.4969080739194105	0.4944295396694044	0.8674368081479069	0.8920307721133591	0.6152223013463188
ZFX	4.202204936138879	4.77329021350895	0.285910562310697	-0.123903444328138	0.345557798879643	0.0185330613383287	-0.698504573972698	1.77956571005867	1.42789737644532	-0.431672891868681	1.61832904400282	0.106632652616556	-0.240961248025548	0.0877718275876746	0.160265043553103	0.6680757463963771	0.1126148697766139	0.9155610430148792	0.811561326251265	0.4716812783202994	0.874735729891809	0.7083181695747752	0.9861678794964536	0.9296813155281632
LAMP2	7.080878802670929	1.8935284440341005	-0.0752511343463679	-0.8835867702009741	-0.108441096135004	0.0346539870707465	6.252649323285309	0.653184416604792	-0.326153521650542	-2.72278719670072	-0.462663464477574	0.17455503275685	1.99089252824685	0.52182560458843	0.745824147801329	0.0092486960450641	0.6458544889911739	0.862230805838913	0.0610720293291811	0.9028681380098804	0.246851703507718	0.9315021904433266	0.9770420524506792	0.3306639723689411
GDE1	5.095542522564901	-2.17899678130139	0.1470210757991149	-0.073570278013024	-0.353452788643892	0.000923733843597	7.80935295820387	-0.919532189661323	0.891564073474175	-0.315185957291233	-2.08343523630856	0.006479518159835	3.07920160922291	0.365016867002341	0.377371211812364	0.754097673397432	0.0429250521699179	0.994859138403402	0.0043624423850083	0.6848266458477953	0.910954629250578	0.6118307724605399	0.9995055929143144	0.1638674848406221
C19orf60	7.128703310543751	4.23445762085788	0.252568938980093	-0.179050359547251	0.0589544346981511	-0.143259965844524	3.0890928150662704	3.5089213983300205	2.41471870375233	-1.16617070302626	0.532705885297272	-1.51747324203134	2.34794345959554	0.0013941919472508	0.0205203791636285	0.249689434339083	0.5968667026311241	0.136143553035214	0.0252104764260388	0.2021892695325372	0.6342739248318046	0.9165237341475	0.6906318614285805	0.257500927789969
OSBPL7	0.522464091999394	3.16873154747945	0.2030486519364789	0.842391246170714	-0.1294234417017	-0.4989076430249	-3.3147185180891605	0.784463263567753	0.61261609248937	1.72845409122678	-0.3708470381436679	-1.67482231514566	-0.755301750297914	0.44031401153647	0.543322745654627	0.0907778873264324	0.7124930452054471	0.100908242813537	0.457070648334991	0.7944125731523621	0.4602526493806821	0.9503464617050978	0.6455451615748814	0.7435772492854427
TMEM98	0.3228314573008269	7.069765328010269	0.0800030249328406	1.49627415293843	0.5554814557314711	-0.235451270518806	-8.28913706283926	0.9991507539060072	0.174799393784585	2.0936634140659	1.08960320574501	-0.554677354764288	-1.08117101686846	0.331437011966338	0.862040263209216	0.042111892586096	0.281829206397021	0.581935356563014	0.293720224919537	0.9519037443204316	0.3689850376439236	0.8168167497357983	0.911300429309964	0.6180604113845687
MAP3K14	2.14657854722086	-0.7986483944130771	-0.498396520788875	0.573417644612994	-0.234616606528225	-0.1062660009149509	3.00932231170479	-0.2248452260077539	-1.7160912581118102	1.39748121042422	-0.795822582319192	-0.435343516209194	0.7855454935510309	0.823445186292907	0.0931191108172608	0.169134096893953	0.4303156708363189	0.665408670488884	0.43754776606685	0.3712715253664326	0.5631580872893175	0.8714760383264261	0.932719622884422	0.7322702392991131
AP2B1	5.1344768136634	6.796625597074669	-0.200186252711071	0.13535365524579	0.174671601652199	0.146122229005721	-1.83848149330861	3.61949990148688	-1.4120369572232898	0.660346236750171	1.16244303885492	1.18545375659019	-0.90549819767586	0.0013101529265445	0.164904273444111	0.5124803419803661	0.251247249413432	0.242195005165245	0.373580716341141	0.4767955869113217	0.8017082150229632	0.8023114829768629	0.7714034693902405	0.6828359738866487
ZNF263	2.7391471505296296	2.7271241519922698	-0.1267968395363549	1.18495669214906	-0.0125026117321652	0.0471409489715887	-0.669747978787912	0.887863503280553	-0.5358231325474051	3.3172310545882304	-0.0487553003400552	0.2178727134541389	-0.202617384585744	0.3793353466489519	0.5947194710714251	0.0018054905564049	0.961330060025576	0.828513253468044	0.840347427415104	0.8253322549230876	0.1595384846078344	0.9932039585413096	0.9718620810148192	0.9415632763543914
CX3CL1	-0.28511156911295	11.5316064968974	0.2712373657864669	1.00532259189318	0.387090420340388	0.5604112998405649	-13.9510105502675	1.81924566773994	0.459656183674867	1.1162496722418702	0.602544446512447	1.04418082380838	-1.9945758291103104	0.0824570832508015	0.64804760762684	0.270246435969159	0.549837656243629	0.3019788637528859	0.0576110140029607	0.8523433052475067	0.653005556823595	0.9042677022023454	0.8069822840021176	0.3261057860956299
SPATA20	3.87764686291919	5.49391888930928	-0.0527096731312667	-0.381685736435472	-0.2365508116306189	0.260244914279697	-1.75504621997605	1.41351456918935	-0.196338492477256	-1.00733034645497	-0.857656414995479	1.13703053098005	-0.41968536861908	0.171879887894788	0.845240265003328	0.3193388339822169	0.395695940564281	0.261693121206042	0.6788103803690749	0.9468438169304058	0.6878437753264994	0.8599176179460165	0.7862719599541091	0.8667217349731167
CACNA1G	0.9063140282442992	10.705934054357598	0.148356605044664	1.10923501891646	0.160203714289364	0.468726375757457	-11.7565901875867	1.5953706779671202	0.294870575950428	1.4880730099648898	0.2924858228602619	1.05129112707223	-1.61166109920764	0.12736136013689	0.76945606014295	0.143840628217393	0.771273997756753	0.298819298645605	0.12290823466793	0.9132132403730944	0.5363810212534399	0.9599697190609658	0.8066124588777736	0.420396463469341
TNFRSF12A	4.24134946290592	7.981778166075459	0.0238505285033659	0.994695834082754	-0.449566118756091	-0.357489341172632	-4.09095239422372	2.34516885341683	0.0811772352382563	2.28522807577988	-1.42151471548513	-1.33008206622914	-1.10360290708971	0.0251064424558275	0.935688178489018	0.0270645770870141	0.1620991725284969	0.19019349689283	0.2774754168509519	0.97785357271221	0.3387311265897661	0.7481346545651771	0.7437778144599232	0.6043757273941683
MAP3K9	-0.259016251080453	11.8177096213059	1.02416085753245	1.37424874154626	0.3615135141741389	0.379215470626667	-14.8519883058525	2.3882857094478904	2.17899232564579	1.81082592990338	0.6695954265052529	0.8484018705381559	-2.7003443762045896	0.0232885586384059	0.0404408919801006	0.0768505077233614	0.5065858946311029	0.4010390299605879	0.0109496919064695	0.2645758676168124	0.4407411978597839	0.8908883275717115	0.8561161589893539	0.2077650456960888
RALA	6.6244445723647	8.73764050739053	0.439521279812271	-0.3930913306403339	-0.10670328494247	0.0830440265327818	-2.1259140418981	4.330620432231701	2.41649707452845	-1.46496970221113	-0.549041169147388	0.5091393187745971	-0.960808096639402	0.0003709348201931	0.0201062343585836	0.149890408314264	0.58570139633423	0.613146382912071	0.347964301136892	0.2009131539647425	0.5433087244103253	0.9123478723982484	0.9222417876114368	0.6630783605687978
BAIAP2L1	-0.0314904627861012	6.017304950490559	1.39096961805803	0.239192590791385	0.380164735260318	0.0928334865824432	-7.662616637828539	1.1528887946659498	3.0760339783139403	0.329836777397242	0.7353983310476129	0.214632712865133	-1.33761368723627	0.261213688718087	0.0082652547098737	0.743059151508902	0.466277335682726	0.8311604623656741	0.193735918872573	0.1385912720802478	0.906265722075128	0.8791046657992735	0.971993160085862	0.513642170043743
KDM7A	3.75189716426832	2.3868179806444303	-0.5651838067730289	-0.123302685047413	0.418456460641816	-0.0066904170210643	1.5711331614788795	0.637230138399967	-2.09629961773994	-0.3223913390298739	1.50148598618573	-0.0290563643544412	0.390384848738275	0.529988899551434	0.0417601640411669	0.7486787065772991	0.140248196093824	0.97695214252671	0.6996628606442601	0.267497547564768	0.9085588165741714	0.7334233042057993	0.996820210778888	0.8773281032295819
ETV1	0.2065793552170789	6.11067694511709	0.9436796092370252	1.18793294377417	0.0547174846962622	-0.056973114232697	-7.45483684560673	0.8350527862363829	2.1861452944780098	1.73642257446057	0.109460303541684	-0.138712712840848	-0.943498022933731	0.4149929217126529	0.0342121486189032	0.0896213190762145	0.9133375945193508	0.8903130586246241	0.3577505766359	0.247562219106403	0.4585564121208754	0.9853426429043516	0.9817539227901364	0.6701243142761176
AGK	2.41046113472645	5.642483156286451	0.3784982814263189	-0.25867466586863	-0.0388662032731164	-0.354718869945016	-3.40384213459306	1.78460471100368	1.6428972643663702	-0.794322783612024	-0.163703944737404	-1.75945591996876	-0.997637095985	0.0877446094938865	0.107401648132719	0.431267908759407	0.8707044664734979	0.0854005505503797	0.32871862051236	0.3935205144426296	0.7562538984519085	0.9766856685948784	0.6217807653223371	0.6465865869283757
ALDH3B1	4.83728882498832	-0.8192059368696691	-0.0255895457888455	0.277270718310953	0.144814265566998	0.425794724334471	5.404851963413991	-0.337226851870351	-0.152688845721251	1.1516299376408898	0.829458248283833	2.94770916275455	2.08108497612576	0.7379951811934828	0.8793262483801652	0.2556031703623589	0.411223949202109	0.0050776645602982	0.044974645892739	0.959515772745468	0.6389865651194724	0.8632453120456357	0.2928311798010961	0.3029595821344649
PHTF2	3.71390987602048	-1.66201235228964	-0.343942589178528	-0.170325588777731	-0.0885846964973989	-0.287736255939131	6.108949641557929	-0.7596881760070491	-2.05499772981036	-0.7120888372222841	-0.517344787017567	-1.95692394366221	2.60596567273246	0.452818545150758	0.0477687116340249	0.4800886631180759	0.607498953189818	0.0565800120033907	0.0136814562492943	0.2806271091555815	0.7839246604208194	0.9190211229756354	0.5608132800097514	0.2213938770808184
FARP2	2.69043456573415	3.29730834823986	-0.0556016812547261	0.3460711108845909	-0.1185891133382019	-0.346838351200066	-0.6544051888106529	1.18306956240217	-0.241699568673091	1.04521094626396	-0.495531911512022	-1.6989712083362702	-0.216744931690771	0.2468287943483179	0.8101202216396509	0.30151585472475	0.6226367927914119	0.0962804275171404	0.8299628714323729	0.9307637581565712	0.6768346381184583	0.9220864237258236	0.638579831559894	0.9375830932436734
GGCT	5.677114557622191	0.7644302037920541	0.559169341964754	-0.6735703034810999	-0.2285752360508189	-0.131347601690903	5.5533010120995305	0.340396081920472	3.2227852925581497	-2.70434863021133	-1.25295120344845	-0.8631682406735779	2.28755399949481	0.7377828859787929	0.0023631005031164	0.0096966852976374	0.216700260769501	0.392711584690542	0.0348722901629564	0.0846377246162985	0.2492614636549261	0.7819372795441433	0.8520092620930244	0.2813294735530414
DBF4	4.0489839782977	1.15243598019644	0.0636911031408574	-0.0789922592064001	0.391538647814462	-0.1337127234489719	2.95263626152659	0.351786976962056	0.248016466516111	-0.211915993071481	1.44944806859873	-0.590297482767573	0.8366791733114821	0.727295917576586	0.805333209929902	0.833129595368885	0.1542066313260109	0.5579467894803929	0.408926032348236	0.928924872439388	0.9443103484337992	0.7438362126122442	0.9030635353596188	0.7143450895982059
IFRD1	5.858770743222589	3.77133813910354	-0.7131062667260151	0.486119951818462	0.126410959598944	-0.274581242026013	2.27140293532335	1.06649504292314	-3.0805968526920497	1.49823309722489	0.5346528815305901	-1.37332555146799	0.598289155142694	0.296568994239278	0.0036157207059453	0.141576601581229	0.5956868294147	0.176870657661488	0.555000198324942	0.0990880923039889	0.5324811489672857	0.9163195205114756	0.7321718725460608	0.8021005648171237
COX10	3.0580875419904703	4.60651988696895	-0.173611284168427	0.5675458994397321	0.180017497670147	0.313818269676687	-2.19725730090443	1.70384729026588	-0.75341341442911	1.70557060926318	0.75320145062888	1.57997955488176	-0.7501142387885071	0.0971309601337538	0.455375656465795	0.0949834632994185	0.455261970722044	0.121117806152549	0.45807842532757	0.7376003724088533	0.4667440259019803	0.8766684371718827	0.6729577799732921	0.7439173732491275
GTF2IRD1	1.57199515226178	-5.53716494208053	0.4547658452764629	-1.05939307844224	-0.0914227937699157	0.495339506370344	7.56581430987837	-1.31253858997441	1.50843730592091	-2.31407413271693	-0.279400139927071	1.8373731461511695	1.67394988507045	0.1994887054444189	0.144247580595019	0.0253021606532856	0.78131669735166	0.0728804738549183	0.104729725628644	0.4493333727896245	0.3287961919124176	0.9614782495243052	0.5956405177010488	0.3959662553659324
PAF1	4.14310113498943	2.8333827441654504	-0.318079291860214	0.349974652917296	0.0265203200524701	-0.1067757280503969	1.3761509173676598	1.52568677553893	-2.1590312765797	1.58900271223664	0.167457325053484	-0.7886353734517371	0.687638730596369	0.13408621488649	0.0362169610666151	0.1190619260149969	0.8677605118405959	0.434460355265296	0.4952095237781769	0.254089037030214	0.504328342561105	0.9766563806074714	0.8658386351163931	0.7658824162082715
VPS41	4.88746269668893	5.433593517100741	0.142330003953784	-0.463368302421094	0.107284741413409	0.167196762971945	-0.440863030999884	3.70927037210617	1.1420837692283998	-2.56049086275812	0.8188253858595791	1.54363727965365	-0.277124133083183	0.0008611522096114	0.259549400464007	0.013885032728256	0.417210692185947	0.129706768543638	0.7835714326936641	0.5828949523633863	0.2713053109796567	0.865808842192902	0.6840333652743832	0.9167614141738998
ARHGAP44	-0.220597466462753	10.7034770148048	0.684213133122427	1.14369254797841	0.489949764948098	0.8722289835805391	-13.5821748672225	1.79072162635562	1.36364139457951	1.49791444401805	0.889806836793648	1.9130663166133897	-2.075635778761	0.0939793930374181	0.179514614319849	0.141204105925523	0.3783021237678429	0.0621255687192666	0.0544329349478839	0.4953874698121738	0.5324810531867126	0.8558723901433132	0.5775090934332321	0.3202090186634403
ELAC2	3.4768758125231702	2.84576665377532	-0.113304402077527	0.4530667957714039	-0.273431566454717	0.0753527189018901	0.438676705258583	1.13681787073996	-0.588833802202653	1.68087374636473	-1.40998015530672	0.4595050783932279	0.162775615078325	0.264495874245426	0.5589200954026489	0.0997986831514717	0.165441370375845	0.648113881023615	0.871763528356871	0.8034266471371845	0.4769366245401614	0.7489029651903972	0.9282382271628914	0.9546062737853224
SCIN	1.52018844178384	4.74652718848218	0.751946185075269	-0.781947848898509	0.122523311340234	0.513913670774545	-3.4617478207115298	0.877253280849596	1.85070690125011	-1.2752105356065702	0.265902358195556	1.41105243345676	-0.5887208794419421	0.391195899639303	0.0708273513542411	0.20892854655422	0.7915349432425909	0.165181483842413	0.5624875616599699	0.331777229628996	0.5996822626773112	0.9641569815877968	0.7255961028756652	0.8065503268860292
ARSD	3.2779535205085804	4.47216751246322	0.4068410143212679	-1.0577780633515	-0.337824639586759	0.152676830293964	-0.45803949357201	1.62050544510753	1.6953933218112098	-2.7525596321790897	-1.23260770137806	0.66260820819831	-0.152007996988808	0.1121112106824709	0.0969105190345245	0.0084950635767128	0.224123258423543	0.5109612113403879	0.87986010847074	0.3764910735582812	0.242812013867957	0.7875904634292994	0.8929911180671809	0.958350396329512
PNPLA4	3.38420356818183	-4.86756824033265	1.1898956795538502	-0.508085958567709	-0.0371583216267323	0.0863667195120686	8.51915676831247	-1.39802859107681	4.83216505776163	-1.2883417771604098	-0.131154751755278	0.367975756601072	2.27917513429678	0.16895778687571	1.6051274461387e-05	0.2042120716010119	0.8962375017776519	0.714616584284186	0.0274506824563448	0.0072751185490595	0.5937770941377857	0.9811619816200164	0.9434446951100351	0.2621427035893515
ADIPOR2	4.82405558435121	3.77731079295573	-0.0751577818754088	0.0094025134908298	0.256513175047201	0.0480633312886805	0.9072190910005592	1.90867246517465	-0.5047971596368329	0.0447311419634887	1.6737098661250502	0.3781101665879171	0.4244555208690039	0.0696130669893889	0.616184486134932	0.96452391343091	0.1011888283796609	0.7071664555968399	0.6752862872296719	0.8371579034535542	0.9866892943838396	0.705376269756558	0.941104290291992	0.8647480306587502
CDKL3	1.1441528902058702	2.4447588842551298	0.293759703064876	-0.500212333741445	0.125207910445612	-0.191624490849071	-1.23828918026394	0.64431866686892	0.9358749086300212	-0.992441034458088	0.347928479369409	-0.637713939603717	-0.299742249018943	0.522639744275374	0.354333072599191	0.3262891522175259	0.7295162188330959	0.52689168140526	0.765753978929863	0.666384982631221	0.6923294548672718	0.9527628472465725	0.8978762743815837	0.9087015551159344
PRSS21	3.12417564629997	-11.2996470588062	1.76980532614158	-2.84061136690612	0.576460375412786	0.5872542208160739	15.4461976054635	-1.49480797803277	3.61097625132774	-3.55388460346967	1.02351171223298	1.29268857578495	1.9168271770868	0.141944667846964	0.0007640180339799	0.0009053562018969	0.311536854540627	0.202716889949269	0.0616230006107315	0.0538035276666783	0.1354141271177263	0.8301598132048519	0.7514225823543972	0.331385938449695
MARK4	2.39442402850556	2.5998737253720297	-0.3312143900658089	0.369585182391854	0.450231156499101	0.176736917647926	-0.5883530022710971	0.8283842283674949	-1.3507798151467	0.9987877747750592	1.6889931453510902	0.7930894076477359	-0.1741193606969849	0.411825068985794	0.1835195295723289	0.323238191615725	0.0981393791449988	0.4318875842403839	0.862552630019539	0.4997275262393268	0.6903224114779051	0.705376269756558	0.8639484549262301	0.9500006615096762
CCDC124	6.2289045579145	5.610052024122879	0.187506588385526	0.232401857199426	0.2206090879725789	0.0031780705983229	0.2714233312382	4.2313603281256	1.67780669689224	1.42636850840062	1.87669144704703	0.0320212781401795	0.188577842438543	0.0001873565864252	0.101292408454322	0.160663964118018	0.0670821801936783	0.974596696953138	0.851611348679816	0.3832071088156809	0.5534433236557336	0.6649093234969161	0.9966640601523326	0.9458343314920924
CEACAM21	3.16547794164518	2.53501629594715	-0.0666746013671376	0.6815308650340749	0.5956316100181179	0.743553820995778	-0.410037391567993	0.5447452227085879	-0.191222127703021	1.3680440907398	1.66606244590927	2.51082569511352	-0.0822651564398184	0.589504970466989	0.849342047656286	0.1780916439700419	0.1027040385738769	0.0157060892607374	0.934925900576206	0.9475675379960932	0.5728470033351639	0.705376269756558	0.392180262225124	0.9766150841182482
PAFAH1B1	5.71808832201288	6.48399290864871	-0.0786033674983305	0.234644558653203	-0.0668542065614045	0.038982525388339	-0.8737061837251491	4.87307571923168	-0.6860400779969029	1.39724504808553	-0.551831181060678	0.3814507812560129	-0.6037861097312789	2.27675990160595e-05	0.4966591290298329	0.16919431138765	0.5838047801114089	0.70466438815458	0.549761174976264	0.7647241705681709	0.5631580872893175	0.9123367429525088	0.9406873620482292	0.798870872837849
KIAA0100	4.12705011064345	4.40882483824972	-0.3508273496179639	0.339220365075338	-0.132803271539554	0.357063755170282	-0.586098733402758	1.4209005635243002	-1.36686516264339	0.914604568495692	-0.495565849787668	1.62025724040916	-0.1744881724709669	0.165383108127894	0.178527444846022	0.3652844807425611	0.622615581796278	0.112196508635711	0.8626033953308091	0.4944475888855307	0.7173823046106766	0.9220864237258236	0.6604184099426719	0.9500006615096762
GAS7	4.610311046206509	5.65783278414456	-0.0079099949952527	0.446023466395699	-0.128424569363614	-0.4132192201854699	-0.938591340293796	2.08321168048163	-0.0373313817768218	1.4458581846600402	-0.564590540722	-2.17124934850568	-0.31845292345601	0.0483816094817009	0.9703866851826892	0.1552485149172049	0.575170962163134	0.0352958758218063	0.7528513854137309	0.9903161606357452	0.5483003630735855	0.9115100742820508	0.5006279240730098	0.9029266435436752
TRAPPC6A	5.18131195143389	3.33172248083737	0.0600977789697721	-0.7960617042700809	-0.2615603267129689	-0.0541111770301983	2.60309092377957	1.36654831998802	0.306345711258524	-2.8511974326494403	-1.28973532918574	-0.3221197939805539	0.9864363103903372	0.186300752022611	0.7607563018038229	0.006602881384775	0.2037469890111539	0.7488842044565099	0.334792157230943	0.9089334912836528	0.2377554367123239	0.7747746512900314	0.952552176720471	0.6508612843543773
MATK	4.562356712025481	-4.68142365164627	0.705575448180005	-1.2861944623464	-0.807231337772643	0.150949228485932	10.6825015964767	-0.903659579071684	1.74032132147823	-2.00465086456783	-1.7667472299083702	0.392775320907118	1.90958714118947	0.370988222683861	0.0886378155703084	0.051039433190211	0.0840526927870809	0.6963399070942679	0.062573880691361	0.3634651991142115	0.3911497620300473	0.6936165020276348	0.9388551266686176	0.3331213726769856
CD79B	0.973615144311083	1.02744568133302	-0.0225581393390558	1.11954200781384	0.373655570491715	0.172829286976393	-1.0367603162773	0.169144280199013	-0.0581259016168673	1.93488210223317	0.878499948012226	0.4976907223111629	-0.1583140111518949	0.8674421673384871	0.9539124244564332	0.0595360332633674	0.384446457848636	0.6211907142320819	0.87579533317903	0.9849280776332232	0.4042782086311196	0.858967993138139	0.9243085468333913	0.9563578466349204
ST7L	2.97299986134682	1.9325783188564096	0.124085769892289	-0.126584108680394	0.1331337079155309	-0.0081018419401864	0.963713970901658	0.570456682623491	0.4926562607757689	-0.355291892583677	0.509325842505544	-0.0373383606415623	0.264058692532974	0.574392432318579	0.6246529479149039	0.7240601276405171	0.6130183751949411	0.970383342147224	0.7942500780738321	0.8425172102438209	0.8985350091950575	0.9210783387746158	0.995726118499375	0.9213990861514236
TKTL1	-0.0152562756066063	11.1749241248666	0.7013467311714959	1.22501087456193	1.52915661342181	0.859115380208532	-14.323490148693	1.6263409624436498	1.26510514005734	1.45044476476629	2.5084125638496	1.70897792491846	-1.90603844561919	0.120321900379807	0.2123466706235619	0.153913396721067	0.0158052127357882	0.0943746447713887	0.0708652294804765	0.5334345234324179	0.5479345326405772	0.5424275190856872	0.6327141830332867	0.3465315818812304
RPUSD1	3.45477768825096	-0.8469687765356779	0.171938202229917	0.2887678971578499	-0.0962619397927757	0.305107913093015	4.13303126268019	-0.264868353555036	0.7289309549828822	0.824381448042423	-0.38313898530836	1.45513054865929	1.2067041018169198	0.7923975801191959	0.4712900874326379	0.414074256453412	0.7034441752914471	0.1526531215996	0.234271323858473	0.7491854434828319	0.7456396918649595	0.9484100829383104	0.7162663622557994	0.5627806135627942
RHBDF1	-0.0595323856627384	6.498254352717531	1.02798317522532	0.570045776699025	0.100559818411252	0.0652920772943943	-8.08918544363819	1.19270736987232	2.1840691129440097	0.7764719937284871	0.1911056720646629	0.147841688533642	-1.3557082267375	0.243706870816828	0.0355831321935927	0.4415331033260549	0.8493275385486999	0.883138728539115	0.186244369245974	0.2527145813008385	0.7609084834738866	0.9735892086199344	0.9812249151354756	0.5041078424607631
LUC7L	4.41934221977396	0.326357113863609	-0.270067307894913	0.0972625318911032	0.135428207144496	0.480881102052284	3.92031768261928	0.117625998522895	-1.25928813267772	0.3089132048330639	0.600366672522852	2.57809214350006	1.3152165230605	0.906940609603028	0.216126308558153	0.7588142542943079	0.5513047785308579	0.0132993048765232	0.195785401048157	0.5382766293423532	0.9125438688310568	0.904301447415743	0.3837839292982544	0.5166482433799019
CACNA2D2	0.273102412658976	6.31944668686672	0.885872812206798	1.9273415042644095	0.1805434398830799	0.59546494135662	-8.4169764107717	0.944675637056285	1.98636880500685	2.78546496272179	0.357484166775658	1.4340472267825002	-1.16135466686508	0.357869932714656	0.0532336693192908	0.0078863225711954	0.7224354204280681	0.158607418071661	0.260478411144589	0.2919841534797598	0.2409207875776746	0.9526463773688458	0.7188761066963133	0.5878943104707435
TSR3	4.53746455774846	1.54139208680892	0.256729717401763	-0.0278460182891983	0.4006095697777349	0.269669143960808	2.88703420538378	0.410445136970355	0.998869793068797	-0.0759741778689932	1.4780866508291295	1.22661740132667	0.718261997664137	0.6848404721111729	0.323325988421464	0.939791700963379	0.146427184569455	0.226604397830869	0.478994166525854	0.64061290353952	0.979696675249383	0.7370249595108695	0.7608952658084288	0.7568288160847
PIGQ	2.8777690477180498	1.45286672792707	0.180139699904843	-0.0325764502679404	-0.311765345282297	0.204929081395053	1.51462541813259	0.4969594119752279	0.739303996629531	-0.0907801491608324	-1.2063195188438	0.940754306568	0.479292905731756	0.6223749134515439	0.464725735111187	0.928070173301249	0.2341180185809539	0.351858688393696	0.63473892874257	0.7439690484917076	0.9756421115752902	0.7946786408954789	0.8313109126991511	0.8451585996958717
CRAMP1	1.74534649798526	4.64705688657822	-0.173524639722696	0.1450440422213	-0.499387682912039	-0.440595743464739	-2.6462361836789703	1.35255283135511	-0.611877783855318	0.3272377895315769	-1.57754963914446	-1.63212006192229	-0.7098978554608442	0.1829562655957169	0.5436979166251429	0.745005489908055	0.121673880949027	0.10963351527433	0.481430108414806	0.7944549817533911	0.9067529678773912	0.7165960235947832	0.6573778831359366	0.7578665400057796
DNAJC11	3.4565263825775703	1.38354169407837	0.140366455723172	0.2844214807519939	0.263645044750234	0.3409269815135949	1.4584647278074598	0.4247199518305929	0.657485315832397	0.931848564628578	1.17707156898429	1.8786773672925496	0.418135268519491	0.6762179785001801	0.514355217932799	0.3567275971940939	0.245512113598116	0.0672172523135863	0.680936327515315	0.7756946562212953	0.7118845458615162	0.7991715725400909	0.586227573850508	0.867822482161432
MYLIP	4.4282684043378895	2.76459910834975	-0.376677628236014	-0.64050798415173	0.209286271234125	0.1036667458818809	2.09695294523947	0.6883792712107779	-1.59879697366027	-1.91460151526606	0.839097394491045	0.5183865667441321	0.487131252793668	0.497442675465807	0.1172113648063109	0.0623302276170031	0.4060701238265279	0.6068502280017071	0.6302426550674761	0.4088457050858193	0.4098021435471247	0.8608686402921324	0.9193415233689388	0.8430293503232167
PSMB1	7.67585863926637	4.0257997110313495	0.0997894430490201	0.0515581298068229	-0.220426956643932	0.0036485503827536	3.96466639487312	2.3185247788725896	0.7664822554468441	0.278380354347133	-1.64250227668076	0.0319462363289612	2.1112816589013	0.0319911267169467	0.447440020981472	0.782039413094448	0.107592074556745	0.9746600707542328	0.0479090601173391	0.7327669324230678	0.9226917647435244	0.705376269756558	0.9966640601523326	0.3090551980925982
SYN1	0.5892826151835191	18.1043584315288	-0.13476635899085	1.7313646171826202	1.07197984684097	0.240237063837541	-20.3684363305957	2.80669195414416	-0.2491374515922469	2.12255150391012	1.81837002532936	0.492352000363003	-2.88320317247382	0.0094052718095122	0.804389183288117	0.0393546594752278	0.0756978525042148	0.624879266452418	0.0076009619481297	0.9286708330022236	0.3632647547845177	0.6791387529549552	0.9253919897898786	0.1910535185495694
JARID2	4.99292057570318	12.527452943339698	0.0037446404951375	0.5332316179312729	0.3964129569490809	-0.0523358805558149	-8.33436020539318	4.21101198978043	0.0171262099711066	1.6561219866767498	1.6514017371397098	-0.265331515646399	-2.58545410458728	0.0002829298554983	0.9864136147320128	0.104932424383631	0.105823276062879	0.791994905859831	0.0155180019741797	0.9951965217906724	0.483361340161986	0.705376269756558	0.966359347832646	0.2272337601973869
CDKL5	1.34652736620155	1.15034185261593	0.116409512534201	-0.102904018763416	0.338750347140935	-0.193150008510623	-0.0304229163490751	0.300436061734646	0.380646500567916	-0.2280810005173169	1.03111753516605	-0.715281807065521	-0.0073310480710697	0.769966854499838	0.7052912683581141	0.8206288816909979	0.308029467349027	0.4782582155023479	0.994287689595211	0.8815124218959232	0.940331432119226	0.8288389248603131	0.8788159752150552	0.9976995609485536
CDK11A	4.35592852794954	4.23951665446408	-0.3641293850470979	0.30295887844692	-0.0674588045442511	0.395676239491183	-0.238189213422257	2.20114296996801	-2.33297131469924	1.34490550123449	-0.417521938560859	2.94250582297858	-0.11471717144748	0.0344910937696145	0.0247666508015461	0.18539542262879	0.678297032151795	0.0051311711592822	0.909329684349775	0.2175189642035966	0.5799335622092578	0.940255230423367	0.2928311798010961	0.968376225619052
NADK	4.82427069379946	5.40640672678396	0.192062602769308	-0.154673502803382	0.0451299180013863	0.355801817051912	-0.7339691948599448	2.58568491119864	1.0557976700042702	-0.5753376100614499	0.230820569416375	2.2058943680940497	-0.3219612369367159	0.0172442210385172	0.2970625395882399	0.567931533050213	0.8185119832926708	0.0325516188168915	0.750496336227933	0.6184997444127083	0.827915873186767	0.9691714865906104	0.4861006942385195	0.9022001045620636
DLEC1	0.559272990854118	8.61726345836878	-0.241918081218586	0.825769527133036	0.0326172818785372	0.231742511862947	-9.41347461416076	1.7418040847227	-0.5620514208403629	1.30269587900934	0.0720096878799832	0.613731513500514	-1.7440620220186898	0.0947726000718129	0.5769331882448671	0.199322688544178	0.9429133948845072	0.5424975109411551	0.0938409091952869	0.8136139634714762	0.5898636968625643	0.9896909386911268	0.8999603525781446	0.3810965188253886
CYTH3	1.96490991169848	1.75681938943528	-0.0232968117868135	-0.0186038209721994	0.2135041433604889	0.0659517727028391	-0.0248267584975696	0.470698772946339	-0.0772461205911581	-0.0400653135791028	0.636663181695719	0.234672061624813	-0.0061475610210948	0.6401295394870289	0.9387701935542808	0.96821828704525	0.5275698088436	0.815527814086217	0.99512215984212	0.9792989420329734	0.9888204646503111	0.8976068286740674	0.9697765555165804	0.9979912930641404
SYPL1	5.77616809423471	0.973139300612167	0.150666384711822	-0.4244585825888921	-0.0777220272427226	-0.0892168994377057	5.39079989659407	0.429165659287526	0.826863341944672	-1.613964488499	-0.40873978051423	-0.5533642725204089	2.2011405367323302	0.670633121138492	0.412969538947306	0.113528678780526	0.6846764770548961	0.582755595922501	0.0348462539895144	0.7081845212147279	0.4944295396694044	0.9409548869927772	0.911300429309964	0.2813294735530414
CYB561	2.04115100681221	-3.9831501399681097	-0.257689644803825	-0.16181192842076	-0.361089095886582	-0.413637770276539	6.92562105362023	-1.26239708644233	-1.11455539913971	-0.4571540420049699	-1.43354088908114	-1.91712278804046	2.04898238492488	0.213309167196121	0.270958396142611	0.649759721422616	0.158615375466015	0.0615844402370701	0.0463217407446181	0.5930519848433099	0.8672546986719674	0.7463235439520702	0.5739752504438353	0.3052133375846929
SPAG9	5.868693669580491	8.87111044571823	-0.470287721521445	0.283600756396924	0.1018051078009769	-0.0990609913809553	-3.05357040449194	3.28393298439832	-2.23993465019394	0.945290053462702	0.462630118043586	-0.5406077973695511	-1.04166655618402	0.0029994770188851	0.0301346810336784	0.349665253108371	0.645890728571736	0.591488331140443	0.307002971131009	0.2348746348205981	0.7085844568495201	0.9315021904433266	0.9139522144233514	0.6297097420743968
CELSR3	0.163175490953749	11.2093072557573	0.0404229856316612	1.1466629276011	-0.325410128728268	0.266719496324602	-12.621643904756	3.1403824975923103	0.119229042751463	2.13569619514017	-0.8517263202881781	0.8402671561313821	-3.2014561968263	0.0029790680059426	0.905624586973738	0.0381809013390711	0.398876084610705	0.4052011028517729	0.0025097893125486	0.9680563528651178	0.3595504390459118	0.8602274349846346	0.8580088885460295	0.1416562971614723
AASS	0.0784151676297158	9.7747619853777	0.4656541519334289	1.32332411427773	0.484726043966109	0.237095262849593	-11.9632125634121	1.7357152909884097	1.06633456390825	2.01426698767766	1.01757960176045	0.598288924890717	-1.95189262417898	0.102373644027321	0.291969336816295	0.0501078558099178	0.314348177937469	0.5526796358616021	0.068010812468442	0.6145490248749401	0.3900850692243804	0.8314504152308496	0.9022176020498004	0.3426714808991234
SS18L2	5.500429810970269	8.2328712132327	0.133956440964932	-0.466385322944908	-0.17619783325398	0.0016326450768407	-2.48633844990927	5.30751069689531	0.933644403362514	-2.1049483868985	-1.10813095699324	0.012148004765311	-1.45835227593993	3.28328085243237e-06	0.3554702687947029	0.0409112470571585	0.273693054407565	0.99036123155042	0.151688182830897	0.6674326902287688	0.3651011469176132	0.8118034358761644	0.9990749877772896	0.4605765632565421
MPND	3.56455216782146	3.3319160881424703	0.298411511707899	-0.576426577744336	0.157198772266464	0.204406385316273	0.405668276372672	0.917588417812693	0.9947410603279252	-1.23189114312202	0.471168075284238	0.740120914925713	0.103108632732683	0.363726334410081	0.325181272112143	0.224388284654863	0.639796977653186	0.463070761040382	0.918334892162398	0.6422469677778057	0.6119885305177392	0.9288850509796308	0.8750567790266498	0.970997113614872
MGST1	6.606193043537751	2.45845137024836	0.6485191180709189	-0.421868083622896	0.2928045639223089	-0.21305953798694	4.417012802293001	0.530095845180581	2.24749089254179	-1.02619325228441	0.956094803641143	-0.8359860503647428	0.8908324306054441	0.602305122827364	0.0302149888250957	0.3113099778653319	0.344792515777537	0.408185917409651	0.384239202625753	0.2352553814976347	0.6851731443779279	0.8459672826598921	0.8587645109510564	0.6927662586686288
CRY1	2.86967885243006	1.13954830416167	-0.0812152887640513	0.423797931322061	0.154356108755648	-0.0805003390880332	1.5669275534154998	0.376913797294566	-0.3674350022084939	1.32553788536736	0.6652311296710051	-0.413503162288149	0.482587065502912	0.7088182214897231	0.715017313905848	0.1917336119175439	0.509298184513301	0.681229774121564	0.632790503709976	0.886922703938445	0.5844480257568312	0.8917786169240745	0.9365891838897172	0.8444076969243501
NFIX	1.49325892562663	6.3183935054776	-0.288850810765516	0.557401205564684	0.591395496206845	0.0002505785963881	-5.66044514051486	1.7945171259588302	-1.0025450168405	1.30872727803944	1.90744991245259	0.000982737787496	-1.48084477428909	0.0828487405763189	0.321499071804544	0.1972714678480299	0.0628697652061386	0.999220253903024	0.148903343688859	0.6393646612126798	0.5885154374244603	0.6562309195819477	0.9998777752321764	0.4561582120324109
ST3GAL1	5.54160953746717	10.0325377283109	-0.300436147125743	0.443124158761064	-0.0295596314482532	-0.077723003072759	-4.81789505345706	6.405940999913519	-2.11751760913736	2.14817976736623	-0.198661429571578	-0.62175012920074	-2.8111416546379604	1.45748766884079e-06	0.0399615932079265	0.0371198429004859	0.843422931708529	0.5372580042957801	0.0095399171816059	0.2635386021212331	0.3563395082798641	0.972473430445018	0.8991691211452318	0.1972386640128438
MMP25	0.123984285977224	7.855185574245	0.634341168442357	1.4419623765272298	0.312082069050793	-0.0463610521022949	-9.77072314125476	1.70055589096771	1.54064645614018	2.2053120367563	0.667464555221588	-0.118405358969892	-1.92236716112935	0.0959285757192266	0.130406137695015	0.0325835044224082	0.507884096826738	0.906273452648688	0.060903773059367	0.4275503291329108	0.3474449592135427	0.8911784353254741	0.9838478373351496	0.3304839370282772
IL32	3.53468345407981	-11.2425771121966	0.3333713345051189	0.8588217426334749	-0.953024688884737	-0.6508399694542499	16.3733508982585	-1.15297787084341	0.528892198203151	0.916093112599096	-1.33167247904245	-1.09368184147131	1.57202732480045	0.256604742987841	0.599520809370487	0.364608859518185	0.1897003150150739	0.280033618419808	0.124802243723993	0.8284398323867679	0.7173823046106766	0.7633669989288421	0.7960130263059807	0.4229027473380085
PKD1	2.2657237998405098	2.98837969531048	-0.8338137155308941	-0.0795081741891215	-0.203867950810333	-0.088086989751621	-0.3186999129199989	0.825689816328961	-2.63350270534484	-0.168325605476453	-0.604272836416065	-0.3090390037582349	-0.0812177343550163	0.413336215632259	0.0115429605489477	0.867081413606769	0.548696912622368	0.7587182028746179	0.935628955504183	0.1579579697443831	0.953598287008562	0.9042677022023454	0.9558006559582988	0.9766150841182482
MED24	3.5309986657131702	3.8705350169904897	-0.138470952444778	0.159151676308531	-0.0393047121256232	0.1858996647533589	-0.370776144409157	1.6324941175666898	-0.7240218833162471	0.566842889369332	-0.192624107287665	1.10330685240562	-0.1447135220233359	0.111924286022349	0.4728940808673879	0.5736383307278349	0.8481259324109369	0.275773989588573	0.88579290426349	0.7498487310263197	0.8317088515603166	0.973562611887235	0.795362815710815	0.9606161327764534
RHOBTB2	2.20286062407086	0.393224548754505	0.7101387129754059	-0.476521431530151	0.3187024320919799	0.3169661444636359	1.68746843533697	0.108440416760908	2.56546425568909	-1.08368444587295	1.0072190275375998	1.2233038163870702	0.4310163009443879	0.9141284360225692	0.0137067342892576	0.284277065405914	0.319214996084493	0.227582421448911	0.66851422848131	0.1705587560436156	0.663431435056367	0.8328768787197918	0.761339807115044	0.8613552697804513
HEATR5B	3.8043312726396494	1.2650499243663798	-0.830268975785577	0.201625231193899	-0.1385776177354599	0.0081669272415292	2.9923943877771606	0.3280413682565349	-2.6155163394420096	0.459837856375539	-0.443436572716955	0.0307338398674984	0.721522116781044	0.74483051555663	0.0122191037790919	0.6478466815128511	0.6595782552359379	0.975618817389474	0.4753905066532279	0.1624720495301516	0.8662473462710275	0.933692549795642	0.9967438969736588	0.7550946030000343
SEC62	7.673733479976961	9.41982489416563	0.0333631062458378	0.0653228617237325	0.2187132155201749	-0.0749925896442672	-1.918660129976	7.42068461636163	0.3623512355915129	0.492142561549469	2.26850187341776	-0.917421171826708	-1.39445751820065	2.7005030219468496e-07	0.718815019393691	0.625087560161882	0.028271695670694	0.3639188174362829	0.176954544318987	0.8894941875627894	0.8562537446049335	0.5680023306313211	0.8364378653501395	0.4919755137858063
RPS20	9.66311676683354	10.9287345035818	0.2955944880758089	-0.5775433856143061	0.0896765667390837	-0.280704109636594	-0.354785760686486	4.14012369476992	1.89746625168408	-2.5085885535945898	0.521381371017076	-1.93136925952879	-0.126263202147334	0.0001610125764767	0.0646143601918297	0.0160811155993855	0.60484262548954	0.0601031266412791	0.900095291803164	0.3198970117145615	0.2789130461159159	0.9179737340889956	0.569428298154226	0.9657622151721612
CSDE1	7.36245367354702	5.94433244288818	0.0858309787198819	-0.223291224548166	0.0356818634136098	-0.14056840423105	1.66008238248424	4.8563666041106	0.83966173060969	-1.5185394926375702	0.335956677059044	-1.55226916881731	1.2464482368748502	5.18353337039812e-05	0.405550877021495	0.13590149635495	0.7384654578965769	0.1276465041436459	0.223516392492215	0.7030540593721372	0.5278367012834962	0.954077877372053	0.6806946294965108	0.5506244177472838
UBE3C	4.09597145800664	7.01685320188671	0.0270321050595131	0.14665931490528	0.230592276825492	0.208768173725072	-3.36386463670125	2.64859607174268	0.120470247227135	0.4443446471279419	0.9653525461212572	1.05716581383145	-1.16998297207378	0.0129684680217032	0.904701426413642	0.658923239542794	0.339588689845909	0.2960802359424019	0.251372170108974	0.9678577522973209	0.8709327202676339	0.8441757560839698	0.8053753634623819	0.5787618129504263
REV3L	4.85426098752788	7.806456701041889	-0.392646999915248	0.83350546009196	0.514995799558671	-0.0886216392668513	-3.63230757719457	2.58805313890543	-2.00598280276516	3.00800266175657	2.52566134092032	-0.522578749456067	-1.11775705549397	0.0148937829346791	0.0511376345319679	0.0044000789630184	0.0153378677121741	0.6039235246768511	0.272350728624098	0.2880156354917125	0.2000364165649469	0.5408266186981805	0.9174166319918404	0.5994922513658034
FAM76A	3.49420927952146	0.997294387710282	0.262112974397137	-0.518699715010729	0.1134090670980259	-0.0557447106831232	2.87500812026988	0.3474411245861669	1.22077278511958	-1.66537915252166	0.497373134775618	-0.29601834878738	0.92983884448876	0.731210618981712	0.228530698282345	0.1028597378326859	0.621347684458282	0.7685966799824939	0.361339509488217	0.5501718076234915	0.480763430200023	0.9220864237258236	0.95823126969227	0.6733808925261976
TRAF3IP3	2.3603185161350604	6.476271099296991	-0.212659979376035	0.102777510236199	-0.619934736999292	-0.2852041097997669	-3.84216607765261	1.14323148486806	-0.4369934334724039	0.1443772699490619	-1.20515734504085	-0.654660520581689	-0.6233688573954599	0.2635558143038159	0.6642215657387329	0.8858495063757099	0.2344449103405549	0.516034316913476	0.538370090987502	0.8604505420712133	0.960676556471976	0.7950426104655637	0.8947302402703788	0.7922472895415257
POMT2	1.99716050102732	4.55629492610887	0.395121976352586	0.7871047868843379	0.0975370860184258	-0.0245064508247889	-3.47766810053627	1.33531018589527	1.42677986988495	1.8881045394594	0.321063471355809	-0.0968915631704636	-0.9401301942737808	0.1913184717886389	0.16325773137732	0.0655039911471719	0.749688768382797	0.9232472487268492	0.354167643228581	0.4744379057968062	0.4170431178370214	0.9547322125027368	0.9883344617239824	0.6672386314787376
VTA1	4.46705383228869	2.1267132498816	-0.30692497507733	-0.0253202462857859	0.015374046530063	0.0902022685374515	2.56943187478428	0.988391315574957	-1.83352876173081	-0.101035323208479	0.0859321656985527	0.594377049621411	1.11076306596281	0.328245982685483	0.0733431218487247	0.9199712533867628	0.9319015545538628	0.5552366871801171	0.2725703094151	0.3360657816553198	0.9728076202776172	0.9879286011107368	0.9025912638737176	0.5995882963562604
MLXIPL	-0.012339895614231	7.79880091984743	0.966354476929938	0.518088388699693	0.258226200417896	0.6364824205064991	-9.81511211722088	1.59167266135243	2.25073300612967	0.759450380193764	0.530531390404537	1.57514872142709	-1.82467932661104	0.121665701808389	0.0332385819205552	0.451545991710957	0.598445831717007	0.122499904076188	0.0773849716549753	0.2459261749599877	0.7668642441263522	0.9165237341475	0.6749739602059263	0.3556997606156931
BAZ1B	4.73226725621193	3.4357489499887697	-0.342810212678677	-0.365192516348087	-0.1314360737958819	-0.0062339486029638	1.77541138132164	1.73605624438176	-2.12614056341606	-1.60371450111409	-0.801726507925948	-0.0450866912984372	0.8302593733975941	0.0928550299511861	0.039016818381692	0.115811338351375	0.426924820060762	0.96423994549311	0.412872206941443	0.2611071823422672	0.4987539479158318	0.869824653258228	0.9953367283603296	0.7164786633278992
RANBP9	3.756883995954981	3.9238959039070695	0.0404028053830733	-0.334415814256158	0.252856886467108	-0.319741309031911	0.12934424938446	1.7050869521798402	0.212260027378656	-1.19597963128156	1.2455232640498302	-1.8516759029776	0.0518934388019337	0.1024752229361199	0.833080479859039	0.237982168671952	0.219553989069481	0.0706482149321448	0.95907745231634	0.9407943172993954	0.6264518297828909	0.784488536672773	0.5934586400807954	0.984881995286872
ETV7	0.7477522309908101	4.21469220779582	0.62738286174465	1.05455798953617	-0.269283528892776	0.661260529104182	-4.887117835614941	0.8283524137989859	1.5309631132804098	1.72366201484084	-0.600000888379181	1.82304193221177	-0.884330246446165	0.416109474099776	0.132780219313732	0.0917785393776416	0.5515182397232321	0.0749939113589573	0.3853482621015801	0.4315501391298325	0.4615775431981794	0.9043036956303864	0.6011167911017816	0.6937534848534311
SPRTN	3.02808843257775	6.65134539144351	-0.262080806101739	0.1165021506937819	-0.460998276123137	0.0562742149653622	-3.63467119101132	2.4068296807896297	-1.02423861471309	0.296941009008931	-1.6401042093180502	0.2394497493135689	-1.2008785969241	0.0202573962150755	0.311197249420958	0.767877907600288	0.107956375283309	0.81184416492218	0.2360813600605239	0.631642998994337	0.9162464989212212	0.7053816522387323	0.969094427353635	0.5642487859420353
METTL13	3.21947085390392	3.86821694048464	0.0409594635189062	0.515792037614949	-0.124563432658374	0.217689653245911	-1.10402466611768	1.30141498311874	0.172873539020319	1.5015491598860202	-0.503835174569442	1.05422550169209	-0.3441122216470159	0.2026542700646539	0.863529904763347	0.1402273395142469	0.61683622717598	0.297438950525125	0.7330470559559878	0.9522831811210928	0.5320899600397294	0.921649159079294	0.8061312667451772	0.8935015517294966
DYRK4	4.18178671430175	-2.830355472747069	0.198313950618066	-0.125892507614815	0.0658315433494503	-0.0635723975329342	7.23721073442484	-1.09154753339504	1.0472803496892802	-0.4635958525787979	0.334911069362376	-0.383374617235146	2.60429422260498	0.282544292959919	0.300630887849455	0.64517692383297	0.7392513869431031	0.7032528941348871	0.0134604711360371	0.621997363027406	0.8644926077245232	0.954077877372053	0.940553971637302	0.2200668686272063
ZNF207	6.4327801787797405	7.641055086721799	-0.201966398694108	-0.272759855832008	0.0908593327605664	0.0371964863779186	-0.9962615776838007	5.795070419861081	-1.97558766006093	-1.87816740379581	0.856431338853518	0.419477138456799	-0.6968499083559712	5.70817708782724e-06	0.0544107291053488	0.0669910962700227	0.3963572060303529	0.676897911268204	0.492310933605842	0.295183632654589	0.4208256307898905	0.8600984338781922	0.9350589356886992	0.7643925501179691
UQCRC1	7.1734936430420495	4.099318332087661	0.222382730570783	-0.0293739555237478	-0.130353737795461	-0.0199797242303122	3.21404036877375	3.20954362194336	2.1747668916499	-0.201090968143833	-1.2360557583397198	-0.222697984978471	2.3215454070611297	0.0036879532681858	0.0349441964114848	0.841541748434702	0.222861340121456	0.8247882490038579	0.0285721526183249	0.249837641360697	0.9464576232301556	0.7871195857946442	0.970371969624206	0.2642323317369162
STARD3NL	5.78451119879979	6.82779684984907	0.1349797054203119	-0.0144313947002437	-0.0044536275387037	-0.177584541980256	-1.04129555689143	3.93052233131387	0.935247676058518	-0.0694201826661859	-0.0295619754710273	-1.40338410617991	-0.5516950136230561	0.0007532702705992	0.3546587781656389	0.9449652467007892	0.976547157200467	0.1674553161385729	0.5866620419132089	0.6664947034832847	0.9806062143426814	0.9960198551402154	0.7257547565917736	0.8210633630481768
CD9	8.91871380188958	7.123249785909259	0.678624238859053	-0.9768477240838191	-0.469796902030714	-0.0112583825712024	2.60135887221818	1.72045517406395	1.79327198143068	-1.66210018821861	-1.11986827559804	-0.0312499422604014	0.570024446824037	0.0922203648665135	0.0796516588737769	0.1034442776179439	0.26871155613248	0.9752084042982008	0.571496236297456	0.3478573027313381	0.481249163400183	0.80934364300052	0.996684634597839	0.8116093055735901
NCAPD2	2.14722930211321	2.54610347731395	-0.540884060195983	0.117069713268998	-0.0527576505269312	0.184471181960597	-0.483427290235729	0.801198021663154	-2.19635256457508	0.3457369257945399	-0.216017448617726	0.912749220765643	-0.141472519734005	0.42945624794661	0.0332641451763558	0.7311749057675571	0.829952351420452	0.366338360927358	0.888459862224485	0.2459261749599877	0.9015095272561756	0.9698001374551712	0.8366270811545873	0.9612075341259764
IFFO1	3.88909492060394	1.28883286418104	-0.393357178007633	0.0327012976051272	-0.318941860420481	0.464961390363353	2.60057151011076	0.388113210551745	-1.58236102544527	0.0954654381268731	-1.29898585345777	2.275483992028529	0.7284697661053829	0.700681398163995	0.120644465737394	0.924380380761807	0.200654112898719	0.0278057730462436	0.471937450860688	0.4145408126241345	0.9748633693727357	0.7734185759639678	0.4625115725702554	0.7534273613373892
GIPR	-0.0431876055777418	8.63689701299023	0.134230162766153	1.6602512007129198	0.870532017507458	0.427080009091451	-11.1429094354834	0.939196921937306	0.186843575950056	1.55212251558379	1.13920303425699	0.657088754534857	-1.11034210234398	0.358342083029992	0.852625045835263	0.1277297523442619	0.2607233415929589	0.51448917523258	0.278679333106432	0.948313336204152	0.5170577071808269	0.8065673445527444	0.8937643813020333	0.6055799484633014
PHF7	1.81009667417518	-1.6831124370929098	0.140944616773366	0.0003369983970727	-0.0676401756686893	-0.3838340814466059	3.57886529563237	-0.285250580248099	0.3700021746490939	0.000629333025084	-0.175359301363125	-1.15282631938528	0.565607239428945	0.7786508951728609	0.7131257947750249	0.999500710067734	0.8615914579552441	0.255211014101137	0.57847093942747	0.8861701963157708	0.9996343778323704	0.9755410037556156	0.7826958558444779	0.8160133774419192
NISCH	3.5582170152653902	3.03053199961786	-0.0061522141663211	0.600064900187531	0.371156510022928	-0.0686640736761759	0.0239871602112309	0.911618815595628	-0.0246213753313029	1.56982764817121	1.33767149226516	-0.292900933087624	0.0067034168094651	0.366827303108423	0.980465829713422	0.123460932412954	0.187725137259603	0.7709443059446051	0.9946811173077552	0.9933221173472788	0.5105911801992479	0.7626796697018581	0.9593694545177008	0.9976995609485536
STAB1	4.91448560670657	2.55190261592079	-0.5274589229564121	1.06585848923707	-0.0405043760735342	-0.3460103642016019	2.05999412338105	0.31044974681239	-0.8517057741392009	1.20133608842257	-0.0633707523231989	-0.625544821198601	0.2333496142112469	0.7580031254192141	0.399088949049081	0.235905716776714	0.949752273625242	0.53477734143381	0.816808775998978	0.6983040366621532	0.6242622237406849	0.9905507329755951	0.8987883788872421	0.931813657433965
FUZ	2.6171315188476	2.06192941210276	0.0724958846290712	0.2232514307695789	0.0770535848064242	-0.441142739913282	0.676351881702676	0.6344619591409499	0.285766442992708	0.6112285221613221	0.291001689317825	-1.96112394515897	0.193118800326441	0.53356182673271	0.7764086379085309	0.5441361251066821	0.772393451933042	0.0562026842813517	0.8489465082671741	0.916292036636187	0.8156588517960156	0.9599697190609658	0.5594287795216172	0.9445725201451244
IDS	6.341384676019981	6.58162096761907	-0.0510805515313607	0.151019054698379	-0.0971871597571624	-0.0425437935617106	-0.2379727934130019	4.50700077062792	-0.426706357838212	0.876412048898645	-0.7786812888098721	-0.4048237867386149	-0.150086834141907	0.0001521409528615	0.6716279327318421	0.38550236945839	0.440247820782236	0.68754870747446	0.8819271173503199	0.8636224866982044	0.7313095987014605	0.8743241020877248	0.937266860149826	0.9593836447206324
ZNF200	2.21111867716609	3.9520722994810895	-0.942790846408868	-0.0393821944700219	-0.358869034267106	0.1792366384135189	-1.41331518175509	1.4619376359002	-3.81743072720087	-0.112466197681679	-1.44662939320896	0.854255636811819	-0.481778356902819	0.1545386952403599	0.0005127293090247	0.910954288823566	0.15498616162042	0.397502630765244	0.6335709077941429	0.0494767243553772	0.9695540666003044	0.744292991001683	0.8547529654889775	0.8445918064061493
CD4	5.4222404659112	7.39463127902745	-0.553325020453032	0.2973108731370589	0.123273379395899	-0.4332085822848089	-1.69274252207134	2.097176275455129	-1.82697336260223	0.6776282261816821	0.387893781758291	-1.61951737638943	-0.4395729962487829	0.0610492429713247	0.0743574068964552	0.5015538781873841	0.699943501929141	0.1126315072045359	0.668389701970356	0.3380187731677396	0.7964477498724604	0.9473800456849084	0.6619776750870103	0.8613552697804513
LRRC23	3.24269634439386	-5.32040138062423	0.0996438572826084	-0.119959977908469	0.229266127411593	-0.0105444453326595	8.876878370128981	-1.5859338470183402	0.438442010923488	-0.34773226230137	0.9255700086533492	-0.0501445686199616	2.483181376048	0.1197573085676139	0.66316363412843	0.7296625863634829	0.359606777117957	0.960229101844897	0.0168150068490878	0.8595123784393514	0.9008113072506668	0.8481112798997501	0.9953367283603296	0.2317544480664294
BTK	5.17977120765686	4.51966360913121	-0.2504803209462919	-0.021155789796257	-0.1812576771051849	0.0206232156127297	0.971779151287738	2.05002297473375	-1.32485931995765	-0.0758743977070153	-0.9064233769686452	0.1222191522746009	0.4061520974146539	0.0491916598298592	0.197496038358832	0.9398563245906548	0.3696262824514461	0.9032729588735	0.6874694967012911	0.5155232540546335	0.979696675249383	0.8548896875979929	0.9836768309850976	0.8707526284292951
HFE	2.04835054417169	-0.51741825875962	0.3541705640204579	-0.11686067193425	0.2391606059187939	-0.226896602930559	2.44224758747948	-0.130210709071389	1.20438006882872	-0.276638401066982	0.7698850101370841	-0.8904090074071629	0.569419147017793	0.897724225824008	0.234781245394146	0.78335899310522	0.445421264822691	0.37810172310668	0.575343199312253	0.5554421515900508	0.9235201749723948	0.8751584086950476	0.842937467954481	0.8144956158543561
SCMH1	1.65377699063507	5.14501133337128	-0.0575633122549877	0.22045323253963	0.591554760783558	0.094122109852156	-4.28780881482709	1.34775742973856	-0.183511037455022	0.478285608669522	1.76240273007887	0.33998153113587	-1.03699491056936	0.1867213891009299	0.855302887330994	0.634769298175668	0.0848479281652506	0.7354527123083671	0.307054068642051	0.9492581367393216	0.8594510683275716	0.6956436224159807	0.948944635782975	0.6297281920580224
FYN	3.11881946010556	5.35691008454836	-0.57800440054273	0.426718918414786	0.300984024938879	-0.2854176117366189	-2.24709154772618	1.37013124827947	-1.86052721610608	0.959960876412943	0.929127450464852	-1.06188598982643	-0.5316361167957829	0.181018568115076	0.0693856827758246	0.3422507307911779	0.357791799326185	0.294068437273843	0.598899276245598	0.3295526626434039	0.7038960485883515	0.8476083462206413	0.8037278703849188	0.8273516648014603
HIVEP2	1.68471998251475	12.7777640265517	-0.347819656917531	0.529212974941572	0.235939308090503	-0.870906500139228	-11.3742287413598	2.36042071775851	-0.8106820081634509	0.8318658520701819	0.504298965165218	-2.24091106873338	-1.9319323907267096	0.0261046268161051	0.42184734557588	0.409965112930746	0.6165419999586179	0.0300635837124091	0.0638413706494107	0.7143988618408558	0.7441337397554229	0.9216089039957076	0.4737752340504279	0.3356328227779387
TCEB3	4.15273983869964	7.588526642149299	-0.010511034036144	0.102315698531263	-0.0348332105695805	0.1378518178692999	-3.61730313188591	4.31910514940691	-0.066080733894454	0.4387487014936429	-0.207044529443141	0.9728237913247488	-1.88521797658541	0.0002398399739875	0.947641287751743	0.6629433558089971	0.8369168122156899	0.335851639940375	0.0711736992404319	0.9820460570153688	0.8726255190385611	0.9714618856857974	0.8227285191368943	0.3465315818812304
LYPLA2	5.03515768842323	-1.18172186997648	0.0463760574768409	0.6406513362883121	-0.1906555761873919	0.297719880669575	5.993355088758429	-0.64027188431072	0.353753395184847	3.3905572623025297	-1.40663712321448	2.6110587093261097	3.0407879060176497	0.525638732634226	0.725440659135207	0.0014614433159483	0.166458640903735	0.0122248388134334	0.0041558717467302	0.8923350634793236	0.1523037513320377	0.7491429159821287	0.3793504442583472	0.1624997173869053
CLCN6	3.1482251334714904	2.85549543473795	-0.425359424562431	0.360225227659471	0.451859535316316	0.0096970756686427	-0.129559054711576	0.918710566171226	-1.77056396741081	1.04837646488463	1.8176864277159697	0.0463964460804018	-0.0387761390402048	0.364773386558687	0.0839743762652467	0.300071414186991	0.0757956330197034	0.963199728419959	0.969298735178796	0.3563263773410688	0.6759981063422339	0.6791387529549552	0.9953367283603296	0.9891769207384408
MRC2	0.993352956485382	0.104776054912258	0.858789642845685	0.279773000934898	0.5095589354587929	-0.6618294096393249	0.469473601021833	0.0234598167881133	2.44196991254925	0.518504695993265	1.29705456949744	-1.99050671989474	0.0969275478893057	0.9814530998037192	0.019344111709342	0.606657395149311	0.201427860822999	0.0526603790467949	0.923470025396432	0.1985791893182074	0.8478762139340232	0.7734185759639678	0.5499075861824152	0.9729142067497576
TSPAN9	0.190030511934765	7.24098615247297	0.374082240095951	0.797043393778896	0.6001136247495	0.194995581013683	-8.79605504304837	1.76183061328458	1.0203970164218	1.37400424970949	1.45113123316422	0.5664739826635461	-1.94897467391695	0.0848904257061118	0.3129948836021961	0.176245997208564	0.153679244962086	0.5738862029848809	0.0575488152240581	0.6327158364695292	0.5712022390845181	0.742385242793596	0.9085422697602392	0.3261057860956299
BTBD7	3.89574511526743	5.03506481142955	-0.404116439116288	-0.126235772581722	0.3608597634270479	-0.4673790632861671	-0.734819497366965	1.4443671747873998	-1.5857302066964498	-0.349137969645436	1.3503908115244498	-2.07999714607848	-0.1951484486520719	0.161235676351998	0.11991973000369	0.7286617401481659	0.183770587633943	0.0433813966592013	0.846818399398825	0.4137587950511773	0.9003234517069433	0.7613094910507523	0.5291628251854802	0.9440208499922342
APBA3	2.85488378709229	3.9476819868310296	0.450149103699621	0.1918359186937469	0.204656367783856	0.623781885297225	-2.0123583484838403	1.27117049507395	1.83880114419507	0.496565428832998	0.7380706346674509	2.76121609757973	-0.5987024705723001	0.21019965491974	0.0725490437207106	0.621912676822778	0.464303341794277	0.0083053890275408	0.55237333198886	0.3346025429943473	0.8545657241376473	0.8791046657992735	0.3425946806365043	0.8006563195477995
MKS1	1.70669351034017	7.45898660774828	-0.217525545816036	0.7960452265254009	0.4536501987245329	0.0290032804298974	-6.821957332832169	2.4303952774710296	-0.8141712061911741	2.01085142461346	1.5843451540441698	0.121644799849069	-2.04244752633113	0.0199550579393868	0.420975620141312	0.0504067871598936	0.1201562962230709	0.903724281492764	0.0481174524150852	0.7137307130416689	0.3901138267571779	0.7165960235947832	0.9837915151600862	0.3091830657882461
ABHD5	6.14893040990885	-4.92172678156809	-0.5815260252158571	-0.0081601157552298	0.2378400688352	0.239131353043162	11.5760245937839	-1.0139578021704698	-1.70387875708116	-0.0173142223462952	0.707165923149256	0.8340307402875671	2.23923215570131	0.316652888674915	0.0954720591232785	0.986262659437502	0.483110529455649	0.4086846090666021	0.0307723909455474	0.3746305793858177	0.9946416692877564	0.8838818792264147	0.8587659030358482	0.2689599255754731
ANOS1	2.9481085657185297	-5.39683071600582	0.9313045709938008	-1.15897132484149	0.0539857694357883	-0.0562326246755888	9.037416683847368	-0.860481690324507	2.30202642511682	-1.97002623298408	0.124984176796033	-0.1585984375888949	1.34949099667166	0.3976376551905379	0.0260219345764019	0.0551526597936911	0.901092769917346	0.8747035216065409	0.189254746745637	0.2217759707348142	0.3983188471918096	0.982697872799864	0.9806342677896328	0.5078369657471282
AKAP8L	3.87418775709002	-0.752413132760504	-0.312214379387673	0.284951999293172	0.4914618923629989	0.464008931481364	4.18879524601988	-0.326813024393361	-1.90247492806149	1.15690335244903	2.7734974371439303	3.1539782017584903	1.70191578339394	0.74532461836219	0.0635201555997221	0.2534163959343189	0.0080430003653789	0.0028679430914559	0.09567129217853	0.3174309947561121	0.6370967374125682	0.512456374717258	0.2752805063663694	0.3834788111874523
MBTD1	2.4925337937276297	2.0199940099656297	-0.3198448974100469	-0.166572519474245	-0.139876355111483	-0.121351210917636	0.7897268064603549	0.735060600963788	-1.38078907660528	-0.502122015676155	-0.5857162271379289	-0.604919341093348	0.265439477581284	0.4687921630555089	0.1744244158982719	0.6180319730952629	0.561002110771067	0.548296801298349	0.792702238907043	0.489216717931303	0.8521721673561838	0.9071213956922448	0.9005420602425684	0.920549994644136
UTP18	5.118163682966441	4.816495840189151	0.196069060535811	-0.438117995767015	-0.185592974528336	0.0246236167074791	0.556499295050296	3.2731008627771803	1.8013548380655602	-2.81802809067977	-1.63593563767805	0.261801457401111	0.3503745826553019	0.0034655511761886	0.0784168617711906	0.0072282826999752	0.108905099765161	0.7946955941076171	0.7292741903288961	0.3463198638106245	0.238872368357059	0.7062758217980323	0.9674370908531348	0.891812122046382
RNF216	4.1277267990303095	6.48332815041338	-0.304565737577286	0.220486584469087	0.0027488918234948	0.268969473900235	-2.67730709972583	3.55739908610906	-1.9313172467277	0.9187979744629828	0.0159481428026373	1.87592265594732	-1.35025098278164	0.000895976729045	0.059757016500731	0.363100088818049	0.987346262820012	0.0671615859813543	0.183687789492296	0.3085211238527558	0.7162869992682087	0.9968690605546416	0.586227573850508	0.5005681559577417
TTC19	4.73074244030159	5.572015336346849	-0.1676767320926659	0.2156638592093639	0.260465622788688	-0.252591556581197	-0.874196791235388	1.99065818154861	-0.9179625582663472	0.835401298971862	1.36115181062921	-1.5850598694773002	-0.290144604285842	0.0563643991183891	0.363683683245135	0.4081009888885589	0.180496817695242	0.1201596157352059	0.7737689813102799	0.674054132626702	0.7433889283651414	0.7594781471868184	0.6717685767628282	0.9128618593987896
PTBP1	5.9753612319602505	5.46093279847858	-0.139484990490116	-0.0399513141706592	0.0591513283463051	-0.0040025675135553	0.534286058981375	2.73521256582696	-1.16042239523633	-0.23709428293805	0.474450451667913	-0.038517194881151	0.2501387203995239	0.0099688064012588	0.252552712224748	0.813784627356957	0.637722684877364	0.969459756785944	0.803951237389821	0.5741928693172742	0.9379670088780736	0.9281972642402428	0.995726118499375	0.926402053747269
LARS2	1.5180462626202198	5.03230257252229	0.4043574568471029	0.230385515129743	0.482805604169824	0.0504734141134021	-4.37441937976228	1.52467484701368	1.71480884461423	0.6832511054681311	1.9509474704964	0.249263043112041	-1.2256762597256698	0.144426323062165	0.0933261398669812	0.498067818618237	0.0574196714422693	0.8043202157261551	0.235248386022518	0.3712715253664326	0.7939465376822947	0.6424352038635319	0.9675786683668745	0.5635848939942903
PIK3C2A	3.7543120762324897	2.3140037279417403	-0.4298136661537871	-0.197922196182045	-0.054392990890266	0.103643294925854	1.7371761751079198	1.02631175330102	-2.67539166241588	-0.8785002725799441	-0.3331971000480629	0.7663403396229829	0.717063425570828	0.313596858562233	0.0104214986152437	0.3844729656793279	0.740554412167902	0.447590309505377	0.4792569646422139	0.151898922312664	0.7300770134878685	0.9541373500274116	0.8719360047822684	0.7568852555492984
PLAUR	9.48262520693488	12.9009669878389	-0.499745990878991	0.31953631828682	0.35429327490418	-0.0240128443189579	-3.78192951057315	3.69275769369808	-2.2568909438015496	1.01277518007653	1.5616842310775	-0.1228638731849459	-1.00491832859053	0.0008762494699976	0.0291029359374273	0.3168611866455639	0.125731549921389	0.902779691796154	0.322512236971558	0.2320884744983293	0.6866873079611395	0.7165960235947832	0.9836768309850976	0.6413795410694845
ANLN	-0.0250006316259739	8.35393653984633	0.564419686688082	0.6557685896991	0.6004556979247391	0.1192412964083869	-10.1533735841812	1.75990118451474	1.34158772160999	0.9869150407959628	1.26624622429179	0.3014927269131839	-1.9462729000935104	0.0893437375674509	0.191755664806952	0.3289729436067399	0.212136757233381	0.764490232904151	0.0612668078330917	0.5088874163444963	0.694403871823113	0.7794593823942527	0.9573409589373232	0.3312970516122749
WIZ	2.6089562161412703	3.68184191100674	-0.128982921249573	-0.155994079292856	0.261950152135728	0.268187813268077	-1.2602992917303302	1.3348380994674098	-0.606156971965494	-0.507196454003856	1.16953522161982	1.4669355107177902	-0.423588012931375	0.1933854900215069	0.547460054630046	0.614526183796686	0.248347952382118	0.149481561155757	0.6752631564742141	0.7963006940680344	0.8512162770120442	0.8014875517355359	0.7127245137720459	0.8647480306587502
RABGAP1	3.82107905503088	3.8070200923378494	-0.34975038444401	0.0945678199528656	0.073158756758045	0.1944105382771749	-0.112029483592169	1.41674446072716	-1.72241852411668	0.328247693745105	0.351584218114465	1.12049167431375	-0.0387074612253769	0.167947218766593	0.0918790400710197	0.744266742503807	0.726795066655323	0.268564257728675	0.969404232429712	0.3699409230321737	0.906717106094551	0.9526521186739424	0.7908871043212821	0.9891769207384408
DCN	2.0040298959532903	7.15586337523852	-0.7636243639886509	1.18390321538538	0.822058102576022	-0.8760164218118269	-5.655078065327281	0.682962281573418	-1.71332365821564	1.6660302451103797	1.57628250796575	-2.08018935254554	-0.5034587043868679	0.499858266954978	0.0940009279364391	0.1031470112664219	0.1224379879457139	0.0435530045411532	0.618176571128442	0.3727735512403156	0.480763430200023	0.7165960235947832	0.5291628251854802	0.8378585370293543
QPCTL	1.3692148294061202	8.55587809824053	-0.266288231949591	0.278215867794066	0.3616766477489539	0.890462053217019	-8.60362747589969	2.25145718652273	-0.7821527615756859	0.5607524319978471	1.00770828967897	3.06467657391414	-2.0756393954438703	0.0327765278666992	0.438434702363894	0.577751797295031	0.319009706322007	0.0036827770431897	0.0473139444088465	0.7264280294443706	0.8335045736919222	0.8328417911573527	0.2815503670855679	0.3082334900706865
PPP5C	3.2187761393656897	-1.84600070249093	0.158533444955384	0.326341123465373	-0.0798245632202097	0.0560932920324299	5.00049428659508	-0.7419447159720409	0.902863530716763	1.31985710759529	-0.4464765435178019	0.374837873572871	1.88197791296277	0.463360020319621	0.37142505173132	0.193616560915298	0.657395174017937	0.7095583932563231	0.0687493354356803	0.6794770668719854	0.5854067633164692	0.9326244539302176	0.9414410439044464	0.3432447365614147
CEP68	3.1174662550725096	1.26171924667355	0.185181363252601	-0.520383319509722	-0.204731878129711	-0.3139777003276989	2.52393025475763	0.508664173389566	0.94352721989089	-1.70117159557585	-0.9309750735453968	-1.66018083811418	0.9417252689100428	0.613472577755969	0.35044970907751	0.0958120172531557	0.356834319230835	0.103831730027314	0.351361635603978	0.6634980707390014	0.4683203732207353	0.8476083462206413	0.6491853185105021	0.6653700223064846
MAP4K3	3.09362366869144	1.17324323002724	0.353785462860255	-0.786678109674038	0.4981678834525689	0.0678152772763325	2.00915758744576	0.3547510503987089	1.36643475843124	-2.09502973591279	1.81986243255639	0.296919452192905	0.5628540342836811	0.725687984656285	0.1786435042014519	0.0418454758639966	0.0754534061967633	0.7679054767233621	0.57836171565861	0.4944475888855307	0.3677337147460618	0.6791387529549552	0.9579556525782796	0.815936255527809
TYROBP	11.5832951313536	11.7067021787835	0.190509707979051	0.0042581202346114	0.16315370272485	-0.1239262390316769	-0.197594586234265	11.0398802083774	2.02726051737292	0.0304837270398019	1.63695430408792	-1.4469360758719598	-0.169899209558738	2.6771287016617598e-11	0.0490404492404291	0.975816087235042	0.108628316517934	0.154846181219597	0.866337234361278	0.2834227199726035	0.991244938044391	0.7061076619551234	0.7174175517804704	0.951507065915706
TMEM159	3.50808858292581	-2.6233199272939904	-0.2499629157320849	-0.184163846049676	0.335603570074048	0.0071894966832986	6.481978291031929	-0.79691876852459	-1.06226770319658	-0.561882638418897	1.41811432687318	0.0365064663343193	1.84417811526381	0.430661107485163	0.293805363958937	0.576991529256706	0.163049514378303	0.971041449300141	0.0733719402041634	0.6159104315864052	0.8333393494681878	0.7481346545651771	0.995726118499375	0.3507267847982333
BRCA1	1.85295806574179	11.140230728236	-0.170789547102361	0.175583854129963	-0.040046377790336	0.0327321892430969	-9.96710422834239	3.3005748302522497	-0.570047869203502	0.411597153314717	-0.13087286723312	0.12793773911022	-2.70622847866556	0.0032804088489038	0.571504702266906	0.6826000072120251	0.8964593988640199	0.8987739339804091	0.0126493523378428	0.8113131958813699	0.8790811355149181	0.9811619816200164	0.9829321623494108	0.2164073488272835
ERCC1	5.87061501569609	4.12854669328488	0.2391631768209	0.245288405554667	0.159638352623931	-0.051992557605404	1.50384906754901	2.02844308860009	1.43334077338996	0.965981819357099	0.871041228823913	-0.3370995058900179	0.6807484852619399	0.0484581840688054	0.158672236676396	0.339216239860896	0.388354964663195	0.737609150591509	0.4995186422712321	0.4688385310092562	0.7024702447625033	0.8593997760994836	0.9501300866579728	0.769208010266903
CD22	3.06337102400015	6.6097527969995	-0.463768577249187	0.143608811739183	0.291850579050733	0.525635925388359	-3.84283841082364	1.56589650282659	-1.6002987013787902	0.332445900941915	0.925349684542015	2.07366778419111	-0.84076461430297	0.133402314650496	0.116851401103239	0.7411920968736209	0.359952352766594	0.0441255146884091	0.409980402823655	0.4085414367960139	0.9052760242478154	0.8481112798997501	0.530049289154263	0.7147775830555319
SEMA3B	0.3991320269076749	11.4371225611966	-0.0225907209728889	2.48792832262353	0.2487589694692099	0.496294714709447	-13.4637722406603	2.0303319065392103	-0.0525987987533835	3.74126465705703	0.516876143379734	1.26122186465271	-2.1914033021745905	0.0527254062352882	0.958287558404104	0.000525066168823	0.6078189343451871	0.213803070667941	0.037091201859064	0.986245579787393	0.1175111452786396	0.919164179457169	0.7534150430608502	0.2876439740239425
MBTPS2	2.20050643931906	6.409661430549769	0.419566527709239	-0.715653689286762	-0.124337000499483	0.0301109908721905	-4.17289183600553	1.75456147445454	1.48290207138081	-1.72199666329095	-0.410573568940565	0.122424057555318	-1.05523550017085	0.0941920275913919	0.145078714412174	0.0920998370849837	0.6833374887777061	0.903116713793836	0.303096653950602	0.4500087788185165	0.4626503921015504	0.9409088320278738	0.9836768309850976	0.6256722248228872
PRICKLE3	1.76760950511147	-1.99844737945005	-0.211467880932252	0.0650167651717697	-0.2910024700506829	-0.015861457044567	3.8730820977289104	-0.454253912021585	-0.8991685895288041	0.204441140818758	-1.27898636256761	-0.0817181844997338	0.8221304006062541	0.656302446554192	0.373632904988332	0.8390135543166279	0.207957947130881	0.935259490835993	0.423855740310459	0.6817649579005102	0.9456849909815817	0.7752170082926397	0.9908376178862924	0.7238650728275331
LTF	-0.190952387275863	14.9398409117322	0.865740629298538	0.12952508409361	0.796959691958667	0.603434207051596	-17.4609206046688	2.05990087755552	1.3051389894168302	0.126663773761572	1.08861894474	0.9914269460588672	-2.1811803526972904	0.0515999345736029	0.198754683881063	0.8997708502797941	0.282129523920218	0.326778456009718	0.0394520733798513	0.517004140314619	0.9655698144104876	0.8168167497357983	0.8198060103005351	0.2922658056178484
EXTL3	2.13539477783788	4.70996329108183	-0.617942926791944	-0.206890864240322	-0.376815431855576	0.105737650858848	-2.27952287634165	1.45015151032534	-2.13745242279218	-0.487887768669519	-1.24281546898438	0.418447370737165	-0.646365304789936	0.156015744828288	0.0406098589099602	0.6280019815721429	0.22047122615172	0.67761073424825	0.522290084292515	0.2652277290274258	0.8571843072070215	0.785765146109354	0.9350589356886992	0.7829209502839629
ELOVL5	5.07083492668942	3.7313231224399	-0.3332010304428919	-0.261164483880158	0.365032847480611	-0.1684553192584409	1.7711133107128998	1.2979007401052098	-1.62404294056848	-0.8931808802595219	1.6996455479970902	-0.945957909828024	0.5718463779307751	0.205398290716935	0.111481912281321	0.376637746686498	0.0962018148219357	0.349353757822511	0.5720971817652671	0.4006751106513835	0.724176729295533	0.705376269756558	0.8305200780992503	0.8121142370806939
ALOX5	7.2286473796280095	2.89945400035627	-0.461235327429413	0.4563310667405399	-0.193958120989527	0.287739855513506	4.28479805834789	1.0126952349952	-2.15734428971132	1.53202835234762	-0.9111802050434648	1.58106610799593	1.38861758937221	0.320294837809173	0.0364126062087584	0.132692339948076	0.367134680283241	0.121027974696569	0.17620817074185	0.2542592675370678	0.5247297435639381	0.8527710842325571	0.6729577799732921	0.4914637210421912
KDM5D	2.03800291161502	6.768833223046861	-4.0515888790410095	0.26258216873288	0.59919154210007	0.418608673379543	-4.37874543193569	1.69307589673126	-8.89936058226751	0.4776647657123429	1.5402585124181003	1.29609320508272	-0.998918841251654	0.104216786527999	1.7617192305157498e-11	0.635207848073197	0.130549263266044	0.2016109834056549	0.328186660226099	3.7642906472605816e-08	0.8595286183726527	0.7221793750169537	0.7512122305046735	0.6458799838160214
CALCOCO1	4.13033488036227	1.81971505852822	-0.136566732302743	-0.346019208837862	-0.336699891290877	0.0367721099799636	2.4626289898449905	0.5888770071738749	-0.736623048502852	-1.42365761826011	-1.91292095547972	0.2461088147127459	0.747743372570232	0.5595195362230699	0.465404585812176	0.162023539076793	0.0626430378709775	0.8067901228100759	0.459205406635101	0.7444980096248894	0.5555595149215933	0.6556696413129535	0.9675786683668745	0.745100376116425
UBR7	2.66882361216369	-6.78915744490196	0.0237564804074931	-0.2181342636731439	0.0994226026550708	0.1389989891323169	9.83541628757595	-2.01559980878786	0.1042705398903789	-0.6234209812144129	0.3962922580440259	0.6621287551249899	2.73836480426858	0.0498371411506957	0.917418011836882	0.53615518673675	0.693762399472609	0.511265551140299	0.0088147734481576	0.9724891001448792	0.812160535550088	0.9443578639344568	0.8929911180671809	0.1944004383692054
MAP4K5	3.9778865098736698	3.3332401698002405	-0.0136873288841494	-0.2023454559114789	-0.2361347078452809	-0.0212796570444205	0.7876737411608341	1.06551920206913	-0.0639988122712785	-0.6744122695316899	-1.08358115125413	-0.116976145328589	0.234587846758499	0.296376633258107	0.9492601504874992	0.5036292707323621	0.284441801374215	0.907415400882965	0.8163326850135949	0.9828533617644356	0.7974280735089182	0.8174653226667681	0.9838478373351496	0.9316870834625705
EHD3	-0.09857798765744	8.68702030577264	1.17503268634012	0.7253114425187859	0.465142532049573	0.3804435203795279	-11.0359689004643	1.74700372523833	2.6906706262279902	1.02169955956338	0.9207155305253928	0.904943592582982	-2.01505408906317	0.0874591081865409	0.0099720983825067	0.3123845823928	0.362108708270381	0.370314926730979	0.0498964797638869	0.1493091766426713	0.686106114418513	0.8502250960070833	0.8384853304706157	0.3129147370349922
PSMC4	5.79028724065199	2.59333344211575	0.171605140048613	0.3559570881767659	-0.12262391787639	0.1561062747637289	3.1346379845492898	1.23021755415253	1.10026826580025	1.6052217025974398	-0.756577531309506	1.15603678408174	1.3812807455221598	0.228795816218826	0.277086785390026	0.115561875305605	0.453261554732125	0.253867736416334	0.177904618702939	0.5990444772357787	0.4987539479158318	0.8766684371718827	0.7824796621107638	0.4925464812578211
MAN2B2	3.97415679579047	2.3049442465592005	-0.23823967552487	0.116045784118728	-0.198185655758058	0.252191779724893	1.6765732502038602	0.9251605504479952	-1.23860979541696	0.4270473636770929	-1.01107026639972	1.5408353509329	0.625187676826645	0.362298526586351	0.221912453722835	0.671402775595192	0.317391110909752	0.130447563807978	0.536555685455878	0.5436464769674715	0.875211026196382	0.8327689673604756	0.6853193578770379	0.7910682371066897
CLDN11	-0.330457945065075	11.8104334898924	0.342303985675231	1.78774478866322	0.454099701313277	0.3264675655333259	-14.8484853894804	1.85557920590302	0.618276161604807	2.11472805404738	0.7523528394142829	0.642679983722265	-2.12287647358495	0.0786396643903628	0.5395339077758871	0.0400433018948509	0.4557576179192489	0.5236942481064111	0.0457141831982013	0.7919341176255096	0.3632647547845177	0.8766684371718827	0.897083410592943	0.3042252218675987
SLC25A39	6.041040789983151	6.45315885603504	0.2011228830793539	-0.0743947032300063	-0.1377799046787869	-0.198216016763512	-0.301733736259377	3.4711452254313	1.36339079284375	-0.35059602499862	-0.8927797625520959	-1.53500690103106	-0.149426524864516	0.0032618560830065	0.1795817549041389	0.727573940577516	0.376778820856806	0.131960128815524	0.883019377164475	0.4954813333520027	0.8999400892437504	0.8551564223907812	0.6863264125204352	0.9599138116002872
MVP	5.843566830475741	5.4458827591421	0.10953146306248	0.2397851267580269	-0.281028918679322	-0.258454839437251	0.606459519841727	2.98790005337862	0.8192797765049079	1.26235007980285	-2.0137896724835502	-2.21080685724153	0.307966059195894	0.0061708568560949	0.4170436258844279	0.213595715669366	0.0502295469241726	0.0323095499576153	0.7605146533465491	0.7113839814557277	0.6029693277422291	0.6272504463183054	0.4861006942385195	0.9068094443641848
NUB1	4.86394982455916	-1.9967567686733705	0.0547121678353743	-0.145873832276045	-0.174271312915813	0.1061722089926409	7.272156946993741	-0.827880940085535	0.3302654708441599	-0.627170022541781	-1.02622658058928	0.75271605425008	2.8131636801742403	0.415298275770233	0.7427503331993229	0.533812281338079	0.310323440965813	0.455638962725932	0.0092054869129402	0.9015107306388276	0.8106983559887483	0.8301598132048519	0.8743339277577524	0.1970673740865072
PGM3	3.21873433670646	3.15195931550196	-0.1082705890959299	-0.211594787393675	-0.35812299634782	-0.0353226441037564	0.5138917618211529	1.52655151002011	-0.650146823606492	-0.834100250310883	-1.96699913178351	-0.22687410164453	0.2304270721367989	0.135116204397478	0.523928980188981	0.408676788551934	0.0555512244886014	0.8215708052053221	0.8189968049603079	0.7822325570659403	0.7435045498230753	0.6404524729107551	0.9699236522250562	0.9330339975913768
RWDD2A	1.4459425410343998	0.767346777053361	0.5354505308081721	-0.885079217597885	-0.54584431073743	-0.1857863771127639	1.2670795371601398	0.208360086902611	1.97233201458287	-2.2697365951995	-1.89961337432398	-0.7819746424040991	0.3191727427192299	0.83689607081322	0.054736003338387	0.0281585833655783	0.0639076870958066	0.438366564742375	0.752586605879602	0.2959820686667587	0.3390196834132371	0.658764490621626	0.8671502636806804	0.9028725384817178
CLK1	6.0414844555102	2.3050252316187203	-0.6239457209036421	0.268854953429969	0.235080220310701	-0.2971049407590949	4.07240100538393	0.541103344654055	-2.49127002203663	0.7683527530688341	0.9019810251110628	-1.36686873842561	0.894519121835639	0.591928334202266	0.0167936240899202	0.446664816624721	0.372279396161543	0.178933520982921	0.3770971902143879	0.1873096461692292	0.7636906335454906	0.8548896875979929	0.7332569020728641	0.6860774448408467
POLR3B	1.44707544617572	0.4764148459684849	0.3706620282058889	-0.479130561726975	-0.0231934645062261	0.0220752112507369	1.09617293499643	0.1239573474546369	1.2220063479536698	-0.9816305580501392	-0.0668049035536533	0.0761552396339906	0.263456924477344	0.901901087859562	0.228067925612728	0.33153028815016	0.947032954251534	0.93963317025918	0.7934010857467749	0.5494085757239512	0.6966505509466715	0.9899896489194993	0.9916776185365516	0.920916938956354
ANGEL1	2.3019316608228504	-3.89903019594254	0.278570759467563	-0.0757579106865717	0.171494168426263	0.307847195724864	6.03917877874483	-0.8097839603181469	0.8490615013247751	-0.160275041887613	0.499662856677656	1.08832623717264	1.16844606628686	0.428193304539259	0.40034569687729	0.8733956294363241	0.6197511635753079	0.282366883234044	0.257125879089501	0.6992025441608625	0.9558510333991482	0.9219241876341204	0.7977205726813908	0.5848888038535269
RNF14	4.01626925609862	5.9990358853932	0.233739345530073	-0.1695750611253659	-0.413694713795691	-0.0788757181031331	-1.8364426658998896	2.95314828502177	1.37770675118632	-0.692208515099605	-2.32570679949074	-0.528604706212788	-0.832263247455994	0.0067679775942067	0.1751118215603959	0.492391387666099	0.0246005972904196	0.599696095335966	0.412870910501142	0.4900283038430442	0.791443983020102	0.5608128167995096	0.9161847036312456	0.7164786633278992
DNASE1L1	4.33914726013162	4.86427084530245	-0.34471637050771	-0.16676850911777	-0.195755456001446	0.0065080809848264	-0.1900129975702019	2.05106318795708	-1.7363663867990402	-0.576032220114807	-0.941473131183463	0.036898439533544	-0.0740846388138173	0.0472817742087602	0.090739239243203	0.5674690293806851	0.351527280984766	0.970729246626352	0.941334987547727	0.3677016530372765	0.8279156579924309	0.846332386304509	0.995726118499375	0.9785783194347804
DDX11	1.42165085940133	-2.67351954301537	-0.233187782677796	-0.3012602191870689	-0.0679845072370052	0.139866930970815	4.34149574738756	-0.473322605244294	-0.5506402231084879	-0.503204600149098	-0.157152980933276	0.389422387564786	0.715080057042643	0.639785680008877	0.5846635075276271	0.6172859147072111	0.8758281006827059	0.6988134351103531	0.480674909677791	0.8178836590058659	0.8520129203110358	0.9778130105181184	0.9393270466049182	0.7576177964561995
HEBP1	5.964666371044429	2.48060590450949	0.154919082717606	-0.107172759121408	-0.173522549692761	-0.225467117880053	3.81909968589539	1.37933338026021	1.20537311471122	-0.5889021036502571	-1.3177550488588898	-2.03111557459782	1.96871006657274	0.181207811284223	0.234448490223585	0.558958337657228	0.194370105745625	0.0483186744041686	0.060909317294607	0.5553791193557754	0.8248160665968998	0.7688896651430683	0.5397329447820387	0.3304839370282772
GPRC5A	1.73368390282254	3.49362080014542	-0.385104354945066	2.05999841953736	0.216942611186445	-0.903426939694742	-2.3766363019907297	0.403756623588182	-0.815450861560772	2.80923273465544	0.40933187832096	-2.06054214222377	-0.2556375988118349	0.689531777814576	0.4193103768403309	0.0074534906404816	0.684328591879385	0.0453802567052507	0.800088983533744	0.7127656900103227	0.2405482531206295	0.9409088320278738	0.5311052422069129	0.9241586938539044
MAMLD1	1.1820608910018702	2.2218929805811296	0.0699102642171405	-0.039189105721389	-0.138307227010078	0.4440265533738211	-1.34661628560633	0.496016738809071	0.1832565353317919	-0.0654935652470575	-0.323684282312219	1.26177023709424	-0.276049405396398	0.622296676354418	0.8554199456166509	0.9480711302530742	0.7476766486676272	0.2135326448227989	0.783773953911577	0.9492581367393216	0.9813446941152612	0.9545765588605148	0.7534150430608502	0.9168549216842998
CD6	1.2647431128929498	2.98064834628431	0.441922135889566	1.61598999673001	-0.783883856809047	0.369310049532316	-2.8408427841557504	0.555909202281937	0.990814027262722	2.31492131145464	-1.5626402976333	0.8930812623025429	-0.4874561584228279	0.581026608947827	0.3270743810316239	0.0252358121609894	0.125143227954466	0.376565007685007	0.628301487516936	0.6438604260450118	0.3283596382167718	0.7165960235947832	0.8417782682192838	0.8420415032402293
TACC3	3.63255022660578	0.0493196473811205	-0.519246065303173	0.7219577432390749	0.0154775307416397	0.16802991349818	3.33117198473556	0.0221758124698035	-3.1416805316583503	3.1119083681404103	0.0928681576422223	1.20290067000497	1.39759743632942	0.982436207385852	0.0029683814179589	0.0032355762664372	0.9264206782815452	0.23539448644769	0.171245279766236	0.0909896519604289	0.1824400893023886	0.9872274847939542	0.7664933158284939	0.485818623146919
UFL1	4.68337398140233	4.09503560006097	0.0167186225924313	-0.3625801000400109	-0.2018443399081789	-0.178149948174063	1.05329594271044	1.9936561561103503	0.1011341698641579	-1.5364044314566	-1.18102768577066	-1.2400475125406598	0.473761603272145	0.0570133933105506	0.919893267442752	0.131514307236866	0.24380155167894	0.22146571390118	0.639597661447957	0.9733882986304382	0.5226745739816795	0.7988411118994438	0.7575407090068242	0.8461402991577122
POLA2	1.89195976314725	4.72534690074155	0.171834576711708	-0.0665178959517464	-0.273743900036058	0.457014296422827	-3.24629000389633	1.4466580012655903	0.6790942791051852	-0.183535588443951	-1.03694965412304	2.13176599050648	-0.9204570658395942	0.159826845056507	0.500565277472772	0.8552208079633579	0.305321447051168	0.0386095167758707	0.365519742844717	0.7671846461671706	0.9496681689969676	0.8273423104736353	0.513740617413311	0.6765349330192344
ZC3H3	3.34208669083267	-1.3925239879929598	0.0975586486192739	-0.431952082802591	0.0847376818211827	0.374005927381232	4.7517994455805495	-0.4685287399056789	0.461961482237991	-1.42812341759877	0.3836158743104389	2.07036755891338	1.49125208740029	0.643026957839671	0.6463357058485251	0.160221183259149	0.7030702155794871	0.0442397062460765	0.147046656738792	0.8511942385481237	0.5531901990011766	0.9483965741722934	0.530049289154263	0.4535234227140636
CAPN1	5.30780681236567	2.68711473760312	-0.0414655566258177	0.2125851281833269	-0.0800438928974264	0.155663539760933	2.6471139690421297	1.4752870057838798	-0.287741423617833	1.0232285555077298	-0.5323222312212179	1.23470425346535	1.34759021091423	0.1506767571479019	0.7749294293249158	0.311678247386015	0.597132683719066	0.223365245608522	0.187870729488594	0.9161040260173856	0.6855772700736518	0.9165237341475	0.7594124838141832	0.5060121979886293
ACPP	1.33722411402769	7.89332802671818	-0.4141776732824871	0.737526660951777	0.4234747507553409	0.0716925598266522	-7.520589728697269	1.618147708662	-1.09903080577626	1.3478200076543	1.06258942578645	0.220642337409021	-1.42051466896612	0.1173914416305969	0.277648366683724	0.1845788578410739	0.293701606186683	0.8263835900094021	0.166614809778713	0.5995072355259795	0.5787179460583495	0.8209678938812651	0.9712572179609168	0.4813245237267374
MDH1	7.007005133160661	-1.03159866247014	0.1918265128032889	-0.7005971777351689	-0.382087530073112	-0.0415322587417717	9.10007729847406	-0.381387700807586	0.865017721930078	-2.16313134238765	-1.64652600545657	-0.208525395976108	3.1111237311592994	0.705212634989896	0.39425156212017	0.0358834488626253	0.106663842851065	0.835764489429493	0.0036716017517169	0.6956742108531779	0.3530018926260759	0.705376269756558	0.9729446909406178	0.1547942760700711
SLC30A9	3.91520223020964	2.15482558992956	-0.0485410445459042	-0.2007184862568839	-0.0945721575277395	0.109232065771108	2.08455859552349	0.8475404131197349	-0.242345245840641	-0.7027765415154229	-0.457421844832775	0.636616045285481	0.7605339023201559	0.403546539392197	0.8096157026340441	0.485834812110346	0.6495690945738449	0.5276341362848499	0.452930562427707	0.9304919367064236	0.7885656007635037	0.9321676205728192	0.8978762743815837	0.7413054746854942
MTMR11	3.38736832663252	4.13757315236538	-0.594726052671621	0.3941968444087109	-0.127799758469307	0.495641159199155	-0.756246333474505	0.7038423822618051	-1.29038208525326	0.6047719948786171	-0.273916404493771	1.28835387971409	-0.1200304530673259	0.4861944717622579	0.2036158123693719	0.548385540680145	0.785408813968333	0.2042976189165319	0.905149869373399	0.5225603475649788	0.8189099971997733	0.962772784937409	0.7526740383270031	0.9677045839068596
COX15	3.5582732019717205	2.55031141504327	-0.117775404993875	-0.091361588542496	0.113643490157835	0.0346374049149965	1.1281823647688702	1.07585488321883	-0.6221486418953779	-0.3366558124134279	0.5802669100519781	0.209045310816306	0.441613526725558	0.2900762046440189	0.537102309209585	0.737941623463423	0.5646408713038791	0.835360331959787	0.6617389406241789	0.790436836496351	0.9038893507609874	0.90787918887716	0.9729446909406178	0.8570118049108879
CCDC88C	2.69976230685542	-0.127684359132083	0.0913200812387474	0.418607935607286	0.266039214815121	0.0951668209279319	2.43605439818088	-0.031876916213788	0.3129086795455039	0.990305627804349	0.863830935428415	0.372694568897027	0.566785617433441	0.9747519065750792	0.7558020060936851	0.327334635715963	0.392267396451633	0.711131624307963	0.574486750515156	0.906946153099062	0.6929600288313603	0.8599176179460165	0.94224762254897	0.813776013881543
YAF2	4.49513976421062	6.422694817014509	-0.0291137639616379	0.143756549065727	0.3223671095816789	0.0423639577892378	-2.22029786065429	3.2259809038827902	-0.192876694941969	0.652769778789916	1.9906602871215304	0.318011859733549	-1.03139783008861	0.0037161683674229	0.8479279615686558	0.517275535734168	0.0526283438868907	0.751974703944161	0.312692119379441	0.9475675379960932	0.8041123769268901	0.6327151084138679	0.953180208244905	0.6346281555343056
ZMYND11	3.6342157697005497	3.44849511140062	-0.119532785424069	-0.26349161817007	-0.234794959240061	-0.3343404899488679	0.7488327800273141	1.69173951471369	-0.69617729776443	-1.06562137281276	-1.3136411199102198	-2.22190048793545	0.338792036794815	0.101796101474172	0.489939891720266	0.292291991860526	0.195633301340487	0.0313899622304115	0.737235044809284	0.7605636700010397	0.6701120972191734	0.7697532930982987	0.4829713033634498	0.8953712575574715
WAS	6.17481297542187	4.25988980888844	-0.373147317419911	0.498585062764106	0.406747379877482	0.0473266096416505	1.50412854776978	2.12637908767874	-2.6414003018286203	2.52290338207475	2.8336658238639	0.392646544416998	0.69704816573825	0.0429192045125228	0.0113763682729008	0.0153571415964908	0.0069207266860329	0.6964829035489001	0.491693924410942	0.1569707935957354	0.2775535412455793	0.512456374717258	0.9388551266686176	0.7643178161935628
BID	6.5015892959702	9.1221252582463	-0.0049553192147902	0.280062891624622	-0.0247326575339255	0.10480477757003	-2.73966998414599	4.99359094183696	-0.0382298172887405	1.4993467687676298	-0.179538413972651	0.913738707194605	-1.38936728941481	2.05992727867001e-05	0.969679021040408	0.141100093766369	0.8583552799049731	0.365857433277922	0.1738981247573449	0.9902421097014278	0.5324810531867126	0.9750591936179768	0.8366270811545873	0.4891845499333475
MATR3	2.6454820115293702	8.35340952388719	-0.450190483739021	0.6717594006422739	0.380175788587525	0.0296517729447492	-7.36727594526599	1.13892710032606	-1.0323019759389398	1.25818450661314	1.02384516702864	0.0905951262689749	-0.9364886695550172	0.264821161990235	0.3076311480277069	0.215163946230984	0.3116769120187579	0.92823553312744	0.3572725006381649	0.628131025198456	0.6035316646826255	0.8301598132048519	0.9891557962717962	0.6698915371750073
XYLT2	1.4672090695796698	-0.7819546229099409	0.222094605862494	0.9833619250092808	0.29964687213804	-0.5232214163969501	1.65961102573843	-0.177446953841023	0.639185553655579	1.91292239769231	0.810185460568515	-1.64987511259058	0.348665396861296	0.8602141186578579	0.526344625511523	0.0621619541027407	0.4221274196051229	0.10593728825771	0.729491402049455	0.7838156066978561	0.4095579208875017	0.8684915533519142	0.6536206586287263	0.8919147892938342
RGPD5	1.12867890242757	-2.12073474975171	0.7054064471899519	0.48562427861506	0.249027774698697	-0.203021011665347	2.7943674135276	-0.42403067429315	1.95905375566706	0.9023935023697388	0.627265035249094	-0.619241286632116	0.517648305185658	0.675314348729781	0.0563211482621397	0.371676369888369	0.533657493693808	0.538893785005497	0.609322234457347	0.2998166341552584	0.721880459520135	0.9004876561734382	0.8995442397064689	0.8335893771863659
NUDCD3	3.78306682426543	4.49878034481387	0.0540870509963774	-0.1046038807341109	0.339424374189986	0.234553284224463	-1.1131036812242	2.15431170142348	0.355999455121895	-0.4904538099127921	2.17818422264179	1.83220488464116	-0.494314293200839	0.0416750661822565	0.7235282066437081	0.626273177901193	0.0347716327615202	0.0737145337453801	0.625533163024705	0.8912709097982162	0.8565084274031072	0.5907065070854918	0.5969601171185116	0.8409977096054393
CHDH	1.66209946364068	2.8165160797124904	0.359771208139392	-0.312225238552173	0.555768365997447	0.064115658099011	-1.5072181148375	0.729181794756096	1.14253708666853	-0.665193483204981	1.62892719506868	0.2265224519674009	-0.3602912371224721	0.472534437528979	0.261633389453771	0.509341803145347	0.1105640884677869	0.821821559898607	0.721543251556938	0.5849402998594997	0.7999816601538334	0.7062758217980323	0.9699236522250562	0.8890530517031466
GLT8D1	3.52342361028659	2.6341446852321897	-0.113292528876954	-0.402975587963047	-0.250257203026957	0.181077654868052	1.20056751297856	0.898694822503854	-0.502515176439615	-1.26646936636707	-1.08678269899322	0.956094928203052	0.3808234147125879	0.376369313993284	0.617755694752159	0.211949294476922	0.2829212294184099	0.344210444776997	0.7061459609917871	0.8384471563124449	0.6022275071222117	0.8168222328388243	0.8280866214438054	0.8804128352750287
ATP2C1	5.17093531081005	0.505295536654915	-0.0212573255616462	0.0298238392755164	0.159486087998408	0.184219953330046	4.785723396117469	0.224456998963203	-0.122118486306173	0.117719844474258	0.8750893966648321	1.20380838004076	1.9772323545276895	0.823634943234686	0.903477478398162	0.906813620395061	0.386222936879169	0.2349689172426569	0.0554840148831761	0.967300648004425	0.96806163845445	0.8590638511981149	0.7660331906533827	0.3226572358505695
IGF1	0.423350183357555	8.327240088883821	0.579034965277657	1.39444931911412	2.01614469299573	0.0071497779529567	-10.5385178178784	0.8536331039079921	0.8590268799366508	1.3423445700690202	2.66982075540142	0.0114107066406899	-0.993598447522693	0.403478982331645	0.3949301146188629	0.1863146144534189	0.0105640472223669	0.9909468238468192	0.331710212837902	0.6956742108531779	0.5809271812340604	0.5229342084747706	0.9990749877772896	0.647891272261452
SLC38A5	0.707947330404946	15.32211372034	0.557431653615556	1.41958901820459	0.35640524315912	-0.0463064088230956	-16.9712630905012	2.4990357152315097	1.14989700259829	1.9513863643174696	0.664902669853217	-0.104964391053313	-2.5409406781630897	0.02226802598863	0.25627016957168	0.0573823098396334	0.509527226070507	0.91687448288631	0.0197221189535579	0.5793580602000631	0.4025293526113007	0.8918115153293735	0.9869147046203104	0.2432452443426772
RALBP1	5.66987462179693	2.29722213240604	0.25314355276562	-0.190840146058716	0.2878247620227249	0.0956299312922149	3.46590088168074	1.26233878252695	1.81018902636523	-0.9445682052268	1.94714213539966	0.780211357810815	1.76569047243965	0.218485186534501	0.0769544432874541	0.349966088357802	0.0577777654657585	0.439397758637317	0.0894261613561633	0.3434818287825876	0.7085844568495201	0.6424352038635319	0.8676223312487324	0.3758076091368144
RUFY3	3.5674991850021405	4.59522300172958	-0.2213922431744059	-0.472957338044169	0.0383580741064415	0.0155906606833926	-0.656902995348301	2.06680322287907	-1.14260574077131	-1.69275357982042	0.191307157817954	0.0924407157533065	-0.272392688209632	0.0480719177134615	0.259866311320377	0.0974158153034474	0.8491529578093701	0.9267597994227852	0.7872747366427142	0.5831522768071014	0.4713841311852678	0.9735892086199344	0.9891557962717962	0.9184128181698904
SLC11A1	8.54003045850255	8.89282504644036	-0.537545007026851	0.0438388031109581	0.109079365157202	0.4734917588628909	-0.664907449882894	4.723945971124191	-3.8359792554819294	0.220694229967119	0.771370376975549	3.9298219621527006	-0.326217201563751	9.45117338770997e-05	0.0003913785305425	0.826354092848295	0.4445976640752659	0.000295837431907	0.747109180627602	0.04485643026094	0.9424693614139606	0.8751584086950476	0.1079229382691048	0.9007948564520124
WWTR1	1.7169534035842902	-1.41634771132687	0.9383128863823508	-0.970933268438639	0.075629186601738	-1.28955152295653	4.25780145871218	-0.247325094057279	2.0945075320298003	-1.4320578165777702	0.15335668795384	-3.0729729690297902	0.68729622064547	0.806769341600125	0.0422218081173715	0.1590371582514209	0.8788171955157029	0.0035926077541496	0.4983427450460239	0.2688478462467328	0.5521864977000949	0.9778198353070994	0.2815503670855679	0.768186379228422
AGPS	5.1255169891340095	6.60729258283126	0.350122713381787	-0.5345592630324091	0.166638202833501	0.179089245564042	-1.48332963436329	3.30867747927015	2.02442296022416	-1.99692920334459	0.865749558372634	1.11617359774278	-0.68071078722327	0.0018503226448861	0.0488862134472555	0.0519023618300464	0.391219903243966	0.270272647530726	0.499542274881514	0.2829686898338237	0.3911497620300473	0.8599176179460165	0.791709359404048	0.769208010266903
CXorf56	2.69470399870176	1.74674681412077	-0.183675469191603	-0.671262261833659	0.0050884752554254	0.104234978568946	1.58357514735345	0.5028832932003721	-0.670253969332697	-1.67732740364809	0.017436145723473	0.4340091546662229	0.422925453762956	0.6185018163321171	0.50620700782468	0.100415911272978	0.986166510189215	0.666364176042755	0.6751643801414929	0.7694036623531378	0.4770683658977257	0.9968690605546416	0.932719622884422	0.8647399926165704
TTC27	2.3025162207461096	-0.0104793570539295	0.336724364816766	0.3147260711771599	-0.0502706457202914	0.0573685486723143	2.02145487651942	-0.0031247085847216	1.37148837364109	0.8886570933375071	-0.196386019269611	0.268087848842336	0.561356521130065	0.997527414486943	0.177031344737337	0.378953742810322	0.845192288711121	0.789866758151876	0.578691615548229	0.49270091398751	0.7262956344456672	0.9727450979891378	0.965504391513166	0.816247688962171
ZNF582	1.25143186925759	3.8846825255058	0.49849917807618	-0.565855185774815	0.232500072086935	0.201129839607031	-2.9879834460513	0.988544714224184	1.5908272676355202	-1.2465967395264	0.6962268364472359	0.744103727021236	-0.702074556289689	0.333689881658331	0.118650788902693	0.21909704052219	0.489867464995308	0.460730030861835	0.48978040626897	0.411391383244311	0.606543679715626	0.885110856962409	0.8750567790266498	0.7630085966633668
VSIG2	0.0977239308113908	5.48100630414927	1.01288294968933	0.750917442516828	0.200812857689574	-0.282317160376348	-6.71999836814734	0.886707713731173	1.95956924361157	0.941500918148002	0.3488781014698139	-0.5819081413015121	-0.995988481434534	0.386577898596021	0.0575099321746029	0.3514753267715539	0.7288707329358991	0.563570133157043	0.331304473074556	0.3025592879126048	0.7086386139998252	0.9526521186739424	0.9049288094271114	0.6474948263732551
PHLDB1	2.18916345311838	9.90642770901032	-0.781228513307652	1.4930351647983402	0.0295804256189639	-0.488857365286524	-8.41949899436516	1.5646549499782898	-1.81327122841533	2.48236489184856	0.0660030377748734	-1.31128002914721	-1.23213152783238	0.127181206183424	0.0766775244995295	0.017032884711712	0.947681645387827	0.196575637975505	0.226205165527223	0.342553843756439	0.2847580337309255	0.9899926369415324	0.7474553708979312	0.5532916916544062
MARCO	9.39407598342906	8.22560227479091	0.302298575499852	0.153756542665523	-0.22095266640314	0.403500473533938	0.8248593934937539	2.2527005673632203	1.15920920640396	0.407619768472895	-0.8184902540244541	1.7635363365106898	0.208827941124586	0.0344167952874505	0.252568774875136	0.6855436901147111	0.417481399557923	0.0847253873167211	0.836385151066499	0.5741928693172742	0.8804530024398055	0.865808842192902	0.6195795246526994	0.9401363006401622
PRDM11	0.145115483723461	12.530484394029902	0.515813149471944	0.715785032238698	0.60501363626786	-0.2263891684120739	-14.076795758706998	3.46926575073927	1.55569005385124	1.33953839857698	1.5815871425276795	-0.706243010698512	-3.5271530969045	0.0011617245400762	0.126787542782602	0.187121716681875	0.1207478627695549	0.483677727157455	0.0009798380274175	0.4236732076406117	0.5814444429826291	0.7165960235947832	0.8817692690063583	0.1114961157106636
CD74	12.753920253088902	8.64191728145305	-0.6996064555322351	-0.217242077309448	-0.55099151179462	-0.124881010304875	5.1140708968639	2.7547431851578	-2.5069224944624	-0.5346076170545361	-1.91565551910044	-0.4989056051417249	1.48976134691171	0.0124668846957114	0.0162918398304801	0.595556824279933	0.0617771115833466	0.620277653588871	0.15136208964713	0.1851649303529565	0.8421805257402815	0.6530814320741394	0.924105413856072	0.4603928367041093
HGF	2.54175889144676	-0.4155171755379529	0.0945649023394687	-0.274887620618888	-0.118007932496958	-0.590071735642813	3.44765945426538	-0.0905354210106917	0.2901397695037069	-0.583202469165527	-0.34125362229627	-1.99820873229218	0.6970778447712649	0.929555145879035	0.7730452318146741	0.5627582062146811	0.734507616181419	0.051979535957341	0.5003465175769399	0.9149117718039562	0.8262662697902214	0.954077877372053	0.5487871080914366	0.7695769305528468
ZRANB1	3.7181700660158894	3.2185574862859303	-0.0782694069383024	-0.5586300420281529	0.278757462728566	-0.226494142028521	0.917224896735268	1.3334601805273	-0.429330181331157	-2.14631698097498	1.4603687444916698	-1.42219630623364	0.35214497033032	0.1958012108756339	0.669739231276438	0.0373618617522771	0.151155382095393	0.162006517251475	0.7279469669641658	0.8623719254255418	0.3569819060141108	0.7415024953264151	0.7217854289791819	0.8915974994467827
NCDN	1.86163823719915	4.1528319069526	0.174079540714323	0.332406208241919	0.7172449235935591	0.286277848436022	-3.2754841717580403	1.56341076653685	0.8117438600942941	1.00475133447479	3.000975197939	1.46467283725403	-1.1386242410269198	0.1249620101407449	0.421211827368095	0.3203890000873289	0.0043778844449443	0.149962125915083	0.260885437683541	0.7139693225231863	0.688118649383426	0.496163598745229	0.7133991414351549	0.5885465296278618
ADGRA2	0.6733987421189681	8.875148421306971	-0.6845502560743609	1.08455001720411	0.417417203148687	0.0745542497516839	-9.63899702190247	1.89309090098921	-1.82804101588858	2.0626729220077498	1.10715077897351	0.2379818367491719	-1.8915746129884896	0.0712232242603263	0.0742032887251375	0.0450551636033841	0.2742014413349189	0.8129946812325892	0.0709173129113698	0.3378718581993138	0.3768960190245056	0.8118034358761644	0.9695787497098576	0.3465315818812304
ZFP64	1.6547634764808	3.84245402641474	0.0356327305360331	0.390284561464995	0.276024135417018	-0.0673718946539595	-2.73811530278626	1.32613789712575	0.150333070825987	1.13896473396625	1.1127122997872	-0.328314687901569	-0.872353606354144	0.195221598746991	0.88117619184307	0.260755011766426	0.271742550015146	0.744210977592282	0.390109432120358	0.9600311816312088	0.6443272279845421	0.8114683454049209	0.951094998892938	0.69778363743413
MNAT1	2.7953545453854	1.00649775750302	0.367408599573064	0.6107536746163621	0.608819906290797	-0.435973033433573	1.29513619154306	0.3212769137511789	1.5863237593571398	1.7285131573972905	2.35314285591654	-1.9853080406989	0.38437196529105	0.749488042397869	0.1196687753397299	0.0907529948122359	0.0230456729483514	0.0532248451265958	0.7025132402870761	0.4132731176994554	0.4602526493806821	0.5554649168782415	0.5512460333976494	0.8787760880478404
SAMD4A	2.2617404569758097	2.02390009534167	0.252746006160705	-1.36476954642073	-0.126916165773515	-0.0692131116186148	1.37800279254287	0.3563195964064579	0.53954053490908	-1.95420036505668	-0.245880268203613	-0.164892737792523	0.222831217924048	0.7254830434037879	0.5921740176941059	0.0569863789174989	0.8068930232413309	0.8697727894402809	0.8258812678030499	0.8236907637543701	0.4016707207676867	0.9674955544894388	0.9786449379011684	0.9358819700378982
RUNX3	3.28616328064667	1.67709160019813	-0.5463145723028789	-0.326103244239708	-0.128152828269981	-0.164992484487869	2.4500995927404703	0.444487190887174	-2.02485066755952	-0.8387619764479859	-0.444896532086167	-0.6993522881452	0.603102831904204	0.660103232861173	0.0489354563048024	0.406152957051251	0.6585518226640129	0.4880102334902371	0.5511866402554029	0.2831441469829514	0.7425526423970045	0.933203184423083	0.8831420523065308	0.7998502558794928
MRE11A	3.48195113874078	2.06004455642179	-0.281155793421695	-0.291076545235998	0.104466388092463	0.0080644324571559	1.56302873154192	0.920188424072388	-1.64749476669452	-1.21003003302579	0.600677765683354	0.0555213327181642	0.647795810470396	0.3656617410430339	0.106428583719434	0.232650175527796	0.551073368706013	0.9559727874831632	0.522547833184193	0.3910224334786476	0.6214946732218691	0.904301447415743	0.9947726397470326	0.7830626130584084
PLEKHB1	0.3493992395611179	11.5238072997306	0.363928224926103	1.23839372735341	0.0351304608884229	0.0681723973574787	-12.8910898109739	1.91591579201214	0.6726133150361371	1.51472264490736	0.0595023863668345	0.1392373801082169	-1.95206050582985	0.0674192097162659	0.504735667197142	0.136840723395588	0.952816040243491	0.889883958851867	0.0620414716862771	0.7692333806131778	0.5287543894307994	0.9917944307590466	0.9817539227901364	0.3324809358694541
SERPINB1	7.4871985133297505	6.97432637187052	-0.299529198992931	-0.0745321018888703	-0.0279825100812455	0.0717152136248377	0.680428268494336	4.167420126723529	-2.40716950994643	-0.4248566442369739	-0.220799873480897	0.665335516487779	0.37603811089627	0.0004860679224358	0.0203468379915145	0.673061907716586	0.826283600146984	0.509348413133887	0.7106972613131469	0.2014081110781485	0.8757141088936784	0.9696282990446332	0.8927026265811515	0.8829553067082596
SPAST	3.22965500945769	7.94983613393009	-0.0442914967811276	0.196127702436331	0.0254657013883234	-0.0505004857895863	-5.0166826398624105	2.97385218971322	-0.195342156771406	0.5909769138626391	0.1058226211981	-0.25068551738084	-1.7223008127769095	0.0072067581642363	0.8460044853445591	0.5575135983312739	0.91619360963974	0.8032135644969091	0.0988920445765811	0.9469121148168054	0.8236920782122593	0.985863871897956	0.9675786683668745	0.3866279967759611
OSBPL5	1.50028782180868	2.21558254500912	-0.501770511758799	0.3575590677331149	-0.285749472129664	-0.0269651581758849	-0.8628710786461049	0.548528306127661	-1.60363563520692	0.8383376085968629	-0.932762177159345	-0.104930580094063	-0.198173211560893	0.587932666003669	0.1158093794556469	0.406365177120113	0.35596267347457	0.916906246934802	0.8444037802260821	0.4077130797420348	0.7425526423970045	0.8475220800953747	0.9869147046203104	0.9432928031101284
AQR	3.87689391854022	4.202712966374721	-0.20641167823889	-0.2442674222245429	-0.0548312650289276	0.0236095072333948	-0.09390191950497	2.21037551824114	-1.28148173055625	-1.06010558510492	-0.331344889493338	0.170684323770944	-0.0456527157029678	0.0341135291574957	0.206833684601368	0.2947558206365589	0.741927341005753	0.865239967818386	0.96385899108394	0.526697038262047	0.6717045395411103	0.9541373500274116	0.9772905427158588	0.9863463963904276
FHL1	3.84141733097165	3.9970904573961	0.0370044511981672	0.9902667194019292	0.409821064312646	-0.0186468814959021	-0.710689069690323	0.583917874715572	0.0694996848956047	1.30707741765642	0.7513961785097021	-0.0402029150960505	-0.0966268974850236	0.563229316271618	0.944931324572188	0.1978382193036029	0.456343641055231	0.968109420801145	0.923608265136044	0.9811485442279848	0.588763587820554	0.8766684371718827	0.995726118499375	0.9729142067497576
RTFDC1	6.15167603137038	6.87235275922488	0.0766170718013293	0.22353442090132	0.176317987476465	0.0315379357949615	-0.965461958570147	5.15038277834356	0.7103160445926641	1.43907546991473	1.55714329191861	0.332602223363422	-0.666054459012958	2.73844285224439e-05	0.481177271262372	0.157120814269158	0.126464179606396	0.7409978870250631	0.511388811014083	0.7555090173500459	0.5497207062043968	0.7167063361514759	0.9505233071311252	0.776217013023913
NLRP2	1.28422076990271	7.530919328743661	1.08681898621213	-0.5540414681562811	1.4319484568422698	0.584966545545021	-7.87712642430884	1.73598797855239	2.8908654027866203	-0.934921851772194	3.31586669267386	1.6683865960352298	-1.6564224055078798	0.0919969642714217	0.0069979951962775	0.3548564401669929	0.0018520969197023	0.1022792102447009	0.1069114279866669	0.1315157988994772	0.7107955227542637	0.3831595656535662	0.6482161642499968	0.3993631233212099
SLC45A4	2.4132609472990803	2.40660529259861	-0.520085926860911	0.682319954995724	0.261283793516312	-0.223534968421278	-0.1832892348876899	0.535199371980814	-1.51337408570508	1.3946964426393	0.737308418592973	-0.7591762435020749	-0.0377548040689104	0.596857258181568	0.13718901459213	0.170009536565806	0.464774956442227	0.451779130427402	0.970154692585678	0.4383947124865409	0.5634461862208643	0.8791046657992735	0.8740334737956875	0.9896354427545488
RNF10	5.2920781548898095	5.6913891531083	-0.227471083518243	-0.0997494026725147	0.28415127769428	0.0833756970798309	-0.384068488837631	3.11162727856888	-1.58642823953724	-0.492523249479702	1.9161820359837696	0.6825753561528499	-0.19410937932054	0.0050252940280959	0.119726432986149	0.624811486478486	0.0617844638888084	0.498465205467401	0.8477779602306241	0.4133767908988529	0.8561885781140309	0.6530814320741394	0.8882522958201373	0.9445725201451244
ZNF839	1.34741757647922	5.061530225910309	-0.360100067325209	-0.363929408433887	-0.217782397952	0.261877342871991	-3.76248449643939	1.46052176307276	-1.18255031304784	-0.803174837933267	-0.6720425425947879	0.9740280403242672	-0.9986093821773192	0.152830038081034	0.24462951848418	0.4260966695302229	0.505033139450804	0.335251175564053	0.324597127023466	0.5647865058685115	0.7541149219619537	0.8896584236509155	0.8226400798508694	0.6436322746260328
ZDHHC6	4.7289003534262095	3.65544570026139	-0.0097172409992202	-0.132185161032144	-0.091565376282694	-0.071672427541966	1.41972245700932	1.93126951223192	-0.0613633723628115	-0.577524965814079	-0.551954575250073	-0.513293088034263	0.691439186703062	0.0635290072380151	0.9513436458505408	0.566471853137734	0.5837121577819699	0.6102736673854	0.4947771452193459	0.983740222416918	0.8277969842410811	0.9123367429525088	0.9207972604744706	0.7656339228579079
GRAMD1B	2.10348739023998	4.10887526803266	-1.0176723869655	-0.217808249075134	-0.413874428445779	0.5457196661205851	-1.7312709934721595	0.846024455268378	-2.35516223658626	-0.334149150441148	-0.887022688408435	1.4250012137520098	-0.327549481620323	0.4020155828449429	0.0229348521407186	0.7398193381385291	0.379782981849995	0.161056061937808	0.744771342647806	0.2105602320476911	0.9045157692648992	0.8562851084569424	0.719984164969348	0.8994384313268659
RNH1	8.32212330642557	8.53580439498994	0.0673507356156573	-0.0271855592877957	-0.319702823616945	0.108869321610625	-0.104980749864079	7.69510359777705	0.6713206723627171	-0.176416470871938	-2.9094456008970804	1.15664132955669	-0.0860616194222569	9.61143052341203e-10	0.505447932691141	0.860758339242238	0.0056089013217528	0.253522362938025	0.93179922511255	0.7694036623531378	0.9510680332591912	0.4989026893403553	0.7824796621107638	0.9758874232336948
NDUFS1	4.64707883152846	1.49012667039462	-0.0998843865745147	-0.379553527784459	-0.308830919900198	-0.15474144100872	3.85915087682389	0.7895514109337092	-0.651923738804881	-1.72507520634497	-1.95219697953987	-1.15469305230702	1.89558124539616	0.435095195483496	0.517939885795008	0.0913799620729961	0.0571782755068087	0.2543208562884569	0.0662248181914969	0.7780303403952383	0.4610246181240996	0.6424352038635319	0.7824796621107638	0.3412060905054818
RB1CC1	5.1174886050872495	4.3638272312560895	-0.299338479975589	0.112779422893234	-0.251498171224586	-0.283046967914491	1.06598730088382	2.0652215658186104	-1.75204958110665	0.463564919079372	-1.43326724882239	-1.9009165070049097	0.466208127475024	0.0478804443714465	0.0865813960662955	0.645204986295972	0.158695412554785	0.0637855708725993	0.6444577887303701	0.3598216007123039	0.8644926077245232	0.7464173854031193	0.5809871337895026	0.8481438755864624
ERP44	6.78264065303933	1.41483254366856	0.2066050410086189	-0.21536025468907	-0.262514670947697	0.1921931387316099	5.862453824579211	0.607970516931079	1.20903736203083	-0.8877787060154531	-1.48145733341562	1.29232343998094	2.33597873283567	0.5487722587378279	0.233027337768431	0.379509074163066	0.145540157381507	0.20298141538188	0.0277081698024251	0.5547333902598158	0.7266151078157935	0.7365659640345414	0.7515504222161619	0.2621427035893515
ALAS1	5.446289555809599	1.56652591559453	0.10428744852741	-0.244793393282506	-0.1288962554909209	0.225205150250637	4.269296441110471	0.4537607547635889	0.3588590858401929	-0.5882230489969	-0.4298000586144829	0.8926593967738851	1.14280088922394	0.652922870134797	0.721532290189416	0.559325017152194	0.669399685802189	0.376793842731036	0.261102181645519	0.8910450713848376	0.8249703482844104	0.938175702824526	0.8417782682192838	0.5888578605054324
BIRC3	4.446292478757269	4.76053537337261	-1.15541035326192	-1.20221100153251	-0.118440572903336	-1.4862022347863	2.19531850005686	0.8673646692794851	-3.1449596573861096	-2.29264144894938	-0.296098389267288	-4.52342881949041	0.3731564550631671	0.390980695091165	0.0030209714036682	0.0269084596023051	0.768596168782629	4.70229657894806e-05	0.7109415970031899	0.0916524731940496	0.3384943904723947	0.9598125465558908	0.0624184299107118	0.8831855038518863
AKAP11	3.4597992328217297	8.39133556037361	-0.585526394160996	-0.282448812690212	0.0285068954686257	0.0145481041746016	-4.73593661238088	3.97936850378909	-2.9548679305697	-0.990931582073347	0.13967970690244	0.0843688158730258	-2.05644842979154	0.0003742997777491	0.0051298518240454	0.3270247210777069	0.889538653589469	0.9331384184035542	0.04786175792398	0.1152059965949662	0.6926845601336578	0.9794775238871468	0.9902698739141428	0.3090551980925982
GLRX2	5.313012884711781	4.99769462667706	0.2565426379804539	-0.329274117693386	-0.101623057314827	-0.2162065567427789	0.750906563442061	2.26485603451193	1.34686190825931	-1.19091912020975	-0.5048411495351911	-1.28251539107224	0.312462387538301	0.0318086300481878	0.1848687306497699	0.239942390594135	0.616136273816194	0.206257461825834	0.7570099436157081	0.501365244131462	0.6285891737537921	0.9215034659298126	0.7531631551419784	0.9049020457202402
SNAPC1	4.023212080659141	5.746046414427751	0.0096080510124168	0.56014633304886	0.0911112726855358	-0.384896204225119	-1.80304353350274	1.83019733400855	0.0388949188226467	1.5537325322851003	0.345145596203264	-1.72971335072023	-0.5298956439612861	0.0777587063422472	0.9691464127824928	0.127294694423059	0.7315949420503609	0.0906083337877185	0.6002020124019111	0.9900637180512089	0.5167815431048235	0.9530181306279092	0.6260365296347059	0.8282333701905512
DERA	4.898568701698269	2.54606353470576	0.0133537283524158	-0.68465790106371	-0.4945448406914	-0.0003129091384813	3.23478538000588	1.34771712969274	0.0815154739394498	-2.8147693927067405	-2.8395962028784	-0.0021379699272696	1.57637713181038	0.186236317046401	0.935522473217184	0.0072168597206356	0.0067885985702809	0.998303609465634	0.123646955422975	0.97785357271221	0.238872368357059	0.512456374717258	0.9998777151436896	0.4208892836280012
STRAP	6.158051503991059	7.235360463183239	0.400765956944043	0.0267480308843058	-0.112908019610737	-0.218803920066142	-1.04782322718606	4.4668424712458	2.85024537066329	0.130114489377143	-0.7556540805405519	-1.73222591892304	-0.592522291828873	0.0001663063028365	0.0066480039934219	0.8970564264329329	0.453798884994277	0.0901047462773352	0.558841382361866	0.1282640436714428	0.9643327723514388	0.8766684371718827	0.6260365296347059	0.8040972155831101
DEF6	4.21064467102978	-1.80904328741004	-0.4586392876697029	0.9776994333871448	0.147952277201254	0.105360909855373	5.67672865318147	-0.520688041968145	-1.87027347847097	2.85090123909483	0.5974400424547262	0.504863403100529	1.52640871686672	0.605899973424464	0.0679908635696394	0.0065870141305606	0.553220687275043	0.616163822045105	0.136033163293111	0.3268327471385917	0.2377554367123239	0.9045247693124868	0.9229294452977036	0.4389747623247165
PLEKHO1	5.154994814113509	2.4782085652175097	0.198239787824868	0.0539282730862413	0.235054324482547	-0.306459486139257	2.9446654356309505	0.75293102700018	0.8040324344628599	0.151754608850521	0.8868059570230559	-1.40069792445088	0.827200658386432	0.45992129077696	0.425655349815327	0.880076647210111	0.37994251006558	0.168311123078736	0.417102333223802	0.7179214103730092	0.9585862519896324	0.8562851084569424	0.7257547565917736	0.7192428935587102
GCLM	3.45648375490488	-2.4801587849795097	0.711920559970558	-0.2801910667090689	0.619501132329414	-0.349013600927988	6.0329332761737	-0.5905814619199	2.4467556728365003	-0.6217748286937591	1.88721728468344	-1.2776276359864	1.34167598311701	0.557755461517277	0.0183850921861275	0.537227503621128	0.0655914577342582	0.207932835199519	0.186432626893006	0.1950254069701482	0.8124197377727815	0.6613511670001525	0.7534150430608502	0.5041078424607631
UBR2	4.129255778060951	0.8066697651462181	-0.4147558447939339	-0.201040376989759	0.0360929662507897	-0.0721027885992566	3.8190507375763305	0.34602611680497	-2.28167742257523	-0.781080197439996	0.194427449783965	-0.4575574578291239	1.5228338767650402	0.731485876147219	0.0273271229442611	0.43884954372585	0.846717040128265	0.6494887961752571	0.1371549486418209	0.2270732099318407	0.7595919624437102	0.973431727071365	0.9282382271628914	0.440409310183709
EHD2	0.459850705870575	16.1193116802633	-0.395832394465955	1.7959622781122802	0.927333370134156	-0.1966298478133889	-17.8528612455688	2.4124171390812204	-0.8960909840167051	2.5707929635292204	1.88539504836024	-0.484083639213469	-2.45862587737644	0.0231042953578156	0.37513164629545	0.0136597415338672	0.0661168527801035	0.630740236626333	0.0204505179237718	0.683083033070495	0.2701147161844344	0.6613511670001525	0.9267043659469828	0.2452914166686887
CCDC28A	4.8844135964145305	0.85380710849575	0.0219090918110713	-0.346996769676669	0.0350374181388338	-0.2816697748348039	4.5787888790237	0.31639685626896	0.1019272800925339	-1.13359927759401	0.157907888718941	-1.52512851373668	1.5694801598630903	0.754639678115382	0.91926738310399	0.263041851684806	0.875236398534615	0.134369114296321	0.1302154637042069	0.9733882986304382	0.646964062919021	0.977673075673566	0.6873889214013229	0.4300359219747899
RRAGD	5.21642719485117	3.4692284351510203	0.6357786719459629	-1.58634109111405	0.116180429858793	0.145187181798783	2.4890349182415603	1.2672510511344	2.71238849453624	-4.557747334469201	0.4624069635882229	0.701002378323472	0.836084128413364	0.2170585273910119	0.0096644599160639	3.96756229618084e-05	0.646053936882602	0.486912589958236	0.4109156850686529	0.1468126082412503	0.0383563435592594	0.931570087658166	0.8829756483870141	0.7153261569124888
HSF2	1.7491166775864802	-4.907999454113	0.321275791056262	-0.205653333404416	0.375566194176673	-0.19022461773434	6.812723761214629	-1.33372856051017	1.20987700509138	-0.525145136568404	1.3280294944723	-0.796019518728657	1.7272610741295298	0.1913883551616119	0.234472294981015	0.60206324161397	0.191001344428379	0.43020470903943	0.0934642873926574	0.5553791193557754	0.8446730986605524	0.7654310230268138	0.8627011189589916	0.3804968281251978
PHF20	5.378662676897651	4.93391252289853	-0.3618865737925471	-0.0476346425057268	-0.168961660921603	0.0761322820956918	0.795302802142302	2.42034964988362	-2.17460056921003	-0.201867570333022	-0.9831472602257042	0.53628903536294	0.359858611537496	0.0226109794518791	0.0349730891691859	0.840943197669609	0.3308153030163189	0.59444027796448	0.7216946840050641	0.2499247466333079	0.9462806145051136	0.8394985556863052	0.9142030431283596	0.8890530517031466
HSD17B6	0.3318898842662	5.1888794691578495	0.490114211538071	1.68290055588678	0.005376118482685	0.539897174353844	-6.540581357745951	0.6104304032580761	1.09427278063594	2.3159649840926804	0.0101098400839915	1.2618965782576002	-0.71406652790601	0.5479421890027529	0.279935101295087	0.0254345877542013	0.991980334967066	0.213738622431821	0.4824919852845529	0.6013197343200655	0.3290874818681564	0.9976912320749944	0.7534150430608502	0.7586074449596403
NR1H3	4.95155517597419	2.92970391274593	0.412291726706751	-1.8933685649293897	-0.49306679806617	0.0667305979204909	3.5407228317057697	0.586706628902809	1.08580332003674	-3.45200215648502	-1.22886874234874	0.203336926491653	0.654960119455878	0.564752804514963	0.2834599174434539	0.0012690984228283	0.225676629619045	0.839817854547403	0.520276764232146	0.6049463088946204	0.1506430361782301	0.7885234644849798	0.9729446909406178	0.7813816209077425
TYMP	9.21457106881615	11.0782188058111	0.0386163358151782	0.5071090470697229	0.0201075478043012	0.0603471386372381	-2.05617951473539	4.31859133650232	0.2174608668189139	1.96072236594372	0.1070692173099659	0.377186311966472	-0.741760252313897	0.0002000757410326	0.8288638341880441	0.0564343753322963	0.9152320584291708	0.7078569591615792	0.464415033783611	0.9392617901318718	0.4009869454350085	0.9857367632974566	0.941104290291992	0.7473739827512107
NCAPH2	3.19047270265112	-1.29513933945312	0.187958492931804	-0.0062629877946086	0.0869603946433052	-0.0680330241306047	4.65439493091821	-0.504223713527175	1.01017571236921	-0.0221200467351365	0.4266125169856529	-0.3949327750891889	1.69180302958148	0.6165641831199239	0.317812191041608	0.9824499907029268	0.671695638559217	0.694758310947198	0.0975982945578701	0.6368618810137506	0.9933375379231124	0.9386044843626876	0.9385386612027854	0.3850188485242005
TOMM34	2.77618851334325	6.012589849299071	-0.3761408625066479	0.763586799295927	-0.069104103377927	-0.0403124590363189	-3.59908328876067	1.9659929620771104	-1.47961127840828	2.0561664994474502	-0.256142396670946	-0.179152867268113	-1.08166873849598	0.0597026718688609	0.145944278861858	0.0456177175171929	0.7990092521397059	0.8586305834234859	0.2886700557303919	0.4513830808388772	0.3786371814121277	0.9659602444231494	0.9765026037007084	0.6140507479855123
SEC63	5.344792863299019	1.42575714472506	0.1002478546474739	0.0592402838373464	-0.0915390163078955	-0.0343987635165138	4.17338862030509	0.705507787266892	0.6941038575302529	0.286537347583583	-0.606053423731285	-0.272248512948793	1.9193192689522496	0.487760594697978	0.491243111885455	0.775827120623211	0.547563760017338	0.7867172491029281	0.0675114296362043	0.760960865121956	0.9198609784511588	0.9042677022023454	0.963698105993257	0.342088224320584
KPNA6	4.4038657183722405	5.39053395933228	-0.07402404360163	0.142388510315842	-0.134832466960974	-0.224047797286498	-0.7871102150884879	2.60423667043672	-0.43246203587627	0.575940184876476	-0.752933487356351	-1.45347871887878	-0.3508287256140239	0.0150596806312718	0.667500674547859	0.567529233862501	0.455415031951866	0.153080272616522	0.72848534963358	0.8614156677491223	0.8279156579924309	0.8766684371718827	0.7162663622557994	0.8916118286857432
VIM	12.4933913002149	10.6857657771749	-0.250653033787552	0.0334514829279483	-0.1460627283903809	0.120248694384613	1.98004572397427	10.0893084516831	-2.68858079739068	0.243940235938272	-1.50119965676286	1.4336250086313602	1.70836567392492	2.16536837819925e-10	0.0102289336976927	0.808386488085124	0.1402948443079339	0.158591492215333	0.0991062204746296	0.150733163858512	0.934681254042146	0.7334233042057993	0.7188761066963133	0.3866279967759611
RTEL1-TNFRSF6B	0.12784325476393	9.01704972134185	0.743958231698121	1.4566054452110402	0.419312063837835	0.563021577454904	-11.4662106609523	1.96514834492601	1.87499306243926	2.4466964205174704	0.982086845691508	1.58639354971315	-2.2818313226999303	0.0639362447242883	0.0678242704979681	0.0183985208229173	0.331316019586424	0.11965452549619	0.0332647784352649	0.326609019265328	0.2942086362968192	0.8396342157520854	0.6716507940445546	0.2774909598752131
FAS	3.46180918693493	-3.121239312329529	0.209344905832475	0.049316724543404	0.096237092576073	-0.7459655146793259	7.25905254363736	-0.896670421224833	0.870611329921769	0.143869652832459	0.3844188074319311	-3.49869160413346	1.94800649671942	0.379461473979466	0.388592133295411	0.88625482293567	0.702479359655931	0.0010885479828299	0.0641516690686586	0.6915790391802242	0.960769080025682	0.9480348558225804	0.1959142078446699	0.3359651660573973
RNASET2	7.5287728613255505	6.619973218005719	-0.2041725885696339	0.1641279764778559	0.3875034801835129	-0.0497108839115041	0.8234424355440841	3.1825205758432	-1.20667164935097	0.676272720783294	2.2069145562699304	-0.333780907455585	0.363983270679068	0.0043896645159907	0.233868134885263	0.502364476019219	0.0324863031136647	0.740116270979104	0.719250495599621	0.5550236261824303	0.7968043974357856	0.5878448369402561	0.9504195871818129	0.8881666281047749
CD44	9.39988169419583	10.6166205171129	-0.0836181997371286	0.3599155601303699	0.176603863825856	0.0669091296997407	-1.35595980293975	4.74567795440187	-0.555904986897461	1.64154881400764	1.10701835794196	0.49472217514787	-0.5618148245960279	5.209766378942511e-05	0.5811189587133491	0.10798833444408	0.2744230246706239	0.6232708340063249	0.578355109198887	0.8162077439642749	0.4857421842487681	0.8118635987805564	0.9249988503729102	0.815936255527809
AGPAT4	4.43273037528969	-0.7612941363097749	0.070634965821505	0.127201172821239	-0.0188003633256562	-0.148139968993273	5.3931034244898	-0.337323798907421	0.417020027450599	0.495349288629782	-0.1017500498079419	-0.9434759678200628	2.22392256210918	0.7374412183031559	0.67864652141165	0.622763933171707	0.919407114907128	0.350475625134275	0.0312158506230262	0.8686048280638413	0.8552639930630082	0.9866869246416216	0.8310433862306101	0.2695701372797938
SLAMF7	2.98182180019229	-12.6503639747396	0.0125622312710803	-0.436870130251027	-0.40772276891242	1.03019297920405	17.7153871771455	-2.08801901768418	0.0304806965429274	-0.6858810317138659	-0.8123875386665921	2.6282975102074	2.76740734672993	0.0426738306976323	0.975830673258408	0.49664211270471	0.421226860169566	0.0119349316071657	0.0081725379582556	0.9917221192551108	0.7931955237292416	0.8679281095958397	0.3793504442583472	0.1919304359945455
BTN3A1	2.869508168352	3.2101089216192205	-0.223182244239793	0.133961966900856	-0.0447462764218345	-0.0642266620373493	-0.233569654248349	0.9792215272336272	-0.7891327171947099	0.32472356248844	-0.150780295466193	-0.257970797281712	-0.0657102517988692	0.336023911619687	0.435687906703643	0.74689998899203	0.8808361949596091	0.7976057575261449	0.948079089363072	0.7252593290993605	0.9080034999375324	0.9780764281079072	0.9675786683668745	0.9805181826141482
MIPEP	2.0351320430241	-2.41927444043036	0.465800749928355	-0.27454141082148	-0.4902642818471109	0.371624861690225	4.87804842771768	-0.750477239947838	1.83874257580394	-0.739138421735169	-1.81376748141789	1.66989049488065	1.40563048564327	0.458371981968325	0.0735969304592889	0.463670188559797	0.0765501754698083	0.101885664848358	0.169262354264593	0.3367357873599217	0.7742676130723327	0.6791387529549552	0.6480331275370718	0.4836737280601029
PRKCH	3.3188186043116	5.601688953136341	-0.0690619448274528	0.0039017563783074	0.0737808580162056	0.5905323652700429	-2.7552989169583304	2.4183696169725897	-0.3614870019925549	0.0133637857192809	0.353595352911774	3.43503272474705	-1.09912464291749	0.0196993037814139	0.719427225311874	0.989396632781485	0.725293447064016	0.0012840145578777	0.277559461888784	0.8898100561473331	0.9957209955936396	0.9526521186739424	0.209327299088528	0.6043757273941683
IFNGR1	7.07000142269742	8.74744799369025	-0.281956081260946	-0.0565479557010882	-0.160211889120856	-0.0277996911801337	-1.4683313931706898	4.537002500728629	-1.60674429947499	-0.2233822807861689	-0.882723485867512	-0.1790336602337139	-0.6956271189298621	0.0002401590207441	0.115839421103579	0.8242495013183241	0.3820777429285189	0.8587186809966969	0.49474819563079	0.4077130797420348	0.9417385830890056	0.8574863376046261	0.9765026037007084	0.7656339228579079
B4GALT7	4.32437776305596	3.23831813365972	0.4973371414741099	-0.2453844711657	-0.364293019389176	0.0342795919267192	1.26912611914928	1.0666677879109498	2.0330860819093703	-0.693180476772074	-1.41544177893421	0.15939279489512	0.386340554086907	0.296182705818351	0.0479967182564678	0.491786338599615	0.1638260137889819	0.874077245038219	0.7023838499048289	0.2811934645366192	0.7911755975360194	0.7481346545651771	0.9805160669193312	0.8787760880478404
SH2D2A	1.01712185563791	6.4313764383501	1.00010046875166	1.45731719481332	-0.314465570304723	-0.0180374655731898	-7.151416244667059	1.09581844439304	2.06096823290236	1.8895752809887496	-0.566362858503911	-0.0387556238598395	-1.11840825905676	0.2789884155186889	0.0451132554542465	0.0652676355191302	0.573961084253722	0.9692566546747492	0.269327682258232	0.2744038071692415	0.416756494489201	0.9113037244313332	0.995726118499375	0.5968087425679037
VRK2	4.463048265870071	4.855129757748941	-0.2746932677100649	-0.0740439303554364	-0.017038802179492	0.30074652623184	-0.314065786348926	2.01706667173769	-1.4738722439631498	-0.2752747279828039	-0.0870500515307305	1.86559898307061	-0.120816523444098	0.0533362540691567	0.147527726134241	0.784388063919787	0.93101968779287	0.0687552653788131	0.904677185316947	0.4534673653493306	0.9241506319061248	0.9876071964764508	0.5897712646236545	0.9676450641582436
TNFRSF1B	6.2576651825008405	11.954848347911902	-0.7768980319552858	0.7075865705639219	0.314642390718188	0.3226093635951439	-6.40908488974447	3.07002464312659	-2.30235084220032	1.4656560084975	0.899709554149171	1.10715966901402	-1.50956635027974	0.0047115607677955	0.0259971199694208	0.149719580689578	0.373069052172136	0.2741532029888749	0.141890770597864	0.2217759707348142	0.5433087244103253	0.8548896875979929	0.795360916439628	0.4468730159289281
VEZT	3.8460342513817	0.403876904810673	0.2374128880997219	-0.461566023944888	-0.0288833420746732	-0.183781487707551	4.02602697601157	0.183193759368917	1.43553802703625	-1.80287288179943	-0.156962139915681	-1.18097647560556	1.6980916158693302	0.8554689090345551	0.158048778478208	0.0781071189350189	0.8759768214956999	0.243816423726444	0.0963962601918009	0.468106055385853	0.443375696629895	0.9778198353070994	0.7731105044893837	0.3845239569028987
POU2F2	3.99254963194249	8.40062498354298	-0.4265566232421239	0.266796401907427	-0.1162942803922009	0.1187990697974099	-4.616787689864981	2.04017447261097	-1.17422192792037	0.478562693238151	-0.289722526198255	0.356153358982321	-1.02684449415981	0.0472276718470495	0.246482996184173	0.634566838216922	0.7733593074712489	0.723390118757652	0.309981870697424	0.5669649528688543	0.8594510683275716	0.9599697190609658	0.9461143362173924	0.6329554730404602
BRD9	4.21769901738589	4.23124746395642	0.0763042041384869	0.313296532787207	0.289824364939343	0.222697569244462	-0.56274392676576	1.6918319632348895	0.419869511920289	1.19068052850802	1.5123328632765298	1.40813530144853	-0.208863131490132	0.102329115030981	0.676590453104011	0.2401269567625019	0.137470431330138	0.166075957246685	0.836117020181625	0.8669824603340812	0.6285891737537921	0.7297552644267168	0.7257547565917736	0.9400738382963668
SNX1	5.886774319309669	4.37288522627167	-0.0584645577623747	0.0596132359640518	-0.160386969815212	0.2161279204394759	1.4462464136146995	2.26986086094071	-0.406437689028755	0.291903642720715	-1.0885900685425698	1.75318118762464	0.6942856745319991	0.0379422707001013	0.6863736240506099	0.7717574577632241	0.282249405083413	0.086614997410097	0.497364784291725	0.8724475477968022	0.9181248273639984	0.8168167497357983	0.622411210460792	0.7677452481061302
TBPL1	3.91864460650215	2.03739509373905	0.22154334767508	0.113396010837698	-0.0305730921274207	-0.4359364359243179	2.13169007025005	0.850519784862265	1.18154826616992	0.3965601943292839	-0.148296964961616	-2.43712923522347	0.8249498388345992	0.3995391384066379	0.243591656381682	0.6935661827731259	0.882770950750205	0.0188216150504364	0.413751821399977	0.5640811897353797	0.8849743555483403	0.9780764281079072	0.409178628356653	0.7167449280540931
ARNTL2	2.15997369377498	3.85198778839806	-0.0384460508212173	0.497665313109236	-0.196554918315318	-0.0015737786410228	-1.65310881672056	1.0769838049421998	-0.132107723387168	1.1499134062561	-0.6082587165321021	-0.0060811411555822	-0.4261355219474521	0.290373873875568	0.8954920353957591	0.25635222901053	0.5460791322848539	0.995175187175183	0.6730391860750401	0.9653534631982128	0.6396830646163659	0.9042677022023454	0.9995055929143144	0.8634228584033258
BCLAF1	6.10709780841329	4.49943089232133	-0.0201277385082352	-0.270711179864004	-0.106107734718934	0.0207201603543434	1.93739397151677	2.34137062396214	-0.128151072820879	-1.20987326954947	-0.655826186644725	0.151602424790384	0.930633744138766	0.0279709371435035	0.8986021161539158	0.2326948686308459	0.515276161803474	0.880186865412917	0.361141348037101	0.9661165297874494	0.621503062519922	0.8935547853269874	0.9812249151354756	0.6731793547595862
SLC39A9	3.62578165565762	6.88889335919159	0.0921181753547182	0.195120407751273	0.1714853466159639	-0.352602156782212	-3.4287181493497205	3.52745251978225	0.547070834563198	0.753021715047278	0.912677437140582	-2.20475505481625	-1.61008630241046	0.000978972174617	0.587033014659337	0.455358491939164	0.366276152429115	0.0326252411934382	0.114372541587369	0.8205076908942812	0.7686942680047748	0.852535389337422	0.4863358769574792	0.4090585213474634
IBSP	0.0842385646089276	12.17654683948	1.58613347003568	2.31424288294906	0.918941282918184	0.372277041840764	-15.822730920432	1.562795766006	2.67122000002637	2.54739547320283	1.36045116955879	0.660840542247428	-1.86386926871088	0.138999732963093	0.0104830262918312	0.014379405821623	0.180464861907221	0.5120846453711649	0.0805925890383207	0.1523757281311168	0.275273093625908	0.7594781471868184	0.8929911180671809	0.3604734911023214
TFB1M	2.8687865630242904	-2.11076212239177	0.39631390718028	0.0695492295140306	-0.298674300888993	-0.0064411992047409	4.96446052423991	-0.612707282967666	1.72802453080999	0.2169665775964669	-1.2821646208471005	-0.0330365420442061	1.3466698244285	0.5453521711003789	0.0908797340473054	0.829239180151358	0.2064046528381219	0.973794162829808	0.189644337226306	0.367772776554531	0.9434038501197126	0.7747746512900314	0.9966640601523326	0.5084263043365942
RABEP1	4.76014392547063	4.19126688239994	0.0217900605446695	-0.497968637413572	-0.1980271558381739	0.137043667169065	0.941187121264126	2.6734830170205	0.173582426130508	-2.75284778366795	-1.50534673515547	1.2622813847687	0.554935408723658	0.0131807913776547	0.862972189241222	0.0085269579649539	0.139224152869396	0.213434625636938	0.583840254128001	0.952225839594937	0.242812013867957	0.7322322490142987	0.7534150430608502	0.8194912425856336
HMGB3	3.53514981628586	1.70774146159592	0.1677412594984429	-0.343057343917994	-0.0957056500993962	-0.574222818037583	2.39665539488275	0.555525594009479	0.7121099797532621	-0.987001264613133	-0.378941957350168	-2.6517514250762204	0.724586516099916	0.582728977308063	0.4812728104835421	0.3289321299901939	0.7065734235940891	0.0110229092612691	0.4743971476506679	0.7555090173500459	0.694403871823113	0.9492254781722989	0.3705615078212579	0.7548650672862474
NUP160	3.2884603350309503	1.75240603188282	-0.0400790868621857	-0.339202913577023	-0.0332456026193561	-0.0341231019671085	1.9727656787906496	0.727595945063662	-0.220617579532963	-1.32382998510192	-0.177878328121208	-0.2202203953461519	0.76114578626425	0.473745593593626	0.8263922731655491	0.192389296228256	0.859619309835414	0.826718798895597	0.453718583390377	0.9381669244582252	0.5844480257568312	0.9750963394980744	0.9714985131270776	0.7415876791355993
BAK1	4.02810145051244	2.83488487423191	0.0428250203805185	0.387655441464655	-0.126072269520695	0.087501559245672	1.05455492140941	1.41730452068077	0.269806789496572	1.63318175085444	-0.7400996336309351	0.6142734364169731	0.4889640641127121	0.164197219545428	0.7892179341863091	0.109420692086247	0.4631419371882539	0.542170894842511	0.6275571542370519	0.9218951205844816	0.4880248738485599	0.8788435235493739	0.899916535275359	0.8417516237040252
IKZF2	0.7394038515895359	4.70676763115949	0.0265317067403984	0.4602615409246339	-0.187147624257437	-0.388742584890277	-4.178911032880509	1.2134135053593702	0.0791753445187354	0.8802597234664381	-0.501018477905296	-1.24012277155678	-0.9872864729846148	0.2326739978703489	0.937509947426235	0.3834170087663889	0.6188480810078311	0.221494243953288	0.329870212102074	0.9787349957181682	0.729691930203953	0.9219211274767612	0.7575407090068242	0.6468062646591404
GRN	10.396122234575	10.2499225847599	-0.15844653997362	-0.524749955648794	-0.402162771742957	0.35824694720462	0.573188959654586	3.91105734077786	-0.7375054380634899	-1.69455707607023	-1.81953629967856	1.9048894753448304	0.20076501187488	0.00127856089165	0.464646655874791	0.0972130490981048	0.0755378893355068	0.0632988826230505	0.8432728427726959	0.7439445115123526	0.4711127187183234	0.6791387529549552	0.5787046837964026	0.9428952397406452
FAM13B	3.86012309946072	3.60985988448181	-0.176262732688967	0.0570517890687873	0.1225956555216749	-0.0754257515261283	0.226044729253617	1.2073100745463798	-0.730961488141633	0.1653580712811269	0.49091746103024	-0.358049612292456	0.0699871326729008	0.236444759211508	0.468615878444421	0.869403504533544	0.6258721772974	0.721992387151168	0.944648470692352	0.7469189784626177	0.9542482058373702	0.923907994708655	0.9460235846212348	0.9795554060001046
ARHGAP31	4.17429182665564	5.2243625274314	-0.370375186968989	0.0843645613462122	-0.251542695890637	-0.0044087080843076	-0.862195413392306	2.1691822071361204	-1.99030290672815	0.3238660935956199	-1.33474659158393	-0.0279700664924844	-0.331440091693632	0.038793099281738	0.0527472435885366	0.747586656003121	0.1888081486103029	0.9778127105229028	0.7427234080163572	0.2913338634226774	0.9081280098329156	0.7631632890865462	0.996820210778888	0.8981980929576855
CENPQ	2.3746926706980096	4.48468284673271	0.388950281005823	-0.417617337304057	0.434552979599234	0.4513455868780689	-2.6022743966598703	1.19994661002924	1.23630880122097	-0.8920966584870359	1.27967587405291	1.62484993076289	-0.641656231358287	0.239062475684816	0.223890644994816	0.377089249833292	0.207331570919101	0.111182229493505	0.525639389103289	0.545442407855626	0.7243563164640212	0.7752170082926397	0.6598662033897938	0.7852565264500493
SARS	5.90912699082459	4.706478603999241	0.270172074583868	-0.108107518513307	-0.157520861323765	0.111884663333771	1.26274356103177	2.8592916037862794	2.03769667612008	-0.5651101878683821	-1.13188263968611	0.961189175383046	0.707704650261847	0.0086924517859607	0.0474882324895733	0.574833840223394	0.263681131715931	0.341646424839352	0.4857612777790829	0.2803284221189578	0.83203881773257	0.8082847595222095	0.8265464346856317	0.7610757232178735
RANBP3	3.82472241473142	-0.382586927310904	-0.0959088896742636	-0.0770455664810825	0.0443483680774032	0.370355110569396	4.22876974126665	-0.152403221946665	-0.535661324450359	-0.30413249802222	0.2408131383949019	2.46630154920408	1.5671951941999298	0.8801547355464359	0.5948805833729159	0.7624809231286779	0.8108100628300071	0.0176705635534358	0.13009190395169	0.8253830134980245	0.9144024348328764	0.9686330758584996	0.4076798116840853	0.4300076480453983
ARID4A	4.9572709614063495	5.9494250035884	-0.3587344075875779	-0.281546883087696	0.162463672552028	-0.0434317967405918	-0.8160258529238871	2.84295852591648	-2.1212483262891	-1.18098284347948	0.941938881127907	-0.3033907698815319	-0.360072101376326	0.0091132804555864	0.0394719102549324	0.2439266280104239	0.351285395671551	0.76302188554273	0.7219124646967091	0.2623917163035661	0.6301309744484426	0.846332386304509	0.9567838985632638	0.8891341184509781
TSSC1	3.65583735195525	1.33161532269161	0.188977374423367	0.0639739770859771	0.1138589646162969	0.0744714983045853	2.36602990554374	0.432754256835386	0.794825070825112	0.184207579649575	0.447192885869791	0.354185615594342	0.71276726255006	0.66828651262523	0.430912517437186	0.8546804375091921	0.6568871678371229	0.7248600602653159	0.4814168934051721	0.7228755634037675	0.9495250169965822	0.9326198411029114	0.9463802305681154	0.7578665400057796
PNPLA6	6.372951601984969	1.22795944006404	-0.277099230869185	0.7322001773337941	-0.0380531821520744	0.0525960881528966	5.09218269742865	0.458903646613878	-1.38174226087488	2.45535091640185	-0.17864346920924	0.288933722041337	1.77263874841887	0.6485123153823089	0.173872534651975	0.0180030912084784	0.8590195222507241	0.7739590052600009	0.0830579685114336	0.4887664890397071	0.2917010646143186	0.9750591936179768	0.9604334888968584	0.3657044554093354
IFT88	2.68058371220331	1.20597572882753	-0.0127508976980413	0.157516736397045	0.055174520200245	-0.1870503651126099	1.3903644381445	0.3741161729199149	-0.0532424846126313	0.4616007841204489	0.223068624906181	-0.899765278009863	0.402128821454876	0.7108742521455641	0.9577753318306992	0.6466057689053499	0.8244923061697641	0.373076649347695	0.690363348970894	0.9860934837801256	0.8654391485921539	0.969560080336058	0.8392935373559441	0.8720348459215997
ALG1	3.52468293260643	-0.985665291175558	0.299911908276568	0.0072145896460479	-0.320292954127264	0.0008322364966152	4.70830403054957	-0.444852193462628	1.8538990968576896	0.0311525020954176	-1.90702177304643	0.005891025667056	1.98389408359291	0.6593043447617329	0.0704007971866212	0.975286362215106	0.0629298668161398	0.99532581404619	0.0555761775450135	0.3308602794599816	0.991244938044391	0.6562309195819477	0.9995055929143144	0.3229311790284379
ZCCHC8	3.7475821124064894	5.71082105434061	-0.622648005310964	-0.29529925741949	0.0968729881515256	0.175603912478081	-1.73292601902589	2.71695334173236	-3.43384250919074	-1.0925386291218	0.50074659677601	1.08013724356408	-0.761050702303447	0.0093180869840568	0.0012884798011585	0.280411068422626	0.618989994792372	0.2858362923330599	0.4505966206624929	0.067454539028379	0.6603886531878485	0.9219211274767612	0.7993748033190752	0.7401130881321393
ABCF2	3.59961596325938	3.5527260839752595	0.142263873150329	0.4792184681387679	-0.156747588454217	0.02470503575713	-0.228799978954998	1.45653182086607	0.7222158145389141	1.63080914460026	-0.739465940436198	0.138802947997271	-0.0867846352503589	0.153902397756804	0.475595195272673	0.1099324600868609	0.463533445933711	0.8902324738244599	0.931320483414786	0.7514361531094496	0.4889324873140374	0.8791046657992735	0.9817539227901364	0.9756783967524656
CHPF2	3.33600946979774	5.176804287307809	0.3457990729237529	0.172642126439115	-0.0520247253771703	0.102875207357937	-2.17644138930783	2.14423383750916	1.76848326014091	0.596862778502201	-0.246873344560393	0.590356667087496	-0.833451414412643	0.0410260309163072	0.0841711677405973	0.553592826550538	0.806148609778927	0.557905296263444	0.4116400005618389	0.3563396988101086	0.8216302473321493	0.9674955544894388	0.9030635353596188	0.7160488545537654
LRRC7	-0.180001597288412	12.800752278776	0.275270053996965	0.961313728163519	0.491175547706188	0.7929604325351299	-15.3112584906604	2.09722274393706	0.522954912130351	1.1798786375678705	0.8404713296532741	1.65244239074641	-2.28202559253437	0.048814899051003	0.603580545743516	0.244263831878051	0.405087883481532	0.10542617516986	0.0326610149667238	0.8298035469588411	0.6301309744484426	0.8608686402921324	0.6520636425133975	0.2756832961948577
FUT8	2.18122756251618	0.94250604232133	-0.0450999181306585	-0.0943516929137996	0.497279021619306	-0.0409258620064507	1.04919792510563	0.32177373388269	-0.195505111710974	-0.265261364677705	1.93177661724234	-0.193603267209593	0.3316105054112249	0.7491140990634109	0.8458776567862579	0.7920195273339771	0.0596986609821112	0.8473578009659279	0.74172288270328	0.9469121148168054	0.9280654210039258	0.6467075586531387	0.9749927401375016	0.8976198788788502
UBA6	4.32981593428626	7.15998168928311	-0.256911170072026	0.324151267526705	0.0102721094661531	-0.0507863343936436	-3.01053962826637	2.84556493075456	-1.16641583624327	0.968791177420958	0.0425796546896947	-0.2496869418711889	-1.09763020286261	0.0066517292300546	0.249590934738722	0.337827774925206	0.966224987486583	0.8039657584567991	0.278204726199339	0.570346742335321	0.7014006148745566	0.9940568589749444	0.9675786683668745	0.6051081100761025
GAB2	4.13455633170072	3.44089110874766	-0.577681832648878	-0.129982655211659	0.0482382845856424	0.0424742587330786	0.957008583384238	1.31045543067772	-2.56378247126376	-0.408134355534661	0.211194738342053	0.2207430113868239	0.336758543685407	0.199217873731033	0.0139132379781058	0.685110693034202	0.833690486988357	0.826294555590522	0.738441013296977	0.1721198658991923	0.8804530024398055	0.9706631923045036	0.9712359114322476	0.8962301150109357
ATP6V0A1	5.19255870203908	5.1595095141078495	-0.125674361129003	-0.281903294629116	-0.1528388916101009	0.0456045679032344	0.332211820269716	2.25080820296526	-0.670340908962171	-1.04949444989496	-0.78401920691879	0.279353815707488	0.133379384408745	0.0810058966096488	0.506175882668155	0.300422160386848	0.437370674947114	0.7814437968744891	0.899241406725726	0.7694036623531378	0.6762098198504268	0.873260485480832	0.9621495575533048	0.9653582451681608
PIAS1	5.49699685789119	3.86059945670304	-0.169257018895313	-0.211499229911503	0.10765329570495	0.1466187726533259	1.77262124864704	1.7810207051671398	-1.01759290815948	-0.893878979189583	0.626878074578218	1.03110072737308	0.7570695831373191	0.0867483908104329	0.314344299910517	0.37622742569609	0.533924346769712	0.308106137937312	0.455730964915496	0.6341353294264453	0.724176729295533	0.9005307233462542	0.8090348311104831	0.7430093789231604
SLC4A7	4.04670571407729	5.01852189846946	-0.0374809617494602	0.0575008566094656	0.4772714529188879	0.1409306688465919	-1.3757266818266	2.1567165054995803	-0.196149122014472	0.198033768031051	2.2755225436452795	0.808322721671289	-0.5458620517629961	0.0364077219896316	0.845376571468175	0.8439105564444821	0.0276864883073174	0.423157641991103	0.5878567885181121	0.946891154034046	0.9474120087622996	0.5680023306313211	0.8620945458946349	0.8215823197407403
MAP2K3	5.926138983001911	8.72439205854002	-0.305565657525142	0.532181586434681	-0.0197789527702952	-0.107949451060783	-3.0063185532228	2.65131940827249	-1.33283551546182	1.64438333188007	-0.0821326639395704	-0.539758538549102	-0.8482023471425458	0.0127437042116588	0.189572648017173	0.107480705947493	0.934924138785997	0.5921234707161751	0.40284324532742	0.505515795398976	0.4855647840247654	0.988156221908138	0.9139522144233514	0.709168571823147
EFCAB1	0.1911560819526689	6.9993027107608095	0.6077652277044531	0.828094059853303	-0.340354809551726	0.203664994780669	-8.29741996454815	1.26743284887791	1.23459474507295	1.04398364418658	-0.603154621618481	0.433460270131027	-1.36789692686838	0.211520198849355	0.223389540588151	0.3020689851969619	0.5494339273080611	0.66675128718604	0.178136848225823	0.5452590352160184	0.6774697573235807	0.9042677022023454	0.932719622884422	0.4929666513953449
TMSB10	12.558873179475698	12.5329527522733	0.156837636847928	-0.232959349878022	0.0898512197023219	-0.284853998737532	0.290765445685249	8.20833166649338	1.46184240593617	-1.4964190950758898	0.7988447870298621	-2.96137332678163	0.1759160723535079	5.968035411879902e-08	0.15085902596274	0.141761741962554	0.4286856978859939	0.004917321090689	0.861971351721364	0.4573233382296557	0.5325337772041768	0.8705841117828664	0.2928311798010961	0.949809536154292
ASTE1	2.39064621102652	6.57635170821724	-0.373323279136746	0.348151372487508	0.1195795353638719	-0.0996438635373642	-4.557468378080389	2.6954329692440098	-1.73096426665505	1.12716041182979	0.540055365854325	-0.5296924008642511	-1.7190474248644798	0.0114140480339542	0.0906077795566997	0.265649710230146	0.591828042539367	0.598941950438696	0.0957620800974644	0.3673680018513303	0.6494479757947522	0.9152162977937668	0.9156914498626236	0.3834788111874523
RNF19A	4.44625327873458	5.22635117494297	-0.0906536374649153	-0.400764534843991	0.0193343777242271	0.0816295566605912	-0.608871040598162	2.28326542684441	-0.4612971118015	-1.40714915669063	0.0940912970006259	0.47376923614847	-0.2450378626670389	0.0296519753954777	0.646894297552874	0.166254417495352	0.925456009829079	0.63796221194739	0.808056418050412	0.8515003087651445	0.5602909604705107	0.9872274847939542	0.9277932673125358	0.927858156340951
PEX3	2.56130091103402	2.5633104336400803	0.210128226149988	-0.0566978554540863	0.0899983160089074	-0.0926280170510243	-0.0550610908986816	0.8585238675569141	0.8639841716768171	-0.1592374228635499	0.349142592785142	-0.424822397139389	-0.0170641241104352	0.396664486338704	0.392636095128715	0.874194751967734	0.728626899352141	0.672991132680983	0.98648529904388	0.6944959880369195	0.9560028201279012	0.9526521186739424	0.9338372790673264	0.9952688443709484
GABARAPL2	7.11392839353032	5.74764914707415	0.2116898924618699	-0.309204670932637	-0.122872896097945	-0.3360294805958869	1.9682016221766496	3.8923703496683904	2.01635078514165	-2.05946462451274	-1.1238738483053798	-3.6157972634666895	1.23218324605297	0.0069669944508279	0.0506331935192475	0.0467760158847989	0.268295066315252	0.0008497678992773	0.256805531798396	0.2865382805400623	0.3818934877668871	0.80934364300052	0.17628161638582	0.5848888038535269
SH3YL1	2.63290406369244	3.35579846401343	0.432763385755104	-0.7019054293524809	-0.741677920493073	-0.0863637066334566	-0.0175722775993216	0.902302349526039	1.54526983051327	-1.7260093954434	-2.47498465293797	-0.3519238768687889	-0.0043872273581734	0.376417520442298	0.129308449928744	0.0914413921289456	0.0171671292128056	0.726566615008958	0.996537129616182	0.4267578300053452	0.4610246181240996	0.547184770260078	0.9470216139387504	0.9984446256157216
FAM136A	5.15165844285682	6.0453567953004095	0.535083042557254	-0.341824648806152	0.174270920089629	-0.127442029214692	-0.980259711403673	3.0078336155428302	3.2949337089093302	-1.450930118615	1.01358572714148	-0.8858959776014599	-0.449778537692327	0.0071244765441315	0.0019287169076718	0.153792685306897	0.3162008812588189	0.3804343234268139	0.657655518174422	0.0781783706993183	0.5479345326405772	0.8321875253530622	0.843610997108207	0.8547456727537059
VCL	4.15967291256251	2.8894478869864906	-0.265575863185436	0.0739937898217122	0.260323750769953	0.0183733947338121	1.35581199720513	0.987417939692	-1.14455533696321	0.212228100195445	1.03531875786958	0.0864567564715162	0.4296901536191189	0.328717489890145	0.258444866470207	0.832887476414236	0.306051908653432	0.9314868878655672	0.6694716284528729	0.5814368106872285	0.9442971797469876	0.8280072987834293	0.989901165677716	0.8615610186661234
DEPDC1B	-0.445482427635883	12.415983140317302	0.331162970416363	0.487916550295228	0.2624424289599	0.495628198036219	-14.9374543970289	2.25643797173559	0.623287790920604	0.570502264857903	0.433511706426849	0.985118427549066	-2.4424810652022795	0.0289481543950116	0.536241906533266	0.571174970842683	0.666714204334336	0.329833184596608	0.0185777867542501	0.7899704713895459	0.8299923917575874	0.9363421928853206	0.8207867554572578	0.2395413417959644
DAPK2	0.196626198613508	6.03716225660032	0.624657378957628	0.847113276650323	-0.0829020673666565	0.304336592609529	-7.377322683468571	0.9604824971739292	1.1760706532048502	1.04976362210461	-0.14246819733067	0.625164588456533	-1.07566473811995	0.349722180666955	0.246385317143475	0.2994366669354489	0.887357752770652	0.535022347353368	0.295653931020528	0.5669649528688543	0.6759923086755261	0.9792538490672572	0.8987883788872421	0.6194565541487379
NSMAF	5.21068573875676	7.51031578470871	-0.0016151601156893	-0.135527310065786	0.1904157362483	-0.0420392365831342	-2.34760833259233	3.5069462139884	-0.0090064888989022	-0.5240761040456021	1.01075542730196	-0.267447349522113	-1.0080423111213	0.0018773088246967	0.992853788451669	0.602815020450783	0.317538877253061	0.7903595471922791	0.323380019274244	0.996986513183727	0.8448560964095165	0.8327689673604756	0.9655646285514105	0.6423366465185746
ADSS	5.50232705196562	2.96490442010705	-0.0345851812546626	-0.23849339353476	-0.0224323073129475	0.0772010040864891	2.7395501458684905	1.20232599720802	-0.186318096511533	-0.906690150062055	-0.1176702023670069	0.4847468595001559	1.03079305549323	0.239795438172647	0.8530352861138589	0.369474758674416	0.9068544012800028	0.630246413764	0.311733986272697	0.948313336204152	0.7209698585118384	0.9837120202212988	0.9267043659469828	0.6343483516287703
STAP1	-0.198806072169661	10.7404468088252	1.23552933087475	-0.0417834779919283	0.248450406795398	0.6537729501630711	-12.9541699267231	1.8338484808214095	2.2940736032536497	-0.0477225644014213	0.399353522916688	1.27007663398683	-2.00035457254666	0.0732947602564023	0.0265073020769727	0.962148525318096	0.691521822719523	0.210585485990689	0.0515180174265073	0.2238677115557767	0.9861478443899652	0.9432173758463944	0.7534150430608502	0.3171008175507283
TIMP2	7.18160327545253	6.40382627484056	0.0067692688278594	-0.402136680964175	0.303213739765252	0.045060049473632	0.7950381118544741	2.90966114346857	0.0384550822185126	-1.6009815956753302	1.6745446399606498	0.294479530019551	0.332865588319678	0.0077568293185072	0.9694950631088032	0.116451629160546	0.100984376070898	0.769760987693626	0.742058364026473	0.990149379236488	0.4999402920943492	0.705376269756558	0.9591232166722397	0.8976198788788502
RFC1	4.36363041853757	-0.6829130087557089	-0.255187001208389	-0.167132184190434	-0.0527124898373313	-0.1035363375812	5.58836616049574	-0.303820861419747	-1.53303741741578	-0.7057721341717009	-0.307053412969008	-0.716005391998879	2.31572564873796	0.763474006047779	0.132268418495072	0.48400074124631	0.760219189421785	0.4777430489313971	0.0279616027515728	0.4309653549272286	0.78669844455782	0.9573138499476924	0.8788159752150552	0.2625371577873662
TBC1D23	4.00419987764883	6.6464546424279405	-0.324769306963965	-0.160072489640996	-0.141383822039658	0.1554922836217349	-2.54789757371482	4.75417594372589	-2.62345328045589	-0.8477801283746691	-1.04671124629668	1.37561014585405	-1.67291701402854	2.075699828173e-05	0.0118415015139203	0.401047264577786	0.300822618516625	0.175751382219344	0.101282877393248	0.1598226208884468	0.7398204164146455	0.8261976443558179	0.7295901814750841	0.3894416675779464
CUL3	4.37648695033531	6.73460446248958	-0.146237142148445	-0.0956874191758341	0.34431157624231	-0.0180557290771697	-2.44202431455878	3.56047413498363	-0.9064175077193448	-0.405019782458219	2.0155358882238104	-0.125880427594544	-1.1895233969010302	0.001148252973781	0.370087380964444	0.6873846365577121	0.049891718608469	0.9003873516698561	0.242597682198133	0.6785237750778609	0.8810705295221269	0.6272504463183054	0.9832977221678224	0.5708831863809747
MYOM2	1.32757815514431	4.10431204526112	0.7146735708237009	1.09394385518986	0.0540924003102518	-0.436430667328572	-3.7132815457108	0.843695336002675	1.94519975462754	2.00237903581732	0.133650147940261	-1.29402252481521	-0.7053102561664591	0.406680553793419	0.0580163573205006	0.051337730475445	0.89427521653985	0.202289782591248	0.486813377279805	0.3039786131520909	0.3911497620300473	0.9808483846350958	0.7513405210373221	0.7614795737266308
ZZZ3	3.2568721210482003	5.974678629896291	-0.0419433646093833	-0.0958764244219256	0.515822055980855	-0.110303129025528	-3.02799131708088	1.6853924102474498	-0.1497870323001759	-0.243532560531326	1.80748959299471	-0.461345287668965	-0.7902775767851099	0.103976137256499	0.8816032885509549	0.8087106006219691	0.0773914264607386	0.646815294168301	0.436438238333832	0.9601791587312776	0.9348768387109764	0.6791387529549552	0.9282382271628914	0.7320681535091749
USP2	0.311967350542441	6.208859928529001	0.2369771302534119	0.575891227971763	0.427807590669313	-0.0632235280741726	-7.124039813996951	1.5917463566611298	0.714594704360854	1.10304348413062	1.14780651416653	-0.201664223461081	-1.67146515961398	0.11844300874538	0.4785503351763549	0.2758724038567	0.257114009395596	0.8410881028248741	0.101570806883517	0.7534278670768134	0.6578654039246452	0.8048764745195266	0.973271207056916	0.3902374925653131
TUBG2	1.02014648685493	3.6785938285719904	-0.2193487987142049	0.4657292256437371	-0.223397619408713	-0.0111606785230685	-2.85320377890942	0.9336480013679448	-0.640751519572853	0.903967722172166	-0.6052721403880871	-0.0364813300746835	-0.665173394446178	0.3565865283920029	0.525644705346206	0.3708306162651379	0.5480706870812709	0.971060237280762	0.51005373610519	0.7833865940477484	0.7217881676364549	0.9042677022023454	0.995726118499375	0.775740655331007
RPL26L1	5.69109607870317	5.400836791075769	0.431356806393362	-0.173485760055224	-0.100082509929871	-0.361560157431552	0.528669745812016	3.49136709670911	3.3698045435760404	-0.933239386585618	-0.7375148220795059	-3.15919187026504	0.314506655548582	0.0019621512360286	0.0015606145139919	0.355698371584601	0.46463932061297	0.0028356399543248	0.75584391293565	0.072491028837819	0.7110067162179404	0.8791046657992735	0.2752805063663694	0.904267909596746
NSUN2	3.75912405149748	2.7043073964224704	-0.12349424341894	-0.3604470981698139	-0.13834635729587	0.2084349996038829	1.3874981271980402	0.9691721482136528	-0.534160232165315	-1.07626582610923	-0.573113499662663	1.03410958325591	0.460012202170109	0.339313628565697	0.596008609930532	0.287545721740586	0.5694377081025289	0.306616856848709	0.648412972073378	0.8263348886476609	0.6651440396031464	0.90969563185586	0.8085468945386766	0.8500134670644399
FBXO42	3.44895073878712	1.21442844341592	-0.25533953861201	0.128502446882843	-0.1166328958217509	0.0067077251765484	2.35262748069583	0.4741667277580929	-1.36684802910043	0.495700007849493	-0.623602224995448	0.0423816567918128	0.854981796717869	0.639000699468651	0.1785048773401	0.622564890009461	0.5360605923802679	0.96638570894257	0.399655567005229	0.4944475888855307	0.8550850792213397	0.901920679079801	0.995726118499375	0.7064393724654143
MFAP3	1.1612047114823	4.5864637958677	-0.0078481139544321	0.527894262902128	0.425962693468955	0.4812712063033429	-4.67531347861347	1.14613887204623	-0.0238192488862067	1.12486594429447	1.25945959039018	1.7422498333264598	-1.0757039250092402	0.26271818238456	0.9811020994614772	0.266680643743487	0.214379587443177	0.0883867869707361	0.292110683576243	0.9933221173472788	0.6503036763646386	0.7805008666520055	0.624764259320085	0.6158481228842584
MRI1	2.20894849478824	3.96829407451279	-0.266735903349786	-0.158415802050321	0.316854902565292	0.272947744417473	-2.13350705850387	1.0132777853878698	-0.878186393661004	-0.373117188421708	1.03163708623966	1.08357510046776	-0.505529348868759	0.319453550116101	0.3845079619014829	0.710828310577907	0.30776115524806	0.284418479989764	0.617048374735061	0.6886702893258867	0.8927859569771524	0.828655913419484	0.7992555922845259	0.8373987732185256
METTL1	3.3669120187294306	2.72669651045125	0.604625147170561	-0.5175186453638271	-0.724943168257577	0.116636306693341	1.28407932399732	0.7844970012501179	2.14223869930137	-1.23001030364224	-2.3204981044622097	0.455216059383725	0.3405276648937639	0.4406167871293689	0.0376375738201819	0.22515400165632	0.0249195780116748	0.651149483542111	0.736369960386925	0.2575218616855914	0.6132276912235259	0.5613285065069579	0.9293996644093852	0.8948558252768312
AGA	4.476857969979269	2.52126998870529	0.280216807715247	-0.167742197629287	-0.557135456351172	0.268161456902711	2.1812896677437	0.9878218671939	1.34415404603247	-0.518353366851613	-2.40455399065779	1.38025386610645	0.7884441819692671	0.3285217707133049	0.1856362052550669	0.606751290544843	0.0203691212485106	0.17432713966804	0.434570997106503	0.501365244131462	0.8478762139340232	0.5515309764209456	0.729098238029947	0.730816101160554
PI4K2B	3.09177028423072	4.17325338124834	0.289539056177421	0.0070692595819201	0.2174192982076989	-0.281617169175344	-1.26615677268523	1.37066255085861	1.20030286018661	0.0201147583949366	0.846516294105453	-1.30589978769845	-0.3846009696368579	0.183706747839201	0.236326195481771	0.984041342481887	0.40174969303495	0.198272170223618	0.703973059537102	0.5573527129960343	0.9937878210036972	0.8606483337932448	0.7478328696716328	0.8790578394227533
BOD1L1	5.018372153379151	4.93841021727775	-0.346085586414629	-0.218823897288926	-0.0587284167951809	-0.0093107210972186	0.2403634356440489	1.94061058038774	-1.85574549245991	-0.8382049799354179	-0.312554909403738	-0.0589557271884159	0.0875510814386336	0.0632794199006999	0.0701413553675399	0.4064750546400949	0.756089741067462	0.953254559915264	0.9308889716423308	0.3306445980141699	0.7425526423970045	0.956509855918938	0.9947726397470326	0.9754996390986016
MAT2B	5.231640703776031	1.15548435685665	-0.146695184228273	-0.303216169747011	-0.1490393088854699	-0.0146326139253721	4.62350106154751	0.4604924440896289	-0.7685845588980849	-1.1316030222895102	-0.7692872348688009	-0.0902971160547219	1.71209218356567	0.6485833803642629	0.4461599370719259	0.263871762903145	0.4457489904755221	0.928458425370259	0.0973999940012703	0.7319528549725564	0.6476121590761339	0.8751584086950476	0.9891557962717962	0.3850188485242005
EDC4	1.50376686644819	2.5392501573101898	0.1214699938107919	0.370609532867022	0.108683126532795	0.143834068682298	-2.4326015398454	0.337898441281627	0.327141303127468	0.784541900251361	0.3327702036271289	0.497086255314535	-0.302359713591226	0.7383210150528249	0.7451354683226559	0.4370771542374229	0.7409490771175741	0.621664986684473	0.7648645225713191	0.9023553720105226	0.7585550971413639	0.9541373500274116	0.9243705344308244	0.9085670435941514
TRIO	4.66324051932555	5.46359836786447	0.0873415093194242	-0.250280958852948	0.263651692347401	0.4767585470830779	-1.23179537976112	2.10447616791314	0.4553376073147029	-0.915119392639312	1.3265832853066	2.9397529344011097	-0.43977563766214	0.0452717951305538	0.651073793222933	0.365115063310907	0.191396137335046	0.0052078019540744	0.6636889061177421	0.8536960397330945	0.7173823046106766	0.7654310230268138	0.2928311798010961	0.8580988287132685
VCAN	7.79232816026121	6.40689193904374	-1.48528059575532	1.20432670080585	0.6674753870713571	-0.232329482463587	1.058785908886	1.58903858793419	-4.48084280126856	2.50578098482786	1.9379530025553304	-0.7718931699929591	0.2429112067908169	0.119053816225152	5.06457402209539e-05	0.015903056864394	0.0589187846054572	0.444212599127774	0.809178025057116	0.0151501667296961	0.2789010550517573	0.6433568975114808	0.8699653729901854	0.928353926541498
CLEC16A	2.60021953558605	3.9851419106859294	0.0106014815568753	-0.0107350807960862	0.4595391652324939	-0.0899946827202181	-1.6753248998451	1.7888552874214	0.0631832757645455	-0.0452660110594432	2.65402603420369	-0.623321146044822	-0.697256506486001	0.0860856916366986	0.94990112615763	0.964098260823525	0.0109655720619568	0.536280314974919	0.49213190379476	0.9831974670107896	0.986420083550097	0.5229342084747706	0.8991691211452318	0.7643925501179691
MSR1	7.509264070228879	8.708646940928691	0.606587336145735	-0.54155684366027	-0.7468622441666428	0.367371273506421	-0.86354186118459	2.45636792471902	1.85168421803982	-1.1153056526067902	-2.1402410175573	1.23917158700375	-0.2215525544852639	0.0224962728571197	0.0720611945896064	0.2706433858987869	0.037816671654899	0.221707150805673	0.8265784363954071	0.3337357073994645	0.653005556823595	0.599813317012009	0.7575407090068242	0.936074660059356
CDH1	0.105745747778484	4.42821989082522	0.857159812822293	0.200861292417225	0.343783096604557	-0.2339685895764169	-5.2778322869458805	0.66020025287498	1.57996057842134	0.242721199758247	0.5734865174745389	-0.460841459650025	-0.7224696194037141	0.516156587478028	0.1212868607448819	0.809325998392159	0.5691894861422679	0.6471322974998921	0.477437484120574	0.4157694959578562	0.9353015239767404	0.9095981101861852	0.9282382271628914	0.7563225254962485
SKIV2L2	3.9111671051471	0.230151774770134	-0.452607019604526	-0.442676139775215	-0.365801302506496	-0.271517196093496	4.7488380771864405	0.0868704528514403	-2.19041904522473	-1.41677041614903	-1.6436967626926398	-1.41110940020043	1.66695264190185	0.931200791733675	0.042876840844634	0.163538412700858	0.1074191555159209	0.165183842367563	0.1032917827807919	0.2707841542643821	0.5565515446568221	0.705376269756558	0.7255961028756652	0.3937143718278047
ZFYVE16	5.557890130186371	11.361489267196696	0.128846871251108	0.006053705904036	0.7525030065649191	-0.128543866656023	-6.277513179436669	4.05263083986036	0.609150157842131	0.0196995514714667	3.29580070563766	-0.6882769230091511	-2.06150247141801	0.0006063043137888	0.545554394289423	0.984373626761866	0.0019532269676243	0.494893470821337	0.0513206577487713	0.7949203190829907	0.9938758158145828	0.3831595656535662	0.8860420247273935	0.3165373517312875
FAM65A	4.36442173968296	4.41716622031075	-0.211543130371994	0.093166443102823	-0.2477739912367099	0.196716380914945	-0.143411429686388	1.59178778068132	-0.964311084430908	0.300967243863973	-1.1089789850661202	1.06100840918158	-0.0478496011933189	0.122754277702979	0.340047759599404	0.7648435672326741	0.273345554985964	0.294419001259542	0.9621719600543992	0.655678012160408	0.9148774943403748	0.8118034358761644	0.8037278703849188	0.9854290609787488
RAI14	1.6503709021524502	12.7853339492503	1.7124852155395702	0.872083911725785	0.7910874183738579	0.935158513608288	-14.2946293635999	1.54641626701952	3.0448038939580204	0.998594074173928	1.2336623129002802	1.8137816947494096	-1.5977822717890702	0.140199863927778	0.0039005125501592	0.323494866840821	0.223785785685207	0.0765241589872299	0.127587977995553	0.1021634787775159	0.6903745014616147	0.7875904634292994	0.6052733188640919	0.4270966818824441
PNKP	4.66761493049641	2.7205046958062598	-0.164342540511039	-0.0286823051020456	-0.2784691440323089	-0.0329552299959628	2.35480577084325	1.4018619069750198	-1.05134455398094	-0.121275256983646	-1.6452351995186898	-0.228283549295088	1.12369773089789	0.167816810164744	0.298713574354448	0.904012942665142	0.106889687715364	0.8204600049807701	0.267100283337405	0.6199194563681504	0.9675507214744512	0.705376269756558	0.96979413085564	0.5944003849443981
PHLPP2	1.04580424582514	5.40152439183182	0.161358729291948	0.446537915752815	0.353701100173233	-0.564960455335829	-4.87459457901637	1.48988540583624	0.5185090482586641	0.9141238854936742	0.999094920604759	-1.89171254575186	-1.23055254284283	0.143230572735251	0.60664357412672	0.365523950886915	0.323091031758426	0.0649753044443522	0.224883999424447	0.8315181311596741	0.7173823046106766	0.8350566030777221	0.5845619894248439	0.5520404111112521
SPDL1	1.6970549129093	-2.11049453597196	0.274013323621844	-0.5192420002364939	-0.0503506022570118	0.0749652068958779	4.0110682684507	-0.528900076067934	0.894685269054126	-1.0722197509101998	-0.14559824029277	0.2583885885672889	0.931992693070864	0.599474060269239	0.375715968635075	0.289338065142276	0.8848887945208199	0.7972851984894809	0.35631390540108	0.6835644985859162	0.6664953933763672	0.9786839482183032	0.9675786683668745	0.6688500589130505
STAU2	3.45939025244044	-0.9686302688689742	0.0538493750390481	-0.173878482802055	-0.117665862296301	-0.0658070931432172	4.863568178984809	-0.3846863731571571	0.282893845620371	-0.617896256191963	-0.5813565626288221	-0.3830945072878229	1.80039207738913	0.7024428508290049	0.7790130388480121	0.539764494148295	0.563942239288093	0.703462332477027	0.0791263081477301	0.9171998723117122	0.8133445032214435	0.90787918887716	0.940553971637302	0.3574131846048708
PQLC2	3.55137129004362	2.7676264002484	0.4774617763508509	-0.2106841237696589	-0.0981747001418879	0.0132704914846548	0.8065128868004731	1.09761946700522	2.4274452085949	-0.7404658628498579	-0.4717171041393689	0.076927071377514	0.295979862030508	0.283425109490134	0.0192704682481522	0.4629014833173139	0.6394080150364039	0.939026409706388	0.7697646308367242	0.198205702152049	0.7739344384056634	0.9288850509796308	0.9916776185365516	0.9108580408854532
CTNS	3.86040580678646	2.25043359507003	-0.0242873667900534	0.010548936262486	0.0678052236602489	0.260714955663553	1.4203835112482102	0.9642971848547408	-0.13763148749728	0.0418988178748147	0.372748917027189	1.72623052895042	0.565927813062588	0.342288078641043	0.891145812217334	0.966765974205154	0.7110853280032959	0.091231084778204	0.575457922368241	0.9636254998073066	0.988171849667634	0.9498081938028038	0.6261701888056805	0.8144956158543561
RTN4R	0.874423642934191	7.62704570736161	1.05055115061588	-0.4336076194050859	0.949612325839809	0.0758618676405084	-7.90354946750234	1.2032624020268	1.89861430201747	-0.47920972560421	1.4608958274396595	0.141561644784686	-1.13320765125627	0.2412640286951139	0.0800594803483781	0.634123172629708	0.15201736789387	0.8881185533570101	0.26814690306454	0.3485610512948637	0.8591105337882737	0.7415024953264151	0.9816477479692904	0.5954979440050013
PHF23	3.6655528795549	12.0216099551993	-0.143931791595509	0.2112953325618739	0.176568456955416	0.258818038451531	-9.130458216197232	5.458731563728531	-0.6776850642573421	0.6397055763579389	0.740280515933264	1.31258309893058	-3.75048820402713	1.97035989205479e-06	0.501441076899971	0.525607602272178	0.462974891786211	0.1959787895332279	0.000502153300145	0.7676357692032665	0.8076343648227826	0.8788435235493739	0.7474553708979312	0.0958120619918779
INPP4A	3.3067404288893503	0.9498256388086048	-0.404565904761122	0.105010202395646	-0.0232499802765534	-0.253085009056777	2.74541753644866	0.286837509470176	-1.46536946796521	0.259985246253429	-0.079912600481813	-1.02135993524987	0.7669013167530749	0.7759272607486941	0.15267447911028	0.7960724479232919	0.936666158319402	0.312551359689242	0.448286656870727	0.4606744078101665	0.9297968704977468	0.9881783885272396	0.8118844541285156	0.7390084345657957
RAB27B	0.258341142438278	9.89389182243196	0.9070530848867908	1.47076547271204	0.2106271822966969	-0.0042357773945502	-11.7899458605269	1.2334274231728102	1.8051291891086	1.8707491149244	0.3709674178461671	-0.00896706647465	-1.35741280376663	0.235997591910557	0.0779202933723618	0.0681401392086794	0.71245230770234	0.992886151082764	0.193291673189718	0.3454219999912316	0.4229681964936436	0.9503464617050978	0.9993650828404058	0.5131470781811233
PSMA4	7.026908252128051	5.838337740732401	0.302446961009146	-0.223143734515046	-0.246323366699722	-0.140732387899107	1.7687715103663602	2.7504776535454702	2.1086710542292	-1.08289780231454	-1.61250747688041	-1.09707873875957	0.773513060874528	0.0098303501634994	0.0407721207866099	0.284920255916178	0.114164341994112	0.2786176937830419	0.4447760901411939	0.2656239107578776	0.6637649700475221	0.7103822749769115	0.7960130263059807	0.7370507002240243
LSG1	3.50814784352081	4.12750924791948	-0.150027399989703	-0.163476076252885	-0.0057651945663997	0.6148086727133579	-0.953528373307348	1.85316108289354	-0.944134950833864	-0.7346060639412371	-0.0358167405697122	4.69714782646995	-0.398287606717822	0.0743766376099088	0.350251774110981	0.46654503772666	0.971590551146814	2.6479485122502803e-05	0.6933750494891501	0.6634980707390014	0.7759701099717095	0.9951597553849284	0.0498857998897275	0.8735758685313186
PARP3	1.74995688537034	0.9395406261588608	0.0483666938190811	0.383192280007723	-0.4910194875773909	-0.7043388352053951	1.01067630899846	0.253574753584207	0.194154972794617	1.09699511022425	-1.96330111430856	-3.2594724932638504	0.2535779977367779	0.8020876930063658	0.8469404329850849	0.2786668001844439	0.0559503716708614	0.002161333518101	0.8020405602260691	0.9471628349850324	0.6597019463796898	0.6404524729107551	0.2451411556315948	0.9251269113365708
TNC	0.0027346624288452	9.0794078035564	1.11782453692769	0.687994781455304	0.8434076608102571	-0.0317408798357527	-10.979891451903	1.35569130118238	2.06172614857947	0.8244671109319709	1.39205233076289	-0.0623292736869827	-1.50031311253987	0.189334152617451	0.0450615309407326	0.414034507212719	0.170752552051078	0.9505767303150552	0.147303375861763	0.2743122988524776	0.7456396918649595	0.7535986783794552	0.9947726397470326	0.4537130175414116
THAP3	2.9330866507906603	1.66340300099792	-0.0770073761049483	-0.408486853965319	-0.254938645139581	0.0153315429415062	1.68926635741013	0.5350558590900271	-0.302032700078246	-1.03120559557215	-0.8981712771804631	0.0637659005597505	0.501745266089653	0.595245537963088	0.7640186863422391	0.307955115718919	0.373874958629397	0.949439047347437	0.618292831958687	0.910576505661621	0.6824104757174615	0.8548896875979929	0.9945902669264332	0.8378585370293543
FAM65C	-0.2220300833684339	12.509738262348302	0.241387754322621	1.08181004403362	0.682595873104811	0.189062342450268	-14.9031458933949	1.8586176897911104	0.411112730524394	1.20313917148308	1.05993768639604	0.350106438555375	-2.01212616960101	0.0820704097469197	0.682946321096908	0.2352709816088689	0.294852939310669	0.727895269379264	0.0601032507712249	0.8709162058820615	0.6239269631070662	0.8219952717447421	0.9470216139387504	0.3304839370282772
TDP1	2.78999509054562	-0.0346904824019596	-0.5106914974738499	-0.150205243466554	0.0404316818390219	0.0532681934512937	3.09358038798944	-0.0105560704799189	-2.08061790023728	-0.4073086136515589	0.153426373871989	0.236780514504224	0.8790670051889209	0.9916242915947072	0.0431914630853634	0.6857124776813671	0.878748009357602	0.8139016490794242	0.384035048333732	0.2709966316843706	0.8804530024398055	0.9778198353070994	0.9697667312584264	0.6925503035842331
AIFM2	2.9268393775141	-3.31008958336438	0.661633270264826	-0.642964720092069	-0.408263826246414	0.749056544673846	6.6954724379875	-0.8104662924985669	2.46500844604058	-1.6565344615057	-1.3979022808032802	3.22126027195521	1.5325649973005602	0.4244476359014529	0.0176543269334846	0.1048599568351369	0.169075776148509	0.0024023847018686	0.136431234555164	0.1912062041593983	0.4833252309347131	0.7521346507496582	0.2559448635139889	0.4395007484905423
SPATA7	1.31997479142866	-3.58926825544159	0.7469572739646079	-0.3548298456721879	0.219096982323877	-0.141244279625819	4.97918000503429	-0.738996048491237	2.25813696281347	-0.744521233364218	0.622507205293365	-0.4838091685266339	0.9534564984039828	0.4674037341325839	0.0289018526841674	0.46056418763634	0.5367918632227461	0.630924471223808	0.3500691606788469	0.2316781455728647	0.7725307711113134	0.9020106252428336	0.9267043659469828	0.6644650299839484
MED17	3.4542619225973903	9.86154857991324	0.0281847153115021	0.337623237565227	0.4103400763765399	0.289063577535079	-7.122230354431831	3.9532129637079	0.1242130125697889	1.00176715034711	1.66941609260153	1.44756130404035	-2.60202955568186	0.0007255890522397	0.901703498056406	0.321817493958221	0.1019870247781769	0.154723783226001	0.0160701824075238	0.9669448816236956	0.6895035463591336	0.705376269756558	0.717239120784171	0.2286981144332383
RETSAT	3.0074290651201405	3.93457019591105	-0.2166997538266329	0.307693041480121	-0.333938564809016	-0.140188043670974	-0.8447779544620619	1.20601685142547	-0.797622090080299	0.7915284671469058	-1.19165930905848	-0.593693449673569	-0.239205880043135	0.237104654514078	0.429304801127832	0.432796999670363	0.2396437673669119	0.555711541408771	0.812525279502185	0.7214732483673015	0.7569570950690496	0.7988411118994438	0.9025912638737176	0.9299242855338912
CAPG	9.89054537590583	8.082226621446049	0.463288693854871	-0.550942451881594	-0.359226338157666	0.218987769853333	2.17651169549981	4.2607102464683	3.30438201239146	-2.70421043527748	-2.44723317310523	1.76297707387669	1.05788774337099	0.0011348862949933	0.0018949273837737	0.009797047424643	0.0184950624133153	0.0849193037064942	0.30963992704617	0.0772273266460594	0.2504862193681819	0.5497600731225071	0.6195795246526994	0.6326027030227517
AP2S1	9.02279388454112	8.57385334670654	0.596127660115671	-0.0764267525685605	0.0981431624745132	-0.119594309434839	0.309325535870241	6.47144815254963	5.05542281538494	-0.417085256714397	0.750321340219259	-1.07010506672748	0.212161262861866	6.216802084589981e-08	7.64719231129901e-06	0.67859915875551	0.456966601002815	0.290278387589623	0.8329393035193879	0.0049730024086999	0.8780110395766577	0.8767123462287204	0.8015371980671308	0.938476321110319
TG	-0.12954146274168	12.0637362772639	0.7760059883462711	0.4120007591844699	0.376896774143203	0.777636319758136	-14.4140167107847	2.29108123537259	1.62141374117872	0.5563404040542321	0.708258995529167	1.7672932418633402	-2.4863767163189103	0.0306437395227839	0.1127390302331119	0.580734891278957	0.482487514030587	0.0839858808789929	0.0194638660565429	0.4028279204960956	0.8347479530850735	0.8838818792264147	0.6195795246526994	0.2420535062327837
ADAM28	2.33227196911225	-6.72034785946619	-0.7105085857048659	-1.1377938049446	-0.870798117741535	0.14399645502181	10.815693729447698	-1.14052827416667	-1.6287783316114095	-1.83580211410373	-1.93627910289497	0.3839211076662039	1.71358049638488	0.263577728228534	0.110471374284881	0.0730661201036237	0.0591582223140494	0.7028611923602779	0.0975100352671008	0.3993040950166663	0.434757312991627	0.6444497677722045	0.940553971637302	0.3850188485242005
DCUN1D1	4.46098174039814	5.946129273573559	0.0167496069371789	-0.18135875513797	0.0673421981381969	-0.176736329098698	-1.27898252235099	2.85656524939162	0.0922970768037709	-0.682402504567753	0.3508241253370799	-1.08901453691819	-0.564727844804385	0.0076037130539495	0.926907638950906	0.498483070724067	0.727367753334606	0.281948795853342	0.576254616154994	0.9750118580022362	0.794269872037911	0.9526521186739424	0.7968836242589636	0.8149622063001366
JADE2	2.5265363584830096	-5.98932422697605	-0.113801783522187	-0.571130916353229	0.0891055993162834	0.0458848055940011	9.18966285089238	-1.07121482093633	-0.2852371205706669	-0.980089298607556	0.212276589322804	0.131043003145637	1.5391505370731802	0.290864503064179	0.777538925441477	0.3323062998435679	0.832881086386005	0.8963276239768789	0.132190702860138	0.9166431113343472	0.6974484840198008	0.97058063179396	0.982850360914315	0.4336864098879324
LCP2	6.54553645884744	7.670494200111509	-0.5681198009469189	0.3651144910324759	0.1077501607863549	0.0378365629504391	-1.21112675147449	3.55030753935201	-3.1029637086824	1.39586610157816	0.5707571962845219	0.236429198030866	-0.515365021642741	0.0013186907143017	0.0033087473175389	0.1696251836672569	0.571005619296031	0.8141804271021409	0.610038503881916	0.0941011087578146	0.5633561377451184	0.9105043760992256	0.9697667312584264	0.8340352744572047
TRIT1	1.9120640273583704	4.483761453571059	0.0869195924196789	0.589350331866263	-0.0585894260816632	0.071140334269948	-3.26213443962524	1.37296454774515	0.335694510230734	1.5944565544864395	-0.2190911479461	0.322665876392282	-0.924198483995285	0.180757641658339	0.7386631759362728	0.117932473362821	0.827572622838435	0.7484656432576421	0.363197675151876	0.8991767821664224	0.5025401721047618	0.969716482824194	0.9524942399048862	0.6746219151694696
ADRB1	0.1017645664195669	7.25975345034927	0.614366485776744	0.897134978554343	0.895511422277592	0.7653245241016451	-9.44755733616198	1.04348005407125	1.02167826084185	0.983203383218696	1.36449924800871	1.3996835136567802	-1.23997692216225	0.3072521271806789	0.312565769242675	0.330765578702432	0.179213305524284	0.168464702207894	0.22649291816921	0.6323986161130272	0.6957194150825868	0.7580103031035476	0.7257547565917736	0.5536287918053397
CUL7	1.45312922896326	0.9093275622129172	-0.0833207259332839	-0.262009685252303	-0.379290132690551	0.0884490826923282	0.789606932334592	0.219731586459403	-0.244148221802487	-0.531826516754326	-1.06964756993308	0.300453860181307	0.1765501849721269	0.8276706628191071	0.8082576423010029	0.5974762860302071	0.290508831032468	0.7652214296312461	0.8611097574024291	0.9300745926985768	0.8428509363599994	0.8205938934123592	0.9574912381670722	0.949809536154292
CTNNA1	6.298473502555231	5.99856177302086	-0.0828520675355059	0.119081935138529	0.150214796985307	-0.0264589410815921	0.24732757258021	4.86478904202463	-0.790396878288993	0.75184215448529	1.31651493491817	-0.274133335393635	0.1843048705397139	1.4410147664830402e-05	0.433441770113748	0.456060530569491	0.1946674138382539	0.7852366533201791	0.8546023599465521	0.7242753385757267	0.7689434512149562	0.7688896651430683	0.9631016126988776	0.9473015269255776
PHKA2	2.60437074671743	-0.771128259773296	-0.223988001520665	0.0162243115039838	0.296075492543932	-0.024357843615397	3.4366594071742003	-0.2658619054807339	-1.02948647936297	0.052751690685942	1.32832248490209	-0.132546037282367	1.1035854564164098	0.792230459000033	0.30875790838378	0.958164771697895	0.1907698076892089	0.8951536622850971	0.278869792880898	0.6292130511261773	0.9845694328353752	0.7652846235112861	0.9825561487125124	0.6058174300931807
CNTLN	3.77974068403948	1.7543898552391202	0.0392100496658415	-0.3047845400403239	0.152302148430423	0.0293661750975417	2.13093238813375	0.583012476334006	0.190711256485985	-1.07120852345896	0.7325345887477371	0.169950130126063	0.660424729710244	0.564826730434254	0.84962413933714	0.2899852944686369	0.467707819578402	0.865834169952857	0.514654413852579	0.9475675379960932	0.6668680887711259	0.8792144282023577	0.9773797494328214	0.7779369447188504
HSPA5	8.32998123393562	10.0904582000158	0.0774859089747132	0.521195550115951	0.214420938729132	0.0289872840512591	-2.28613983477934	3.11534781123893	0.300236723727954	1.3840929062928602	0.788774019118859	0.124937626177777	-0.6479211496047591	0.005352008307878	0.7653810459038101	0.173234630175238	0.43440165177129	0.901135677686277	0.523828756574675	0.911231736335532	0.5670979127885828	0.8732393087775586	0.9834575943928234	0.7838041928858956
DSG2	-0.1791175210231469	10.036221460576	1.00975315222368	0.713902186468489	0.8941962453914749	0.165384850523149	-12.4711285842867	1.56939649293491	1.99187106193676	0.919790764303208	1.60015090354888	0.352763704838818	-1.78628051601901	0.138209895802588	0.0524833366803411	0.3626281938446939	0.116565626505084	0.7259200184531299	0.0935863682681605	0.2913338634226774	0.7160171478990215	0.7140340202833042	0.9470216139387504	0.3806595470983237
GEMIN8	2.48343507477869	-5.12758566645424	-0.216090366121067	-0.106149604037102	0.0267307969632165	0.0498485531591561	8.07333294962725	-1.58706493280603	-0.9300838914942652	-0.303560083719465	0.106641369759286	0.2347213766529849	2.33818205445573	0.11950063110565	0.3572904788572971	0.762862189109402	0.915547503898837	0.8154897699742819	0.0238817808553983	0.6691702594876775	0.9144460785239226	0.9857367632974566	0.9697765555165804	0.2551925603087751
OFD1	3.16357095988328	1.89888553356738	-0.357891162745226	-0.114498447559563	-0.368770740588808	-0.058370546993139	1.8538047465271	0.598342234763645	-1.38193374998073	-0.308581726532787	-1.38422695105059	-0.260605880389992	0.542187547057329	0.553961310353688	0.174714640660459	0.7590648524768729	0.1731908329802559	0.795587912048881	0.591554520160714	0.4896234710762326	0.912647347146028	0.7570304842928807	0.9674370908531348	0.8236149337015717
GPM6B	0.321857003520805	6.97671912057866	0.802142865862159	-0.1577823503810849	1.1549158328903502	0.13094498255725	-8.19510901320095	1.04802469810441	1.50445471296447	-0.19397356287689	1.94725269763316	0.264161074098914	-1.1296694592303	0.306574279830062	0.139511325238694	0.847071208201932	0.0577781771685982	0.792862791887472	0.2707554773765269	0.4419767203071392	0.9482274959791708	0.6424352038635319	0.9666383010075827	0.5976696050505689
WDR37	3.4426066305965497	3.28976507711919	-0.28135131358182	-0.0002574129103498	0.163133117363095	0.180020675368673	0.14536297464195	1.3996847843421998	-1.4821507891989698	-0.0009485838048205	0.826481873081823	1.11001296682845	0.0571746868421662	0.176676205142853	0.145271436365373	0.999247386896684	0.412892697462305	0.273036317804554	0.954947798090504	0.4502933194425892	0.999582753685173	0.8637828777027826	0.7938966184686458	0.9833021665221088
YTHDC2	3.57298559230319	4.586228900407741	-0.470190135398819	-0.3027637974378649	0.141986342195354	-0.2247045451075289	-0.653968704894728	1.74078735623055	-2.20003937577017	-1.01224236665522	0.6558908982994971	-1.2442877740478302	-0.229407025083692	0.0953635783956948	0.0329975718172056	0.316922008882513	0.51524951351836	0.219997699889839	0.820562073642254	0.2454177056549885	0.6866873079611395	0.8935547853269874	0.7563331645870424	0.9337894866524078
CTPS2	1.37657540247408	-3.4940542844137203	-0.373959490463351	-0.7882311649309671	-0.420710533879481	0.109226455324823	5.798091824129711	-0.921067152007407	-1.24385111588694	-1.79503838104786	-1.3317079607707	0.4186561193240429	1.41897127488515	0.365667660297836	0.2208603976246589	0.0793793193081835	0.1898403990893599	0.6774675566480489	0.1679370178502399	0.5426105479126779	0.444719924938141	0.7634963294379019	0.9350589356886992	0.4826505976231854
ATP6V1H	5.76735463706529	3.82068152462298	0.0211051143325819	0.044487443937027	-0.0770706143727343	-0.105118179287854	2.30259905762485	2.12711849069439	0.172576450393679	0.253307916679959	-0.5928766218353381	-0.972028525171386	1.18885693393374	0.042674120257445	0.8637823743579691	0.801238111046852	0.556345188204371	0.336381887330565	0.2443555342601569	0.9524211554199884	0.931891012980386	0.905997477474182	0.8228857455126417	0.5722051965083881
POLR2B	4.76293046569237	3.48934644632913	-0.0068101748261257	-0.30020432721495	-0.0865584186871106	0.0146122348707966	1.64624030499993	1.95439485185705	-0.0458997492305403	-1.40181027629108	-0.559370157244932	0.112840161749697	0.851616885614305	0.0620108076144063	0.963599147588715	0.167853485012146	0.578693345709375	0.9106628419914928	0.4023617331363521	0.9886766871296252	0.5621550773234814	0.912288826721183	0.9844452246073112	0.7090156035014631
FAM214A	2.41523386055914	-0.8760217022276899	-0.3618732559687199	-0.191856927579213	-0.0552301892739446	-0.447208420326698	3.92544614471331	-0.2497872074084819	-1.27140871782485	-0.479332774441209	-0.192547624734668	-1.84475387624479	1.03983729208908	0.804176110352795	0.2103080932331939	0.634023247660682	0.8481814573430251	0.0716977762891716	0.3053825613072949	0.5314148639887699	0.8591105337882737	0.973562611887235	0.5946282152792667	0.6285409342883186
ARAP2	3.4419504153480203	5.13550955899063	-0.3022676805988	-0.234206317574386	-0.172181473836143	0.042314757881932	-1.41426428427595	1.8731226444590905	-1.25152251279133	-0.673983855630611	-0.6879817023925009	0.202958405409006	-0.474434333962312	0.076079436014685	0.2175223503570079	0.503778668964201	0.495010057426283	0.8400943081400021	0.64023391400989	0.5393356162240402	0.79743926700448	0.8862910666051091	0.9729446909406178	0.8463831228430198
TPR	5.89442673408082	3.8389931475778	-0.298604390884168	-0.261429988501974	-0.258687201908424	0.105199741413989	2.45113923646067	1.93208235478317	-2.0982988013793897	-1.32632421019099	-1.8146272723467904	0.878653537433066	1.14469990144731	0.0638480715126194	0.0416875570376134	0.1917501348991249	0.0765187137209179	0.384407914848883	0.2619244041260299	0.267497547564768	0.5844480257568312	0.6791387529549552	0.846148392528177	0.5893211934682288
CP	0.208667548542541	2.97057999489101	0.8719409897927421	0.0759996880015208	-0.429178407457277	-0.471374176055732	-2.98043393315745	0.4527467785888579	1.5626602665171798	0.0894104410476479	-0.698514394690997	-0.90929393154437	-0.416247455182396	0.6560446243721739	0.125770640610229	0.9291531833124028	0.488525616298927	0.368048229754826	0.6817731834021011	0.4221100916416685	0.9761779906689882	0.8845924437671935	0.8371470266343445	0.8680844497558032
KIAA0556	2.04327157686677	4.86223892133114	-0.362075984977026	0.6055417286906779	0.444182471219155	0.0933293321062551	-3.64116008033569	1.41722747243046	-1.29055846501852	1.52324094014577	1.54623157653325	0.386906623491246	-0.983818189881789	0.165247066765538	0.2037500118427639	0.134699084193411	0.129067531056807	0.700653212783289	0.331952626442971	0.5227253734360585	0.5264255230018949	0.7213599559900308	0.9400249192298016	0.648005146659817
DTNBP1	4.7156886062374594	7.98761938255626	0.693155392458317	-0.390893249724057	-0.0535097205301539	0.21825624970449	-3.37883400664358	3.42991859814325	3.3499194459834905	-1.26302288446419	-0.235844379878935	1.1686454223353	-1.32452254573806	0.0033912445121741	0.001685774020654	0.2131075785043519	0.8146346295702099	0.2487197693981789	0.202244259642147	0.0735105598452541	0.6029247426095864	0.9691714865906104	0.7777568118123473	0.5262320610870405
XK	-0.156945718162933	9.37036861587007	0.5487409784555141	1.40201947448326	0.178576116653284	-0.0977693826833003	-11.442210895931598	2.13522283603035	1.4474998839326998	2.41111533937928	0.43070741994794	-0.279032838649697	-2.37776143611302	0.0479642333448009	0.155676816238549	0.0200554473770361	0.668749673419841	0.7815034422228271	0.028786826672069	0.4648367976873294	0.3020839138150342	0.9377919431221228	0.9621495575533048	0.2649628101748529
C12orf4	3.5999719204277496	3.83397785620102	0.431709697258368	-0.679120351574817	0.151680691404698	0.0578176327946041	-0.180310657496697	1.6795425306024	2.2321664175469	-2.28219744796425	0.7076609330680179	0.3243343010008869	-0.0726455045773085	0.102553730652984	0.0354212056140268	0.0272708185221595	0.4829647270015449	0.7472110863720809	0.942521462513264	0.2519234295620536	0.3387311265897661	0.8838818792264147	0.9521313821733705	0.9790467056608716
SCML1	3.82711230709798	3.0601430547415203	-0.4482291877187589	-0.3831459628991879	0.285983513783197	0.133921734818894	1.30235849338997	0.9373027062688272	-1.97087573092678	-1.17969783880896	1.2113950096904298	0.6858809077278499	0.369478640146258	0.362161129028215	0.0553581499438044	0.244969415824922	0.232587450761923	0.496576031384214	0.7161586833686321	0.2973255924777295	0.6305618387574999	0.7924397496688115	0.886448765461464	0.8858406737632013
WWC3	2.31018170252179	2.1602445226992	0.1432094238996799	0.6357263883332471	0.3133730222097159	-0.2214920683321739	-0.292045591976187	0.7380401514841459	0.641924446335197	1.85180200549099	1.25455891340341	-1.06110389628533	-0.0925046645824962	0.464321681803248	0.524178968354324	0.0706220036625426	0.216116119186991	0.294304644245448	0.926707691295762	0.7823715028116579	0.4284359572859818	0.7811621060125242	0.8037278703849188	0.9736977594664468
ARHGAP6	3.04213249803118	2.18837731027905	-0.530895785061664	0.741026450196708	-0.0783556813756287	0.0145477323482121	0.6578785516806751	0.4298064137413259	-1.2779142999288502	1.29546103032213	-0.191132903107921	0.0423827838466752	0.1199760782291129	0.670209171714155	0.207837607513083	0.201811016846868	0.849281431370322	0.9663833907324392	0.905247324479004	0.5277095152151082	0.5921720108051497	0.9735892086199344	0.995726118499375	0.9677045839068596
FAM184B	0.274288430777972	10.4407511889487	0.16322627635644	0.3939787072602599	1.52097808223329	0.602176513934218	-12.1506296349735	1.16116769901812	0.262188291397006	0.405189206090983	2.18169950623999	1.06259714322989	-1.24150086144577	0.260709715771008	0.7943923873280941	0.687303104296404	0.0345037478383286	0.29374377538694	0.229352704769863	0.9243619666105496	0.8810705295221269	0.5907065070854918	0.8037278703849188	0.55706859455064
MAP4	5.44099158878142	7.43204082328158	-0.2816060195477139	0.1584603675788949	-0.162595821451038	0.118599857482724	-2.08923294798476	4.619067402787421	-1.95467823049836	0.7585771449208308	-1.0810116423369398	0.941614353758519	-1.1898962923251002	8.470140729768e-05	0.0571351763675854	0.452061791235804	0.2854603787469379	0.35143283936303	0.2440458599978709	0.301329630793362	0.7668694807206442	0.8178720276299315	0.8313109126991511	0.5722051965083881
GOPC	4.34171610201221	2.85693394386904	-0.434290434626519	-0.138078266977254	-0.336549954967528	0.15325985952719	1.87814538709181	1.3257715773533705	-2.51868338435865	-0.575783355467613	-1.9505333522229	1.06257408384317	0.807097745253435	0.195764065596621	0.0154176363683921	0.5676819804131059	0.0573942310640656	0.293753697968224	0.426351558535135	0.1804199868588702	0.8279156579924309	0.6424352038635319	0.8037278703849188	0.7251759186326363
USP28	2.5754536386343903	-0.0021167926518141	-0.4654995417762039	-0.1874828966553099	-0.0922968695513788	-0.175845166608215	3.13623675472119	-0.0006678935043434	-1.8196408151872097	-0.5108113320664179	-0.349153113916623	-0.7911957919654921	0.9186000506993808	0.999470921973886	0.0760039799219487	0.611980805923785	0.728614762488083	0.4329901509238389	0.364643360229716	0.3413788371449209	0.8500840219598529	0.9526521186739424	0.864514458642886	0.6760841377161104
HDAC9	2.37491580879705	5.045052858684469	-0.3102758281053029	-0.216441863897639	0.472524742814989	-0.0676225523054585	-3.1043424033303	1.04437344940472	-0.8521683409637791	-0.4443859297547899	1.3409129993615905	-0.231104775607661	-0.596637006533183	0.306827543558034	0.398659610076055	0.658944958365068	0.186758724206171	0.8183087001296379	0.556325668214676	0.6981327465059777	0.8709327202676339	0.7621047823230013	0.96979413085564	0.8024226676403876
TSPAN17	3.57664263499376	8.02667659934239	0.378320391787007	0.282542211317121	-0.118822783346068	0.17309002146924	-5.00391400092308	4.56017631971548	2.43018546071406	1.20187773292761	-0.695165026903525	1.2271492523271	-2.60078845887928	7.231686286949359e-05	0.0196242566390163	0.235698701323235	0.4905765480830429	0.226154024818714	0.0138499051335238	0.1995377338883527	0.6241658027249992	0.8854227387087233	0.7608952658084288	0.2222025080415635
NOP16	4.3802949187121	5.27212462206372	0.496287590304141	0.421632394328182	-0.5791138795561639	0.008424530395859	-1.06574111974591	1.94399297058673	2.17185932303949	1.26264108457269	-2.37086255849981	0.0409306093439961	-0.3612696495257629	0.0648265393554863	0.0352295637163488	0.213263459027849	0.0220922609715942	0.967533089181237	0.721187336729442	0.2508076812163653	0.6029247426095864	0.552381867648555	0.995726118499375	0.8890530517031466
CC2D2A	1.03034760934472	3.49804671893035	0.0235233926021043	-0.427035215815806	-0.517807049587632	-0.6704651633605679	-1.82651197629215	0.908368489746216	0.0725803845388408	-0.81695027196869	-1.39836170939816	-2.1321308468254	-0.4353368302189749	0.3685228590615549	0.942461683133397	0.418261050868473	0.1688583970054669	0.0384890716596585	0.665398931929322	0.9805047792227484	0.7479591747775886	0.7521346507496582	0.513740617413311	0.8591668878713509
RRM2B	3.98310754829246	-7.258877798975201	0.188482704183721	-0.1537271610227699	-0.1484723648033419	-0.305813893858308	11.9645381350834	-1.98911406728587	0.8171981279370059	-0.478211545980709	-0.636564199755458	-1.5456813306988502	3.0837937065999705	0.0547314460760792	0.4181239874552659	0.634844452462449	0.527635795018364	0.129274701704557	0.0040561994428802	0.7119627140674423	0.8594649235590921	0.8976169911384976	0.6832373545565579	0.1616992099762539
ZNF800	4.72691664880832	1.13373545201916	-0.445847124862391	0.151950944947431	-0.131090182271219	-0.0178974858851606	3.961166336814161	0.459650793695991	-2.3723077369965897	0.5771598502777929	-0.693281540949631	-0.111610718708512	1.49610613054049	0.649200508617073	0.0220276954231345	0.5667323023258011	0.4916960858393429	0.911638176216975	0.1454538361101449	0.2063044711608157	0.8277969842410811	0.8854732486939164	0.984615103953474	0.4512659254717773
SNX29	4.6411667485179295	2.6584582784260697	-0.0447250901776456	-0.0952556558773173	0.0727092083232952	0.2231616138548769	1.82604572459364	1.03417306863975	-0.232022658392133	-0.349706124707523	0.3689779212609579	1.3662858155108402	0.659718909974897	0.310127381527	0.8175735507843751	0.728211048221297	0.713877989587492	0.178732802700311	0.514895598274775	0.9339905448360104	0.9000043503756353	0.9505041553544376	0.7332162726243971	0.7780656156188938
LMO3	0.4296570860432679	3.24770754332789	0.7392089760756201	0.6739315133752559	0.110738171087413	-0.0933739890080317	-3.8042943138315497	0.407992495509462	1.46961415520829	0.8521720071509191	0.192622602876911	-0.197448305698753	-0.442274738675626	0.688505355470735	0.148769731972082	0.3987726949587829	0.8481340319811159	0.844388758200748	0.66378307469496	0.4549476346568044	0.7388826837588902	0.973562611887235	0.9741995261037172	0.8580988287132685
MRPS10	4.922276249843731	4.0482518537499	0.1579548337658509	-0.275413092892336	-0.2705027657366149	-0.253125172511995	1.34792916462042	2.3162334660712003	1.02708347223245	-1.2047749129198202	-1.64454563298478	-1.8154740883177096	0.7079968934504971	0.0281562584173589	0.3134565660914979	0.2346021113593279	0.107172967770331	0.0761354674050775	0.4846858866808929	0.6331357000716454	0.6232582201778808	0.705376269756558	0.605220745083814	0.7602985639314227
RSF1	5.12727661908475	4.9101306331539805	-0.63071668490095	-0.221332326866238	-0.2254263869651639	-0.124458652569422	0.809773759799196	2.9658000839940697	-4.35375239435806	-1.07576115273356	-1.5279865752141597	-0.997920876816236	0.450418153342677	0.0056627332828314	7.824751171152459e-05	0.287771081026372	0.133518055362342	0.323682513551614	0.655385685411674	0.018876581172085	0.6652537958132065	0.7265358945488545	0.8189736618741581	0.853106996179026
VPS13D	3.5881074566732503	3.30478451231842	-0.534026170528091	0.3823597582868179	-0.140766571896667	-0.2332285799018649	0.356847771997122	1.08223928002214	-2.13837678250541	1.08183224942529	-0.552427659783006	-1.08726848817164	0.107870467270293	0.291054519340502	0.0379716368333361	0.285190528798519	0.583406088370812	0.282867893105793	0.915058441851562	0.2586255792878907	0.6639057959905758	0.9123367429525088	0.7981714034568482	0.9700549224458104
CELF2	6.52007096226688	7.493506116039599	-0.29126777089453	-0.418657571437829	-0.0499607816152173	-0.0612731125315804	-0.5590829707157889	5.16484379028078	-2.22470280440062	-2.11338981193811	-0.3510706747312689	-0.5053033692841901	-0.3519031873112239	5.30322677171241e-06	0.0311596404274577	0.0401451315983135	0.727173698812537	0.615811838690198	0.726553497487104	0.2387903644525505	0.3632647547845177	0.9526521186739424	0.9229294452977036	0.8911809629255875
FAM120A	5.9362917164320805	5.20480389314385	0.0821700376744928	-0.38446132125841	-0.0553521516595591	-0.142225724650269	1.19032802052979	3.007475778389089	0.554042950998084	-1.7857153140048398	-0.354466209133245	-1.08443802848551	0.63183777589606	0.0062253196604858	0.582368340105528	0.0808991392065333	0.7246478651887059	0.28397636793619	0.533380197008477	0.8170139275594607	0.4474883228964935	0.9526521186739424	0.7991410226193028	0.789376418613359
R3HDM1	3.46478267090923	3.30139811849451	-0.301648675203159	-0.0361371609178457	-0.0587460941390188	-0.2006082730885839	0.531960331867851	1.33288446859613	-1.48963184204084	-0.1256894825399249	-0.283881244532578	-1.1438675690408302	0.198950441763619	0.191930052615296	0.143376348223089	0.9005380823330601	0.777804552044275	0.25877158615943	0.84354357177038	0.4483562168707781	0.9660824294106772	0.96071542583435	0.7843090322622943	0.9428952397406452
COL9A2	1.48307858191886	6.900024624554431	-0.2173295032584089	0.8715852889069879	-0.2290377933981619	0.425146558776948	-6.24200567269757	1.63904155367968	-0.56217781668354	1.4866656724486005	-0.545957948905343	1.23863896223845	-1.35598687250458	0.109524490512955	0.578576400679504	0.144078100529941	0.5878169290303	0.2219482514856	0.183100393102553	0.8144722094083144	0.5368650098720298	0.91331201370703	0.7575718844066909	0.4997504707362929
KITLG	0.3138216927185949	12.646170557332402	0.877506439438934	1.1336506383474498	1.06499840029154	0.170178921568173	-15.018084739496	2.33228396462675	1.83260875457244	1.54227251569979	2.00073318513431	0.383184313396192	-2.52060202105832	0.0301793658614398	0.0739076220025333	0.13001242775336	0.051522804379234	0.7033878204490172	0.0196161242722932	0.3374309584685951	0.5196828287451608	0.629961915608405	0.940553971637302	0.2432452443426772
ERCC8	2.56504614708531	4.80102835841156	0.164709107409977	0.3764561986170179	0.347626772569948	-0.19565058467202	-2.67677799100567	1.9115837531048605	0.8054026275288921	1.1945946684115	1.52652377859828	-1.01234516499325	-0.983944736659678	0.0623104086120471	0.4248227766134439	0.238504025281362	0.133878142521754	0.316785549797917	0.3304036207611989	0.7171641388044335	0.6271141121842292	0.7265358945488545	0.813484559980524	0.6468318429947197
ADAMTS6	1.00855791560101	5.0723534061115005	0.1920132911610619	1.55489573148517	0.203826201082423	-0.658476373868041	-5.40437315983725	0.87463400880977	0.4490091170641939	2.53967703005871	0.460472146933211	-1.73227802309697	-0.8616346879636569	0.3932630781340229	0.655580226146336	0.0146588088757247	0.6474047604115739	0.0901431270848935	0.399828599825957	0.8553557888758401	0.2766260977888891	0.9321676205728192	0.6260365296347059	0.7064661981803708
H6PD	3.75908799221746	2.75645309263162	0.228901911230495	-0.498217151870035	-0.638022737063178	0.4908043875112179	1.2597450330833302	0.8245464479889258	0.9230398659596228	-1.40098173111948	-2.45984841780475	2.3305840353679104	0.349903140795861	0.417108730984041	0.360939527406302	0.168271729422867	0.017836683125118	0.0243879007616811	0.7291568859298041	0.6719657096609484	0.5623733414870138	0.5487481881187141	0.4485467839930991	0.8917415815905217
VAMP3	6.1089166199366	7.190769867225259	0.0967885567590318	-0.11902929195852	-0.342431753974837	-0.0365123494210378	-0.9233015433948492	3.83987893341152	0.6750771022882529	-0.583214134279852	-2.3159298010220697	-0.293457408618972	-0.4554196866938699	0.0009128513279988	0.503117308480276	0.562747856354725	0.0252561877364147	0.770551508563547	0.6531487072433101	0.7681948843967437	0.8262662697902214	0.5630374474110273	0.9593694545177008	0.8522991252210135
PER3	1.91312039289397	-0.5927631530335921	0.413772302445116	-0.649760394958158	0.398785600788889	0.112697566537605	2.6946756732351296	-0.13027198165876	1.1278668354568602	-1.2080649112638702	1.0261252701864498	0.348925584943597	0.548897535992529	0.8972890892789019	0.266747878806218	0.2333336900907569	0.3104739552914289	0.7287739436870431	0.5874225482548571	0.5889796314296727	0.6220908902680568	0.8301598132048519	0.9470216139387504	0.8215127680456191
UTS2	-0.323348727822238	10.8664350960019	0.737738179917945	0.41492137124918	0.4555434685774071	0.434028060861416	-13.43991498967	1.6272723777911398	1.1988706338084	0.418236713599808	0.6496727999400861	0.7391981448053001	-1.8220977718601497	0.110662158429854	0.236853533686025	0.6777633075907691	0.519206321069722	0.463625275498133	0.0750900107148691	0.5577937530087279	0.8776253295406652	0.894836393621812	0.8750567790266498	0.3524917526570811
TNFRSF9	0.4310232181884399	9.48984402235574	0.14534810597983	0.90304558068516	1.02302550574023	-0.230026763976337	-10.5091964630807	1.54916461169473	0.313929560979775	1.29356436884475	2.01869039909054	-0.544882620709502	-1.57615965437596	0.135283498329027	0.7550341919632021	0.2025421874879669	0.0495826503050222	0.588549297003869	0.1281521752368319	0.9065429245781136	0.5927149961306297	0.6272504463183054	0.9129777883516768	0.4276599921948451
RCN1	4.5308558945337305	4.04017895490812	0.4769110003611	-0.264422331217413	-0.3932519837725839	0.122151265174245	0.64913348669136	1.82030414448026	2.59015702889114	-0.92321226330709	-1.91358680124486	0.708602323708391	0.269247030977898	0.0781205289147455	0.0286023604637046	0.360843272856548	0.0624231829652683	0.482491397262621	0.789448479439532	0.2307826639409053	0.7146391229011194	0.6556626036597739	0.8813001683672105	0.9191978114413982
ELN	0.0531989061898665	13.3308314749245	0.0760073402444102	2.1531315000363302	1.55467074567564	-0.107019887039848	-16.1946408216602	1.56988124231372	0.1256022675869	2.30734668578584	2.3754930922975497	-0.192505971460954	-1.74993621316058	0.132743524163025	0.9006134426197628	0.0257778010492723	0.0219524330124838	0.848227374202006	0.0950902634400175	0.9664885168206088	0.3317927614696511	0.552381867648555	0.9752740202763112	0.3820212383218753
RFC2	3.94917463813924	2.16674583489114	0.0199672825490479	0.2601550374363189	-0.0852633233132529	0.0364788265319727	1.73549402149097	1.08756372332104	0.129944633820035	1.11351086163975	-0.5085014646347971	0.258268795424255	0.8092852035013629	0.282578692308128	0.8971893611040079	0.271401696710949	0.613585736501678	0.797377065033848	0.422609669418316	0.9656409082290192	0.6533647477395242	0.9212248874042984	0.9675786683668745	0.7229689062219516
ARID1B	3.52334494908701	-3.15069540962203	-0.434975253422307	-0.523057284432057	0.247672447420321	0.0199621652396319	7.45736530835112	-1.1236276651741102	-2.22802921467411	-1.78931607514972	1.1806495782865	0.112280467064312	2.4946819426023104	0.267129702224432	0.0309210051528998	0.0802954872905877	0.243944992678366	0.911100400105612	0.0163451624173465	0.2379040504485197	0.4459653674653085	0.7988411118994438	0.9845099146417784	0.2308610370347199
CLPTM1L	4.560585213062041	5.732152167215659	0.0743850696064987	0.0398115847852308	0.0891329135642415	-0.362028395052459	-0.9466242194508532	2.23101438539358	0.364469025632887	0.133120947494196	0.405735186211151	-1.95391653021424	-0.339792333983041	0.0351243372299367	0.717215752900001	0.894695912528542	0.6868603917767819	0.0570226077377702	0.736818616929135	0.8883236184270714	0.9639992022488046	0.9418198459667516	0.5611330799309063	0.8951101407902106
NEDD4L	2.37833623911648	2.1484671831841697	-0.366239889776162	0.0911978718142987	-0.192627724544565	-0.972928214974802	1.12020783099346	0.441442486911844	-1.14942181110857	0.194507166984953	-0.5667916725938149	-3.40397016865576	0.2139952755812519	0.66362234206286	0.256601855880561	0.8466865524624809	0.5737332909163709	0.0014373993030611	0.83266965982665	0.5794947845999624	0.9482274959791708	0.9113037244313332	0.2108487098924165	0.938438617911974
PPP1R3F	0.812195585757921	4.75424527886955	0.4313210778585589	0.414877695254435	0.253463623826575	0.336500595882136	-5.04926221285589	1.42410433665195	1.53356700615389	0.9278452045459008	0.789286731794408	1.27643853281573	-1.38551492186548	0.161314086883269	0.1321374614438049	0.358438044497243	0.43408354274178	0.2083488952981549	0.17272433992583	0.4306990355567906	0.7129266356065104	0.8731836727270907	0.7534150430608502	0.487441123069932
HEXB	8.29751805616393	4.708780242704901	0.27561916730519	-0.7207350477504009	-0.43345653769726	0.265236222526616	4.25633051801381	2.09868194615698	1.4039825910846	-2.52677396633855	-2.1199276554986497	1.51906817264402	1.73728844726538	0.0478028270086097	0.1676124640285939	0.0151058249072987	0.0395651701568036	0.135750115713138	0.0958237807455494	0.4807768946807778	0.2775535412455793	0.6053416776137666	0.6896788317667816	0.3834788111874523
PTCD2	1.19883750771354	7.19553877281466	0.218372143185766	-0.0025898427162846	0.0091714506208363	-0.348404397471359	-6.282814624602031	2.4757780040232005	0.8323710299021428	-0.0062160534170989	0.0307826940461737	-1.38876595630667	-1.96917860351882	0.0171239121079316	0.4095953165971079	0.995067814617379	0.975578966928906	0.171739608676535	0.0551085149445918	0.705581814965983	0.9979367911514108	0.9960069620002568	0.7284043710009442	0.3222275441854024
JKAMP	5.118352660871151	0.831560240688107	0.240559681380952	-0.409710477089044	-0.204895304136013	0.0375203915567129	4.69351529090552	0.279243180892758	1.03950681310625	-1.24426261778578	-0.861393424722166	0.188503341085063	1.46255936842601	0.782032644390807	0.304128437642629	0.2199039368595389	0.393588277140905	0.851336848194311	0.154160824270517	0.6243273458441946	0.6072701037417274	0.8599176179460165	0.9756365920449164	0.4633174550384355
DKK3	0.0159827523487873	12.4778241470764	0.5558624022054499	1.88333578457676	0.881853656315992	-0.132923527513889	-15.2995663245804	1.90304017059365	1.03984960373214	2.2933215802655096	1.48750520883616	-0.264981151189377	-2.13076754254805	0.0722721658802913	0.303966141366467	0.0265719942110812	0.143867754301241	0.7922372659034871	0.0454088159782339	0.6243273458441946	0.3364396724553697	0.7365659640345414	0.966359347832646	0.303340625541065
ARHGEF5	0.105102750337259	8.53789714612087	0.340417328167829	0.250158140587028	0.0230702807552648	-0.268478720103183	-9.14134324817256	2.13395620321591	0.942304659195371	0.428381553465437	0.0554917460307463	-0.7712360933786211	-2.07412688016468	0.0383310253711502	0.3510682499573239	0.6704169049952641	0.955992356625236	0.444597959390177	0.0438182447348134	0.6640019998244429	0.8748606130823671	0.9924604359455396	0.8699653729901854	0.3007753494715943
NFE2L3	2.66590191367803	-2.35112157335004	-0.456159406020959	-0.379304811570866	0.208403676890294	-0.775745840179025	6.29023384955415	-0.4948158895533939	-1.30892404853253	-0.77087555218916	0.55509311898195	-2.56360543480898	1.23309055552637	0.6237266159238499	0.197435560178061	0.444995647847948	0.581661333334538	0.0139131862115567	0.225316906324537	0.5154553453627612	0.762580190749514	0.9123367429525088	0.3839474652513903	0.5520404111112521
MCUR1	5.2605085263702405	4.8939067049533	0.2482180041197139	-0.3301957030898619	-0.0124719292253969	-0.217260118357387	0.605769257041885	2.33592750389043	1.42292499661598	-1.30699622867401	-0.067995109535999	-1.41920571616115	0.266485592269866	0.0318999779429551	0.161834102276779	0.197899014689962	0.946091594388991	0.1628208321452769	0.7929026931203051	0.4734567850628801	0.588763587820554	0.9898322419888568	0.7232881456480273	0.920549994644136
LIMA1	3.7752231380613	-0.668376381590443	0.13884898326658	0.29106734527516	0.032266881278929	0.1988286393945429	4.404583446143589	-0.1521787992190459	0.4419301398434579	0.607121405642194	0.0942497872390653	0.6913902762313909	0.937574119037206	0.879726175467837	0.660656359421897	0.5468217046285411	0.925329155165292	0.4928719859310979	0.3534683463373429	0.8580615810935492	0.8176525954720962	0.9872274847939542	0.8852179149779162	0.6666867662254272
LETMD1	4.06395200029057	-8.51030261507645	-0.389275569764972	-0.666959155645359	-0.12962403661074	0.211929111403136	13.607753716118	-2.02973999329898	-1.3993773694291398	-1.76004014716308	-0.476502052640082	0.935240794398052	3.0540369056426098	0.0494986210792032	0.168561966045332	0.0852856262773194	0.636024073894413	0.354749206478145	0.0041592798177472	0.4821179368041192	0.453126443636406	0.9276820881847312	0.832910808949484	0.1624997173869053
SLC4A8	1.51623133064299	9.3732996539044	-0.0508205488762195	0.609621795274213	0.0535004746552722	-0.636671023945546	-8.30005429311711	3.1287355736836497	-0.1907398323245	1.52037061976184	0.184630389333552	-2.61152285057128	-2.52854007624072	0.0047023180872803	0.849605397857068	0.1354142053870189	0.8543507513335559	0.0122136724987263	0.0183115253688143	0.9475675379960932	0.5270616800695864	0.9749160693905048	0.3793504442583472	0.2377478167893711
PTGER3	0.105952231454801	10.6599592042931	0.1874103989476449	0.995679823844386	0.907438941807564	0.150941329673267	-12.6659380070571	2.05079167578055	0.414893561903752	1.4538284159578505	1.83964342168239	0.368515203420872	-2.21929303772214	0.0587802410865872	0.6802005780662851	0.152982340076266	0.0724307973764985	0.714225221469851	0.0413404874984541	0.8691064450826437	0.5476679895932768	0.673723530074806	0.9433651216464642	0.2978466625791802
TNIP3	2.4441010622615003	18.729650762384104	-0.6082276652299821	0.20895094365478	0.481486561470463	0.0115316174701586	-17.0575979170451	1.9715270455794496	-0.7384571409351759	0.169757009070058	0.50121970384156	0.0155613573681017	-1.64230961743852	0.0581171235430129	0.4640999712759079	0.8659742564721121	0.618665828983307	0.9876534216630908	0.1104593308218669	0.7436836587072804	0.9530308874206564	0.9219211274767612	0.9985464379846468	0.4047379253068752
MAPK9	3.04126989237733	-2.2816620942877	0.4493138258968939	-0.696709018885691	0.340777797604039	-0.0340139537099425	5.850701560972659	-0.6094242069115949	1.64754668299655	-1.67150941152499	1.13205260019075	-0.135580144675922	1.45695951491869	0.545882975829134	0.1169264838484359	0.101617373105773	0.264002625418032	0.8927831950025641	0.153396885217301	0.4085414367960139	0.4794608989094785	0.8082847595222095	0.9822680799515144	0.4627093448205912
COL23A1	-0.0313762417777699	12.6524160373638	-0.2523960546296609	0.841701674817853	0.8151091697595529	0.392858156929449	-14.9618640396067	2.1526084391627	-0.462531308410051	1.02523158670864	1.3900459895787298	0.8092032844396841	-2.30944753171738	0.047983703961759	0.646039836848526	0.310733904926232	0.171353448239918	0.422670556803969	0.0342070873634042	0.8511776217166522	0.6846783614635016	0.7542476531266786	0.8620945458946349	0.2795821889040637
BCAR1	1.1402516761968402	5.16084473479478	-0.0674234505553014	0.457227768783857	0.283406708522543	0.603099657243278	-4.6833920509646205	0.924079865832982	-0.154852599459453	0.691723341461854	0.585954521432199	1.57234300815633	-0.772679408151634	0.363713091142091	0.877639011702374	0.492755316691864	0.56085802403593	0.123027130582904	0.446199142351762	0.9588053138486776	0.791443983020102	0.9071213956922448	0.6755553898017532	0.737655069548248
FAM160A2	3.0822344195164595	2.91663902415847	-0.223523400367166	-0.162681766321638	0.2396835605224969	0.3381788426241979	0.222414271794189	1.0587751819179598	-1.02335670661581	-0.533516962410691	1.07404593999286	1.87725998576036	0.074879573876506	0.299462220055856	0.31166801828093	0.596377345877682	0.288571718526305	0.0671726015980855	0.940872102952464	0.6320838711088637	0.842385336804347	0.8188845265671686	0.586227573850508	0.9783526170647944
HERPUD1	7.361238770953209	2.12027419104428	-0.331808484440163	-0.30854783077319	-0.0491215790772734	-0.340337999391066	6.190551591655719	0.7079328626218728	-1.45445690202411	-0.95818482819948	-0.209294814215223	-1.69997182661142	1.90994914649416	0.485630118641742	0.152798404569515	0.3431731953096469	0.8351713868109109	0.0961554151504445	0.0674511948648219	0.4606744078101665	0.7045514357059773	0.971282049026576	0.638347334400887	0.342088224320584
HOMER3	4.42467180248782	10.357535033384	0.111227919647246	0.7184235572036229	0.5780350205889799	-0.0799291357429521	-6.9954268945320495	3.80762520583317	0.462677855413144	2.00771119407448	2.21565505380964	-0.368612105741226	-2.3509532922547205	0.0006891244922349	0.645910907558705	0.0507035646268999	0.031841498305486	0.7141462840523208	0.0255894490799694	0.8511776217166522	0.3909232457439821	0.5826016118314077	0.9433441641411784	0.2580859001275133
RAD51	0.190437001907681	6.241740018845411	0.62999869625089	0.375702019992505	-0.112824565785743	0.134727203893447	-7.12349258992283	1.6177785202198898	1.81420893817272	0.669329353008545	-0.281879926654193	0.405006544020637	-1.67639052601939	0.112699502434204	0.0763159575684186	0.506705186057202	0.779327896809067	0.6873916502704239	0.100596741985794	0.3419585911776024	0.7990289370434972	0.9609992793045448	0.937266860149826	0.3884253851919963
POLQ	-0.257875445764991	9.55186874752806	0.334467842561777	0.653225362050416	0.287759719587449	0.0240276551936548	-11.433487104542	1.82867681234801	0.7071954172443491	0.856622275359318	0.532543730556127	0.0528612210089933	-1.98500838708669	0.0740803581298942	0.483091459596139	0.3961925364594149	0.596969466631973	0.958076455568663	0.0532593268951336	0.7567657060305248	0.7371379236003818	0.9165237341475	0.9947763132675272	0.3193256114106774
PIK3CB	4.47200210095586	3.1530482769492	-0.283103513330111	0.0496529753773883	0.12147957328589	-0.182175313322615	1.59938039256355	1.32932818161568	-1.48217370205607	0.1722453164287059	0.584224037217772	-1.03383093560563	0.6241239691084289	0.190440009896904	0.145263622832786	0.864017004256351	0.5619871188314379	0.306739408616911	0.535697594374735	0.4502933194425892	0.9520750119370138	0.9071213956922448	0.8085468945386766	0.7907950140568374
CYBA	10.8743476847269	9.95310524677688	0.224160790431785	-0.0734829486715397	0.0604085377006543	-0.0294975625966355	1.09053711970511	6.2024224625636695	2.0667421564791204	-0.466285899581109	0.5284554275082171	-0.303822720488652	0.629238847996421	1.7900739548273898e-06	0.0446902262969679	0.643354122443823	0.599872371637129	0.762696824127494	0.534634218709285	0.2740016266139951	0.8637278471550555	0.916617557481855	0.9567683193132304	0.7900922842836454
THOC3	3.880750818686241	-0.214000927742964	0.0732168267391607	0.0296507000005258	-0.53246658391736	0.0984392617114692	4.36441182486378	-0.0665812885546746	0.314757902172108	0.0913449386862726	-2.26828759590954	0.501668167222881	1.2657921604343898	0.947366209308001	0.754403599880425	0.927631301852984	0.0281777151977516	0.6183815865113559	0.2154995104805739	0.9063139275846044	0.9756421115752902	0.5680023306313211	0.923680451803281	0.5401767407201867
HEBP2	5.117088776273629	1.4322329065693102	0.0407795930669106	-0.119135117421958	0.565578323353609	-0.1713794725580889	3.86331533318464	0.4182462066253079	0.1622907694507699	-0.328292493981021	2.13564813669433	-0.7709734538935369	1.0510924081744	0.6787472708898521	0.8718247329489921	0.7442142984681541	0.0382173172828349	0.44476451154793	0.301589707454127	0.9569853611271154	0.906717106094551	0.6019887510610832	0.8699653729901854	0.6245157489120002
MPHOSPH9	2.3536142266350897	2.145048500281	-0.556272524880626	-0.6559018735434761	-0.112865735476224	0.264467636932621	0.753922540179463	0.76257934727874	-2.3211133918646203	-1.91223636953093	-0.460232616767873	1.30135382709647	0.248258877301406	0.4507417933004249	0.0257043018258315	0.0622248450510125	0.647588736642588	0.1997697483257889	0.8053614937663901	0.2209732623268119	0.4096377673538706	0.9321676205728192	0.7496126757924801	0.9269385656158764
PLEKHA5	1.2757377203778402	-3.51031243576355	-0.126567344152124	0.286090005659213	-0.5301392123720889	-0.323585934860748	5.33018871211268	-0.9085966209391728	-0.415356847689839	0.639815655540097	-1.64268713986725	-1.20335082478208	1.27689763511784	0.374757549332187	0.6799015410596261	0.525563139555486	0.107457169604224	0.235189648724651	0.216378637524442	0.8689539692617626	0.8076343648227826	0.705376269756558	0.7662233883630157	0.541199879841652
PRSS8	0.2481249719808	5.1155052602148	0.8337983758931421	1.41331469938605	-0.2175915776666289	-0.126322120821218	-6.2487950953749	0.616019722965732	1.70328256812222	1.80497723726443	-0.378489887626726	-0.26651159483569	-0.697123372767245	0.546109187168151	0.0956107940337486	0.0780398904457757	0.7068859585190059	0.791093831370632	0.4948115517433529	0.3746461658750057	0.443375696629895	0.9492254781722989	0.965988279517556	0.7656339228579079
SIKE1	4.39106594139036	1.3525113887991798	0.2865925635447489	0.200601765579274	0.0469679191448995	-0.157435553492121	3.0165343348620097	0.849103007900645	2.30456057278246	1.07634624915594	0.349105500336128	-1.38082706094638	1.75650876424946	0.4009106179088089	0.0284783746919718	0.2875323076976989	0.728662414148699	0.1742478664257	0.0866993704235579	0.2304929925691678	0.6651440396031464	0.9526521186739424	0.729098238029947	0.3712456303949871
RRP12	3.96265910589147	3.20425376196742	-0.146581761883826	0.4585507239800139	-0.168965844247118	-0.0082990281464714	0.508387792928813	0.75574203266048	-0.482564884410791	1.09443433275089	-0.559464423327802	-0.0326605036285722	0.111545447653622	0.458286247635531	0.6317625692527379	0.279757523124569	0.5786564749550529	0.974094127253292	0.912243103388807	0.8453971585686633	0.6599628654017434	0.912288826721183	0.9966640601523326	0.9691869923708905
FNIP2	6.11953456584812	12.7007558245526	0.114144981520928	0.311905901955236	0.23855050945687	0.04041206530437	-6.9319886398884405	3.6734874578479504	0.465834259314404	0.861925723745944	0.8840227173342359	0.181436165393803	-1.85110223391396	0.0010845828219804	0.6436678075262761	0.393561016945192	0.381621427614016	0.856863091367798	0.0746143688157224	0.8509210580157057	0.7356631797236952	0.8572321505995918	0.9765026037007084	0.3520918172827621
MSMO1	3.50074207313926	-1.85023664231284	-0.4586472148927899	0.177396660413915	0.332421280826658	-0.4972493724191489	5.885816846993929	-0.4081495693517629	-1.47151679480896	0.397335586097062	1.02696483870393	-1.81430946540688	1.21300308751917	0.6859589046988779	0.1481366575083209	0.6930144268100891	0.309932072664405	0.0764517146866046	0.234300653918267	0.45466614404215	0.8844212271159132	0.8301598132048519	0.6052733188640919	0.5627806135627942
TTC17	4.5829790963982	3.5122495155335294	-0.0738249601064318	-0.2635943637951869	0.249179840034477	0.0324312896600604	1.16277514756745	1.61227336492354	-0.456358294899757	-1.1526419178155	1.49266126680306	0.235137643370126	0.4947829630677189	0.120464264329921	0.6503526905118651	0.255300250574242	0.142578723629464	0.815195347954709	0.625296113206506	0.8533888321673999	0.6387894111858158	0.736123565524989	0.9697667312584264	0.8409977096054393
FOXN3	5.432304638610639	1.28686868674438	-0.0428541245445085	0.1840637510983189	0.0853181667145987	0.0011923874998094	4.24791758140701	0.664085119314524	-0.302748103942518	0.903321456265212	0.573249404130441	0.0096246419554779	2.03609762542998	0.512312208821575	0.763485874092308	0.371250632959066	0.569340274897075	0.992364148877904	0.0515884131892004	0.9105699879434376	0.721880459520135	0.90969153847191	0.9992606423457228	0.3172729835817723
AKR7A2	5.20797399053226	2.8375707864725	0.237721763509724	-0.585927764752311	-0.0761140374464927	-0.3494005358490319	3.03880544362566	1.3864693471778402	1.3865769768747198	-2.33643914624721	-0.419909117115131	-2.28921270137516	1.36980182197225	0.174652931825602	0.1730391182856979	0.023981114917896	0.676563506046952	0.0268124283791973	0.179619059267312	0.4880531948329596	0.3222691247322286	0.939791093387493	0.4567579627194237	0.4944896501861192
MRTO4	4.38166164778906	4.478031466122991	0.410127049883729	-0.193821251991225	-0.5676513585602729	0.0029506210297776	0.229168908554205	1.43746805565817	1.66909122410263	-0.5579175565212829	-2.24660124670194	0.0139328809659082	0.0680368785097115	0.1638292523535109	0.102076105861995	0.5797349296411519	0.0296587459601117	0.988946269607952	0.9463141906737428	0.3838889153011401	0.8341602061224347	0.573134190342882	0.999047370151552	0.9803467644861248
USE1	4.49325905407121	3.0945566863131404	0.196493844185728	-0.161612019146424	0.0818966366120927	-0.0622819964555665	1.5162553852603895	1.48063062229721	1.1373167178870902	-0.6390030287820561	0.445353968116651	-0.4054142794128439	0.669597758622254	0.148393114076938	0.261680915847928	0.526060750080741	0.658212435608949	0.6870956731082271	0.5077892744379079	0.5849443387300607	0.8077497832827886	0.9329874336052928	0.9371594002078928	0.7746106600970676
MCF2L2	1.77906633002375	-1.20297956893288	-0.0103071233874326	0.6776160033945839	0.34831348897776	0.2476173145731619	2.06426601032024	-0.2131516762154419	-0.0300205650933767	1.44398505719997	1.02973578874877	0.877673627607708	0.340969743198444	0.8337021449726508	0.976186162641491	0.155939081728718	0.308796271659141	0.3849436166386629	0.7371909814261819	0.9917221192551108	0.5489235900760021	0.8293327971894886	0.8464952017639111	0.8953712575574715
LAMA3	-0.1112855285008469	11.9236876773117	0.732972633644151	1.31926212251489	0.570792055946012	0.6216506780000219	-14.7985378315009	2.32862492822606	1.65257332724287	1.94560914669498	1.16597330790242	1.53735615134922	-2.6324660920736296	0.0398804432416752	0.105596596476101	0.058013506412644	0.249778197040493	0.131212946543798	0.021557001863166	0.3900056473370943	0.4031766335451416	0.8020464777017291	0.686187022198262	0.2484037572167749
AP5M1	4.01034260796279	-1.01232363796712	0.2065284387292349	-0.294475266517573	-0.2420409439453289	-0.0608008781671945	5.55807027225316	-0.4821229397645349	1.24344312327545	-1.21648998294402	-1.38080230658201	-0.41375989590801	2.45572402551495	0.633164971880619	0.220724458985556	0.230144673135811	0.174244354293828	0.6810162025508281	0.0199127673420287	0.5426105479126779	0.6189925673747054	0.7574680381577763	0.9363816272800822	0.2432452443426772
ANAPC4	3.4881428709387405	2.35265071682634	-0.2009356917709479	-0.2610213525576439	0.10129780049378	0.177331312825284	1.26941879331916	0.7958249016525841	-0.8561739902684571	-0.783394760707136	0.421581875211525	0.890765863158102	0.398800785050068	0.433058478157226	0.396512549413303	0.437517603432156	0.675341628510507	0.3778552923546339	0.693148892839408	0.6965497235746082	0.7587410759946326	0.939791093387493	0.842766894182983	0.8735758685313186
KCNQ1	3.53080516754663	0.357697910726142	-0.478209899032001	0.37163353591729	0.275430359093727	0.1150873654616379	3.00448131789856	0.1085400853993489	-1.99906427204024	1.13302145133889	1.15872064780269	0.576714082354587	0.849975641186244	0.914321585675089	0.051705361121484	0.263319637504206	0.252726213150475	0.5670765785034201	0.402357433090876	0.2898639753725773	0.646964062919021	0.8023114829768629	0.9069164602891756	0.7090156035014631
TRAPPC3	6.21916169742828	5.55191251872292	0.2625945421561519	-0.257172487600097	-0.1961847986098519	0.156389368200891	0.7781922940829241	4.964124994102121	2.66802334924859	-1.69889721368598	-1.80648768661125	1.7113830374703798	0.636103113796907	1.03653249031742e-05	0.0105692628697819	0.096243162138276	0.0775321557298977	0.0938959279133261	0.5279314476230089	0.1528486739091734	0.4691509032233949	0.6791387529549552	0.6317595113808451	0.7861408492443305
THRAP3	6.0754273610059295	4.56529612387658	-0.128538871854835	-0.083125592226667	-0.178980852302272	0.0128718200381892	1.79282098096343	3.3789039052508505	-1.1344066939451798	-0.516153860726326	-1.54334551199765	0.130738920652643	1.22362836491118	0.0024097619613572	0.2627039852829549	0.608287532535453	0.1297512519452449	0.8965708580808259	0.232252937165718	0.5852343622098835	0.848233882540814	0.7213599559900308	0.982850360914315	0.5606572920184258
PHPT1	7.2926864248855	5.06295601510977	0.540812013851493	-0.167118423611031	-0.0315526895037109	-0.4181735960890129	2.55701108934109	2.4670583285364303	3.19574370974382	-0.6813116698509469	-0.176594531564117	-2.7453481577517795	1.14404884229692	0.0227930995909628	0.0025533494060445	0.499190646241303	0.860619690275233	0.0086811045625632	0.2653845560612149	0.0862086841223647	0.7944892430355244	0.9750963394980744	0.3535730194063731	0.5929519695755565
LY75	2.59455732155729	5.09255863146984	0.197072901569614	-0.4363618609143129	0.1980142705434899	-0.0357507759542315	-2.45257551619948	1.10771456288688	0.529811764618777	-0.8073735096686658	0.501035867415765	-0.110192644104829	-0.4914783503671989	0.2814514483290999	0.598848350141698	0.4237579308564729	0.618790786064051	0.912755647315608	0.628334324856944	0.8280066238357332	0.7518561532408381	0.9219211274767612	0.9847424471884908	0.8420415032402293
ARID4B	5.40139130286443	4.307648471400579	-0.565773473190779	-0.0518362983913769	-0.0421596556474291	-0.0921168217337325	1.59243420626944	1.87558190154468	-3.12580428572657	-0.203602213689995	-0.2268890518437519	-0.594287604287926	0.6417313410531701	0.0727882493241024	0.0031130786584566	0.8396020569882521	0.821545135010788	0.5553713906224239	0.5268926110598979	0.0923465418180156	0.9457695410734512	0.9693791877845026	0.9025912638737176	0.7857944743865682
OPN3	5.764308804504419	2.9599994311061604	-0.0421186381043946	-1.00182457233312	0.219951232277956	0.1225190771355669	3.49882649969254	1.33948626367985	-0.228198372317037	-3.5648403924007703	1.09059291475628	0.7203385636381741	1.4588863795846998	0.187138547580977	0.8205258151480909	0.00087642348524	0.281257444734006	0.4750418690251429	0.151541724284425	0.935313462491352	0.1345568891483144	0.8168167497357983	0.8775103414856197	0.4605058045758116
SDCCAG8	6.194360007590151	4.12717793718088	-0.307184959864921	0.0166329711111124	-0.330828627665729	0.333867036457898	2.1420660545164902	1.91331420317414	-1.9721267232771496	0.0767441506419302	-2.12871596612901	2.54776583869779	0.921792738194827	0.065982555139794	0.0548659120412579	0.939178229064384	0.0389148606857516	0.0144159249702169	0.3643242108404289	0.2961492047640182	0.979696675249383	0.6044128466010245	0.3892286968072112	0.6757353891698055
HHAT	0.708979930635185	-0.0719563141445451	0.174103546715542	-0.319099367883207	-0.728472372657433	0.118098492835798	0.951159861872292	-0.0156302970157568	0.467694966655764	-0.542815322957415	-1.7535644658728895	0.340123539233446	0.190549506148684	0.987617230264778	0.646475450345303	0.589937690709296	0.0865533436152119	0.7354173038171742	0.8499586062890359	0.8511942385481237	0.8394727466405614	0.6981436711579666	0.948944635782975	0.9451249797323652
KIF1B	4.688235709454379	5.63595248032483	-0.284732728959715	0.351460304812338	-0.0676596546654683	-0.424695724601549	-0.6628345658351801	2.55365890180187	-1.77235668890815	1.5108363579981898	-0.3942798300795839	-2.95941081271797	-0.277683860919828	0.0166872006153625	0.083233359837011	0.138025690552154	0.695276306675143	0.0049432035148307	0.783305835243501	0.3546150200246482	0.5294819834800122	0.9451369000132334	0.2928311798010961	0.9167533498334232
FOXC1	-0.0355639068130041	9.05026047720722	0.645669038459967	0.8882781615574609	0.843451896234504	0.1899136356084489	-11.2616615721067	1.57875319607667	1.28569168170672	1.15757529924843	1.53277621180111	0.410549881878537	-1.79006016538196	0.127171237867513	0.205413622621059	0.253144795119841	0.132351837342614	0.6833520382422851	0.0851029349897102	0.525012227194665	0.6370967374125682	0.7250220885485749	0.9368392108601789	0.368923513820881
TBC1D22A	4.33643936704259	2.73228054516708	-0.125508000853509	0.0456580674496515	-0.0463428794314206	-0.126990640713373	1.78679266678282	1.2412601496854498	-0.7128784764431949	0.181158252533156	-0.254100242366609	-0.822362339392485	0.7516062891217511	0.224652536063417	0.4796175306795089	0.857059546738867	0.800575899097696	0.4152478892896379	0.458369500875405	0.7543259102390553	0.9499540145237312	0.9662306177409188	0.8614846076997297	0.7441476852918086
SYNE2	1.36893230325377	6.411115922156481	0.4952150446256839	0.437498570317625	-0.3610850387837899	-0.396076328666311	-5.59719436946704	1.09707707742088	0.996180361776034	0.556558899014201	-0.64648443504065	-0.8335965195821421	-0.879603530659864	0.278443820233474	0.324489275334695	0.580586261319669	0.521249460295433	0.408911414279956	0.383747348447635	0.6415513855393471	0.8347479530850735	0.8957762247745076	0.8590267391609971	0.6922818828526447
ATP9A	-0.0016900461039069	7.17632294647004	0.8474213775248491	0.6386913834142629	0.3817568297665979	0.0553926307814542	-8.85002888267426	1.46096726890809	1.9533802474724904	0.9137204953182192	0.767447730689983	0.133409290960853	-1.63837302089834	0.150972177413073	0.057008918187799	0.365733626982774	0.446823588189991	0.8944645302133621	0.108318233211983	0.3010884143131743	0.7175467845463821	0.8751584086950476	0.9822680799515144	0.4012173883485958
FAM168A	2.94202679788545	1.68508244982391	-0.4554372784524149	0.0713490540033694	0.2564597851897789	0.2061990714898819	1.22455111178213	0.465929033791554	-1.5480877075281398	0.160514644987045	0.8006139150622099	0.7805061061376829	0.313316631995893	0.6435137507991401	0.1286059920662509	0.8731940963273791	0.427562009672473	0.4391795617165329	0.7554877801435459	0.4259432735462612	0.9558228995000446	0.8701449144152482	0.8675130354720263	0.904203467040651
RELT	4.84246699253448	3.60355490797134	-0.5704555883473521	0.128779256701818	0.167752397544884	-0.0308873010703393	1.28954724289595	1.13986125230622	-2.63458433938482	0.431492505536391	0.767056974140184	-0.170006913963462	0.379913211165533	0.2640703086828639	0.0116009740695799	0.668254459216675	0.447168086899457	0.86579239310929	0.7068545460255259	0.1584618896426543	0.874735729891809	0.8751584086950476	0.9773797494328214	0.8809618735858504
GALC	4.6921974406951295	3.42943831460498	-0.0918340194067659	-0.226179155597468	0.103417669583515	0.18487885854645	1.25900640061307	1.3340420031026	-0.474013787062822	-0.8192210123028191	0.517068937880451	1.1166734585483895	0.454013554020425	0.1937352833322639	0.6377918901549781	0.4170437415631429	0.6076494944892591	0.2701644335436799	0.65350919547479	0.8485548212994136	0.7470004054684181	0.919133787625041	0.7915473912855674	0.8525067489637984
NOP58	5.325099038128251	4.34271687646108	-0.143748951871618	0.0005528919957887	-0.148240494089887	-0.123450225034556	1.26212644284717	2.21982102561678	-0.856095871991802	0.0022594325153648	-0.841882193473825	-0.828224644827329	0.594256291370072	0.0329940228966	0.3971413337803571	0.99820722487294	0.4043261608817729	0.411914527310918	0.5561058725242609	0.6970245164694674	0.9990755796590312	0.8608686402921324	0.860650077029475	0.8023997236489843
SZRD1	5.59187450585389	6.66833826062945	0.077318740098868	0.0951842367784706	0.0882437783314419	0.135024890990349	-1.3230309970035	3.81294532619971	0.534090590976044	0.453609622273981	0.5772243555607509	1.0645108260823102	-0.6962654862925699	0.0007370303405056	0.595910581011525	0.652301062355879	0.566664772210486	0.292814237007196	0.492083929757764	0.8262755687577066	0.8681675555843462	0.9089461200005904	0.8036004665902076	0.7643925501179691
CUL1	4.21771231001221	-0.407576830836543	-0.291999913151126	-0.1517208254930949	-0.0148484198574848	0.4139492225219	4.93197519137684	-0.13982567516866	-1.3658267660369598	-0.50690137155668	-0.0687466229695294	2.300880049383549	1.5792522050025202	0.889939249605888	0.178783854113668	0.614759480938021	0.945496155707898	0.0262520030945721	0.127124686065173	0.4944656261054239	0.851227324235325	0.9898322419888568	0.4538370743381765	0.4267064473691186
FAM114A2	3.27576797015076	6.079438560624079	-0.1832734076489869	-0.238497011466893	-0.332017008733331	-0.2151590034338	-2.4068455283550496	2.73485583461025	-0.9151227067614393	-0.8183456462971459	-1.58396619460443	-1.21257012150869	-0.993557437640034	0.0113040376715395	0.3654119075297179	0.417472511777315	0.120258307447502	0.231647753957591	0.329632921739728	0.6747999064459226	0.7472735855789875	0.7165960235947832	0.7634141096567374	0.6468062646591404
CYFIP2	2.29253515499521	-1.21693333224474	0.312174393443714	0.400545711114414	0.916370748022162	-0.0511288531452394	2.6006984007326803	-0.2682445658822669	1.06282338222728	0.9618441365376272	2.9799556290829106	-0.206136007432091	0.535094330616295	0.7908534979852601	0.293583053796136	0.341366453539887	0.0046464563744275	0.8376368934938749	0.597612025804925	0.6158911509585934	0.7032807225338967	0.496163598745229	0.9729446909406178	0.8267580923042804
TAB2	4.39415873013902	6.10048495506665	-0.5602216275559789	-0.0174924879564634	0.102517996181286	0.0177256273017669	-1.56954819053097	3.37007574838245	-3.58520779006183	-0.0777998052974056	0.633012129816146	0.129031341255377	-0.7987608486685891	0.001919952196095	0.0008446267347202	0.938332215313304	0.5299358676429979	0.897909508224918	0.4300272235170039	0.0553758062632874	0.9795250519570832	0.8981447034067622	0.9829150485236208	0.7275921314963579
GINM1	5.36647043627128	3.49768641747808	-0.115558021577399	-0.186869278095383	-0.173404807852504	0.0553477429725667	2.04822462272672	1.49639164803294	-0.717094808670631	-0.84056247558385	-1.0759797814033598	0.408328816710003	0.81561447539234	0.14572515531322	0.4771278261230539	0.4052518575169129	0.287882877341717	0.685036720652964	0.4214269461259	0.7524957809149742	0.7421423065124712	0.8186730431183986	0.9368392108601789	0.7224392932040213
EIF2AK2	5.55469315938899	3.91715087517618	-0.286277895841785	-0.280940928508405	-0.457946838560177	0.534135192204534	1.94595911986549	1.39745287156073	-1.17208391205613	-0.7960283292329571	-1.8182494948951295	2.52225812876226	0.6400060444021071	0.171017705930611	0.248372695335147	0.430196403970619	0.0757145520928145	0.0152668053383711	0.5262583080787849	0.568838256807736	0.7562538984519085	0.6791387529549552	0.3913464936485918	0.7853505534790305
USP36	4.56624770631465	2.28530632803175	-0.4860104700522709	0.170650717648563	0.6495999560363039	0.0995808380529231	1.9521984786059297	0.512683273777439	-1.7540119168384	0.4447332000243479	2.29800821959981	0.431768112104521	0.408178047517079	0.6124254656543879	0.0864832581009248	0.658742676870457	0.0264432262716366	0.66805114670131	0.6863752672135921	0.3597135960554873	0.8709327202676339	0.5656688554540715	0.9328797168786058	0.8702489002973905
KMT2C	5.50175653785442	5.118213372748361	-0.448629734479765	0.176836789568175	0.107589741808139	-0.0168027224264192	0.3777462134871479	2.85898830353205	-3.0364127938774703	0.83830588509023	0.706666968053854	-0.131020034679594	0.1948881039259389	0.0082791344155415	0.0039920979096382	0.406302529307239	0.4834170137598839	0.8963496508305341	0.8469648056031128	0.103125748591466	0.7425526423970045	0.8838818792264147	0.982850360914315	0.9440208499922342
MCOLN3	1.93255212930214	4.11911245800997	1.38623555820063	-0.8720541769944359	-0.8219601137240429	-0.2806907019224149	-1.6002407379813302	0.948630232025746	3.4893840783546604	-1.33937366720564	-1.7440187586128602	-0.7264172322927691	-0.3340222418457589	0.3585716996116899	0.0244573904873124	0.187175144303721	0.0910359985956204	0.472295559246826	0.742661720199426	0.2164249103321429	0.5814444429826291	0.7011933979553211	0.8767174415703184	0.8981961145809667
PUM2	4.4556627190947005	3.90518797103095	-0.2431767716552799	-0.185126259979337	0.166841421881308	-0.0240055338174878	0.6847537238315471	1.62317412213615	-1.26929665837874	-0.672986389407364	0.83809937883342	-0.143382356666725	0.263847078001213	0.114161837408328	0.2109572778096859	0.504399732387188	0.406413174679927	0.8866312017643442	0.793540781987696	0.5319096433242537	0.7975845951407462	0.8608686402921324	0.9816477479692904	0.9209333857999664
MRPL43	5.797019607117551	2.7631306981561203	-0.0072443235453888	-0.0938069732182848	-0.0573178531001717	-0.2428504127402	3.40433469550438	1.7476530483827002	-0.0550736337511755	-0.492708854539671	-0.417227481895465	-2.07681409760158	1.9877753953738704	0.0892062216680669	0.956343201901072	0.6246140143800079	0.6785009696063601	0.0435589893585832	0.0545336687001748	0.9860934837801256	0.8561696499622481	0.940255230423367	0.5291628251854802	0.3204951209227955
ITIH4	0.194631629320025	6.16894851176276	0.252091122277295	1.22683254901856	0.3795089430996939	0.32516345666971	-7.8747116281007505	1.44806820540521	0.7096311699467109	2.3552616938262503	1.01470407601994	1.04287248119136	-1.69518664793248	0.174333856813158	0.4816295489066049	0.0230326597054283	0.315681564233695	0.302638823191297	0.11506324340709	0.7555090173500459	0.3183913966858513	0.8320086618931061	0.8069822840021176	0.4105441153721004
C4orf27	4.216217922024311	3.37774595946358	-0.0067519661565264	-0.0791306556448664	-0.0463127043433956	-0.384718412728987	1.24529308888675	1.40327973947811	-0.0340990265510044	-0.262687046590611	-0.2133464583442869	-2.07205765416529	0.477769943799282	0.167396314194466	0.972948990998696	0.7939907422747041	0.8320203890164491	0.0440197136378949	0.6351266466410961	0.9911096200287458	0.9286220889492972	0.970275720176694	0.530049289154263	0.8453536519573241
ZFR	5.3409738503355095	7.72115417057171	-0.1224084713963759	-0.267155288745187	-0.0558988709322586	0.156287021767981	-2.38413080329604	4.51608988088367	-0.8595537015828749	-1.30616610570465	-0.378403407712095	1.27497654517592	-1.2833340360896202	0.0001383791289341	0.394591220988612	0.19819604274698	0.7069123607339041	0.2089351209254639	0.211007731092421	0.6956742108531779	0.588763587820554	0.9492254781722989	0.7534150430608502	0.5364682362653987
ZNF280C	0.829410707282259	-5.91151281143202	-0.201552308290521	0.655067446901913	0.236894529745522	0.308731260507731	6.810160009738509	-1.03785735964554	-0.685731275283715	1.50991371720029	0.7466243213644251	1.19012701031703	1.1189693772628302	0.3089770508845419	0.4968453126198859	0.139134434989999	0.459742539505419	0.2409931552160999	0.272634886910405	0.7647553308810436	0.5311841115921685	0.8780489434895901	0.7700351682476411	0.5995882963562604
TRAF1	2.83002622111719	7.0460237786973	-0.8519079770387399	0.200813909068372	0.0061214938157457	-0.0608555085922854	-3.92637980895319	1.07346558813187	-1.6690117621741398	0.282114820698533	0.0111000113515581	-0.138758874201525	-0.553054739754514	0.290575456706608	0.102228467162909	0.77919880369091	0.991194263752909	0.8902697739417149	0.583650641254975	0.3840141366082529	0.9213753266507188	0.997598360186963	0.9817539227901364	0.8194679125005737
RC3H2	3.776945916373	6.4512107927408495	-0.162168049054343	-0.215628277511293	0.209547441818557	-0.124563257832064	-2.6678920885101296	2.88466806235202	-0.903762918158732	-0.8341603944685819	1.11273940873429	-0.8031465119677609	-1.09948819962805	0.0084936096927233	0.3709530581385	0.408662126738323	0.2717553615118839	0.426191792636002	0.282756157502932	0.6790903388545916	0.7435045498230753	0.8114683454049209	0.8625854545119782	0.6093046892049205
IL17RB	0.984451047906898	-3.07178010400737	1.91708687156437	-1.18723882865421	0.72525152936867	0.4424535592755489	3.77468736061136	-0.5114556515486479	4.44790623528606	-1.75955650205533	1.42322921362697	1.101107620121	0.581323242000929	0.614353278034053	5.6333772958205394e-05	0.0853652795319639	0.1616546494556409	0.276711745708571	0.566958397775334	0.0162035431179976	0.453126443636406	0.7481346545651771	0.7959536081914177	0.8080657947191981
TRAF3IP2	2.68253302317677	4.987008136156231	-0.341979151003302	-0.0718861214142212	-0.0929421868073533	0.5714931439841949	-2.4594895388925697	1.49294132760766	-1.2085171429833002	-0.1792297617416549	-0.321909667006675	2.43118215400096	-0.680397859450152	0.146579153006107	0.233232168979464	0.85856540132884	0.749012780809476	0.0191441534531613	0.5017201894676271	0.55501399305917	0.9505378790150836	0.9545828359379116	0.4114979577859995	0.7707807116091167
DCBLD2	1.18835956044042	-1.50951220959354	0.5146835440179439	-0.533492186197434	0.0499675398040781	-0.532101229858707	3.0946681767811	-0.4057267073460879	1.80245965411863	-1.16693713984393	0.153587365209267	-1.92216849797701	0.7696151357530508	0.686866177865424	0.0781730739876248	0.249382503460221	0.878621797329907	0.0609294396884938	0.445549456218484	0.3460297921375863	0.6340326541313149	0.9778198353070994	0.5721490600661255	0.737244050380345
SERPINB3	-0.5220881255889911	11.8122595826875	0.790044053740732	0.8375144972144342	0.143384982616178	0.505471599482747	-14.7655997750544	1.95489964726479	1.3931067540905702	0.910643792070826	0.2210983573042589	0.933851012473662	-2.20333634467495	0.0568237304414003	0.170431567824286	0.367335402620291	0.8260160371045749	0.3553648317197461	0.0327317643617449	0.4839658387253492	0.7187608080989712	0.9696282990446332	0.832910808949484	0.2758135208780949
SOAT1	6.54392768568948	5.026762102358241	0.3676072414982529	-1.20468016830828	-0.0484532595945116	0.540235497458649	1.95264313249404	1.7741746247788102	1.57985116094987	-3.5748698272491004	-0.1984230846773169	2.66768143910236	0.634468431184736	0.0912105107839335	0.1211507819646259	0.000858796890915	0.8436078598665581	0.010610580869059	0.532604079088039	0.4156083132671814	0.1338023447647593	0.972473430445018	0.3659298703031535	0.7890537046571211
PKP2	2.2224232121558	-5.38918754790223	0.603143466116255	-1.09605648773678	-0.466280379883135	-0.1919099728353719	9.029141425996231	-0.7435612456723849	1.10486290183092	-1.32751771621897	-0.780730560819946	-0.386142976290106	1.16014621124947	0.462084533832128	0.276671364243323	0.1910333764855669	0.439341921946706	0.701215116133626	0.253802006163532	0.5987807256529275	0.5840871921451498	0.8742997773492391	0.9401796786575044	0.5816700663559798
GDI2	7.30735986821948	1.12673719166324	0.0461217179772679	-0.3790544438785629	-0.0267976581055094	-0.22775470391995	6.91443387596496	0.768364699303457	0.3860904721230579	-2.1000248026572703	-0.2063636912314339	-2.04061856411578	4.34769134154071	0.4462842771682729	0.7012491110131949	0.0413639820603895	0.837437696679839	0.0471816291381784	7.775885912059091e-05	0.8801361880862931	0.366083479098962	0.9714618856857974	0.5370590768795543	0.0430755279950621
PRDM1	4.25314168372258	-1.2185745663276	-0.975082238680868	-0.331812984259935	0.056188357220422	-0.3760858664095199	6.68317221118971	-0.21488536320413	-2.8137200354235	-0.67271173312995	0.154690871115035	-1.2654685382697	1.09994804222584	0.8313023225816609	0.0073427824224977	0.504735054874375	0.8777828327228729	0.212474814394668	0.279921228847356	0.132961255076632	0.7976040375864792	0.9778198353070994	0.7534150430608502	0.6070439060272443
ATG5	4.9771679531476	3.90966723088106	0.0272217549746075	-0.275005013541879	0.0167028023114696	0.0775817324893689	1.29419342631261	2.22854998255023	0.191067252959722	-1.26788810008649	0.1074215545198459	0.593101802952512	0.6819239886960329	0.0308837926279436	0.849332364248095	0.211359023759432	0.91493206856358	0.5560823073529649	0.498782036192685	0.9475675379960932	0.6017662571608465	0.9857367632974566	0.9025912638737176	0.7684675438127307
TMCC3	2.9939090142197204	6.498735847987589	0.127020967632296	0.364128745673167	0.4275791182560279	0.0389775022108031	-4.149325647308499	1.73727645904154	0.4141334510294179	0.807630389159059	1.30179624134498	0.143478699202836	-1.0189701235200002	0.0958178020166812	0.68074535889809	0.423579275847301	0.1996239641513639	0.8865616398251271	0.318430669838902	0.8695544050690978	0.7517175164746182	0.7723165110739656	0.9816477479692904	0.6387432037984783
PITHD1	5.05145119490209	6.18151301466337	0.237081683310225	-0.280496766042541	-0.0615196083131261	-0.0429716947789613	-1.0209505217732702	4.21095437071128	1.8265191073373	-1.39968911141816	-0.427206085859081	-0.355192251236581	-0.6362229397277321	0.0001202392513741	0.0744102192328119	0.168462800843804	0.6712664724171999	0.7241050408569741	0.52785406441118	0.3380187731677396	0.5624326143349948	0.9385202263710952	0.9463802305681154	0.7861408492443305
MTA3	1.99246871618977	3.45796157947197	0.0852516041113933	0.63948548799865	-0.2275726096486219	-0.104399796940916	-1.73262073488774	1.5091302106131297	0.452319926683205	2.18664909193353	-1.07906826246297	-0.590369162460047	-0.696882500544284	0.138255406124765	0.653211544526556	0.0340080088662873	0.28630734855938	0.557896514224983	0.489460905593236	0.8543777511457566	0.3491131013130124	0.8178720276299315	0.9030635353596188	0.7629424962580077
USP13	1.53599959732708	1.8787503472121	0.3165477687725	-0.465976710721896	-0.0852177979666457	0.0690019416624615	-0.341121876081427	0.459168227218435	0.9279075444390028	-0.9348344953956998	-0.235478009694243	0.2316376165579139	-0.0769504344819304	0.6497022077147501	0.3585995772173139	0.354878231240598	0.8149155018830171	0.8178725039107401	0.939205370087098	0.6700279670754984	0.7107955227542637	0.9691714865906104	0.96979413085564	0.9780175368517504
ATP11B	4.24758873095906	3.05323027296154	-0.304335228614949	0.197242700121615	0.2373903417770189	-0.255466479149003	1.27899734750556	1.7653264526798	-2.2169247611806098	0.955726652904363	1.59210061603643	-2.0025208115350903	0.6854150618436639	0.0842940628386411	0.0317240190565968	0.3443167052534999	0.118363284567107	0.0512762268174393	0.49659794626844	0.2415191030945945	0.7057619515522268	0.7149696748982787	0.5481052913192709	0.7670967234679107
LAMC2	-0.1072374720799169	10.3089369584156	0.216264360785256	1.38223265024537	0.3620179077075139	0.581223126701114	-12.7922646975276	1.7198382842751296	0.429576906440602	1.8181435560287904	0.6627394265865351	1.27627644013208	-1.9507793100635904	0.105051741438725	0.6695569778395649	0.0757728358846163	0.510882251385797	0.208436680274766	0.0677221965505693	0.8623719254255418	0.4390608949671147	0.8928798590765794	0.7534150430608502	0.3423977721139358
CDK14	2.94366468857107	5.06688908645142	0.157268096714172	0.1465103166961499	-0.180746861275057	-0.0257861330690755	-2.17226545566327	2.02039113671411	0.733395176785067	0.439570401939155	-0.75394003614026	-0.128247115457656	-0.795532793085481	0.0493187784945211	0.467121166198211	0.662352115590087	0.454812370706299	0.8985248592369309	0.430480102131924	0.7457286031408521	0.8723846946883526	0.8766684371718827	0.9829150485236208	0.7275921314963579
SEC61A1	5.771876197169401	8.57226225203155	0.160408017782266	0.0952058388985978	0.125096980224698	0.252786911984964	-3.2887340767691	5.754589387082599	1.22096382667211	0.470929192182895	0.859056495335213	2.07855023261719	-2.01737554846925	7.214482977797609e-07	0.2284585824703119	0.6399662481029631	0.394862506644467	0.0433902647324315	0.049644479877037	0.5501618125919266	0.8619036160417137	0.8599176179460165	0.5291628251854802	0.3123821983680447
PPP1R12A	5.74788152343009	3.3658445678255404	-0.3889478463684699	0.0312133161397722	-0.140820756114735	0.0800693076754143	2.6325417659257204	2.60395112481732	-3.6596074539964505	0.207094258647177	-1.30229638742224	0.875413413264885	1.88529674333069	0.013881561223741	0.0006757832708018	0.8368723253856979	0.199443866379621	0.386020390090036	0.0684334902350526	0.0529198449287071	0.945043001650392	0.7720191277018611	0.8473558737041021	0.3426714808991234
RASGRF1	0.411986913682505	3.74285696659626	1.4236713395620302	0.6167849849846351	0.0791521836712927	0.506377750195718	-4.85216491764533	0.8945783462217879	4.13262891750152	1.1803478373491398	0.2048769936318469	1.6115921274630505	-1.06308297579594	0.388669555693675	0.0001621048246094	0.244130118267005	0.8386122874809759	0.114045522334449	0.30713001027001	0.028605254041174	0.6301309744484426	0.9714618856857974	0.6642594876735706	0.6297975820686236
CROCC	1.18173973288484	3.60010215394861	-0.214988326738168	1.09386962338203	-0.145207539229876	0.214463812576931	-3.4753220385611896	0.7833277838539889	-0.5757703039600279	2.07081485603972	-0.384823770801864	0.674832746085659	-0.6984356202505461	0.440222211260505	0.5676437426051739	0.0441850705656131	0.70218287368322	0.5032658523180661	0.490734916194417	0.8090640174752017	0.3736714824163912	0.9480348558225804	0.8901248580685155	0.7634083832287879
POLR3E	2.97497979519486	0.8286667755915171	-0.3807101152187639	-0.0328929726937558	0.26390428354238	0.0902225154457431	2.27341116618312	0.309287391165735	-1.7563858398598102	-0.105869212811601	1.17493719950348	0.483266544991362	0.786157977555861	0.758972770507277	0.0859124648427451	0.91615680569279	0.246209876886111	0.631262200870323	0.437136739825556	0.35885297771928	0.9717565709521588	0.7991715725400909	0.9267043659469828	0.7322702392991131
ATP2B4	3.18983275848724	2.28838105312591	-0.244448678288838	0.3771404163416721	-0.0751153575967706	-0.724216494823465	1.3460223212683895	0.6819167586261271	-0.943903453014652	0.9602540179025808	-0.263666339327493	-2.94847216190602	0.372461315597298	0.4987865649488019	0.35025950197583	0.342058787986977	0.793240714096085	0.0050490210473073	0.7112978992773921	0.6634980707390014	0.7038436353411839	0.9649161924310296	0.2928311798010961	0.883366272959671
ZC3H11A	4.97941487971813	-1.27947105071708	-0.397425231950006	0.128559655291127	0.210727224575919	-0.16401812254888	6.6457340077410905	-0.595910822978802	-2.5985420914854305	0.5695644391328439	1.29472787811532	-1.17894098020563	2.8964914805434603	0.554220498023447	0.0126123004628569	0.5718056107149879	0.202018271950251	0.24461778644198	0.0058071909416818	0.1650412756106305	0.830478256223915	0.7734185759639678	0.7747817518901671	0.1779880223662623
RIOK2	3.03707459032028	1.43366378930468	0.259245243225698	-0.3730673565808839	-0.017623187524339	0.1119034113961919	1.8939624403371105	0.492325715825642	1.13891182248743	-1.05574309256081	-0.0696440868126472	0.530201929491503	0.603161073357207	0.624882588312802	0.260766722736157	0.2967208564811069	0.944785516595538	0.5985786208959739	0.5494296735242721	0.5842252654231127	0.6734028228244685	0.9898322419888568	0.9156208256024834	0.7987047308429123
YIPF1	4.23397554803872	-0.204616262901823	0.125589099036423	-0.0888534709268358	-0.163730172881765	0.19954143952488	4.67980060786084	-0.108511492583315	0.8823195550593491	-0.408285379571329	-1.05325779222398	1.5295603473223305	2.30973230373688	0.914072377998298	0.382293034077746	0.6850004902483601	0.297845667101283	0.133125441774268	0.0255470822869047	0.6877573896001562	0.8804530024398055	0.8243385635673859	0.6869608424441821	0.2580859001275133
NDC1	2.82130508378142	6.94600540570173	0.448922770406068	0.1831829117814	0.223654224196276	-0.0824515368812322	-4.69933837910476	2.52473725247832	1.92249000632871	0.5322286745481579	0.8941859165028471	-0.3957791564937309	-1.56843517365553	0.0184993002245793	0.0609497456492821	0.597191174062274	0.375985438024731	0.6941475682602121	0.129194850237646	0.3108296740295919	0.8428509363599994	0.8551369847780935	0.9383545161441006	0.428839352512049
DGKG	0.7675744054824101	6.701785889428541	0.4013780529539389	1.0019324586396	0.464573152378925	-0.144414238430661	-7.36614875844599	1.7362217913797302	1.1901271046724298	1.97644499442129	1.26963187106171	-0.4716809262277979	-1.7434091990141	0.101327855211968	0.240981405658003	0.0542531652096922	0.2107848088223169	0.639434651977318	0.0988640067585357	0.5622091569812664	0.3966102600397684	0.7776601081526359	0.9279643099832234	0.3866279967759611
FLYWCH1	2.33667960736776	-1.43691538674772	-0.3489642639687981	-0.235873883968636	-0.619431867316687	0.0789563669458686	4.26996689670326	-0.3664493259758449	-1.2526360717336298	-0.6236121637036249	-2.27029854751749	0.346159945270151	1.01744707102411	0.71709919433999	0.216840764333212	0.536133364600925	0.028065808296021	0.7308856370090892	0.318678312771626	0.5386713230714597	0.812160535550088	0.5680023306313211	0.9473453848113392	0.6387938067595557
UNKL	1.82138005843998	-3.1180129172159905	-0.0197671028350715	-0.445638224675632	-0.527331203881975	-0.112953657436812	5.663652046842201	-0.7403409411141341	-0.0610792021050255	-0.9502159547902328	-1.560268206472	-0.398321832612995	1.25194083036094	0.464360946796951	0.951588248987904	0.347088469872963	0.125791495649023	0.69227778672783	0.2194352343678	0.9837507216002268	0.7071791641315771	0.7165960235947832	0.9383545161441006	0.5453484895425886
TBXAS1	6.45629439458091	4.8531160136329	-0.526235753455156	0.569977916876985	0.203762064303231	-0.121876824873829	1.37086443585174	1.6313700320738995	-2.24645452797091	1.7337269531309	0.8640636365849871	-0.6061592510906539	0.426714606832604	0.1148309649122219	0.0296371169297007	0.0898981868377564	0.392162603032385	0.547518384411354	0.6730231938174929	0.2340347984424624	0.4589813529800148	0.8599176179460165	0.9005420602425684	0.8634228584033258
PARP12	4.794758777373	2.05654895609382	0.0542019064395036	-0.968373841750626	-0.414013049377931	0.567023348672414	3.47127176981457	0.720177201194477	0.223271383571307	-2.7309014422527795	-1.62616255863403	2.6921551705427005	1.1223524738345	0.477322816668605	0.824536413655335	0.0089948586709236	0.111024070412134	0.0099346713136716	0.270931291064718	0.9372694284118288	0.2440528437747554	0.7062758217980323	0.3650553367511153	0.5976696050505689
ALDH18A1	1.4700484926138402	-3.59492566573264	0.146156913996741	0.0945277674936294	0.592307226938263	0.125982220350285	4.97321028567661	-0.977570622436648	0.580380366928218	0.25161192247517	2.14975347595652	0.566256883544336	1.25705248733408	0.3401318085213449	0.5645594124514319	0.802500354189547	0.0369868924174183	0.574087297704824	0.2231681581640919	0.807122455748047	0.932488952580256	0.5967777237187978	0.9085422697602392	0.5504351298726121
TARBP1	2.47539402988822	0.499939818639317	-0.260556723540171	-0.212093115071066	0.3852898617013739	-0.0625184568081859	2.0035827255265097	0.140088936991475	-0.9393440370551008	-0.540132309757482	1.35859333914899	-0.265232001366369	0.522246906656883	0.889481868565264	0.3526352927161839	0.5917726057375841	0.181058129552416	0.7920549218572719	0.6051543695998989	0.6653672351653794	0.8404047535147213	0.7594781471868184	0.966359347832646	0.8310801493072894
GATB	3.1266363142085294	1.1428215629720702	-0.0144435631817552	-0.303068483469897	0.0450240871870063	0.128283413221256	2.1627251964971	0.5283078715619539	-0.0842476256257677	-1.15302231257729	0.239767651845971	0.81344619706472	0.927512827173907	0.599881597121379	0.933233240417761	0.254989224496349	0.811599210293978	0.4202456274097	0.358608627388415	0.9772715519798678	0.6384120908590378	0.969034037548258	0.8620945458946349	0.6711028566565675
MXD1	6.10974732622615	10.375754526686	-1.18353855779984	0.129409421984369	0.207001933820879	-0.346948952074893	-3.89183126394279	2.5373347086446203	-4.0306915815776	0.317955251295003	0.695771110142411	-1.38039844137052	-0.8824572761645999	0.0166562634379331	0.0002226289755731	0.7520751547273872	0.4903403030823099	0.174570585300586	0.384322673592785	0.03311712543415	0.9102549191929894	0.8854227387087233	0.729098238029947	0.6927662586686288
CDK17	3.77803306802079	6.06281067374333	-0.251952461117008	-0.133032367713029	0.0640772072804773	0.161934439992574	-2.37526552255146	2.44119090665716	-1.1882143006135402	-0.440246840545091	0.294597981484716	0.900187030930254	-0.8809661087805111	0.0217017404528787	0.2409862858277889	0.6618793719803671	0.7696559899206791	0.372872826003112	0.386117258087928	0.5622091569812664	0.8722169913065011	0.9599697190609658	0.8392935373559441	0.6946998034870808
DNAJC25	3.34457732026477	5.988100674110889	0.688005356503842	-0.612326746244467	-0.108933640964938	-0.0939905078085227	-2.45963262544581	2.49463511624153	3.23557554111282	-1.93443155063483	-0.47196895844193	-0.485579582126222	-0.938005748602446	0.0211321585938756	0.0023603889452938	0.0593672004894274	0.6392584129553821	0.629624406034453	0.358436808247122	0.0846377246162985	0.4042782086311196	0.9288850509796308	0.9267043659469828	0.6709811440490868
SLC2A3	7.30437497540779	11.0513647764669	-0.940076808044179	0.779915831205708	0.3960724214045339	-0.6097328522850369	-3.96620753981278	2.3828176553233	-2.53362033845225	1.49014116161544	1.05067589848065	-1.87126361955948	-0.7874273320911149	0.027036871267041	0.01486308884915	0.1432766417067099	0.299099556909151	0.0679866267972872	0.43969335318298	0.1772081642430485	0.5353456732468801	0.8248588354240151	0.5897712646236545	0.7338198486451497
PSD	-0.0699092474038003	8.54196886857777	0.5797296771676921	1.42689068765594	0.14394055037454	0.11686454986427	-10.6278456889586	2.25205959704555	1.68358805448048	2.58559124899354	0.366363301255111	0.356857410470705	-2.5395286343671497	0.0292447218580006	0.0991871726853607	0.0130309123088335	0.7158109435718921	0.7228665667556199	0.0146247407389521	0.3807276437354764	0.2673719209040023	0.9506163584941612	0.9461143362173924	0.2254831101860115
CTDP1	3.4155414962711697	1.73017899259626	-0.0223872094448854	0.0081830868876854	0.220918500150382	0.126901648672449	1.5597286477506	0.67094292948349	-0.113818283089025	0.0295252450209791	1.09114742433996	0.7542095391734741	0.561301994427731	0.509104955424687	0.9098887490649328	0.9765783510586172	0.281026324121398	0.454733433742397	0.580055852444224	0.9693175199994504	0.9912916455231582	0.8168167497357983	0.8743339277577524	0.8170666594222012
YBX3	7.13725599844434	7.63030377414742	-0.0553875924411228	-0.0831258318684662	0.544756777759713	0.0375910139515497	-0.5328653091429559	3.79194968581996	-0.3901340095956	-0.408136630489574	3.61485591008861	0.300547112230083	-0.2451549432473869	0.0007455711011205	0.698325468778012	0.685185621022587	0.0007742803447532	0.7651780245381321	0.8080684859595659	0.8786845720872407	0.8804530024398055	0.3509367004992126	0.9574912381670722	0.927858156340951
WNK1	5.98871770746356	4.098262926246109	-0.282884188813409	-0.0397571271656425	0.448013205659271	0.0897948708789049	1.90115349442464	2.25173612302992	-1.9107443691723704	-0.179018655295595	2.79301178014678	0.66638403825023	0.96508782882286	0.0292667390469461	0.0624210575968312	0.85872665018796	0.0076418099462685	0.508567871524281	0.339658868041916	0.3149904718204467	0.9505378790150836	0.512456374717258	0.8921020786730273	0.6553637966215644
CCAR1	5.32520611693083	4.7838137896556105	-0.230220256667535	-0.451068742563697	-0.1868473038896169	0.0822738762824099	1.03003609735826	3.5221575364216204	-1.95774558781282	-2.51631026106826	-1.4575856492312198	0.760912025294306	0.696846969578415	0.0009943924109261	0.0564782527266096	0.0154937193192849	0.1518985970952319	0.45067861979652	0.489482930674055	0.3004072638804764	0.2775535412455793	0.7415024953264151	0.8737260733873181	0.7629424962580077
OGFR	5.73254937626459	5.28845468138955	-0.619136730101821	0.179264987432406	0.0257467742603918	0.4478254380435129	0.363015595217089	3.49972914467437	-5.45651228033879	1.13168447761202	0.2244484540947889	4.694944523256781	0.22265743195062	0.0016386912718383	2.12842920867263e-06	0.264021165324682	0.823456326769626	2.6682249055146105e-05	0.8254265827943391	0.0019896822296322	0.6476121590761339	0.9694815223094148	0.0498857998897275	0.9357211913638722
GNA15	5.8558991714841	7.83859623934321	-0.328203691945087	0.5221433230673429	0.0286422508653675	0.287401464192466	-2.22623757863294	2.3013820212742795	-1.31278737699248	1.4478097131421297	0.1065256160158159	1.30509867595554	-0.604847848633079	0.028516751556459	0.196056675604213	0.154837031406547	0.915650352849188	0.198631605878543	0.549669491196187	0.5136485719061507	0.5479345326405772	0.9857367632974566	0.7485343736773413	0.798870872837849
PIGV	2.3241563807281502	-5.22958072372917	0.307599794189006	-0.697929552413504	0.165100611267424	0.285900625275815	8.00290676475682	-1.4181908613315402	1.13671469212186	-1.80389708133461	0.588150500186926	1.23971965595941	2.02683227316328	0.165575579277971	0.261806968459741	0.0779693870086509	0.5593899312210661	0.221540080341391	0.0509077786058463	0.5850336664498628	0.443375696629895	0.9071213956922448	0.7575407090068242	0.3152434397934837
SNRNP40	4.76047932718876	6.67800169281477	-0.0182047104276551	0.176423657328296	0.156425806475726	0.0384572328963658	-2.18548080018319	3.8974690466562096	-0.123543609312634	0.78618550734273	0.965141729599212	0.282021595368343	-1.17125233959654	0.0003204210586526	0.902226815277932	0.4358793567545759	0.339632170116256	0.779219959636669	0.247661997089308	0.9670653171135786	0.7580752952300225	0.8441757560839698	0.9612154021801408	0.57588873563408
QSER1	3.3566247823022097	5.63216844432168	-0.467520868563583	0.267405361428593	0.1433802832183009	0.0851302326903884	-2.48187313482786	2.6793574025698104	-2.56447119570644	1.00324907760418	0.7467412769925942	0.525820614632039	-1.08775368065499	0.0110229660961582	0.0145012258616057	0.321129531620503	0.459130730928899	0.601595817651049	0.283847139506718	0.1754462931188495	0.6887201612342793	0.8774121097471711	0.9169215526670692	0.6097130577490522
MPC1	6.178895158984469	3.78242142191485	0.415066997278312	-0.538909644784753	-0.092892671269206	0.0164349510847342	2.78609054450032	2.47858331407731	3.19999152027647	-2.70260220898467	-0.6478974678920421	0.136317662573443	1.67519915330434	0.0170062602862805	0.0025201761931065	0.009670127118621	0.5203434458032	0.892178190304797	0.10083164551172	0.0857534152059528	0.2492614636549261	0.8956430158187209	0.9820691180192218	0.3888960603194419
ACAA1	5.80381357825135	2.20079600466692	-0.246075846881921	-0.359918374153091	-0.19726292427115	-0.0681280565771027	4.32715232852664	1.21750100559899	-1.63095913948514	-1.6014216133357502	-1.22526846767587	-0.49590811759476	2.21005261877344	0.234634762501113	0.146513824502054	0.116500150034487	0.227069571867667	0.6225339261282111	0.0363518196535192	0.4518031695491639	0.4999402920943492	0.7885637275497185	0.924660433402254	0.2855641631080287
BCAT1	5.517268119343539	10.793245052156598	0.2094009295049899	-0.6613022655507729	-0.660071521704448	-0.4367821156633	-4.543462459595519	4.5000181490034405	0.916312711023702	-1.94392057612111	-2.67487247636824	-2.10288538456731	-1.71682773942762	0.0003643568085897	0.364715240544107	0.0581809808568676	0.0103964673135907	0.0411219016249069	0.103373657943753	0.6746284754907506	0.403251529162954	0.5229342084747706	0.5221224809878884	0.3938257264046647
HDAC7	2.8563519777198194	1.44120797164839	-0.781322199483387	0.370518898342996	0.0320071947575742	-0.237985584309911	1.5718828479332398	0.342523882740276	-2.4080014753522403	0.7812342983557851	0.0940057389485625	-0.8254085613958871	0.348363522666575	0.733695206604636	0.0258233920651704	0.438840008512876	0.9255264515218828	0.413624870441659	0.729363126261148	0.221685737620088	0.7595919624437102	0.9872274847939542	0.8613747935341001	0.8918479626788743
PRDM6	-0.227964436177295	4.865235547835691	-0.9663598047761	1.73821560753235	0.2429737110392029	1.56460912802566	-6.90212957669832	0.520589974936276	-1.40788841384021	1.6281388167451998	0.32062122853845	2.54168481374462	-0.6778970693817121	0.6089650930599549	0.166242910652971	0.1107844824767659	0.750044189933352	0.0146742062305502	0.505764095655334	0.4789089396449321	0.4898722247804223	0.9547322125027368	0.3913464936485918	0.77397477301268
SPAG4	0.513949041456071	5.67563626910375	-0.18441838765485	0.549560570165302	0.515410445053448	0.4755611168915499	-6.56220909931283	1.2340012586908602	-0.458132171677042	0.879121502832804	1.1525056651216798	1.28526271896721	-1.30586817107943	0.223608499775804	0.6490622242818399	0.384005818956636	0.255199128862019	0.205276191979855	0.198233857571922	0.8528943647894899	0.729898974982133	0.8033998281166277	0.7530821691053939	0.5195939185571774
NCKAP1	0.270874120296986	7.48972926403739	0.541322630350702	0.6432269575231561	0.598166296429512	0.1909879309851439	-8.82248155271175	0.8740359262145351	1.02220844134054	0.7646380514017841	0.98770594158527	0.3865586226182779	-0.9511069639727712	0.39452833975919	0.3123026124914099	0.448608974807449	0.328706526046139	0.700961561287916	0.354537646664912	0.6323283165559547	0.7647791144557982	0.837595774809052	0.9400414303042552	0.6675251235104593
MRPS35	5.59321092772568	1.1837933377515402	0.2190544516870129	-0.161953872661573	-0.379235424213917	0.0236762863689463	4.8659021140292005	0.692869381969708	1.5787111898156003	-0.810990704004018	-2.63064895845223	0.194709706279161	2.63566628735906	0.49347886362119	0.121791890099316	0.421647899655724	0.0116366392324372	0.846498073038541	0.0128532766781607	0.4166608646421476	0.7502252416281491	0.5229342084747706	0.9749034941431785	0.2167390044652439
GUCY1B3	0.0730035634979412	6.938888724856139	0.480363810285146	0.108929666213255	0.375649336268957	-0.155187313720742	-7.86251430485466	1.39895607002775	1.12312486311445	0.16552909309423	0.793571315304967	-0.3896828667104939	-1.44787315771646	0.176739466692105	0.2678662384101	0.8692689811520308	0.431667949501491	0.6986110687873189	0.1618558317770919	0.5898996524187162	0.9542482058373702	0.8715520411303729	0.9393270466049182	0.4751196535173466
SFSWAP	4.37717372471425	4.06239110245461	-0.1791529027537049	0.0713529172427356	0.344398317042467	0.41858797191711	-0.149351588724408	1.7919014375447602	-1.02237255726558	0.285763321094882	1.90579666641427	2.81910958199336	-0.0611613615279497	0.0840425222777871	0.312069691385991	0.776380957554082	0.0630769570313509	0.0071740479544391	0.951664437443327	0.6322127013490814	0.9202987781055956	0.6562309195819477	0.3174622344809077	0.9821324081170112
TNK2	2.758518751738	-1.80174029570839	-0.2351170838600839	-0.1029727609044119	0.125152020907237	-0.0276345577904433	4.87544311529653	-0.544572119159771	-0.9191493618620932	-0.278413327503486	0.4726581460189079	-0.122797118642341	1.37448725780137	0.589544918510718	0.3669713458394389	0.7819812696493129	0.6388136939665949	0.90281527188439	0.1782789742232939	0.6756823610729672	0.9226917647435244	0.9288850509796308	0.9836768309850976	0.4929923689316396
MON2	3.7718065915242702	3.1053946475608702	-0.0724057145948506	-0.0155393301783965	0.154934118109482	0.184546650269246	0.2801403078979589	1.01475539071092	-0.3765705645305129	-0.0578671176130723	0.794278245271707	1.14252318779363	0.0854721932241075	0.3197949410387219	0.70832147688346	0.954124389549977	0.4313600706141939	0.259540448253634	0.932550817178063	0.8833789985613201	0.9832464168732952	0.8715186513813993	0.784865848065023	0.9758874232336948
GPBP1	5.90385006055253	6.85883601032206	-0.40793376592391	0.239571255040445	0.1952221711153419	-0.251877881678785	-0.786275756560465	2.4506181340461297	-2.21530900871009	0.918297234750927	1.00619137297347	-1.55675148750604	-0.261055721486551	0.0197848945503097	0.0320402278300238	0.36360516762396	0.3199499097480039	0.12676261829566	0.7956213303887572	0.2428918842644024	0.7167161955919306	0.8332007210976363	0.6802632256576496	0.9224041996743696
DGAT2	2.17249918294571	9.81918075631184	-0.8552566275570379	1.01578114996356	-0.135701858512088	0.445517853087121	-8.60355150183712	1.9478160010632104	-1.87757989080046	1.5863668692870398	-0.2974129937710399	1.16896077409234	-1.5721152034772	0.0592407776545273	0.0674686098310877	0.119664918245752	0.767520624929172	0.248575288839452	0.124617919384389	0.3257905876425699	0.5048738217518552	0.9595666853695468	0.7777568118123473	0.4225595602430982
ZNF112	0.131367628312351	5.16737923692656	0.4210057706628089	-0.248198817530947	0.199822645146515	0.294177215561365	-5.932075586510919	1.01827616511022	0.9454990551578508	-0.347349609953356	0.393808047550562	0.701175182974156	-1.06551207163988	0.313990334997439	0.349453587304077	0.7299480540133771	0.6955826604181979	0.4868040024324739	0.292328040067483	0.6631039428113745	0.9008113072506668	0.9452871026599116	0.8829756483870141	0.6160266356857595
CS	4.99044400017002	4.36481228644445	0.268549782652254	-0.0040532541520062	0.102915648263577	-0.194426578481751	0.4571669553056721	2.38216061075066	2.36507448978962	-0.0250162901202362	0.867779944714932	-1.96364587891157	0.232434771091977	0.0246486199597902	0.0225729401557471	0.980158931398176	0.390332312154485	0.0560241070382129	0.817927665190503	0.2088320778646573	0.9927426615717856	0.8594971376083853	0.5590077177922284	0.93237894125862
MRPS24	3.9778476969138894	5.01135714621831	-0.636671303712699	0.7544731162846949	0.8105587524674951	-0.4118722750900189	-2.8231004527556096	0.529181653579726	-1.56724905184449	1.5461058152361202	2.4415694426819	-1.3788859633261104	-0.279000564689963	0.601241466683108	0.1244681298341469	0.129557562244304	0.0189218953977736	0.175189811464317	0.782455466741631	0.4201466526583923	0.5191867771065305	0.5497600731225071	0.72944564640374	0.9164280903023216
ELMO2	2.9753481684837904	3.5368803284095	-0.184306878722626	0.301578543808767	0.0932170473350308	0.158567050921018	-0.9253591109085472	1.12288088741115	-0.7229218966250891	0.833981906095613	0.357138684637637	0.7227946285656701	-0.271926596411663	0.270576791130605	0.4734790909088879	0.408711266206146	0.72265744157526	0.473579534543109	0.7875558162789901	0.7503476635968239	0.7435045498230753	0.9526463773688458	0.8770838407827244	0.9184128181698904
WAPL	5.3092464265423205	8.20353186467649	-0.226796035478363	0.0427225942575262	-0.0526029586154507	0.0164859727462689	-2.93343815208402	6.16864508756044	-1.9178611716433105	0.2492970014908389	-0.425355083814652	0.15879371505597	-2.02161041884047	1.2390526381979798e-06	0.0616224747528685	0.804266228801864	0.672606741586016	0.87454493545297	0.0526404333416477	0.312966843761852	0.9330814968851484	0.938876652597656	0.9806342677896328	0.3184048033444944
VMP1	6.95163258069723	7.71842707972713	-0.0829067986881937	-0.152908254259536	0.4540433067412129	-0.132510062642687	-0.634163654176481	3.22701477813012	-0.511513920945204	-0.659560726280089	2.6436150954338102	-0.92092982669691	-0.245703704742829	0.003166486083072	0.6115787724406451	0.51306657010132	0.0113978969880333	0.362146000994049	0.8075951588340781	0.8346914590195026	0.8018742621740275	0.5229342084747706	0.8355109882566699	0.9276707465387686
APPBP2	3.4180775564097	0.870995540766437	-0.1276124833818999	-0.392314109418045	0.0768356041787592	0.0004668223125595	2.98571731659012	0.3252472857948379	-0.584416746409728	-1.19136261822024	0.324429311162523	0.0023326926183112	1.03198537383336	0.746720054228749	0.564503340162801	0.239825882265135	0.74714504071751	0.9981492026101708	0.3084141995818369	0.8071194397108321	0.6285396392219423	0.9545765588605148	0.9998777151436896	0.6315496243553117
POLD1	2.7479768725572904	2.81191764904672	0.1806094936243819	0.3742990219098699	0.159579417731403	0.136248766667646	-0.554233321286213	0.8174212444523309	0.687106719680594	0.9845036877350553	0.575511758555451	0.599408134896767	-0.149570789447951	0.4204732362429449	0.4955502958812529	0.330162612970292	0.5678142769873771	0.551932425666104	0.8821468045182959	0.7641287308059052	0.6953739204262189	0.9090984950653178	0.9020734063047235	0.9593836447206324
SEZ6	0.0007520346581171	10.0021172987141	0.5269459967715799	0.8664931167272679	0.560312074298719	0.440648174192263	-12.0861587593315	1.31890300164059	0.805262284671944	0.873421336354264	0.7842319593658459	0.735598235482747	-1.45320745786909	0.199999478918273	0.4249184412460909	0.387087060900767	0.4370135820172299	0.465794736748496	0.158665550498864	0.7171657610947073	0.7319419936653315	0.873260485480832	0.8750567790266498	0.4703053188290743
EIF4B	6.48669562491249	1.9184541152359296	-0.249616025012705	-0.439206583312987	0.0534809861205286	-0.155160854466191	5.19264752451459	0.918298950194222	-1.5550889490661002	-1.95462005658156	0.3296862947251939	-1.1273681060644198	2.3042057709455	0.3675086518352271	0.126944405998362	0.0569582866331357	0.743174043946801	0.265681666635114	0.0298903158086268	0.4237553840892215	0.4016707207676867	0.9541373500274116	0.7892107147645396	0.2683155072012551
SLC6A16	-0.382582567799778	9.70327698194164	0.6702975647792571	0.8285682930531322	0.178276085763503	-0.160286922369224	-11.8299100984119	1.93418847861638	1.45277655560346	1.11147682388349	0.337958087750622	-0.361584467218875	-2.13240390487374	0.0593930744113721	0.153223782060918	0.272266413012321	0.736966384777925	0.7193548807931041	0.0384653929072757	0.4613988540940508	0.6542319993811748	0.954077877372053	0.9455480228510816	0.2905309164706618
GLTSCR1	1.66831593647174	5.53991507253652	-0.193811801941818	0.0720804440331729	0.407357627575081	0.2659737089053	-4.48089403661736	1.56779328080735	-0.64734464236684	0.166177095192384	1.2983511572511202	1.03960703528083	-1.17022220540784	0.126881584394306	0.520975559180235	0.868762002123651	0.2008295718476969	0.30408374182067	0.250556849860924	0.7799006981853546	0.953973516317704	0.7734185759639678	0.8071493835089666	0.578151620390287
SPHK2	2.63748214044473	1.49635518182349	-0.0409185766892987	-0.1604438700189339	0.0891249723097607	0.347719768975645	1.02851170846011	0.475966504654529	-0.159724283824178	-0.422068757016676	0.3278918390609289	1.53534935240559	0.303474131604382	0.636672491973112	0.87418008209894	0.674987368173108	0.744535478330252	0.131727406436455	0.7630969948716291	0.9578280745420122	0.8759901141661758	0.9541373500274116	0.686236487642903	0.9081670662391484
RPL18	10.5159790303151	6.2004180662901405	0.0361351814096151	-0.4388916719984539	0.0145638056599068	-0.194801082159747	4.71770587203936	3.1956228698447697	0.273123637424137	-2.32700415673826	0.107469823845827	-1.67841599265574	2.2521959917084	0.0073178271148024	0.78605838718039	0.0248783029378594	0.914920691761711	0.10056525824184	0.0418234841491233	0.9208235664988326	0.3269813506516371	0.9857367632974566	0.6455451615748814	0.2980201357189878
CA11	2.3262281549509	2.78024784047594	0.123767104772997	0.6580314820609791	-0.0195703596001937	-0.338258903788108	-0.482699079974154	0.701968382661694	0.403748197209719	1.4772824978758	-0.0582344416514733	-1.25499875273817	-0.112744495188158	0.488021302383026	0.6883426963581459	0.1467670442327369	0.953823303107483	0.216070277043337	0.9109461424557492	0.8733917296766872	0.5402891165614194	0.9919321278403532	0.7534150430608502	0.968502855884654
ISOC2	5.476340787570259	1.34269896647106	0.816828123598471	-0.1451303645738219	-0.376521785544834	-0.3890263167157839	4.61167836183243	0.5178193648369671	3.8550036570627	-0.4416274968133329	-1.58431593335713	-1.91769232014696	1.63590111929172	0.607120835193246	0.0003650946964068	0.6608737445210731	0.120125237568672	0.0615102069723056	0.1088366360739369	0.0440380755980479	0.8719840443738929	0.7165960235947832	0.5739289867029164	0.4022410589962628
U2AF2	4.776083327526821	-0.289158643789453	-0.271847580208904	0.542629375224873	0.0310891551320976	0.3170070186132119	4.912005177306849	-0.138284881057189	-1.78693006353515	2.47937308290644	0.1975810374769999	2.38899189929811	2.19641420245991	0.890693006929959	0.0814002284259713	0.0169734241417007	0.844267313672975	0.0211502964030106	0.0338015223752977	0.3506633688269737	0.2847580337309255	0.9727450979891378	0.4232904709554287	0.2786590555449793
EPN1	5.56834171471105	5.36821172324792	0.0064353202032334	0.0534401640371721	-0.166025066442648	0.112737914536252	0.0574622873005906	2.8175713690521604	0.0453140285174178	0.266183176306536	-1.14042102731845	0.928310152569859	0.0279392452412099	0.0091651055230355	0.964059473088896	0.791344455406922	0.260226097555456	0.3582930543477771	0.977919823078968	0.9886766871296252	0.9280654210039258	0.806508493666329	0.8348515032875083	0.9920406212883576
MED29	5.00134104993595	3.5266231182987497	0.015241215341948	-0.161646700833858	0.235945253762306	0.0261015688827034	1.50819004113518	1.8023904525785	0.106934988335237	-0.7915655796211509	1.5705948126323102	0.2118913393808939	0.71453783023092	0.0839312601539163	0.91532072922241	0.432857794619615	0.123338554558642	0.833167793786233	0.481546794833008	0.9716452309953536	0.7569570950690496	0.7165960235947832	0.972202425624956	0.7579180690642219
AHRR	-0.0196809841393584	9.460219922631811	0.0958513505484437	1.32074255127475	0.7258611256994381	0.320251587660839	-11.799872829498	1.41572989259576	0.1585806814683119	1.44080292005829	1.10985461684892	0.5828539130787349	-1.60522802540665	0.169177036886505	0.8747396652134221	0.156563795868462	0.272961387836891	0.5629017792353299	0.120314360288342	0.9578280745420122	0.5494426782741872	0.8118034358761644	0.9047197412446626	0.4162715444905693
ZNF275	1.63937344267684	7.69014971798209	0.0707524906590849	-0.310060067584769	0.101063203013693	0.24536644992787	-6.43910840035958	2.7387844028234603	0.287466260276438	-0.792209236748081	0.360211358769057	1.0519048786736	-2.09694227013667	0.0088051656218855	0.775075031432452	0.432395270305637	0.720374323285902	0.298459212285063	0.0416496549928269	0.9161040260173856	0.7569038785600152	0.9521371865686288	0.8066124588777736	0.2978519117718802
MTMR1	1.67595336428392	0.38932104470301	0.4347843333889	-0.501543795232744	-0.197924584040894	-0.2290198589533649	1.77797067784066	0.1275231389801649	1.80290126347838	-1.3070339045038	-0.7234632646392131	-0.998969687159206	0.538545550571099	0.899094527915952	0.0781025906692054	0.197840969430863	0.473139382765842	0.323151028214901	0.592854669089166	0.3458201446534354	0.588763587820554	0.8813161632969646	0.8189736618741581	0.8242676120199657
GPC1	0.0648037863135213	11.357770088086	0.821893188131688	1.06844320436095	0.380529463466441	0.3939145950455929	-13.6761096740741	1.9947505040642	1.58890269006373	1.33576257523553	0.6616283604045631	0.824033224896048	-2.18155979035769	0.0553825027517436	0.1199200626159559	0.1883442831737639	0.511614946246952	0.414289231652525	0.0368630991260044	0.4137587950511773	0.5819076732988347	0.8931334644477442	0.8613747935341001	0.2868685606803578
ADCK1	2.35722259214071	0.286987966064571	-0.344407024523535	-0.205887496722816	-0.447356876700418	0.490051014312645	2.2618577133241	0.0803523226033052	-1.17618440657816	-0.493770944569265	-1.49868445827443	2.00071972424555	0.587979967420311	0.936405568508342	0.246040094246123	0.623877408249664	0.14096771905466	0.0514862225066088	0.56023528219841	0.5665930238089703	0.8558501692369278	0.7340625656346805	0.5481052913192709	0.8052507318702304
HAGH	5.56747158583733	1.05416444065224	0.0788647606680042	-0.306751847025455	-0.149452010643795	0.188640540387838	4.90124427638788	0.6210661248704871	0.564802542448863	-1.50056277178109	-1.0174431771532	1.52965787664274	2.67071825789734	0.538336549531156	0.5755693248742441	0.140453282611882	0.3144229024408029	0.133107421435259	0.0111241290493489	0.8133009345436059	0.5322768380108852	0.8314504152308496	0.6869608424441821	0.2092830387439169
RNF4	4.19398181632384	7.300194000786919	0.197783934086731	0.1409858483343659	0.136733876746899	-0.0886097437176552	-3.49703581159787	4.41363286220801	1.42278510439076	0.6933338309088679	0.924334743244944	-0.7158174557099151	-1.94461562360633	0.0001578987884558	0.1617418661204419	0.491669276279956	0.360247392373318	0.4778215841264289	0.0623406662341053	0.4734567850628801	0.7911670107928244	0.8481112798997501	0.8788159752150552	0.3328915904546637
CASP8	3.92479175005608	1.96555221646788	-0.399031080228643	-0.1644479570947259	-0.2125712685830429	0.216578704692203	2.3932806534894704	0.7979367399611841	-2.00759510650445	-0.5854009154269849	-1.06122995083129	1.2825425789713705	0.904215869623418	0.4301974478412039	0.0516039697673338	0.5612031536374029	0.294289163604006	0.206231616856456	0.37198141622924	0.2897018167765013	0.8254415939575804	0.821635988818728	0.7531631551419784	0.6815785915154653
LIMCH1	0.8019814626285942	1.3991067419352998	0.0393376379893284	0.793075753907859	0.405183336523882	-0.2429246507269039	-1.33268903049407	0.265839579110464	0.0978332716853113	1.33595178540929	0.9459605068068508	-0.669937437278921	-0.233892886193936	0.793268600286794	0.922499162335854	0.1883236581584839	0.349222980174929	0.506378198870281	0.8175261701623321	0.9742947329274442	0.5819076732988347	0.8459672826598921	0.8909807532647968	0.9322299691602988
ASUN	3.1651056138008	4.43978606480825	0.087256943941149	-0.542649059661634	0.404461616402606	-0.1990190483529189	-1.07053953970783	2.14319279029644	0.508414156250858	-2.14069722607276	2.19477748579489	-1.27898813113319	-0.476965212292464	0.0404780245963404	0.613965912458593	0.0377690192953849	0.0334672509892896	0.207463137206181	0.636852835172076	0.8361853579403943	0.3589016655661194	0.58847677297918	0.7534150430608502	0.8456170611548536
TM7SF3	4.26577009839644	0.25746374656834	0.2467170850859349	-0.096445748801853	-0.171740733076376	-0.1679717333319459	4.44223741795628	0.0903804090103612	1.14393425118002	-0.290636793076909	-0.718399381126782	-0.826680770006298	1.44832552671806	0.928386024902475	0.258699666089646	0.7726644001186429	0.4762247269429899	0.412780050354639	0.154458381744482	0.5817058810025221	0.9185948871528892	0.8820606221099319	0.8608228379413211	0.4639014841483621
SPA17	2.2328193617758	-3.93956385486141	0.286214046419779	0.404324610188637	0.145230871495764	0.0646737305918763	6.05713818426249	-1.00528180910147	1.06316367136365	1.04089874054236	0.5085073345853011	0.276022566721726	1.44089791018693	0.323851242979108	0.29345938029663	0.303644408479178	0.613601260708623	0.78382778744	0.161242712236936	0.6158911509585934	0.6788972943328502	0.9212248874042984	0.9626134675241956	0.4746396828777655
TSPAN32	2.17438039306353	0.943588753486212	-0.5011996095433279	1.12070370046963	-0.4049435522640329	-0.654860038148715	1.43929896697621	0.1892662453178189	-1.22041624021267	1.84973960125756	-0.9406139221725528	-1.7668681720703403	0.267840383481642	0.850735239155912	0.228663972987646	0.0709247752344579	0.351924837076041	0.0840321731467112	0.7900460900800692	0.5501718076234915	0.4290876428037976	0.846332386304509	0.6195795246526994	0.919732204960118
ST3GAL6	4.94844120262175	8.13965706323885	-0.332164246763229	0.385547280661614	-0.404327816391747	-0.0398781112749926	-3.18575796628135	3.22469821981331	-1.9239300347045905	1.57303986264815	-2.2622414518664904	-0.265869725801672	-1.16969209125471	0.0032182131799106	0.0609156701685918	0.123056988861796	0.0287812968655156	0.7915905114413001	0.251605462271691	0.3108296740295919	0.5098513524670035	0.5708920821424086	0.9662792197525116	0.5789635229534896
TAF2	3.3949809242074003	4.924247609828139	-0.347191161940556	-0.159257140824453	0.327856496883925	-0.101388282108747	-1.48320291972316	2.23392418100712	-1.84559917926379	-0.5783627287199731	1.65343097041798	-0.6023441744543381	-0.621514025379298	0.0314337033241943	0.0739519075924353	0.5659320319774239	0.105269969552395	0.549971890236193	0.537970722191069	0.3374309584685951	0.8274869284385283	0.705376269756558	0.9011754559884684	0.7918153997059456
HIPK2	4.98677349394821	9.29562653565259	-0.177717633283321	-0.262067712113028	0.0835354889609898	0.088955040495506	-4.356323315779621	3.0425870747231	-0.6486785321410999	-0.655246249381543	0.288798666548699	0.3702491650946489	-1.30527733749227	0.0053683262691626	0.5198950997084281	0.515646932779506	0.774064105968935	0.7129428017148991	0.202934258432111	0.7795559906104219	0.8030643776796925	0.9599949043343328	0.9430036686637554	0.5268160462843507
TNPO3	4.3747283753281705	5.2029876964622	-0.0429223026352799	-0.0447957615509376	0.0198453348684057	0.2250225668745679	-0.938189148336333	3.1397590250988103	-0.307940654880053	-0.2091242179290539	0.128885952693754	1.7549893140839	-0.521152472692659	0.0029842600828189	0.7595483706229491	0.8352950817764508	0.8980222281618071	0.0860677040544198	0.604815931262782	0.9082058495711708	0.9446336378172164	0.9818507651035197	0.6217939234892037	0.8309364992161073
BORCS8-MEF2B	-0.0180022449999241	13.0707859628477	0.485143416880275	1.4930656957211	0.350155098561237	0.777732085417501	-15.8982402671717	2.79938094873456	1.07330294163366	2.08319532134641	0.6858784590693189	1.8656909427636497	-3.06485461468634	0.0075149332017221	0.288857232180227	0.0429447639441218	0.496308431767905	0.0686114424074937	0.0036739966574095	0.6110080075971794	0.3709129666265833	0.887100706294242	0.5897712646236545	0.1547942760700711
RFXANK	4.8582788569144695	0.9660323355465972	0.129017804532573	0.2681036340832289	0.0614296261924217	0.0785532851044066	3.83456117452266	0.378927698775829	0.680841561234724	0.9812173856425108	0.308329478617401	0.4734507663007279	1.39854724327786	0.707388829338407	0.499462939784775	0.331763852842345	0.7592546771138009	0.638199676730527	0.172039784375389	0.7662017631139364	0.6968496326256874	0.9573138499476924	0.9277932673125358	0.4866086609622287
TMEM161A	2.9944635047594903	-1.4538938916022102	0.0434032446340884	0.686665343416984	0.2000217051488819	0.0833424285357379	4.03448376450036	-0.512862877107784	0.213319183545898	2.30916700698404	0.928981279157186	0.461188650383676	1.32993962883412	0.6113993250330311	0.8323889951399459	0.0256027079501995	0.357986826421372	0.646895970124551	0.192577338667904	0.9407943172993954	0.330120433457874	0.8477531606688506	0.9282382271628914	0.5123254362367407
LPAR2	2.16683765057485	1.4428045117048702	-0.0463472146040613	0.0998684530717129	0.195647746491559	0.4549785052799079	0.23885383574107	0.374500751943271	-0.148630674603458	0.2042431723854589	0.5563732515317541	1.57518980026053	0.0572178199379074	0.7097908656606681	0.88250912952539	0.839084409662136	0.580712071890244	0.122217772063234	0.954624999633922	0.9603265951481452	0.9456849909815817	0.9123367429525088	0.6749739602059263	0.9832917636236818
CTSA	7.98864302765666	7.55037726963426	0.18972903777216	-0.0977351340113902	-0.0102695733513495	0.462940639349789	0.141250128332573	3.857795600623181	1.09009217537507	-0.37902875423597	-0.0557761682184722	2.95878878287525	0.0659477704013724	0.000887560173552	0.283677087390765	0.706449115437372	0.955768930407616	0.0049182123700035	0.947995203849206	0.6051858787767326	0.8910495154825283	0.9924604359455396	0.2928311798010961	0.9805181826141482
SUGP2	4.03963125889186	-2.56573890803161	-0.47197414524209	-0.192171194035105	-0.2997983173730589	-0.0663811093698746	7.43042049731922	-0.8481475483231801	-2.0439568230828	-0.5801923641229749	-1.26380453755481	-0.3287367932621989	2.29239758660459	0.40199758748962	0.0495134866014697	0.5646876811271321	0.212923484602745	0.743880449155111	0.0279443139489127	0.2841615642084418	0.8269885094113889	0.7798933032585995	0.9509571360315026	0.2625371577873662
SLC12A2	2.14700573304116	-7.78652545287819	0.378578366480592	0.0078184102781572	0.1786907891738949	-0.411975661839284	10.337557985008802	-2.08154796694282	1.54473345988658	0.020359531177042	0.642826009492657	-1.73847588424505	2.5881362745190697	0.0431022989237121	0.129414947066998	0.983846575098223	0.5235990792774651	0.0889656537889819	0.0129476597573232	0.4268272456527394	0.9936816564491971	0.8959585631366952	0.6256317991502907	0.2167390044652439
SNX24	4.08939903885933	-1.57950436598113	0.561052543849155	-0.9002235645988961	-0.1871991124946389	-0.270552058939911	6.60560627630729	-0.520654817697075	2.33375774513877	-2.56580503930414	-0.735542670623114	-1.25875433588034	2.01935877318962	0.6061653706479251	0.0244607861595803	0.0136983217383939	0.4658653076369229	0.214611885574521	0.0517392980171861	0.2164249103321429	0.2701147161844344	0.8791046657992735	0.7534150430608502	0.3172876918585701
CNN2	5.688578043007821	0.482499771360233	-0.4247056980095529	0.0865538639869037	0.0129402300757703	0.381498819690626	5.18265288668361	0.182019451786483	-2.32947490988579	0.341972306530779	0.0707395821741328	2.49123698547612	1.82765652281068	0.8576459918323008	0.0245384791921045	0.734095335525091	0.943927315364799	0.0168213348371073	0.0846938849668959	0.2164249103321429	0.9027920348627888	0.9898322419888568	0.4041881763664228	0.3685736379636123
ABCA7	2.72166364857625	0.452618481044902	-0.4970833389759639	-0.4755743468777589	0.237536531913126	0.1076724042197209	2.72186066520389	0.142277488244892	-1.96492445454511	-1.2459672289721002	0.8679385282741091	0.466903428384034	0.7948260114138042	0.8874959442028041	0.0556148055393383	0.219224388780682	0.3900331781787929	0.642821776678563	0.430886951923045	0.29740101768033	0.606543679715626	0.8594971376083853	0.9282382271628914	0.7276542024760659
DDX20	2.61182380908619	1.29989422910338	0.161409560332056	-0.900326540357335	-0.0617826791369826	0.2421164384459069	1.74111151615854	0.4017629091390939	0.67100056006182	-2.591456878309009	-0.24430474471979	1.17256350592817	0.500327016105003	0.691319143959709	0.5056499656329	0.012900196218779	0.808105326594418	0.247224159317998	0.621230734186354	0.7694036623531378	0.2673719209040023	0.968088176057874	0.7771609396635764	0.8395767238007231
BTBD1	4.22507938658402	4.99110632226109	0.568756659331895	-0.2511592936873639	0.228396840836898	0.0874639969549726	-1.07614715778114	1.90173020877394	2.8884650965700494	-0.8799337508489979	1.08741845877864	0.508280545360502	-0.379206787690404	0.0704509532517688	0.0059403443573695	0.383651633529837	0.282662192377123	0.6137705569218179	0.708064252336142	0.1232312490335319	0.7297083276916416	0.8168167497357983	0.9222800655819812	0.8816728453458949
FAR2	4.070591105099839	0.6439015194741811	0.274147939500885	0.0538340253662956	0.184878301014167	0.329929697526526	3.13722553294708	0.299744620196425	1.8008809723414	0.246893212134712	1.15813983229426	2.5311539275937203	1.36191263115776	0.766571549954841	0.0784356899020596	0.8061309467244341	0.252919027262244	0.0149824205809989	0.183985763131936	0.3463198638106245	0.9341744014167496	0.8023114829768629	0.3913464936485918	0.5010697485732641
CHI3L2	2.01764946027547	4.6927204211145	0.689996300524323	-0.147854055631704	-0.650888542817021	-0.346431663846159	-2.43667951708403	1.18146367659477	1.96726296850425	-0.2787653402320639	-1.6710387541695402	-1.07032833515726	-0.56097313183725	0.249186964388846	0.0557974221516859	0.781702953626418	0.101783285041906	0.29018082307463	0.5798131283630329	0.2979623573617376	0.9225131037865184	0.705376269756558	0.8015371980671308	0.8169820971197252
SBNO2	3.677606188411621	7.22040194406381	-0.75021022814655	0.4421610482154821	0.5686316374907969	0.0879609374146207	-3.92695842256089	2.19648433660112	-2.69477579786752	1.1170233747731002	1.98185255972701	0.369088640176344	-1.10203766620129	0.0359820684087587	0.0098722508860479	0.269916392940975	0.0536241697205659	0.71381401537239	0.279111468062915	0.14855055986179	0.6529418549600782	0.6363587207855802	0.9433441641411784	0.6060840314366539
PMS1	2.9810874982656497	-0.615346406549253	-0.333371221205944	-0.685690672045116	-0.148206940257846	0.106658767812088	4.23956902500709	-0.2196478982598869	-1.67213002938792	-2.51167372877928	-0.7508712598651249	0.649835078331114	1.41029135903434	0.827780317352787	0.101503949499588	0.0157677179482117	0.456677723263907	0.5191855034744939	0.1696938414536	0.3832969052319392	0.2784311340865856	0.8766684371718827	0.8959510294842867	0.4837395311452218
HMG20B	4.8022404710040805	2.7746795679576497	-0.0479143183768365	-0.478281647579068	-0.141353291489766	0.209006952808943	2.49421992373707	1.34268262250999	-0.283081704682862	-1.85150217816905	-0.7679703634688779	1.35758415577056	1.11611250888792	0.186108790109794	0.7784124038087141	0.0706659516827959	0.446516157080377	0.181365091171638	0.270298512967858	0.9171216630517616	0.4284359572859818	0.8751584086950476	0.7345281855396928	0.597348531096373
CALCRL	1.78940020927506	0.0580199539927257	-0.2662133905122469	-0.0005191756006535	-0.3819916085685739	-0.440955829976867	2.28090098941138	0.0135647553439439	-0.7921404748042791	-0.0010147267898088	-1.04987531774091	-1.41420724339492	0.49527416860962	0.989237185289332	0.432434947504281	0.999194850434356	0.299381251349812	0.164182875075418	0.622816531715851	0.7238058985923825	0.999582753685173	0.8248588354240151	0.7243134576640644	0.8401791562408135
TAF11	5.08360238357828	7.04960840645491	0.0593013768708434	-0.103184299349911	0.0712300299065336	0.151111107521528	-2.21106256255826	4.63901874576717	0.461766623071354	-0.554352552593067	0.529434167064789	1.34800656736752	-1.33917137215714	7.668805260315959e-05	0.6464880982453011	0.5820919678347081	0.599107611737655	0.1844382584817139	0.191106751729303	0.8511942385481237	0.8357137467407099	0.9165237341475	0.7368170491749455	0.5099312183138108
ANKS1A	2.9436183320238	2.17256034071342	0.0841708673393456	0.405670759222397	0.5340937847630021	-0.0150498137068727	0.293306095896329	0.648263808872193	0.331276511346018	1.08965759973751	1.97358838678162	-0.0663850564359391	0.0814083522126127	0.5215364627072531	0.742242170738743	0.2816759483562719	0.0547092984015273	0.947365348543106	0.935634968357715	0.9012596320619728	0.6617759877931886	0.6404524729107551	0.9941422136771916	0.9766150841182482
AP3D1	5.212289540518519	5.30633813862703	0.130451256718954	0.0238513260965517	0.197179066473902	0.272434663491306	-0.343197013991851	2.31280277347115	0.691871274540767	0.0825643358879714	0.9496453650679	1.57825830481105	-0.137923455780299	0.0253624836488043	0.4925727249482239	0.934564130809688	0.34736504238981	0.12151093149461	0.890916233725666	0.7624378906127154	0.9781536927255858	0.8459672826598921	0.6744409453420686	0.9625933392415836
ZNF76	2.97395791340378	2.58620462384595	-0.152213004142674	0.0079617525242313	-0.2465160015238769	-0.0815591477773003	0.459457862126487	0.954476544091744	-0.747950199549027	0.0277769723394288	-1.1853630135239	-0.4638164100274329	0.157508345652022	0.348754689200468	0.458386371461125	0.977964673947797	0.242113679118375	0.6450529883895121	0.876063078209137	0.73967903311512	0.9919890304096298	0.7988411118994438	0.9282382271628914	0.9563736559940196
SLC9A3R2	2.00472489013241	2.25624678337343	-0.99315465439855	1.1121497322428	-0.136260838316085	-0.953952593201279	0.249242908124724	0.422915370737133	-2.54912853707939	1.9291381260971	-0.3291091047070349	-2.69484185238119	0.0433074954485505	0.6752132076102499	0.0143276898050252	0.0601107171835162	0.7436132152303359	0.0099277917377735	0.9657248592891908	0.1743375710579223	0.4052371945709213	0.9541373500274116	0.3650553367511153	0.9874468395623124
NTHL1	2.74153048816961	0.258621709975623	0.3053118965959279	0.498903177735608	0.137232468553039	-0.298584822135495	2.3707124644262203	0.0758679510392585	1.20358727666735	1.2775301569104298	0.4836423456533	-1.25299117066828	0.646334958742331	0.939860451437796	0.235042640004642	0.207966919096451	0.6309849246416921	0.216680832514963	0.521345351220067	0.555724265951114	0.598069834440611	0.925291807052906	0.7534150430608502	0.7823580232967334
UHRF1BP1	3.0192841163363395	5.2372963717501	0.0602107282175955	-0.20696738231517	0.141659665970863	0.258332714795821	-2.6126237632730898	1.57758840177791	0.244712043615744	-0.586949594658945	0.553780131330355	1.2313524289532298	-0.7276319078312901	0.13047523402352	0.8078022890868041	0.5602604114995121	0.582512580807954	0.224739930984486	0.47501319537662	0.9296936625016412	0.8250335281396954	0.9123367429525088	0.7607026952342266	0.7550765134614498
GNAI3	6.2635056712863095	7.85670112919156	-0.0635765220172481	0.0188489837688231	0.223045981726054	-0.173001048785455	-1.56257436877897	5.193510116428	-0.573693859632742	0.118382826658747	1.90495376413194	-1.77338052830418	-0.954168456663643	2.09402689887576e-05	0.569079917586336	0.906306538748916	0.0633272450678232	0.083067127341757	0.348501067920556	0.8097924390960735	0.96779340031547	0.6568853379708183	0.6184593734015231	0.6633406048470039
IPO5	4.28255203776651	5.58832533637046	-0.149899363602161	0.3441970599558749	-0.126255492808309	-0.26678245710227	-1.34895419991992	3.12593180106784	-0.994622084427938	1.56613267595157	-0.7945673251645441	-1.9751657898214297	-0.6956710422695	0.0037241116263043	0.325627119543345	0.1243271021658599	0.4310562598632179	0.0544055002784792	0.49151511825558	0.6426183964915967	0.5115709675638976	0.8714934413049676	0.5536698863974722	0.7641987134873919
OAT	4.47577537709311	0.367673053105552	0.0983319994087522	0.1550955742365019	0.123681031928295	-0.282410282416753	4.49946542511267	0.120824282945026	0.45828672171856	0.498417477663012	0.5357632712153529	-1.47177443751831	1.37571902046306	0.904664449248224	0.6489607074018261	0.6206454570711729	0.5947632081727801	0.148131682466591	0.179347755435498	0.8528943647894899	0.8533732396960408	0.9161991516182244	0.7105854953985894	0.4941775020371411
WDR3	2.49668930630919	-1.84096701896644	-0.194798266229976	-0.0663988175308198	-0.1821965074465379	0.190865174930462	4.6486364925919	-0.608562375061931	-0.8502699794248821	-0.191140984759188	-0.735008059208384	0.9177346816469192	1.43235073203206	0.545874367745559	0.399676505038734	0.8492749421554542	0.466148001497687	0.363650569503105	0.158953783347468	0.6987681456299644	0.9482274959791708	0.8791046657992735	0.8364378653501395	0.4710663240594569
PKN2	4.50568244359435	4.4145753849493	-0.318413917747511	0.0787504079908886	-0.192638220290535	-0.248083624257938	0.2657105879709189	1.7047280094627402	-1.6208707122078898	0.288062975451576	-0.9791575970690508	-1.47250766821797	0.0951028037411853	0.10011193388274	0.1120881669665069	0.7746474278477741	0.332794454423383	0.147988606550718	0.924943265182079	0.4013086995162915	0.9192521748092088	0.8401475600439066	0.7105854953985894	0.973256654532428
WDR18	4.45484697578246	-1.75517291663851	-0.142439612446085	0.240053243308689	-0.308028457803525	0.0017157796298991	6.6505555956228495	-0.579591095314359	-0.6268879123163149	0.701585447660509	-1.26361395269891	0.0083366682203644	2.04796027446988	0.56508098759328	0.533900448248875	0.486550496469414	0.212875841236711	0.993385227862222	0.046426087826607	0.7883691437323092	0.7889444657358039	0.7798933032585995	0.9993650828404058	0.3054841502414259
TRAM2	2.1879560933476103	4.74309505061711	0.13283064736678	0.373888126107519	0.470832576479133	-0.0540853381650518	-3.24012099707879	1.46671264727231	0.5129431283065871	0.93334926166565	1.61829430131995	-0.22300459200898	-0.925420442667542	0.1494083988571959	0.6105001244958879	0.355620921333842	0.112588038203804	0.824541128752342	0.359683693412277	0.834156606586794	0.7110041599238439	0.7083181695747752	0.9703116965183932	0.671801823472456
DGKA	3.27263816219005	3.40034962377867	-0.8355188580526991	0.7694530006736909	0.0386040493502122	0.455329920078858	-0.660382466097696	0.984927632772364	-3.11383411990849	1.99459240360977	0.140088720735489	1.97609636625249	-0.17839209082072	0.330361421848997	0.0036892470729672	0.0521861039059717	0.889217661331034	0.0543594454354292	0.859288822900474	0.1002371498239627	0.3911631976563967	0.9794227942961484	0.5536698863974722	0.9487253948566022
ERBB3	0.200528141438663	4.98209660039029	0.631824439868217	0.667803211819662	0.136800223528344	0.0004459460507288	-5.95984023377043	0.9002121403972321	1.4014533122579	0.974929620708445	0.275031545060599	0.0010700252181611	-0.9882425292805848	0.378670191662404	0.168102346044214	0.334817728663402	0.7845588010702729	0.999150973120474	0.33417345291956	0.481461953913805	0.6987695561152396	0.962772784937409	0.9998777752321764	0.6501342787874427
ANKRD44	4.35745501807428	2.59190626192678	-0.4172945336267	0.286369390677622	0.110773732355815	-0.216519069350212	1.94461647064126	1.17652030755709	-2.34901003030458	1.14228993496826	0.608401219434534	-1.4180424937991003	0.8174812695139859	0.251907942644454	0.023280446290996	0.25941981760651	0.545980276659404	0.1632134347443229	0.42219700496741	0.2113825348215412	0.6429398859884955	0.9042677022023454	0.7238098604117696	0.7229161140294271
KARS	5.512161860480419	3.0172888197835697	0.203136405708813	-0.0252329824800064	-0.14539436948005	-0.0790203823544262	2.8820257927758504	1.19166138254849	1.20775901643493	-0.104690684972025	-0.809183450002178	-0.530963781992145	1.05885542303905	0.244148863857525	0.233675679502093	0.917110837488195	0.422823702919101	0.5981480570448101	0.299107512514249	0.5550236261824303	0.9717565709521588	0.8688272423319086	0.9156176941172066	0.6221319795126717
ADAT1	2.78108800667962	5.87685796263156	0.145498694655749	-0.7379720281616808	-0.154967898359623	0.248618531789038	-2.8316054489904703	2.3476020908955	0.651762116483455	-2.09128423489664	-0.615556696263329	1.19012203033023	-1.03485632247931	0.0233522149051102	0.5178697854498701	0.0421785063663013	0.5412880723207549	0.240239392361845	0.306265479822264	0.7780303403952383	0.3689850376439236	0.90370785872337	0.7694348161790397	0.6290639185723399
PDIA5	2.43251881940473	-0.7506130547524259	0.1691914519070259	0.344658177991269	-0.206639378137488	-0.0215680060569136	3.11716559239286	-0.248322985363169	0.7579460119133871	1.0019907630407	-0.836117985815735	-0.10220544052052	0.96069238287896	0.8050142728485671	0.452434500878904	0.321705793998681	0.407506484832891	0.9190476938243228	0.3418406846826731	0.7354703651391987	0.6894617510873008	0.8611046699164508	0.987514106072586	0.6576937382041088
TBC1D22B	2.10963770683156	-0.944360842114404	-0.3566714837489489	-0.0936670698087497	-0.2448931169233719	0.2155311681506929	3.3758454897061605	-0.267863100173314	-1.32354313717735	-0.2283399613698669	-0.8384306345971569	0.8805347666285209	0.891954076271223	0.7900287136745849	0.192339908318975	0.8204164201188939	0.406220524314321	0.383248317681376	0.377162385575971	0.5091687498722359	0.9402320431934944	0.8608686402921324	0.8457373720033985	0.6861126004694476
NDUFB4	7.60016406249011	3.2112216890592302	0.0872083125743081	-0.308411926581138	-0.113605305377283	-0.1435438663464769	4.94654525907307	2.63821241383032	0.844675338448357	-2.05956399770269	-1.05514291146773	-1.55171768264909	3.73866923455211	0.0141279446448391	0.4036055436498689	0.0452543236829032	0.297007959659257	0.127735296262515	0.0009240079986323	0.7015849816365791	0.377717030873428	0.8237248382391076	0.6806946294965108	0.1114961157106636
SPEN	4.99345454107341	6.865437980494731	-0.4766241435897009	0.2698342147317399	0.219433045954929	0.0033707100519638	-2.11862299461947	3.0443709671414	-2.40076941845677	0.939723879579318	1.06017725668716	0.0192084376164716	-0.86319495814698	0.0051168764552134	0.0209929150704327	0.352380778869845	0.294742309271699	0.984759909120267	0.395351428100581	0.2036884276586925	0.7086942731687874	0.8219952717447421	0.9979709980833278	0.7025209228573166
MYLK	0.373478005293527	4.82685883300413	0.219532876396418	1.07497669459499	-0.0501010937191458	-0.5707944664886729	-5.51288639252817	0.724456614096455	0.381731739876336	1.22007673265067	-0.0794599758443302	-1.0621745622062	-0.7575209822786659	0.474089621826739	0.7049449117494799	0.228807531470762	0.9370235925095972	0.293910852604868	0.454191389717635	0.8813726527657755	0.6170707263267557	0.9881783885272396	0.8037278703849188	0.7417930351612434
ZC3H15	6.782716490817619	7.1727150571285705	0.0501630327255117	-0.298552664725403	-0.0541285863144865	-0.0006370821251337	-0.163825761585285	5.623660393557151	0.445324991068965	-1.8283829624983896	-0.459185244435268	-0.0063797157315117	-0.117558798753348	9.49773116592401e-06	0.6582790156231271	0.0741374279654506	0.648312173514366	0.9949380747088722	0.907368659614713	0.8571772547770307	0.4369769027652747	0.9321676205728192	0.9995055929143144	0.9681121551187412
MAP2K4	3.42597878905136	7.057150660274281	0.117137137722489	-0.0574441675979332	0.50663700116766	0.230467002304959	-4.3496720304583	2.6545929183177	0.6020168909607939	-0.2048720399587169	2.47036084161917	1.37906317843076	-1.5162719448159998	0.0137064622328991	0.550210147165831	0.838615547629423	0.0173845091348414	0.1748341394073209	0.1418997150958509	0.7980501523622319	0.9454986967955962	0.547184770260078	0.7293632325842875	0.4468730159289281
TMEM206	3.92212317289203	4.08026909945845	0.174498587677334	-0.299333716208256	0.142952568784436	0.154213317921333	-0.169486888222618	1.87372803502213	0.9369008766184972	-1.04096446461629	0.691318050694987	0.885516930401631	-0.0715202360381516	0.0674703540557987	0.353810793571345	0.303452723354342	0.492916930927277	0.3805854596535279	0.943300644469718	0.6661088122565273	0.6788202522916591	0.8854732486939164	0.8438210376575479	0.9792233292521852
SLK	4.43308114765814	3.60762457119761	-0.0535496887103139	0.25185734964793	0.152456255239629	-0.0384634586267425	0.7347206388594109	1.3127190795570098	-0.2619975717006569	0.858399924358677	0.713716286586342	-0.216331539658308	0.24842707623737	0.201670075304403	0.7945260067140241	0.3953142783286529	0.479099129693436	0.829734354592634	0.8058871476049431	0.9243619666105496	0.736662692706515	0.8820606221099319	0.9718620810148192	0.927017193934318
CYB5R4	5.64772190961367	6.7018802785854	0.355419340802779	-0.0279315253575915	0.128549894325159	0.0258178862230413	-1.28284018399294	3.97772236310353	2.4220681044228	-0.127864190404733	0.81080491994251	0.194946123294852	-0.697739715857985	0.000514124347552	0.0207177137659037	0.8988266033646309	0.4218173044767759	0.846313907575818	0.491409302095467	0.2027865532444497	0.9653829395053526	0.8683073799971288	0.9748851502067818	0.76411362214803
GSTO2	0.875445521007783	13.121136128313598	0.29011147751076	1.37210328905144	0.27298449718243	-0.0923811221843116	-14.3236227005789	1.95530298013195	0.6124922803417221	1.94949057559434	0.531642574323967	-0.217747742220648	-1.96807567000911	0.0660581577591341	0.543346969535914	0.0576878254184489	0.597657278851369	0.8286319726648141	0.0636857859673734	0.7944125731523621	0.4031766335451416	0.9165237341475	0.9718620810148192	0.3355111232067841
SEC61A2	0.841470081183179	2.02038108065528	0.302928352799699	0.402272877834837	0.287592936326051	0.0986824362675617	-2.0548822869309	0.4927376937751589	0.9118216003450992	0.766656819315862	0.7607420893776959	0.3157443517989389	-0.460754736308507	0.624593721068475	0.366721685820688	0.447289066921644	0.4507791140989529	0.7536563496404789	0.647193663091563	0.6756659589578752	0.7639562058600412	0.875704434109877	0.9538781834391298	0.8494018601791942
PRKCQ	0.264500241818204	5.3984043361009695	1.1939806816711	0.6191676833834139	0.0434234446125999	0.3714845037007949	-6.886378780121701	1.02976128155752	2.7419570212828703	0.8729188600995781	0.0859124517048838	0.882544345419146	-1.20222149264786	0.308625332494214	0.0087328324077402	0.387341587671645	0.93191713800036	0.3821728251965949	0.235565969880135	0.14134544223019	0.7322381353393319	0.9879286011107368	0.8448613017990746	0.5637054355576375
ASB1	3.81583667433272	-3.05916892764089	0.45666422612604	-0.408177165710092	-0.160881818741203	0.346115986550145	7.23035158443603	-0.920134547675064	1.89675109905308	-1.16483520976448	-0.635651256745226	1.6566259667852898	2.0320830575605	0.363956570956689	0.0645178767788832	0.2502536594378	0.528259508159328	0.104559289612408	0.0500009066781964	0.3198970117145615	0.6352756252904234	0.8978658277191084	0.6491853185105021	0.3132129741033626
FAM107B	5.46856251484424	9.86531951404612	-0.121743591638961	0.823037407640693	0.6858576089354851	-0.250141575026343	-5.16697486610864	2.9154810051565896	-0.4600216685966459	2.15292957835572	2.42920141427864	-1.07013176044739	-1.40878973224693	0.0070446614197971	0.647727390659616	0.0367768684569881	0.0192052948943901	0.2903515643907849	0.1699194331640119	0.8521469418678755	0.3544275911798782	0.5506646013329669	0.8015371980671308	0.484008173789156
ME1	2.6670578532771403	-5.03138344346847	0.928057071274904	-0.5155270490260371	0.198574228766144	-1.33741702116398	8.80167372551309	-0.8050460514080391	2.00452319357879	-0.756767869638358	0.395975672774075	-3.1176646548541003	1.30798750716574	0.428595029194796	0.0511638392392512	0.453136144814005	0.694008352722988	0.0031810096657078	0.20294939217025	0.2880156354917125	0.7673993631320756	0.9445926988735778	0.2766183812208838	0.5268160462843507
TBC1D1	4.803767634131	4.23800304708615	0.0253412071498751	-0.166152407369786	0.0154441330951204	0.0383053617207456	0.640745086023529	2.35531017874235	0.166419830762973	-0.73708823625966	0.0950901973180241	0.28170253344413	0.32825592970277	0.0248492355467386	0.868857148182797	0.464900021222601	0.9246727565947492	0.7794664266126559	0.74483622878371	0.9556214696205674	0.7755645659047642	0.9872274847939542	0.9612156529218042	0.8994441687322744
CDK13	3.61401022485295	1.5266399068542	-0.278029610510339	0.53175091921549	0.172413739571901	-0.147983637355909	1.96359188199546	0.5638166161763679	-1.27674776114341	1.69209297785254	0.759515148585317	-0.7637410777750021	0.6720719588017728	0.576376743104033	0.2085854625402149	0.0975495022958982	0.451518296191525	0.449010046123664	0.5058196489113079	0.5288714635046611	0.4715746914632066	0.8762630279144464	0.8725704567024193	0.77397477301268
MTHFD2	6.45525794681187	8.40897955722069	0.160680884365524	0.0988229537558001	0.152824166061903	-0.254067182568425	-1.9226415384126296	3.25394977990454	0.8377900279482641	0.35750512812743	0.7508013742283721	-1.48766930622414	-0.6858210258798471	0.0036777901678248	0.406646596209287	0.722435046324846	0.4567673016196449	0.143949452790871	0.499660198646957	0.7039598541090633	0.8979280666221768	0.8766684371718827	0.7034950198855006	0.7692658354258916
SLC9A7	2.4505962157399	1.5725315270335	0.612188151202561	-1.13456713684108	-0.7320111809671039	-0.234178292892731	1.94310594637079	0.4855565295984749	2.14563648667869	-2.44407834830242	-2.19790799719142	-0.8437187033176831	0.5474932015959371	0.6296374538808721	0.0373331351891043	0.0185055703011229	0.0331421964287562	0.403289489761245	0.5867453059138921	0.2564661373214019	0.2943773699511203	0.58847677297918	0.8573109164659465	0.8211030633003447
FOXJ2	2.8964329396392405	2.36137477735307	0.123914031814806	0.0744830148346049	0.384536696275536	-0.164628572248714	0.310374342795753	0.7359982957648341	0.508179708947607	0.208717640993855	1.4794349381605	-0.7501797833551469	0.0899541705980355	0.466558413773695	0.614015095691606	0.835611872567607	0.146062355373835	0.457051379965677	0.928828129649696	0.8361853579403943	0.9446685740196478	0.7365659640345414	0.8743339277577524	0.9744806753809292
YBX1	10.5278876651274	10.9470809081989	0.1993247379800719	-0.345806276249698	-0.0846544617543445	-0.114178189032312	-0.0369027826535082	7.78955510446821	2.11354086083826	-2.52268662621137	-0.852016041138763	-1.35048516134592	-0.0243056513152368	4.3876748436195e-08	0.0402699315158219	0.0154039080753701	0.398872858552494	0.183768413027878	0.980795100661087	0.264356788254255	0.2775535412455793	0.8602274349846346	0.736417808442776	0.9931455094839806
PDE4A	5.10273171595865	1.27498575321037	-0.464123601009184	0.5944753061988131	-0.0843999567494738	0.1090278805452829	3.86412512580941	0.466545829376517	-2.28278536921193	2.06453480261084	-0.402056655385857	0.623717217354458	1.3155686521490702	0.644017451921631	0.0272339705539512	0.0448332750506514	0.689549919428478	0.536016417677869	0.197705575613486	0.2265508885291702	0.3758807707021261	0.9427736675811628	0.8991691211452318	0.5190595566878902
PPP2R5A	4.29145576225748	1.64879015214308	-0.0990986051556648	-0.44686825154941	0.0555128094049268	0.1919648885020739	3.04900353128352	0.7624439867572959	-0.5621027779835799	-1.72890109088584	0.29981778648086	1.2412541202994398	1.30732929942404	0.450648556826318	0.577928478434916	0.0906940060623675	0.7657180688524621	0.220957129381201	0.199196782143163	0.8140966715190588	0.4602526493806821	0.9591566443911822	0.7574216878296876	0.5206003396768453
ELAVL1	5.4451669519737305	3.45553543785451	0.0698071287163583	-0.118050718661404	0.0329777703684077	-0.0598216240511178	2.19111971872152	2.34759108849929	0.672044379027141	-0.795161575306111	0.302519106140079	-0.6592610726208741	1.3806226054457098	0.0284903374596434	0.5050529342585071	0.4308346288992439	0.763675131705413	0.5131782622037221	0.181076630948796	0.7694036623531378	0.7562538984519085	0.9586955370494324	0.893142208321044	0.4965829059591385
TIE1	-0.1064930044289559	9.82463780224302	1.36204754648949	1.3448926620509	0.44051103496979	-0.4661292345196	-12.1649489389916	1.95159135300481	3.03332662451883	1.87425062559339	0.853702400440014	-1.06732921744983	-2.1883209533687	0.0598968867770227	0.0046525448991991	0.0674278420019973	0.39786499191372	0.291755900142198	0.0358169714112444	0.1092585598410023	0.4216776723383372	0.8602274349846346	0.8029050189527099	0.2837470558252026
DIP2B	3.91936835652817	8.19923758654688	-0.245571277881516	0.142972713097247	0.373032343803082	0.0814450072251764	-4.85940776595266	2.68273079511476	-0.9990102286873992	0.413891665780396	1.48750688341259	0.390456365642551	-1.46822354488276	0.0130693930498027	0.32313347671356	0.680939453399674	0.143875555484075	0.698066235065211	0.154784398931005	0.640316297191934	0.8786082396045436	0.7365659640345414	0.9391056555019214	0.464322152990582
SMARCD1	3.51418929955753	3.52929707484094	-0.199520255109756	-0.111871480491374	-0.0659893711697211	0.12599147431116	0.0623876893760405	1.18690604324789	-0.892423112352192	-0.356175130867062	-0.2897297423966289	0.664364277753052	0.0195187070842294	0.247328747952297	0.3769278781732079	0.7234160309158909	0.7733582095178659	0.50994854878785	0.9845933630145748	0.6846035548071245	0.8985350091950575	0.9599697190609658	0.8929911180671809	0.994423067822634
KDM4A	2.50185036806642	3.957596267676661	-0.1233435540037809	0.5802418660223391	0.588335314552553	0.221526497102816	-2.4048521041729	0.973313173387492	-0.404544155441797	1.3540338869976003	1.9053756082308	0.8703397818508131	-0.54806083996933	0.338992127230236	0.68773768557973	0.182570915527107	0.0631792822222374	0.388819778498403	0.588071417760002	0.8730455748614813	0.5764287456520203	0.6562309195819477	0.8493613884913996	0.821805493360399
NFYC	5.1278508040425805	1.86721586629182	-0.136495145350658	0.0745480586697629	0.1001837389649319	0.337685661001966	3.2306052615249903	1.16511167136009	-1.10262822671242	0.3999757262870759	0.7536554988916869	3.0356911429708	1.87437720194701	0.250112926170635	0.276050828652055	0.691066764945664	0.4549815428812589	0.0039810307255826	0.0673788952503833	0.5983239104367281	0.8835942557097193	0.8766684371718827	0.2815503670855679	0.3420862648540336
ZMYND12	0.780844158471706	4.559586412229599	0.0436311479210856	-0.0372734074481074	0.0920469390999382	0.253083847875555	-4.37553707168872	1.27403789663528	0.1435820349089719	-0.0794023565661537	0.276072431647149	0.910764237714996	-1.12274015763202	0.21164362524001	0.8871436099250959	0.937064673931968	0.783776332438365	0.367373706444684	0.269653744650855	0.9621497334239474	0.97909926982706	0.962395747826995	0.8371470266343445	0.5968087425679037
ASPM	-0.221019685316668	15.2843154703206	0.0733218069820682	1.1744228848291205	0.937093922206433	0.803566127745093	-18.3401120978489	3.36099933994648	0.165659556088049	1.6645524666478602	1.8721756904292897	1.95204845293209	-3.62875449684819	0.0015917791486001	0.8691669004069901	0.102950973973791	0.0676894864827315	0.0571716667080872	0.0007245078736279	0.9556823385893608	0.480763430200023	0.6661469609369086	0.5614685613610376	0.1072917254044819
CD84	5.766042562025469	5.0790570109013	0.551811734276542	-0.1159958653790669	-0.0543944344353246	-0.4489612186649571	0.843320707076009	1.40056248760028	2.32904126942635	-0.337093753850676	-0.217890380816478	-2.12323504868169	0.215486709450796	0.1829945392840369	0.0247088518693795	0.7377827482276159	0.8285916368950049	0.0396505672836017	0.8322367323239329	0.2171388351411922	0.9038488936696244	0.9697407768597324	0.5170652250845571	0.9384001028274328
ELOVL1	5.774722965092809	5.4744910567055	-0.0703454772020517	0.2695757005399889	-0.193784276053371	0.1998909383789429	0.0375834170861755	3.3531583000641696	-0.609894797433022	1.64787676917685	-1.64480697056102	2.0227419935306	0.0213410225524933	0.0024200648634984	0.5450579077944989	0.1065818008060369	0.107158930758661	0.0492117186497213	0.9831286116500292	0.7947163847688823	0.4855558619278199	0.705376269756558	0.544020455169166	0.9943917049531787
SPI1	9.09088037972097	7.49274613034631	-0.0109105397348766	-0.0639511349257138	-0.0425417387520297	0.226727823872875	1.5977479673407502	4.90516410749363	-0.0967212842609607	-0.395398448811361	-0.366271791798287	2.2956279540595297	0.9659428152345452	9.735870368116793e-05	0.923383024702869	0.694477183520553	0.715915534254441	0.0265186283869697	0.345542924945782	0.9743238025030556	0.8852489490813157	0.9506346454051556	0.4559070399815009	0.6607370913339377
ZNRD1	4.98817839036591	3.9678432215245896	0.0390614535941444	-0.3866919780437349	-0.1916965921990679	-0.1031889027035269	1.4783262855620802	1.96288870813188	0.252544851555872	-1.7814647973975302	-1.20638378054029	-0.780108537204872	0.677768798534352	0.0684498459750857	0.801780411190198	0.0819071775601915	0.234056849908273	0.439577800326073	0.507853016790524	0.927657158037902	0.4487493240907634	0.7946786408954789	0.8677481261025523	0.7746106600970676
CLDN18	0.730285048336085	3.93143560005951	0.409320845537049	1.82678962701059	-0.0535181025405677	0.482488203306459	-4.84216708611519	0.4423770708495549	0.8346974953973191	2.30625192157259	-0.0923353885153086	1.04264986971576	-0.5053488603722721	0.663323090084571	0.408491259255524	0.0259870753532839	0.9268553101408972	0.302894868114454	0.619029382482778	0.705052826390233	0.3333365951843148	0.9872274847939542	0.8069822840021176	0.8382059092698633
ZBTB11	3.37915882894177	3.4901607256341	-0.4230450672265279	-0.117790227945771	0.26310352386629	0.0659568603440478	-0.1001385806744829	1.29563667770193	-1.8827401671149704	-0.3561017440996961	1.10200050547999	0.327611433700646	-0.0343774987132345	0.203141731461195	0.0695151869118098	0.7234490519779879	0.276401122805486	0.744730299992638	0.9727617441817829	0.3295526626434039	0.8985350091950575	0.8144467284873235	0.9513948665006736	0.9901726832534998
ATXN3	4.613799833674441	4.00557231621656	-0.0815893060709455	-0.131320389881533	-0.1352988916595719	-0.0337270082957597	0.9400031034336208	2.14924353999504	-0.526644966731736	-0.588085227226677	-0.8375415766497671	-0.247822341463003	0.465486031093851	0.0410551301772841	0.6010667616054971	0.559422236058222	0.4067205458741029	0.8054076580215709	0.645343768336415	0.8293685786969417	0.8249703482844104	0.8609385802021295	0.9675786683668745	0.8483500515134235
GOLGA5	3.93695963329742	3.00110563311687	0.38069967636923	-0.1738219162302789	0.0707840543649786	0.0218863119607397	0.923925423748979	1.22715694491203	2.13056912419876	-0.6727072422325501	0.373360899241305	0.139046226746251	0.350460987736427	0.231693961936397	0.0386459576507202	0.5046312448331389	0.710637585637604	0.8900434104461951	0.7289922232590759	0.2604901255438585	0.7976040375864792	0.9498081938028038	0.9817539227901364	0.8917415815905217
LRRC40	2.9127020948777504	3.53362563815498	-0.34769716669063	-0.0833684644998847	-0.27827918070265	-0.0383774916367347	-0.229224463600093	1.27707306839845	-1.50536233630673	-0.250580068189846	-1.15907936820485	-0.190763622275792	-0.0765825850810172	0.2112787673667319	0.139293073057523	0.8032827696435	0.252547577266679	0.8495762899896129	0.939451300487864	0.4419767203071392	0.9328183529159806	0.8023114829768629	0.9752740202763112	0.9780195152054862
ISOC1	3.44611603674526	-2.31673029252351	0.241599733290077	-0.0640654513479836	-0.0912400763714818	-0.1794356063937769	6.31711487386335	-0.5938925151597211	0.811936756537229	-0.146632054784103	-0.289475493911378	-0.67256107112085	1.50821070122829	0.5559444208915041	0.421961395088251	0.8840781517522159	0.773565755195635	0.5046699905761389	0.139413597104793	0.7145111045324319	0.959770195399281	0.9599697190609658	0.8907618316580431	0.44417196459128
EML1	-0.153509941591415	8.12529786083202	0.553469745827718	0.6144324089890361	0.7774465430718531	0.564135813240426	-10.3529405569832	1.07509045257426	0.8654353186475592	0.630135446672253	1.10770477951756	0.958780453647837	-1.25084419872112	0.294032081385586	0.391430422424005	0.5318014547599029	0.273877021821001	0.342793628923477	0.2233891151148219	0.6933473268825016	0.8101601624215814	0.8118034358761644	0.8265620357582535	0.5505406153851363
TRMT11	2.24892787219718	-0.088458458220526	0.3328387467855869	-0.0695995332350232	0.0439058426110025	-0.147945834880888	2.3150209528571697	-0.0212092819619782	1.06135345782902	-0.156089275971398	0.135931420939283	-0.548949720978563	0.517089224834046	0.983225753940648	0.294243213790386	0.8766642688743029	0.892482665725616	0.585789371488522	0.609065745556379	0.6160268309784068	0.9571696816959596	0.9802526150561344	0.911856534555234	0.8335434491981665
THUMPD1	4.398179464922981	4.42823565459847	-0.33978446716744	-0.0519490464226774	-0.147495773359654	0.0973076106476302	0.2116740141885739	2.12927283112731	-1.88871457557773	-0.201884456788893	-0.7976034797338442	0.628003053073396	0.0938045770352071	0.0412231931114431	0.0655131609428797	0.8409177080310419	0.4292939074387989	0.533192489612696	0.925852798517616	0.3213459959924327	0.9462806145051136	0.8713460406516645	0.8982843122753299	0.9735507456083282
MSANTD3	2.9288396659843	7.17943345694208	0.5645718872952691	-0.59439349477475	0.162676722106742	0.137757564524737	-4.447263521431241	2.11838387349876	1.88558781977799	-1.3276983160527	0.4985633835871429	0.520026516987197	-1.20163765878526	0.0469298452545644	0.0663144994948616	0.1909816633196669	0.6205621894532571	0.6055978003813779	0.2428300738140439	0.323083377506399	0.5840871921451498	0.9220409757233377	0.918281255099784	0.5712849928047987
ATG2B	2.1287291695810904	0.238611889415159	-0.297483203561292	-0.6433965269016679	-0.174243119988238	-0.115724542885199	2.62658267060034	0.0689817936226809	-1.08946525654084	-1.65595716374692	-0.619039456263786	-0.49818594037107	0.7050354181749541	0.945479691466339	0.281813244549594	0.104710710109688	0.539019198991936	0.620807688518022	0.48640373960001	0.6033046884600022	0.4832202848331209	0.9033568491771063	0.9242466395986872	0.7612368665059485
ARFGEF1	4.3212544248843	4.6093090445808205	-0.360958414090296	-0.451126936078904	-0.0784687312780497	0.0824985522470897	0.23832484321938	2.0836669196158097	-1.86039549592562	-1.58426934082784	-0.384844089234013	0.479688660659032	0.0992247607015955	0.0450292899241941	0.071985939593489	0.1201565129192899	0.702191887128235	0.6337726190594261	0.921555504130248	0.3337357073994645	0.5052518874708519	0.9480348558225804	0.9272291675866964	0.9719840402846146
ZFAT	1.61658593121867	2.29535138593607	-0.4666990064747071	0.0965863246389322	0.426113741394786	0.404675071416787	-1.1695360664593402	0.7609073323474799	-1.8541807166811	0.254531312158093	1.5650983110004395	1.79217084519574	-0.3583094637071509	0.450681394869081	0.0702741578667035	0.800244703992194	0.1245658307512069	0.0798304330275812	0.721787203772903	0.3306674232367492	0.9313377100090248	0.7165960235947832	0.6129485558488357	0.8890530517031466
MTFR1	2.67034495010525	2.80112645787438	0.0682729062233989	-0.103954420351232	-0.0907920859400931	-0.1938317706681639	0.096550760607645	1.05508427301205	0.320047492974603	-0.3131580562179299	-0.379892808262395	-0.9544444230336948	0.0336067955041636	0.297018742145311	0.7504136563520799	0.755607456575593	0.705812088716063	0.3449579699961889	0.973339330164168	0.904281103614088	0.9115299419858512	0.9492254781722989	0.8285317696057181	0.9903653157177408
STAG3	0.9658213975965358	13.4503567510868	1.0990501362762	0.0886377637625318	0.7015534028298029	-0.220041513060709	-13.8646837636385	2.9896577228439303	2.78405486882482	0.146202726996959	1.57029148158661	-0.599986643619694	-2.801651898544	0.009554695787198	0.0078462121622153	0.884417609013623	0.1233612322492219	0.5515300911779251	0.0128599368312387	0.1377415437913792	0.9598892807500732	0.7165960235947832	0.902030693055231	0.2167390044652439
FECH	3.3705044801620496	-0.5080955917119989	0.281382077563147	-0.462216352731196	-0.277899327196921	0.0283044200107589	4.39096945689439	-0.168149728444854	1.33070255270335	-1.516385037608	-1.25104338926518	0.153041107619057	1.3501357384363202	0.868515816141087	0.1900647138058299	0.136693378919428	0.217446446378961	0.879071130353043	0.1948054879401909	0.5061292052675799	0.5287543894307994	0.7830533262551794	0.9811623927806472	0.5152163731262583
MYO9A	3.39094274235815	7.30372034658537	-0.389108980378821	0.0562771132230575	0.0185098263035351	-0.1819716941083199	-3.96614947853039	3.14801396502016	-2.0111405619473	0.2062877636943569	0.0942207412810538	-1.1052613863101202	-1.57614606858064	0.0041588296373254	0.0503265423021138	0.8375038434763621	0.925352967795024	0.275020892995639	0.126989560666874	0.285450926512217	0.945043001650392	0.9872274847939542	0.795360916439628	0.4263485654084028
DDX3Y	3.872302867298509	8.4952953135632	-7.17238166807618	-0.260642649515593	0.0514148540648637	-0.2499985370856849	-2.1794309674925	2.09742147546704	-15.538426239398	-0.5898394219397671	0.169307418886133	-0.920198139812462	-0.495591480479305	0.0430146701264064	3.9618225739017097e-19	0.558381094320913	0.866351256688101	0.362621618678054	0.6230958848672421	1.481424505946197e-15	0.8243842334438891	0.976177729677026	0.8358347280887122	0.8401791562408135
PFKP	4.27742273765858	-1.4411219929984098	-0.0191963145260997	0.314737673468182	0.0846060286434622	-0.205357073416661	6.009661654426791	-0.382626709641498	-0.0821775058846245	0.941354706010736	0.338904228549079	-0.995900517479011	1.49463122351572	0.704397581449979	0.9348983610306172	0.352029251859565	0.736378303676625	0.3250227943659979	0.1441520745798049	0.977775113000578	0.7086942731687874	0.954077877372053	0.8192392880573359	0.450121624110677
IDI1	4.94557354755264	3.03093117937549	-0.572186754504428	0.285040281571627	0.356055047161186	-0.473872251035073	2.27585134432577	1.00768256150796	-3.0729084120127896	1.08785550791364	1.82611407449043	-2.9164254118935604	0.7062939735395931	0.320422539990018	0.0036850261423979	0.2828272878828189	0.0748706634830989	0.0056092259423724	0.484467229992574	0.1002371498239627	0.6620106017000505	0.6791387529549552	0.2996328300716613	0.7601947502097073
SP100	6.41001079427339	6.34540952302783	-0.184395262008305	-0.0783439667251875	-0.180290288095716	0.251261312179605	0.159324892673887	5.32137691883527	-1.76581064883369	-0.494735438130274	-1.59091541317307	2.61950423845686	0.122460758625665	3.13339929809328e-06	0.0842117396886785	0.623193805540662	0.118630178907525	0.0119607411179212	0.903079401455724	0.3563781285371008	0.8555401330400809	0.7154643491612304	0.3793504442583472	0.9673738693553102
KLF6	9.399063763075212	4.71319880069848	-0.114578705630024	0.262201628772233	-0.2414096158855909	-0.0477719399356996	4.94329213512242	2.72759304684314	-0.7837221400593198	1.23172112654837	-1.59030402333179	-0.364245790620835	2.62634969735898	0.0132770135774299	0.437645040995636	0.224468080391811	0.118772525033436	0.7173832713416078	0.0160486016708265	0.7263489656204758	0.6119885305177392	0.7156235865899612	0.94460085067398	0.2286085097052876
PLPP1	1.23703628543391	1.52856778217706	0.0846483221373726	1.35095860611491	-0.31262559092368	-1.2272708745946002	-0.285590093649544	0.355871698808051	0.2485705322622869	2.6687184484769	-0.860173961719115	-3.88111703834136	-0.0613933463033532	0.724284998422855	0.804835310564467	0.0105504763690415	0.3942572265620279	0.0003373447135297	0.951424467850021	0.9287715271756294	0.2508834653827516	0.8599176179460165	0.1138650761752992	0.9821001385923572
TRAM1	6.969504166104269	4.9217480316116	0.337558874754732	-0.463050324998359	-0.0532063605464415	-0.165583161023191	2.50788126086276	3.0837738679972007	2.48070741760185	-2.34636138999099	-0.372344040454708	-1.3619415755841802	1.4428048796662398	0.0050368076233641	0.0170453472237085	0.0234295123602248	0.7113859553560521	0.180016647320135	0.161296308690434	0.1884096633949931	0.3204008778492412	0.9498644077906876	0.7339581923779713	0.4746396828777655
TNFRSF1A	6.351005430157469	8.2816769369909	-0.367647421315448	0.398850662522507	-0.192930031013557	0.23348080884735	-2.16109413482283	5.19827138959554	-2.60961757762758	1.9606550089911696	-1.32266195006334	1.88977823080217	-1.2447106327834	5.742562409090539e-05	0.0130906532373454	0.0561289920856878	0.19264790653626	0.0652545728156807	0.228122651730475	0.1674909328237597	0.3998321672221716	0.7673690708178958	0.5845619894248439	0.5553435061739445
CACNB1	0.68629542603287	1.04003979966665	-0.162222821978744	-0.0289713120106423	-0.262903700249904	-0.113605758288142	-0.3389076142044639	0.254295112001645	-0.489220325428741	-0.0588062475814611	-0.7489611637019069	-0.3837812657630159	-0.0764618718762514	0.8015962069743622	0.627214141252651	0.95336739891529	0.457802253257674	0.7029516071772629	0.93971545939742	0.8435369016101238	0.9830002992475666	0.8767548969643003	0.940553971637302	0.9780195152054862
EVI5	4.4327546721602005	5.31755233394002	-0.0944189047865945	0.302467851238936	0.3451877235854719	-0.16193900484226	-1.1696416538243402	2.3006679465840696	-0.502285152573746	1.11602413021669	1.75348718989563	-0.985635133298333	-0.4671209191454171	0.0288191566616543	0.6179182325354069	0.270346764700547	0.0863281733886318	0.329624125493592	0.643846987759437	0.8384471563124449	0.653005556823595	0.6981436711579666	0.8207867554572578	0.8478622465150467
STOML1	1.7130065814915	-2.0512420102956	-0.0854628322138056	0.133093390638194	-0.2981534369692949	-0.096409204761715	4.07642084617476	-0.688210708075939	-0.356452989035674	0.3865741597312829	-1.20795519007482	-0.46622459629442	1.26892918864212	0.4967396250815939	0.723218427711267	0.700901310447823	0.233399566062279	0.643318488836041	0.214393901471446	0.8912012153938138	0.8891860091269741	0.7939407117565402	0.9282382271628914	0.5387127134319609
PKM	9.1745759543234	6.05211319655987	0.310562862367403	0.1199884933669829	-0.071368238001212	-0.0157700067329459	3.21262137475577	3.1885539829148195	2.15697636991878	0.574294881284626	-0.4721779655825801	-0.122520230475927	1.55988144429522	0.0043450979724413	0.0364069200021316	0.5686732548703559	0.639096852831687	0.903039007672104	0.132748282861312	0.2542592675370678	0.8281780172788528	0.9288850509796308	0.9836768309850976	0.4344674106688497
DHX29	5.1414759588548895	3.76829647600113	0.0379623441238551	-0.4130665691670229	-0.0684925024336302	-0.104714962571219	1.7592208084931102	1.92992538298361	0.282530159837752	-2.19479489131808	-0.495376041832341	-0.913496292366655	0.838080121627112	0.0644190254035284	0.7788786920438829	0.0336877951847345	0.622847430784415	0.366047477520238	0.409257761864401	0.9171998723117122	0.3488246376688479	0.9220864237258236	0.8366270811545873	0.7145171406800335
DNTTIP2	5.5783636452893	8.68925023840637	-0.417755755353405	0.60253602476918	-0.0069937749771588	-0.190723103639848	-3.44489729392294	2.8904362091739	-2.0269366213387903	2.08597516828076	-0.0331265901835811	-1.07533078433192	-1.065424274193	0.0083990966129476	0.0491276041535703	0.0433427041445556	0.973734866126114	0.288429215078079	0.297543469544842	0.2835123761015942	0.3715013903514581	0.9956095396781292	0.8004436421146848	0.6212482046882727
METTL22	4.59800117822983	4.749793298880871	0.403785898908838	0.143417865733058	0.0174713635623989	0.205255731868672	-0.560126872094453	1.62522823762935	1.67430806704917	0.403746568523406	0.0678579810582201	0.961366149285469	-0.1768884656501339	0.1141617504740269	0.101562608821375	0.6883116328711151	0.946202341717838	0.341505648235631	0.8607157333421309	0.3832969052319392	0.8813639198128289	0.9898322419888568	0.8265464346856317	0.9495998542154056
TP53BP1	2.8700718151947497	5.3710741950658605	-0.252268539906433	0.403546275117945	0.0203321985229218	-0.0100528666472509	-2.90454567060432	1.68626252068669	-1.01247387687144	1.15081525570999	0.0802864966784285	-0.0476521599802095	-0.8456037506885171	0.103050353821106	0.316736040005531	0.255968164870509	0.9363665118368992	0.9622086741603308	0.40497265794768	0.6366645545441106	0.6393192460892261	0.9881783885272396	0.9953367283603296	0.7107693082519889
RRP15	4.08882719598557	4.28651510815139	0.5600535488361661	-0.0984732757143189	0.23068390399719	0.247118836126976	-0.675368981630797	1.76407649007568	2.79966831688704	-0.32366555570264	1.05068346323773	1.3528602692256	-0.256344772799948	0.0873819212622881	0.0104032317167787	0.747695469403078	0.29927791850601	0.1830374972812	0.799316159272909	0.151898922312664	0.9081719001319964	0.8248588354240151	0.7359299347520759	0.9240209743218744
RHOA	9.5976137362278	10.5752566813985	-0.035706393812006	0.0164099882408704	-0.208530828631461	-0.172182425613079	-0.8058844858634271	8.99933671411361	-0.373890704194093	0.117990980003659	-2.09241128116738	-2.01601005665068	-0.629049700861568	5.23347413398461e-08	0.710242285229978	0.906606869064888	0.0421008269718778	0.049868179318106	0.536852976708837	0.8847417223440311	0.9679576658293618	0.609265320990521	0.5465522798270029	0.7911044308013867
DHX8	4.065175164006019	7.40612546178711	-0.368072621357172	-0.0496113421934879	0.147937945141149	0.214146952015331	-3.73216027596711	3.70904034432676	-2.56589420109135	-0.254537601538218	1.04600946735373	1.81994392132944	-1.7354834722406205	0.0008572344819023	0.0137863218190127	0.800292982123445	0.30135732113408	0.0756366738249746	0.0927190312181492	0.1712641324310406	0.9313377100090248	0.8263698262520841	0.6032568210282145	0.3788032094864402
PRKCZ	0.8474758281735658	2.83519483126257	0.504443296274107	0.3785438385651311	0.0337719039591243	-0.670265121266325	-2.2720378830814303	0.561024891334459	1.29518117373887	0.645215771509615	0.0790370632310188	-1.86735887860058	-0.414963012860148	0.582500987958896	0.201985015743883	0.522071822616617	0.9373564381811292	0.0684006945473357	0.6834212037321341	0.5212813852997097	0.8060935533061567	0.9881783885272396	0.5897712646236545	0.8689901338282352
ZFY	2.18245824207412	7.17137520237671	-4.460958933323231	1.05353579322495	0.5519035078922321	-0.3494666176221569	-4.498731187873831	1.3868681914912702	-10.115283372985902	2.00099660716501	1.5298356515556002	-1.11029606678149	-0.8012885981195641	0.174810706600642	6.067134239526329e-13	0.0517184074157123	0.1334427165863219	0.273031905718382	0.428512214052361	1.5124354470099216e-09	0.3911497620300473	0.7265358945488545	0.7938966184686458	0.726880777914419
IARS2	5.16485416945058	3.77054798861593	0.0211975578485388	-0.580015275337316	0.150067316914411	0.171698164035771	1.5873272031933898	1.49386971269887	0.114089129407368	-2.20539716328935	0.7841700333264839	1.09040493885929	0.58305735737359	0.1481444842178089	0.9096795774579548	0.0327098684853718	0.43708906653889	0.2814588949609899	0.565110232581005	0.9693175199994504	0.3474449592135427	0.873260485480832	0.7965613048746816	0.807292621653686
SYT1	-0.4165818160999529	14.0491704949773	0.268760570820269	1.46547004774877	0.9261193774689258	0.6188624947692231	-17.613948007376898	2.3896387021168	0.4771628001680929	1.66911893413751	1.48918968164925	1.1889850854525	-2.70202009270433	0.0251146023906521	0.636466942124486	0.102054394032006	0.143441232707802	0.240826137038261	0.0120785002818161	0.8483355810440784	0.4802197543784919	0.7365659640345414	0.7698304192522485	0.2148084130833224
IDH3G	6.21488152089288	0.135048068959106	0.16600039611847	-0.171019051120959	-0.0096380962257415	-0.0845304864305074	6.499066742586429	0.107894336035651	1.7011082317294	-1.22549678783468	-0.0953342154749032	-0.987632984340211	4.81564649708706	0.914760414490706	0.0959298212755556	0.226780454027677	0.924472889523212	0.328634065944828	3.3869770331688104e-05	0.3752497144929251	0.6152648740961301	0.9872274847939542	0.8206591002982655	0.0230764872923147
ROGDI	4.37828557417772	2.20979995482411	-0.0117522300131224	0.7265755594101949	-0.145238221296554	0.0514103205186665	1.87249422584347	0.585822565704806	-0.0417891292840382	1.81956766674216	-0.502792667010947	0.2114618901733169	0.4616900878613549	0.5635577905954849	0.966852190082319	0.0756278145765023	0.617571636604657	0.8335092661954159	0.648492590270263	0.9891236190689252	0.4390608949671147	0.921649159079294	0.9723321904684958	0.8500134670644399
ROCK1	6.59550190954154	7.585170223589929	-0.365939204551984	-0.0914147459375162	-0.0254961581852253	0.165002117130661	-0.892661027456447	4.45497940473506	-2.70590073766036	-0.475956091833842	-0.183656037637266	1.41667460689654	-0.483634590925843	0.0002183352434894	0.0096132250424704	0.636468143902576	0.8551195283945251	0.163626099019242	0.633417311291062	0.1467772375964248	0.860013657124943	0.9750501511813542	0.724283978405091	0.8445555678445176
CBFB	4.904989974030481	6.71798933893411	-0.0242730640190637	-0.262593370655331	-0.0521428891630375	0.0431752278175621	-1.5224353348638302	2.83418331608738	-0.1242767370025069	-0.9300122868010868	-0.253435167271042	0.252252277790421	-0.5911699396317739	0.0092917162369213	0.901651013077983	0.357401862530515	0.801090196285971	0.8020124646643059	0.5598018333419661	0.9669448816236956	0.712374687882318	0.9662306177409188	0.9675786683668745	0.8049371295227635
PDK3	3.3197311573481603	0.624061651199183	-0.156121852124078	0.385777598963172	0.16226620625088	-0.203076780851785	2.51570887416938	0.192992323403675	-0.6710543978712751	1.2019315122793102	0.702233968583194	-1.03372006906035	0.7239288563557801	0.848390456578852	0.5056407987347391	0.2357819462426319	0.486182991764729	0.306911791907985	0.47521885426307	0.7694036623531378	0.6241753221152294	0.8839407288746903	0.8085468945386766	0.7550765134614498
HYAL2	3.3386616031767598	0.574913380757326	-0.0862356561837614	0.376086181282279	-0.0795871960337799	-0.0848291834553415	3.0366409334059195	0.181181981327143	-0.3827757474653611	1.16661278565616	-0.33501521743201	-0.4329155760752179	0.8907080910412991	0.8573862451226121	0.703740440937479	0.249760371388466	0.739209017803923	0.6672133488514499	0.3797234307449079	0.8811482331128064	0.6343463873080805	0.954077877372053	0.932719622884422	0.6886775013521994
HDAC4	2.5216990793747995	1.39688596833808	-0.017131876278914	0.3139984439787769	0.2633281236719839	-0.0300532170900985	0.8370986946381809	0.402124453740237	-0.0596129877312675	0.7387537502313609	0.853256681031206	-0.117689408427599	0.222441829978608	0.6901966487600211	0.9527648342862548	0.463897802510746	0.39809650241819	0.906837511258771	0.825330957556044	0.9844685387548954	0.7743883294813871	0.8602274349846346	0.9838478373351496	0.9357211913638722
RASSF1	4.34185092372628	2.44358849724075	-0.378237822423832	0.291947781304018	-0.272286825727801	0.163703007006723	1.8707612689974904	0.956804175986088	-1.99335483950003	1.0958414261745302	-1.41773956799293	1.01641043230205	0.6811731312433571	0.3464669888425389	0.052321758983888	0.279060663869526	0.163180877119191	0.3149508420775839	0.501051937354619	0.2913217793692213	0.6597019463796898	0.7481346545651771	0.8131491751610508	0.7702437385155011
IFI35	5.6288733412286405	4.82256937254873	0.174768404550875	0.289140689302283	-0.259268867732145	0.321066425959473	0.6738664690080239	2.10295239087566	0.9759717977912048	1.13137824178464	-1.38629943515331	2.06835809532758	0.271350880803797	0.0478376251115611	0.334345532921354	0.264083666947155	0.172588470613729	0.0445138213341929	0.788672175586572	0.6506383210909045	0.647630661834497	0.756506919866655	0.530049289154263	0.9188479303823304
HEATR6	3.0229772645962103	0.7751287596023759	-0.770548856391293	0.0865872318640397	-0.148118383744697	0.0807541760417085	2.48129879653981	0.220541119139182	-2.72647310268391	0.221991666032786	-0.530793134472098	0.348007660267737	0.656761970498239	0.826765627975904	0.0091004835625098	0.825330246974814	0.59817218651545	0.72947851329554	0.515744702212058	0.143225279239768	0.9420378894995644	0.9165237341475	0.9470216139387504	0.7786407096987739
COASY	4.23328247451541	2.46024031273261	0.28299168652349	0.278252874068042	-0.0954663037137334	0.0490786612483873	1.58414492440329	1.13086950125729	1.6524908032078502	1.05630211983126	-0.504710353243461	0.308778869190478	0.6742703893401509	0.264101206171213	0.1053960602437009	0.29646825399169	0.616225022814066	0.758914795089975	0.503588703399764	0.3897933506374774	0.6731859230231833	0.9215034659298126	0.9558006559582988	0.772522402320354
PLEKHH3	0.396296477477191	9.043764149440369	-0.4479033148309079	1.28313418568553	0.2540138041458539	0.3237189783982769	-10.2118040581335	2.21420942625795	-1.17771853774664	2.2603403364768098	0.625169521532131	0.959998927030777	-2.27428181160389	0.0350250205327423	0.245557738090619	0.028690700460891	0.535021751512269	0.3421862691823401	0.0303915462109548	0.5660050991865293	0.3391645409753495	0.9015764855528842	0.8265464346856317	0.2689599255754731
MEF2A	5.52558871224295	5.64192289844275	-0.3839700405449179	0.141611881979208	-0.164757792995459	-0.0088443933953911	-0.0612152297094856	2.58358004754648	-2.32807519659681	0.614851766267509	-0.995396211981682	-0.0632215502494872	-0.0259763996910111	0.0155323814808937	0.0245197632971485	0.5418280476730589	0.324950852909851	0.949876590710544	0.979463235984488	0.2164249103321429	0.8144360742086616	0.8364388918907534	0.994690851578586	0.9925360176571808
OTUD5	3.96186805336408	3.20007459556644	-0.212702122600095	0.165868161315952	0.256582535368476	-0.135033986921123	0.7594565470209041	1.47672696815734	-1.20997271713318	0.6480854480558921	1.39445806144086	-0.872387037325316	0.325040555762984	0.147926550034925	0.234270132037325	0.520234411840381	0.170086312673737	0.38763710672714	0.746922464884063	0.5553056045772219	0.8050654543111393	0.7525241835473149	0.8482645508877591	0.9007948564520124
TFE3	4.03124138630827	1.9857498289742896	-0.42608254271196	0.5610933113506321	0.24018789407896	0.183429594103834	1.72501318346434	0.732499603260379	-2.06221108847731	1.82459307044808	1.084524484872	0.990535779791916	0.592432518632183	0.4676620307673479	0.0449895292009949	0.0747057107827868	0.283908686395309	0.32720879617359	0.556526371675006	0.2742071982921488	0.4380138440525841	0.8174653226667681	0.8200505972467134	0.8025313183093749
TBC1D25	2.58688966738818	-0.472369360054227	-0.17807675478966	-0.4729195722534129	-0.320349549204404	0.0030485845835035	3.72943156554098	-0.17535061413917	-0.833969615759687	-1.54895723038758	-1.4547537756301998	0.016494781443596	1.28700456042696	0.861869651306348	0.408887701829527	0.128409018851384	0.152720043608251	0.986912846783371	0.206975607683611	0.7053902371700387	0.5185242157019845	0.7415024953264151	0.99834136425201	0.5318322924047091
ACSL4	5.55154639091342	4.51398052556765	-0.567138700750327	-0.543393533021761	-0.0933913894366109	0.139125288684587	1.7086994676751	1.5808962220783502	-2.3615766295211498	-1.50560053203835	-0.360732901481779	0.6367574446000639	0.5519658686887939	0.12090592276649	0.0225860054038434	0.139157449731346	0.7199870515686241	0.5275089556319129	0.5837027585434329	0.2088320778646573	0.5311841115921685	0.9520463588440172	0.8978762743815837	0.8194679125005737
INPP5A	1.38952221788098	6.176705076242159	0.0861670627353871	0.85535921047637	1.02094131743833	-0.339363864400333	-6.08166173111139	1.5378762640912802	0.26159618349535	1.6981873160892098	2.77123094306878	-1.10186080514511	-1.39416121517098	0.131081426844691	0.794826452669538	0.0963780625212178	0.0080908390868945	0.2763807828353989	0.170114987835425	0.9243619666105496	0.4692469665136246	0.512456374717258	0.7959536081914177	0.484280523992092
GPKOW	3.30155335092749	5.70681581286265	-0.0684001431530201	0.0389304740568123	-0.202258648189988	0.24612523812545	-2.50967276366721	2.8981172100947004	-0.39565354729859	0.14650189490655	-1.06327618649013	1.53609909135049	-1.17019593939851	0.0057819521996759	0.694230229518324	0.884179549535782	0.2933294454014	0.131516121646029	0.2480823968239899	0.8763525967527822	0.959770195399281	0.8209678938812651	0.686236487642903	0.5759259766480512
GRIPAP1	4.538323088059321	5.636295309826861	-0.251205573436538	0.649422623399358	0.0889723708260892	0.1997582873021089	-1.59820393757549	3.1478328414189	-1.65677899782357	2.83674312272616	0.5412254537281679	1.4484303194488302	-0.8224104121785379	0.0029176792921165	0.104521375242629	0.0068091441083774	0.59102169909286	0.1544292254388229	0.4151800244330779	0.3883899041911954	0.2385114014730711	0.9150099941343448	0.717239120784171	0.7179014595890805
FTSJ1	4.03250091798261	2.1864600844714	-0.0648214585886991	0.0425171324853359	-0.149030897766678	-0.152051487084869	2.11498416495662	0.8480346717729741	-0.322027947752506	0.142199225550281	-0.692411996627065	-0.8278689454674559	0.7619997667085459	0.401547504058156	0.7497381978930459	0.8875603371448991	0.492292749608609	0.4121528853114439	0.450613666168537	0.9039040968794364	0.9612119498908273	0.8854732486939164	0.860650077029475	0.7401130881321393
PRR11	1.24499538165949	5.07538298750782	0.223385521172406	0.675891598908415	0.26734453004627	-0.0643355602655233	-4.7546571438627	1.44765312827533	0.7418208841255071	1.46720021038999	0.799511633062498	-0.232794424260257	-1.24287020959902	0.160488029627465	0.466980618834704	0.1493621111149159	0.428433685274705	0.8170131675801121	0.2253414033050539	0.7456634051361875	0.5433087244103253	0.8705688187235938	0.96979413085564	0.5520404111112521
ATP11A	4.03856179274401	1.13935874245872	-0.1052612919659069	-0.378310581053761	0.0868885048286776	-0.319344004569173	3.63531699250702	0.399900082148609	-0.4912433287882879	-1.2183147414876798	0.383954278360836	-1.6592347750085903	1.1871220506032	0.691964134092496	0.625686842934573	0.2294563801985469	0.7028305288995601	0.1040599106970519	0.2441343326091139	0.8429798185410264	0.6181839788894956	0.9481587643862832	0.6491853185105021	0.5722051965083881
POLR1A	2.53881431076683	1.5760746204228002	0.310919435455933	0.380542362613163	-0.337545173344268	0.128036921780029	0.5577955443174761	0.455192583068178	1.2413319833245602	1.07813521170011	-1.3185766967338202	0.5950198480726511	0.149959789985121	0.6525433046127479	0.2209234385737989	0.286818391278461	0.1940086146993989	0.554848229862447	0.881882904682221	0.5426756233779457	0.6651028099033882	0.7688896651430683	0.9025912638737176	0.9593836447206324
LAPTM4A	7.61919800629992	2.06867390231321	0.247167254071853	-0.2619061156374019	-0.117017876500977	-0.185923477578436	6.20442608190436	0.881343625551288	1.31827166776179	-0.9747091449467392	-0.60061960214959	-1.11321828459202	2.44039671052308	0.387101504805638	0.194114938364809	0.3349523788318619	0.551107194617675	0.271579657270903	0.0223668995739249	0.5110679692171182	0.6987695561152396	0.904301447415743	0.7924809527008956	0.2522566125961133
TTC7A	5.05827554931697	-1.10279137456064	-0.7434191538240521	0.353932403373341	-0.011273106736871	0.126275292327899	6.540062547755059	-0.3518088651035189	-3.3498386345486804	1.0952018553227	-0.0489355129520016	0.6489855992116221	1.95762974438954	0.726623755908487	0.0016438669058392	0.2792554792478079	0.9611872419724408	0.519646325283078	0.0564922799683048	0.0735105598452541	0.6598425304558678	0.9931901501728329	0.8959510294842867	0.325022425365484
IP6K2	3.9300532816122495	1.05223370671525	-0.218355266971066	0.238919093498525	-0.137401766611263	-0.106563773209508	3.1349691761804404	0.499308279640087	-1.39413298765701	1.01379073629089	-0.8122536171353629	-0.7376660047625491	1.38743645561334	0.619994694967152	0.170123456620897	0.31610271769407	0.42092236197101	0.464546818691115	0.1721417854570109	0.4839658387253492	0.6866873079611395	0.8677788791179044	0.8750567790266498	0.4866086609622287
STON1-GTF2A1L	-0.2549360199907989	10.6824513488556	0.333980377674392	1.5370603557476	0.432455282167553	0.143819935286948	-13.1993093198154	2.1273678284281297	0.7162022185820749	2.05638022588972	0.816632138383802	0.325847763735183	-2.37609480981557	0.038904170207061	0.4775669606458649	0.0455725622895682	0.418440994055257	0.7460499920760991	0.021813975986179	0.752842435748335	0.3785492003229231	0.8667251001363355	0.95202369520367	0.2502083119825762
SRBD1	3.25950313231893	3.8588924158610696	0.201507623899711	-0.398535941555701	-0.183810378451336	-0.248806462750371	-0.376742222470164	1.34005437908646	0.988447164552156	-1.39017304188514	-0.8805249375171159	-1.41083897058915	-0.1214909383278119	0.1925268996681239	0.328279107117896	0.171525341728348	0.3833336625956189	0.165317674277313	0.904269211201043	0.6450434321022557	0.5650882964855541	0.8581831449547482	0.7257547565917736	0.9676399366616144
KIF2A	3.82108557025405	3.89462434305379	0.103851483274974	0.0334166459427879	-0.0635822470119814	-0.254373272710198	-0.1229555035050559	1.26814073787925	0.487896826479642	0.114797372302681	-0.3010667676910999	-1.40452546853227	-0.0372442816499767	0.216209529735226	0.628026891309634	0.909133445081665	0.764783496646448	0.167197495036643	0.970574933591955	0.8435369016101238	0.9690139628288512	0.9590747237678252	0.7257547565917736	0.9898101428429152
RASGRP2	4.528024834396691	-0.2341814496905769	-1.09183631068012	0.524674734240094	-0.411660218944547	-0.173234848715492	5.47374179629277	-0.0649442273148087	-3.84779299139946	1.2921340168447	-1.42740513066675	-0.701204799032311	1.41737554429117	0.948506063871852	0.0003732551771741	0.202907183314167	0.160366061974471	0.486785699953675	0.1632602138762489	0.0441318922311206	0.5927149961306297	0.7474587687604123	0.8829756483870141	0.4756986802642401
PSME4	4.451357877312731	3.91161191381752	-0.135507219050952	-0.356409479770348	-0.114143194502874	-0.0670564804927875	0.911932918290987	1.7994424657614498	-0.770323473431025	-1.40563865756406	-0.62102974857877	-0.4373730123675039	0.3876291657605539	0.0829851987686627	0.445137454111544	0.166735198023302	0.537713387275116	0.663952513528255	0.701221736545399	0.7311984068445815	0.5606695946120792	0.9025731595844684	0.932719622884422	0.878315663665497
IFT80	1.0221339913893002	3.34301690902061	-0.0605084470365443	-0.1972923208722169	0.0155299146639082	-0.0402091528375111	-2.37993724746735	1.05622428765529	-0.225487044889015	-0.481041779411032	0.0528862306396511	-0.164801030992272	-0.69163557479461	0.3011262762713519	0.8240876963442859	0.632840867161051	0.9580724984315908	0.8698518811774771	0.4955052752000989	0.9370442203300504	0.8588330874009306	0.9927022382460396	0.9786449379011684	0.7659438198809302
SIRT2	5.1459408126607	5.60493332411914	-0.228125053758515	0.0690195903951076	-0.0877058743818733	0.137903643098289	-0.431422679962972	3.90316974760994	-1.8680930165755	0.390370673000085	-0.6884135340157479	1.29311797834577	-0.276978121143751	0.000428524796377	0.0685619619098156	0.698104626251947	0.4947358287063499	0.202576133508031	0.7834527522086809	0.3284741237009996	0.8873878322221533	0.8862910666051091	0.7514225823543972	0.9167614141738998
ERLEC1	5.6148000051368605	5.40483636999622	0.1548623564490369	-0.104495117925431	-0.332943201425723	0.114210339350303	0.249836257223115	3.02317451962897	1.28519134368254	-0.6117417260222479	-2.6853300981698	1.10082118066864	0.129856930001171	0.0051653969727637	0.205484722163611	0.543929194824173	0.0102268867648642	0.277001105183345	0.897537418144246	0.5251042182472458	0.8155121258004366	0.5229342084747706	0.7959536081914177	0.9645399599930656
PPP2R5B	2.54156299211383	-0.302546632786861	-0.494180484092275	1.02992895469539	0.0330562071407539	0.164978764858623	2.363751349699009	-0.1033840508757309	-2.20287824386394	3.17518793034218	0.1421980727861939	0.850824428730985	0.7532638985191559	0.9181862034415958	0.0362436770642339	0.0027123507083785	0.8875647418813659	0.399439210364462	0.4558476359250329	0.254089037030214	0.1775974828425981	0.9792538490672572	0.8561161589893539	0.7430376079479858
PYGM	0.141384096660657	15.9480946718914	0.6383106384141121	2.3203026671417795	0.8300551511150551	0.683001805488369	-19.5237533860887	2.6349292653332	1.25242861019651	2.9970957437713395	1.4865747876418602	1.46420302926082	-2.94115317289498	0.0156261536899293	0.216884514835678	0.0044339701182656	0.1441252938802029	0.1501112118271959	0.0075059041465395	0.5386713230714597	0.2003591874891227	0.7365659640345414	0.7133991414351549	0.1910535185495694
MAST4	1.54261104973854	1.21743814590559	0.11551897267078	-0.059536780280305	-0.47221138584081	0.2345962149084119	0.634119858028177	0.2912025907095039	0.38255108224515	-0.130009943221667	-1.39833714662647	0.8671108631215021	0.14047224484526	0.7731893788911758	0.70387497003855	0.89715308372777	0.16890866305764	0.3905594329783329	0.8893296312688019	0.8812034536875589	0.9643327723514388	0.7521346507496582	0.8507172386880042	0.96153258064882
ADGRF5	0.66510837866797	3.89203019223391	0.489743198509928	1.01172022359484	-0.8303820193847801	-0.205031566760635	-3.9098568215414304	0.4449239343917849	1.02208272239491	1.3512950976516798	-1.51244794801713	-0.456161134757077	-0.4158684411733139	0.661282741592884	0.312422695684195	0.18372603378543	0.137674356795456	0.650546267145484	0.681896382976595	0.6323283165559547	0.5784719514093905	0.7297552644267168	0.929076722781916	0.8680844497558032
NUP133	3.12982044011823	3.2621088245406904	-0.0154264989183493	0.0687993605901916	-0.28956277643476	-0.194345965934603	0.0440390096462546	1.07359714465873	-0.0663277606024132	0.209951194665463	-1.21905395874305	-0.9707478324235072	0.0134457084541552	0.292383752325903	0.947411555053359	0.8346684732971129	0.2292021002751569	0.336948058250467	0.989368225344364	0.9819440530062428	0.9444998411453552	0.7897202980455017	0.8228857455126417	0.99589343471806
NUCKS1	6.49067174736418	5.4221431620852005	0.331987930935943	-0.202287315045423	0.1391684776077349	-0.0303011411896635	1.12626204468876	3.12692993422293	2.4086069600268103	-1.01764798687026	0.960168766985287	-0.249059609755618	0.5987931484961371	0.0048719758946105	0.0201718928369893	0.314348847106588	0.342110299994763	0.804462717772145	0.5551287480871271	0.2010249908823108	0.6866873079611395	0.8451439556437481	0.9675786683668745	0.8021005648171237
VPS35	6.5166687144255695	4.769974971186571	-0.0172946893483966	-0.0438045112713875	0.0829778045168008	-0.195638615636416	1.9824159000986896	4.28096588736812	-0.183870483728552	-0.321808820510682	0.8442920889443299	-2.33684891283406	1.6382974921809	0.0001769207751916	0.855003548407729	0.7490877584248179	0.402980737086172	0.0239616722133506	0.111601606477083	0.9491789559514884	0.9085616446654974	0.8608686402921324	0.4441804763795348	0.4059427201683648
DNAJA2	5.860950406646071	2.7699344630730702	-0.0891680301706254	-0.0779170848054513	0.0799216750378835	0.224382412024635	3.1352416081689705	1.6893456566378102	-0.7486602689224571	-0.462683521609821	0.6536756739259699	2.20374771211032	1.77616342069246	0.1036543670265819	0.45800383736819	0.645880936262912	0.516684489045384	0.0328368228112979	0.0877270622182736	0.7394017086299355	0.8651657857499887	0.8936024056577296	0.4869743846617011	0.3728374026764636
BCL3	4.16863111847484	7.3422696033187105	-0.5829769182966861	0.416752817624092	0.4223012813026879	-0.1866413667145589	-3.49373236874388	1.30695686924033	-1.30971430357481	0.644557193171689	0.8983845512620109	-0.473458890679611	-0.5759798146436059	0.200248690309149	0.197111604406426	0.522487041564616	0.373777004870664	0.6381784329838239	0.568499705768716	0.5153291849513921	0.8065681371330334	0.8548896875979929	0.9277932673125358	0.8092550170311206
KCNAB2	6.17110675078539	5.3351535151037	-0.059096719340495	-0.5969631122551221	-0.0649433743339788	0.158380317546132	1.09419225711255	2.10407381162178	-0.316763710675646	-2.3067365704098	-0.346209552885673	1.00827021279346	0.3995638461272759	0.0465802717792871	0.7529063279949699	0.0258752148528272	0.7308310900352809	0.318830602462187	0.6930473370202869	0.905302490550765	0.3324876190324196	0.9530181306279092	0.8152898628429366	0.8735758685313186
CLEC2D	2.62205659885376	-2.07935902294323	0.23805457676632	0.154980025891139	0.126816450917488	-0.507383183113329	5.09550453787422	-0.392017759278397	0.701769469542308	0.311504549134936	0.33758561795677	-1.66894343939031	0.8941343686959079	0.6983128098797851	0.486507242222017	0.7568965288688101	0.737266209452077	0.1022221744782709	0.3794915591366721	0.7587762508080084	0.912038853032395	0.954077877372053	0.6481293190637979	0.6884664639005791
FUNDC1	3.66041649779945	3.06432146783623	0.481097502938937	0.0108183159721966	-0.402983347838037	-0.1674915906574759	0.6990400785454829	1.48409615225266	2.80151427050794	0.0428243114100091	-2.19764057809904	-1.085920230465	0.312155654966234	0.1492293668411549	0.0075994355984206	0.966031325177742	0.0332009886381548	0.283299892516364	0.7572280656713821	0.1349937746384538	0.9877706429581634	0.58847677297918	0.7986576523252171	0.9049828348579194
RORA	2.02154387664576	0.524974553506963	0.276663728183625	-0.433415816009975	-0.44440955073181	-0.671798171993354	2.3163561632901297	0.130764810397131	0.8475617560515991	-0.8394276862115408	-1.20478059621725	-2.13669899263836	0.5323001589985179	0.8965442065967071	0.401167626049299	0.4056668818974579	0.234586090475536	0.0380946162801646	0.5971367405159069	0.6999025058695165	0.7422999207903447	0.7950426104655637	0.5131052504360433	0.8265884718849023
DRD4	-0.202854128590591	10.0183876987859	-0.0701933802585604	0.391221797871617	0.629711486262533	0.390459186312391	-11.9310835932819	2.23366028869186	-0.168496930833393	0.609885996356454	1.3802999232266102	1.02781924402637	-2.41420746719807	0.0418239859164718	0.8675895178389069	0.5450176690374849	0.174465293270946	0.309621541502199	0.0284292043606652	0.9549317920653596	0.815998926505872	0.7574680381577763	0.809599132592156	0.2639451332231343
TGFBR3	0.39393297947458	1.78618234666176	1.14678717756822	-0.213623656319121	0.288232288546053	-0.249426608275131	-2.08118781744922	0.269158262604607	2.13018795180166	-0.256398241140055	0.478545408439181	-0.4874145999294829	-0.28824050210102	0.7896876303637421	0.0395894575647688	0.7988133723954971	0.6346400873692281	0.6283559038555511	0.775126206153228	0.2627097548421374	0.9310256067107808	0.9268025568035096	0.9266088510024116	0.9134913730224324
KIAA1107	0.21505768574039	3.68104297843976	0.3855759982533849	0.7089671717031559	-0.7449069682911551	-0.279190847665028	-3.9983338392161696	0.8560620742777709	1.0989995540800102	1.35318796896901	-1.99026781318173	-0.875464630527658	-0.854797524072442	0.401308352581583	0.277854345492531	0.182790831581803	0.0526663308133493	0.3859703064734489	0.401617107533534	0.5995863907907877	0.5766721088312651	0.6327151084138679	0.8473558737041021	0.7081206032510985
PLA2G10	-0.206654584848232	10.603725533302	1.27601438528749	0.697614317355464	0.7625229872498142	0.163727855235015	-13.1504213745668	2.11134674631669	2.8121081620738595	0.978497024314933	1.49589097503458	0.3840599832215099	-2.37337534937609	0.0571700146340669	0.009105172658315	0.333073491052305	0.142010678567499	0.702806567872817	0.0337924637815777	0.143225279239768	0.697811451680212	0.7345744376201461	0.940553971637302	0.2786590555449793
HES2	0.608134848841816	5.75854548567034	1.50005421353306	-0.967859246083394	0.8924659869350171	-0.107255233857065	-5.622735907939579	0.724891325007916	2.341514553596	-0.944973038992456	1.18794306997826	-0.175124584680254	-0.6460227803354139	0.4795523299003329	0.0236945084317172	0.349781596834206	0.2410881751458349	0.86177089035551	0.5270640792373571	0.2134932304898759	0.7085844568495201	0.7988411118994438	0.9770420524506792	0.7858934735473183
ATP1B3	8.130740874893862	7.9879125377263	0.0581398046489409	-0.592019055431521	0.186139093513803	-0.2535831812570319	0.774813417434514	2.8280084829190404	0.314169950274232	-2.22952085365737	0.9463342355905942	-1.52675401246108	0.254604048009456	0.0084982142501347	0.754899342662227	0.031101480018328	0.3492821119781189	0.134052517509966	0.800767398543516	0.9064731429189892	0.3455033661329876	0.8459672826598921	0.6870986678148916	0.9245139313018425
NEDD4	0.920971852185347	2.25493213326923	-0.0691944765085839	0.699800593863458	0.327251610303693	-0.149342270897391	-2.18831040658331	0.580743710701641	-0.22836149208104	1.6095604133872	1.05095149650789	-0.569487246218624	-0.520766885587974	0.5675420838262231	0.8204027019766171	0.114537760476276	0.2988970314011179	0.571889442223771	0.6077965404106279	0.935313462491352	0.4968661987901379	0.8248588354240151	0.907992427159774	0.8327970735545769
[truncated: 14,076 more rows]
