# Supplementary material for: An integrated cell atlas of the lung in health and disease
Source: Nat Med. 2023 Jun 8;29(6):1563–77. doi: 10.1038/s41591-023-02327-2 (PMC10287567; doi:10.1038/s41591-023-02327-2)
Supplement: Supplementary file 4 — Results of modeling the effects of demographic variables on cell type-specific gene expression. [file 41591_2023_2327_MOESM4_ESM.zip › SuppT_X_covariate_modeling_gene_results/Basal.csv]

	AveExpr	Coef.(Intercept)	Coef.sexfemale	Coef.age	Coef.smoking_status_num	Coef.BMI	Coef.anatomical_region_ccf_score	Coef.nose	t.(Intercept)	t.sexfemale	t.age	t.smoking_status_num	t.BMI	t.anatomical_region_ccf_score	t.nose	P.value.(Intercept)	P.value.sexfemale	P.value.age	P.value.smoking_status_num	P.value.BMI	P.value.anatomical_region_ccf_score	P.value.nose	adj_P.value.sexfemale	adj_P.value.age	adj_P.value.smoking_status_num	adj_P.value.BMI	adj_P.value.anatomical_region_ccf_score	adj_P.value.nose
TSPAN6	5.95882264812495	6.06553968100204	0.114684562579737	-0.0775195200389265	-0.2949023681125	0.0637717730414444	-0.0289156540915623	-0.891776247259917	20.1571565335729	0.913939458673196	-0.365948280626431	-1.78343566964324	0.238801312577218	-0.0786362988734697	-3.39955846606834	6.303637251533162e-13	0.3645015310284749	0.7159511540611879	0.0795344289047116	0.8120539106110309	0.9376856806857858	0.0012110673373073	0.8312044054003845	0.9997486989803018	0.9993329584147342	0.9743486485184624	0.9695948738498352	0.0039726323162224
DPM1	5.90846225965493	6.46531381860024	0.0225162791790574	-0.0857496196877706	0.0628837771077415	0.344414709084073	-1.03879112958591	-0.517417958056395	19.844483287704698	0.19006973920465	-0.411901195761943	0.4011921980061571	1.33759992267813	-2.8477305038122203	-2.18079894671122	1.20269894797912e-13	0.849921535149104	0.6818363727492199	0.6897261853443271	0.186030772590873	0.0060422112259279	0.0330035402297514	0.9775914229241472	0.9997486989803018	0.9997018712702396	0.842961480405993	0.034084674310042	0.0729693016773962
SCYL3	3.08192104692064	3.3043352766481	-0.2163448074325289	-0.287921559737944	-0.334589368162126	-0.4837273694741439	0.118820481266737	-0.0486969794415269	12.1871914976273	-1.6321415106403798	-1.4750761268946897	-2.0138013386751203	-1.68208979928338	0.322534236476201	-0.184523097025456	1.5113806708538599e-10	0.107808736032429	0.1515946532962999	0.0483967090178041	0.0975884778012489	0.749352072204005	0.854237061904042	0.5877526735047067	0.9997486989803018	0.951996941223628	0.7833125701474222	0.866094456423929	0.9078548118328352
C1orf112	1.84350069564312	1.67823217575159	0.125829683079112	-0.235589097608062	0.297622517426147	-0.235038856687522	0.146153610353231	0.59290656815456	3.33153986843438	0.623982186010586	-0.749789765731847	1.2501416892405	-0.522748653736916	0.223285946682891	1.43014772083981	0.0050485103515616	0.535094201480904	0.4566993981055529	0.216203458707862	0.603023431949911	0.824632923878278	0.1585336407355199	0.8998413330797086	0.9997486989803018	0.9997018712702396	0.939371399430523	0.9102396211480798	0.2661209350897087
FGR	-0.138873828689625	-2.37806261539677	0.11950795130844	-0.0225585507881595	0.238035268872981	-0.463227723690208	3.2569003129847403	2.22379996108192	-3.53019307862234	0.425124065767645	-0.0497388720326919	0.670360907942443	-0.807200246237032	3.73720682484093	4.22862655491834	0.0034114742075681	0.6723150101305609	0.960551701126952	0.505206690755011	0.422652982122733	0.0010747451679484	0.0001020139189202	0.9423302200759328	0.9997486989803018	0.9997018712702396	0.9039454328968454	0.0135549532244527	0.0004462522788373
CFH	6.788897443289191	6.646106882468129	0.0219708794853239	-0.399055806618102	-0.091988613277479	-0.800115567953742	0.7417775555225341	-0.264167010100176	20.4132593401812	0.140340088446796	-1.6095442150743002	-0.442278854621696	-2.42844157202574	1.77259039209923	-0.913129073664572	8.02612897971131e-14	0.8888587642035709	0.119620583527324	0.6598335917220239	0.0180785635137348	0.0861704584489567	0.36487770595806	0.9840894118510338	0.9997486989803018	0.9997018712702396	0.6124479057015401	0.2194950312136287	0.506839148881233
FUCA2	4.09710163753368	3.91326416576604	0.1313786337069269	0.0171312440810283	0.176964714389579	-0.0097999195085262	0.403838811421442	-0.0235085982978868	10.3063986820913	0.7818421990697428	0.0649286271202057	0.8512121581443399	-0.0271527453557394	0.8074470514882159	-0.066998668376392	2.6342120973416892e-09	0.4373815706017699	0.948526577858182	0.397959317299285	0.9784251734437672	0.424728762676962	0.9468140840586609	0.8629632393894007	0.9997486989803018	0.9997018712702396	0.9975202304371156	0.6269079330863445	0.9677537305986488
GCLC	5.533966863474361	5.92466476791026	-0.0857750534866776	1.07688753807985	0.0092709228507909	0.51228358223022	-1.1960848847469698	-0.030970482492874	11.4785748632542	-0.4683133113555779	3.52931296443331	0.0413113987662251	1.27839401535009	-1.92817265361693	-0.0801218934637505	1.85852660251386e-09	0.641330051563672	0.0007925514696367	0.96718792516631	0.205974611937516	0.0590631939716179	0.9364064547486052	0.9319027809831456	0.6039901610299605	0.9997018712702396	0.852913796456142	0.1681461828922753	0.961057185970724
NFYA	2.0908498617637	1.8354857982016497	-0.0841469306542959	0.11704783721371	0.085032078822268	0.8378708486608248	-0.046427639311681	0.47617317423614	3.74945977050806	-0.3665755386960589	0.349058741585478	0.3158148841897349	1.77270278426335	-0.0691484649890504	1.0262783275872902	0.0030404664082998	0.7152382505765441	0.729950573836903	0.7532243815109492	0.0812065227091827	0.945674864987916	0.309255964555214	0.95380658681571	0.9997486989803018	0.9997018712702396	0.7595096912432403	0.974103270523346	0.4482170240109158
STPG1	2.8143400444460203	2.89504544088294	0.0750168568579999	-0.0369718855006873	0.262973348811391	0.8568653264958741	-0.7488566286882	0.606542350481954	8.19531737482749	0.3688046353970199	-0.150720575871067	1.09627767071272	2.01749000246847	-1.52343081495683	1.61386568588925	6.30711490391465e-07	0.7135421139955629	0.8836667279243601	0.277199089111686	0.0481237666574584	0.156142378259353	0.111986338191853	0.95380658681571	0.9997486989803018	0.9997018712702396	0.7075275131604979	0.3312982645469321	0.2019593398556839
NIPAL3	4.576532836338861	4.720054087786151	-0.118423475787517	-0.0677658947042715	-0.0133326266985782	0.167939172186549	-0.0844983735950438	-0.0345842683309377	18.469064816068897	-0.8923194808068331	-0.356559836291866	-0.0794188483051358	0.601756829585495	-0.241552688951793	-0.137176738842994	1.5009112638218602e-10	0.375755340450758	0.7277135079719991	0.936955923282708	0.549543748572513	0.8120718600109219	0.891369048597883	0.836530633344048	0.9997486989803018	0.9997018712702396	0.930619422479506	0.9022762763362252	0.932432417380098
LAS1L	4.61288705499551	4.6260702574786	0.0327979235672686	-0.0658616036139367	0.221700005221123	-0.399983963243772	-0.168672089323457	-0.231851695446415	13.4401792138362	0.226308542445709	-0.2699187614068219	1.17948685135799	-1.26823531911364	-0.391338284072359	-0.7920230355519691	1.3246570520601398e-12	0.8217309700283492	0.7882639432598241	0.242762316076048	0.2094804519190619	0.697198236775918	0.431430826809482	0.9728323031772352	0.9997486989803018	0.9997018712702396	0.852913796456142	0.832877372524981	0.5718251764645419
ENPP4	1.70313660405013	2.29287172272147	0.132392618209746	-0.292569620667708	-0.136907820329018	0.573956976597532	-0.0799937131545199	0.0836908948409183	2.693790647008	0.437229927667075	-0.641498012862962	-0.401428387305989	0.8893730127394649	-0.07246896223756	0.120908084060849	0.0137049608000931	0.6635347571014879	0.523576988847154	0.6895490041107939	0.377265929921439	0.9425536045829642	0.9041853137726172	0.939966416853424	0.9997486989803018	0.9997018712702396	0.8965128825009244	0.9720838554457606	0.9405468295648858
SEMA3F	3.80402630251617	4.671355056357879	-0.1074347142330669	-0.187383597680295	-0.184416164990847	-0.338308110582578	-0.850236813067175	-0.0459246995967359	9.15105572347869	-0.6561731502308891	-0.690974566070756	-0.937090155919304	-0.912420853037367	-1.4905580370650802	-0.1252985084134349	7.125282595231041e-09	0.514288943945695	0.4921829599294789	0.3525659976139779	0.365178147664675	0.1412057521668769	0.900693829407894	0.8952856786950383	0.9997486989803018	0.9997018712702396	0.8955273571964584	0.3085005664124111	0.9384267084214656
CFTR	2.59728552839132	2.47122469579063	-0.409429619487141	0.403341457049242	-0.942564551489428	-1.18838455286705	1.57727796468272	-1.5449239060918798	4.44484225755048	-1.7569951727879798	1.11784630923076	-3.3603694160259403	-2.4187513004903503	2.1643031563622	-2.6769110950327004	0.0003266508528447	0.0840823959296953	0.269054604871221	0.0013514939536812	0.0185421392876494	0.0377277686395031	0.0095982091149511	0.546013970590602	0.9997486989803018	0.4063475445204551	0.618150044786987	0.1213875156349526	0.0249593970973316
ANKIB1	4.15530049415062	4.252572397908399	-0.165813086787612	-0.0107664979200914	-0.0746967099474294	0.188604017398434	0.152859431740732	-0.08067420594596	8.72332441102268	-0.8801033401076519	-0.0354383147495047	-0.322904666331763	0.473263149639746	0.250002824747061	-0.201737568189659	4.23759058678332e-08	0.382384823180714	0.971848655827428	0.747895959789743	0.6377062047172379	0.803646924421042	0.840797070800948	0.8409989547430337	0.9997486989803018	0.9997018712702396	0.9452291592353724	0.8972994168468363	0.898246031243999
CYP51A1	1.96219889911272	1.15332426480445	-0.0250602909279223	-0.0528777562298106	0.0734293333402871	0.619190300998168	2.13698334592564	1.14311335027966	1.20213256326487	-0.0911014189620637	-0.127713227562469	0.2362230774758759	1.0578903659912802	1.88358802161984	1.6854196067688605	0.241652318351791	0.927725005211786	0.8987994310077141	0.8140914450030379	0.29431291721896	0.0646785818389688	0.0970287589475884	0.9895949904736848	0.9997486989803018	0.9997018712702396	0.8746951311927927	0.1790204639583092	0.1794676294130851
KRIT1	4.9978152435686	4.893368178699981	0.0493041271855029	0.16488829122314	-0.0063911965732044	0.275967827530116	-0.216796531092253	-0.0060860362475331	18.6119458101464	0.5097655170357721	0.990678373257586	-0.0515513231905095	1.32238848068938	-0.702640197244583	-0.0304140609778862	9.971863154642419e-16	0.612112098562106	0.325714932260441	0.9590574528223108	0.1909700098774539	0.4850979704507859	0.97583561048681	0.9247517115801795	0.9997486989803018	0.9997018712702396	0.844540462930283	0.6785149057561234	0.985960829166153
RAD52	0.9617556813380908	-0.179058422397703	-0.693735922421631	-0.530343590634939	0.0014840567216084	-1.26224443091938	3.40663351008017	1.30926751357923	-0.17348388138285	-1.79348087845181	-0.868465463921905	0.0032384327888881	-1.54265365181146	2.55834292653785	1.55512582162037	0.86404445558263	0.0780337957049566	0.3886443825500949	0.997426903846147	0.128063344211752	0.0147356989238022	0.1255488329484719	0.5396025164951057	0.9997486989803018	0.9997018712702396	0.8075663511571869	0.0625520260885488	0.2214024904488889
BAD	5.94000333410783	5.920153737048321	0.2533502664541089	-0.0516469575188413	-0.0292544662615994	0.536388179405114	-0.240649820609385	0.1924698216186639	25.871563443773898	2.70109384553505	-0.3264004923985349	-0.23934583553582	2.70337001326611	-0.8557352625081409	1.05644424705507	1.54567581171384e-16	0.008997738617669	0.745360859137903	0.811645875828042	0.0088555122284777	0.396428049250396	0.294991148320474	0.2643880807920916	0.9997486989803018	0.9997018712702396	0.5266566703503771	0.6015959436870317	0.4325490041488615
LAP3	5.43802983048687	5.82391715754079	-0.131784226358219	-0.148283639747383	0.289189669945536	-0.306229262234353	-0.307727623435493	-0.0941953853317204	22.802596283106	-0.856554808692687	-0.828667601540502	1.50577567869498	-0.95750086215047	-0.88494628357826	-0.335978530874327	7.58824757742715e-32	0.394989557930743	0.4104713282637439	0.13720285736584	0.342033426773657	0.379604806823943	0.738021447170027	0.8467003218927805	0.9997486989803018	0.9997018712702396	0.8899150079554343	0.5863201564202577	0.824988895186699
CD99	7.05798197027182	7.53389774196682	-0.365809259726722	-0.0137905828130791	-0.143057595960646	0.4838106591741269	-0.517744035746677	0.105474501851509	34.103693292704705	-4.22584520941354	-0.0929069988825132	-1.25356267636547	2.68190087144146	-1.9686878945210904	0.641284373834014	2.5598276892144696e-21	8.302207371124359e-05	0.926286933118628	0.21482926520897	0.0093785664539568	0.0541750653341121	0.523797917875801	0.0408050734135795	0.9997486989803018	0.9997018712702396	0.5306571350637448	0.1579744419658792	0.6562676965079455
HS3ST1	5.80546512335431	5.82782045036711	0.3268706537156099	0.133658381445483	0.133411851972337	-0.0725417271853101	0.580490827642211	-0.2988530115025269	9.79412385881705	1.4967298563581002	0.364028924129093	0.4815632953073	-0.157495192775553	0.81596169841701	-0.610400854397778	1.15666051904918e-09	0.139781344180015	0.7170862981650509	0.6318674312725551	0.875370382818637	0.418192672444815	0.54396114254607	0.632945254870813	0.9997486989803018	0.9997018712702396	0.9809984374450336	0.6208979356290084	0.673111323384628
AOC1	-1.5314316390202	-5.69018436154711	-0.122808727224981	-0.4383654484899539	0.0574176088807807	0.0084243565587765	5.63633626399244	4.351777256118201	-4.30323055635585	-0.234874672434368	-0.4695042876967379	0.0759166206214897	0.0084221549724519	3.4700341823052	5.12238123151624	0.0004425329491547	0.8151262768893058	0.640615575521553	0.939746267880567	0.993307480855049	0.0014528219340831	4.22002143584856e-06	0.971339910653404	0.9997486989803018	0.9997018712702396	0.9987927599759464	0.0152810771159364	3.2991175795715255e-05
WNT16	-1.53527548263385	-5.06712578151912	0.242900124397352	-1.7966422203656	0.0975314811579108	-0.2479597986382279	5.688076126597481	4.6004530477420005	-4.34100292594605	0.4996691799359821	-2.14199383557697	0.139665233438336	-0.262602736260661	3.87461355582995	5.9933638633703605	0.0007764642841313	0.6191922462604339	0.0378234089023267	0.889413471895937	0.793730693917643	0.0006795945325551	2.49413502377103e-07	0.9263542188496292	0.9997486989803018	0.9997018712702396	0.9723948703371804	0.0118352366622544	6.548768420103569e-06
HECW1	-0.991505050986916	-3.58608200384429	-0.411171666784161	0.656639290009671	-0.0414169501816037	-0.7910754470678921	2.37439240567185	2.87739136136675	-2.67633595997192	-0.924158408006894	0.7075472228018	-0.0611556285265286	-0.890231115944445	1.69692214669871	3.8711938232145298	0.0140080363339347	0.359303051867451	0.481889934181217	0.9514466283829393	0.3769639913927849	0.0947857862798371	0.0002636635708882	0.8281113965002485	0.9997486989803018	0.9997018712702396	0.8965128825009244	0.2345945409096429	0.001028902240469
MAD1L1	3.70563954555271	4.00010882351612	0.136076167711565	-0.169115267101217	0.2199095333305689	-0.0089568919939175	-0.517922398368454	-0.163246897110811	18.5844745693314	1.08218615342697	-1.12149728325237	1.44210826748207	-0.03372578773994	-1.75901644321801	-0.6636308411242039	3.77822621506187e-08	0.283428910885864	0.329901795239468	0.154304904062768	0.973211260753392	0.125556518458478	0.509559983986688	0.7794798049662719	0.9997486989803018	0.9997018712702396	0.9971297387291584	0.284701751375143	0.6440562560218124
LASP1	4.4866769072995005	4.97356664549649	-0.0752006372249839	0.0123148111999586	-0.051497294840751	-0.0772803696811507	-0.461594003159595	-0.0558682099458562	15.273712810303	-0.519040772574302	0.0534104225945114	-0.283946579185341	-0.2448864850864069	-1.0815169120688	-0.190721704250374	8.321757695985009e-11	0.605668974490587	0.957687333397252	0.77740767100591	0.8073548106766459	0.287391634626394	0.849424021878941	0.9232151378700352	0.9997486989803018	0.9997018712702396	0.9740875636462142	0.4932637532823565	0.9040946274558976
SNX11	2.2281630320556	2.28874701243746	-0.0635136448674044	0.2349702622901189	0.282556116433024	0.153421084955048	-0.201568643426288	-0.0276692789886509	6.59881220679949	-0.347832467476171	0.969052857921606	1.33183658256797	0.394825519816698	-0.420559581000743	-0.0763893576835522	5.08764336290117e-05	0.7291817535493629	0.357695302614575	0.187790499145094	0.6943747370361949	0.6833868818733929	0.9393848178100088	0.9559251470669128	0.9997486989803018	0.9997018712702396	0.9577999072821428	0.8240633428695631	0.9632639734373486
TMEM176A	-0.260180122724688	-2.4935798617438	0.635198709638386	-1.83036613058883	0.7644114863183922	0.345663916355055	4.546378997240089	2.89586198510668	-2.48178310625188	1.7726766800466	-3.14440548155263	1.63410994761449	0.4822659237507629	3.74736150659519	4.21163772333372	0.0203198949571287	0.0814648806847684	0.0025546883061023	0.107543155277315	0.631358827654341	0.0004500039133012	8.59172929927408e-05	0.5430860204315499	0.8292866975162694	0.9997018712702396	0.944890641226768	0.0101895548955369	0.0003840231524543
M6PR	5.91216651832986	6.21304787158557	-0.171803655900526	-0.0083107129196142	0.182320454430172	-0.5158712611596971	-0.0716308320549319	-0.4684265242724749	20.9417359099668	-1.1796710263593202	-0.0371965204815552	0.97647611867303	-1.6650729831169502	-0.1833679566348049	-1.65873682048616	2.11013650363424e-13	0.242758921402195	0.970669289774121	0.332628523295986	0.1009469375289119	0.855879854029275	0.102522192737806	0.7493955733524558	0.9997486989803018	0.9997018712702396	0.7838997967530043	0.9271097897647184	0.1877472293248243
KLHL13	2.13197909823193	2.90898160570242	-0.131373007540854	-0.109518699419458	-0.209515458559369	-0.143443993588366	-1.30223514641499	-0.184368159643636	5.33236518895944	-0.5337402284301179	-0.2955319685889339	-0.7020010188833311	-0.268282673368298	-1.7744224415246002	-0.372012956599476	8.1536443942434e-05	0.5955061070478299	0.7691434794380758	0.485367519620152	0.789372612926715	0.0856469002308072	0.711243970609935	0.9210973910317458	0.9997486989803018	0.9997018712702396	0.9723948703371804	0.2186178375069714	0.8057787259340154
CYP26B1	-0.100793668277136	-1.91653002207899	0.241864822163528	-0.905363456427824	0.0994183385707586	0.1386151336331459	3.08309488510779	3.23253314021556	-1.82992572660339	0.716621679406128	-1.74702768041417	0.264226419295	0.194270243103219	2.41325598632652	4.77928785410049	0.0803909561917626	0.4764571633304989	0.0856129159378274	0.792547614604353	0.8466149906055529	0.0192936278551628	1.15646209082775e-05	0.8782992833050439	0.9997486989803018	0.9997018712702396	0.9797541011175644	0.0757845014588533	7.18447784378925e-05
ICA1	3.6732183463358905	3.45855282284127	0.2460505010446919	0.441884814250216	-0.198006766731003	0.757652064119519	-0.111018508837855	-0.311795769739954	7.3631447236684595	1.0105668325932702	1.30381625194799	-0.6663346767381071	1.5260547152117898	-0.170589589461856	-0.621787082667797	1.75873512618839e-06	0.316198503858455	0.210321827457273	0.50767559096841	0.1321196332072439	0.866526883591038	0.536486635870894	0.8011535612707992	0.9997486989803018	0.9997018712702396	0.8079299634331839	0.9325983005422466	0.6668229101117918
DBNDD1	0.451099943099055	-1.33858191572806	0.165104595754105	0.0015277265193184	0.103930929515149	-0.112548956195935	2.9930280248928898	2.19720880114388	-1.53733546010939	0.575545287264429	0.0033447793302971	0.3127433747561939	-0.17712230502976	2.8167614539527204	3.55673762974017	0.136946940078129	0.5671186893527571	0.997342009763075	0.7555783615308821	0.8600001101341059	0.0068471321839411	0.0007403494045013	0.9112812596380164	0.9997486989803018	0.9997018712702396	0.9809984374450336	0.0368816582042774	0.0025738882651346
ALS2	1.82240087744257	2.34137145302626	0.0579858080414961	0.258477237066933	-0.0212329668713241	-0.106158716681539	-0.8908959469691059	0.240920245051933	3.60719087313337	0.2149622811709129	0.6361734674768349	-0.0682169042923115	-0.1797950730844839	-1.01321281870338	0.431910025310441	0.0023014579457402	0.830534034777787	0.5277013628135491	0.945838372397398	0.85790082729284	0.319397112191655	0.6675224234626079	0.9747471546363152	0.9997486989803018	0.9997018712702396	0.9809984374450336	0.5264859413309575	0.7727963646103273
CASP10	1.7788262494021398	1.95371441746726	-0.24872403810034	-0.971716151327372	0.0933507589252176	0.490550026345055	0.926914632478575	0.47937069874902	2.24414791979542	-0.6888304333488481	-1.7609826880403998	0.216988881196674	0.6509607042164549	0.8046388679913	0.645377455296127	0.0355305556350138	0.493581750250477	0.0838667888730749	0.828941529992731	0.517480749573197	0.42627770655142	0.5212583110889321	0.8870066543557071	0.9997486989803018	0.9997018712702396	0.9198684535412802	0.6280913550820275	0.6542212098170302
CFLAR	5.977510308992491	6.13181294564538	-0.116125867899237	0.1075732293633399	0.03618934373196	0.3802994792439609	0.1116010051253219	0.0150412930264668	12.9639434865604	-0.7120016744451441	0.392633364172974	0.177689738107706	1.08940793980979	0.205735369458578	0.0432274630669425	1.5671066448650402e-11	0.479299879548499	0.695937338239413	0.859575699420789	0.280272824005811	0.837714052300697	0.965660669465164	0.8795095266152433	0.9997486989803018	0.9997018712702396	0.8712114454186146	0.9173273392419788	0.978893212134412
TFPI	3.5587295377385404	3.16726992281434	0.195478619373444	-0.63572086053606	-0.20441347555836	0.911429404269022	2.03519514913464	-0.231935586523795	3.51364427978895	0.668800271484859	-1.37681690301658	-0.58587045559833	1.56926880764862	1.92105955913624	-0.316844027694343	0.0017926830250763	0.506242609440356	0.173547152030984	0.5602043478248979	0.1217886942394209	0.0598073119830971	0.752449319125867	0.8923418011171779	0.9997486989803018	0.9997018712702396	0.801778873423235	0.1695958124987296	0.8349444123898
NDUFAF7	3.19760053970911	3.06475458326292	-0.201144299621805	-0.0327480362493136	-0.0298490305728584	-0.0954913645973593	0.466116250975224	0.0455270960583069	12.7124827284202	-1.55391988978416	-0.1886834808199139	-0.1881713754727639	-0.351495752139913	1.39916230252967	0.178386201054869	2.16274184051762e-07	0.125408112011564	0.8551257864591171	0.8513585636393721	0.7264406835071809	0.1920321226639789	0.859060099928986	0.6140132937038482	0.9997486989803018	0.9997018712702396	0.964928330701438	0.3812236411997974	0.9107770773463718
RBM5	5.10947078419567	4.96508582984133	-0.0964248943810653	0.17710141051928	-0.126087449471456	0.219209051188078	0.104033794184138	0.3001298162822819	10.4074606732358	-0.486351765288141	0.541365895392928	-0.498779171742165	0.519059152856608	0.171793381838019	0.774009637336984	2.0231240411134804e-09	0.6285059430719829	0.5905861630225779	0.6197365755341271	0.605580533802528	0.8643972382818299	0.442010262140271	0.929331197411896	0.9997486989803018	0.9997018712702396	0.939371399430523	0.9315876030090142	0.5817584541110752
MTMR7	-1.49353330378373	-5.43720963105613	0.095245911919011	-0.0597310882665133	0.5756801551806999	-0.245542223128333	4.88944585123665	4.40248499128175	-4.701673977093	0.2076100008722699	-0.0743045527444336	0.928260722564802	-0.274039274295536	3.41926752127483	5.79599668122485	0.0002327453250787	0.8362620363332309	0.941053820619938	0.357093574858367	0.78497477244349	0.0018880655987517	4.18675082638608e-07	0.9754102669736876	0.9997486989803018	0.9997018712702396	0.9717598168306169	0.0175428509143052	8.057204467261586e-06
SLC7A2	2.0445619310410903	2.77307775567496	0.0369363535470804	0.7052998908905109	-0.2577880807718919	-0.118767957523542	-1.18327079288768	-0.0775765278222396	3.04116495973045	0.0940336753238046	1.17694990838096	-0.573181881956621	-0.144164033673188	-0.954031450547314	-0.0934981037305362	0.0073249078577962	0.9253977048601808	0.2454514111066869	0.568621980522937	0.885838576545624	0.347972969251723	0.925845170733432	0.989526960573571	0.9997486989803018	0.9997018712702396	0.9832089020603167	0.555938867055859	0.9543818067196028
ARF5	6.83234593241206	6.95088893755952	-0.0708694157070991	-0.0174080500291812	-0.24322040447644	0.1541299355753949	-0.0348352595162545	0.194038817931246	16.3943080195182	-0.462609720665254	-0.0637745044831649	-1.18162969138255	0.4810398955073239	-0.0738541544189294	0.6507808204599251	2.46297972099181e-13	0.645361544245547	0.9493551729438492	0.242093853778951	0.6322026212322889	0.941376956068436	0.517628527350666	0.9334868930720444	0.9997486989803018	0.9997018712702396	0.944890641226768	0.9715004727595548	0.6512707647572286
SARM1	2.0768648847068603	0.7052950497712691	0.151258946786854	0.31739570322871	0.1860543592240499	-1.05014456133308	2.11770811383544	0.220589107058504	1.7178442184359	0.6439449596521121	1.1721421798795302	0.6633564227282679	-2.11682301188474	4.015579885890451	0.475366179173043	0.0908161181575166	0.5219862299957589	0.2456243694279919	0.509561351007776	0.0382950239127507	0.0001626406692788	0.636196518489932	0.8952856786950383	0.9997486989803018	0.9997018712702396	0.6941511866990031	0.0069632823149746	0.748870477403869
POLDIP2	5.401390410412481	5.405213877498849	0.0378499277101742	-0.2260706200638169	0.327858912326503	-0.5233282283790041	0.250082370662298	0.3547447410728679	20.2010441861576	0.336679790960613	-1.19845199613977	2.2362772270167004	-2.13994143356808	0.750189124332905	1.6326011981552198	2.4988802381272604e-15	0.737539119113708	0.236211429017036	0.0289915558668001	0.0363223044520515	0.45695798911215	0.107941939326778	0.9570685631688954	0.9997486989803018	0.9178551433406116	0.6880310046124926	0.6551306211088114	0.1957955676438593
PLXND1	-0.154461816801699	-1.78489650928936	0.549314068654112	-0.225153598394222	0.277341366277744	-0.619775813529333	2.83150529286277	2.41187243341089	-1.97624005770182	1.75987852302992	-0.454261354421224	0.7599031599708609	-0.935497480258586	2.49998191957218	3.74860321794025	0.060628454131752	0.0836394857741974	0.651227919825787	0.450359424161705	0.353226156528747	0.0161126665253909	0.0004141970087845	0.5454328614226893	0.9997486989803018	0.9997018712702396	0.8919209814100008	0.0667307486600594	0.0015350732122345
AK2	6.4582282893552	6.07879129704878	0.24974010028486	0.0166502194184041	0.1541157427931269	0.1352121298539509	0.399056997129892	-0.0827259479207701	26.043759495159502	2.57682672885819	0.100699392832439	1.2006512271866698	0.661605594565841	1.4021127472849098	-0.431866787911191	6.29224234747188e-17	0.0124738411109117	0.920169694813436	0.234535817968064	0.5106825887347439	0.167548168211852	0.667403944753618	0.2933767592230404	0.9997486989803018	0.9997018712702396	0.9198684535412802	0.3470652468272814	0.7727446625020322
CD38	0.126659086804003	-3.02246060564243	1.65507192129959	-0.950341203529761	-0.4067167157188579	1.14516140774587	4.985247833986191	2.67275642003928	-2.5254591831633704	3.74964603527424	-1.33414755850153	-0.713358236714665	1.32368014154625	3.29641223207556	3.06069686598668	0.0192057877077394	0.0004018652604162	0.187179395137973	0.478420386765708	0.190488901477088	0.0020118245474262	0.0033546119154541	0.089945966675892	0.9997486989803018	0.9997018712702396	0.844540462930283	0.0180839998596372	0.0098723861487135
FKBP4	5.59048246263026	6.05619608661301	-0.006341321796692	-0.2436829928255429	0.579017630685996	-0.1410942008202	-0.190248161866767	-0.4179912879270279	17.615925727767898	-0.0492617835753815	-1.1151784984954198	3.5454496398887905	-0.504814093066396	-0.4706715531599579	-1.4981481325961998	2.1556737774049e-15	0.960876304307302	0.269115630701893	0.0007647524743853	0.615498818768104	0.639692940033005	0.139302589825536	0.9937765602358822	0.9997486989803018	0.3335595375777357	0.941925850129208	0.7947954316675755	0.2405905808107096
KDM1A	4.17929412798005	4.647474442787	-0.114954791507018	0.184518833381851	-0.13116004880363	0.111039070468434	-0.533249676678194	0.451760915058039	13.2425758121103	-0.930935352331157	0.900629020020218	-0.869807182257381	0.415897504442455	-1.2718784161733	1.74162242044007	1.4111226470008399e-12	0.355666199888988	0.3712710911586	0.387892908340351	0.6789410402870389	0.2085127762450959	0.0866365758665267	0.8262743582503371	0.9997486989803018	0.9997018712702396	0.9537884734247768	0.4019356857994042	0.1637172445474865
RBM6	5.12810811504451	5.48686667568782	0.0311353873644283	0.648143989541612	-0.294535721334793	-0.486906605164015	-0.7821238717349359	-0.317830642636125	8.38180652109974	0.0828924683811551	1.3957266080463002	-0.62387533208791	-0.610149780083936	-0.8790884505540691	-0.445327364523374	3.61851577936089e-06	0.934206456532135	0.224264060369682	0.53499868995562	0.544032606179984	0.3999544063820779	0.657749045974537	0.9895949904736848	0.9997486989803018	0.9997018712702396	0.9278981194453332	0.6040575279191447	0.7653753905359552
CAMKK1	1.34090055967267	1.26952752097358	0.223934346400183	-0.16806115070885	-0.105316776730305	-0.276727741824348	0.3054145380955689	0.422429122515857	1.973988395692	0.818843553057282	-0.4071096609826071	-0.3278766077800989	-0.462013401293561	0.356429022792155	0.7534469591107391	0.0638161208435611	0.416125708669519	0.6858409017028431	0.7441329246345171	0.6456897485521012	0.724057765688085	0.454359290193415	0.8553791417368337	0.9997486989803018	0.9997018712702396	0.9469814764053792	0.8498555464733838	0.5931583532241952
RECQL	4.321053876420899	4.42758272124959	-0.0664498145739002	0.0365335808046976	0.151282925554524	-0.153095528129791	-0.2186508672637089	0.213453259771607	13.6550544732943	-0.509782368276724	0.170078587403248	0.9278088293483292	-0.539557168960301	-0.533559989839526	0.8003630609820491	1.7779921147980899e-12	0.6120841596626221	0.8655435766964759	0.35717620470049	0.591448364123033	0.596003391152121	0.426695811896297	0.9247517115801795	0.9997486989803018	0.9997018712702396	0.938307671392269	0.7645788601201473	0.5671938741498967
VPS50	2.69090631148364	3.2346882634179104	-0.165328958790833	0.0256440181818978	0.147945986241624	-0.301144473226936	-0.6525713143456949	-0.8468316245414029	7.80155732783067	-0.781282335271072	0.0876965562304261	0.592021906127688	-0.6509131400171689	-1.14151709043208	-1.90210210387459	1.03928308754565e-05	0.437720916338299	0.931719655047552	0.55598895452359	0.517573667099308	0.2765341900223489	0.0621622173888807	0.8629632393894007	0.9997486989803018	0.9997018712702396	0.9198684535412802	0.4816572214898418	0.1243244347777614
HSPB6	-1.02167831251377	-3.51173548077598	0.248135117083475	-0.544549203334186	0.263154633365428	-0.158847590579562	3.4971974331627598	3.4187079364973	-3.693239970925029	0.683087758161258	-0.8863333269931959	0.5550138787599761	-0.218265939459498	2.96067338507015	5.34973713987544	0.0020644744344857	0.497307216815521	0.379063471021941	0.5810456121520511	0.8279518212193391	0.0056090165143598	1.85600742795174e-06	0.888745446099119	0.9997486989803018	0.9997018712702396	0.9770627977770848	0.0325419286548505	1.8389669432843173e-05
ARHGAP33	0.724418601244601	0.0816879112236326	-0.209745070978917	0.6894517240001521	0.0158723247710318	-0.0869684232156497	0.547801882290135	0.939527938981787	0.123197508182931	-0.670752039402308	1.53810202882833	0.0440471681000095	-0.13273378602299	0.607726344511205	1.5415754578361598	0.904383634850491	0.5050028819196261	0.141972723696879	0.9650103296443828	0.894836685215689	0.555640903469998	0.129787165952416	0.8919866972473496	0.9997486989803018	0.9997018712702396	0.9853747845353372	0.7336732851287797	0.2273257011946609
NDUFAB1	7.50758756171076	7.48650184844741	0.293981433969545	0.110442681860238	-0.0459301118866733	0.367672570453198	-0.45449522112297	0.0796000804707151	27.1936288576399	2.53837457434925	0.55394701311948	-0.295402717292996	1.51544990274128	-1.3486262764285202	0.374746704264258	6.310901081054081e-19	0.0137425075866449	0.5819739974211011	0.7686865707086299	0.134741548822864	0.183707895714123	0.7091886570238629	0.3024294889380609	0.9997486989803018	0.9997018712702396	0.8120881864744076	0.3699854140128292	0.8041975355452003
PDK4	2.26261332230965	3.02195075352355	-0.488641999327706	0.5190345865184071	-0.3098551984212619	-0.0269823359161278	-0.807419134086352	-1.60043584956056	5.00560006309758	-1.5875242510696	1.22105809523976	-0.857177789499206	-0.0420623108330614	-0.969758127259738	-2.25522344994708	0.0015475973396318	0.117699943761702	0.2569525380379049	0.394654808709599	0.9665866744344732	0.3625286235308879	0.027942818617054	0.6052785208496526	0.9997486989803018	0.9997018712702396	0.996182859897614	0.5694938499800675	0.0632086695981697
SLC22A16	-1.3107203515738302	-5.0597817293138	0.0436186476554554	-1.8747589352050305	0.301943592324513	0.456885814973402	6.010084127975639	4.43864090000532	-4.17069321631543	0.0815393558166779	-2.11129676964733	0.40294035244743	0.443110425305191	3.8744040375881	5.28792779885206	0.0006652775043927	0.935284470934264	0.0412878072853772	0.6884316417003709	0.659228466211008	0.0006899422593341	2.90724665828756e-06	0.9895949904736848	0.9997486989803018	0.9997018712702396	0.9502878643220098	0.0118495743571945	2.519292882363757e-05
ZMYND10	0.600669179006731	-1.17826342127419	1.51779043081549	0.0912673065648383	-0.320934934889445	0.6063649145767889	2.96644626096111	1.8572611711500704	-0.960475375275467	4.47275802797407	0.175816446600675	-0.8169053963324692	0.8382655126872541	1.97883876493752	2.31774361038422	0.346129984383747	3.60813509365304e-05	0.8610224938671529	0.417304519496961	0.405194951943742	0.0528210071604202	0.023828913772612	0.0251799721069066	0.9997486989803018	0.9997018712702396	0.9019948599167704	0.1551431826473845	0.0549127285353225
ABCB5	-0.1900342988415369	-1.99732103281332	-0.24015213197767	-0.6180302384723311	0.186422153881992	0.9801371091796032	1.19239357717411	1.56649681006149	-1.43133085600319	-0.498477723194471	-0.608721225054071	0.246046151893583	0.996353846185422	0.850448337751702	1.9864511158192304	0.1671151554568119	0.6200447271300761	0.544935096464027	0.8065128655336659	0.323098867162752	0.39835520301578	0.0514336080012966	0.926967752584638	0.9997486989803018	0.9997018712702396	0.8860882738956478	0.6031651500931778	0.1061528013717612
SLC25A13	3.61558097649544	2.9020760737496203	-0.111850708662872	0.140555667493619	0.156632681860227	-0.0733247231020779	1.18433795040905	1.07601369779731	6.727917824463019	-0.61835862697419	0.484350016547567	0.7034971901299161	-0.191385372697171	2.09991257272304	3.0672513011833704	2.84011259721084e-06	0.538706614626075	0.630302334067824	0.484431186466112	0.84885093998079	0.0429889615587005	0.0033519210832731	0.9009053318985464	0.9997486989803018	0.9997018712702396	0.9804754177700322	0.1335138553913297	0.0098672412541348
ST7	3.31069507626604	3.12551938467974	0.1881461744285	0.0360808854755844	-0.0512909080115379	-0.316851294591949	0.3769753945782179	-0.767964035775629	10.3654645558693	1.33380028167413	0.167311544540964	-0.293604996123705	-1.03416683097466	0.942749364042374	-2.4618258909335498	3.969447814128569e-10	0.187250129828541	0.8680129922247	0.7700446016985699	0.305075743144267	0.351941405406096	0.0166535303517191	0.6970286983370595	0.9997486989803018	0.9997018712702396	0.8798823196677744	0.5601524451560002	0.0403166410087408
CDC27	4.13805682316006	4.2761099178297295	-0.0017205242988823	0.110971641057625	-0.16066374866487	0.4600814989062839	-0.128992397078646	-0.0914510260977626	11.4498257701941	-0.0141137506794752	0.5486529565827899	-1.0725006277452	1.7476871275764998	-0.307963187902728	-0.342288688346313	3.0410930482576702e-09	0.98878857390704	0.5852340446586121	0.287986876737788	0.0856500163738728	0.7591686747579169	0.7332935259555631	0.9978518659953324	0.9997486989803018	0.9997018712702396	0.7627259646122505	0.871379132386609	0.8217660453594726
SLC4A1	-0.119819630716943	-0.9527778380327232	-0.737708352552125	-0.49524397811184	0.0859760498185598	-0.655495421914876	1.07482288482466	1.58808403984958	-0.906714688875999	-2.02293282088405	-0.7007477366235388	0.160790281593707	-0.861066982685582	0.9581455423610408	2.48629019137711	0.3750836213013789	0.0477567969003242	0.4860881723058499	0.872815729684534	0.3926516071585729	0.3417778220103689	0.0156171037230486	0.4564448967528522	0.9997486989803018	0.9997018712702396	0.8999651559798202	0.55003924064948	0.0380894319135304
HCCS	4.53651197401565	4.536426498064469	0.0912699953151884	-0.276102485821992	0.382379509337871	-0.0026375879590484	0.140476610460598	-0.143432258129385	16.6608702963593	0.719837818104552	-1.3907879364181204	2.38749503374138	-0.0096549426387006	0.391187943450857	-0.5465923125803239	1.5362779559060995e-09	0.4744725699291089	0.1768315370139369	0.0200460816404256	0.9923275906676948	0.6990767876076821	0.5868706571892099	0.8774609704243841	0.9997486989803018	0.8586549193378845	0.9987927599759464	0.8341429172093031	0.7085360751348422
DVL2	4.07189549818742	4.36161656493303	-0.117145338644098	-0.349908337753549	0.271192552682829	-0.590623089224906	0.039884211544306	-0.484109454397476	16.982027678341698	-0.942480060680784	-1.8628103234819904	1.72761940461432	-2.2016622415710096	0.115921723438714	-1.89609583809756	1.06352313025004e-11	0.3497089723604	0.0742209631837787	0.0890549012655979	0.0314208597533327	0.9085740182337828	0.0628291729094563	0.8224122534759731	0.9997486989803018	0.9997018712702396	0.6719342861669023	0.9549408089075402	0.1253948106799215
PRSS22	5.24451169246043	5.2195947254532005	-0.0277867079551032	-0.121356115503633	0.246805785317003	-0.0158090177071292	1.09538960736111	0.2005122984256	9.51700286767735	-0.1569464720439599	-0.4092325618576	1.12139714931693	-0.04164485233626	1.79577946459038	0.501687609969202	2.73441911773667e-09	0.875829310225583	0.683794210033274	0.26669069543487	0.966919285491555	0.0775202725959508	0.617686125809442	0.9823086074979356	0.9997486989803018	0.9997018712702396	0.9962833961504496	0.2043778399532585	0.7338874273585337
UPF1	4.07343685760071	4.531295040668559	-0.0748723118598479	0.322230561350956	-0.205216566758475	0.310762583686786	-0.382624404816635	0.0211835316143039	7.84297365202587	-0.390894786621925	1.0354057814638902	-0.905452950373172	0.7454194867260892	-0.556070938497932	0.0483562050161271	5.55875683661842e-08	0.6972864639772149	0.304510061489072	0.36890088149809	0.458886980905519	0.5802921496789251	0.9615913860876	0.9497358278463972	0.9997486989803018	0.9997018712702396	0.9107493398220502	0.7528352264818257	0.9766118782929074
SKAP2	2.81390228799319	4.74211655341402	-0.263258618253883	0.0654000703355273	0.132215646328957	-0.2354778778430949	-2.2210671968295	-3.0041095601833	10.2789941645687	-1.50217556959876	0.2293697468186309	0.6298688419021929	-0.594150936332155	-3.83351559213449	-6.357082499018951	1.48995491104244e-09	0.1384068392857609	0.819359773878291	0.531154818133883	0.5546061501476021	0.0003456940970812	3.00011622490883e-08	0.6317169364043366	0.9997486989803018	0.9997018712702396	0.9322548662778158	0.0093379842543875	3.6653282039547592e-06
SLC25A5	9.60331060348751	10.1220276953558	0.0586495821767004	-0.106329870493285	0.0720238763238737	-0.240067809186953	-0.661649258209838	-0.604972582707197	27.517041769893694	0.425051103673337	-0.43140099191312	0.381779189478757	-0.8225211790201851	-1.58543968623874	-2.3582296550880697	5.977819967483629e-17	0.672372667395664	0.667690549342302	0.703991675480251	0.413973810874871	0.1184919281310249	0.0216219133348521	0.9423302200759328	0.9997486989803018	0.9997018712702396	0.903382183889144	0.2743574840195628	0.0505275563766562
CCDC109B	3.71989929963121	4.60703609389666	0.3310056285355779	-0.51347593446961	0.2146409000319439	0.293495726655777	-1.1936182444109098	0.73540009022449	9.33187906218986	1.75819365760205	-1.704989510647	0.933466581270932	0.725504353532631	-1.8987307478299695	1.96458457960176	1.82030143098512e-08	0.0839018606220587	0.093321477599403	0.3543434418286429	0.470889193348922	0.0636013954376393	0.0542162335668833	0.5455447272730173	0.9997486989803018	0.9997018712702396	0.9110704763351531	0.1770689913407468	0.1110419747560427
POLR2J	6.539446352491879	5.979616037209411	0.3840201972326479	0.1592845466070249	0.0358496103914506	0.423764241130718	-0.0319212599335754	0.185284820246393	15.6595863993594	3.37034497642567	0.752343777018339	0.2329983622478639	1.69080247185724	-0.0886810181459396	0.8294586143531351	3.94591304813065e-10	0.0013642417783647	0.454778614869471	0.8166006058674079	0.0961374216769888	0.9296221487802452	0.4101073724316379	0.1397597128260344	0.9997486989803018	0.9997018712702396	0.7822514808509279	0.965213712897402	0.5511977883564724
DHX33	3.39838149405166	3.5619735122804905	-0.13925059062314	0.400584378418903	0.0535887937171869	0.393713052848861	-0.5574137543914229	0.308409560957404	9.38758215313657	-0.8278891293211329	1.54217338208242	0.263937751216549	1.09656558644978	-1.0891192601071	0.9109390211170052	2.4826358163225604e-07	0.411071659849261	0.131245349512392	0.7927184361819929	0.2770732299307349	0.285261834430215	0.366320072963226	0.853281406960552	0.9997486989803018	0.9997018712702396	0.870280717289261	0.4910171639916946	0.5082694047026377
MEOX1	-0.415088313059512	-3.2438493312245296	0.238556547144157	-0.4919656644820629	0.900093898516001	0.3555728207872129	3.25348352017837	5.327564255075941	-3.25447954809098	0.68092781051583	-0.863984274599216	2.1013107532682698	0.4909822611941509	2.5966170904901698	8.778886110847651	0.0042605828951504	0.498628029933894	0.39092894609181	0.0399782875577867	0.6252014061972729	0.0130787439855396	3.86593584635256e-12	0.8893573381066626	0.9997486989803018	0.9464926370398832	0.9442802776114424	0.0573918641964487	5.781230919945514e-09
THSD7A	1.9489686311972296	-1.67437979560616	0.336712664281089	0.4076991347131789	-0.674936778861963	-0.0821000326387021	5.06213007703	0.102068540511161	-1.57771178214216	0.8229288452066259	0.5561737292300539	-1.24313738555253	-0.0998323676520064	3.9981162579240097	0.116191294074079	0.128466816807818	0.4138686861372629	0.580241053409973	0.218696917874008	0.920806818865885	0.0002083158741291	0.90788864936139	0.8543997145254377	0.9997486989803018	0.9997018712702396	0.990118152373947	0.0077135074241389	0.9426013767929612
LIG3	2.9958616771043096	3.19954896775541	-0.010647924329033	0.271277399564018	-0.0171409916326352	0.29488531009087	-0.580838343889547	-0.198017158752681	9.69458962672803	-0.0529700069618198	1.19178979050478	-0.0716697768486262	0.7165444090050881	-1.281272865768	-0.5031118015449729	4.8775693279993803e-14	0.957926111259239	0.2378857011531449	0.9430954032724308	0.476345801928326	0.20486940101631	0.6166683737109301	0.99288500820929	0.9997486989803018	0.9997018712702396	0.9122041670192044	0.397621746516869	0.7330552505116984
RPAP3	4.24958880209893	4.44000449505162	-0.1088547687498839	0.105348180726048	-0.137995500545844	0.269904482490466	-0.254835208768255	-0.129175515054932	12.9570574157046	-0.7339219967969192	0.4443192494167911	-0.741829697283851	0.858763292528739	-0.569029161180508	-0.419428209790864	7.94439552990871e-11	0.465861764262378	0.6587969806641619	0.46103600017578	0.393784147121716	0.5724260286622429	0.676434326214946	0.8746613723658029	0.9997486989803018	0.9997018712702396	0.8999651559798202	0.7469187495215156	0.7802581143912806
ACSM3	2.72071659331384	2.4049105050337203	-0.327677109651303	0.4926410573668189	-0.320271921586636	-0.674728880674509	0.237983966312053	-0.417835459760894	3.58674720440436	-1.28317013435436	1.11356047401504	-0.9582369837654632	-1.2058669033733	0.29964448434642	-0.7648725257388801	0.0015905373133252	0.2044531684562039	0.269867739959534	0.3417716939036839	0.232514788013661	0.765555393529615	0.4472797703319079	0.7161939921323118	0.9997486989803018	0.9997018712702396	0.8594117253108462	0.8758492981358934	0.5867324105055655
AC004381.6	1.3211958369292	1.2220914558949498	-0.0040071284932628	-0.0283526204626999	-0.170106017551629	0.410216968165125	-0.533547970234178	0.979566690554307	2.52201203084925	-0.015928705350515	-0.0838280935146245	-0.5758758438954671	0.779725377980593	-0.796809035638775	2.1456569992475703	0.0521669759630685	0.987346349669542	0.936098761965251	0.566839855509643	0.438649620752811	0.460196166209223	0.0376590388729608	0.997639149453742	0.9997486989803018	0.9997018712702396	0.9072923909230732	0.6575218000243153	0.0818552364871581
CIAPIN1	4.31893393497641	4.46998665922873	0.2086127844279399	-0.0253733592309138	0.1870099908109039	-0.0730548345164944	-0.124856373191666	0.0301506650859926	18.3565310931317	1.90331503098245	-0.147590151333939	1.36769802594933	-0.310078149203046	-0.386870607974491	0.13614219250867	7.49027079720446e-14	0.0617767462410095	0.883399969417704	0.176380572134341	0.7575416554122969	0.7011576530474151	0.8921808603092299	0.4997686214268264	0.9997486989803018	0.9997018712702396	0.9694159329556544	0.8356732679153297	0.9330149829684484
SPPL2B	2.5075654151942097	2.7711380591429595	0.0040392212139642	0.134584007422838	-0.186784165131728	0.90176975064677	0.187909675351463	0.436519402345789	3.1741307934967	0.01425684096879	0.306049242039911	-0.5795581317771221	1.51897120445972	0.17182322239301	0.666034440140186	0.0043162354434246	0.98867314831723	0.760594270142739	0.564409327273657	0.133899395872123	0.864251216190667	0.507935278251957	0.9978518659953324	0.9997486989803018	0.9997018712702396	0.8112519093843178	0.9315449061003386	0.6425457997270677
FAM214B	2.4379578481551696	2.74528810659498	-0.032144752953332	0.163158524136945	0.0453237449414611	0.183921802005303	-0.490231739396236	0.195824598971286	5.81230936228798	-0.15047316257614	0.508766682906374	0.1804247386768319	0.3984279609769299	-0.7590809342420842	0.4533696065432109	2.4618621948956892e-05	0.8808975040353749	0.614123090057918	0.857412793945338	0.691683633611609	0.454611042399577	0.652053715979145	0.9830927531700828	0.9997486989803018	0.9997018712702396	0.9570718309519528	0.653081255806039	0.7612868948103602
COPZ2	2.8256369959967595	4.06531745543497	-0.143294039862716	0.485315994505501	0.641627658088306	-0.426478710231617	-2.2258598556435003	0.873267271281621	8.044719418408821	-0.765072249626426	1.6356138692039202	2.95899031485296	-0.996686070649665	-3.36160646882573	2.3098185863756697	3.97762798110607e-08	0.44725542408735	0.107081817904651	0.0044077103794439	0.3228286741840639	0.001517903720018	0.0245561660793218	0.8662108749947048	0.9997486989803018	0.5946560337338136	0.8858088107614882	0.0155523124477927	0.0563900288512318
PRKAR2B	1.49116217140107	-0.9134949746841008	0.3645955887350529	0.187831483196551	-0.104678699887039	0.1242832677313659	3.01432043813483	4.2523424974065	-1.22261748381401	1.33608790727527	0.424582770879157	-0.31786186836338	0.2196822971412469	3.08715742933404	8.74138031499491	0.235981440071493	0.186588730811491	0.6726755626346321	0.7517111430508109	0.82684335306908	0.0039305332475897	1.32208741897695e-11	0.6964850364829963	0.9997486989803018	0.9997018712702396	0.9770627977770848	0.0260575187053637	1.6281895413942013e-08
MSL3	3.878160848868069	3.4613765393688194	0.349382779340253	0.616520902598823	-0.0438363801826542	0.3337018005395319	-0.248979192402159	0.491379841718886	7.303355895587869	1.24019988768835	1.90547640151387	-0.128466409244883	0.565386957684913	-0.3863234144046099	0.941446728622668	3.05905621259816e-05	0.219614368356061	0.13221536829076	0.898195757876914	0.5739166281496779	0.711721036615668	0.350474812214807	0.7310736327708922	0.9997486989803018	0.9997018712702396	0.9354047106115502	0.8419364686736143	0.4919571350002815
CREBBP	4.79578464467174	4.96105511641094	-0.23700193533445	0.0250209556826375	-0.177479189898075	-0.227071769755397	0.0823773435205281	-0.1787027761281789	13.2604581488429	-1.8011648703790302	0.111037381254294	-1.06322799825638	-0.786804993536082	0.1927303261788719	-0.6344207061521279	1.67252712791258e-10	0.0769432574251251	0.911945384810612	0.292066233184786	0.434501896014026	0.847830403217963	0.528172596567988	0.5367221457756977	0.9997486989803018	0.9997018712702396	0.905816934122878	0.9227467010525234	0.6597351877422228
BZRAP1	1.19432580850377	-0.631475843421009	-0.029612713507801	0.234934655796033	-0.235661314690243	0.527815720132241	2.61263172613754	1.6811768612547702	-0.7892209470041591	-0.0882343032794181	0.458131848324418	-0.603932991265396	0.7755312750230999	2.46040270808858	2.5159718473928	0.4414859827790729	0.929988826210525	0.648880900079417	0.5481575351678539	0.440977476180231	0.0205713192527734	0.0148723440919763	0.9895949904736848	0.9997486989803018	0.9997018712702396	0.907610056612148	0.0790966280764121	0.0365026255462621
PON1	-1.39722021827418	-4.04866634611445	0.183849718298837	0.415093144373615	-1.05571830668308	-1.10420694059228	3.32315067612306	3.60122403876617	-3.13286420802754	0.365223123157205	0.456463819957844	-1.46299935358852	-1.10524680317489	2.12005023588623	4.3131523526747	0.0060447554818652	0.716283012052251	0.6498544736220021	0.148934420013621	0.273404910692219	0.0405180825381693	6.5800701414339e-05	0.95380658681571	0.9997486989803018	0.9997018712702396	0.8673573095033756	0.1277540024125169	0.0003049819536884
GCFC2	3.796671824480701	4.01613255641242	0.0121332465541812	-0.0093703052410154	0.0866751222124377	-0.330831803569057	-0.255989088566654	-0.581719397948619	16.0762058349928	0.09602856783471	-0.0513930741272859	0.552275643792051	-1.20984340201936	-0.7532726768354341	-2.2094136266099302	1.9139190233029803e-09	0.9238173691808432	0.959750890693405	0.58274785170375	0.2309666785230429	0.46172553121945	0.0310823308708964	0.989526960573571	0.9997486989803018	0.9997018712702396	0.8591894778888465	0.659044088773015	0.06927921634335
WDR54	2.8625091424226405	4.0309682995354	0.44847975441598	0.46677317875706	-0.261786022884252	2.07729348827996	-2.711547231302029	-0.0422953512547884	4.49759835570059	1.23646497806134	0.850376360572463	-0.62349460351986	2.80137248635104	-2.21571074208495	-0.0555953500858905	0.0002844374394256	0.221113566961148	0.3986450175691179	0.535300993572371	0.0067792795696926	0.0329846062909391	0.9558551159117572	0.7323622130150645	0.9997486989803018	0.9997018712702396	0.4762785136613622	0.1101907958045477	0.9733357347630616
CROT	5.19967856710335	5.870479834987791	-0.218159673317206	-0.147518151958536	-0.133319691507578	0.485146481486992	-0.9362090941010172	-0.0529449489946629	19.5641838503659	-1.7514257031661298	-0.7238953690154352	-0.8464486535278891	1.80381369732574	-2.46116595494509	-0.216668329024417	3.32601937533663e-09	0.085347597886897	0.4727845313643979	0.400751195669447	0.0761999923162379	0.0187107743825111	0.829262161942011	0.5495631389394746	0.9997486989803018	0.9997018712702396	0.7572668424962172	0.0742570006892122	0.8903382878372018
ABCB4	-0.8718516707077428	-2.28314772767865	-0.0511602531480983	-0.702625992516658	-0.0989113322813677	-0.572768477614927	2.3424117013290697	2.6991004469968303	-2.35447474458206	-0.150391560618225	-1.15428037778473	-0.207920305584356	-0.831226920395845	2.09248585870737	4.51069035292793	0.029637003483434	0.8809901060182621	0.252817969183724	0.8360303949460111	0.409162467445793	0.0410506288149117	2.97356952508222e-05	0.9830927531700828	0.9997486989803018	0.9997018712702396	0.9019948599167704	0.1291802141693959	0.0001571505016438
KMT2E	6.9892129408431	6.59869724823581	-0.150882096028309	-0.0421613212380764	-0.0141309103546331	0.0991775279503151	0.363600956507904	-0.1358898794384719	23.025991167772	-1.66062589009523	-0.252444866562721	-0.11479165266292	0.50775398550066	1.2760157869310502	-0.7680032754775451	4.0096711595452797e-16	0.10218663724894	0.8015440466494781	0.9090032358273608	0.613492797083027	0.206709891508811	0.445414986607599	0.5781972311427075	0.9997486989803018	0.9997018712702396	0.941925850129208	0.3998928978686934	0.5850560361137269
RHBDD2	5.61600361805539	5.96803589675724	0.417650159732198	0.213201371583885	-0.127604054483894	1.05459981673292	-1.29313410232463	-0.214047085672203	14.2441452099996	3.19259819196315	0.9167872396391792	-0.73053374775681	3.73786389660541	-3.03945584603983	-0.79805038103505	1.46800033612977e-11	0.0022794218431689	0.362868573088992	0.467984968880379	0.0004160502292169	0.0034681660815299	0.427893727204255	0.1654211341343526	0.9997486989803018	0.9997018712702396	0.2615305673555698	0.0242031750276366	0.5683892565667333
SOX8	-1.1797616591322602	-4.199366137714851	0.3359390825688039	-1.37410300530776	0.210057375051281	0.1671424004089869	4.62131675441791	4.05938577954269	-3.8507997203123	0.7686236256769019	-1.87943834356714	0.3629467492782561	0.1950672885522789	3.36135750232785	5.54318591802036	0.0013528755002956	0.445203223046424	0.0655696714302361	0.7179612470161	0.845983373199194	0.0021160113724167	1.00454269864342e-06	0.8646598517649761	0.9997486989803018	0.9997018712702396	0.9796187998505712	0.0184740675950443	1.253343619713864e-05
IBTK	4.40656008407834	4.802498500562731	-0.4536475230082589	-0.143918571719808	0.1787399989293119	-0.512695816877393	0.1154650914161939	0.0971427853195966	16.7298632340908	-4.22596575238473	-0.807935327928634	1.34037976667572	-2.2064310587352995	0.331068205382065	0.428830957651332	2.09288140645443e-14	8.3808662437138e-05	0.422241794072401	0.185185841277971	0.0311448864010465	0.74186649096727	0.66959176446767	0.0408050734135795	0.9997486989803018	0.9997018712702396	0.671554924892113	0.8614852102108139	0.7743784555540595
ZNF195	3.97948778672243	4.34042791035692	-0.1490369017707959	-0.0760031587330068	-0.0513461954756682	0.106479655755618	-0.217671444809439	-0.4252591851556679	19.7579345884386	-1.2646191433757	-0.471434218651457	-0.350748608153065	0.427824287462164	-0.717472646500019	-1.78417154888853	5.694590769407029e-14	0.210788520149641	0.64378975721685	0.7269664587978258	0.670276372053288	0.4808749264987039	0.0794523651324527	0.7206186247310393	0.9997486989803018	0.9997018712702396	0.9522586036686332	0.67475291350334	0.1523831729949642
MYCBP2	5.70935225834014	5.9657013331557405	-0.139459273406489	0.236773984668409	-0.0602320754737589	0.63425709034525	-0.7052364557974959	-0.0858804780879228	12.8940948671861	-1.01151395257342	0.982746156099982	-0.343969286616469	2.11200061830896	-1.51534650745137	-0.3009394427658309	2.4412440803379903e-09	0.316093139084353	0.329689179282475	0.7321448979490949	0.0389371959849402	0.134772630510307	0.764472697378073	0.801080493871204	0.9997486989803018	0.9997018712702396	0.6949730694482478	0.2990883816370349	0.844190115106669
FBXL3	5.045173970704121	5.60276597686567	-0.0559474747906729	-0.2353998241916099	0.0573275854591338	-0.839529545683355	-0.366460286044131	-0.755551185219476	15.012289484417	-0.315348303277334	-0.8437340430463081	0.2497036230475419	-2.15067998912527	-0.7500187720558951	-2.07214508828438	2.6540433566104698e-12	0.753582585202855	0.405650767494027	0.803643471124387	0.0354085597602516	0.4581540733871039	0.0425241568196632	0.9606099676603984	0.9997486989803018	0.9997018712702396	0.6880310046124926	0.6560474045510825	0.0907713853157084
ITGAL	-0.5652122612122329	-2.8580376323768	0.344555880047606	-0.0460797139785394	0.0722686282922355	-0.7484836354499219	3.03318556112078	2.3604214325312	-3.1043924723208702	1.0638276374322602	-0.0785727358249308	0.164601290779388	-1.15054128341881	2.81179363226658	3.92105746846902	0.0062734477956975	0.291970461461539	0.937625677726026	0.869845230821809	0.254555458517688	0.0070120224067625	0.0002282775523152	0.7851304139232345	0.9997486989803018	0.9997018712702396	0.8626266237440786	0.0373451287478963	0.0009044698779848
PDK2	3.9014540391937897	4.23596265772206	0.0734261716476699	0.159500451436951	-0.400723584759747	0.191657552435951	-0.5013662781993801	-1.03001630007712	11.8028627195685	0.4957115237826729	0.65409389371009	-2.11197296249348	0.604152297969285	-1.10485357837417	-3.14028333335664	2.3392273648261903e-10	0.6219255452770129	0.5158459917042271	0.0387979232482648	0.547958519045879	0.274865884569064	0.0026026674985092	0.9277372513140376	0.9997486989803018	0.9392388821176428	0.9295994992219402	0.4798637654507483	0.0078707853168841
ITGA3	5.2023926530828	5.34484708386922	0.0077023476809731	-0.215869852748836	0.177016929261542	0.0617666356277731	0.0158309052725738	0.916529159863204	9.86976732446174	0.0401467525895304	-0.677682182471654	0.7520287236373149	0.147792530580654	0.0249218510407487	2.3717135622570096	1.78690563806058e-09	0.968112564134404	0.500494444227195	0.455021487898254	0.8829956699352901	0.9802026941848612	0.020864153482606	0.9950020490744522	0.9997486989803018	0.9997018712702396	0.9825490865951734	0.9909230269304904	0.0490304093963227
ZFX	4.22860449246794	3.9678639188809695	0.341140069648193	0.0755422335417668	-0.1293962648627609	-0.314142377789219	0.155274532389265	0.185303948413931	9.92357647747225	2.18556324046649	0.289829333883849	-0.658478683048577	-0.916688351150656	0.313815934928986	0.580507172579225	2.2614902108200893e-09	0.0328234298143579	0.772967978475537	0.5127392900579071	0.3629099769804229	0.754907539662352	0.563727923599702	0.403318120978952	0.9997486989803018	0.9997018712702396	0.8955273571964584	0.8695391863100242	0.6894618418321861
LAMP2	5.818631265935099	6.40151943523881	-0.0789527435800028	0.0245323669767966	0.0976236522179672	-0.242478233418502	-0.687603189265497	-0.261066628257354	29.9631476835482	-0.760015694425645	0.1545914228133389	0.7414790244320071	-1.09360092479473	-2.4229404833123	-1.3044354237815	6.56058482962446e-09	0.4503530138700199	0.8799010537756391	0.46122062759569	0.278366037789864	0.0301222772227971	0.197856655330005	0.8685942605603628	0.9997486989803018	0.9997018712702396	0.8707744135837704	0.1032820170220242	0.3175900433940799
ITGA2B	0.283101977960538	-1.35848265216219	-0.23894057989203	-0.143496834816328	-0.29619086802324	-0.0364811039328649	2.3873194402585	1.19858752306455	-1.8369759012988	-0.7896830693199051	-0.2806995726423029	-0.732924095031855	-0.0590833681504276	2.58739944893321	2.09120649219903	0.0903296155387957	0.4330267677972179	0.780080156883717	0.46654652969983	0.9530795655075088	0.014436003950838	0.0412421868782259	0.8625969847109607	0.9997486989803018	0.9997018712702396	0.993688903585926	0.0617682768679224	0.088439490054123
ASB4	-0.320832361332278	-3.6153792669479	0.183277392235402	0.387322893118131	-0.5343997643319379	-0.465679234186843	4.18167902020731	2.76741552315898	-5.48204924697	0.52353498893478	0.8043815395871361	-1.14589368860169	-0.670502218317688	4.85079004079995	4.85077101316783	0.0329452099512248	0.602672155137202	0.5675904875366651	0.256755750232443	0.505049324169676	0.0422510798814826	8.43092783459078e-05	0.9225510565792292	0.9997486989803018	0.9997018712702396	0.9184627902920562	0.1319463914675894	0.0003778037353274
GDE1	5.67291417372588	5.73502719897042	0.0859052719442839	-0.1034079657905969	0.105658873356449	0.182279991083832	0.2354193753506689	0.2067300873466139	17.9216218387427	0.7812526234380269	-0.5549156845449	0.7618027404368879	0.769593116389438	0.6480259853159219	0.8953483227650799	2.2591734591170506e-15	0.437783815227092	0.580951236803347	0.4491955338324571	0.444519437539408	0.519452061082977	0.374089975513977	0.8629632393894007	0.9997486989803018	0.9997018712702396	0.907931508589398	0.7062766820907395	0.5163808088191879
C19orf60	6.54706485791052	6.40716315436755	0.299815759709547	0.0556175704697493	0.131511372575744	0.234177188531219	-0.151151983601535	0.0390774866042686	29.5162710429879	3.10044798839893	0.348815031169166	1.03967748030774	1.14608899376884	-0.550165370048042	0.21486953198768	8.09189082524468e-18	0.0029424976381566	0.728977849429614	0.302562758968956	0.256165656968516	0.5853233314590051	0.830609294593122	0.1805698219414029	0.9997486989803018	0.9997018712702396	0.8626266237440786	0.7566324629888415	0.8913191282215072
CRLF1	0.951947163927158	0.244475386580765	0.3268782322918239	0.0403125108956309	-0.0746416423413539	0.4318691331552989	0.508941647112877	1.4521302362331	0.3379682564217779	1.01293965078207	0.0866526980234773	-0.199079753011266	0.6402825804793411	0.515198112786548	2.35433305552819	0.7401757878910551	0.315143863021925	0.9313763260456568	0.842873576561	0.524348219560906	0.611454700070039	0.0224046633339318	0.8007101840081337	0.9997486989803018	0.9997018712702396	0.9226657878132462	0.775816989814945	0.0520892872358907
OSBPL7	1.9639978745215905	0.5922872844364839	0.0290347600233291	0.0974496751339918	0.1960764847578699	-0.220983815258556	2.3039157575593503	1.60495574005968	0.828054151593332	0.110586725330248	0.234977807894416	0.6427796028360521	-0.38019662550063	2.53433105663408	2.90503588019737	0.417008507325371	0.912319439942828	0.815018707920129	0.5228274365140549	0.705109188418609	0.0150465970900475	0.0052442537081372	0.9875026783987778	0.9997486989803018	0.9997018712702396	0.9598684753773707	0.0634983988464492	0.0146626196091828
TMEM98	5.78466611690444	6.05053860831017	0.0161768198186239	-0.0368507897963309	-0.1377817799767459	-0.058867465434037	-0.361690257357262	-1.07251802136728	14.9899121879117	0.1196050963191499	-0.149979318476707	-0.7460942702495709	-0.201519551774991	-0.868382523392337	-3.68897571494697	5.05586419685239e-13	0.905206606170309	0.881269882168674	0.458560623406087	0.8409716420582	0.3885454704349	0.0004765067167835	0.9870500661779807	0.9997486989803018	0.9997018712702396	0.9789272279469112	0.5941124721753627	0.0017389131292627
YBX2	-0.148540071633992	-0.297789520316093	0.126733310598307	-1.013049591583	0.0236737562029484	-0.775040486819534	1.2238105961529098	1.91381553551682	-0.313881442070808	0.435057939859249	-2.08717584617643	0.0657830114803565	-1.2579387682046002	1.1679953435676498	3.29004368034912	0.757008372287173	0.6651713171304909	0.0411178552297938	0.947783292438103	0.2134527699427139	0.2473709929681039	0.001655048487554	0.940444397940398	0.9997486989803018	0.9997018712702396	0.8566712860754931	0.4484335534488028	0.0052476291284919
MAP3K14	2.87602415609143	3.26346229240723	-0.203933989964386	0.0036592314611972	-0.0581596814850835	-0.738482838423942	-0.3039636588816889	-0.247708336006234	8.30733130577189	-1.29317736377429	0.0144342728754104	-0.301807518710958	-2.12913740309182	-0.601205558578364	-0.7343346129673209	4.07346900455397e-08	0.200962942961218	0.988534216636052	0.7638316050003392	0.0372626732611839	0.5506223567392671	0.4655971553079009	0.7125080734692736	0.9997486989803018	0.9997018712702396	0.6905236309039746	0.7297480319486799	0.6032765220649966
TMEM132A	3.67573544854544	4.79110332515709	0.1328266777754	-0.0290637227137173	-0.231157685857325	-0.42082979369692	-1.11081323354358	-0.1418750096164369	8.4354827208152	0.6106701146921011	-0.0835649690150078	-0.884185579783187	-0.8548515800392191	-1.5487155546943	-0.302831223053802	1.74532184662557e-08	0.543743475364149	0.933679482243262	0.380108882807127	0.395953826335008	0.1275254798056619	0.7630912461827158	0.9026605859163592	0.9997486989803018	0.9997018712702396	0.8999651559798202	0.2878444290308712	0.8433763569699276
AP2B1	4.750000972233621	5.27232582382671	0.2124803709831139	-0.0429862972856046	0.234104751843105	0.6767395124843749	-0.87476480995416	0.138497487049298	9.98754818414434	1.19614919978977	-0.147597171820022	1.09292685985451	1.76207466527189	-1.41972921174997	0.3635400075387929	1.7654109034698701e-09	0.236462627855342	0.8831407159807959	0.278877696201302	0.0830892126700496	0.16093726049851	0.7174421566485079	0.7434600417264191	0.9997486989803018	0.9997018712702396	0.7622539263971645	0.3383253826485395	0.8102912548736667
ZNF263	3.32610318798267	3.5939123726634703	-0.24993170485488	-0.123333343188634	0.176604323571481	-0.365188448790207	-0.0170180351788978	0.136280241910503	13.7958815607864	-2.05209122239753	-0.6739313997774549	1.19354684017896	-1.3676649256476	-0.0484147606476732	0.557172582096206	1.24771363177252e-09	0.0445585990176555	0.5061551986427539	0.2372243915587439	0.176357204274741	0.961804373874113	0.5796513527599029	0.4460862604994558	0.9997486989803018	0.9997018712702396	0.838277001006712	0.9821165864228858	0.7025751589985136
CX3CL1	5.35715230528292	5.502094921677981	-0.1137535762049	-0.1035282374937019	-0.243582725180863	-0.3726086598782049	0.217380819536147	-1.17380275126076	12.215435803755	-0.643761989755476	-0.3442857006289839	-1.05246616992032	-0.994238101447957	0.406102865909072	-2.9885732526020403	5.48590183934268e-11	0.5222307638944891	0.7318465108949921	0.296796181606215	0.3240326967872439	0.6862862254235039	0.0040192426003119	0.8952856786950383	0.9997486989803018	0.9997018712702396	0.8862515057071998	0.8263220850854888	0.0115825000798528
SPATA20	4.40268239800319	3.60948353703389	0.0933086009253988	0.1788373625490359	0.171643950848099	0.0688540288782037	0.748322888126641	0.0389114976373935	9.00791866637176	0.607114587586314	0.666932465771926	0.8454078328587241	0.206149322446165	1.58456505737189	0.120132976461946	6.141414722612611e-09	0.54609783874364	0.5073625029529559	0.401210513475834	0.8373562139383041	0.118692456616174	0.90477133635144	0.9033157292915848	0.9997486989803018	0.9997018712702396	0.9782965374163916	0.2744294865814315	0.9409046641095642
CACNA1G	-1.50349644668163	-4.88784160099938	-0.592224120300555	-0.4517809888658039	0.241484409035736	-1.0608797617001	5.05928799800823	4.49780146342681	-4.12683992185845	-1.27924363232628	-0.542428091236258	0.371466758384994	-1.172187529717	3.50185069467961	5.91432757466678	0.0006849686507181	0.2059388157858189	0.589707195569772	0.711639231415264	0.245661337212394	0.0013011270227316	2.3094035226101403e-07	0.7168058306670128	0.9997486989803018	0.9997018712702396	0.8598577162147765	0.0146217861395564	6.365094892947238e-06
TNFRSF12A	5.61486961561275	5.088205128811191	0.141534243965191	0.0485786980412245	0.276778314999974	0.889729763474825	1.23077781478167	1.2237240051513	6.112451787258871	0.535737053686351	0.1125312312659719	0.8504658191509259	1.6375845877118895	1.31085679227081	2.20698437751683	3.1406023405746e-06	0.5941634082673499	0.910769634727235	0.398519221954405	0.106673525878607	0.1948869083349489	0.0310318707323788	0.9208744680588228	0.9997486989803018	0.9997018712702396	0.7910652834437873	0.3847385490712392	0.0692035838999874
MAP3K9	2.39725631224844	2.54880977597032	-0.183253546071521	0.3976645900590949	0.2946340373820689	1.58014641412397	-1.12811608695501	0.844680634442793	4.51515334330119	-0.658466884686996	1.01292423289786	0.921322050997278	2.80875098600718	-1.42103339778617	1.58499755150029	0.0005797494035037	0.512746244157621	0.322316098312978	0.360481982092965	0.006662550649277	0.1746988749512789	0.118868481804976	0.8952221731620825	0.9997486989803018	0.9997018712702396	0.4762785136613622	0.3575963674208033	0.2117294755164624
RALA	5.22777887469184	5.12389853595442	0.15733267013404	0.31234619617734	0.113347877468215	0.758024235482886	-0.361979604975909	0.402021485078733	21.009889563886897	1.2423617046261202	1.7281741423901298	0.7136558540035699	2.90932722962406	-1.0855567929016	1.71195701259803	8.69482414191871e-11	0.218889999464001	0.111563867470443	0.478125591017266	0.0050351675442673	0.295282863277391	0.0925124160033051	0.7310736327708922	0.9997486989803018	0.9997018712702396	0.4762785136613622	0.5019928563195661	0.1726546569303972
BAIAP2L1	3.57696710443334	4.55204696508696	-0.206560748961015	0.4594635961629461	0.107910068047356	0.49723012849278	-1.39429802346397	0.0466650392109326	6.92771426532894	-0.7637761236041759	1.09086985884968	0.338690156840409	0.868998963860634	-1.58296367119114	0.0828060527179992	1.03980763289783e-06	0.44800293994586	0.280090277212192	0.736007555628452	0.388203415959017	0.121575041311152	0.93430463692747	0.8668566768055543	0.9997486989803018	0.9997018712702396	0.8995977001999804	0.2788121035353221	0.9597940077877092
KDM7A	3.390487633526	3.90626059589082	-0.20444675783468	0.130620398925477	-0.166881404224481	0.1031076110372209	-0.0469743250388831	-0.5570638834584251	6.843395437913951	-0.8733061334303571	0.347874270938073	-0.590225391913907	0.2058148141530479	-0.0630433957850815	-1.08737000756118	9.0772348764324e-07	0.3859907325842371	0.729293658693167	0.5572167592646329	0.8376111639641229	0.950035654504803	0.2813400663959949	0.8429229140902876	0.9997486989803018	0.9997018712702396	0.9782965374163916	0.9762546605183712	0.4171857236898146
ETV1	2.53512537313808	2.95091778430436	0.353967575205076	-0.164327151848673	-0.276472018069795	0.376344736971436	-0.49488817019477	-0.7574765799106971	6.61496613453788	1.7307566859776398	-0.538565857140177	-1.1180763795077802	0.838322310820366	-0.820008223640191	-1.71231827260479	2.9781765411683898e-06	0.0886179289260371	0.5933701585694761	0.267893038301317	0.405070135067712	0.418259935631311	0.0919542119478327	0.5544207185493445	0.9997486989803018	0.9997018712702396	0.9019948599167704	0.6209537663010302	0.1718607006553972
AGK	2.93600823016854	3.2251341463756096	0.0125697075810533	0.069348858663946	0.003349786982973	0.017285174743977	-0.579249843121871	-0.505895552844623	10.5535897878698	0.0684474151025474	0.333954660308159	0.0153826369545702	0.0445902308855267	-1.39037868532724	-1.36468578089879	1.78524434177658e-15	0.945649751493957	0.7395407226475009	0.9877763097336948	0.9645772353405028	0.1693850765885109	0.177284386940838	0.9912939714238675	0.9997486989803018	0.9997018712702396	0.9959749950231194	0.3497283987630242	0.2912650034284462
ALDH3B1	1.83792285126382	1.6975003245177298	0.285072653724424	0.5397313889805779	0.182129232396981	0.978018374782478	0.155170448720164	0.36798774913649	1.73390114247335	0.8369700536569731	1.03380834275525	0.4665560934915699	1.40328440062407	0.122236311611466	0.4802233378655229	0.0993621265706361	0.4059996766303599	0.30524960603928	0.642536263875328	0.1655587283197259	0.903300019309043	0.632907850020521	0.85107496431762	0.9997486989803018	0.9997018712702396	0.8297018421120738	0.952048389259672	0.7464929500614343
TTC22	2.5695514703514	2.74408611517245	-0.356645540074642	0.296980200249958	0.383336160706742	0.015412348460251	-0.190089253782213	0.156018981201577	6.1146233721628	-1.7377432023368895	0.963438887880742	1.59841967579995	0.0351655205784971	-0.311112203282783	0.3760694401499411	1.49045379773543e-05	0.0874120853064118	0.342692951079501	0.115057170433759	0.9720608061969058	0.7584813967669151	0.708333521161729	0.5523873884621303	0.9997486989803018	0.9997018712702396	0.9971297387291584	0.8710630376897025	0.8036455101632232
PHTF2	3.5047898083022098	3.31968640210381	-0.0851469209802696	0.0697881830371064	-0.0032610370775557	-0.264533794111183	0.46972850295588	0.565619608304563	9.66415870848026	-0.700699302229421	0.349703094958006	-0.0221214639089042	-0.9951360896477328	1.12937392397207	2.1963945951033	8.56862045533055e-10	0.486244381749448	0.7277469812032521	0.9824249595300972	0.323615764326295	0.2635354756229839	0.0319100840542052	0.8829652836884442	0.9997486989803018	0.9997018712702396	0.8862515057071998	0.4672849784339799	0.0708092875559059
CCL26	2.20903898500283	2.1066087811768703	0.6123475775642621	0.3355603636263499	-0.763885950835806	1.62550327280736	-1.11193768747174	0.36759865174113	2.5784872590762	1.50706278341703	0.592286828443551	-1.59233301913741	1.8723149714430496	-0.970123465103489	0.479085006951382	0.0252424386188142	0.13704647500109	0.5610195022798959	0.116484360104485	0.0659189442259765	0.346566646508703	0.633747498124536	0.6308718119223439	0.9997486989803018	0.9997018712702396	0.739158432272999	0.5548034341111948	0.7471639610730536
FARP2	2.9265387257775	3.2159507869938	-0.2653763250230589	0.458728240919855	-0.221273389290741	0.5468204080578689	-0.414342098639486	-0.248710359966976	5.3966325750383	-1.03374307652312	1.16394990082344	-0.729628044338804	1.0279376223044798	-0.514525893357931	-0.4483834528776029	4.60758994304588e-05	0.305418012955069	0.250394360501717	0.468408093751099	0.30797337896066	0.6105341459244019	0.655612158283188	0.7940337521604515	0.9997486989803018	0.9997018712702396	0.8809937519070953	0.7754966940880765	0.7639928835476357
USH1C	-0.883409862252062	-3.38458626996386	0.273804518914174	-1.22251828473543	-0.2039704299415969	0.238569435944201	4.09725251354913	3.47825147726314	-3.27691180983153	0.6205677699785639	-1.7257505413100702	-0.3542499052361439	0.274114017277248	3.0576548650521898	4.613916685533111	0.0057132175066502	0.5372796546387221	0.0917721714478845	0.7244208769054659	0.7849105171550942	0.0059137958606285	3.14931843251518e-05	0.9003015561508768	0.9997486989803018	0.9997018712702396	0.9717598168306169	0.0336352160114425	0.0001647474317889
GGCT	5.91561936381953	6.18121407917989	0.162654800374121	-0.0432055426409626	0.186805188093813	0.353923718751526	-0.553102973229139	0.384579899458704	21.5228651089763	1.32662258847753	-0.213870497779038	1.18525529984807	1.35385408584546	-1.51330015587742	1.68294246335731	1.7248765313000602e-14	0.18969126508716	0.8315483975890992	0.240517440777403	0.1807050508174669	0.137750676691098	0.0978874913725868	0.6983228540331297	0.9997486989803018	0.9997018712702396	0.8391191152192199	0.3035734912847188	0.1807525594793153
DBF4	3.9483472376717104	3.70257334006208	0.436139145729854	-0.0188715289723385	-0.1123852345543369	0.649225410929911	0.0714693333804517	0.190989952390643	11.3960582325543	3.9375119815566	-0.1033463783300159	-0.827042871385729	2.73103432736179	0.1884260392386189	0.793033291068718	1.8667786090236296e-10	0.0002212335375989	0.918021772859574	0.4115529624475639	0.0082420441776885	0.851192117793407	0.430796058656267	0.0724137502132615	0.9997486989803018	0.9997018712702396	0.5150908564301113	0.9246864974119328	0.571338131930542
TBXA2R	-1.04580800767545	-2.9967052215069403	0.0464656576150595	-0.5825274415684979	-0.308218374713021	-0.90090737846645	3.01777677192574	2.9124359385703	-2.7096379901999	0.1161240982721	-0.7912904417566021	-0.5341789927866409	-1.12997046981195	2.3525387773724504	4.2122677732805	0.0142809214721243	0.9079654744579028	0.431803071491446	0.595302325592959	0.263019067723637	0.0224520547819145	8.494434641702571e-05	0.9870500661779807	0.9997486989803018	0.9997018712702396	0.8632336105756487	0.0839236241589291	0.0003800801104053
IFRD1	5.086865279306871	5.41448479341557	-0.347313003139691	0.159072253835319	-0.059941964278345	0.34436994943695	0.295604929627942	-0.974329143612511	10.1793352294687	-2.33387625522587	0.638149323532395	-0.32551074049517	1.08805532906527	0.548486716118862	-2.66065771717183	3.3840303969730604e-09	0.0231079287001866	0.5258112339238571	0.745965798293491	0.280977612610126	0.585327635200959	0.0099212066551504	0.3611429695477844	0.9997486989803018	0.9997018712702396	0.8712114454186146	0.7566324629888415	0.0256971894757181
COX10	3.24614715951628	3.23440811014034	-0.0152603422213608	0.2724873479556099	0.121395635658878	0.189918743739922	-0.284792755041767	0.040516926342342	14.109385818328	-0.1113920296053789	1.74841633252251	0.744960936321065	0.6633599072529079	-0.916264034054749	0.154393049482772	5.0723444182896594e-21	0.9116653143098872	0.0853418318094279	0.45911001385531	0.5095591349561029	0.3630787003008239	0.8778013237521259	0.9875026783987778	0.9997486989803018	0.9997018712702396	0.9196246760469796	0.5700349208472478	0.922943376560592
GTF2IRD1	3.10919780323723	3.96517051578139	-0.4373555611181099	0.271060182398783	0.0975875429493174	0.103253854082365	-1.37943347175773	0.242698610684428	12.176115456680698	-2.2338400614042	1.2236239675871698	0.4226352039970829	0.251039731077831	-3.07806012931088	0.68658912759251	4.32407847272208e-18	0.0291099964793341	0.225724150125414	0.6740236469283161	0.8026135337711809	0.0031014873774077	0.494901629721142	0.3845090765245039	0.9997486989803018	0.9997018712702396	0.973101513958388	0.0228636407512004	0.6308225582856517
PAF1	4.67171889069171	4.80759562973215	0.087894993942829	0.155922496546338	0.0361605934163333	0.200623734144505	-0.225193292561219	-0.421452438862528	20.9704691123557	0.8200246464048399	0.9385790510748449	0.268129443416649	0.8932821034751249	-0.736923409430248	-1.89355619498325	3.8449407712829806e-14	0.415425377499005	0.354684975644134	0.789495531326009	0.375160619493161	0.4666383217899449	0.0631733416765946	0.8553791417368337	0.9997486989803018	0.9997018712702396	0.8965128825009244	0.663075130993765	0.1259496315913898
VPS41	3.89768766415263	3.84686047621485	-0.178845499047707	0.141960348980449	0.009829950791054	-0.319374226632169	0.338458035173226	-0.0423413529833214	13.6983576798595	-1.32623560856458	0.702088600755443	0.0588572826457376	-1.09980441287019	0.88783027654084	-0.1570066404226689	1.05220875092895e-08	0.1898273217174119	0.490790536070197	0.953256090837356	0.2756734654767689	0.385245031525781	0.8758114322893821	0.6983350566641605	0.9997486989803018	0.9997018712702396	0.8685697033076041	0.5913549365806695	0.9218233445483136
ARHGAP44	2.3690107222186603	1.69252356660092	-0.344352647191443	-0.316033900066418	-0.0437554334446026	-0.422578444772125	1.5569128655818	0.141290911129421	4.47073252017345	-1.91249939954833	-1.17811691138245	-0.196249946870456	-1.1230555376294098	3.07706599557152	0.38934594616674	0.0012692272277754	0.0606906892244396	0.252598929171219	0.845070553227376	0.265746276292356	0.0071291401871945	0.6985422512431279	0.4966738699669041	0.9997486989803018	0.9997018712702396	0.8643636587056516	0.0378053898072708	0.7969418872010313
ELAC2	4.03876008040825	4.1754749070656	0.2517246074229489	0.307523829837456	0.3586064710827371	0.0277304763573403	-0.6361724829253349	-0.0810409380637954	16.1508003249828	1.77657406479666	1.65521467222195	2.09426672354578	0.0932647122898464	-1.77588126148893	-0.295229273892967	4.76980304051491e-09	0.0806429967840765	0.139948850379244	0.0403314988881892	0.926001830026257	0.105880785661928	0.768889914536835	0.5430305617615887	0.9997486989803018	0.9464926370398832	0.9904637841986864	0.2532236838723012	0.8474587655037208
SCIN	2.37180860110789	3.25897623346842	-0.539731686288813	0.612542618671392	0.254361910727792	1.030586588759	-2.1805456920850603	0.589079483219697	5.87311644717221	-1.64547600552683	1.64340054029882	0.694636015053765	1.48990646355498	-2.84555390955848	1.0117091833438598	1.82227389238984e-07	0.104932565751356	0.105362373961746	0.489878422342759	0.141318737943403	0.0060013821044063	0.315609220535371	0.5827344677597756	0.9997486989803018	0.9997018712702396	0.816284679839921	0.0339457108481275	0.4551938992235139
ARSD	4.68326335471924	4.48413674647724	0.3349838111743239	0.2988522064803919	-0.1877569444052879	-0.17705394674236	0.117745743933118	-0.1507073050056309	12.4355354704166	2.15300592195959	1.18275867151187	-0.9508393654557622	-0.5204867822222571	0.254318141946051	-0.468201930731095	3.65065785427861e-10	0.0353973427310523	0.243284810571248	0.345429269183932	0.604589792754836	0.8005930344615891	0.641368232344635	0.4114721883703029	0.9997486989803018	0.9997018712702396	0.939371399430523	0.8954329016446324	0.752841742115232
PNPLA4	4.98604434355542	4.77230024093664	0.794651437665883	-0.075407163113318	0.132889813873736	-0.125727098177746	-0.370269563883901	0.0861700968481431	15.7443646018316	6.370891531057231	-0.356672467226895	0.8194593122438281	-0.450988776934399	-0.993377352375958	0.352155626495474	2.81192922086688e-13	3.0268079586265e-08	0.7227308412545942	0.4157135188272151	0.6535872546504661	0.325258796748407	0.725937274981359	3.960578213862776e-05	0.9997486989803018	0.9997018712702396	0.9497011057889724	0.5328339725136658	0.8166258013545608
ADIPOR2	4.43353082344135	4.29296772015799	-0.246146572478341	0.0119632731030632	0.19696787811067	-0.173615935780928	0.5174311905451311	0.220654381852706	14.4266736082475	-2.15665275522084	0.0637721498018809	1.38667980881055	-0.7146845246250891	1.40447697985471	0.9151463979124048	1.23012649218389e-12	0.0351177093152387	0.949361869436616	0.17067326492935	0.477523663959459	0.166330165158956	0.36387097804554	0.4106921267300288	0.9997486989803018	0.9997018712702396	0.9123014603572972	0.3455766977923577	0.5058434791740655
CDKL3	1.95187824758803	1.5360435066163105	-0.0272062105803611	0.338006009451951	-0.1408735834188819	0.4372632094887079	-0.331953133453129	0.0728107971346049	2.63335866485449	-0.118918312481689	0.903780612784842	-0.501242709231978	0.8791019973602711	-0.460156683670257	0.1525415892620669	0.0153848744372359	0.905743286004256	0.369766024820471	0.61803185269645	0.382768056775859	0.6473873594187621	0.879263693048218	0.9870500661779807	0.9997486989803018	0.9997018712702396	0.898174656071812	0.7996756007310876	0.9239705203863622
PRSS21	2.55714809686786	1.26094591056904	1.21648966657178	-0.048594625115363	0.480970609774669	0.358694258309199	1.18566636531841	-0.4694350895054929	2.54845216928244	4.13094960447207	-0.146372248624439	1.3774296892063302	0.571133134683802	1.79150051907825	-0.7528719261440401	0.0133111075056337	0.0001100700048908	0.884102425043111	0.173331805328904	0.569973950248385	0.078093601695101	0.454376118111059	0.0490303323913999	0.9997486989803018	0.9997018712702396	0.9352646972491194	0.20542375236696	0.5931583532241952
MARK4	2.7714555479972405	3.13557201386788	-0.0899032603746656	0.0566607178800431	-0.1182945675325389	0.299784740803284	-0.4781721903951099	0.446824126386532	7.79242290647495	-0.5655839238492231	0.22762590358157	-0.629486818403467	0.857522551823825	-0.917291195067413	1.36406837885309	1.4377042138185e-07	0.573808339368447	0.820727097974768	0.53141189622083	0.3944824725524279	0.3637607212435479	0.177893120000291	0.9129998018709384	0.9997486989803018	0.9997018712702396	0.8999651559798202	0.5706163519275074	0.2920387642379121
PROM1	0.639718835080106	-0.4296376536393489	1.12695475493382	-0.371376280521467	-0.9952272328677952	-0.889339857566456	3.28510876640025	1.76774036394753	-0.333521515080593	3.1954394025832897	-0.668243811189426	-2.42332781043476	-1.19081174586596	2.1356300546388103	2.09509067074194	0.7416609849792409	0.0022576174524169	0.5065138289954301	0.0185309318000728	0.238441029936233	0.0370070646323188	0.040287550613005	0.1654211341343526	0.9997486989803018	0.8313459311054373	0.8598577162147765	0.1197310933614938	0.086624233299155
CCDC124	5.780858419263691	5.7685338493224405	0.278565106310264	-0.0383685092899785	0.162414697653218	0.515916801651011	-0.3798976255514879	0.449117082572959	16.8271589182415	2.24477904552863	-0.175166060266586	0.981441660580153	1.94391672655142	-0.979691334736382	1.85520751872758	6.47286242741837e-14	0.0285491282731117	0.8615214498129941	0.330339714301218	0.0564980191039214	0.331221513556411	0.0683700047756821	0.3827985372361145	0.9997486989803018	0.9997018712702396	0.7199566583817892	0.5393241743605576	0.1344411026564929
PAFAH1B1	5.91035687748332	5.855700686521891	-0.1812254914090139	0.1778250183964889	-0.0774161032721301	-0.192176469733685	0.302374509525244	0.0371274283549206	21.8541282685554	-1.77755650412153	1.01707609978796	-0.5888476883442111	-0.8755669616907791	0.946600330141196	0.181392888423374	1.78626765295825e-12	0.0808209948500052	0.313261714120833	0.5582287440455639	0.3847186591516029	0.34844957178387	0.8566954870359441	0.5430305617615887	0.9997486989803018	0.9997018712702396	0.8985998146325653	0.5563288518925572	0.9094760263974708
NOS2	2.7153767671283195	2.6417808167776404	0.6609942755924519	1.32752064392263	-1.46299068275559	0.519429009353489	-1.24340901399266	-1.63022186285098	2.27222759856507	1.42303266125573	1.7427253448818305	-2.55445041175467	0.495671227712243	-0.841866048424802	-1.51541626921012	0.0464205892058225	0.160384418725444	0.087508354842837	0.0132507038532398	0.6219185243294599	0.404912748943239	0.1349766678165599	0.6617275568175093	0.9997486989803018	0.7814555940040239	0.9431972393366536	0.6084735365974484	0.2347654330321093
DNAH9	0.224609874698923	-1.67863775198908	0.892495068654663	0.2218147465724489	-0.480325372672229	-0.0599328983652447	2.85520921830996	2.438219737949	-1.55548008957489	2.6590227337712102	0.4106750068492529	-1.17539232771865	-0.0850807786548114	2.12831626626551	3.42991179373561	0.132375968809068	0.0100835242247707	0.68273254112589	0.244572536240042	0.932478935248663	0.0381424043725236	0.0010993214301219	0.2755987769840723	0.9997486989803018	0.9997018712702396	0.9907029114401664	0.1222881446376078	0.003645714155082
KIAA0100	3.70437343916785	3.5605287079223995	-0.31166582825049	-0.1475854135262	0.374319066927808	-0.4164465249151109	0.9459534365073892	0.354110346815198	5.03673338656282	-1.07330376422445	-0.314375595125697	1.05631993942423	-0.6600350304539161	1.03295961430398	0.59466925729776	6.10252372420288e-05	0.287480178893822	0.7544509794878979	0.294992670822155	0.5116910529109481	0.307545691231877	0.5544334955998511	0.7812511143105046	0.9997486989803018	0.9997018712702396	0.9198684535412802	0.5145258583690728	0.6816383618461732
SLC13A2	-0.0664606407507653	-1.86084399993274	0.0357229446674577	0.8452878515620551	-1.74114772587071	-0.266183442872273	2.2851204906618703	1.56290064381613	-2.67709799384877	0.0880874658562806	1.79625094509822	-3.40383190469996	-0.331567998705802	2.54763568753142	2.29259585876365	0.0094908622648758	0.930091065266946	0.0773267927700419	0.0011695532458356	0.7413336757950459	0.0133392727201401	0.0252770359593596	0.9895949904736848	0.9997486989803018	0.379508141841969	0.9675635690597896	0.0582299861694856	0.0578550371537282
GAS7	0.6665660935936469	-0.994477408516943	-0.151284969280452	0.335898208831273	-0.0664164637635541	0.584458134598112	1.61611767093786	1.61878477592448	-1.63145026592077	-0.409735083694534	0.796729543232251	-0.1530046149042619	0.8184085704773009	2.00128553951527	2.57468899637412	0.107865070531039	0.6834125479798129	0.4286485691283479	0.878891515399638	0.416258407480353	0.0497434603612954	0.0124342283436741	0.9443446419514137	0.9997486989803018	0.9997018712702396	0.903382183889144	0.1484574606021497	0.0312587661627234
TRAPPC6A	5.8831210345378695	5.53306168874612	0.2866784271557199	0.345246590976364	-0.3253357212993519	0.647585168747155	-0.5743277703748381	-0.5020818922473571	12.4044114541858	2.15179280796069	1.36010018307098	-1.74371015168448	2.2407916453242405	-1.39541311496939	-1.85167402636033	1.92351007721111e-10	0.0355759343075996	0.17881075775373	0.0864465092913165	0.0287452233366579	0.1678927139171269	0.0689010530604074	0.4128701555786614	0.9997486989803018	0.9997018712702396	0.6652520436389161	0.3474975273018387	0.1353485460020017
MATK	-1.11045545385079	-2.79055684224308	0.0159046306510669	-1.98304013453601	0.76836293556282	-0.2028127409556739	3.45672605755858	3.0386542530012406	-2.37139679992044	0.0415995288347589	-2.8500897026961405	1.40192499213433	-0.270140299961416	2.66681182711454	4.40115734006307	0.0280453284758672	0.966964953688585	0.0059605935896355	0.166357362844969	0.788009364658113	0.0098265335364068	4.32379100186806e-05	0.9949599795975042	0.9997486989803018	0.9997018712702396	0.9720869842951044	0.0468415997536918	0.0002141539825292
CEACAM7	-0.355031746037853	-2.0167122525175603	-0.360940710907387	-1.2490823942613605	-0.982905110740358	-1.16073400732858	4.4542827037787	2.69168530727961	-2.300711182021	-1.09447026511138	-2.28084573988618	-2.26561838038479	-1.7432664179823	4.14467234384694	4.38389351850405	0.0312146434363771	0.278186594127126	0.0260819218691334	0.0271911993144846	0.0863190508062993	0.0001452867552021	4.9638656918379206e-05	0.7773732373885257	0.9997486989803018	0.9107435450687044	0.7652308381368341	0.0067898478548664	0.0002400080649522
CD79B	-1.31051683270647	-4.49124040402429	0.627158938390042	-1.6247105862037805	-0.0868277130912962	-0.4409154104651839	5.587857609530929	3.9484750541897897	-3.6223628661158	1.31627249170474	-1.94139468452609	-0.1245773550447299	-0.474757821244802	3.68471501710335	4.87675910589672	0.0017712242099408	0.193263011890873	0.0569602450291133	0.90128360505119	0.636656367571	0.0006588369132224	9.02211045184691e-06	0.7029308201193976	0.9997486989803018	0.9997018712702396	0.945189434371651	0.0116695512819157	5.8898317561542544e-05
ST7L	4.169926990948221	3.7471894641145296	0.145557663333238	0.1710954862437	-0.17773139299409	0.388958318290299	0.1205946689600659	-0.197247818804358	12.1855189821922	1.21874657646591	0.8466122566571771	-1.15317478416069	1.5318695188811102	0.325077906366521	-0.77171781908437	1.5917632709881198e-11	0.2277465524712269	0.400581202997645	0.253380168571815	0.130673011975193	0.74636284295378	0.443259253258527	0.7375188399619964	0.9997486989803018	0.9997018712702396	0.8079299634331839	0.8643573669698162	0.5832490557614558
PAX6	-1.11199547790172	-5.660866986002799	-0.0343928979897372	-0.216747339335961	0.368713223994967	0.0456460805297467	5.00222395508613	7.377585135614769	-4.76138483367247	-0.0729021449217914	-0.2545175985191389	0.5487446683721571	0.0501832870087331	3.3595054264473703	10.7733721117745	0.0002931672037948	0.942130938145989	0.8002640986988342	0.585321378666206	0.960138050931326	0.002496534648081	5.2149871142387596e-14	0.9903713147334536	0.9997486989803018	0.9997018712702396	0.9948951344461416	0.0204120951105428	2.183619404474053e-10
RPUSD1	3.62057657074502	4.04334025650358	-0.0663785467515652	-0.0984312393314182	0.243064953922299	0.0106709962274631	-0.281641906423347	0.592972036782213	8.76512009268983	-0.367691597760995	-0.341844801439578	1.11058411542594	0.0272943789129407	-0.477437689800317	1.61095251339661	9.489458017371892e-09	0.714403242288132	0.7336685118295491	0.271144058508143	0.978312995585562	0.635209938436258	0.1126494025890809	0.95380658681571	0.9997486989803018	0.9997018712702396	0.9975202304371156	0.7920148287017033	0.2028765303531368
RHBDF1	3.2627152270133104	2.75381439671364	-0.1104321130161559	-0.0192924058499896	0.0462370624012948	-0.251817609448585	1.1194996439735	0.8005506048201301	6.36336523891633	-0.6664802990549289	-0.072613305643237	0.2312714462276729	-0.6958231551103771	2.05979271731126	2.3213030474776604	3.6989789689805495e-06	0.507719284143901	0.94235505964203	0.817893763109983	0.489175213783324	0.0450280140604105	0.0237705567904461	0.8929444668041593	0.9997486989803018	0.9997018712702396	0.9123014603572972	0.1380850303747992	0.0548084115599977
LUC7L	4.46958215529867	4.406984991202941	-0.1237545506387659	-0.0128186945533391	-0.2414121395186269	0.527843925619891	0.221157683819503	0.3924275015608179	10.9808941629047	-0.768970434649155	-0.0488023228404825	-1.19849878082402	1.57915841731844	0.4341964707570909	1.19378106933459	1.18396080536745e-10	0.444929708441538	0.9612445509340992	0.235382752891131	0.119405314671349	0.666096553401697	0.237338702571212	0.8646598517649761	0.9997486989803018	0.9997018712702396	0.7964988062609163	0.812526798462852	0.3661967040335245
CACNA2D2	-0.0176310682254347	-0.7510108988491749	-0.103965188824475	-0.126209464717645	-0.287118229224246	-0.807745945335678	1.44951988412495	1.68763976322976	-0.9890181358986702	-0.37654370750344	-0.274991062848279	-0.823457695738305	-1.4204142130760802	1.57547568274607	3.16336242010382	0.339658953196875	0.70794478320491	0.7842423442676991	0.41375863349587	0.160697410286984	0.122531125857734	0.0024875284978223	0.9529918921726436	0.9997486989803018	0.9997018712702396	0.8238362341300411	0.2802088094983636	0.0075641098954841
BAIAP3	0.45744790513909	-0.0822184978954669	0.618347196885711	0.4398041328901029	-0.3528690971246789	0.5839258694368149	0.2128817171963039	1.00354409580209	-0.0868678545350639	1.76000331155265	0.812527368845727	-0.863980103118242	0.780535603154636	0.170385483800172	1.34288446350568	0.9316502693023908	0.0835726994377506	0.4197176404255849	0.391054390505051	0.438068605577628	0.8656649215459999	0.18479226070935	0.5454328614226893	0.9997486989803018	0.9997018712702396	0.9072923909230732	0.9321628248636192	0.3009342540612128
TSR3	4.72491667479499	5.40950623190294	0.0037041039088109	0.030875158244481	0.3631926797329529	-0.837445702323255	-0.309791709213069	0.2316401129662399	11.7454104857391	0.0234141520495396	0.1164304472099059	1.8636362150542096	-2.35357819171882	-0.5804429059719711	0.684759090859613	4.50392430600938e-11	0.981399541357344	0.907688065912536	0.0673398021592717	0.0218748785174269	0.563815655670205	0.496104017735221	0.9973946828928204	0.9997486989803018	0.9781076998351858	0.646709202385477	0.740065490101029	0.6318166381960331
PIGQ	2.7871097765884603	3.11338227799931	-0.0291913743027619	0.0012405870502156	-0.169100323819569	-0.0079828509018685	0.0005351939436247	0.568504816620749	5.955549297107099	-0.165802373008755	0.0044046960325792	-0.803954734453979	-0.0208448293069697	0.0008564666974444	1.46040706677044	4.97462952108e-06	0.868882051574635	0.99649973554977	0.424646484821277	0.983437462897592	0.999319632243942	0.1493118624355019	0.9812592333317148	0.9997486989803018	0.9997018712702396	0.9979710922174264	0.9996061070549054	0.2541044669118573
CRAMP1	2.6956888463629705	2.87156298617694	-0.11652124675947	0.794664107913072	-0.578699928234652	0.591736304602352	-1.2244193785659498	0.43235098538958	4.63345209572575	-0.333744131479421	1.8421069318842	-1.4015687392295502	0.819191393859426	-1.43075691253778	0.660839362891603	0.0005304470246425	0.7397118177753149	0.104307616415351	0.1660334655637909	0.415896596403258	0.1860831429080849	0.5114179870326551	0.9570685631688954	0.9997486989803018	0.9997018712702396	0.903382183889144	0.373129490432867	0.6460304957923373
TEAD3	3.9887772171801696	4.43540407057439	0.0674833953697752	0.403830258203891	-0.115667340142996	-0.106568339111467	-0.804478605067658	0.0348549248357963	8.36713015009366	0.261428676436888	1.05951481453415	-0.363682590581791	-0.195897834954428	-1.10348327218681	0.0690985821381954	2.64959073321288e-07	0.7946469646487841	0.3004364929806229	0.7173366771636259	0.845331740817457	0.281336293325908	0.945155052824231	0.9680396166581487	0.9997486989803018	0.9997018712702396	0.979434487582661	0.4864197404468751	0.9667555349063384
SELE	-0.8496046003140492	-4.75383495628733	0.285166988596966	-0.0277058242614063	0.2051776626660769	-0.0820476944666915	4.85288615856826	3.81145463881302	-5.4588971267636	0.651933455098012	-0.0434385983592017	0.355164267480986	-0.096804286898886	4.30299088624879	5.50439527240061	0.0008187096802736	0.516957147629086	0.9667926110741992	0.723712080026711	0.923194394116692	0.0030245566226694	3.29666024210481e-06	0.8952856786950383	0.9997486989803018	0.9997018712702396	0.9901301424444248	0.0225946013663606	2.7486610445522223e-05
DNAJC11	3.1788325589055	3.52865586907265	-0.158508823275524	-0.169786096151588	0.2176649992881739	-0.834039258142225	0.466673664495582	-0.266807208837855	7.439480611128089	-0.949372445273134	-0.625246540765316	1.09117442347357	-2.23739183795775	0.8162099488397699	-0.694031540276283	2.49139609395075e-07	0.3463526345854519	0.534104037097558	0.279624095128368	0.0289480886511936	0.417890352103514	0.490387281541732	0.8203541903641499	0.9997486989803018	0.9997018712702396	0.6652520436389161	0.6205370885622504	0.6267855998997375
FMO3	4.95960379163073	4.06853754930495	-0.0261253274846259	1.2430997235925	-0.852495477418404	-0.0513618779879256	0.154212038092893	-0.0087416163490184	5.82004242070326	-0.105372093514735	2.79321158713896	-2.54468465369136	-0.0954418978806913	0.1977353697970289	-0.0173793409163073	1.20363495017302e-05	0.916443965765172	0.0069354516911845	0.0135665416558504	0.9242791242517808	0.84392063330776	0.986189798117458	0.9883261921231804	0.9997486989803018	0.7889697669635665	0.9904637841986864	0.920704657578492	0.991804493156432
MYLIP	4.599346212763701	5.1709117389631	-0.127012117005664	0.341596397344276	-0.281997392468742	0.8214136837659229	-0.750384106154352	-0.6366172304860861	9.07127967972787	-0.6470006182396291	1.05757068065575	-1.16430126857882	1.99120634173276	-1.11390202632339	-1.45813001202097	3.3753980789524894e-09	0.520139288071132	0.294356777143154	0.248939142636878	0.0509444065013016	0.2698889856716919	0.149910494175707	0.8952856786950383	0.9997486989803018	0.9997018712702396	0.7139036777183737	0.4741856163160912	0.2548332336848491
NOX1	-1.14001370515281	-4.20570037884595	0.158010740795125	-1.27564945379831	-0.0713197572263137	-1.04128489251775	5.393233323554361	3.9411735617985295	-3.97277485736196	0.361100626979899	-1.74408252322083	-0.1183442465184699	-1.20244799936618	4.01971361366117	5.33980957661293	0.0010057304448517	0.7193137279873509	0.0873053980770795	0.906195727516074	0.233779149294813	0.0003787718877874	2.20341475328668e-06	0.9544652179707934	0.9997486989803018	0.9997018712702396	0.8595020476712394	0.0096237478673757	2.0695689221538776e-05
E2F2	0.7656889607589049	0.318904864991248	0.27719265253578	-0.116717891321571	0.6465734739511999	-0.183010849868011	0.7242604044996149	2.07720628502843	0.351373956669828	0.961147009610094	-0.261548006570739	2.03929922300805	-0.27205477587928	0.644066572030549	3.33248130154508	0.7284785406961278	0.340420507419068	0.7945407309827	0.0459271013947626	0.786496810385979	0.522325249395834	0.0014790446604319	0.8163853085138153	0.9997486989803018	0.9512059286508636	0.971884335557392	0.7085726314618791	0.0047478195355417
PSMB1	8.339912928550769	8.37089232055675	0.282371275833118	-0.041554941619952	0.115062068653071	0.308055169198378	-0.585719979285351	0.2588390192192329	34.3626196701598	2.68123914890551	-0.232323747159606	0.8147023350645619	1.40348294354871	-1.93869544520972	1.41478476701926	1.13451596058019e-21	0.0094476820614864	0.8172311207907429	0.418400784583716	0.165463856135613	0.0586480016089933	0.162438936940503	0.2690917094569224	0.9997486989803018	0.9997018712702396	0.8296129853727336	0.1673054314873802	0.2714143323053768
SYN1	0.352288915238312	-1.35208444393447	0.4992902028863271	-0.324288688976797	0.8407675629645179	-0.0101924960555709	1.75569248225786	1.7628481019607	-2.57848135279389	1.8692793586987704	-0.8762984719343171	2.58980153874889	-0.0182841743606569	2.48317711422468	3.7250305688152303	0.0406041870891013	0.0666972765675497	0.411773018424622	0.0120052097487394	0.9854728874233508	0.0471421482600506	0.0005783726106286	0.5106645098183129	0.9997486989803018	0.745632153724768	0.9987927599759464	0.142666668975487	0.0020607231068959
JARID2	3.5519064756536096	3.95689885509437	-0.298295956482625	-0.222144971568156	-0.105322899862027	-0.0717383037025925	0.0853114667963861	0.615059099957724	10.0094550504339	-2.12807048685624	-0.970904774839036	-0.617821731032699	-0.2345262238519579	0.1782384274497989	2.07061233946957	8.187938168833181e-10	0.0375258904653311	0.3353695465932009	0.539054948617407	0.815363562687062	0.859171017847923	0.0426940053376761	0.420326041681346	0.9997486989803018	0.9997018712702396	0.9748169521559786	0.928967847423649	0.0910596674561518
CDKL5	1.87368343052271	0.95230469867216	-0.025918882762877	0.5571035229968051	-0.237453909309613	1.2209889525871698	0.594779152734229	0.8267961107568991	2.3707681124455	-0.119058934888075	1.9732784013259	-0.9373557287608928	2.80872489783201	1.06857846290519	2.00680811360727	0.0431080192206959	0.905623624510096	0.0843002477755696	0.3522515190373589	0.006703534845325	0.319471701363098	0.0499173997104119	0.9870500661779807	0.9997486989803018	0.9997018712702396	0.4762785136613622	0.5265514799600594	0.1036859742425254
CDK11A	3.58250567015556	3.89171720465752	-0.161332798345239	0.0786801962337651	-0.001465641778345	0.952608640046156	-1.07479715736314	0.463333174030417	8.72940413735494	-0.7884690975827401	0.251641738102742	-0.0059080936353711	2.19753474776993	-1.78103562708348	1.17130785418262	1.11166757941092e-07	0.4335281714426789	0.802662751459734	0.995305255257962	0.0317279961229337	0.0844137248415046	0.2462027976617569	0.8625969847109607	0.9997486989803018	0.9997018712702396	0.6730064101618439	0.2166220610740729	0.3762410052442733
NADK	3.4622962066752003	3.850079964677561	-0.385922695985001	-0.0974683801013613	0.2353951914745	-0.391036093346341	0.698205975948018	-0.11252056150267	7.52046957816708	-2.26792221169928	-0.3560345740196861	1.15915272195418	-1.05031549196495	1.17168215169375	-0.283449797549375	1.2576134046381904e-07	0.0270402993704304	0.7230300459348281	0.25107207161507	0.297756742202271	0.246020267005116	0.7778009218151791	0.3767078204728105	0.9997486989803018	0.9997018712702396	0.8766103443002116	0.446681147343605	0.8533717691606011
TFAP2B	-0.790329265501437	-4.660178722341191	0.272007551735964	0.392117599015467	0.252263846280038	-0.283476009075353	4.2836478427929805	4.04723663327706	-4.70612645817347	0.579198929176628	0.54000625637038	0.4080649450505779	-0.3076633535895	3.34182026426676	5.41338215723124	0.0010069251809589	0.564664579430333	0.5993774313124329	0.684675967665295	0.7593698716649159	0.0068507557088367	3.4842193538562697e-06	0.9102107818719936	0.9997486989803018	0.9997018712702396	0.9695309667048616	0.0368816582042774	2.863981797893006e-05
DLEC1	-0.0948595501814241	-1.96522056187505	0.90813153386153	-0.0106374565406419	-0.747710410450948	-0.149384554074106	3.09341043401318	2.2121032363313	-1.79108326050184	2.41845775665226	-0.0177896993984886	-1.6018778372254698	-0.1916490878893239	2.24197903665973	2.8367864748620404	0.0859296102250458	0.0186915740700346	0.985863791758798	0.114501578837185	0.8486543992054271	0.0297356334678093	0.006254725149319	0.3370237591271481	0.9997486989803018	0.9997018712702396	0.9804754177700322	0.1023754682259588	0.0171337453665892
CYTH3	1.66374293697632	0.921849629517615	-0.2404424691840549	-0.064275346350813	-0.129445498665673	-0.171382794545784	1.49713376985576	1.4208918719291397	1.63311903296208	-1.1504720844895902	-0.195438264615973	-0.531211921452706	-0.377379555138464	2.09630011466706	3.2748473394040203	0.11738821984756	0.25459541868435	0.8456992739685251	0.597252612138641	0.7071946147562601	0.0415932017817168	0.0017846705839125	0.7592244621038132	0.9997486989803018	0.9997018712702396	0.9604579839577476	0.1302805614156228	0.0056177812877452
ADAM22	0.3982430610859789	-1.5055661783095602	-0.369662374443545	0.0432234738660411	-0.9746342849457208	-0.6361204501329979	3.2906709573006703	1.39049685899416	-2.7862512038134803	-1.35712368669298	0.110009279242379	-2.79478865662315	-1.1656519930144098	4.6037054810434	2.8335278854899704	0.0235878564301283	0.179869683080311	0.914812799530929	0.006946167270695	0.248236139220452	0.00124101979314	0.0068612724317219	0.6894346259446091	0.9997486989803018	0.6678418208719693	0.8598577162147765	0.0143690341310244	0.0185711182457053
SYPL1	7.40365023477401	7.71595104241887	-0.0493912964589533	-0.3253822414396239	0.219163020007494	-0.418802280634147	-0.207741747095386	-0.197017961285089	28.6107549867142	-0.371224057856612	-1.58664338680955	1.2539567796326598	-1.4967181509691598	-0.5914584202705799	-0.8280536324511871	3.2953814189352297e-18	0.711760732868409	0.124604201333173	0.214576456759618	0.139541272438515	0.558365739141152	0.411015485587371	0.9537326523343304	0.9997486989803018	0.9997018712702396	0.8150408940861746	0.7358182863132849	0.5517621925040543
CYB561	4.37248338542186	4.1571690737113	0.177255432295766	0.0643490921596077	0.124761742182581	0.3588338487291179	0.416375444059024	0.664287714100028	8.794540632699269	0.9539002174509392	0.2171797615157349	0.5523075335136249	0.914633301178145	0.686124834301546	1.77875923606098	1.06770428707746e-08	0.34397509234363	0.828820265458876	0.582773427821439	0.36394385694465	0.496169112743647	0.0805590613686343	0.8190333996585099	0.9997486989803018	0.9997018712702396	0.8955273571964584	0.687103401741339	0.1540963461684538
SPAG9	4.97185240331415	4.83670984956483	-0.576378895498005	0.222028726748518	0.2066427017412969	-0.285218727449875	0.7644574735888628	0.400401813395829	8.68821190269356	-3.78625600893095	0.8687605116928941	1.1207945216996498	-0.843969901675957	1.40002521595508	1.17591575231508	3.888162103299021e-07	0.0003742099088804	0.388523017422451	0.267135563424956	0.4021671128115779	0.16651372955557	0.244166058761603	0.0887732502450552	0.9997486989803018	0.9997018712702396	0.9005716575456177	0.3457434733685821	0.3741197079116242
CELSR3	-0.547707058114401	-2.7389409198163803	0.1331899203766859	-0.249862659078236	0.0205739742234715	0.214344195403833	3.14181127947938	3.2876975472641896	-3.03034977552803	0.396564903591351	-0.464167499333912	0.0510098391344149	0.310619041082103	2.75173461178786	5.251171742928951	0.0061791716109824	0.693114280986592	0.644181224476991	0.959490504295528	0.757143330133495	0.0087744109090345	2.3702461420361697e-06	0.9488948953841811	0.9997486989803018	0.9997018712702396	0.9694159329556544	0.0434486912941216	2.1803852105316595e-05
AASS	3.19559289006579	3.38317051408071	-0.2596771295290089	-0.0587269562470131	-0.610071080397213	-0.404437496695231	0.330004999005379	-0.112579104675861	8.66479606221354	-1.48341156195903	-0.21652544835922	-2.79148674382439	-1.08336372557557	0.635765961959641	-0.310648526227533	1.51442563392058e-08	0.143150935303104	0.8295726758335359	0.0069838256180197	0.282844912841252	0.528666019800761	0.757160376301894	0.635894305261406	0.9997486989803018	0.6678418208719693	0.872883416162213	0.7139361278816186	0.8386366330682707
PLEKHG6	2.44689990283239	1.9143370287733896	0.0235362879775864	-0.0228937249880143	0.0455609539897328	0.1766777616594129	1.20095252113378	0.354724468169284	3.8471568020862894	0.117094182746099	-0.0728441177949599	0.19114580264203	0.409182692274717	1.85202996000174	0.821282070101535	0.0009151318367982	0.907178244231603	0.942191241515726	0.8490474730851421	0.6838190836678321	0.0715972427302717	0.414913720868529	0.9870500661779807	0.9997486989803018	0.9997018712702396	0.9556523102892424	0.1924659989500029	0.5553048430674118
SS18L2	5.7640971156140495	5.65630186639007	0.292184011912549	-0.143732054971935	0.0758041468004348	0.531277642208967	-0.328946414864955	-0.0658033576775916	23.4409896269843	2.92399349352826	-0.851499264916797	0.5795018291954229	2.4834574654315498	-1.1108517510900902	-0.334493995308481	2.56653631459709e-16	0.0048827785863408	0.398231832975051	0.5643905894323941	0.015743221551573	0.272047003672199	0.739158639685765	0.2165801959398997	0.9997486989803018	0.9997018712702396	0.5981852747799136	0.4764577604886363	0.8256429216486783
MPND	1.79610757215125	2.5931984645455697	-0.1859661161045419	0.112328585146491	0.013254546062863	-0.460020735819045	-0.0255862242459215	-0.451293310267796	3.81207163190123	-0.780015804627064	0.305435911350114	0.0493413444137586	-0.8755123328687671	-0.029656491606967	-0.7947183378475441	0.0008916199606029	0.438497528494592	0.7610584351444909	0.9608117737285832	0.384718006290431	0.976460272137874	0.429967150607627	0.8629632393894007	0.9997486989803018	0.9997018712702396	0.8985998146325653	0.9889734512000397	0.5704919364421877
MGST1	9.047252436902893	8.801884047105391	0.184204515078462	0.141979735729588	0.0146477662464569	0.08546019310458	0.626024619993323	-1.9814808944529	30.6978219080905	1.4944980065828002	0.6835310758283779	0.0887723332313515	0.3417416506420769	1.78160965130537	-7.58496565318748	6.249389466644839e-19	0.140316021830597	0.497423249316116	0.929553421675752	0.733701799002246	0.0820452960734848	2.3763786579769997e-10	0.632945254870813	0.9997486989803018	0.9997018712702396	0.9659046006357934	0.212534065651383	1.554745736981452e-07
CRY1	2.31228896124052	2.50991781850735	0.0831152669089781	-0.2646051836891639	0.2435245354876979	0.396238174369502	0.0156284350254983	0.789883145944547	3.71325434874117	0.3438060726784099	-0.710998560213395	0.874220986533418	0.754350494215645	0.0183411088433792	1.49250442272649	0.0013402807486278	0.7322171247528391	0.479758910892949	0.3855251631656509	0.453515691550532	0.985441383789439	0.1408143499865059	0.9559251470669128	0.9997486989803018	0.9997018712702396	0.9106665231057196	0.9934606143197272	0.2427209971445322
NFIX	5.56331826696611	6.14963430880772	-0.12063240667336	0.370124422783378	-0.327997930635155	0.20124235786942	-0.905850170680049	-0.4659590922744029	16.5620197909724	-0.847619382487624	1.5417488105541295	-1.81633432222522	0.658460157031797	-2.01929140055789	-1.57715103567374	9.280466068383671e-14	0.400064964385562	0.128371106503329	0.0743166286901366	0.512703105292568	0.0483801656816135	0.120013823341815	0.8501917820352233	0.9997486989803018	0.9850125075154892	0.9198684535412802	0.1454793421858942	0.2134213374232769
ST3GAL1	3.30942948015829	2.706808267935	0.0060957108951774	0.297196727971524	0.289635349331849	-0.2299056788317839	1.54468122943004	0.4709192076057321	3.6292881574278097	0.023277525586057	0.722764803983525	0.95314333686606	-0.41202705134355	1.64230992968158	0.7883999880533851	0.0014160061089665	0.981507364350789	0.4725463660869279	0.344359439218871	0.6817606841035869	0.107091796103658	0.433687335146772	0.9973946828928204	0.9997486989803018	0.9997018712702396	0.9550579914615388	0.2552161460701404	0.5740092330656733
MMP25	-0.5933318697957171	-3.45588293469497	-0.206356050895272	-0.53624329316146	-0.0076064898801969	-0.761790369833344	5.13070138311252	3.2454854947884	-4.30886561094024	-0.6824147568442149	-1.06677358720114	-0.0196364495369555	-1.24716569037727	5.09536609393903	5.72832387529585	0.0003214225906658	0.497655016536048	0.2903685845035539	0.984399579672642	0.2170797403499769	1.00795873350814e-05	4.42328144768122e-07	0.888745446099119	0.9997486989803018	0.9997018712702396	0.8576246158918652	0.0014453852085429	8.195205344128674e-06
IL32	2.63425121554363	1.34950913395019	0.859483967949548	-0.899085087981516	1.01805478686085	0.908138618380986	3.1094107285992902	1.74717815154371	0.91341617724063	1.9440341030656103	-1.34599759083254	1.9836583091163305	1.01590057495283	1.73590626800057	1.70447085456143	0.370008429187299	0.0566906314258232	0.183282684136858	0.0519840173964364	0.31374233115331	0.0882892429932106	0.0933694358392782	0.4855038609508138	0.9997486989803018	0.9619118162156596	0.8831099154429755	0.2232934997953439	0.1739904324638298
PKD1	3.4908183683661003	4.52154169191792	-0.146899228964582	0.329997852746393	-0.1806786229870689	0.14197208706749	-1.56477791392972	-0.273234013164891	9.18126341973624	-0.685293841921269	0.9921342928924192	-0.6979084566675361	0.3067255513013739	-2.3569754215704	-0.621939056380853	1.64763702518803e-08	0.495798142973805	0.326239783484161	0.48787648451422	0.7600813133947091	0.0237560164526468	0.536452465012688	0.8881123171688615	0.9997486989803018	0.9997018712702396	0.969599218695566	0.087286058345492	0.6668229101117918
MAPK8IP2	0.5498048344137261	-0.306971620026359	-0.3012093975344589	-0.365851877604811	0.1864483658630089	-0.0371215942283439	1.4188639167859798	2.20223083674177	-0.455189373297794	-1.17291094091102	-0.913718004370797	0.6251537691485171	-0.0686603572053228	1.63244027592467	4.459876797840169	0.654313337256939	0.245567121659074	0.364527999184106	0.5342844357319929	0.9454825008458	0.110908703432741	4.08400004982729e-05	0.7514167288883912	0.9997486989803018	0.9997018712702396	0.9928585864326462	0.2619863043064273	0.0002040635442558
MED24	4.15234637970317	4.30470844318905	0.343459510961081	0.215181673206303	0.325626858109764	0.8907462254109201	-0.211223933327563	0.3042632445339769	6.552617201992391	1.50407638960866	0.583555348020644	1.2020668717185	1.82153019873124	-0.266835163519405	0.601420512240702	1.00886389454899e-06	0.13786114353067	0.5616364714844471	0.2340785553622089	0.0733778541284034	0.7905647450622549	0.5497874164141601	0.6312840452436443	0.9997486989803018	0.9997018712702396	0.7534275399863921	0.8886300101527724	0.6781164928742108
RHOBTB2	2.5811726332867404	2.09005315451694	0.0226708157870635	0.176418298555463	-0.5886354935342719	0.548066100450731	0.871028255413465	0.0490999692542413	5.166307245987929	0.115957888647976	0.6282825754873771	-2.4738944635047204	1.3868257708266598	1.56523328310341	0.120887766462678	0.0002294086361845	0.908068973186374	0.535965453456391	0.0161789679589415	0.170477667366453	0.135655448459328	0.904202619347175	0.9870500661779807	0.9997486989803018	0.8221428960883477	0.8325450067609191	0.3006540948391784	0.9405468295648858
HEATR5B	2.83711544430878	2.3014447067104102	-0.144866153530244	0.158172825296466	-0.0932265809046389	-0.164064559809625	0.9110980180635992	0.481522996452125	4.85539035045491	-0.7964225704550741	0.540034697145084	-0.426828163268875	-0.409072569469174	1.51586370339524	1.26228124918771	0.0001102000296312	0.42900333587419	0.591200566876877	0.6710421485854821	0.6839181277390001	0.136349748347363	0.211945657721912	0.8602609904951101	0.9997486989803018	0.9997018712702396	0.9556523102892424	0.3015335725573457	0.3357516865969998
SEC62	8.15023807213525	7.51810854041161	0.184159927477227	0.0576919060454489	-0.208626631631892	0.487261141276255	0.154909043210337	-0.386579517303942	19.8602330262584	1.45146388132515	0.245540771414932	-1.19539481987605	1.7933917372378998	0.4004112273860929	-1.6112796524121895	3.29061830159686e-15	0.1520163118529429	0.8068513343196109	0.236725642120945	0.0779109240678617	0.690235514783403	0.112213214595099	0.6485864081828437	0.9997486989803018	0.9997018712702396	0.7595096912432403	0.8293110535707034	0.2022639570179072
RPS20	10.8039514018953	10.1459168929256	0.0306939625409874	0.279320573073551	-0.0892407310192759	0.6500704207401079	-0.337972716702906	0.2648107430254889	13.8415650370395	0.194422113568265	0.92524328448266	-0.397183323271491	1.90597812361438	-0.6719311095642879	0.9405510359010772	5.82411084664594e-08	0.8465470036921892	0.3587087110167279	0.692731240712547	0.0616763608920775	0.504261043817146	0.350844414996098	0.9775914229241472	0.9997486989803018	0.9997018712702396	0.7315899669328808	0.6943705086395533	0.4923109029730769
CSDE1	7.63409270048455	7.902946383216291	-0.138472379852503	-0.0217055182970096	0.114256573949718	-0.6101970081064529	-0.229485046228256	-0.374123274390059	32.2459749485889	-1.34194359814662	-0.1222782797704169	0.831629911904516	-2.75356142513904	-0.7716308412514641	-1.97112388278854	1.8339323720407696e-19	0.184720557431908	0.9031566263512478	0.408858984683609	0.0077356787333629	0.4441395497308339	0.0533546344944929	0.6951891908628823	0.9997486989803018	0.9997018712702396	0.5014060989525891	0.6439006729455514	0.1095237403448086
UBE3C	3.96494871133798	4.45248791776029	-0.140633449615721	0.0886159766056546	-0.0066072376260182	0.0562662097976106	-0.457755653715261	0.497765482059262	10.302375491200198	-0.914222585311306	0.354530692213329	-0.0356988176943169	0.167142930338275	-0.8719454753120128	1.53958066027786	7.140817411731451e-10	0.364330017615647	0.7241448837118979	0.9716425311878628	0.8678111872903149	0.386925990972841	0.128925062747393	0.8312044054003845	0.9997486989803018	0.9997018712702396	0.9809984374450336	0.592718412746572	0.2260615673098341
REV3L	4.5047785465356505	4.80944890847724	-0.0808739793949964	0.0822446209695453	-0.397194303433876	0.279902767782409	-0.5789144070575911	-0.0993136548136833	12.36521825689	-0.525737206146885	0.3211935020613919	-2.02280108659366	0.8607083438295071	-1.20346591450799	-0.31577581736675	2.18212964546722e-11	0.6010227280716579	0.749194728498312	0.0475408471658315	0.392740966160226	0.234097095211298	0.7532523395618491	0.9222377480876744	0.9997486989803018	0.951996941223628	0.8999651559798202	0.4326115972586932	0.83545724629513
TENM1	-0.534109284706709	-2.9978243235743203	-0.345906134086548	0.491259300489133	-0.580697270649144	-0.737400128417677	3.09188589694051	2.6411010553606498	-3.130232324634	-0.930688865562887	0.7587918983893629	-1.16966263183273	-1.00125158811792	2.61927609058426	3.9659127242196	0.006679253887328	0.355932178218233	0.45120457269063	0.247014984562423	0.32068631354967	0.0129952223438483	0.0002172729345349	0.8262743582503371	0.9997486989803018	0.9997018712702396	0.8851139637522235	0.0571331320854279	0.0008652893584599
PAX7	-0.0093478126075237	-4.0411832258450096	0.309564835102121	0.7886120770541859	-1.29414680414535	0.991046437845197	3.70592524646677	6.573260465323401	-4.25833607314878	0.756380553799828	1.16706081117825	-2.3094538418365	1.23539455784665	2.9821834041814204	11.34068046437	0.0008099005727833	0.452334868783301	0.253217094409218	0.0244793033774739	0.221345122876276	0.0077044880127861	5.19133881739576e-13	0.8700807496525863	0.9997486989803018	0.9006457181570469	0.8579036421801859	0.0397489307628612	1.0889029655274595e-09
MASP2	-1.45158336619566	-5.338721396055769	-0.227606470361718	0.0362528877190329	-0.299582256353779	-1.04413194816341	5.454125529360111	4.3015206134909	-4.44772835882861	-0.4919757237436989	0.0433546887990922	-0.465584541878614	-1.15051039594225	3.7486847686015694	5.58734510732456	0.0002093562526349	0.624567584141551	0.9655704529955552	0.6432432691841911	0.2544017501705489	0.0005551931289053	6.86393132815155e-07	0.9279922815858376	0.9997486989803018	0.9997018712702396	0.8626266237440786	0.0111139144279217	1.0196930632979837e-05
IYD	0.0983122718934213	-0.551789325750591	-0.547392275588895	-0.1253109211980919	-0.653395326624247	-0.7831251219578109	1.03492490920422	1.2562762452245	-0.592911769173968	-1.5915226398600502	-0.20110579216864	-1.34717201189376	-1.09842800957928	0.9740024403250892	2.01004822408667	0.560115292880669	0.1169751263038309	0.8412777047352891	0.1831778936567039	0.276402042768529	0.33422292435306	0.0488240449491008	0.6037291361848577	0.9997486989803018	0.9997018712702396	0.8691439046915175	0.5425518449449999	0.1017702314868951
FAM76A	3.5197392570743102	4.05543573043851	-0.483111263658192	0.169665568623955	-0.053401922224147	-0.657819706413501	-0.536052526685422	-0.0163100320954425	9.45332967952388	-2.33010586992493	0.5518649032277579	-0.209385604047185	-1.44345580088108	-0.9200555013141568	-0.0397359102785968	3.32952956668874e-08	0.0231565519138544	0.58654947619138	0.83483420027511	0.153934233593079	0.366848132580647	0.968443813540627	0.3611429695477844	0.9997486989803018	0.9997018712702396	0.820927295131538	0.5738560069253748	0.9809024546844848
TRAF3IP3	-0.1796351804992549	-2.50136074719036	-0.1632846279968419	0.207133192235279	-0.20970956038032	-0.786442448411244	4.3879670716648	2.8495255916851403	-2.28256226698588	-0.458616663579751	0.367324241054987	-0.51125017416244	-1.04590567253777	3.19551968635238	3.72959944622207	0.0324498570186899	0.648214373975626	0.714629266187855	0.611104237573653	0.299760967152397	0.0025600291019769	0.0004390823140909	0.9344248716072008	0.9997486989803018	0.9997018712702396	0.8766103443002116	0.0206022976791338	0.0016181354211949
POMT2	1.14567367439092	0.8945603457619008	0.0238854189106622	-0.032032521325285	0.220057905887048	-0.215052660207143	0.9001864704091039	1.1151814044271002	1.21942580452867	0.0962008433533069	-0.083340784933309	0.788967383550971	-0.3947164377389779	0.9732320256195592	2.01464190578841	0.2358060399946019	0.9236892155257992	0.933849072252366	0.433289508411103	0.694425762836823	0.335332096704036	0.0485141658876235	0.989526960573571	0.9997486989803018	0.9997018712702396	0.9577999072821428	0.5436287077424699	0.1012204085869742
VTA1	4.03800351295337	4.050626241803649	-0.0815318819386258	0.231946378654843	-0.0627735065182265	0.108009271365074	0.0888518590658963	0.3111101593177119	13.0432171787603	-0.5918662664932579	1.07018788494068	-0.366398724279626	0.373325854031141	0.2146780328081199	1.1314664769520202	5.32664318164383e-11	0.556155317485004	0.290581072145945	0.715328499648754	0.710179867498975	0.8312553744628459	0.262614186775171	0.9070900090224604	0.9997486989803018	0.9997018712702396	0.9609525899804576	0.913842311019978	0.3960589694802607
MLXIPL	1.6342036397153	0.560933263211144	-0.2387771117029839	0.316198664414193	0.126909302959248	-0.0854929741616498	1.23587471018279	0.0619849985384459	1.1056400784163898	-1.13140738947468	0.930365885066308	0.487250835991857	-0.188211744664011	1.91378821761953	0.141262918258744	0.281915477373395	0.262436248867961	0.3564787543071379	0.6278409715053411	0.851327967447027	0.0627095414816529	0.8881385592932829	0.7652319368105337	0.9997486989803018	0.9997018712702396	0.9807301928183002	0.1753555443381711	0.9303546921527156
BAZ1B	5.364075447260941	5.473324302863821	-0.266447678277451	0.0253748589025297	0.173655107273409	-0.0252403985850046	0.193090047053056	-0.191548072879741	13.3276231724233	-1.72957912724785	0.0975778586359919	0.8921076150612309	-0.0766229758829593	0.3932488478796579	-0.598655985161344	3.98538022477777e-12	0.0889577699919896	0.9225854126621972	0.375907264469261	0.939175225173866	0.6956618036494849	0.5516484786268921	0.5557803260376885	0.9997486989803018	0.9997018712702396	0.9919575806415726	0.832107382803269	0.6797402487598861
RANBP9	3.70861229807046	3.9517095984409902	-0.0368126623343858	0.280640255513226	-0.3882275192626239	0.288991872274348	-0.324396371467044	-0.1073380828433119	10.5934374057229	-0.2433908617436539	1.1435592631783602	-2.07361831052896	0.885559201646817	-0.678507475536986	-0.328992781271466	7.10873824560834e-10	0.8085386610699159	0.257673075722887	0.04236321254246	0.3792966087871861	0.500783705605857	0.7433362670262471	0.969783556880994	0.9997486989803018	0.94918287526244	0.8969310157914862	0.6913353013578272	0.8286293640626969
ETV7	3.15911712108455	3.4429413106336098	-0.0964529018684641	-0.21205638350512	-0.0719301157420287	0.7436872907472479	-0.3864010813148449	-0.105060520455938	10.835379219443	-0.600778960149871	-0.931021421008491	-0.370758971736647	2.25477479600918	-0.868698976550039	-0.3348992593021289	1.7495425752962198e-08	0.550221223824036	0.3620594631948789	0.7120902440468959	0.027715454326197	0.3951462718870829	0.7389202231889441	0.9044758005471764	0.9997486989803018	0.9997018712702396	0.6652520436389161	0.6001728343171772	0.825552793248505
SPRTN	3.64922245882726	3.3445557469122003	0.0740638696495758	0.284700298319991	-0.0811306433729693	0.4156537249491299	-0.0110741295255659	-0.216558491187617	9.48663465725812	0.5663961657526291	1.28617068432002	-0.487112923423587	1.46959946827407	-0.0265062933465546	-0.76546707073113	3.46357308712332e-08	0.573315976047204	0.203230846871958	0.627986683565625	0.146805964396766	0.97894905195183	0.446996997427581	0.9127019446828578	0.9997486989803018	0.9997018712702396	0.8164347576599672	0.990397088608462	0.5864840886172953
METTL13	3.26352953453586	3.2849948668524505	0.0045185930518335	-0.0162914723220403	0.280047096433297	-0.075313558351642	0.0725632470502469	-0.445232072572663	9.9216701482752	0.0242622817924272	-0.0693366693405371	1.2436937256446998	-0.1947577684738389	0.1597135632765129	-1.19477467200638	3.87569348556304e-07	0.9807223306202992	0.94661326716214	0.21829600289659	0.846239036708076	0.876346224816836	0.2369837184220789	0.9971733420784772	0.9997486989803018	0.9997018712702396	0.979697811487787	0.9382349559071992	0.3657298488047062
DYRK4	4.11237656995725	4.00340150432486	0.161368194014015	-0.145978778657014	-0.0499082500527009	0.1694593965703949	0.211985366155503	-0.125147744987195	14.7145693262787	1.31860092765945	-0.7530575932784841	-0.323309712613348	0.6484506617563249	0.595458539925697	-0.496305411113524	5.684234125915971e-11	0.1923404162629239	0.456047891481181	0.747559462234448	0.5190890191371761	0.555600808380871	0.621547238655098	0.7012955337653389	0.9997486989803018	0.9997018712702396	0.9200725432009664	0.7336732851287797	0.7370553944198884
ZNF207	6.46310553399472	6.40775285115008	-0.136518332028196	-0.0497839795665563	0.0479912309249818	-0.0938578277791082	0.122417240233403	0.313445444409229	23.5070732232955	-1.68502523461193	-0.340635303575604	0.449236855668044	-0.525362538147948	0.4694062764481679	1.95922132001674	1.1615001564676499e-11	0.0976203674929044	0.73458097672111	0.6550033956248239	0.601329772145653	0.64043372033277	0.0546612538024513	0.5731513926380503	0.9997486989803018	0.9997018712702396	0.9391942663850652	0.7952150150576404	0.1118112368938075
UQCRC1	7.934537534130699	8.43367075564199	0.1763881618014069	-0.124780869017391	0.0351939675278184	-0.0184428204519215	-0.850889191774869	-0.37771662433386	25.773822139857103	1.3910367038074398	-0.558213626810172	0.205674261861479	-0.0680341087891643	-2.24767389348364	-1.61073676477301	4.3177490698346997e-16	0.169492882502811	0.578778958711804	0.8377459566330729	0.945979548799342	0.0286443054332552	0.112500747656005	0.672319626388566	0.9997486989803018	0.9997018712702396	0.9930206250969336	0.0997500296990404	0.2026600974811668
STARD3NL	4.454643750827071	4.39052385953843	-0.119956001038666	-0.227565812383035	0.245658046656468	-0.699238398045001	0.630440775264916	-0.581815408457092	16.531894162621402	-0.8115792762603129	-1.179942421565	1.32949500170461	-2.2321944558441897	1.76397661359762	-1.90339336775665	2.98407435618034e-08	0.420196415457507	0.29168118479011	0.1885567120307749	0.0293338945750403	0.110951898745456	0.0618692475185727	0.856117196241567	0.9997486989803018	0.9997018712702396	0.6652520436389161	0.2620296819103004	0.1238203431712949
CD9	10.7476046697766	11.1635095942417	0.211779322704258	-0.20467386645305	-0.0135526361663103	0.54292572282326	-0.757146277121052	-0.616636023929081	35.4908347131782	1.50683026399922	-0.8533518155915931	-0.0693110221807933	1.918607101149	-1.92695929573156	-2.53102561412504	5.082105982412261e-17	0.137168219090661	0.398440325286104	0.944969020142754	0.0596424535354184	0.0619224781156612	0.0142653304759402	0.6311546889850722	0.9997486989803018	0.9997018712702396	0.7276755158123432	0.1739445863181917	0.0352067616225726
NCAPD2	3.28942722591978	3.50092143625359	0.0945141492727938	0.327440780768048	-0.2167073743661789	-0.208449263802428	-0.3468425727282729	0.532297977819132	7.69042694177845	0.57135386604828	1.22030231496006	-1.08654884176735	-0.56252516864375	-0.6165597400061961	1.5233884774971598	1.76546300054595e-07	0.569940038878705	0.227004673478956	0.281635400476544	0.575815482572998	0.5401511114521049	0.133055066628827	0.9112812596380164	0.9997486989803018	0.9997018712702396	0.9354047106115502	0.7219947436226309	0.2320980565689986
IFFO1	0.230984219198524	-0.957644969456543	0.119531411733575	-0.0689364123449609	0.323932232972233	-0.395746040196546	1.37704716133871	1.90443982552072	-1.25132690460919	0.3555684540269179	-0.132595886200703	0.791113617426354	-0.558973671698485	1.35519670423751	3.07128378358267	0.234147026993676	0.723443019511102	0.895391327307578	0.431973823304431	0.57819320378211	0.192826182839592	0.0035184453497291	0.9549206705153502	0.9997486989803018	0.9997018712702396	0.9354047106115502	0.3822925155236456	0.0102937635329694
GIPR	0.6994316446584671	-0.081966345143637	0.153386854853167	-0.206115658313941	-0.536885404411015	0.580456797544664	1.63388930672292	1.6710093642616102	-0.0918021554523384	0.517790332994679	-0.453933161749366	-1.58790565218945	0.92793446606304	1.4458200562023402	2.60294520954721	0.927664475442399	0.6065495968632479	0.651462706734809	0.117669832145813	0.357111792348347	0.1547759557849639	0.0116623863556424	0.923409130303153	0.9997486989803018	0.9997018712702396	0.8936758886690167	0.3293748130020335	0.0296063684663185
PHF7	2.84756897768372	2.6000470092660697	-0.125778371201691	0.3008270888957199	-8.806517930409809e-07	0.0650191684150467	0.0164853809712035	0.0843640656034921	6.07783081379711	-0.770133362073033	1.11254745210738	-4.33790249798641e-06	0.183528583583953	0.0314195706399599	0.2445138136532889	7.2457897994206206e-06	0.444322807448046	0.270314300087469	0.999996553347981	0.854988706355032	0.975057446388356	0.807673729267162	0.8643127000826518	0.9997486989803018	0.999996553347981	0.9809984374450336	0.988561873975139	0.8745517039533128
SEMA3G	-0.6806221650706309	-3.704454085297181	-0.166369762144253	0.551493915727536	0.158249259891553	-0.0432932540429109	3.4066338908769	2.98909544986628	-5.62782707653121	-0.437882237282748	1.20526599900952	0.331988806090799	-0.0592261697422688	3.98428274600982	5.0020041988011394	4.6904385207592e-07	0.662993418698086	0.232680735527556	0.7410174440910808	0.95296245261297	0.000180642834757	4.95598048204387e-06	0.9395174099000356	0.9997486989803018	0.9997018712702396	0.993688903585926	0.0072050737470333	3.724278800146104e-05
NISCH	4.09361997369086	4.7054164000373495	-0.0767684615718796	0.187263994453755	-0.349450900570918	-0.572786133916531	-0.4659557560102539	-0.3637158011267379	12.3444520532899	-0.4037354021731349	0.674459946255972	-1.46400167441366	-1.38146276335367	-0.8993848073853961	-0.9533733284363092	8.66749969043474e-10	0.687823102086823	0.50850948214604	0.1482492774061959	0.172105723454721	0.3779655014170049	0.344347909327711	0.9459544416534011	0.9997486989803018	0.9997018712702396	0.8350418137307158	0.5845955775462778	0.4854072064156314
STAB1	-0.544948946466807	-1.98438136942871	0.48766704747373	-0.2722014076895619	0.368635999110433	-1.27318328069404	2.11479110056626	2.58951229476596	-1.85804896134687	1.2155304160291298	-0.4160550205716629	0.7412043476699258	-1.5022578192121898	1.55542530929988	3.4086483265802903	0.0818491202788853	0.229130574888844	0.678875580027006	0.4615433933192879	0.13816169703354	0.129409225156626	0.0012506391310552	0.7376745677482092	0.9997486989803018	0.9997018712702396	0.8150408940861746	0.2906051204418237	0.0040866834474439
FUZ	3.1077469690864103	3.46884028889692	0.381640133335462	-0.157074901842568	-0.1034714030092689	0.542553301527865	-0.569553559418688	-1.4168762274002502	6.71700711283367	1.8293344248587704	-0.469922936264851	-0.403641772610109	1.20359424512708	-0.8748885069326631	-2.9254545262955203	2.64220178930871e-06	0.0724108710443926	0.640228811632952	0.6879019064204099	0.23334069744226	0.386260490779619	0.0048235539005365	0.5270381887040816	0.9997486989803018	0.9997018712702396	0.8595020476712394	0.5921994919587514	0.01362832988686
SLC6A13	-1.15917726420951	-4.850293321613849	0.117581911769545	-0.604681191732756	-1.1888883197489	-0.313663094717139	5.75141412951632	3.86976613171572	-4.91265040798221	0.278775593846348	-0.8369621418213778	-1.9450534837643605	-0.3881819082253179	4.62981613115325	5.627826141890321	0.0002204236818545	0.781387754834723	0.4083205425589129	0.0566126768305475	0.6992154878625059	0.0001200796248377	1.00553731582059e-06	0.9659384763356024	0.9997486989803018	0.9779712866234808	0.9585688792326584	0.0064132322081717	1.2536143837394943e-05
IDS	4.856786806263259	5.1406844373797504	-0.344475343489994	0.188167350450143	-0.1044429334434619	0.0478751411550473	-0.0535825618598592	0.275424370481001	15.145826721177	-2.5271961551800897	0.8455558142218679	-0.608343177492959	0.165944405216191	-0.125318541621871	1.01161510997699	5.31530835706234e-12	0.0141954754451443	0.4013285278624389	0.5452497730078	0.868745833617323	0.9008137401302552	0.315996667613185	0.3048214586576692	0.9997486989803018	0.9997018712702396	0.9809984374450336	0.9508150282510616	0.4555957739239475
PRSS3	-0.229269809467868	-1.4026798433578798	-0.487269006165046	-0.545390067466218	0.511481583021846	-0.0643825467050482	2.39867252977213	4.5481078143508	-0.971958472062081	-0.9545969964557	-0.705536258918663	0.888435323063543	-0.0591552553871457	1.28360721257476	4.83276654504002	0.341387046405924	0.343617132978457	0.483124026412244	0.377932922052187	0.953019633456016	0.2062626935852979	1.19053234885974e-05	0.8187058490994623	0.9997486989803018	0.9997018712702396	0.993688903585926	0.3994741677059943	7.350334784938813e-05
ZNF200	2.49474858357999	2.45964075335773	-0.215909905005048	-0.192253940030153	-0.1789091298229669	-0.003301770643373	0.0981133732181224	-0.125400020766839	5.7197775805817	-1.2345194730299098	-0.691993624698158	-0.8295483700526601	-0.0087553741169527	0.180434856523588	-0.341869841139515	1.277610494839e-05	0.2218726312010799	0.4917355045816579	0.4100750436481289	0.993042617127361	0.857574262813476	0.7336476133206421	0.7328764218121268	0.9997486989803018	0.9997018712702396	0.9987927599759464	0.9280898082013526	0.8219868582083358
CD4	-0.6425893142526341	-2.37980412724957	1.23783566932084	-0.523081094139644	0.103977164480419	-0.70474625216209	2.66185322941637	2.65088762040473	-2.35793066101597	3.75129868981341	-0.9162244877240608	0.234370781489582	-1.0481872891194102	2.27603525203238	4.22058221772234	0.0285498683164838	0.0004144387535344	0.363128937651604	0.8155355036308309	0.298823663187946	0.0266692166922569	8.155317769443829e-05	0.0910434920574633	0.9997486989803018	0.9997018712702396	0.8766103443002116	0.0948762482020544	0.0003668666369167
LRRC23	2.44088651680438	2.71467255806495	0.433964553099137	0.5935250308509781	-0.0904333050056583	1.58292447565773	-1.110750949149	0.7958167442518559	3.37525544914715	1.4293158123627	1.28014522619722	-0.261438704819403	2.52253878122487	-1.02956142206849	1.25856299594237	0.0028008177941068	0.158098121556031	0.205376997110309	0.794642846438892	0.0142325536966238	0.3092841822960999	0.213373467800446	0.6584329168285389	0.9997486989803018	0.9997018712702396	0.5842602827304233	0.5163615343342224	0.3373529644977668
BTK	-0.95164323904604	-2.8758373574193703	0.2782085273834339	-0.300191408321703	-0.265402759566089	-0.889705917848489	2.86511556162976	3.0816462696671096	-2.81313732521263	0.740559865881785	-0.452339816974941	-0.510837098665156	-1.18303927056143	2.32752338347789	4.635957484408451	0.0125430448547844	0.462053127915685	0.652623130339858	0.6114408129339871	0.241480513422458	0.0247418364603004	2.06097001852779e-05	0.8735393638462838	0.9997486989803018	0.9997018712702396	0.8598577162147765	0.0899297028008418	0.0001156593796887
HFE	2.31462306491978	2.36185424447209	-0.2142713555779969	-0.146637366148334	-0.314838119417617	-0.248250406372553	0.0538991501353236	0.0199768135204604	6.34361909579195	-1.22288200616824	-0.5589250317224829	-1.4590169782035198	-0.653541137354256	0.107475652901889	0.056850032295494	4.83770640864282e-06	0.2261292473661869	0.5800411673459761	0.149663286933227	0.515824078656838	0.915122310773516	0.954855230824152	0.7359282335123507	0.9997486989803018	0.9997018712702396	0.9198684535412802	0.9579461996027928	0.9725540799092408
SCMH1	3.697800025231	3.41110364304379	0.0877251665067115	0.218147242857622	0.0247261087920587	0.254547568586742	0.446677865158135	-0.3955185274978409	10.3962276498018	0.4402202591744689	0.955588516511693	0.101433964596824	0.6298050211205921	0.998634094663693	-0.992516555523967	3.2538919037830804e-15	0.661308535946252	0.342991372855326	0.919533303563352	0.531136379839794	0.32185365336676	0.3248034639432489	0.9390840013371846	0.9997486989803018	0.9997018712702396	0.9244237674006348	0.5289526718648628	0.4648359642570142
FYN	0.367534181986202	-1.96687488586216	0.0700464309835129	0.566849898308578	-0.3068122847640089	-0.5719398124517429	3.4545488282056804	2.70165023232485	-2.31500747986373	0.2040330439279839	1.03478585655778	-0.734710361950001	-0.8174496919129871	3.121255970951569	4.1649850002398905	0.0317181381488032	0.839021603009778	0.305710433190081	0.465364274763105	0.4168176041658309	0.0041022850178737	0.0001195144257628	0.9757528963605052	0.9997486989803018	0.9997018712702396	0.903382183889144	0.0266642158131653	0.0005120020498816
HIVEP2	2.76748623672072	2.50400642706442	-0.369145060905702	0.1144658720869269	0.0478682618244305	-0.0016597660745792	0.705565457550349	1.00982534520667	3.85360111213435	-1.46735735409384	0.2916741873835169	0.161638009896532	-0.0030689436554748	0.8370851016480849	1.94651599260276	0.0010960196089021	0.1475986565112519	0.771565449772511	0.872135561263706	0.997561297573345	0.407455044913497	0.056527897559067	0.6422721979545888	0.9997486989803018	0.9997018712702396	0.999160497534752	0.6102897584061886	0.1149891239114483
FMO1	0.492248754307195	3.07774379906546	-1.00512320406181	-0.8510165327599729	0.0560400574302638	-2.47702144808683	-3.3508361855389905	1.1497550673798502	2.36416278227114	-2.1840251505429302	-1.03455654338547	0.0880092284857031	-2.44485477058912	-2.31530615053233	1.41846166586881	0.0309735944472041	0.0331382829501113	0.30490665400853	0.930175087933222	0.0174537499656152	0.0240374523985569	0.161064001046087	0.4043025010743183	0.9997486989803018	0.9997018712702396	0.6065962894390408	0.0880266054602391	0.2695687845471962
TCEB3	4.52125896079164	4.06907775641533	-0.0018438549053994	0.27087899684937	0.182494417904692	0.373124795046596	0.397179330802097	0.173867528245253	13.6902110535326	-0.0159991940437284	1.40347559617212	1.26130409483423	1.50723529866355	1.08439336135826	0.7333114074653481	1.90631536117484e-08	0.987292070629186	0.165985471725774	0.212217807057459	0.136938740227782	0.284342732010312	0.4663160965274009	0.997639149453742	0.9997486989803018	0.9997018712702396	0.8140786456324526	0.4899991305760057	0.6039837785757033
LYPLA2	4.98980857447126	5.351015561037321	0.2503056887453569	0.0350083318352876	0.0392593708370049	0.4164317151058879	-0.489221370922375	0.165968051827993	15.554144860127002	2.01741931886994	0.1681745141258329	0.2505604870749239	1.57849015163307	-1.20360521056327	0.637626169065841	2.51053353354811e-13	0.0482245446905913	0.8669938504306608	0.803017797560066	0.119617811858208	0.2337420385614539	0.526122642238614	0.4585054803098181	0.9997486989803018	0.9997018712702396	0.7964988062609163	0.432413477010038	0.6580383319139509
CLCN6	1.77676073790519	1.57972226809311	0.0262729598726309	0.7818674550814979	0.0495910555529362	0.605656806248293	-0.53066572765637	0.4666027432429269	2.21128345443137	0.0727939278805192	1.57759796909816	0.120323189566425	0.8110097310443599	-0.537787469861996	0.669391072262385	0.0448199717298278	0.9422116213769128	0.133311225262573	0.9046176560714568	0.42050892783716	0.599245189792908	0.506039895484755	0.9903713147334536	0.9997486989803018	0.9997018712702396	0.9039001972250515	0.7669049021030822	0.6408684093715091
MRC2	1.65378499459028	2.413309917501	-0.2928031890998049	0.683203527572482	0.156975368910729	0.1180042946095629	-1.6001031251626798	0.959654077793346	3.15279550579597	-0.8410021393368241	1.36121386593242	0.3939033211796789	0.157696049071407	-1.50205499671485	1.4511471223893402	0.0056222600594041	0.403655910507089	0.1822383551263529	0.695013199811568	0.875209403145501	0.147289252604973	0.153113119945034	0.8502902252602673	0.9997486989803018	0.9997018712702396	0.9809984374450336	0.3183600217664654	0.2590173006557504
NME1-NME2	-1.4341696536977602	-4.9868871438424405	-0.1876325023216989	-0.0420428865817514	0.5935032161153491	-1.09036274327129	4.94526789139024	4.44426234038846	-4.127230118739931	-0.4016528455428421	-0.0516003480815601	0.94624358157834	-1.17458055029772	3.32361206363848	5.626574146388201	0.0005044534549012	0.6893987390911349	0.95902540696077	0.347879553649263	0.2446973111104989	0.0020162531475208	6.36908084326971e-07	0.9469366778822664	0.9997486989803018	0.9997018712702396	0.8598577162147765	0.0180839998596372	9.747300916278849e-06
TSPAN9	3.32811622643223	3.6749973738681696	0.0611868742300259	0.218806984120105	-0.307023808030376	-0.320990815632212	-0.3607251264828939	0.438981940488383	7.61395313885249	0.3181146541939489	0.716366861820828	-1.3127632468159298	-0.7785785459203229	-0.576686933509375	1.10668145825551	3.12874236324332e-07	0.751513294043119	0.476697160663724	0.194229872078378	0.43920036745337	0.567165574638359	0.273022139581787	0.9604186262840676	0.9997486989803018	0.9997018712702396	0.9072923909230732	0.742600279589036	0.4084017943901323
BTBD7	4.67469396434955	4.6503936984169805	-0.238546320047548	0.200352304778153	-0.167685205030801	-0.225994865770503	0.102597870371621	0.0036572159752416	14.861835739772198	-1.9950463429297	0.982103015985946	-1.09809690078334	-0.86929396497327	0.271945324447113	0.0148323588995399	1.52732419825331e-12	0.0506814557749985	0.32998960173721	0.276552115666481	0.38809516099767	0.7866960616476031	0.988215102790656	0.4666353988028131	0.9997486989803018	0.9997018712702396	0.8995950717670664	0.8866834219692249	0.9928149811423376
APBA3	2.86203623128547	2.89712211876126	0.0941093635353599	-0.472454031136462	0.2900128433086339	-0.479122943140799	0.4634136099869489	-0.4264411856617679	14.1484477016093	0.765228191987105	-3.3925343273249	1.95286858809614	-1.8292835951466104	1.67390455177725	-1.68013475925567	4.44768985799431e-21	0.4470388680876679	0.0012109164111222	0.0553528564692067	0.0721667211984126	0.0991875900283199	0.0979635327855544	0.8659516785976514	0.6082456872358245	0.9779712866234808	0.7530149826546405	0.2421680915257032	0.180861068994565
MKS1	2.2241000883074102	1.71491171191944	0.1956072916729969	0.34673892894014	0.195071070789598	0.528889934109674	0.0219744063309664	0.944670838909772	2.7407711812306297	0.611702052766115	0.795948675135306	0.5234720251826671	0.7952971737479722	0.0254858565202159	1.60993938670585	0.0134679316029453	0.543011972790981	0.435911337882758	0.602517267627542	0.4295051133567399	0.979960595208358	0.113057306580549	0.9025236855979822	0.9997486989803018	0.9997018712702396	0.9044006700555882	0.9908458911079968	0.2034351328380209
ABHD5	3.54469296824029	3.5617436509752203	-0.0867771696329899	0.184336747973295	-0.007528018265674	0.318386339188792	0.434358334697412	0.551842189839692	6.79862076070174	-0.471634059655993	0.6247402144811679	-0.0344575420868308	0.8257499170720899	0.6633287819858779	1.3715907411687902	6.24855442024428e-07	0.63892655106719	0.534435086205305	0.9726275684439408	0.412155821450971	0.510107222303534	0.175442494561088	0.9312563542984328	0.9997486989803018	0.9997018712702396	0.9030349405414372	0.699260640215611	0.288831018804037
ANOS1	5.69187873533517	5.754363031858469	0.0546564243635558	-0.3668283487734399	-0.501141712206799	-0.180409838390052	0.192433882326978	-1.61208180688094	12.3515119800969	0.3461429454404989	-1.27494718672144	-2.33807977472663	-0.5186697039770399	0.403093216464655	-4.464755566356519	4.2075582987542597e-11	0.7304832296997871	0.2070950005327539	0.0227902287333645	0.6059097729290429	0.688269296178952	3.458769378093811e-05	0.9559251470669128	0.9997486989803018	0.8852249142146924	0.939371399430523	0.8277101490494883	0.0001777873697514
AKAP8L	3.9868382716525	4.42913775932573	-0.240585571931745	0.132070752016025	-0.0586812103903442	0.0239273364527771	-0.0380002214430489	0.180811122581191	8.67556736701339	-1.3866572567176203	0.465600746653961	-0.2802176972172709	0.0636734912663413	-0.0627029390399653	0.4757314565554629	9.943899919010441e-09	0.170792138976167	0.643135056076679	0.7802883364270901	0.9494403590263808	0.9502182517702048	0.63596786732015	0.6745339033399419	0.9997486989803018	0.9997018712702396	0.9935031275323778	0.9763657351134823	0.7487276202111376
MBTD1	2.6383757151592704	2.44270401595938	-0.378858314305445	0.133231772314815	-0.344333020214963	-0.205392005806105	0.927011866462708	0.0317646447902894	4.6893951540423	-1.76882143551742	0.402267177380723	-1.35033102069032	-0.449408085593083	1.34942420928095	0.0695057200904647	0.0001724989271433	0.0820512900625391	0.689165336811059	0.181942411875601	0.654712460992341	0.186017810743416	0.944830712767958	0.5433274535164061	0.9997486989803018	0.9997018712702396	0.9500354965023716	0.3730691527659889	0.9665286720663524
UTP18	4.749271720610321	5.168922315585361	-0.0124252623873371	-0.0498518053424431	0.235269339456546	-0.12265500173535	-0.451531977669694	-0.289929777053706	17.459863469248198	-0.0855465063285541	-0.22829475879938	1.2933924800861298	-0.391048626125212	-1.12979514084608	-1.0128722977736802	2.24386210501544e-11	0.932110447754406	0.821713274916262	0.200682728362048	0.697103772932935	0.269828747447544	0.315310366989471	0.9895949904736848	0.9997486989803018	0.9997018712702396	0.9581118882736718	0.4741195683224322	0.4549195674516962
RNF216	4.06559039309996	4.0871442986039	-0.124727452412325	0.2081450787258439	-0.196792658402616	0.225862004391335	-0.0202311904678953	-0.15034127635918	15.4368381948602	-0.992874861438484	1.09006984188238	-1.25551433058185	0.8534552676834929	-0.0566245953413575	-0.592850329253097	6.08104184320199e-10	0.324773240938586	0.285845549512833	0.2140445135630139	0.396692871310251	0.9553132450883292	0.555649514538218	0.8056523357856801	0.9997486989803018	0.9997018712702396	0.8999651559798202	0.9787452339134958	0.6825722135992567
TTC19	5.973318634073711	6.22245954692892	-0.0520188714943715	0.0415932266427951	-0.140074891301764	-0.467107445946247	-0.223092043949231	-0.375530297748621	20.4461710406474	-0.3945321672578929	0.186252063571951	-0.80037596357344	-1.63572854609967	-0.589142385474769	-1.47404706432071	5.6603093452468904e-14	0.6946004686633439	0.853128820934982	0.426585550065118	0.1069876673722809	0.558800889928163	0.1457487876443829	0.94928381722542	0.9997486989803018	0.9997018712702396	0.7910652834437873	0.736206370369141	0.2493582265361446
PTBP1	5.931338418563691	6.162780381402331	0.0128394948618901	0.11675751940948	0.0527909042725611	0.2430237833002999	-0.207711221796341	0.0274003341915047	20.0038870411686	0.1188285538370499	0.636506063835749	0.3870137854499489	1.0516696667679	-0.586169539621745	0.1216212207426619	2.9257684249294003e-16	0.905815335605179	0.526789680277464	0.700126466851524	0.297094489715437	0.5600094206976141	0.9035959478814808	0.9870500661779807	0.9997486989803018	0.9997018712702396	0.8758054402537861	0.737287068694116	0.940102607208005
DPF1	-0.806302091019527	-2.39540939770206	0.0041346335096382	-0.516253024113091	0.410571501880437	-0.4366801557694729	2.45275786889349	3.25301466697773	-2.48755543628143	0.0116467957189418	-0.876945096348036	0.908574998282992	-0.598198959866715	2.05826960762588	5.08694067361354	0.0225775174213734	0.9907474879177508	0.383934852870471	0.3673373843361789	0.551925080332189	0.0457860579624279	4.18969440302512e-06	0.9983293741659542	0.9997486989803018	0.9997018712702396	0.9315613518935244	0.1396935163948397	3.283992587859749e-05
SYT7	-0.917245907581382	-3.4023049591098	0.0572866247655073	-0.0444329912652074	0.2574201324796979	-1.20226842528088	3.5527017387120097	3.92912962593923	-3.321701966766569	0.148603437943264	-0.0667917649211175	0.5070642833057871	-1.53771894613766	2.79646115331986	5.78506990859719	0.0039424429362297	0.882384022724364	0.946975050051643	0.614025973143639	0.12928544578556	0.0083424960271601	3.96523623991746e-07	0.9832371402599936	0.9997486989803018	0.9997018712702396	0.8075663511571869	0.0420155152332512	7.846520408214739e-06
LARS2	1.66648838634895	1.59443750117855	-0.345645321140552	-0.1899011193539419	0.0381833565409291	0.0721096361449648	0.7486868001188859	0.55430989468815	2.7219814319404	-1.72609099451368	-0.600789203892114	0.166524089725106	0.164842099228794	1.04094701650766	1.23187070682061	0.0120913286277099	0.0895846400491196	0.550170870846262	0.868311422169876	0.8696131951215892	0.302576418851491	0.2227788519957139	0.5566122530491032	0.9997486989803018	0.9997018712702396	0.9809984374450336	0.5095921410244402	0.348639411375562
PIK3C2A	4.35940135061739	4.23069289860137	-0.110807226018348	0.418030946746483	-0.0793299287667787	0.41298381856056	-0.0649352221415394	0.0743839371366203	10.5472883868639	-0.6790018038828841	1.57171236582387	-0.393419276868139	1.20049324195955	-0.126851062439181	0.2166072123982519	2.8005872069102e-09	0.499786205913209	0.121713658069003	0.6953924433714069	0.234531823022399	0.8996461039860609	0.8292699948808481	0.8897279216232494	0.9997486989803018	0.9997018712702396	0.8598577162147765	0.9500625893090628	0.8903382878372018
PLAUR	3.53788613057895	4.885749801037731	-0.499692591368957	0.5465437784441671	0.352660394197727	0.4085341569287289	-0.7042395302068879	-0.9321851235241452	4.64035496565082	-1.59664829844955	1.11138762180046	0.994984935044421	0.603218920367965	-0.5490353774461	-1.1732440253525702	0.0001054409489895	0.11571449469883	0.2707525375945039	0.323804902483731	0.5486134540209311	0.585105406052575	0.245280164442768	0.6035199699585151	0.9997486989803018	0.9997018712702396	0.9299727943497728	0.7565694582050236	0.3751870769908519
ANLN	2.21310456542384	1.97462043953828	0.2009371658624519	0.4767562074739279	0.257737050727719	-0.144910314662888	0.337877338607907	1.60968571034607	1.8634594875626296	0.5742476759313909	0.879821546922763	0.661280119036999	-0.179518395575796	0.252283513236249	2.10339425051124	0.0755510906647907	0.567988426521644	0.382355421336737	0.5110041399058679	0.8581237269864019	0.8018484628525441	0.0398119690665208	0.9112812596380164	0.9997486989803018	0.9997018712702396	0.9809984374450336	0.8963371999722816	0.0857690249410042
WIZ	2.8939614513690097	3.60067730273982	-0.106690614361517	0.246553175301986	-0.0299271776243521	0.0411623899053029	-0.9085981215028708	-0.172557054118304	6.44298914207445	-0.426438954038682	0.645867300566561	-0.100462544071979	0.0756278685555049	-1.19853486780201	-0.330659637284121	3.30853306652169e-06	0.6713111793702351	0.522020238428948	0.920303502616796	0.939958676387376	0.2394623177300129	0.7421071315833659	0.9422641380227496	0.9997486989803018	0.9997018712702396	0.9919646456365684	0.439192561015817	0.8277881030864377
RABGAP1	4.77161317306391	5.07150907044438	-0.1886168810663289	0.234586105931962	-0.365458016105696	0.146072847803634	-0.2786259374944619	-0.642793783733553	14.7468126083576	-1.40825064744017	1.05130517597434	-2.1634286083366496	0.509992508644049	-0.661765086058169	-2.20522305739638	3.44275372836143e-12	0.164310778010762	0.297414125609263	0.0345030194457502	0.6118854166754051	0.5110892732152179	0.0312573196755243	0.6667707657632254	0.9997486989803018	0.9294617319817686	0.941925850129208	0.700259407017249	0.0695951552405377
DCN	2.89630594989756	3.77226380888591	0.485075443035081	0.7934340938477931	-0.266737742649272	-1.29970646878061	-1.04831406439317	-1.7726221709095	3.40498682310503	0.9193701739945191	1.02083387517808	-0.423560872025193	-1.1407502898951	-0.695514285110693	-1.4439352220532	0.003073000755272	0.3615392179009171	0.316965420729666	0.673352746287645	0.258365152882616	0.493634327386166	0.15396696744724	0.8295873478189949	0.9997486989803018	0.9997018712702396	0.8626266237440786	0.685463174249305	0.2601656521771926
QPCTL	0.6418726219018019	0.797987869188606	0.0259665786471465	-0.3957436589923549	0.349131465505971	-0.452841719686303	-0.340701949964914	1.42144146580965	1.1205735718574898	0.101681007706517	-0.96994269608686	1.1796322975045	-0.801541738681343	-0.386425126809277	2.7830853292847	0.278183557642697	0.919364372871345	0.3358601015728599	0.242997284513474	0.425932358312451	0.7009749650314809	0.007219982829524	0.9886858029720376	0.9997486989803018	0.9997018712702396	0.9043477649474932	0.835598238791726	0.0194389866922472
PPP5C	4.2766308056128	4.35547229329366	0.10738523818416	-0.0759046830409495	0.30735199517964	-0.307378747737202	0.229661018141745	0.1652903651321809	12.407127259825002	0.819996727593633	-0.352317652880168	1.89992755122837	-1.08523938554742	0.536622617978884	0.581092900064655	4.48529236854884e-11	0.4155431651571349	0.7258084461163029	0.0622819440252603	0.282088402280347	0.593847358426218	0.5633635910833861	0.8553791417368337	0.9997486989803018	0.9781076998351858	0.8717052088769511	0.7629349715274485	0.6891772901087865
CEP68	4.7982483025093	5.61913910795784	-0.291425256654468	-0.0271289090281349	-0.4449191846970329	-0.412334326575174	-0.690361105353147	-0.7114924497365451	16.328545063210303	-1.79462920993238	-0.1070026636599209	-2.11258268061848	-1.1794083929331798	-1.5158898372493002	-2.1676600671512603	1.4958292005480303e-11	0.07774387395962	0.915537878563162	0.0386998478752162	0.24274357539674	0.139259247753419	0.0341976564584151	0.5385988567897434	0.9997486989803018	0.9392388821176428	0.8598577162147765	0.3056753628607234	0.0753168667802838
MAP4K3	3.21268169418786	4.31377823919405	-0.449710143539247	-0.0812263479040739	-0.0930473036886976	-0.9158358386145492	-0.667630357863289	-0.2550216212402469	8.73934904353201	-2.32761504298626	-0.261698326971342	-0.398856967055125	-2.14066379209008	-1.05570831506172	-0.611342192810232	1.1005162539635301e-08	0.0233558290485143	0.7944643679032809	0.6914027509716759	0.0362854431893357	0.2962687621818279	0.54335242776095	0.362743054124403	0.9997486989803018	0.9997018712702396	0.6880310046124926	0.5029757704791015	0.6725568421191469
TYROBP	0.573919386713396	-1.70904996845808	0.6900168073186059	-0.0124089282176212	0.7255621381306049	-0.6777895208508541	4.37433641360506	1.6380394495413402	-1.3696508626159	1.74666593542054	-0.0191105189243986	1.46716904562992	-0.8420887164425899	2.93663830787179	1.81656901994383	0.18262229497543	0.0859487537517052	0.984814909784973	0.1476106214265969	0.403104446021821	0.0048176570396082	0.0741931525883565	0.5497779127851207	0.9997486989803018	0.9997018712702396	0.9005716575456177	0.0295834717820152	0.1438381185841125
TMEM159	4.48990811667606	5.645257400593799	-0.160374691783844	0.0575500118416384	0.0182508696515885	-0.815118759923009	-1.08973280025723	-0.49789693681488	7.599248091675889	-0.481384856012617	0.111080894979586	0.0443560122057494	-1.13624075024225	-1.09826194448664	-0.715778823973747	3.49463685993481e-07	0.631987515840049	0.9121341144624642	0.96476400262051	0.2602313568289789	0.280399664906768	0.477126291857905	0.9299446782284794	0.9997486989803018	0.9997018712702396	0.8626266237440786	0.4856293680323468	0.614565270247972
GABRA3	-0.512890718896421	-2.78090220653227	-1.25090790853993	0.335107790373284	0.6565312524475421	-0.0977232601221394	3.0665487742735698	2.66410470332612	-3.66429853963526	-2.99027196006926	0.615342888815352	1.30781709270377	-0.122039548780763	3.05544374605345	3.88618923944943	0.0060917599004415	0.0040356540709639	0.562611674988207	0.195790714573019	0.903271541113036	0.0178848487176751	0.0003412925307349	0.2005108666390676	0.9997486989803018	0.9997018712702396	0.9861449789982374	0.0720207089773075	0.0012904642267412
BRCA1	2.4223452995443098	2.9279185962883902	0.0127578754048108	0.0424480594575312	0.3519449918502129	-0.0511081576493126	-0.433843401231225	-0.1166688974339719	4.760492703587429	0.0551263450369604	0.1171791494085549	1.3218361200433502	-0.0972549037278982	-0.550255603770116	-0.222421787117023	0.0001056582495044	0.956224084438348	0.9071060182505848	0.191239262460423	0.922840156567588	0.584738196207171	0.8247727899275149	0.99288500820929	0.9997486989803018	0.9997018712702396	0.990118152373947	0.7563710497982784	0.8871477152652307
ERCC1	5.64776096872663	6.006136375332839	-0.0746912038555923	0.0715858576303612	-0.0506321653111977	0.1491858874459899	-0.7539119626726579	0.0679100134819249	23.2879007055494	-0.8995326966110601	0.484334253726403	-0.4613415323646029	0.82958364080017	-2.8372448740538903	0.405683613092556	1.21191118558553e-15	0.37209745712012	0.6298773320297629	0.646267234094306	0.410065088129342	0.0061426026120504	0.686374875472793	0.8344985503831682	0.9997486989803018	0.9997018712702396	0.9019948599167704	0.0344271721235001	0.7876099968702874
CD22	-1.07178034110163	-2.73622015652322	0.140814691048084	-1.1076126477078605	-0.000855195772263	-0.190919796609489	2.47843267201862	2.6541740100471096	-2.35565075267921	0.3435679547836019	-1.45394871451241	-0.0014249561540488	-0.2338156981639549	1.89020303817708	3.78271818378572	0.0293227441223993	0.7324429796866999	0.151005347092549	0.998868017138485	0.8159326743083191	0.063778995493003	0.0003522635918669	0.9559251470669128	0.9997486989803018	0.9997954783358204	0.975187901428268	0.1773983060504199	0.0013264371509578
SEMA3B	1.32911689102175	0.799935883272185	0.1905423460687169	-0.181122255839929	0.2684055858495719	0.8264631027347981	1.3615239414322	0.5582518039011999	0.966425049536498	0.7106437324483141	-0.444839968232177	0.887059187994482	1.45935655327016	1.38727200664687	0.891717785498731	0.343572065373714	0.480128329768861	0.658003356972299	0.378674214832061	0.1496568155834819	0.1707009835272769	0.376016149471695	0.8795095266152433	0.9997486989803018	0.9997018712702396	0.8176448567473327	0.3518554485701556	0.5180607661403215
MBTPS2	2.60034931181344	2.8442936882949	-0.433437545479572	0.0074894366320012	-0.0185966038724387	-0.3393182576686789	-0.0799125514541549	-0.0110358451765459	9.02652132480023	-2.2661673996012204	0.0348745688741039	-0.0822023790861734	-0.8548048467080691	-0.185463143914821	-0.0301087352336879	6.693167031864749e-13	0.0269420362881338	0.9722917975994532	0.934750590284283	0.395950300568082	0.853471194243981	0.976077046760025	0.3767078204728105	0.9997486989803018	0.9997018712702396	0.8999651559798202	0.925809945170395	0.9860144294797532
PRICKLE3	2.5721070799371497	2.52463864129844	-0.239070452764132	-0.293964026449736	0.353632708322146	-0.255625215345144	0.563812314738865	0.561242981571139	5.98840437145682	-1.7569106805947	-1.31302098670826	2.16153866502269	-0.830728919032938	1.19312044697555	1.88912808760652	1.86593819056031e-05	0.0843695246008098	0.194113405727875	0.0348951946983511	0.4094647904861239	0.237488322450832	0.0636074589379074	0.5467890775173936	0.9997486989803018	0.9325625588981534	0.9019948599167704	0.4367582149359292	0.1266944877104014
LTF	3.31976802790759	-0.727848719479037	1.09409330664127	-0.199845187635868	-0.0627434524886497	-0.974218784669479	7.7515920319375	-1.33089921273578	-0.533792750150518	2.15715394168488	-0.2436228309233889	-0.097758950576297	-0.9368643615732348	4.489206348287031	-0.945746075387222	0.60392166437097	0.035259261583896	0.808479806775212	0.9224564166483208	0.35251870873861	0.0002226316043729	0.348269710960676	0.4108673362064974	0.9997486989803018	0.9997018712702396	0.8916836026385502	0.0079348310249058	0.4895468818718241
EXTL3	2.38806086053103	2.79043102314899	-0.081489823280145	0.1616514734409759	-0.297009804746446	-0.432042335319584	-0.441830439412337	0.5251789661906521	6.79786666709061	-0.458524477988631	0.591430915386824	-1.4073442739736202	-1.11804827550607	-0.8025848394349598	1.4777011077624198	2.30191145877718e-06	0.6482416333216939	0.557204875438537	0.1643945560329809	0.267863352568084	0.427980136350433	0.1451022847147519	0.9344248716072008	0.9997486989803018	0.9997018712702396	0.8643636587056516	0.629580672753841	0.2486178437505563
ELOVL5	4.98428776016162	5.354652453802	0.132911763488747	0.145519743755073	-0.0225718866002289	0.192262583440341	-0.533764207107139	-0.269222434587397	18.975015865222897	1.18679917357125	0.7911898502391179	-0.16051422225715	0.8053196962043101	-1.5185834094810102	-1.13657820665144	2.33239242505808e-14	0.240052985659408	0.432027453526421	0.8730122213308209	0.423734693241893	0.135384868364301	0.260253557736799	0.7470173693156852	0.9997486989803018	0.9997018712702396	0.9043477649474932	0.3001607120697878	0.3930934625768432
ALOX5	0.897048777811116	1.19696360466706	0.0474973649988762	-0.486535247602211	0.618689535372703	-0.83045341634774	0.397019592682834	1.19892140405938	1.4755796670283703	0.1755391727208609	-1.1269986703715702	1.99779374274247	-1.36302644202698	0.3952143140156121	2.00175533030097	0.154143143364893	0.8612639257729781	0.264089492682068	0.0503697044590176	0.177909877562127	0.69434160730703	0.0499216804915989	0.9794871402460044	0.9997486989803018	0.9584565832042042	0.8391191152192199	0.8314413739653078	0.1036859742425254
KDM5D	1.27873285296729	2.79329899466722	-6.44697707162541	-0.1246314879793009	-0.147828871137079	0.337665976785153	1.3455980968609398	0.9102549328600672	4.49693717754753	-12.82944888701	-0.26593519869578	-0.2967143385518189	0.477153292939111	1.56252422698109	1.39147477960837	3.08459528416819e-05	4.1906937615892e-19	0.7911714699469109	0.767676353628125	0.634930663521427	0.123254842993139	0.169054192344375	2.1840918844868795e-15	0.9997486989803018	0.9997018712702396	0.944890641226768	0.2813720851493139	0.2800093806109046
CALCOCO1	3.92498159916934	3.78571920253181	-0.199046230607848	-0.0248019252966916	-0.3926281123088379	-0.278534910050467	0.719138156423128	0.0635271940052073	13.7513489611343	-1.20218750828621	-0.131117773969178	-1.90260862273792	-0.8083402723821701	1.9489351639713897	0.200106836318508	1.7072164563823998e-20	0.233862398186387	0.8961066777505671	0.0617382785254605	0.4219855877261379	0.0558314114969553	0.842051945259175	0.7404974410854783	0.9997486989803018	0.9781076998351858	0.9039454328968454	0.1615599766551839	0.8991124758787873
UBR7	3.3929422270142204	3.12890174227578	0.229998416780081	0.0019264181688941	0.0037360755797306	0.612721032598071	0.138177946470788	0.1411512000827099	10.9001453480129	1.62706640478829	0.0093824482368983	0.0216571636325681	2.08427810258258	0.351712943217661	0.491972168134245	1.43494186767353e-08	0.1089166711909649	0.9925984638008092	0.9827913622096122	0.041278899092672	0.728672851110355	0.624589279330161	0.5898291329679366	0.9997486989803018	0.9997018712702396	0.7013852147902192	0.8525809008256127	0.7395736186899072
MAP4K5	4.66613277311396	4.651108850841809	-0.132074716694042	0.0265363162454204	-0.173112208700042	0.274711454064423	0.11681079100871	0.22311392593597	18.4335648593703	-1.28930686892492	0.15844334858725	-1.3445971298051798	1.26983990626308	0.366386832966002	1.07803932924456	3.08237673899385e-14	0.2022804566838369	0.8746731291969009	0.183782862774552	0.208917308289736	0.715723229063537	0.285434300412334	0.7139669410295999	0.9997486989803018	0.9997018712702396	0.852913796456142	0.8445472333848602	0.4220234825870497
EHD3	1.41283825461604	1.40354260547544	0.0171979492604369	0.0495744499235036	-0.0776627738437367	0.7137398903704358	-0.8244064288398409	2.41372063107859	2.83236557347184	0.0753258855139663	0.149783347221952	-0.293848762646838	1.4809009626123202	-1.19514665547931	6.274330088680731	0.0164398240256735	0.940209938905607	0.8820897153310899	0.769882662257478	0.1437113570049639	0.24983688394266	2.04013327609999e-07	0.9903713147334536	0.9997486989803018	0.9997018712702396	0.8164347576599672	0.4514573625257664	6.191032138495147e-06
PSMC4	6.136029897842589	6.567601742209309	0.2346523296029019	-0.175167075347713	0.217001508595499	0.137052586689338	-0.766154073438252	-0.329471459081198	25.8451966847872	2.0127285338266296	-0.934179272001004	1.44591442438089	0.547911028702561	-2.34012970666914	-1.49169885653411	2.0194408768213704e-15	0.0486479233250465	0.3566108806082029	0.153272602426866	0.585721251929418	0.0250111636787893	0.141092978574371	0.4594015327069618	0.9997486989803018	0.9997018712702396	0.9361061089031798	0.0906679105398721	0.2430811882351078
MAN2B2	3.21108594540595	3.22050554523869	0.2021274610936319	0.362008594960966	0.0110161357496141	0.228753160695211	-0.5726708602038729	0.101889564663913	7.99352875610899	1.0112398749604	1.27158285962367	0.0460772540770777	0.54341057121095	-1.02837723228343	0.258734748260825	4.44133649711801e-06	0.315975625196676	0.2211342759040259	0.963397683021455	0.588810939663112	0.320414160549868	0.796795076896833	0.8009765939118064	0.9997486989803018	0.9997018712702396	0.9366770843870812	0.5275393885869799	0.8673478776016272
SLC7A14	-0.7741122791309759	-3.19482756556741	-0.447403422286854	-1.02680186890458	0.317750290183138	-0.3799216394734629	3.79635696363616	2.90482117291402	-3.18614906909355	-1.03736367393068	-1.42745661892456	0.54034191618411	-0.4479311871303739	2.97187352404961	4.004291915620411	0.0099898737102123	0.303957464679967	0.162412253163838	0.5910428279588	0.655769605501823	0.0082180438160295	0.000241781147425	0.7931234272804866	0.9997486989803018	0.9997018712702396	0.9500354965023716	0.0415486513722274	0.0009530964623489
CLDN11	0.715848193440836	1.60107544551879	-0.242892153990356	-0.455331081252816	-0.149985530336756	-0.369864710954408	-1.50749444002902	0.908982963524435	2.83651113083067	-0.710867093528605	-1.17585109179875	-0.3666141302665039	-0.518084997392377	-1.91467865981216	1.52014942820696	0.0061535383664562	0.4798323631031579	0.244149844155033	0.715155077292624	0.606242910597102	0.0601503766164899	0.133557122455327	0.8795095266152433	0.9997486989803018	0.9997018712702396	0.9394287865195706	0.1701997952213589	0.2327023897906729
SLC25A39	6.025177180521911	5.9829019291795005	0.1298039903704919	0.0399963835456464	0.3013351063725399	-0.0908892386077585	0.245984244753072	0.174169266035475	17.065591856921998	1.0514777485962	0.1854944906946989	1.8643809414339096	-0.341610047982576	0.6229597106476861	0.6869233992667549	1.3701929135248002e-14	0.297341991675259	0.853446724426943	0.0671929798150885	0.7338183035259379	0.535704883413383	0.494729562301275	0.7888926546335348	0.9997486989803018	0.9781076998351858	0.9659756084828895	0.7187483808749934	0.6306473001217482
MVP	5.97822957856979	6.569259400422441	0.0194252031271069	-0.155647659118509	0.223267001552995	0.099918040881512	-0.3254861941516239	-0.418516280405293	14.5871860995716	0.101488322063753	-0.4946602468004279	0.906987960597707	0.247085181064874	-0.5723879021275831	-1.09209473319824	5.307343418355871e-12	0.919502353346797	0.6229768548944189	0.367981560082401	0.805659560592494	0.5699820991343121	0.279351452158258	0.9886858029720376	0.9997486989803018	0.9997018712702396	0.973867431895188	0.7448220131687047	0.4151701570515574
NUB1	4.964969001928151	5.12841637449401	-0.014781768030453	-0.0345440439570991	-0.101281167209107	0.483745393072516	-0.349605237428681	-0.081787723155984	15.494664072075802	-0.1034573233005309	-0.149755445259962	-0.5587982719452801	1.62518486071576	-0.8182226800996159	-0.287902832525358	6.925969879660209e-11	0.9179506121113692	0.881609031517282	0.57836381063841	0.1092152306775269	0.418480966645959	0.774423059516051	0.9883261921231804	0.9997486989803018	0.9997018712702396	0.7910652834437873	0.6211938115215399	0.8508892465529249
PGM3	3.4795468512825094	3.11088244556658	0.343604000250973	0.291748258218566	-0.0305191425835375	0.4397911540677029	0.144972530790457	0.552788329642201	8.13751381750463	1.8265727131539	1.0732616577337	-0.133365395887581	1.1084515596608502	0.2764592477730789	1.54657109794648	1.54725471630172e-06	0.0727087358939553	0.298241942358398	0.8943380738421769	0.271966400011516	0.785681357243126	0.127739808934951	0.5272705558281428	0.9997486989803018	0.9997018712702396	0.8663859632746652	0.8863522230884928	0.2245097917950079
RWDD2A	1.75258625359176	1.25814388732926	0.0739736398065655	-0.4299828427565459	-0.214101913963684	-0.484195010325644	1.1638836763845402	-0.0156591949662536	3.34177242540092	0.427695151716205	-1.64495443566405	-0.9982536046135628	-1.28384451936445	2.33929564290186	-0.0444914145293693	0.0036823917469637	0.6704013293432479	0.109156023654404	0.322083072248719	0.203973684107949	0.0265098545377889	0.964662620128717	0.9418345235745038	0.9997486989803018	0.9997018712702396	0.8508222502452276	0.0944743805095665	0.9783547263001898
CLK1	5.477451347414969	5.43561420399173	0.108566396882018	0.1189097362383459	-0.0664307352996522	0.0101714979440634	0.457164037654016	-0.51801341495347	10.2766137034499	0.635304986213828	0.412724154593383	-0.311011562214024	0.0272612690385374	0.7837169586944441	-1.3093999771346	2.49755282487063e-09	0.5277503234533221	0.681245462898011	0.7569017098969508	0.978342377758512	0.436265890561195	0.195233346111209	0.8973025615748443	0.9997486989803018	0.9997018712702396	0.9975202304371156	0.6370693091155177	0.3144124729041521
POLR3B	2.56154526854123	2.03395728745046	-0.32159408191463	0.588308060955318	-0.046900476537013	0.0976924693539551	0.634701509156439	0.4138293220741459	6.4226086952378205	-1.67957115069645	2.7164356848278097	-0.209385072397223	0.252940261180241	1.48574921995796	1.16477706792607	2.12379655600773e-08	0.0980737547565684	0.0085406797134279	0.834834123548908	0.8011511552824541	0.1424128837308599	0.2485714042262049	0.5731513926380503	0.9997486989803018	0.9997018712702396	0.9727367967867226	0.3107082256970909	0.3791411131341853
ANGEL1	0.957634713886882	1.06309284324778	-0.3556554796688529	0.213111897337977	-0.174497587824137	-0.406567041495945	0.29743217030059	0.990575570531368	1.6098834640047	-1.3753190818236798	0.5313044455885589	-0.5808693970025439	-0.7341816005263778	0.34100623569912	1.86922136842662	0.125120389687038	0.174232569725744	0.59729949706898	0.563502595244886	0.4656193218739509	0.7353113652641641	0.0674437950470777	0.6796596012256712	0.9997486989803018	0.9997018712702396	0.9107493398220502	0.8568286128770569	0.1329695162544137
RNF14	4.1119180951637295	3.94729653890545	-0.050877550925854	-0.0300247086279048	0.135835317781012	-0.450597026326558	0.210838035313075	-0.0156085468958773	14.0201727988167	-0.469951214455048	-0.163402226129446	0.973951277964812	-1.88751901547186	0.62609772028913	-0.0686534103175994	4.2524850660332606e-13	0.640111624154839	0.8707453073969029	0.33396458072308	0.0638382487771928	0.5337876698719439	0.945490126929142	0.9319027809831456	0.9997486989803018	0.9997018712702396	0.736596054356176	0.717681931568734	0.9667774284343896
DNASE1L1	3.1415791945585902	3.5554332966301	-0.185780089180075	0.205424933849007	0.1866244416511689	-0.822158378455798	-0.0769657393196212	-0.661694855070723	12.3203100690803	-1.07810480859122	1.04956753988484	0.907920480761605	-2.25681121431954	-0.1984584248751929	-1.85631539848997	2.57137672515283e-18	0.285163727536043	0.297991049091466	0.367435817997664	0.0275543167632533	0.8433357369039219	0.0681618464093804	0.7797256805125993	0.9997486989803018	0.9997018712702396	0.6652520436389161	0.9206375681570677	0.1341199639498861
DDX11	3.2589488381572798	3.85326091236215	-0.221162990830801	0.57448779871718	0.0543103894791865	-0.550945470683945	-1.10070564935662	0.259942583078146	11.4489716968029	-1.1029077157411002	2.52005661135302	0.2280685458578709	-1.29995562485998	-2.4016506666065203	0.719949776493728	6.184421478910319e-17	0.2743299131378299	0.0143228977335695	0.82034345717182	0.198428421400624	0.0193321250091861	0.4742613335514229	0.7744530880843642	0.9997486989803018	0.9997018712702396	0.8483687684365011	0.0758930000360622	0.6118520630535242
HEBP1	5.4062042053797805	5.542431123944139	0.102376012845853	0.0968976662804443	0.109422570006431	0.1241784374962439	-0.5638242320668959	-0.378185767865279	19.6685044002418	1.09552322428138	0.581136508932289	0.887674027030891	0.6116811929926711	-1.89345807371816	-1.92657290000938	1.8109323850083e-14	0.277833270637978	0.5632706709466619	0.378351057450286	0.543057125715024	0.0629986926835307	0.0586198868557359	0.7771277773456545	0.9997486989803018	0.9997018712702396	0.9275557203518696	0.1760505358287642	0.1185306114749552
GPRC5A	6.3680309698813495	6.65483517787786	-0.192656672901867	0.363549148313309	-0.228016602717921	0.5210512352225519	0.666879102767702	-1.02280111319027	8.918977557960869	-1.11295678827621	1.28203231797074	-1.09649530837118	1.40698268905975	1.01829845297114	-2.2256720721106	3.89296814117977e-07	0.270421281615944	0.2049284218719819	0.277488763252581	0.164764916021859	0.3125610234586	0.0297631583338357	0.7719074547997554	0.9997486989803018	0.9997018712702396	0.829211125440779	0.519429876736724	0.066779710950293
MAMLD1	0.2297131364629299	-2.08877757521079	0.2952404201630589	-0.361913337530246	0.4300979177560349	-0.0532654743215269	3.26373265197349	2.93535630498662	-2.86585904750578	1.06786721469389	-0.807599190686839	1.2868428556119398	-0.091404462592123	3.53207930757079	5.65204194822211	0.0094000879036334	0.289929113471231	0.422538132994446	0.203142411761228	0.927468076137982	0.0010793289422798	5.46167496372967e-07	0.7829221599121959	0.9997486989803018	0.9997018712702396	0.990556253550073	0.0135549532244527	8.98278253245427e-06
CD6	0.407451795626766	0.55868788409575	-0.0991809666672162	-0.0183422907267208	-0.2138691162919599	-0.0456314062104513	-0.3537523221028929	1.12849741150874	0.7783966186133559	-0.328471902120697	-0.039452248458896	-0.5867957344868531	-0.0715439260446173	-0.369899040414796	1.95237423488362	0.454010180125699	0.74375860705414	0.968714479475283	0.5595887900193339	0.943195826762143	0.7152327700789679	0.0567713837236782	0.9587222952870692	0.9997486989803018	0.9997018712702396	0.9925981617116832	0.8441827305430868	0.1153965689249571
TACC3	2.2631144227941498	3.57126335975514	0.3361109962424	0.266050005333375	0.2600946876059	-0.0105499969831333	-2.1203498928800903	1.06874202107318	4.18266628100121	1.19932727089243	0.614672637695551	0.830242507821368	-0.0164219618639916	-1.94994966637149	1.76828437063622	0.0004113031162917	0.23523445146047	0.541024861799423	0.409754524507151	0.986951353394457	0.0566641643610212	0.0821523871075814	0.7424797943278154	0.9997486989803018	0.9997018712702396	0.9987927599759464	0.1632063741986731	0.1566289387564269
UFL1	5.53187210241665	5.52492587742844	-0.0231492534641078	0.311691867721305	-0.0511374941919357	0.0026243170931607	-0.418229228955047	-0.151189323120995	17.1841728557448	-0.2160408517078769	1.6124822866776898	-0.363685753579118	0.011288234365122	-1.20722578947892	-0.692505565788085	1.00521431055358e-14	0.829704620297399	0.111951623940638	0.717386385543678	0.991030585589472	0.2319676345356869	0.491205641219066	0.9746656573342298	0.9997486989803018	0.9997018712702396	0.9987927599759464	0.4302714978859876	0.6276399941753047
POLA2	3.4569927044117006	3.70058414113622	0.133637676352245	0.177440556422357	0.13659825286885	0.0431389992407066	-0.6723507605983721	-0.18027380622818	15.5383694562218	0.931233726833658	1.08418234313325	0.7972685018179999	0.144971979445196	-2.06877848049472	-0.642234592677537	4.6961539613969793e-23	0.3553447334315479	0.282482050171729	0.428337899227559	0.885203251808262	0.0427430395375537	0.523088602524431	0.8262743582503371	0.9997486989803018	0.9997018712702396	0.9831173263319746	0.1330116872009425	0.6556929099779361
ZC3H3	2.64316715848517	2.47892168789069	0.0237569211000032	0.1314748145526439	0.210556719709621	0.0016648637497561	-0.013352194290551	0.200133099870123	7.72371050401824	0.155063933919069	0.587672871175436	1.15700602035443	0.005082154023747	-0.0304448275709713	0.6560320642444649	1.66269844544533e-06	0.8772927728469939	0.562154791190594	0.251734429862659	0.995961422407393	0.976013658238265	0.514475819152547	0.982657849234849	0.9997486989803018	0.9997018712702396	0.998839695339487	0.9888346647514042	0.6485858824458195
CAPN1	7.15000375478681	7.483885542790941	-0.0269687228532272	-0.0514953490519437	0.187849037244718	-0.084363536121612	-0.258146676353748	0.0717717900765801	27.8243309135264	-0.255562585577078	-0.285638435246978	1.36679647582506	-0.372709059008392	-0.8036875521623009	0.36034488380371	1.09915132506102e-17	0.7991784347073421	0.7761571292721758	0.1767735219311929	0.710645644876139	0.4252935633779209	0.719873646353167	0.96825585848406	0.9997486989803018	0.9997018712702396	0.9611787577399624	0.6273520323122433	0.8121408146972566
ACPP	0.9329008237413572	0.851905273186147	0.0098984472864985	-0.359606719728907	-0.259812706912578	-0.0077103624258188	0.814536180820848	0.344508111302015	1.45983148108192	0.0491004757408951	-1.13957274097197	-1.12803113791957	-0.0171559700114562	1.13611983680496	0.767780812733135	0.158927011060296	0.961006623358107	0.25884798777062	0.263913905321861	0.98636825199208	0.261120691577905	0.445680813052084	0.9937765602358822	0.9997486989803018	0.9997018712702396	0.9987927599759464	0.4643131305312569	0.585278560389011
MDH1	7.58604247082935	8.24865790625995	0.197508846152204	-0.155084722030303	-0.0997835577678847	0.019583420410092	-1.2125706141533998	-0.9153329478029872	24.7698397228364	1.50675982155965	-0.669061544852775	-0.56475003859257	0.0690077660868041	-3.13617833173604	-3.66024886860432	1.4703191940952698e-18	0.137157781894207	0.5060525951193711	0.574328127497698	0.945207070701048	0.0027078301634698	0.0005258772358375	0.6311546889850722	0.9997486989803018	0.9997018712702396	0.9928428522458982	0.0212075689511692	0.0018939903336476
SLC30A9	4.820771288169981	4.468717893315	-0.0881361774164101	0.0948212797256963	0.0721112282233409	-0.44923505659352	0.7363491383911508	0.1081104674360459	20.736879402067498	-0.6787086044125961	0.6293795535627921	0.4407830074133789	-1.6864234564977	2.5356850161648703	0.437804076271461	1.39634974444434e-29	0.4998481877720859	0.531412992009503	0.660903256362994	0.0967405481837409	0.0137577405079338	0.663049775246605	0.8897279216232494	0.9997486989803018	0.9997018712702396	0.7829957347293666	0.0596463150288055	0.7694818958293689
MTMR11	2.72701261103854	2.59862834352442	-0.0678312940920228	-0.6310769048631071	0.468715099872818	0.0676949593495354	0.218903229141513	0.816878122275027	8.838239669388779	-0.414782156834042	-3.0286209867117595	2.3919219472102404	0.196518082585856	0.537815259282365	2.71530003735476	2.74211500471256e-05	0.679780164246446	0.0293251704760759	0.0198162245484114	0.8448981331064771	0.608719581661595	0.0089222126935739	0.9437732240659829	0.9997486989803018	0.8586549193378845	0.979434487582661	0.7744380871212417	0.0233962230652133
COX15	3.6367433776372	3.71301525291504	-0.160867895489024	0.1715041924609159	0.0344436366871633	0.379590132474534	-0.2318985760156269	-0.0280731970697622	15.0389957272609	-1.23599887822745	0.956468443772259	0.2165247401433949	1.3992259465600705	-0.6746760244918699	-0.1107481153643119	5.09290390173744e-08	0.221272833772143	0.363584496498786	0.829292155453981	0.166817323695574	0.513820006666737	0.912206789801376	0.7323622130150645	0.9997486989803018	0.9997018712702396	0.8305156129690088	0.7023134856417579	0.9455778688844404
CCDC88C	4.38339266437717	4.805971818435459	-0.358644087058342	0.471552989425042	-0.178682726888556	0.426898613314046	-0.6364730273392729	0.103539442454515	7.87790221146263	-1.16260908332161	1.05964073982602	-0.470083255971064	0.661053109869472	-0.753832842907943	0.1753254895818859	1.25858069112039e-06	0.249539328510894	0.304027022453501	0.639948735127951	0.511038045718327	0.460050515725651	0.8614582555505991	0.7536691466757546	0.9997486989803018	0.9997018712702396	0.9198684535412802	0.6575218000243153	0.9123578530052278
YAF2	4.690211599434799	4.5406910579762	0.002147854812008	0.1100613672610059	0.0246086034851317	0.40910923201401	0.0048790835169019	0.384038694597052	18.9795216497112	0.019313011934903	0.640345808867849	0.176260242016241	1.7443978769638002	0.0152710978322663	1.79235097766618	1.08108382980242e-11	0.984655765336153	0.526926768392572	0.860669597392859	0.0860455074887248	0.987932620336818	0.078400638337748	0.997639149453742	0.9997486989803018	0.9997018712702396	0.7646713230915534	0.9942480328851672	0.1507527336736858
ZMYND11	4.69426521790505	4.52121012751211	-0.0914689119647139	0.153783516208673	-0.176793037435626	-0.243905854393357	0.247762265510647	0.0114748492001498	15.689007058561804	-0.879400845440656	0.864178716995235	-1.33453859252228	-1.08169187056467	0.738094870628052	0.0521202422002123	3.63276065939622e-13	0.382778280834296	0.3908316915323189	0.187124787164767	0.283666760005307	0.46343633457349	0.958601972507504	0.841020247066624	0.9997486989803018	0.9997018712702396	0.8737453711153609	0.6603368548609733	0.9749207529210598
WAS	-0.61637441780971	-2.70260283474732	0.383305478257243	-0.32092758371281	0.227685923444808	-0.7911219529305621	3.43535305220779	2.7378167903293105	-3.08112738890854	1.27011752071426	-0.620126572950314	0.580674351126139	-1.29695839640055	3.26375592847728	4.72256020344374	0.0064565737849739	0.209253602611437	0.537447438538466	0.563757476541567	0.199669291627428	0.0020519361218257	1.47150766032773e-05	0.7190924114417617	0.9997486989803018	0.9997018712702396	0.8483687684365011	0.018234013007871	8.710402147329544e-05
BID	4.90704534481298	4.500720065424719	0.172884160371695	0.0906247688733165	0.130544748387765	0.665604782779715	0.5590255144281701	0.5162436735829821	10.6436721449244	1.10737400306471	0.3483406504129269	0.669099973932141	2.00692083610108	1.10320106833172	1.56027535309636	1.80894336427281e-10	0.272596210463941	0.7287722338433941	0.505994439932641	0.0491533076687877	0.274729118396224	0.1239307027088469	0.773500461884434	0.9997486989803018	0.9997018712702396	0.7109531284045303	0.4797505065262611	0.2190101453458614
MATR3	1.62511482236779	1.6306978431098602	-0.592679437534035	0.362474425108662	-0.256677291350546	0.276279806712343	0.6394644261735389	0.6816195315330279	1.5408380461181	-2.06020083921503	0.7955780617535301	-0.805716400701809	0.479497156907664	0.5442432158118521	0.970719649462456	0.1388712164968509	0.0439509156101839	0.429456561325367	0.4237550056113621	0.633359856139869	0.588266895531828	0.335460103169128	0.4429496524576607	0.9997486989803018	0.9997018712702396	0.944890641226768	0.7586844672220413	0.4763344368292274
NPC1L1	-1.42267519132642	-3.801538629272741	-0.1160208914612589	-1.72449502065843	-0.0210575798680971	-0.4089576756535589	4.432800302509491	3.8731061604671297	-3.36046340003524	-0.2757515790365539	-2.2994224434820096	-0.0360335295986868	-0.4983540275915279	3.27407658384079	5.4584154869290495	0.0035777004051472	0.7837325165297021	0.024936934634886	0.9713830756146108	0.620048037252213	0.0020485559912597	1.01426787576911e-06	0.9668389585802748	0.9997486989803018	0.9997018712702396	0.942893512989431	0.0182194427497934	1.259472849768807e-05
XYLT2	2.5263861612061205	3.11977401881171	-0.0748543529450109	0.137962827592297	-0.238116379829963	0.254725018471218	-0.837038101795318	0.168425244350267	5.685955390884219	-0.3217057418133739	0.389401235963739	-0.8688446823184259	0.5028465230589829	-1.12990823621468	0.348710622125277	1.95827963325099e-05	0.7488002121952081	0.698645932587018	0.3883404946052879	0.61685573250975	0.26616629668409	0.7285611434789829	0.9602318983276524	0.9997486989803018	0.9997018712702396	0.9420375901510346	0.4701835172622079	0.8183901759778939
RGPD5	0.7789676269140979	0.8506437328368149	-0.421950956834219	-0.0787102037576131	-0.327135404380991	-0.655290189741587	1.17193753569388	1.0416370742066898	0.974055546322238	-1.6225738565161898	-0.195784945742717	-1.15882372534755	-1.1484366642651	1.10916407777398	1.6884112859763	0.339854644736313	0.110082727420827	0.845428570353043	0.2512675597263539	0.2553453690639999	0.2721400053769119	0.0964490442875896	0.5909903210732255	0.9997486989803018	0.9997018712702396	0.8626266237440786	0.4765807739498978	0.1786953266553076
NUDCD3	4.1429973341613	4.47910848668811	-0.258374029419336	0.3278374405350319	-0.168888034592707	0.405316488242435	-0.515251387966366	-0.525044961131574	14.085526659442198	-1.49225445466297	1.4131935324275202	-0.795444256376687	1.12821093915902	-1.1702875400631398	-1.47258898309324	4.96413280085637e-09	0.1407777590272559	0.189539602470793	0.429391614512669	0.263656227048138	0.262869753930396	0.14618082280951	0.632945254870813	0.9997486989803018	0.9997018712702396	0.8636326803815134	0.4665790884138397	0.2499952382241383
ISL1	3.2922367211134302	5.58221914708704	-0.0233459348212759	0.0421091421788225	-0.4834529469722929	-0.233307063333701	-3.94541014468602	-1.03293965767135	8.8089975490752	-0.12038753243734	0.126366177605725	-1.99518522539578	-0.519354901673539	-5.97169928939186	-2.43043473581448	2.12032601711693e-07	0.904602307401114	0.8998608293743872	0.0507908959641947	0.605460267827085	1.24286097614081e-07	0.0180098991395135	0.9870500661779807	0.9997486989803018	0.959709564897455	0.939371399430523	4.818618036385925e-05	0.0431413327671458
CHDH	2.09402750677057	1.90338472641763	0.2190039410044549	-0.0980323679976842	-0.134171070628145	-0.0502551042625551	0.648344956061462	0.472355731247492	3.4911495124361003	0.99929655244801	-0.291748507585691	-0.524058922938692	-0.107373551055173	0.902569880053776	1.01860021975268	0.0027402991720634	0.321720949425997	0.771587777031804	0.6021669314854899	0.91484034989014	0.373084994954154	0.312713978242795	0.8042645875928541	0.9997486989803018	0.9997018712702396	0.9887000601538288	0.5799924872182332	0.4520146263802235
IL20RA	4.52914276361222	4.64089549909423	0.1079859409103369	0.1568784505864819	-0.2889671865866179	-0.150984261264498	-0.225023646462651	-0.205738962273612	14.6896377734054	0.7326413275863279	0.682829656317875	-1.5340488106457002	-0.4742592032887179	-0.536978803037935	-0.6964422735533211	3.9692918761988206e-11	0.466617385229948	0.4999981302672879	0.130133283098618	0.63698144000126	0.5951408145959239	0.4889089439178889	0.8746613723658029	0.9997486989803018	0.9997018712702396	0.945189434371651	0.7640340994837052	0.6256982486621996
CLCA4	4.11239330016909	5.21553760948853	-0.108748473093223	-0.968750372581245	0.619563095042613	-0.106612235098522	-0.255238858598111	-0.485875490663946	5.62309587972888	-0.370234413107723	-2.01507757817902	1.79630736399499	-0.160733917263232	-0.237923438420771	-0.685457831873105	1.9906787477076e-05	0.712574980584396	0.0483095575653129	0.0776752606460136	0.8728495535126359	0.8127524309504358	0.495695573622177	0.9538053700859864	0.9997486989803018	0.99459343835514	0.9809984374450336	0.9022762763362252	0.6315234776628114
GLT8D1	4.54436219558352	5.081378094175889	-0.101254821530143	-0.351033016888862	0.031466438447929	-0.601910391453918	-0.184443224828959	-0.7492232058407959	16.847484078386902	-0.6890461714204289	-1.57374540002047	0.1683933841424819	-1.88225112035516	-0.4602363006496239	-2.43593779360837	7.37810695715272e-12	0.4934353930019721	0.128618834144119	0.866823015276827	0.0644987506219021	0.6489097321375931	0.0178662942546119	0.8868630307727352	0.9997486989803018	0.9997018712702396	0.7367536872121633	0.8007529265609247	0.0428218358917635
ATP2C1	5.04747235135787	5.246935878601629	-0.0426713265182338	0.0123146530220605	0.0781384436706037	-0.587055073798436	-0.133761003744637	-0.427590422492275	21.1678463869114	-0.366640704277419	0.0672567402648306	0.523859240985245	-2.3376694925898	-0.4102966380364679	-1.8278307874774296	5.42267852171383e-16	0.7151624881463349	0.946774050721859	0.602249734030664	0.0226472567944625	0.6839888596091829	0.0725868728469036	0.95380658681571	0.9997486989803018	0.9997018712702396	0.646709202385477	0.8244568348654415	0.1412603429933792
IGF1	-0.7606299151382659	-2.47419435128434	0.309671944282159	-1.1182475770276	-0.3851330229940949	-0.789262934966141	3.66210703171647	3.08909756507111	-2.53169281016918	0.885316948577477	-1.89554984521645	-0.8421061243043579	-1.12725459863699	3.0920203011997205	4.76427260739522	0.0204714487908187	0.3796660917514729	0.0626986794850688	0.4032685125305	0.264125988423181	0.0033468826732039	1.28476980083666e-05	0.8397522322877434	0.9997486989803018	0.9997018712702396	0.8636326803815134	0.023695087573054	7.81235566375728e-05
SLC38A5	4.081215018953951	4.35354964319646	0.415490574902484	-0.471283432941155	0.6080487705549711	0.4281234190066729	-0.7380101095588181	0.288524600404917	11.9495092915386	1.8821537577088296	-1.83927317540829	2.26090653776725	0.940201090521043	-1.46036067693841	0.71774699522121	9.83827565132276e-18	0.0645103984045514	0.0706643020218689	0.0272848166437273	0.350763193312923	0.149240084752832	0.4756090969748889	0.5061631860084799	0.9997486989803018	0.9110604804674238	0.8916836026385502	0.3211852810840142	0.6132507269979846
RALBP1	6.26865444861037	6.23363686153666	-0.0121921457001692	0.292146088977268	0.0819323409366171	0.25961091782551	-0.293179051614662	0.267709228647361	29.350959463875	-0.122075641590961	1.85679451106775	0.636533653909418	1.234308405276	-1.05096576120871	1.47822316632119	7.525945555165839e-12	0.903254757567269	0.0781271110009003	0.526795549904926	0.2217460584545239	0.30515732399758	0.145428121002725	0.9870500661779807	0.9997486989803018	0.9997018712702396	0.8579036421801859	0.5123124412798312	0.2489871316511291
RUFY3	3.94305367313332	4.14100196053052	-0.253005876494248	0.2856392611823689	-0.137144707684721	0.529379340103131	-0.152574038840824	-0.0726715065800515	7.842291525568419	-1.2912898414293998	0.90920279584379	-0.5840677519026579	1.29068169375004	-0.231045590421261	-0.173084208370066	1.08665442325843e-07	0.201635768861682	0.366800344201346	0.5613756695303339	0.201660854845729	0.81820485962293	0.863170413399736	0.7132026451914469	0.9997486989803018	0.9997018712702396	0.8498204690606204	0.906060443283826	0.9136263034112416
CNTN1	1.51714859554885	0.6569700792576391	-0.924520254113612	0.161238421302146	-2.19771573055879	0.130848692564109	1.96953561779718	0.531965084966199	0.508580860241282	-1.49040675900052	0.172171684608947	-2.6610443020459	0.104861098382068	1.15459224310613	0.4602273656528479	0.618069470007641	0.141294403696335	0.864576406062009	0.0099561175647753	0.916824660656564	0.259314053282434	0.6472096532849929	0.6331634494405971	0.9997486989803018	0.7065806011394451	0.9890879644321902	0.4620424697464713	0.7571513914380091
SLC11A1	1.13872513736624	1.70229278944053	-0.102021706108679	0.31853733374948	-0.217586042528195	0.1064155546938869	-1.27228060050623	0.132469048550167	2.48326416675406	-0.35367939429631	0.716358083563781	-0.643958540735605	0.173350616686957	-1.4049319045275102	0.224540878642632	0.0444380227911692	0.7249622320859941	0.478920411875127	0.522176626585186	0.862944869813187	0.180583179145413	0.8233084406028159	0.9549206705153502	0.9997486989803018	0.9997018712702396	0.9809984374450336	0.3658849742173973	0.8861644908981828
WWTR1	5.07383672480656	5.08920049813416	-0.2758739906538859	0.0455260060128114	-0.0886192178509768	0.2555165364668639	0.26743744210423	0.350347470786075	8.61232588917767	-1.45117047307971	0.143394711202376	-0.3755172935859929	0.6368377780201129	0.412176675349449	0.8627753921287729	6.72058283593848e-08	0.152185777729314	0.8864501315824158	0.708653160755338	0.5266724203667771	0.681657289957474	0.391586340696123	0.648763592932881	0.9997486989803018	0.9997018712702396	0.9226657878132462	0.8228307785141649	0.5338446069423736
AGPS	3.33716254347319	3.73035117012076	-0.211999117863642	0.327956066573198	0.287911301517018	-0.300248938770052	-0.473256118515116	-0.127179932444198	8.46394261620838	-1.03513634395754	1.0597917368393002	1.17813655671246	-0.672427514335665	-0.7924333644701559	-0.301268029424791	1.40553286662826e-07	0.3047562345984669	0.298032155067278	0.243250782561216	0.503811176588032	0.435543467399557	0.7643356550101271	0.7937766269660991	0.9997486989803018	0.9997018712702396	0.9184627902920562	0.6366265702292908	0.8440923670902216
CXorf56	3.06350792672329	3.18834208975708	-0.142247734989607	-0.0720335248513659	0.0738947024121136	0.025987685927848	-0.106074318723885	0.2593961269532739	11.3127654786743	-0.838411249808705	-0.374783745907037	0.359897146042468	0.0728144556152108	-0.276420884310208	0.8092431797258471	1.02527412691694e-16	0.405020556621082	0.7091002478330849	0.7201471138788199	0.94218816565807	0.7831442066921759	0.421470060496544	0.850758540525632	0.9997486989803018	0.9997018712702396	0.9924856068537032	0.8851756577673299	0.561673913848227
ATP1A2	-1.33947010593625	-3.87503850503735	-0.4413594630717379	-0.607575362724075	0.486896429597959	-0.122832296439631	3.13409676465428	2.92310843687429	-2.5485705780562995	-0.8177272449164921	-0.5511853373356259	0.57810044559865	-0.115684028897847	1.88553404216609	3.31679607811737	0.0186465596591427	0.416927182992671	0.583487913067422	0.565435785668181	0.9082921146372208	0.0643052210220478	0.0015262991925176	0.8556127712232574	0.9997486989803018	0.9997018712702396	0.9871909146639876	0.1783874012464974	0.0048799678844384
TTC27	3.27625833281115	3.5893290467728103	-0.139721889206029	-0.120232931264842	0.257070190352346	-0.328751827280806	-0.433274889604449	0.284830898306005	13.2686026074711	-1.11496561207106	-0.633902169700969	1.6776051408068702	-1.20366001474011	-1.17919572961946	1.16536465684354	2.3865887475524496e-11	0.269280857529364	0.5299797429316571	0.0984929844939621	0.2332972173112689	0.2465971976184719	0.2486167622683889	0.77027791135876	0.9997486989803018	0.9997018712702396	0.8595020476712394	0.4473836750140497	0.3791826717309675
ZNF582	1.84802355276197	2.53389225252111	0.0387453730423587	-0.270558178247722	0.0674335511380318	-0.514620003030952	-1.0828214056931	-1.04315721377182	4.87422223327132	0.230474453064289	-0.9249114903892168	0.311577848637769	-1.37232639110338	-1.97815311144795	-2.80059618476529	0.0001157078700316	0.818543480104871	0.358647350460491	0.7564835128569591	0.175137207887283	0.0523696313162006	0.0067947897187706	0.9722684221257496	0.9997486989803018	0.9997018712702396	0.838277001006712	0.1542068356168742	0.0184125961108183
VSIG2	4.79301373461904	3.7471327960445695	0.3099728536117619	0.299363347024899	-0.318769594253501	0.191457656705962	2.14735986657099	-2.77940042943786	6.76207258474291	1.45733200098945	0.8130413593462891	-1.1358222068405202	0.430069005105873	3.3175835833406	-4.79397364232517	2.4061482543163897e-06	0.150421335741251	0.4194943103432879	0.2605443616274039	0.6686597307734189	0.0017204869777458	1.0959164345274e-05	0.6463918483330934	0.9997486989803018	0.9997018712702396	0.9518637467513632	0.0167146325159933	6.892191791308395e-05
PHLDB1	3.3043161126663	3.1982021077252902	-0.1774093467960839	0.280644783218265	-0.485169960642755	0.417378306315182	-0.422352632160215	-0.0899329231305436	8.2117599336461	-1.26171270414846	1.17430090525162	-2.7094731067468194	1.37391047936623	-0.938780661974622	-0.301877003219797	4.36404794608233e-08	0.212048729866435	0.244769601612878	0.0087952463718333	0.174526425316638	0.35164205096809	0.763758685722033	0.7221312308185768	0.9997486989803018	0.6979210785755523	0.838277001006712	0.5597610993816858	0.8437131618972395
MARCO	-0.8919789904862749	-5.23209038948982	0.7084470774104928	-0.0247309787092005	1.45329775554672	-1.19673922922556	6.36765370168329	4.34321192676677	-4.01248459129109	1.5535150669893405	-0.0306293812106223	2.4298782112185298	-1.32196805497957	4.20973815575696	5.137205292912861	0.0004485100161049	0.125689696630319	0.9756635107232292	0.0181616552236752	0.191209819729538	9.54370477807851e-05	3.0724915175753897e-06	0.6143088063386266	0.9997486989803018	0.8296447999528757	0.8447285895458129	0.0059026796729852	2.6168208720776384e-05
CYP24A1	4.447256814479731	4.5383473840132496	-0.1595346167964159	-0.7933773831529469	0.056610326752397	-1.30597087140875	1.59888254917516	0.3105342078971519	4.77378949653095	-0.4087760045352489	-1.2603168597225	0.1147887206929269	-1.54908124422587	1.34868069376861	0.3784101056494	0.0001348545568653	0.6841778767796539	0.212951128896624	0.908991796774442	0.126495355306335	0.184295315835775	0.706446826801407	0.9445399293279813	0.9997486989803018	0.9997018712702396	0.8065119130620573	0.3706935773180697	0.8022875381564555
PRDM11	2.76918590914126	3.02545005533346	-0.0010791990578845	0.0360816612450489	-0.2164208020250199	-0.1770040088634539	-0.300787900785234	-1.0331142831007198	7.49740979079023	-0.0065664345233625	0.137172277695568	-1.07122525536507	-0.4927083562969759	-0.584725729108208	-2.79304488032781	1.68974189426165e-07	0.9947826993782892	0.891384073106303	0.288315106820588	0.6239722904235511	0.561455807817648	0.0069789112145464	0.998753113099434	0.9997486989803018	0.9997018712702396	0.943877481387271	0.7382639613409294	0.0188696667540758
SNAI2	5.11979630877787	5.37617069522434	-0.247864522225715	0.1946555863732889	-0.0320809202919786	-0.466986683417976	-1.04875056925995	-0.437158893772356	8.60371584004722	-1.23477664037267	0.5173174649630949	-0.117432616261899	-1.0252003440371802	-1.70398525993152	-1.08191820047862	2.12642298963859e-07	0.221972998339951	0.6067935777074399	0.906920727248024	0.309436260891865	0.0933956226015466	0.283539129343951	0.7328764218121268	0.9997486989803018	0.9997018712702396	0.8816657238024846	0.2322797285324281	0.4198143714246787
CD74	8.37673340591635	9.12037710369907	0.4123321051507529	-0.3973831651196219	-0.4984710369404699	0.579409568202924	-0.625998580994487	0.7066578623494171	8.34907795561116	0.8837754452549058	-0.512132805156694	-0.7941619894041311	0.63084179490971	-0.448367746445466	0.889999595505696	9.5703145518304e-08	0.38034487125883	0.610806030065029	0.4301885751361021	0.530463435092997	0.656527058181651	0.377521183167977	0.8402569063895455	0.9997486989803018	0.9997018712702396	0.9244237674006348	0.8065823911849426	0.5196097226221003
HGF	-0.7187025523445691	-3.87371368072846	0.271393797395806	0.0184335030193911	-0.0591036285457333	-0.264314615459818	4.263144255826161	3.56424829395215	-4.86376242482074	0.8469732669533621	0.0348127533771183	-0.144509375239894	-0.410696451646907	4.18428570348579	6.31555751055369	0.0002185891953888	0.4004805572079179	0.9723689618469208	0.885595691944953	0.682721677663486	0.000307619023754	7.823700219311992e-08	0.8502902252602673	0.9997486989803018	0.9997018712702396	0.95531754067389	0.0088587508683833	5.053391871707458e-06
ZRANB1	3.60405343891589	3.81218019717279	-0.3192042564745839	-0.0068837990024779	-0.0955304573363386	-0.2792819579930239	0.2036139137418049	0.3756669356720239	9.35193739882959	-2.79675977818107	-0.036794839211124	-0.6999516710892572	-1.1131129047680302	0.4886973194856571	1.47491407785606	4.3163323752734603e-08	0.0070243414547978	0.970772330123044	0.486801412321692	0.27022069747688	0.626782333032282	0.145324999963059	0.2471013311212147	0.9997486989803018	0.9997018712702396	0.8645214668802039	0.7863450943606743	0.2488365256585101
NCDN	2.55277249828794	3.3924861869449705	0.116340682994219	0.266578883647169	-0.20958338148963	0.0029875266338714	-0.452863215836257	-0.9065363539845908	5.45636561064876	0.609080587221844	0.885215130008318	-0.9376561427572148	0.0072832002672303	-0.622518413028623	-1.85117992928578	1.7943660906445396e-05	0.544852443821528	0.379517269010696	0.352291737321205	0.994213105844581	0.536010083208117	0.0689871046182742	0.9027914189257228	0.9997486989803018	0.9997018712702396	0.9987927599759464	0.7189604937378579	0.1354336882992582
ADGRA2	-1.00282356651499	-3.48404999102974	0.432125493181772	-0.930459005668132	0.4698785218871099	-0.8149013980648621	3.75064433138412	3.58900899274622	-3.3344629649133	1.0349851507069698	-1.3215240053348898	0.838783909616337	-0.965729453129928	2.8524857029741	5.02858882546993	0.0049974472540345	0.305023892162528	0.192012612955051	0.4050455041499509	0.3379701105239799	0.0079905564277904	6.451052140238849e-06	0.793904489430132	0.9997486989803018	0.9997018712702396	0.8898920385790633	0.040732965515515	4.543680067513986e-05
ZFP64	3.44681699766529	3.4422333535312903	-0.110062538892089	0.174493242128241	0.0767848131341887	-0.1225185584401289	0.0928693031673395	-0.291873310974715	9.025732092691973	-0.7816792813841089	0.7411963392293459	0.433487727863242	-0.393083353919449	0.204732372319846	-0.9460089569533192	2.91573274294428e-07	0.437677284563525	0.4614026991511311	0.6662719113150479	0.695646682311937	0.8385682654495341	0.348076097455041	0.8629632393894007	0.9997486989803018	0.9997018712702396	0.9581118882736718	0.9177826967144882	0.4894104215123397
MNAT1	5.55433715517334	5.692514285809	0.0121358045100761	0.0983173994032261	-0.0848382288320704	0.617225829040415	-0.5307063275965349	-0.116330369590523	25.3560373109743	0.139120026870811	0.6630477833984361	-0.755702047049868	3.2981147464245404	-1.96111635063904	-0.664647469303333	2.6444661526131497e-12	0.8898494871413121	0.5099485637687929	0.4528575608302	0.001627146271845	0.0556622666211845	0.5088047736206329	0.9845357663765878	0.9997486989803018	0.9997018712702396	0.3532132713833217	0.1612488188710555	0.6434901981709297
SAMD4A	1.59292490601968	1.17180096753741	0.117466374807593	0.0177978174366826	0.3545671706301671	-0.0287574277638388	0.902103843381208	1.30002741519615	1.82112330063259	0.593318732272227	0.057904288060044	1.58911916074809	-0.0645313248063039	1.16400219654026	2.91215494579585	0.0815968861226259	0.555264498893921	0.9540136343352628	0.117422582151234	0.948760844380034	0.2493015984311569	0.0049994913679215	0.9067082709974096	0.9997486989803018	0.9997018712702396	0.9935031275323778	0.4508792557666467	0.0140660641718393
RUNX3	2.4024896142022003	2.2678856046505698	0.1249331688823909	0.1259652812406619	0.0304508648056536	-0.627630992179086	0.374338271342042	0.455990889516896	3.1256026719695003	0.423163581958364	0.2748440562437569	0.0870248377212645	-0.962821329953552	0.391265197675976	0.738161413540615	0.0059324474935365	0.6737139136154421	0.784496799159698	0.9309402343177928	0.339395932533296	0.697790412876253	0.463429845361306	0.9423849355797552	0.9997486989803018	0.9997018712702396	0.8898920385790633	0.8333564821197212	0.6013988249230956
MRE11A	3.85628066262741	4.38787957849499	-0.139783048777278	-0.1356044281851819	-0.0293987414585833	0.0150709468010043	-0.622530575773916	-0.572175202318957	11.3390303035619	-0.93883848162287	-0.552017977227536	-0.159443276591607	0.0462482918254109	-1.30457670639281	-1.77891750499841	2.10987547806734e-10	0.351649263573481	0.582973724748391	0.8738545283514929	0.9632633607035392	0.197607843033178	0.0803113364159381	0.823868929439882	0.9997486989803018	0.9997018712702396	0.9958248411329697	0.3881291479314379	0.1537208026333955
PLEKHB1	0.651262711430812	-0.245917638703266	0.6570384741124771	0.0570465788739577	-0.809863596923623	0.503631072428902	1.56035760253695	0.902007023936747	-0.2579517629192739	1.77835526904676	0.100678635868244	-1.77318225535688	0.6721608136050581	1.25140352512314	1.17452242355779	0.799076848348126	0.0804492643283011	0.920148362057764	0.0812741130108073	0.50399699059902	0.218748687354002	0.2451716758767139	0.5430305617615887	0.9997486989803018	0.9993329584147342	0.9184627902920562	0.4142296055032006	0.3750759376072257
SERPINB1	7.67857681852996	8.83518402541042	-0.153240030513433	-0.582587967288004	0.5837910226420401	-0.4602416944945889	-0.0732538019622676	-0.8301889861840409	13.1110312202234	-0.685704684084163	-1.53859170161549	2.06347823525384	-0.971887957404799	-0.0990394522797544	-1.7072229834013102	2.0849153221191498e-11	0.495642490334279	0.129039328569295	0.043537994393465	0.334986461967703	0.921435671501006	0.0928821217047429	0.8881123171688615	0.9997486989803018	0.94918287526244	0.8898920385790633	0.9609074127587698	0.1732519689959459
CYP3A43	-0.9894508261950128	-2.51946676961058	-0.722535913794211	-1.23571156707452	1.0142990201154398	0.3695047370751729	1.88826184877523	2.70892535212933	-1.8385903124609095	-1.4434413178046102	-1.28186465708079	1.38412106493604	0.373089040849118	1.21940659120877	3.26973400514723	0.0814933272848134	0.1543999038863719	0.204670869758755	0.1716611458024809	0.71040279393736	0.227852287522964	0.0017634542744649	0.6522143495785148	0.9997486989803018	0.9997018712702396	0.9610359843546504	0.4256359376928881	0.0055620487067462
SLC7A9	-1.2229784110745	-4.855876329891429	-0.4473290720682629	-0.169279740789683	-0.0062277037120605	-0.886090167017704	5.33397062668026	4.02292025200033	-4.937526681712769	-1.09523162584856	-0.240551450080643	-0.0110345031338934	-1.12335168309794	4.330397192210049	5.90070189078426	0.0003495158309136	0.278005445685221	0.811155887030422	0.991233744015358	0.265651352898379	0.0003134794974983	4.54032040893049e-07	0.7771828028930147	0.9997486989803018	0.9997018712702396	0.8643636587056516	0.0089292608974488	8.29138568464602e-06
SPAST	3.4394293774915496	3.9612050854125695	0.017225855757565	-0.20773490428555	-0.363117621304895	0.15283940499591	-0.337453333090136	-0.171959431090889	8.21832234834908	0.1078126999030459	-0.795206658691109	-1.88324693464715	0.432476076785697	-0.612679855279489	-0.4789451889635179	9.17303762250999e-08	0.91451677084001	0.429545944055678	0.0646600525900277	0.6669426769885269	0.54238173085862	0.633668781136679	0.9879933492082382	0.9997486989803018	0.9781076998351858	0.9514946912526876	0.7238170238688276	0.7471372044737673
NRXN3	1.3265415285603	2.50726203740406	-0.323661544749504	0.0609088776099966	-0.469241862966051	0.4967549069393739	-1.70763386532951	-0.9273591618257728	3.5663405662998504	-1.31326148639901	0.153805733559849	-1.64068274186585	0.955562647444456	-1.99494846816002	-1.65168657048033	0.0024353075902082	0.194375331270113	0.8782624591372329	0.10629880440761	0.343116633060862	0.0514719741114187	0.103850008065303	0.704441396120727	0.9997486989803018	0.9997018712702396	0.8899150079554343	0.1522488344160302	0.1897707749720855
OSBPL5	2.55843237148547	2.5761771484473903	-0.146083441659355	0.478146239255297	-0.152996587363678	0.256585717788498	-0.366699349392817	-0.11527563940586	7.112100700402019	-0.666491130383915	1.9357526012486	-0.5879441896058271	0.5757574204921949	-0.7477628629573009	-0.26819013371769	1.3752225352660802e-09	0.507569863091495	0.0574610702440875	0.558705295595523	0.566863188164596	0.4574301258417229	0.7894432673035	0.8929444668041593	0.9997486989803018	0.9997018712702396	0.934791736749926	0.6553587295300288	0.8614502368532303
AQR	4.34320601947043	4.438808868657389	-0.2064518270783769	-0.0819381898678256	-0.0912028971544001	-0.413583608014242	0.1457395260792099	-0.148923845844956	14.5136148824941	-2.1499347369397	-0.4917732058587279	-0.749658067615241	-1.93331957571186	0.458169062796158	-0.7099227485970941	1.93951852279794e-10	0.0358573387232492	0.624658058294047	0.456549291214339	0.0580438406166606	0.648432914689792	0.480414136706847	0.4133654154053113	0.9997486989803018	0.9997018712702396	0.7231519238268999	0.8004948111295175	0.6176584602121438
CPS1	0.600976365215866	-0.4850245429222439	-0.567312942044419	0.6747879434740789	-0.0091445630826541	0.0795963914995914	1.01002329472674	0.9998156707241022	-1.11562667200827	-2.20319214308929	2.2735669462909702	-0.0306006049605755	0.154498865504173	1.76622474478356	2.14936315492163	0.268887434926769	0.031305863349772	0.0264663523307853	0.975686353667446	0.8777182472671491	0.0822809407937402	0.035516414456842	0.3974648605766079	0.9997486989803018	0.9997018712702396	0.9818813371512174	0.2129568326432517	0.0778038770606303
C8B	-1.4249471863566598	-3.59156553995289	-0.4110924036134221	-0.9739649710286008	0.342681760894334	-0.3922943352955159	3.77004992097556	4.22266751399549	-2.59995310284143	-0.772978591284758	-1.10302585565251	0.5018357613889171	-0.3665028059495779	2.18550151716535	4.63937891111883	0.0164618241223713	0.442608467022904	0.2744311752460679	0.6176488008371851	0.715245927665647	0.0348058336557487	2.14098418440827e-05	0.8639868876634	0.9997486989803018	0.9997018712702396	0.961911844140457	0.1143768534636249	0.0001193070132679
FHL1	1.40198538225532	2.50074980373467	0.1387180938405799	-0.246865468524553	-0.220068078623305	-1.27168675370559	-0.894484591408014	0.56384780313477	2.60434978875982	0.37079829913458	-0.421511659181114	-0.4844090489249311	-1.5355234753846398	-0.7238966353079209	0.736553646025111	0.0195616610781195	0.7121349640970931	0.674977393701337	0.62987572412337	0.129804267860815	0.4737988195600349	0.4643958845022979	0.9537326523343304	0.9997486989803018	0.9997018712702396	0.8077518256735857	0.6692558934553628	0.6022791450127057
RTFDC1	5.885645500551231	6.167714639627639	0.016248937406562	-0.0386589963912172	0.0832666272524873	0.0398877470500759	-0.4784633617562089	-0.0833040814757571	28.210854810935302	0.173373104511894	-0.2462033578630839	0.677105162380986	0.199216861522926	-1.7403424907143	-0.4686053952358149	5.844218891600059e-17	0.862945507417337	0.80659616574564	0.500895325295726	0.842747183777629	0.0888378040881963	0.641079699457997	0.980297566131694	0.9997486989803018	0.9997018712702396	0.9793380905621916	0.2242371971730931	0.7526010690620581
GABRA1	0.382066180384172	-1.86514849499464	-0.329243231287306	-0.920704789950635	-0.307809542951922	0.369157493634038	3.5053487544681903	0.741053068665815	-1.66323760643219	-0.814926632330438	-1.14450121229095	-0.5051074850046311	0.466730974421572	2.87529737875747	0.965774090003953	0.1101088393192799	0.418459686259998	0.2568207032819889	0.615375933634557	0.6423953201681322	0.0055807040028461	0.33792092653017	0.856117196241567	0.9997486989803018	0.9997018712702396	0.9456608369455785	0.0324548941676631	0.4788947754576348
NLRP2	1.83519101589621	1.31562156462215	0.309057232645015	1.05339253354149	0.8193160266698789	-1.40809717263493	-0.165295530169789	-0.50937976238321	2.30449311713884	1.11210183803454	2.66232258472199	2.533246451622	-2.27951930549645	-0.2135566474633339	-0.8496908472365781	0.0391832353425816	0.27058502376941	0.0179754535595192	0.013848402515296	0.0261346659161819	0.8339184948002251	0.398945323580555	0.7722148388272039	0.9997486989803018	0.7916779442968798	0.6625874482560593	0.9151840896701436	0.5406381833440675
SLC45A4	2.78416838673026	2.96333736473326	-0.0869635409558782	0.237683040367705	-0.119873997845664	-0.0715815381848764	-0.127126739732063	0.0102390174410096	5.550317439956159	-0.4275143201356079	0.743421006463838	-0.500311127146707	-0.159745839433942	-0.185677588775261	0.0228229357785759	2.34775066369136e-05	0.670566746675657	0.46014292015011	0.618694994541657	0.873605749965502	0.85350791266074	0.9818684764716208	0.9418345235745038	0.9997486989803018	0.9997018712702396	0.9809984374450336	0.925809945170395	0.9895252923563038
RNF10	5.200114011560871	4.78545130556542	-0.238592816084615	0.0667597812701527	0.0625606259024373	-0.0382615298160377	0.914310667562382	0.64957967636114	16.056995123968502	-2.15594013340725	0.3533983461998679	0.438313340100099	-0.162974760936096	2.59263618668404	2.90182785322476	1.1149801277492001e-13	0.0351693937040059	0.725003994430913	0.6627342269380129	0.871073080147866	0.0121705016337641	0.0051706167057181	0.4108673362064974	0.9997486989803018	0.9997018712702396	0.9809984374450336	0.0543750794290408	0.0144915704619698
ZNF839	1.91550822285978	1.81442083361076	-0.368183378623662	0.5722889316079599	0.11159123757425	-0.609675725370583	0.0715519440254887	0.6747628133003299	4.97359999332022	-1.7305441464213502	2.3498084696912303	0.45552585378338	-1.36323169914022	0.147963321171354	1.73815371855246	5.50351357984846e-06	0.0885078856631879	0.0219816629127355	0.650322347617217	0.177739713611117	0.882851875755488	0.0871481884805404	0.5542680554456938	0.9997486989803018	0.9997018712702396	0.8391191152192199	0.9406293807974364	0.1645503674268212
ZDHHC6	4.292240242126	4.08805351048488	-0.300318224815414	-0.2383483826840889	0.186821413775011	-0.477406793337955	0.855853134695148	-0.0149424215107729	24.534557247483697	-2.99029324394442	-2.06013712893341	1.49418652463029	-2.3028634034792	3.8141980987901496	-0.0767379262496569	1.26660675838719e-33	0.0039936702335495	0.0435888689829172	0.140199192317767	0.0246551914416718	0.0003172741474114	0.9390791323626658	0.2002650356579741	0.9997486989803018	0.9997018712702396	0.6523320291745867	0.008988432408938	0.9629976839314642
GRAMD1B	1.06375054506003	0.7090007276844649	-0.2731317389303039	0.170356738145937	-0.2437142408941379	-0.855139677690808	1.06275392518964	0.700893863704588	1.14844087285977	-1.30795039589606	0.507505449159737	-1.0087753328939	-1.87159508666014	1.4074978158281002	1.52229278890969	0.265526054885106	0.196108656365462	0.613601017023668	0.3172806566510079	0.0661039404690535	0.165449113426392	0.133180955362676	0.7074372442065358	0.9997486989803018	0.9997018712702396	0.7391852598732546	0.3444553141104756	0.2322789471403686
RNH1	7.60625735328614	8.032160024297019	0.117074400850408	0.001285335269316	0.140478935521198	0.0481002002061987	-0.783498258738857	-0.643749915415049	29.331988295543603	1.0823595340194598	0.0067900004199278	0.9771640819023892	0.2077928725991689	-2.44074143681169	-3.1412606604663	1.8993263246137002e-17	0.283521213014332	0.994605562059612	0.332405322249616	0.836076739937663	0.0180319894943922	0.0026125172954731	0.7794798049662719	0.9997486989803018	0.9997018712702396	0.9782671309114443	0.072418517562746	0.0078982905556715
NDUFS1	5.192378837242829	5.58760591337973	-0.1625069768082999	0.0075543995084537	0.0033325071286809	-0.634648744593124	-0.0989955875774324	-0.597877122260335	19.4212772752467	-1.53701364497715	0.0414423762329053	0.024706985981427	-2.69929170374742	-0.296842527516407	-2.57407410109453	4.140645684266391e-14	0.129741711503319	0.967077448720176	0.980371624692371	0.0090056881918912	0.767664144250571	0.0125041390451959	0.6181776222197284	0.9997486989803018	0.9997018712702396	0.5266566703503771	0.876695647682824	0.03140811698263
RB1CC1	5.708549475138151	5.84397596073758	-0.284599965273631	0.0797185684205971	-0.1668548779257239	-0.47893164172195	0.3434023423241409	-0.5139465170734889	18.7922855715972	-2.6757777492714	0.429289234961572	-1.22129549745855	-2.0532078815808	1.00322578372845	-2.22747451047432	1.04689728124962e-13	0.0097001023360835	0.669203907605425	0.226897314709387	0.0444536732728766	0.319750717640543	0.0295871432527707	0.2719266877918095	0.9997486989803018	0.9997018712702396	0.7033198040265335	0.5267370386751443	0.0664413066659231
ERP44	5.892894954822039	6.18873994128008	0.0280715605782769	-0.352844897847076	0.135185451128803	-0.2044295617527289	0.0014563552510766	-0.512666261431283	31.7677580057444	0.238593109890682	-2.56917145735187	0.903058206778536	-0.8399346613370658	0.0055458794643696	-2.30271878654513	4.51646748822758e-40	0.812207970660374	0.0126141607911525	0.3699902895072239	0.4041723570400989	0.995592857287706	0.0246638549365952	0.9705215290371448	0.9997486989803018	0.9997018712702396	0.9017587039650428	0.9979762549159922	0.0566000731067145
ALAS1	4.503412715494299	4.5341695622828295	-0.0237948477952665	0.0049443542426411	0.12722432940919	-0.210004630766765	0.0552633992746687	-0.3574264390395789	18.7393132682164	-0.190027908947141	0.027743006321905	0.8086703233452099	-0.785891364711992	0.167992026873595	-1.43683131602432	7.495816635767469e-11	0.8499216356386429	0.978325876101096	0.421799134935234	0.434943369030041	0.8686358163742809	0.1561481142317489	0.9775914229241472	0.9997486989803018	0.9997018712702396	0.9061028308654908	0.9341388254156852	0.2629175582721487
BIRC3	5.22705538043556	4.4603631718926	-0.0698498738924559	0.329986610233087	0.120973310467969	0.0008999360300139	1.38923304016583	-0.797347564021241	6.19517897364647	-0.3164818073882429	0.867352126105354	0.428495729100305	0.0018810124879445	1.84802681013038	-1.5331443979884398	1.67100159332554e-05	0.7528149424445609	0.389172679832476	0.669902037185727	0.998505586087567	0.0693956378728745	0.130360692134708	0.9606099676603984	0.9997486989803018	0.9997018712702396	0.9994125806917484	0.1885615930573005	0.2282156911558029
AKAP11	3.7883139820809104	3.32399776205309	-0.20616428315794	0.180996247629736	-0.13436313692995	-0.503993229334451	0.9846821211411	0.387645630722491	8.55505967980796	-1.2931305906848	0.6998446620294251	-0.675982083315931	-1.4653351788010702	1.98277184188412	1.16967192449083	2.37296016759205e-08	0.200960306614835	0.487026327337322	0.501613318274276	0.147925097487877	0.0537673626074957	0.2469523763838819	0.7125080734692736	0.9997486989803018	0.9997018712702396	0.8164347576599672	0.1571162320936426	0.3770837248904495
GLRX2	4.22455766509185	4.25092125625026	0.244844235342119	0.0045878814045655	0.191049409772563	0.616827950545609	-0.342706430967974	-0.138250796821221	19.7233286487066	1.8786408879728895	0.0306184721154072	1.19280765032721	2.29809407791374	-1.1592033394318502	-0.55165572957108	2.08646426842811e-28	0.064996910952755	0.9756721618630708	0.23748965239361	0.024942333180794	0.2508184241030239	0.5831671697595521	0.506362978810239	0.9997486989803018	0.9997018712702396	0.6523320291745867	0.4526234903524625	0.7055294924060088
SNAPC1	5.251664288220019	5.965710982641231	0.137265414023955	-0.0836198839655976	0.0483426082859893	-0.0816836677447969	-0.8193278478068492	-0.533596308606203	20.695423843076306	0.805355114349374	-0.408871255089813	0.227323027411301	-0.22694225698806	-2.08403674726408	-1.6488979578509502	1.6159412564983897e-05	0.423761391300539	0.731585411614071	0.820920652609172	0.82129051000093	0.108032197908029	0.104759946981506	0.8574382097296557	0.9997486989803018	0.9997018712702396	0.976185881536248	0.256930829876462	0.1911999171828794
DERA	5.16566181529305	5.449204162513911	-0.145062735567382	-0.223365562748035	0.1760690182061939	-0.547366318745777	0.0581157215908329	-0.423239055457134	19.4677718163573	-1.1563097726808	-1.09728203056088	1.0902965595496898	-2.0172521894391497	0.162745239120533	-1.61631067820402	7.262981106065591e-15	0.252132212117458	0.27872905933071	0.279829540202392	0.0480114872632117	0.871530229842477	0.111379147653863	0.7555611187499442	0.9997486989803018	0.9997018712702396	0.7075275131604979	0.9356662890066396	0.200985505540534
STRAP	6.316455496370269	6.49800567360711	-0.1134177927136349	-0.139449233479209	0.3748319417597109	-0.6443522399542261	0.083900093137254	0.29255708910668	19.6440858027804	-0.808261851399215	-0.5932584355242471	2.05884322139056	-2.13256041369298	0.204436307763545	1.10123541605867	7.208557106376981e-16	0.4221348540534489	0.555590178484213	0.0437640751747487	0.0369416332463662	0.838912550568707	0.2753157977349569	0.8568756354918565	0.9997486989803018	0.94918287526244	0.6893137554776495	0.9180405442477552	0.410834749920104
ABCC2	-0.97590953185278	-4.313372983969519	0.17512009901273	-0.440593604462748	0.419571862905815	-0.384590798976037	4.606698651502501	3.79283567400356	-5.02068865078509	0.504549213550213	-0.74682417558638	0.90346634763751	-0.557408303248577	4.25473061195357	6.3934930449861005	0.000261265294203	0.6158201974362459	0.4588743792684009	0.370040001024437	0.5792756192435239	0.0002903659975778	6.62684758650401e-08	0.9255352442950208	0.9997486989803018	0.9997018712702396	0.9354047106115502	0.0086596902069653	4.844340254964067e-06
DEF6	4.16896317437988	4.98201078418344	-0.0637098228669861	-0.171785229024042	0.1525790154964439	-0.106529665102343	-1.03437651773083	-0.4466401016177539	13.440305792843402	-0.3692876403194479	-0.6454549421143361	0.7112669392171841	-0.282336704788991	-2.0836569168132097	-1.28754340689423	2.27583153792898e-11	0.713207605183239	0.5226548666301091	0.47959928434752	0.7786257381034929	0.0445150247773609	0.20292486570064	0.95380658681571	0.9997486989803018	0.9997018712702396	0.9716824052002568	0.136953204810996	0.3241348125664606
PLEKHO1	2.1630959864979897	2.98583665592922	-0.165170948645258	-0.38609538172713	0.287440755217278	-0.165994107780558	-0.21321015523129	-0.0888144754724533	4.62696067340168	-0.750821373410603	-1.12374686144604	1.13207181596658	-0.344694295357537	-0.264205859368908	-0.177607764656047	0.0001089345933733	0.4557469522896999	0.265453259967687	0.262138606690863	0.731513093651443	0.792646879128685	0.8596253373411851	0.8713715244874117	0.9997486989803018	0.9997018712702396	0.9654259077536448	0.8896614518542942	0.9110965360787328
GCLM	5.29029286369222	6.18627879090298	-0.135680702897968	0.986282601595231	0.438029367677106	-0.3971124209283729	-2.15258273362934	-0.260784663694378	19.5597993832965	-0.7173556559300021	4.52412152434745	1.90725088850429	-0.9935574439136	-4.974047211779481	-0.748377052136083	3.25862250600278e-28	0.475848761350405	2.8011638428734497e-05	0.0611233970230301	0.324300290371393	5.49444988187133e-06	0.4570623632162089	0.8782992833050439	0.0837788088777122	0.9781076998351858	0.8862515057071998	0.0009748457858208	0.5955721439157622
UBR2	3.84555918747576	4.17531540657745	-0.0141749675950565	0.381116430729342	-0.324033799623639	0.7614107473233871	-0.7758661448939341	-0.327695952443721	7.57133209755901	-0.0578307683022472	1.00831187024457	-1.0859722368378102	1.48769580781313	-1.04232820613225	-0.637188924998027	5.26388241370541e-07	0.9540751614070327	0.31904669785423	0.281747007257547	0.141900768264931	0.3050092822872849	0.526551572880177	0.99288500820929	0.9997486989803018	0.9997018712702396	0.816284679839921	0.5121240142727242	0.6584174717684635
EHD2	3.83459729036823	4.141878909198439	0.129058435364497	-0.0666008467588763	0.0745760228359572	0.251735818330339	-0.2659625283703389	-0.26579393662452	11.8568134214361	0.881674519250333	-0.286673618534235	0.4150331507939529	0.800236881685412	-0.5915039504073629	-0.838815693159045	1.7349158261243898e-10	0.3814872730134629	0.7754729975785122	0.6795766353073521	0.426634594975368	0.55729802318677	0.404924856920111	0.8408946670677891	0.9997486989803018	0.9997018712702396	0.9044006700555882	0.7350126882599356	0.5462518795097263
DEPDC1	1.68689664715597	1.8016549375723503	0.457649365846319	0.6992851745670721	0.131197446234701	0.5352595975473541	-1.07513632886423	0.446440800939539	2.37525284958386	1.42174615101947	1.4596261333973	0.36082417978061	0.75901858509967	-1.03287621036959	0.663936964303603	0.0308856242922799	0.160334725225813	0.151352543769293	0.7194786585773421	0.450718593970981	0.311182345184936	0.5095297454941571	0.6617242838027222	0.9997486989803018	0.9997018712702396	0.9102365682697872	0.5181877768038471	0.6440562560218124
CCDC28A	4.29018531988746	4.35569051421741	0.0133036006279705	-0.117335708873333	-0.0344666164473976	-0.0482166226905646	0.0435130163797959	-0.637628464122188	13.6930916085436	0.0958321045523473	-0.524025591346716	-0.1950862904295969	-0.1611393547114639	0.106797740743087	-2.11019039043111	3.2540516163031494e-11	0.923975261624141	0.602812095758318	0.8459709476597901	0.8725091303119891	0.91548830609423	0.0390343801793846	0.989526960573571	0.9997486989803018	0.9997018712702396	0.9809984374450336	0.9580230434359068	0.0843803596732675
RRAGD	2.66173787946175	4.23873378384799	-0.1832699872652	0.160475829080711	0.224366275195732	-0.251264477534406	-1.85004641301426	-0.5223557245934001	6.850658516077781	-0.813690613192835	0.461986754237166	0.871926487085937	-0.50735602653446	-2.31820133260288	-1.02834143740476	2.85224431664893e-06	0.419164455427939	0.645719682995093	0.386795904235082	0.61373905488429	0.025256438232636	0.308091030872109	0.856117196241567	0.9997486989803018	0.9997018712702396	0.941925850129208	0.0913876237190576	0.4471410544057106
HSF2	3.61559202059798	3.7951977241524704	-0.0724732664821021	-0.107788680757614	0.1616593222136109	-0.364977610957505	0.0643420041194156	-0.299360572391365	13.7690342273244	-0.439036561888303	-0.5726981777269671	0.8048749893285111	-1.03486786599186	0.171855694642161	-0.9218463164619908	1.6072602613166698e-20	0.662161341989904	0.568920210943874	0.423967650747065	0.304750304878975	0.86411069477509	0.360182127988597	0.939490116561208	0.9997486989803018	0.9997018712702396	0.879808941900362	0.9315449061003386	0.5021490997915208
PHF20	5.460662760880929	5.49598373312586	-0.0407545821141493	-0.0893505611851471	0.0541810085504207	0.148510508533174	-0.0921457380057647	-0.368267446683087	22.8887033705656	-0.448596566765592	-0.569013911017075	0.4578043048977379	0.75839284856912	-0.330045604019164	-1.95437058164046	8.54696567693208e-17	0.655373585405266	0.571429275702916	0.6487481013150811	0.451141694701795	0.7425806924898442	0.0552138887587979	0.9370836452192708	0.9997486989803018	0.9997018712702396	0.9103544829578394	0.8618891635183733	0.1126994223509986
HSD17B6	0.423272552171922	0.01245145994318	0.279743069679455	-0.341413748411754	0.28585630895808	-0.6201991354158299	0.8856248295094471	1.56740925708531	0.0143002557267476	1.02034091121136	-0.7386248987444721	0.847018008184412	-1.0483395701424398	0.917400245484869	2.8166520130179	0.9887380944507372	0.311884867642533	0.462981181315459	0.4005363737830179	0.298779601336046	0.3625708600680321	0.0065003267434585	0.7989259254819615	0.9997486989803018	0.9997018712702396	0.8766103443002116	0.5694938499800675	0.0177109371032076
NR1H3	2.57433428588023	2.07392620347045	-0.1484560625767099	-0.1960753288024589	0.0479374034619047	-0.533585643750611	0.9425941814012148	0.5124427679369989	8.386067326915539	-0.999642564729006	-1.16185233565312	0.268033989732755	-1.7300791745853	2.8348837336262203	1.84217130401972	8.483810267775929e-12	0.321369105221011	0.249748690271037	0.7895629033910609	0.0885915326846252	0.0061812963057975	0.0702333763008633	0.8041569008050483	0.9997486989803018	0.9997018712702396	0.7700320609376299	0.0345332009409748	0.1375054195739274
TYMP	5.6034728305932	7.383470840936821	-0.164354143501528	-0.0578004861624186	0.414982348580025	0.144147530948193	-2.08221700910208	0.909821524193017	9.07409401724667	-0.498605088674378	-0.110419747925043	1.04507568143145	0.2053722363597279	-1.9202761223385	1.5396090473165802	5.453420513282961e-09	0.619877503417494	0.912456448345264	0.300123117969458	0.837955248429794	0.0612159587647739	0.12930775016836	0.9268501222360132	0.9997486989803018	0.9997018712702396	0.9782965374163916	0.1724146644795747	0.2266410089678509
NCAPH2	3.84791210768602	4.465699298719481	0.0020549754570728	-0.1771210013866219	0.351744339257738	-0.5966726461058549	-0.618231677408095	-0.176690538494784	20.7223133792726	0.0159336160334819	-1.1986202865716002	2.24718684493098	-2.1465354256364	-2.10080003554614	-0.716465153870256	1.4506609268506602e-29	0.987338515582749	0.235237099425537	0.0281969424631211	0.0357506842430297	0.0397314821362617	0.4763943761519579	0.997639149453742	0.9997486989803018	0.9138253675044944	0.6880310046124926	0.1259186058136202	0.6138851885958879
TOMM34	3.740935607572741	3.42866768735686	0.0321317601354842	0.117888456709568	0.1509087274603009	0.29533615866453	0.576589708659191	-0.214330667169286	9.838090383952393	0.2144512084926499	0.498671138603835	0.8148299689019559	0.941158548935598	1.26563150020978	-0.6714666746469531	3.9179080634043504e-08	0.8309312168239151	0.6203691366655999	0.4183492033142639	0.35027941466626	0.214299298358613	0.504652970982202	0.9747471546363152	0.9997486989803018	0.9997018712702396	0.8916836026385502	0.4092366310797336	0.6395916581199456
SEC63	5.947290162491161	6.2565478440424	-0.145325276596935	0.0176511712319709	-0.0081851467898018	-0.224017601798082	-0.298497750367347	-0.522832027191978	27.708891731017605	-1.87511412829608	0.129379866976375	-0.0809019978948974	-1.33086958842878	-1.22028770346613	-3.18684355618921	4.1761721172767495e-17	0.0658408631620844	0.8974768082730059	0.935795684016613	0.188272924658496	0.227056516467463	0.0022550563704474	0.5086510373289296	0.9997486989803018	0.9997018712702396	0.8430380442543225	0.4247079761559154	0.006932725429029
KPNA6	4.893604051523241	4.67203946926067	-0.1861580354822	0.104662369402569	0.0639847305734604	0.120556074360234	0.476803877987478	0.272192706662468	11.1934910217392	-1.42200901186283	0.469015594353389	0.391120454564916	0.417049208099984	1.08491686605108	0.9682502599282612	8.7523640182728e-08	0.1607109715957769	0.640762387924733	0.697214043639037	0.678193732620651	0.282166000584142	0.33668210798384	0.661905227345047	0.9997486989803018	0.9997018712702396	0.9534706570576148	0.4874115006790097	0.4776832066172344
VIM	3.58159847216713	5.16913148169587	0.386128392484817	0.297225323558251	-0.3443277615323269	-0.153637917378832	-1.39304003943039	-0.0695472634525573	3.8402758267816894	0.8148172663156751	0.4035508202489629	-0.6256261601466271	-0.153214651291443	-0.807746470110607	-0.0653853374864298	0.0008591111291756	0.418437958589802	0.6879328382090589	0.5339428198205379	0.8787325846354291	0.423205614974095	0.948093261816821	0.856117196241567	0.9997486989803018	0.9997018712702396	0.9818988197004872	0.6254608870848744	0.9687930055891484
RTEL1-TNFRSF6B	-1.02158836284359	-3.84477615558663	0.1643504065940269	-0.6849403814120669	0.7793617651082121	-0.5473734962506099	4.43768254516075	4.11916686525069	-2.91803697143253	0.3396189698119329	-0.871265071424557	1.2906691378230202	-0.5518663010968161	2.68998237847309	4.69028806061129	0.0079726347228743	0.735351543181442	0.3869983608307279	0.201835559883771	0.583041963896837	0.0102781100321687	1.77057480222448e-05	0.9568253516498864	0.9997486989803018	0.9997018712702396	0.9361061089031798	0.0483338974917978	0.0001020334546087
FAS	4.51717032866587	4.94673143230901	0.156759895888598	0.0503892894393038	0.0273542796741409	-0.212331084379871	-0.544591103214735	-0.607027976515051	19.930059965314	1.04641237371855	0.293037108980464	0.1467430689506799	-0.671270201593044	-1.6031592076259398	-2.04990171699493	1.19208223191178e-28	0.299433154081835	0.770472352885292	0.883810941570882	0.504541780092252	0.1139823185036749	0.0446094270126633	0.7900620697490418	0.9997486989803018	0.9997018712702396	0.9184627902920562	0.2670472045873925	0.0943853424898553
RNASET2	5.68868121606314	5.62826781865108	0.181466634911797	0.220220824921001	-0.143406712405844	0.51206841284588	-0.37679056027826	-0.540365118396904	13.0259407714689	1.05804660437077	0.7256441721824829	-0.627010246169982	1.39336836239877	-0.7374592405424671	-1.57355707839175	1.1968012887219299e-11	0.294318877964609	0.470994334281433	0.5329952331303259	0.168504458193443	0.4640027328496121	0.120740717935254	0.7876819721181382	0.9997486989803018	0.9997018712702396	0.8311834203994944	0.6607959468702455	0.2144771483703103
CD44	7.111340468280151	8.163835697415559	0.0135745409411166	0.207766757807686	0.115360778960112	0.416380068474539	-1.6969255377396202	0.1271488556658	21.015961372786897	0.074745665623926	0.7274146521069961	0.500121647862285	1.08706001654892	-3.27374549964993	0.40681750076414	8.588795602760561e-10	0.94067201833603	0.47460197754181	0.61878755019203	0.281220361559774	0.0034222516860209	0.685962846900362	0.9903713147334536	0.9997486989803018	0.9997018712702396	0.8712114454186146	0.0239626291968345	0.7873107896524458
KCNG1	1.27362448776882	0.358394481795414	0.2754909916185999	0.4769160981950029	0.0809509035683606	-0.0194541228877988	0.491663978363818	0.6698759321858921	0.638994659458188	1.03800285214242	1.23924547125934	0.258855381321636	-0.0345576294224641	0.650263306871086	1.30358306291353	0.537596378833836	0.303551004781061	0.231208412875813	0.796621922565558	0.972543844985986	0.526928053104017	0.1980484526214369	0.7929648900182383	0.9997486989803018	0.9997018712702396	0.9971297387291584	0.7126662043654846	0.3178248048507132
AGPAT4	0.589164163457824	-0.2780040416669719	0.0886082706187919	-0.465820184775247	-0.104514587380981	-0.120894013723481	2.16857181103393	2.62772005605052	-0.2930990458145169	0.273718933156817	-0.930191907976634	-0.2770644916368679	-0.175860885619147	1.82002646806655	3.9487298981523113	0.7719640684394279	0.7852532222059978	0.355879829253257	0.7826989226461991	0.8609843555293392	0.0748124865508141	0.0002140705597758	0.9669308235553428	0.9997486989803018	0.9997018712702396	0.9809984374450336	0.1990689143909308	0.0008535100436997
SLAMF7	1.80749292674402	1.03090055376967	0.260276131343105	0.303375558617017	-0.252610795772931	-0.575952357341193	0.187549881613961	0.000742494995412	1.1733037790546	0.784348614313771	0.502712018440695	-0.578792159458256	-0.794102493097337	0.183455885205566	0.0010982966564701	0.253328981529332	0.436004800724576	0.617022464320459	0.564922230842365	0.43024897371333	0.855111357393359	0.999127248532182	0.8627607547405864	0.9997486989803018	0.9997018712702396	0.9044006700555882	0.9267694962546864	0.9995396539087518
BTN3A1	2.15632361924354	2.44263019374769	-0.461618291419398	-0.233893140631165	-0.528768692241567	-0.7615186733839291	0.496405611580539	0.4881607776409529	3.8645798563033904	-1.62063808462679	-0.544984065631658	-1.50318476410467	-1.28014914177876	0.5838506621336359	0.873577645699501	0.0011637256103173	0.110316369679949	0.588939784941603	0.137952232397044	0.205267324838791	0.5639375172846179	0.3860582765627729	0.5914966874893501	0.9997486989803018	0.9997018712702396	0.852913796456142	0.7401345390043713	0.5283726271895283
MIPEP	3.01738354533968	2.91528216914693	0.258887881906392	0.1297042073140689	0.377866476578495	0.6521981763754859	-0.412589599369374	0.154755253658558	5.8322128027679	0.8688159938769979	0.3823761823233449	1.07989029289933	1.04309957629882	-0.605976594818047	0.2728706810173539	2.1349400599610898e-07	0.388298645673253	0.703490005873325	0.284374069638286	0.30095243101714	0.546742493681534	0.78585944784635	0.8441360015975595	0.9997486989803018	0.9997018712702396	0.8766103443002116	0.7266299020958927	0.859196480239761
PRKCH	3.3660142808702203	3.86682504380755	-0.412289049787386	0.44747006312112	-0.0723820528789668	-0.756170577078865	-0.152783121957001	-0.3103284248840869	7.1168940965063605	-1.6804261693169498	1.18304077597676	-0.2427568270871639	-1.4615359142079698	-0.209077600468548	-0.603052093381497	8.39267322676348e-07	0.0980461206668331	0.244194787197528	0.809000038720854	0.148918778942344	0.835775546653099	0.5488762534599779	0.5731513926380503	0.9997486989803018	0.9997018712702396	0.8172058937396481	0.916210956368692	0.6771921293204136
IFNGR1	6.47566490534409	6.971294500071651	-0.025861261115687	-0.0696128771872352	0.138002731876691	-0.727887383371236	-0.231105432069145	-0.681572871957512	18.7903555275894	-0.137261396249575	-0.2489677470258189	0.569914581371264	-1.83291150305066	-0.4699856301010349	-1.86964481692104	1.10155361618753e-12	0.891278383995519	0.806254571578245	0.570797565706786	0.0716281913758254	0.6425666974428891	0.06648170027549	0.9848031767478806	0.9997486989803018	0.9997018712702396	0.7505544617839243	0.7965878954088303	0.1313819970707625
B4GALT7	4.1146203842234	4.08452888683367	0.287520155492017	0.0527958131469887	0.19249273168069	0.258114312420733	-0.289384387603223	0.0705617751468307	16.4825588739686	2.03795284718602	0.299256839393239	1.10858386514537	0.877064060527927	-0.8488028845032529	0.258701051159511	2.16384133593106e-08	0.0458803600594803	0.7773136683430591	0.271892934269006	0.3839391582674	0.421331212496623	0.79679108428774	0.4493733718410634	0.9997486989803018	0.9997018712702396	0.8984359449597303	0.6235339380796779	0.8673478776016272
SH2D2A	-0.26407037700739	-2.99648297742024	0.136003945095888	-0.0273966047333374	0.7403166525633359	-0.616583686058406	3.92798533357014	3.23884490062419	-3.98563221165283	0.46131485415301	-0.0556970924369	1.95108920981744	-1.02238984562621	4.0993396570002405	6.01244801196166	0.0011373764069053	0.6462997188156651	0.955787843081063	0.0557820899490369	0.3106067007500699	0.0003253999875408	2.37820212388632e-07	0.9337472164187952	0.9997486989803018	0.9779712866234808	0.8821081618285732	0.0090882505463712	6.388793372083473e-06
VRK2	3.7710884698965	3.82488405517385	-0.0325701388758956	0.532087002253962	0.210246514228373	0.141294125913483	-0.5457086069792161	0.0331673728432041	10.6408635375376	-0.161676341997019	2.0965270941103102	0.8701064124333471	0.336374829997109	-1.1005393726039598	0.0850295161974594	6.20159884033681e-05	0.872102132013177	0.1250779792968969	0.387598665321622	0.737788465330446	0.329132825023752	0.932567726277008	0.9819045626780968	0.9997486989803018	0.9997018712702396	0.967299810095412	0.5368494329471999	0.9585741318408992
TNFRSF1B	0.706977553873537	-0.9769881516123629	0.3078085473496569	-0.287360455756889	-0.0060090653518787	-0.0552042557566045	2.4243455066851403	1.56450497923551	-1.36771463711675	0.913048277115126	-0.5738721478928339	-0.0144237670794506	-0.0803816014201692	2.56751583536159	2.54670392638506	0.196256174171583	0.364895264503609	0.572345424959232	0.988539499479398	0.9361926670881372	0.0211691238490832	0.0139380331615419	0.8312044054003845	0.9997486989803018	0.9997018712702396	0.9913134730149727	0.0806252095514655	0.034525161177241
VEZT	4.935784915486329	5.0386055235205305	-0.190208149445408	0.0149865758439507	-0.001195940107493	-0.302128141318307	0.335595490339525	-0.569032813533378	20.650871095545	-1.66546178273783	0.0844676514250182	-0.0082473419045521	-1.23822139874394	1.0450568254895798	-2.36878535201363	9.95166724799574e-12	0.1010681744836019	0.933344873653315	0.99344631368235	0.220303011000757	0.305902815790093	0.0212418219876254	0.5759290421852725	0.9997486989803018	0.9997018712702396	0.8579036421801859	0.5130893567842804	0.0497503954729752
POU2F2	2.26875933841685	1.96228232678409	0.190913546483011	0.4231945738722689	-0.366976196531834	0.232136285769212	-0.5397971655128511	0.214063590551877	2.8228285884322704	0.768891435583962	1.01709717646242	-1.2059863488229	0.436834484094233	-0.649652796701395	0.423757946142158	0.0093503431713483	0.4450277378782399	0.313062087661724	0.2325925015894789	0.6637815206664379	0.5185205416127789	0.6732163021187819	0.8646598517649761	0.9997486989803018	0.9997018712702396	0.9514946912526876	0.7056581080979138	0.7774536103016613
BRD9	4.3074924806322095	4.77470766228524	-0.0096060440858247	0.363970883376691	-0.0021459275185767	0.39057494452226	-0.762751718480242	-0.137154620551519	11.2199837131306	-0.0567016622310485	1.3450144982440702	-0.0104978771829761	1.07481332571687	-1.38826048192806	-0.378058453230829	1.8962379907712696e-10	0.954972017999507	0.183879149192225	0.991658571216572	0.286637840783892	0.171672225950359	0.706765390730445	0.99288500820929	0.9997486989803018	0.9997018712702396	0.873861465673838	0.3532314223583996	0.8024752004085143
SNX1	5.2863829349522105	5.26538152689375	-0.0191792086723277	-0.127351942457787	-0.105016397332396	-0.112759965532194	0.325338603550794	-0.4840462643001689	20.2403966230198	-0.172480774740819	-0.6933602847718381	-0.7286559095845121	-0.4780612739811429	0.99517415271424	-2.1081851387686203	1.7111309199212402e-15	0.863640790774652	0.4912289653869799	0.4689935369874021	0.634292846531386	0.324909107834516	0.0391845610808285	0.9802989888086804	0.9997486989803018	0.9997018712702396	0.944890641226768	0.5324419279144753	0.084643826948847
TBPL1	4.487635406716519	4.36519461948542	-0.0281045685188936	-0.142372926148086	-0.0267176310554169	-0.338621683385614	0.360976945904452	-0.448450638031507	12.0025981379465	-0.168801936777906	-0.539710696600702	-0.124708886351636	-0.950271618549037	0.7626308618810742	-1.30155223015522	5.4060937022478805e-09	0.8665251264655849	0.5932740828500389	0.9011613397984788	0.345668962174102	0.451777375875892	0.1982422486671289	0.980919628559208	0.9997486989803018	0.9997018712702396	0.8905659615160935	0.6499286154976758	0.3180626651923529
ARNTL2	2.9228455994664104	3.2647409033337498	-0.33241893367945	0.0828112556977918	0.742082732037853	-0.3715678156239679	0.102897501488046	1.0399455846951602	4.28484112268529	-1.11298446910779	0.176394109697534	2.15513656851065	-0.5656490312902621	0.102560921393878	1.6988025547909498	0.0003017721686954	0.270186155606255	0.860595183402007	0.0351200465778216	0.57368115559454	0.9188094200543432	0.0949916792027509	0.7717076880999394	0.9997486989803018	0.9325625588981534	0.9354047106115502	0.959558940255524	0.1765263443803297
BCLAF1	6.562257172601839	6.73535799031519	-0.1657402342881669	0.0370269224600642	-0.115811476948456	0.0598940976636249	-0.0600543836007998	0.0409417283891162	29.203397604481506	-1.94194702470027	0.251028177824418	-1.04760570250799	0.331005804728917	-0.222840110516144	0.243370081839813	1.0462285109214101e-19	0.0569212053592014	0.8026296856872621	0.299034670215527	0.741769760651313	0.8244672841454591	0.8085353533837121	0.4856162817441892	0.9997486989803018	0.9997018712702396	0.9675635690597896	0.9101047696335196	0.8750321095084722
SLC39A9	3.86269508841367	3.49552896557975	-0.0708126164846694	0.281362369598026	-0.0600594018691168	-0.0581599330589437	0.420121505881294	0.5226066018168489	14.2227836053161	-0.5607039477778989	1.5752745171453797	-0.382816657350686	-0.220143608912767	1.24710487440187	2.1586370921678104	6.47343593679908e-10	0.577057831721306	0.136717312343642	0.703167451242941	0.82648670165675	0.229137461491056	0.0351698715987638	0.914222296906922	0.9997486989803018	0.9997018712702396	0.9770627977770848	0.4269130456328868	0.0771382146756804
ANK1	-0.574597767834196	-2.40241746205185	0.138406661081281	-1.02106567109873	0.191015985155032	-0.4877832183826989	3.53538964249699	2.66801211705935	-2.52431384024155	0.389299079872585	-1.69725086412056	0.4052326533234229	-0.6878869132706299	3.0112953893379	4.08171401080682	0.0226842458596086	0.6985133061757479	0.0947665949452987	0.686819139622401	0.494161419601936	0.0045718802810101	0.0001442387317082	0.949983599794586	0.9997486989803018	0.9997018712702396	0.9149139570312418	0.0284798788817057	0.0006022700612374
TFB1M	4.13759798548622	4.075526487224431	0.132692960457931	0.4581714035904509	0.0522765986904448	0.398704445168956	-0.7849835866799558	-0.194573032358427	10.1704935320129	0.918893325904215	1.83422518547501	0.281631909850054	1.25013035066712	-1.69511151309678	-0.6486989941959139	7.49482804264844e-10	0.36189832429698	0.0714263970004368	0.779198319877413	0.216025146053892	0.0952525107819087	0.5189435591891579	0.8300068203753316	0.9997486989803018	0.9997018712702396	0.8576246158918652	0.2352768482456395	0.6523719439884839
RABEP1	4.6265974912685	4.29842852361398	-0.0752566989135439	0.118257278545878	0.0761434644475969	0.304906116759357	0.343937721115028	0.520350182769558	12.7773559413209	-0.636853889893631	0.5931452173356829	0.517966211601715	1.20074629146842	0.8729954344239791	2.12986798184038	1.59475222535999e-11	0.5267070329396889	0.555241584803287	0.6064143314633029	0.234515332747317	0.3862666821672059	0.0371972485453055	0.8970142117179106	0.9997486989803018	0.9997018712702396	0.8598577162147765	0.5921994919587514	0.0810197248797873
HMGB3	7.4558485885541	7.64502195865534	0.2107539729471129	-0.0191300169124684	-0.550632717370051	-0.409787801117191	0.362399739681058	-1.77485302073067	21.748896527984	1.42592265725276	-0.075692085918165	-2.76405825256976	-1.31527304803783	0.8602103656705491	-5.60270993918497	7.866541973886031e-17	0.159084936006216	0.939950110442083	0.0075343767434133	0.193276244538012	0.3938671443187129	5.38636397214951e-07	0.6601475178575444	0.9997486989803018	0.6710376810196457	0.8454473412610214	0.598707800294531	8.956853865002718e-06
NUP160	4.14613826393785	4.488376196370799	-0.0224713099684898	-0.0228343106008194	0.175576048071239	0.197371384641537	-0.5845286242545861	0.223205863020846	19.622557253475694	-0.201269652812505	-0.137591226880499	1.27370716072481	0.831351957345512	-1.86906462653196	1.03916372756652	4.2725964867224803e-13	0.84116334945732	0.8916461688075699	0.207540234230795	0.4089703389442489	0.0730979525410443	0.303049916670416	0.9763150161602112	0.9997486989803018	0.9997018712702396	0.9019948599167704	0.195553746604774	0.4416744208431485
BAK1	3.3928296404072498	3.8736224493920295	-0.2246648415745889	-0.0936784832226977	0.49422659580118	-0.36797086357006	-0.148176943114948	-0.22593915962788	10.2698688683505	-1.3569409102615202	-0.364409223644794	2.4905752350229	-1.02661707255862	-0.2950722498530189	-0.642477499395818	2.88253625648006e-09	0.179907098987481	0.7172365582948199	0.0154723549940314	0.308591381582505	0.7696726582640759	0.523077948676711	0.6894346259446091	0.9997486989803018	0.8142997687900194	0.8815054263969719	0.8778094089995255	0.6556929099779361
IKZF2	3.8164066830192898	3.7091998051367914	-0.268796274135587	-0.0621858101647514	-0.170238074758913	-0.45931148964987	0.911330087169615	0.1597849321379739	5.82572545994526	-1.17368769692467	-0.165838991471508	-0.612947527678015	-0.9259004425345552	1.16179053287792	0.321727900614808	6.66072549145678e-06	0.245239289941453	0.8688268673682	0.5422467757483089	0.3581495167406819	0.25052172399384	0.7487938893925121	0.7514153095719247	0.9997486989803018	0.9997018712702396	0.8940406572285579	0.4524995956807034	0.8322759008452768
GRN	6.9143943662514005	7.26188409034204	-0.0441356389760555	0.126002504024715	0.257154428286453	-0.148865323565659	-0.418261083988706	0.405937805612568	17.7390166262353	-0.2650840277796499	0.444500715635541	1.18202819724179	-0.418954390450112	-0.8355447490412751	1.3353001953995902	1.46369506091679e-14	0.791860300439879	0.6583705920384461	0.241788681227843	0.676703843998449	0.407473613385764	0.187035073134129	0.9679509006653846	0.9997486989803018	0.9997018712702396	0.9525631465038344	0.6102897584061886	0.303783265410095
FAM13B	4.01828967034857	4.2471587668301805	-0.346683370070651	0.179329905975989	-0.36677851513178	0.0214176908444735	-0.0721981095841569	-0.0721563369919301	13.222171262988	-2.52949684042946	0.8150612400178249	-2.14020269278318	0.07339343991627	-0.173063876919186	-0.257575492973188	1.6362138629579e-11	0.0140744455247488	0.4188518064202109	0.0363415539116428	0.941730052290535	0.8634271674692551	0.7976485973360379	0.3048214586576692	0.9997486989803018	0.9344180433824985	0.9921527966362036	0.9311172956699456	0.868096430515532
ARHGAP31	0.267596725820707	-1.30892728100111	0.132360522781064	-0.163189179267926	0.0352865476244431	-0.0626777510408083	2.44288824155644	2.09045819771304	-1.4533353535818505	0.3943330047216839	-0.305671041842615	0.0894111908838947	-0.0905863078942391	2.11004390728272	3.09770949439879	0.16199383498122	0.694758735352706	0.7609226362903699	0.9290587819777758	0.9281170482462092	0.0418431326981171	0.00307505304548	0.94928381722542	0.9997486989803018	0.9997018712702396	0.990556253550073	0.130828528400206	0.0091408931648687
CENPQ	3.10290466728798	3.365664471727	-0.0857142917236965	-0.0642049971820578	0.518354780845435	-0.0888598999364252	-0.5799885966369809	0.198197039279305	11.017800353402	-0.5329252791332271	-0.293929887340979	2.68687013500588	-0.2565845809936269	-1.3702574341795	0.628399864985406	1.64043605642013e-07	0.5960455999656601	0.7745058724941211	0.0092475488546675	0.798374252644765	0.19457458962826	0.532254364642301	0.921285395413884	0.9997486989803018	0.6979210785755523	0.9723948703371804	0.384483086613515	0.6631718965750887
SARS	6.43227482759035	6.51219411964492	-0.0161414502015293	-0.150322460285884	0.301303901899486	-0.0357693693678797	-0.249410957984044	-0.374781888914811	28.4022071213662	-0.204084607745932	-1.06723978792348	2.88378731598602	-0.2079021104923769	-1.01618657326966	-2.37128290797932	1.5425765942528601e-15	0.8390167786034151	0.290009090544741	0.0055052553623417	0.8360123038302628	0.313568893075096	0.0208482098028469	0.9757528963605052	0.9997486989803018	0.6367846755026854	0.9782671309114443	0.5201551656303153	0.0489984418985633
RANBP3	4.40222278727909	4.67817636441657	0.0427299221145848	-0.247759731272029	0.0776401839129322	-0.168880086671725	-0.110812210308048	-0.432874502094251	25.2661613769812	0.381151235226253	-1.91433743579496	0.5588587216216321	-0.723409268934087	-0.438381162627611	-1.97107227730168	2.41146639129731e-34	0.704394041912417	0.0601947861620817	0.578271171947798	0.472149001435242	0.6626337238794521	0.0531834785915292	0.952661089242788	0.9997486989803018	0.9997018712702396	0.9110704763351531	0.8107130325039417	0.1092366631798543
ARID4A	4.91055916906694	5.10513988064807	-0.1532197429728209	0.0081755516513365	-0.126171092829005	-0.0438201932778364	-0.2184336574327769	-0.7901742722570542	14.462495729412902	-1.2004837456311102	0.0368595011410982	-0.767625581831005	-0.157977273143018	-0.539732909368097	-2.81837291200764	4.951903465963309e-13	0.234772121868416	0.97071574767853	0.445733765088034	0.874999844033061	0.591419402238889	0.0064762666678731	0.7421406676378425	0.9997486989803018	0.9997018712702396	0.9809984374450336	0.7613747741697203	0.0176522743078495
TSSC1	4.27464640264912	4.76746140519833	-0.0076718586043453	-0.376100486495583	0.2209394960649889	-0.292226325543951	-0.4416636296027729	-0.226777696425508	25.06400196131	-0.0669496339607342	-2.84178511217405	1.5674330099847498	-1.21042504941002	-1.70064495695158	-1.04595487615121	3.79840431495952e-34	0.94683723079284	0.0060643700228551	0.122103623045619	0.230710200517602	0.0940209421807692	0.29964265386295	0.9915628013677436	0.9997486989803018	0.9997018712702396	0.858671786009019	0.2333083377381277	0.4378840594264159
PNPLA6	3.21647484151208	3.45718334927858	0.0725987378089223	-0.0995725458268507	0.129665525741959	-0.5672910392921781	0.27697734622065	-0.108937896740544	9.000696723366712	0.417253937317377	-0.37727111248065	0.615687588412011	-1.51559511728663	0.53534519187502	-0.30261375004878	4.718884180724111e-08	0.6779786271254039	0.708035232453856	0.540374699457567	0.134704179385661	0.5963186651592739	0.763289220082541	0.9434116282404564	0.9997486989803018	0.9997018712702396	0.8120881864744076	0.7648427111299735	0.8434615808956021
IFT88	2.9354558787214	2.9697049020422406	-0.120160358712861	0.211609167114254	-0.2370944097127349	0.797314497433687	-0.396068158855056	0.3666865288662849	5.033813830168611	-0.4161191081657289	0.508596449051807	-0.686844243825282	1.31685333139145	-0.483346120562522	0.656379686203633	8.635185445869109e-05	0.678789447204	0.615166143945181	0.494754342135116	0.192750567585904	0.633238395783445	0.514225011730488	0.9434465821325728	0.9997486989803018	0.9997018712702396	0.8454473412610214	0.7906416420635857	0.6483477775121648
ALG1	3.35096905983325	3.0310227715697	0.34731563058586	-0.0230739034179349	0.1085754997919229	0.044811867742894	0.53781579990341	0.1554812838400339	8.372350933443531	2.64742274071528	-0.1071982866851439	0.671495182173222	0.157690656081737	1.23426194920294	0.534037728779422	1.21637091263435e-07	0.0104322128840973	0.914979488349417	0.5045384674346169	0.8752209420666809	0.222635502335446	0.5952999911637789	0.2792951520990551	0.9997486989803018	0.9997018712702396	0.9809984374450336	0.4196917771380243	0.7156897957895599
ZCCHC8	3.71273879437498	4.0111428935356805	-0.111022597285425	0.165521608216905	-0.0546713259334817	-0.179022059529931	-0.263364879413297	-0.0272369896968115	9.31841610966123	-0.614182969819288	0.5700761003935679	-0.246020089081329	-0.451236698006361	-0.468651530171711	-0.0718969912815427	8.59138685966126e-09	0.541428083215721	0.5711605508843891	0.80649001779906	0.6533990529956999	0.6417848045243311	0.94293238674253	0.9019923888123128	0.9997486989803018	0.9997018712702396	0.9497011057889724	0.7961843249301609	0.9653414400411544
ABCF2	4.15717096748896	4.57336047998523	0.0858574851998685	-0.143097546929687	0.3695294608168339	-0.3707159671982489	-0.457252813799148	0.107900223098075	13.3062306377414	0.605205998570862	-0.622520939318281	2.09743676870342	-1.18133703188676	-1.04084018896843	0.3775843501828629	1.3686812921072402e-10	0.5473650525771939	0.5362574867891989	0.0401418994323331	0.24201769633601	0.303547975454047	0.707119606120097	0.9033157292915848	0.9997486989803018	0.9464926370398832	0.8598577162147765	0.5103662394881086	0.8027080564861709
CHPF2	3.1677135721668	3.2500809195524103	0.272110370143561	-0.14528622490942	0.0913043781233185	-0.1724597639914719	0.3304171138497599	-0.0227117624722053	8.620556786970491	1.9774737746778104	-0.65676040205745	0.5522098523224339	-0.567045242155677	0.717552934314365	-0.0743096024177124	1.7604286915721e-08	0.0526573257692191	0.513778211049967	0.582864497988676	0.5727490173684039	0.476106603827801	0.941014557276986	0.473963212293745	0.9997486989803018	0.9997018712702396	0.9354047106115502	0.670597945219244	0.964085185767114
LRRC7	0.288361994501424	-0.9174976714101608	-0.342429379965507	0.0334786893084413	-0.0021357748451404	0.382568047303274	0.866860271373924	1.9725640434169096	-0.909729221644004	-0.840619656441753	0.0505325564223736	-0.0044471468445664	0.460026569018168	0.673973451940873	2.675627186775	0.375922107274205	0.4039662519572271	0.9598909431013491	0.996466887172926	0.647119942269939	0.5050170233576	0.0097944445352729	0.8502902252602673	0.9997486989803018	0.9997018712702396	0.9479675156925556	0.6951371729792711	0.0254065779693314
FUT8	3.22586925894314	3.32017576410129	-0.265537049646191	-0.0286025223976789	-0.1575281809324119	0.0210834801878439	0.620865932127023	-0.9688066207369408	10.214199156226302	-1.51811290688851	-0.1220196371263259	-0.74489242044919	0.0581034920940179	1.38504125698275	-2.52918162352584	2.54457935448673e-07	0.134153744611345	0.905089856269627	0.459154815854605	0.95385757685156	0.190005897238831	0.0140462479169437	0.6257239834782554	0.9997486989803018	0.9997018712702396	0.9937776675274576	0.3781693568392592	0.0347562045135484
UBA6	5.2030494915486605	5.656252007756151	-0.255041459186388	-0.0575157223496044	0.012584542687482	-0.125425824815468	-0.356312793569851	0.2289371432421769	16.4474775146292	-2.0844374319828103	-0.278665964907422	0.0816830148438739	-0.474048191558435	-0.8858379437056729	0.923343483443724	2.48823256051128e-13	0.0415009988200934	0.7814289911957759	0.9351747365009392	0.637166451662851	0.379356177553914	0.3594471993899771	0.4326579661291755	0.9997486989803018	0.9997018712702396	0.945189434371651	0.5861836835949621	0.501258014149641
GAB2	0.166940096889934	-1.3603534991603898	-0.284702921106627	-0.1639428905178359	0.2374089206758829	-0.7048312992226501	2.6423870408985	1.97368814753986	-1.95584706046919	-1.03762033425296	-0.3679808589455879	0.7104168124745358	-1.24712364003412	2.98049586311208	3.73784213593584	0.0718559603895346	0.303810933320282	0.714367262988288	0.480289024846069	0.217095163038742	0.0061274720079437	0.0004734420456619	0.7930904862834693	0.9997486989803018	0.9997018712702396	0.8576246158918652	0.0343834773407423	0.001729538068047
ATP6V0A1	3.5784665000811704	4.032530341183779	-0.2435522794698709	0.025364200828571	0.211709388531136	-0.0794182311584578	-0.415605998990854	0.189736206526188	10.0696570327344	-1.67049891089943	0.107828210425484	1.21446840980243	-0.244412466341988	-0.8467711856501791	0.6066560747046489	1.4057808158163401e-08	0.100251406403574	0.914481662024323	0.229437688163521	0.80773845063821	0.400917554785886	0.546381393341426	0.5753463389433184	0.9997486989803018	0.9997018712702396	0.9741251268756662	0.6049012631159779	0.6750657690709835
PIAS1	5.35858312060568	5.13913669122844	-0.147968960493093	0.258297684697349	-0.165122762231202	-0.31511024596214	0.222893986609642	-0.7816827215991791	15.403275177889302	-1.36003371339601	1.29604048201764	-1.12809563463585	-1.32344788669469	0.6511998085977829	-3.3031459006218906	1.32435407757121e-12	0.1790716168852339	0.199793959213183	0.263859923848942	0.1906960583593409	0.51732618439923	0.0015905127318448	0.6887610352899008	0.9997486989803018	0.9997018712702396	0.844540462930283	0.7047593048270613	0.005066794667362
SLC4A7	3.82172977464134	3.73224761691265	-0.0483885270225008	0.0585864592236097	0.0235480245105871	-0.0147959352492289	0.475430511855158	0.7921541054837641	6.57460705513751	-0.22282260968351	0.169235204142389	0.0900437937517872	-0.031852296031474	0.655887771973371	1.77687177339959	1.71384607264452e-06	0.8244396301744409	0.8661822025886899	0.92855239433534	0.9746931336792042	0.515104910945149	0.0808164685277332	0.9731227340215826	0.9997486989803018	0.9997018712702396	0.9972994635864538	0.7030653761668969	0.154433514521415
APBA2	-0.376841027500077	-1.3767817718757098	-0.0065450424783813	-0.7994022890333701	0.5005166790983351	-1.21226939041429	2.39794914229462	2.3307940650652204	-1.4720415964027	-0.0189230845452681	-1.4091073568436203	1.14631929831506	-1.6634783112907	2.0595668617917497	3.52338182393556	0.158045474667267	0.984967545147726	0.16387580412886	0.2563246317597999	0.101332429800682	0.0458994509686216	0.0008514333065118	0.997639149453742	0.9997486989803018	0.9997018712702396	0.7838997967530043	0.1398967688861642	0.0029069810347572
MAP2K3	4.9399584697609695	4.84889009817528	-0.147540839529692	0.0313251728075588	0.222341027930726	0.229443083782398	0.680925021125642	0.5571583851835761	9.66533356874978	-1.08747593443234	0.138471240289843	1.3357245369783	0.7788549182283059	1.40217654799518	1.8326137131273	2.36981411227687e-08	0.281366683932556	0.89033717241179	0.18690441735856	0.4391738903189039	0.1658699790423599	0.0717109913048058	0.7787496569834093	0.9997486989803018	0.9997018712702396	0.9072923909230732	0.3451256093451449	0.1398678324909087
EFCAB1	0.970163059309412	0.7743502674592679	0.8551789996201709	0.282949690542258	-0.356095763646849	1.4984531197404998	-0.5576279495374671	1.63376085780801	0.746089156314654	2.58051551341928	0.54877623556526	-0.915262120210112	2.19243958532891	-0.422455425781276	2.3563903018617403	0.463173848778883	0.0123759952187369	0.585135226350834	0.363791786613512	0.0321798087919677	0.674516632202086	0.0217528618568117	0.2931038867641128	0.9997486989803018	0.9997018712702396	0.6771971813939724	0.8181084178073599	0.0507951384946076
TMSB10	9.47310586882021	9.89143335131054	0.0097659566121899	0.268426515919191	0.334032325516118	0.941843549532841	-0.7404890192043829	1.66150731069314	13.0063542586021	0.0340905038225853	0.5525948688423189	0.880820209061836	1.64604110101018	-0.801317520751547	3.33228355224733	1.38700620140831e-12	0.972918762296397	0.5825441325411159	0.3819171576749439	0.104827755047084	0.426643968542736	0.0014902121843146	0.9955677390701192	0.9997486989803018	0.9997018712702396	0.7883167671213184	0.6284821653494798	0.0047770758369026
ASTE1	2.7517437888091405	2.9115893084194	0.0593806031041317	-0.0724212255299582	-0.1250332740586439	-0.3361627417715689	-0.400235451081864	-0.7611658388033791	7.145363505108549	0.4166160722226939	-0.296776023499914	-0.692316946669689	-1.04899428168104	-0.877307813737615	-2.39184767490431	2.33990577909803e-07	0.6784736166252341	0.7676296343824871	0.491432216366467	0.298350626558016	0.383767309381042	0.0198136659745615	0.9434460439469912	0.9997486989803018	0.9997018712702396	0.8766103443002116	0.5901178590857544	0.0468351485653629
RNF19A	4.96544768270613	4.75191461250825	0.0014692434578498	0.3732981114584899	-0.463515116690654	0.0989634499792808	0.4965079076035539	0.7186454000195329	8.847458864026109	0.0074221075596108	1.13586227986505	-1.8768651341330704	0.237026236302757	0.7523767042629559	1.79271727482254	5.647598348352039e-09	0.994102890154626	0.260438554152628	0.0654042576343916	0.8134250373052192	0.455136979534572	0.0780803170115623	0.998753113099434	0.9997486989803018	0.9781076998351858	0.9745595919885964	0.6534141589953951	0.1502333900334591
PEX3	4.09158870348442	4.27710632871642	-0.0896750797007459	-0.170629854406345	0.1085312350758819	-0.625391096908869	-0.0810182300042956	-0.102289269130549	13.4375037455139	-0.598964012895683	-0.740310714078096	0.57306545717961	-1.91859054905726	-0.190619982981418	-0.343935518298405	2.64258045987903e-12	0.551422406505698	0.463831091600227	0.5686806549106529	0.0596432549261549	0.849862474423336	0.732103459087007	0.904534944966175	0.9997486989803018	0.9997018712702396	0.7276755158123432	0.92371616994814	0.8209157527419837
GABARAPL2	7.15030807867963	7.058889555649411	0.157956712547447	0.0469584616592171	-0.159231204952448	0.307071989975622	-0.1580736575905049	-0.1600345199279519	29.9708548622654	1.9236581755409	0.315939804480427	-1.42490174439497	1.75937126084103	-0.623553886971044	-0.998891182539246	4.9941199078794196e-20	0.0592444676885329	0.753109401994605	0.159410954390103	0.0835270062968184	0.535255560237268	0.321733056590306	0.4952167689530405	0.9997486989803018	0.9997018712702396	0.7622539263971645	0.7184618136915963	0.4615460650112817
SH3YL1	6.49528119103318	7.270764530349799	-0.477361420547209	-0.200237430597756	-0.322084015188371	-0.7900428700366742	-0.0475171151389495	-0.6585961348386121	23.030990860938697	-3.38568960342965	-0.8674063849819471	-1.7401256170353503	-2.64248945294311	-0.119400986644845	-2.34295311687125	3.05042208776017e-16	0.0012567767604559	0.3905549189287829	0.0868397400490928	0.0104099826243735	0.905549783806784	0.0225421584809742	0.1376309102169499	0.9997486989803018	0.9997018712702396	0.543553041272329	0.9533362992591032	0.0523740572586478
FAM136A	5.29319892915836	4.98573261828815	0.0974065268019157	0.1829781053665519	0.130464465028744	0.054740222925835	0.3590318779849829	0.178613126404353	17.6775103502181	0.7646504080762191	0.8942164344015759	0.7993018354810101	0.2024594146272239	0.978220163110169	0.723504595887453	6.31784222049799e-12	0.44748738261658	0.37766613058316	0.4271956566871649	0.840220570249722	0.3355207321019929	0.472414354012739	0.866419665445364	0.9997486989803018	0.9997018712702396	0.9788785606934816	0.5437692526126083	0.6101527148078509
VCL	4.759916710007469	5.1014819437207	-0.341602581412362	0.331703325788661	0.0405660769000839	0.442499994624508	-0.283521589789537	0.434452137017471	10.2673298142594	-1.766395920616	1.06677366953598	0.1736881995265159	1.08551133619242	-0.4480308253661179	1.09966263764597	3.8407706475650893e-10	0.0824488969028846	0.29032350864977	0.862691114760215	0.281925887739885	0.656113225989349	0.276030172635403	0.5438257415339783	0.9997486989803018	0.9997018712702396	0.8714251016632055	0.8062205950999537	0.4114739889186998
DEPDC1B	1.09593282700339	0.8352314260417509	0.1553521498516679	0.111196969792301	0.2122683912378889	-0.376296674265696	0.432343695772579	1.82008730928139	0.9115181625299642	0.476540664509654	0.218191330528802	0.57287248953447	-0.5076066796705669	0.3662685909920689	2.65355841132937	0.371940326671698	0.63544597785885	0.828001878637787	0.568878085205482	0.613541780777032	0.7159292273655521	0.0103422297093092	0.9311226361150946	0.9997486989803018	0.9997018712702396	0.941925850129208	0.844672575231622	0.0266525013779046
DAPK2	1.7741327739132198	0.535337316505186	0.269627313557497	0.0435315292998755	0.204490871228026	0.894772765814056	1.70611788365295	1.18331986578479	0.583484226506114	0.80320736005166	0.0831974155936984	0.534982284440825	1.25439899295532	1.47467481796992	1.64457842500643	0.565055107544571	0.425046214466582	0.933964789334867	0.594644978870541	0.214427759851903	0.146881696414429	0.105405728304055	0.8580433464538002	0.9997486989803018	0.9997018712702396	0.8569011729430401	0.3177428390300151	0.192160773926654
NSMAF	4.50512918384752	5.02166289392073	-0.252542637196112	-0.0142053090503892	-0.13856603965116	-0.222245561554855	-0.644719058652819	0.0727839368116158	18.3089639531557	-2.07877952609685	-0.0731375191801738	-0.897131029954101	-0.844582411518898	-1.78979232197217	0.309984082432163	2.69298914957298e-13	0.0419309489365063	0.9420335736699008	0.373163806665947	0.401598888704135	0.0810960859420879	0.7576910856678821	0.4342870005204978	0.9997486989803018	0.9997018712702396	0.9005716575456177	0.2107531846181174	0.8391154457655554
ADSS	6.247036511829981	6.474861268676309	-0.1801730244434189	0.0554283746510344	-0.0471856607334388	-0.172875664155867	-0.131770103003673	-0.374875285622246	33.566207190131806	-1.8332661229563303	0.3813628946436629	-0.370546595239501	-0.8384294769161451	-0.512819149719424	-2.04062087944034	1.4375125941056302e-15	0.0716679331577192	0.708212122251867	0.7122404911224341	0.405016960383916	0.6132682322459521	0.0459043822723926	0.5246293176888144	0.9997486989803018	0.9997018712702396	0.9019948599167704	0.7771083228605044	0.0966174874087475
STAP1	-0.728014370706332	-3.48917782590035	-0.261366760723446	-0.7354093725639309	-0.0905921318966247	-0.6716076666905061	4.48462215278912	3.54476537410639	-4.06237803678976	-0.680716836770943	-1.17397527788082	-0.174758536860494	-0.895656183080789	4.0595277965828505	5.5766811799093	0.0018740277496374	0.4987378381326279	0.251131557807557	0.861866353944428	0.373903670274827	0.0008754089858709	1.55406054726851e-06	0.8893604686778925	0.9997486989803018	0.9997018712702396	0.8965128825009244	0.0127129293953625	1.6375083943135973e-05
TIMP2	1.48868095186852	1.68154400864156	-0.0325837810126302	0.48349475368044	-0.5635178611464959	0.170783175335131	-0.338739891221996	0.7669993856858071	2.0360231893731	-0.0974554363810575	0.951485205538843	-1.45882390112723	0.243097302737838	-0.306060013364149	1.10022474034768	0.0605519770059934	0.922695616266316	0.345969825996764	0.14984275590415	0.8087343604558499	0.7620587421283941	0.2762584244617689	0.989526960573571	0.9997486989803018	0.9997018712702396	0.9741817419420816	0.8734991418122124	0.4116654135220887
RFC1	5.64055313797884	5.69726800327622	0.0082799132777688	0.224724208991339	0.0710764273222981	0.418787149606584	-0.335939024442931	-0.236589052870412	17.147544343842302	0.0578646880182479	0.959035614651182	0.391398851717152	1.37573059103838	-0.7918992352853492	-0.834743875977263	3.78782543527894e-13	0.9540501290094948	0.342379595585654	0.6968638395197131	0.1738692867775799	0.433001697603368	0.4072515271288379	0.99288500820929	0.9997486989803018	0.9997018712702396	0.8380645046829565	0.6337171297465302	0.5483098374256817
TBC1D23	4.1062464628440205	4.15767057168738	-0.363055512564744	-0.0790057031053183	0.0762039911147479	-0.32919595617867	0.293547460522285	-0.0543407771366511	17.8940754663235	-3.009598344656589	-0.4635622009729589	0.510145439600405	-1.28997343673751	0.925591431275188	-0.228598201460696	1.7323142642655303e-11	0.0038058261569297	0.649759032219759	0.611762320581014	0.201890383953351	0.366608860651864	0.8199848983988459	0.1965471282146	0.9997486989803018	0.9997018712702396	0.8498204690606204	0.5737272467190482	0.8835931101713969
CUL3	4.82725699804747	4.76038730775924	-0.240445832588248	-0.01110940522416	-0.165088737688301	-0.1962377074856689	0.439137635696697	0.513630625477928	13.2630735383461	-2.1205059793710803	-0.0576008041026712	-1.1644340557453798	-0.7945425567790491	1.1547452493452	2.15477962348403	6.73898694669454e-10	0.0383729162789176	0.9542564970820642	0.24913719465657	0.430084419253234	0.25263454998475	0.0350714227191444	0.4222351531167121	0.9997486989803018	0.9997018712702396	0.9044006700555882	0.4546292709713534	0.0769498329540984
MYOM2	1.89959328722209	0.908889296716718	0.0623754405007488	-0.333125936822071	-0.252952381954602	-0.572244493117159	1.68519243466379	1.01545669790628	1.8567019299366	0.21312820169532	-1.0187718358341	-0.697213693331957	-0.932455068609985	2.5904119303359803	1.89794497829297	0.0681059654848549	0.831926222503479	0.312270346196116	0.488275288822264	0.3547184687761709	0.0119341859170891	0.0623612641905116	0.975043799716332	0.9997486989803018	0.9997018712702396	0.8929433159692499	0.05361676316742	0.1246272839912706
CYP46A1	1.69571584950539	1.7038855389919498	-0.269792803923771	-0.258146240712393	-0.156707772938875	0.0442559033930737	-0.9590113441119408	0.133573773076855	2.16122602095311	-1.06899011054353	-0.542670664894249	-0.471900693759479	0.0799112797588781	-1.24743417962007	0.2692946094984519	0.0437423959805949	0.28951824699271	0.589332144351942	0.638770402637004	0.9365759458373292	0.216934269807087	0.788605012440241	0.7827500519700047	0.9997486989803018	0.9997018712702396	0.9914625070561924	0.412173143904272	0.8609646336198028
ZZZ3	4.16997653259651	4.0446300881864605	-0.166278014588425	0.130028341775484	-0.0845989008635073	0.246569270590249	-0.0163402066297815	0.1376690746510599	12.1097019896984	-1.35073746425139	0.62429178470047	-0.547059527944301	0.934184285961102	-0.0407583111210274	0.5405198401721121	1.30154631195834e-11	0.181913963626993	0.534743701482858	0.586367011763989	0.3538756838977129	0.967631514168654	0.590805071354515	0.6908431144069144	0.9997486989803018	0.9997018712702396	0.8919746349726123	0.984992141811394	0.712001729063761
USP2	1.75658858927199	1.82498062367514	0.0789142112975342	0.873942898570671	-0.584898308360823	0.444248200492097	-0.8963531886734599	0.285188045677997	2.9687603893169	0.28598986446074	2.11972950362986	-1.81783527548273	0.743405429648333	-1.07029797215277	0.5182679763627279	0.0073352243931123	0.775863718497251	0.0404329888955907	0.0739504540493377	0.460044250292567	0.2933171250104739	0.6062874643671021	0.9656668931965072	0.9997486989803018	0.9850125075154892	0.9107493398220502	0.5000722580797462	0.7246237571496061
CASR	-1.16080426330698	-4.94682107840371	0.245269514307748	-0.6338560213324971	-0.6624769994768149	-0.428769426616647	5.6104255056257495	3.8086325718751	-5.15507980225347	0.615198973963196	-0.911960526203108	-1.1521118225451	-0.552750778312043	4.667139438455379	5.7434406936379805	0.0002306448471337	0.540861918271895	0.367377368370915	0.254088884787252	0.582438346585685	0.000105454349901	6.799985240340771e-07	0.9017724543940706	0.9997486989803018	0.9997018712702396	0.9359289696531544	0.00618429207151	1.0134107840459103e-05
TUBG2	3.07264335637691	3.3332889479571097	0.1104441060732349	-0.154928557857919	-0.187283829116048	0.5798516026023139	-0.7720523427806629	-0.54347710569603	7.714737133379709	0.69641321746217	-0.593659527112828	-0.9456329563335693	1.66325996343134	-1.5092600857675502	-1.60056558909927	1.3263649137123898e-07	0.488911261750215	0.554908338410428	0.3481681998095999	0.101383636761976	0.136684086589955	0.1146097977723259	0.8844648332285466	0.9997486989803018	0.9997018712702396	0.7838997967530043	0.3019221393592844	0.2055749422687985
RPL26L1	6.263623617461589	6.141488341275059	0.264604551519025	-0.0128531057202876	-0.0103721223570321	0.350618426472063	-0.423621196011287	0.259014226427466	21.9787920186332	2.44887811107229	-0.0676749772343656	-0.0719746008202268	1.50154201842894	-1.29794554510616	1.25852143023222	1.14684676425952e-16	0.0173036734115592	0.946270232862334	0.9428599966157758	0.138333067420773	0.199598157880998	0.212965426650448	0.3270161235439263	0.9997486989803018	0.9997018712702396	0.8150408940861746	0.390942748002299	0.3368319235743581
NSUN2	4.2794293106622	4.13214004702842	-0.16622003749572	-0.0679723371938078	0.1579394789355619	-0.540185175636189	0.38439575778334	0.671253722396902	13.9281916455594	-1.29432267955472	-0.328651628155532	0.9715964906370628	-1.94758710901735	0.997623107258723	2.7287059534566898	2.7806181212067202e-12	0.2005028214385009	0.7438295557013291	0.3350738548693729	0.05600671298271	0.324149627637043	0.0084072011180991	0.7125080734692736	0.9997486989803018	0.9997018712702396	0.7199566583817892	0.5315992953320643	0.0222070606369572
FBXO42	3.61667016317292	4.041469457329799	-0.3516056727403269	0.153936677003911	-0.2489672031782459	0.0162534982184755	-0.433323049486367	-0.593425300958679	12.1101734068471	-2.3055631860773	0.653038550735658	-1.31011312022527	0.0496476366144663	-0.9724835358104608	-1.86918645241604	1.23615624763024e-09	0.0246172906013848	0.517610956433882	0.195050616105476	0.960562830243226	0.337529720349326	0.0666153760373294	0.3711755558540404	0.9997486989803018	0.9997018712702396	0.9948973201449208	0.5458038329523046	0.1316213205660181
MFAP3	0.729793010056759	0.255286940396257	-0.4833348269188229	-0.048544717158371	-0.138051206393011	-0.638515491817479	1.13666191626788	1.35016923503185	0.4252803155283739	-1.90122969359919	-0.1236414973835809	-0.456206473535145	-1.19418373025873	1.42997065819734	2.75247507144427	0.6788834506760361	0.0622738478963187	0.9022179771126452	0.649923087863709	0.236965015763753	0.1674889727619559	0.0086406051819388	0.5007504486475078	0.9997486989803018	0.9997018712702396	0.8598577162147765	0.3469802258741813	0.0227518186503674
MRI1	3.32766380741238	2.95704030820611	-0.534849899431795	0.244786845475629	0.006378869573831	0.255146520750885	0.49837683144545	0.349003744105173	5.994203589982001	-1.78390480286983	0.7192699584199642	0.0175327973827035	0.4209946830655729	0.7458790087847829	0.619880584586465	1.13862125348193e-07	0.0793328637643953	0.474677048214675	0.9860678688114972	0.675214798974299	0.458559196170938	0.537608043668503	0.5422066213852434	0.9997486989803018	0.9997018712702396	0.9522795430090256	0.6562708655157624	0.6678154742045673
METTL1	3.68819450502144	3.5779453651053195	0.331942284771036	0.0577679210425264	0.2441427273647099	0.398740252766702	-0.367047767847417	0.170943212535328	12.393011095286	2.4442977716180296	0.281385148335287	1.46531041314812	1.38313021193079	-0.9325047971144492	0.640880311283019	3.1347500458587502e-09	0.0174698639811111	0.780318555464078	0.147936107005901	0.171590273175417	0.359458675850739	0.52413083136897	0.3283205316952801	0.9997486989803018	0.9997018712702396	0.8341643672592857	0.5671585528382751	0.6565276466160558
AGA	4.6611681128063	4.35502850081202	0.1625809992462469	0.0586302897838225	0.0201471291932914	0.2474046980821139	0.0245691280406163	0.0618178168950155	14.339483763391302	1.3319400085537298	0.279192978416786	0.126168515870144	0.939957305881184	0.0664452701183808	0.253461458111481	4.4037547572329493e-13	0.187930956428806	0.7810969168115601	0.9000139843130691	0.350902440311818	0.94726824009925	0.800765450682272	0.6971114592466828	0.9997486989803018	0.9997018712702396	0.8916836026385502	0.974966232181026	0.8698155793028974
PI4K2B	3.059154551959589	3.2460609454800498	0.204668095383146	0.1707566390595269	0.0807147468009746	0.280713180979251	-0.4235443169270619	0.362231758498699	6.71641113632141	1.07981158748805	0.571590374245805	0.355993833566927	0.674398698821642	-0.678046945485991	0.906181215901105	1.16811710661221e-06	0.284577075568324	0.569775904836759	0.723086580763226	0.502575713324932	0.501049750705246	0.3686039217393029	0.7795244869944304	0.9997486989803018	0.9997018712702396	0.9176203477390796	0.6914037424706717	0.5105883696658414
BOD1L1	4.8917000809136	5.09586458883674	-0.2040408954746939	0.0729942721197332	-0.0978588808318989	0.149565967201683	-0.0931872539512085	-0.242530150460793	9.50541400664765	-1.30827330018031	0.276910517067692	-0.520944749855446	0.4351349437873839	-0.170962320415089	-0.685273900251832	1.38694237027024e-08	0.195967529371042	0.7827983106740269	0.604398301095967	0.665042904900353	0.864810333593463	0.49573115207747	0.7071313676167073	0.9997486989803018	0.9997018712702396	0.9514946912526876	0.9318888848686366	0.6315234776628114
MAT2B	5.4211317345586805	5.206754366442951	-0.0121318841190239	0.0517771292720638	-0.10913486034471	-0.257918997232853	0.255632721645762	-0.0262388005944895	14.9390807010714	-0.0837608445069157	0.207522912478434	-0.5658461454374311	-0.8321043843147209	0.5978140735331839	-0.0910542494778356	1.4777998578997699e-12	0.933527577259752	0.836405836675141	0.573573948623386	0.408557255385699	0.552736778016542	0.927754937154522	0.9895949904736848	0.9997486989803018	0.9997018712702396	0.9019948599167704	0.7314852834737245	0.955503609025338
TLL1	-1.00079145143151	-3.2350359046587505	-0.265677211987306	0.39602244647869	0.481268957029426	-1.52230192836178	2.9802699116855096	3.29282582773862	-3.1271864911772003	-0.6960800306921651	0.5948761239505699	0.964764401427325	-1.94705760388491	2.34246033274604	4.75818661778596	0.006293431673642	0.489224675139157	0.554158675717747	0.338676277277394	0.0561610557685541	0.0246876131070835	1.46557460587214e-05	0.8845901488180893	0.9997486989803018	0.9997018712702396	0.7199566583817892	0.0897793760656418	8.682306154085773e-05
EDC4	-0.127217473320235	-2.06224400490404	-0.4606926133567179	-0.4431602066676409	-0.0042915363562598	-0.1250480072751049	3.62424024549048	3.3956365995413	-2.14077947452411	-1.62985250084438	-0.958492458366506	-0.0130354960794253	-0.223326556142921	3.3960974532339	6.03331466102907	0.0437441690158023	0.108589427848135	0.341669770307398	0.989645059600323	0.8240530754396128	0.0012096313212191	9.7776887612621e-08	0.5890598877511989	0.9997486989803018	0.9997018712702396	0.9765531274207372	0.0142274389556426	5.117642297644583e-06
TRIO	2.9043577131694502	3.23904650831909	0.177697266024804	0.502616581790584	-0.3563940082086479	0.396003664135197	-0.58373150272828	-0.442883423862465	5.137833853922469	0.694216533654874	1.26836048110615	-1.1796711697446205	0.7269261114641279	-0.699409933081581	-0.769422871211073	5.837797627637231e-05	0.490239012659859	0.210025789987678	0.242741950743033	0.470010427778731	0.4884447019534539	0.44471131920386	0.8850257798608957	0.9997486989803018	0.9997018712702396	0.9110704763351531	0.6811420745018091	0.5844704529569381
VCAN	2.28572598686959	3.3126651136951804	-0.5939016051279821	0.538670167983847	0.1817520155127519	-0.8916041718903829	-1.09330236415618	-1.4637494167158	4.666407380065049	-1.77357459802928	1.10393306564257	0.461350275502101	-1.26177425595121	-1.10931659747964	-1.93139021580762	0.0002634254518603	0.0811961435074804	0.278261739347253	0.6461738796413791	0.211758446997868	0.278281938913414	0.0581808380142034	0.5430305617615887	0.9997486989803018	0.9997018712702396	0.8561733738816442	0.4832941246861248	0.1177793487396405
CLEC16A	2.5024187042439903	2.05042128315265	-0.4997715866712059	-0.12711956460703	0.037572318592733	-0.280702572331783	1.30960234400064	0.779647122228652	4.84911357060742	-2.76739153349086	-0.460287119857383	0.175206451326273	-0.738944704604917	2.33607442296099	2.1230416759628503	9.788590935775507e-05	0.0075059451987088	0.647302491508356	0.861498105472019	0.4627342142092679	0.0255915607824809	0.0382949894016511	0.24939387442018	0.9997486989803018	0.9997018712702396	0.9107493398220502	0.0921384207294961	0.0830392437196237
MSR1	-1.05471281526032	-4.49060690876943	0.533976722493454	-0.1981814143785639	-0.0429921218622514	-0.821343506496282	4.91121036577715	3.8250881654709294	-4.03439643695032	1.26479830528752	-0.261290969232673	-0.0730985625417109	-0.9937716755774352	3.68215285124842	5.224497817540731	0.0008095913298325	0.2110659498345199	0.7947796643585259	0.9419811859327528	0.324337737676326	0.0006652654799571	2.52076006598734e-06	0.7210478563330123	0.9997486989803018	0.9997018712702396	0.8862515057071998	0.0117239041148	2.276794636064381e-05
CDH1	5.1856748913436	5.396061840795539	-0.132023918685024	0.111558052479987	-0.0646673719361971	0.481213365108696	-0.0498271325432699	0.2162679485753519	11.4355642786466	-0.7708606299693671	0.390630493969813	-0.304292387989077	1.31275450122966	-0.0887757259031095	0.596380363814435	1.97002285555921e-10	0.4438791913293529	0.69741386404988	0.761968562422615	0.194162373828706	0.929577506967358	0.553165332390492	0.8642412685927877	0.9997486989803018	0.9997018712702396	0.8460830566531865	0.965213712897402	0.6808789111016134
SKIV2L2	4.855429186713639	5.030111968648581	-0.249547610839097	0.0620963624383077	0.0676602981171207	-0.449873908101926	-0.0152718499252968	-0.282680390489356	14.3255158001707	-1.77076761165623	0.263331007970559	0.379826208571615	-1.47927815815945	-0.0351340218037025	-0.9544114347311552	7.056049332254779e-11	0.0818386246354488	0.793272797153489	0.705416589446775	0.144197415351609	0.9721248298092692	0.343677360078445	0.5433274535164061	0.9997486989803018	0.9997018712702396	0.8164347576599672	0.9869339434378688	0.4847493243522057
DNAH5	1.06943613036779	-1.11139826952387	0.7073411132070041	0.47294420539429	-0.484330418493372	-0.110934006328322	4.01303974446076	2.01668396373099	-0.839627805839982	1.79843589562446	0.777382218862372	-1.07782077742846	-0.139044996218133	2.4359625139872403	2.2131208504475897	0.40911773039092	0.0772484023120845	0.4399238926629679	0.285537381813559	0.8898794892894321	0.0182944868234866	0.0307249371398479	0.5376621645074845	0.9997486989803018	0.9997018712702396	0.984343248357099	0.0732460081325338	0.0686360738326777
ZFYVE16	3.81312875374159	4.21374371291563	-0.169362221708849	0.0784303874670095	-0.379379613607043	0.1129144048365219	-0.398608375469359	0.0567991323576347	9.90477104266384	-1.02778581911095	0.291054937909698	-1.86957061673212	0.315927265765584	-0.744546127929984	0.164378990992753	1.00880474434795e-09	0.308214618643276	0.7720143428763421	0.0663982110516591	0.753130621263372	0.459904500905015	0.8699950917667371	0.795951801642485	0.9997486989803018	0.9781076998351858	0.969052353755692	0.6574640239636322	0.9180090338807724
FAM65A	2.57299886425211	2.24300391217449	-0.086762767036518	0.381132977522892	-0.0810594504163484	-0.1489660839519969	0.5801281374101801	0.7113023088070931	4.5868244875106505	-0.448209306974142	1.2505854268045	-0.352254334624565	-0.3601150613839079	0.9101167389497428	1.75828292173917	0.0001489610596167	0.655624089006048	0.2161627368100269	0.725869186492639	0.7199901423997429	0.3680519336398909	0.0841334387105803	0.9371456854392304	0.9997486989803018	0.9997018712702396	0.9637226453396728	0.5749970362424265	0.1597367981177753
C6	-1.57525110603113	-4.44311993009159	0.405511649761245	-1.05775502491646	-0.8109818363639251	-0.7770668735425991	4.7826510178301	3.97213259332778	-3.75298468302182	0.952618176649604	-1.31474092417878	-1.2569556458111002	-0.942516616568205	3.5030206864049	5.584781940967231	0.0014001540455435	0.344835429778327	0.193483169053019	0.2139678054961089	0.349752842767598	0.0009467429691098	5.73512542629425e-07	0.8194433455243827	0.9997486989803018	0.9997018712702396	0.8916836026385502	0.0130573193684339	9.101102668200117e-06
RAI14	5.06446584688991	5.18315629753047	-0.0815034707830701	0.1605228114254419	-0.2315508924048689	-0.200853501193154	0.105062720696221	-0.406579713641694	14.8887912286674	-0.560279683770099	0.6753408110983791	-1.25985415353783	-0.655222494818964	0.238298566282446	-1.3333838243413705	1.5623998876245802e-12	0.5773903256745511	0.502375329311929	0.212531809108311	0.514763461077175	0.8127727997079242	0.187505785644757	0.914222296906922	0.9997486989803018	0.9997018712702396	0.9198684535412802	0.9022762763362252	0.3044297113810494
PNKP	4.73682526268921	4.67795244289932	0.0512334974704976	0.124316686171024	0.00271243129474	0.121449001865155	-0.008502317357362	0.2107612098236589	19.5118641289944	0.426469252785055	0.70120206460903	0.0178942700637769	0.4858814808119629	-0.0262123163706087	0.913718985414183	2.99022758667248e-12	0.671275022338451	0.491502172235394	0.985780832633746	0.628768787534013	0.97932707666681	0.364699992067491	0.9422641380227496	0.9997486989803018	0.9997018712702396	0.944890641226768	0.9905880605419044	0.5066259063051551
BEST2	-0.7700029022627801	-2.0832570434073303	-0.6845617797694449	-0.0229104052382345	-0.0365108383071412	-0.507538209423807	1.81102296248353	2.75681457097679	-2.00148789955005	-1.8093091896788505	-0.0341925719360793	-0.0728770401751485	-0.6686232126787309	1.4696703650134295	4.1008254239762	0.0612848448766591	0.0757318846423167	0.972833802509904	0.942160924529882	0.5063199973180971	0.148125711357215	0.0001259677403544	0.534300170279872	0.9997486989803018	0.9997018712702396	0.9187307560973896	0.3196019136161952	0.0005360285796872
PHLPP2	1.30861801267438	0.439040536591311	-0.289877577923325	0.6181345656106949	0.0636779180075832	0.500587568828591	0.9265028078955648	-0.0393984460830543	1.171952612642	-1.4189041781184	2.35574291452752	0.27161643945854	1.21446252457325	1.82929798438524	-0.0965458255127719	0.281161159310292	0.161165283494141	0.0625097395162163	0.7868215119094041	0.229434865808583	0.123977286805399	0.9234485738542908	0.6628990914014412	0.9997486989803018	0.9997018712702396	0.8579480507462548	0.2823747254740898	0.9530375304255856
SPDL1	2.7469134292609	3.15370341885538	0.137931994409899	0.193259766342531	0.256089308224723	0.100408330944112	-0.965458162294942	-0.17454331159767	7.62650492286273	0.7573879720715592	0.697564218688474	1.18933393068021	0.247449165403585	-1.7221553970934098	-0.455503088382325	1.7900534034014098e-06	0.451840682064492	0.489633089787928	0.238913779147403	0.805378550258281	0.095587150502344	0.6504269904668989	0.8700807496525863	0.9997486989803018	0.9997018712702396	0.973867431895188	0.2358529856119121	0.7598614979999512
STAU2	4.100723810319081	4.03930885660143	-0.206473817766655	0.0664655672241931	-0.0960327393727621	-0.379511312676246	0.7417441522479871	-0.2169451415139189	10.2463607292684	-1.3860211999809098	0.271568936910577	-0.5188907605083289	-1.18277507465077	1.52499815426448	-0.666218104389527	2.4230156890016904e-09	0.170987610968666	0.7868794196626792	0.605752160240217	0.241482551132558	0.133439426779966	0.50784214595228	0.6751785407846079	0.9997486989803018	0.9997018712702396	0.8598577162147765	0.2968849988379775	0.6425056301460561
PQLC2	2.27384516740205	2.74437482881258	-0.0538088918854709	0.0397226909409362	-0.0258422953112353	-0.127144348465069	-0.5042611923381749	0.0735049036328105	5.8848250907635	-0.245167169219139	0.123441058150068	-0.0996824700330692	-0.266726860570956	-0.7912382140062009	0.166620283586932	9.973609534056887e-06	0.8071564294998691	0.9025334566484772	0.920919354829184	0.790565766752782	0.435731724222677	0.8682504693307629	0.9695695110453416	0.9997486989803018	0.9997018712702396	0.9723948703371804	0.636732561597803	0.9172313970082174
CTNS	1.83432174336138	1.23633059671822	0.224723978781105	0.384264102260471	0.223388694540474	0.325947158173364	0.327522474314958	0.54591356289475	2.6990432545518304	0.980137530337511	1.20930437372093	0.844226987499869	0.684814512326391	0.5213377217678089	1.22378020671851	0.0191532305378723	0.330962392147151	0.2448377773886389	0.401806492589948	0.496049395564938	0.611180822913928	0.226267821056971	0.810724229230913	0.9997486989803018	0.9997018712702396	0.9156310752454004	0.775683905705989	0.3529912892435726
RTN4R	1.12090613904899	0.886410314818596	0.168888733883798	-0.0899131232861945	0.40075871791937	0.276298356944528	0.144807276790839	0.6687485840765319	1.6867110077183798	0.8333546929039609	-0.2914071247946789	1.73577181329279	0.6163537348882049	0.210175697521027	1.55342894339924	0.1099786409223509	0.408029163984294	0.771774475312661	0.0877921806480546	0.539928115490383	0.8347187135484331	0.126007067332978	0.8526054693006463	0.9997486989803018	0.9997018712702396	0.9274214903240778	0.9155797656441554	0.2220235618316131
PHF23	4.20892648104179	4.3198660112945895	0.0426850906738158	-0.152183279695543	0.156459939288134	0.301820925000318	0.0832916136892055	-0.447033876363431	15.3798134412866	0.412710209160951	-0.8817863594153491	1.2085805455242802	1.33573887670262	0.251811753316198	-1.94737702051694	1.6222610492986699e-10	0.681369158786389	0.3813235397751139	0.231697556608715	0.18661896097618	0.802127239394688	0.0561936264663527	0.9439985598687978	0.9997486989803018	0.9997018712702396	0.842961480405993	0.8963638594002082	0.1144348018921485
INPP4A	2.20273199259475	1.836243201355	-0.124832874893049	0.390762548863226	-0.281566165502983	-0.0762235397952522	0.391310142401816	0.0131020106509037	3.4493137767171	-0.422550340827132	1.05122769853407	-0.797742600912085	-0.125079382198535	0.5391294908714891	0.0219182367031708	0.0055554884236035	0.6741042162634949	0.3274540662043039	0.428073084667274	0.9008753040450008	0.603940910323159	0.982588480394903	0.9424404588776314	0.9997486989803018	0.9997018712702396	0.9861449789982374	0.7707086965720944	0.9899649867924778
RAB27B	3.3545993244634	3.12673230363968	-0.180050739611581	-0.230922701937506	0.21364566098567	0.0824821489839525	0.8926671638149419	0.78523948400209	4.70143768289495	-0.688738410754406	-0.547503177431756	0.674783013627391	0.145452532028205	1.03827944912733	1.4596472236377502	0.0002126862294352	0.493709140346297	0.586218633651308	0.50240800287567	0.884829998210527	0.305550075330987	0.150316296498923	0.8870484855507383	0.9997486989803018	0.9997018712702396	0.9830603081140084	0.5127030838446376	0.2553332901495871
PSMA4	7.63733234752293	7.70023952093438	0.2592643150860489	-0.0720661047250639	0.0206598721283478	0.330991076865932	-0.748767809213008	0.158035814165575	20.789064850538	2.09229634578422	-0.319914434709426	0.1231666274232839	1.2299818151609	-1.9473054886463896	0.695929699517625	4.3849769756635006e-13	0.0408944997607819	0.7501146717929509	0.902402797364644	0.223522125201391	0.0560554907855707	0.489085204818049	0.4323173270346114	0.9997486989803018	0.9997018712702396	0.8579480507462548	0.1620220249767378	0.6257708151360187
MYO16	-1.5245831961541798	-5.51072614875633	0.188134117288174	0.143702871541311	0.519535696657878	-0.69607951191772	4.71379463764044	4.58065690689149	-4.3750419011294	0.391139533354789	0.1631163857384689	0.770774320780449	-0.737929934231817	3.0987586859941803	5.852956208070509	0.0003694166883811	0.6971405208699151	0.871004604933098	0.443970237128226	0.463389139633756	0.0037255528540894	2.645210513608e-07	0.9496870345067536	0.9997486989803018	0.9997018712702396	0.9107493398220502	0.0252432749109111	6.742762485280476e-06
LSG1	4.24218659405733	4.422162182843231	-0.0394146395263393	-0.0218376758934479	0.2033785549761089	0.0753950388997743	-0.4048644850434799	0.328922743588388	17.0191785230986	-0.415545249197538	-0.138562085326959	1.73481909595491	0.3665827286425611	-1.289708009212	1.6802472982882402	8.447488679863059e-15	0.6792450692057062	0.890246954932269	0.0879247896490016	0.7151971977108701	0.20239352716448	0.0980268627922069	0.943641325075691	0.9997486989803018	0.9997018712702396	0.961911844140457	0.3947927778547985	0.1809460764783674
PARP3	3.8193281249971096	4.243735168175279	0.0165464323949093	-0.100685593253251	0.0124592639567054	-0.10719525072722	-0.747405007524375	-0.272140874210138	12.191061274186	0.122656185590469	-0.44629795707555	0.0722751467310856	-0.3615620845990809	-1.76089744995101	-0.985857814992605	2.3147560876710697e-11	0.902794183610141	0.656982363789337	0.9426224054371828	0.7189233722445608	0.0837929394847748	0.328116609433561	0.9870500661779807	0.9997486989803018	0.9997018712702396	0.9636712588304652	0.2155551789404023	0.4684671537925066
TNC	5.89409609919891	9.59589852902282	-0.165462002734376	0.0849046585965018	-0.5810725422668989	0.037176144773054	-5.479067227101151	-0.1167593962606119	19.273057224253897	-0.8075436815689759	0.255140542171693	-2.28006100197804	0.0817741099801406	-8.32429509770688	-0.320069376030765	5.1656300531724486e-15	0.422542482456048	0.799547733791426	0.0261315839151983	0.935090755433433	4.0435455435549e-11	0.750057494117928	0.8569055953884577	0.9997486989803018	0.9107435450687044	0.9913134730149727	1.4109278249977565e-07	0.833102944473371
THAP3	3.1655058402031404	3.22603073097611	0.314142604032874	-0.392154200213864	0.11446464183176	-0.0893546474269735	0.0089936450225148	0.13383961270986	8.43711954466324	1.37034363551298	-1.49960345139478	0.408193125553649	-0.184997248743069	0.017371284185252	0.306751902183945	6.9235341777957995e-12	0.175521169206189	0.138792307291955	0.6845382078279699	0.853835032793525	0.98619619927429	0.760060093876092	0.682144272972113	0.9997486989803018	0.9997018712702396	0.9807301928183002	0.9937910872163332	0.8409199451214567
FAM65C	2.3034700493508904	1.76329781665571	-0.231558759424051	-0.256049083918338	-0.703189624696969	-0.4371520153043979	0.838443922913375	-0.0050770777363245	3.0160665864136296	-1.12919938552256	-0.7092799349609001	-2.58101203041479	-0.9839474762889592	1.30056134173018	-0.0119639395409863	0.0062289416722083	0.263415080714788	0.480809711357167	0.0123556791787766	0.329072903377016	0.1983117092714239	0.9904928045824808	0.7654910311937835	0.9997486989803018	0.7563698809557512	0.887976121095931	0.3891147090259167	0.9939109162547364
TDP1	2.59702669790336	3.00234707583685	0.255030416397213	0.162587597459632	-0.0233446184534315	-0.263079578584922	-0.77062784329695	-0.172924361786345	8.22629446060848	1.42676320131149	0.6373148217967951	-0.1102141017265889	-0.664234091789633	-1.53620059560732	-0.478175838634886	9.3249388560629e-07	0.158822716316983	0.5320961940261211	0.9125958735752192	0.509024417203212	0.14257366743396	0.634363130124218	0.6601279733099487	0.9997486989803018	0.9997018712702396	0.9196246760469796	0.3110266022087513	0.7476187523468865
AIFM2	2.58660017964918	2.75046116110375	-0.312611927260839	0.0792873158827099	0.314024503767394	-0.0833085569986164	0.184863405922286	0.0539053539145128	5.29238192291104	-1.36366208909312	0.22679507753914	1.1560785194431398	-0.169352652780343	0.264398554035166	0.110597335776236	8.883031073302941e-05	0.177840353659372	0.821703306389585	0.252154812333375	0.8660706524332121	0.793312428785405	0.912321150193161	0.6863162477811268	0.9997486989803018	0.9997018712702396	0.9809984374450336	0.889931362002424	0.9455778688844404
SPATA7	2.50232780830298	3.33658855823078	-0.3100712919934619	-0.191399548282249	-0.150211854522083	-0.64961744583563	-0.38117590201849	-0.4568575874965599	7.286684831156981	-1.5942848979114	-0.633517346198688	-0.638198802038653	-1.52670471641409	-0.62541592017506	-1.09960509046998	1.44165557642071e-06	0.116191216938709	0.529570834901222	0.5257305703532371	0.131937905139054	0.5362019094753879	0.276178605956057	0.6036151124921101	0.9997486989803018	0.9997018712702396	0.8079299634331839	0.7190573390197746	0.4115941980563788
MED17	4.22395075460221	4.249063542318869	-0.170430876736789	-0.204791884874926	0.1020978322132959	-0.321113589596736	0.4206718540677439	-0.322088137036814	27.254564855686496	-1.81145516460272	-1.89296185098503	0.8717744630154499	-1.6333683955639602	1.99625288184757	-1.7157078291867598	3.2245010031342195e-36	0.0749146699480439	0.0630328053646636	0.386694863148366	0.107460146472424	0.0503028469556634	0.0912092414946018	0.5327317926713097	0.9997486989803018	0.9997018712702396	0.7910652834437873	0.1496857893011326	0.1707400464888218
RETSAT	3.78457632901962	3.62217650288579	-0.179787987571515	0.006269221361884	0.40281199971387	-0.334389188237418	0.412524381478232	1.0500217325461	8.478305799955901	-1.04200794055126	0.0223257505637157	1.8903886570899704	-0.87849957029581	0.750444083353052	3.1402075781523697	4.6067167662706e-07	0.301738498357763	0.9822711038962412	0.0635527613226647	0.3831070326584579	0.457296698961005	0.0027065107159914	0.7918271749333325	0.9997486989803018	0.9781076998351858	0.8982425819355582	0.6552572506637191	0.0081471615168937
CAPG	6.865852785776339	7.648683469612349	0.0176349685861335	-0.7934680490650171	0.262989657919291	-0.376261489662319	-0.484587355992118	0.0059731706422919	23.5827296060873	0.0925304027730119	-3.4054773591686702	1.07447308797214	-0.941606251464156	-1.10605461864023	0.0187294424015769	1.60417071721188e-09	0.926579571571188	0.0391795761245108	0.286774599695324	0.350167329754911	0.295666374425772	0.985124888692856	0.9895924505967068	0.9997486989803018	0.9997018712702396	0.8916836026385502	0.5024388090386491	0.9912801436928592
AP2S1	6.92132432425452	7.373909517406949	0.289661140604166	-0.069371140904835	0.27449607144379	0.254198800152719	-0.9582795318992192	0.42799224691327	21.6434688412231	1.67550967390522	-0.269463017863251	1.23893821452819	0.702872113534849	-2.1029818116492	1.45220972975124	3.5027467055125697e-13	0.0989873151913713	0.7908915126503059	0.2200449495725689	0.484777187805103	0.0466470261223307	0.152192802667847	0.5740016886347501	0.9997486989803018	0.9997018712702396	0.9123014603572972	0.1415517615006854	0.2578128098271741
ZPBP	-0.5355511987036421	-1.8903817435645405	0.3563013424731761	-0.164012945962814	0.326746139122191	-0.205709417650625	1.18206138603354	2.33856392558606	-2.1510494980382697	1.24121402324221	-0.316223906394193	0.8450825007469691	-0.347133898633195	1.2136225458911	4.474955964283611	0.045033174240113	0.219681217958645	0.7529108147411371	0.4016221372048739	0.729731939342249	0.229678992626063	3.33426627583078e-05	0.7310736327708922	0.9997486989803018	0.9997018712702396	0.965332766482746	0.4273515276945658	0.0001728304004723
TG	0.8369360144104759	-1.07973854523561	0.1850085967392319	0.6452860639866079	-0.36007584832998	0.4269747258904099	1.71555628668147	1.44467352761919	-1.89952467098526	0.7438652188716851	1.6717340863436698	-1.1758498093311	0.844788575247183	2.30947945038189	3.13772980721085	0.106587470363078	0.460141515037433	0.108797872737804	0.244617748222064	0.401494229028373	0.0414030313249945	0.0031534417571583	0.8730986108249089	0.9997486989803018	0.9997018712702396	0.9005716575456177	0.1299143528835431	0.0093460442564929
ADAM28	5.9397344117675495	6.64472035355072	-0.197055395173825	-0.264201996479179	-0.2090440079170499	-0.880358162279063	-0.266551811744387	-0.6834972239018929	15.9627636715184	-1.07219866139161	-0.8816827838820129	-0.8773700369683941	-2.20516874973611	-0.501911312456648	-1.89309040939794	2.0859671851033397e-12	0.287954226870211	0.382975199951207	0.383712562044832	0.0311767607932971	0.6184633487166441	0.0632346040855937	0.781312816712641	0.9997486989803018	0.9997018712702396	0.671554924892113	0.7807302314394821	0.1260597668192715
BARX2	1.35529773319159	1.34033880498541	-0.100094074075136	-0.505115197827184	0.327863009876852	0.153820871818664	0.5760889714294711	2.20289571699662	1.42348920688871	-0.276518712548495	-0.9050071959468572	0.7915729889775659	0.192858951146506	0.464675542100216	3.14267495447889	0.168592589686495	0.7831019238972851	0.369122722484695	0.431706358343246	0.847700715409169	0.644743485128766	0.0027542547207895	0.9667733600533508	0.9997486989803018	0.9997018712702396	0.9802531151269728	0.7982076636059957	0.0082743816567388
DCUN1D1	4.19038923339224	4.32924162623553	0.1175260634527869	0.129646831760064	-0.156148485398766	-0.0197851891070318	-0.0854639799283438	-0.457969685939467	11.493207420686	0.821213239078907	0.545820714802232	-0.877670681531415	-0.0627098063355597	-0.186426533645805	-1.45884212672281	6.45758009083421e-08	0.415005589490006	0.5872591831227479	0.383738076029176	0.95020526638801	0.8528859356287141	0.149875624372458	0.8551521527580911	0.9997486989803018	0.9997018712702396	0.9935819327289668	0.9256140142202456	0.2547946465173999
JADE2	3.67550738647185	3.84225233479103	0.2161946522795139	0.2272400134364139	-0.136539874721024	0.494022703345415	-0.81357717349245	0.172085222102957	11.9551054270316	1.51934845677996	1.03266995688203	-0.786798825044273	1.61672028955333	-1.88709949435206	0.6154801523542629	8.924347408077841e-10	0.133954793308716	0.307488192822798	0.4344473817602209	0.111022806093528	0.0674893672834901	0.540623457333017	0.6253015725108759	0.9997486989803018	0.9997018712702396	0.7910652834437873	0.1848452895666076	0.6702885646526142
LCP2	-0.620504009033828	-3.94417562566889	0.5646807940890761	-0.618588005468056	0.161536866080004	-0.685703529057546	5.31312475457026	3.68573768594301	-4.09327064106907	1.6032082042732	-1.03263454575312	0.346491508461588	-0.979500031165006	4.44154952536152	5.66923449850363	0.0005028462805854	0.114273671473791	0.305859227439497	0.7302110396018101	0.331217579419321	6.68430435457708e-05	5.06218841110649e-07	0.601265037943023	0.9997486989803018	0.9997018712702396	0.887976121095931	0.0049625034031002	8.758575476357465e-06
TRIT1	3.29330338894086	3.47814943925184	0.111463517250175	0.0700769060823624	0.0024081552507467	0.105665340460926	-0.648599874756567	-0.618553402603765	9.74668285354106	0.7758769250229449	0.2974743174730809	0.0133951378007679	0.3339310619313269	-1.45564869204746	-1.9718573369894696	2.95015098157703e-08	0.440960864120777	0.7672196088231	0.989356847285537	0.739571431458333	0.152170021614008	0.0531382799311795	0.8635654905329108	0.9997486989803018	0.9997018712702396	0.9675223954735876	0.3252855361830602	0.1091652466528479
ADRB1	1.44070641503703	1.3155582680741202	-0.78681429634086	-0.2578652309250739	-0.7339212255625219	-0.0852182604737005	1.8887791633985096	0.583214667802332	1.60818824245831	-2.55196807326325	-0.551614025388104	-2.0472857214219697	-0.135801037786438	1.79919525936412	0.865943997028774	0.1224061748478959	0.0133078249876912	0.583230161784458	0.0450503269721818	0.892423926250838	0.0791300404437961	0.3901484790611429	0.3010979177879309	0.9997486989803018	0.94918287526244	0.9847980830061174	0.2074463469485743	0.5323003295942711
CUL7	2.46725210277988	2.1417231844390803	-0.0373370672566485	0.332486560592493	-0.271524983158606	-0.436093470496168	0.438239621313782	-0.226063283534647	7.079538958051361	-0.2054232105096539	1.62778901606731	-1.24172227338393	-1.14910488317035	1.08075918769104	-0.618789269392217	1.56594648598971e-09	0.837914471157252	0.108641408078106	0.219016053986349	0.254926480942135	0.283990336367208	0.538322151885195	0.9757528963605052	0.9997486989803018	0.9997018712702396	0.8626266237440786	0.4897143301362217	0.6685042156633516
CTNNA1	7.17940892540545	7.51896938844397	-0.0731076792074555	-0.231606445330456	-0.0407853041980654	-0.161226092534931	-0.0486223900291941	-0.200125930509553	26.9568291067531	-0.691749396707333	-1.2602408638641698	-0.29350402050164	-0.710309843346495	-0.1506631585155269	-0.979368276297162	3.45738229809404e-14	0.491898657987058	0.212440428158547	0.770178231367241	0.4802239076689579	0.8808120513214021	0.331410867017162	0.8858442997999192	0.9997486989803018	0.9997018712702396	0.9123014603572972	0.93993181548492	0.4720975649364702
PHKA2	2.98000226548693	3.3530234492390605	-0.125642304913188	0.0368300520975832	-0.217568245627273	-0.222906594427363	-0.418594418838002	-0.275671691391331	10.5503660798786	-0.9677167701176308	0.177964785804902	-1.363848484648	-0.794149033106232	-1.02236255189806	-1.00265359478063	9.47915716740501e-10	0.337103803444989	0.85939263529054	0.177673745371146	0.430159047404114	0.31187399852224	0.320115769228572	0.8144956986640843	0.9997486989803018	0.9997018712702396	0.9044006700555882	0.518823522690633	0.4598246136925821
CNTLN	3.72106521891694	4.08865933020211	0.0403237833459394	0.157685231896475	-0.055989254182117	0.61164563344198	-0.9293405569553708	0.005557528282401	10.2228315096214	0.264308590657959	0.631247544225533	-0.297403992702743	1.87827504737174	-1.86071253367175	0.0178046522203569	4.03130298159313e-10	0.792453742399403	0.530245131323252	0.7671809805023398	0.0650837822612635	0.0682457572152941	0.985853245962303	0.9680396166581487	0.9997486989803018	0.9997018712702396	0.7389338749575991	0.1864291718501301	0.991679409862431
EPHA3	-0.666302784484118	-3.60027740266186	0.4175832827170829	-1.02422303986771	-0.140734490194733	0.147615176904694	4.30176169977321	2.8289950840537297	-3.86350309645646	1.18056175153855	-1.62104328494369	-0.293534708362421	0.20942059903942	3.84326878545676	4.55406740403501	0.0014094440932752	0.242693986023626	0.110412016538496	0.770199861338712	0.8348276236343929	0.0004147073984358	2.7870816863672497e-05	0.7493955733524558	0.9997486989803018	0.9997018712702396	0.9779827806019536	0.0099305250297394	0.000148663292193
HSPA5	7.954420492922321	8.35991028994398	-0.145230580730679	-0.523489548643239	0.333852134414597	-0.7130608166785111	0.0135560193889958	-0.0381983974344612	25.553504304673	-0.73815721995349	-2.24247967585443	1.3049808577646398	-1.77345764199942	0.0309765191280761	-0.1180641673831919	1.2707201734781999e-34	0.463203867657348	0.0285160337318035	0.1967221045252279	0.0810640645845913	0.975387768327256	0.906398486158053	0.8739184862199889	0.9997486989803018	0.9997018712702396	0.7595096912432403	0.9886835042195236	0.9417547745014888
DSG2	5.928400398196519	6.7127561231556605	-0.127016328350708	0.134629018249296	-0.0812973558917853	-0.208751650346157	-1.13409923943465	-0.4025849289732139	22.780237665750104	-1.1463829740553	0.7078981732875781	-0.570332176224223	-0.8562645150890941	-3.28565632541835	-1.79398188823578	3.64457612270461e-13	0.256432042823628	0.4817198510957329	0.570636343767214	0.395249724138123	0.0017711440981184	0.0778435424630906	0.7615354611113532	0.9997486989803018	0.9997018712702396	0.8999651559798202	0.0169222878098959	0.1498328955601052
GEMIN8	3.34272437905218	3.2508393253848	0.667635725637672	-0.398994126597825	-0.0549158520942567	0.4374792228464449	-0.332131614117591	0.4310058687558479	7.78766893612797	2.73631259077242	-1.38369242063084	-0.184634144613447	0.843147717948277	-0.580775679544101	0.949707284870558	6.73398242991926e-05	0.0081248263937221	0.257980508245517	0.854118930324131	0.402611487332642	0.585189230048061	0.3463709066620349	0.2529582674070802	0.9997486989803018	0.9997018712702396	0.9005716575456177	0.7565924920689913	0.4877334747024727
OFD1	5.49012895476911	5.091192996035059	0.184093117005007	0.248707589480641	-0.0911794693959013	0.630045320843129	0.05219177520701	-0.1330165206855749	16.4847748232583	1.69106289844661	1.29892238663708	-0.639940305887724	2.7084948902273	0.15061114814113	-0.5967115564343439	2.08745571569039e-12	0.0962082334290579	0.198783678047862	0.524694356896659	0.0087667641072381	0.880795541133347	0.55287653694047	0.5717330613314665	0.9997486989803018	0.9997018712702396	0.5266566703503771	0.93993181548492	0.6807810627806582
GPM6B	4.13021192402453	3.7297201552872097	0.1114286631749919	0.0459004873347148	0.0524523996768714	0.0844086486402083	-0.3593001088920949	-0.25577946014469	8.14801361904763	0.838457721861376	0.1867391623643099	0.293217372512492	0.277965444357609	-0.8661012982541558	-0.917254471348082	5.20571095383871e-07	0.405258624275248	0.8524950850547209	0.7704071304923621	0.7820155634298579	0.389818397071387	0.3626262186555321	0.8508656866926089	0.9997486989803018	0.9997018712702396	0.9717182141234484	0.5953438477913576	0.5045401636108585
PREX2	0.0402021113466035	-3.2070722585692204	0.271158931705469	-0.4713909896488029	0.709631740235813	-0.6250245339112671	4.724552455224821	2.5118841400476204	-3.91033709398538	0.681958593740855	-0.7820185555752841	1.35223984953054	-0.7910883283676	4.399997685150081	3.61652683728242	0.0406102617538522	0.4981602171241059	0.484313073093521	0.182087094240844	0.431908366943616	0.0202259567162208	0.0014023821685401	0.8892047323480503	0.9997486989803018	0.9997018712702396	0.9046958196474496	0.0783152635122616	0.004521589782505
WDR37	2.83452624049748	2.69528830301972	0.0706565907376296	0.100845685207977	-0.1495301261641499	0.4686524923299079	-0.103980468913905	-0.0263530882944512	8.4091057011617	0.459336272310637	0.4475714518452759	-0.801695145831387	1.4385831727576202	-0.237108863823051	-0.0842046135807206	9.59013527025112e-08	0.647633501410333	0.6575720303353679	0.4258140824083289	0.155305598255307	0.8143338297228871	0.933177726336484	0.9340825674529284	0.9997486989803018	0.9997018712702396	0.8223041198521811	0.9034451340779958	0.9590598830975716
YTHDC2	4.09602965850482	4.34760792641672	-0.2022175252993349	0.4193100360875471	-0.307342774113975	0.16467684234176	-0.295707441941486	0.105175772479592	12.3457706870159	-1.4927608084638	1.87427674613602	-1.8344100354243	0.572069128785787	-0.667895513284117	0.378184862308177	7.579815001838709e-11	0.140817489376399	0.0657937065720908	0.0715484344767511	0.569358914426077	0.507289346117177	0.7066618756549379	0.632945254870813	0.9997486989803018	0.9791963532697384	0.9352646972491194	0.6968446788471372	0.8024011838980247
CTPS2	2.2030674285953	2.07348018989277	-0.0957551865392098	0.263679981932525	-0.0148755164253802	-0.0244560921416164	0.3141226594834939	-0.4963191450213839	6.02939563131103	-0.4692200419899129	1.13981729821066	-0.0626896591247027	-0.0574664413825793	0.686382155678532	-1.20998514308836	9.92770366686876e-08	0.6405582679767691	0.258746783412189	0.9502153004792768	0.9543584460978228	0.495031201275282	0.230877750512838	0.9319027809831456	0.9997486989803018	0.9997018712702396	0.9938543786064477	0.6860832271878263	0.3584351645998927
ATP6V1H	4.98531383475368	5.62259247498476	-0.130268920678894	-0.305751157506394	0.147094136267949	-0.6013409008198181	-0.368271823630251	-0.602017400187555	32.344602953200805	-1.30133566726314	-2.42313188400044	1.15647367193732	-2.85177285544051	-1.55039917112873	-3.0584024062069703	5.98824246620231e-10	0.198018985528895	0.0784878284495809	0.25192434291659	0.0059673769158381	0.159727288646725	0.0033527479005299	0.7100060765598467	0.9997486989803018	0.9997018712702396	0.4762785136613622	0.3362882657992593	0.0098682876487408
POLR2B	5.30602895667642	5.14231912899184	0.0148229688691888	0.13957541391931	-0.0970297709632117	-0.0458417055634039	-0.0039548433698325	0.403296684991807	21.5225757720878	0.17059573600809	0.92374567836887	-0.8606115127170749	-0.242687789431528	-0.0143108325627926	2.3758981415541203	3.1711924467382597e-10	0.865173748399444	0.35924382969343	0.39310057975459	0.8090842421698711	0.988634688962846	0.0206457009938849	0.9805604527257568	0.9997486989803018	0.9997018712702396	0.9741817419420816	0.994716255676958	0.048591730347297
FAM214A	4.01926259492481	3.59645227282022	-0.272890128148688	0.0661259193924701	-0.39365886450644	-0.131770123238199	1.18257913908407	0.370066118380807	6.18230288150959	-1.48025711528116	0.216442560689691	-1.7593064304137298	-0.3240317533040039	1.81322457081214	0.905679010501242	1.08652399833696e-05	0.144350745340544	0.8293647116109281	0.083894658530017	0.747062251177283	0.0747548051480686	0.368625487557279	0.637813438205884	0.9997486989803018	0.9997018712702396	0.9681356646169598	0.1989648115482316	0.5105883696658414
ARAP2	3.94326451559178	4.45041629222422	-0.8167837423406831	0.0051016060276799	-0.330941050655175	-0.141711013241178	0.0799877185884086	0.841108126453585	5.855194037558019	-2.7076097724206205	0.0107280925255458	-0.907815614411584	-0.225179496059271	0.0808925084683293	1.42191159712271	7.0788792123348496e-06	0.0088260559169802	0.991476888703596	0.36758958666415	0.8225873221573001	0.935888186003815	0.160568791698105	0.2635374928586662	0.9997486989803018	0.9997018712702396	0.9764115917476625	0.9687483347215488	0.26884742666279
TPR	6.8425388190014	6.721109836979849	0.0193264474873372	0.0516909055580558	-0.0403072052535654	0.4544541037258289	-0.0960908772103498	-0.0567585570412101	22.8294753218272	0.1951412739572639	0.294315790834088	-0.3114732334335269	2.14898357234399	-0.3033140818501469	-0.2934014633803199	1.95075324674296e-16	0.8459615803841899	0.769503509150785	0.756544881812102	0.0356468148772195	0.7626796684994809	0.7701953059515759	0.9775914229241472	0.9997486989803018	0.9997018712702396	0.6880310046124926	0.8740673056549776	0.8481384875553437
CP	4.74017848922592	3.82688648295761	1.11473834872572	-0.3514639298045739	-0.4090504493724379	0.640208185469068	2.38615783524296	-0.9429707543029108	2.9901788037825696	2.2102860854685296	-0.4375260090278379	-0.66320132443311	0.6282240465220439	1.46479378730367	-0.7838902325377158	0.0073312216127518	0.0309419938729822	0.6633779967886341	0.509725296688088	0.532172102346288	0.151181750746624	0.436339919115151	0.3961373861565133	0.9997486989803018	0.9997018712702396	0.9253765470865178	0.3238620713071201	0.5764995927423199
KIAA0556	1.7469634739404398	0.31408810040366	0.1388361027430669	0.0616963215390081	-0.0147290462659445	0.491752213484353	2.2148477090401	2.34718311593386	0.341546966731036	0.4271326660659461	0.121535806538423	-0.0396517562321536	0.716803579530603	1.87081803203984	3.50331399424652	0.735928717595437	0.6708299524936501	0.903661603291021	0.968503680885284	0.476208767558558	0.0679632081122875	0.0009059792072291	0.9420146143542194	0.9997486989803018	0.9997018712702396	0.9122041670192044	0.1858270504164622	0.0030672025683293
DTNBP1	3.91233572406659	4.39979480929647	0.0534857653271916	0.104182629185484	0.0092971777571958	0.0710557051312221	-0.9197551286585112	-0.5858077994993289	13.1391738760682	0.425580921814986	0.491937739366231	0.0582708606367954	0.2548763592758589	-2.30324033256006	-2.18806025883389	2.03704612842893e-10	0.671996006417249	0.6245248303453579	0.953729026288764	0.799686574057424	0.0249761696398782	0.0325186561892228	0.9422641380227496	0.9997486989803018	0.9997018712702396	0.9723948703371804	0.0905846016728613	0.071990122235124
XK	-0.690117487971192	-2.15470651470978	0.0855348880131955	-0.8504187387984541	-0.1375380141064159	-0.402521875095205	2.7129032109182902	2.76529953419711	-2.40549231351844	0.268473282986571	-1.57964954942455	-0.336507988072197	-0.619454613206281	2.52705145592732	4.743935559366951	0.026811811093938	0.7892986597089191	0.1192776820818819	0.737732188670275	0.537958362697738	0.0147309924725791	1.34664222351866e-05	0.9674595037897346	0.9997486989803018	0.9997018712702396	0.9270514940591024	0.0625520260885488	8.127212911959259e-05
ANO2	-0.953448687983826	-3.6949992512970495	-0.154038453663677	-0.532254330651794	-0.336702137640518	-0.560634750297364	4.37369057383282	3.9072923230319	-4.12189005237738	-0.4265729871382629	-0.8705136876794308	-0.683172663268339	-0.7875164304697341	3.87063116202533	6.404094497060901	0.0008677920714916	0.671264714113636	0.3880061037197629	0.497201685313962	0.434004120677521	0.0005708367361303	5.28605531326212e-08	0.9422641380227496	0.9997486989803018	0.9997018712702396	0.9056745221701928	0.0111532932932026	4.490658361377661e-06
C12orf4	2.46517557608819	2.30639372699172	-0.128657286210797	0.46072203080442	-0.09725550027199	-0.0663960096334859	-0.0377190650604814	-0.230329279882891	6.86848295110816	-0.6420175168453729	2.04183442385887	-0.4102378018233789	-0.1581460659845719	-0.0838274562320076	-0.5730260967392421	3.629733266100539e-09	0.523228600601493	0.0454282930286934	0.6830457094614599	0.874855668411577	0.933463697495472	0.5686995448033589	0.8952856786950383	0.9997486989803018	0.9997018712702396	0.9809984374450336	0.9673445228409576	0.6934844858130564
SCML1	3.00083984118388	3.46348617726589	-0.139369698510189	0.0361189389280224	-0.0403061855967999	0.5465367665701171	-0.690148295167804	-0.0155001499522587	6.38496965590289	-0.6891264022404922	0.113651769764437	-0.170111705140892	1.25167376214056	-1.00193752226474	-0.0349181777630354	3.41991419790187e-06	0.4934594691188189	0.9098860661089708	0.8654982763850791	0.215443274898635	0.3213670815127439	0.9722606550650452	0.8868630307727352	0.9997486989803018	0.9997018712702396	0.8570438157081401	0.5284018863230039	0.9833928728171304
WWC3	3.12269789152537	2.40052941205921	-0.0885278205075685	0.300301566635772	0.0037899880018801	-0.107488854616464	1.1853255399051	0.477858520741615	6.2729171451065495	-0.6124880185846949	1.29406051493271	0.021894980455211	-0.345906458617955	2.45619877960069	1.53636396949388	4.76066056073525e-06	0.5425790560802971	0.200621675757706	0.982604753590101	0.7305971818849291	0.0179522109420325	0.129920516573353	0.9025236855979822	0.9997486989803018	0.9997018712702396	0.965338125588064	0.072195061137609	0.2275021692020507
ARHGAP6	1.29686209163268	0.178533209948689	-0.334993662055377	0.314370949926686	-0.350957350168394	-0.251601877374324	1.83765442428391	0.416827875227563	0.282299909830538	-1.126900169646	0.713503455478625	-0.9953240264154232	-0.413814558855131	2.19381162614501	0.695972271444179	0.785762139627468	0.264497456648853	0.489584660646198	0.32351073398784	0.680439419946755	0.0579623777682845	0.489866853307614	0.7659600027681156	0.9997486989803018	0.9997018712702396	0.9546123229917084	0.1657560908286852	0.626464628968799
FAM184B	2.5766100244968	2.33106692002473	-0.7964043925898171	-0.947866490594872	1.37204721694852	-2.20940818726346	1.5958927692842702	-0.614894037842037	2.29509308926345	-1.7576302498635	-1.26723980139477	2.34070753392569	-2.21224046523805	1.23234818326654	-0.640492269441287	0.0318590795936124	0.0839520173729412	0.2111509091738819	0.0224988241289943	0.0306524426508598	0.224282661016561	0.524232800599481	0.5455447272730173	0.9997486989803018	0.8850707725736863	0.671554924892113	0.4215442850383985	0.6566160881454223
MAP4	4.79376426376284	4.94234258821992	-0.195996628663104	-0.142000984801741	0.2173104240680089	0.365094322387339	-0.0459487117153885	0.944076553755086	11.7600772810466	-1.2451870232362	-0.550615835047381	1.12673096877145	1.08741072460014	-0.0891013390328671	3.0533932286689103	3.6314047086131104e-11	0.2179693428640889	0.583889239899382	0.264361938114476	0.281119129853432	0.929330261202667	0.0033729540753349	0.7301449859524106	0.9997486989803018	0.9997018712702396	0.8712114454186146	0.965102100621976	0.0099205003124346
GOPC	5.22089823125516	5.027883681344401	0.1695898861923119	0.192009516431495	0.1147052657884079	0.349927738220521	-0.235985131058896	-0.126427788618706	17.521683545001302	1.78879681631745	1.1546502103197098	0.9425731749958052	1.71590200701876	-0.7584145183431241	-0.627234273836645	9.55102361490974e-15	0.0788223506877667	0.252690402468109	0.349740564653841	0.0913126716884298	0.451105311885481	0.532808979334129	0.5410911517968965	0.9997486989803018	0.9997018712702396	0.7724033674035534	0.6495810108001703	0.6637049319533125
USP28	4.479893495964911	4.55961547403045	0.193735740540228	0.0974504211547557	-0.269570814193487	-0.0995730991287773	-0.112354200189591	-1.19165338332273	12.6626364480201	1.45784714489905	0.426139966088625	-1.5738521711445002	-0.342910057801605	-0.269140768672762	-3.91291361884224	1.6701682407190002e-11	0.150193885318831	0.671497089880261	0.1207916677952389	0.732842875486456	0.78877040951851	0.0002298945073951	0.6460774980552796	0.9997486989803018	0.9997018712702396	0.9655023875894808	0.88764229701567	0.0009101874823799
HDAC9	1.1120374885825002	0.283267356607541	-0.278001437539407	0.113031100712574	0.250862184142698	0.52196551956297	1.05283105715938	0.8859372511255841	0.470514999226692	-1.02789468371257	0.281830369071698	0.8041969113146821	0.9511514906921	1.28651872635181	1.66871387196837	0.648475706680324	0.30830230115718	0.7799021550287489	0.424470277395888	0.345222546007889	0.216829428389617	0.101258757113252	0.7959818691610211	0.9997486989803018	0.9997018712702396	0.8904860104465753	0.4120113371542042	0.1857978386435621
TSPAN17	3.66149971426674	3.30816067936154	0.0646817477488192	-0.189463288647212	0.170996252493343	-0.191851208806099	1.26930052510669	0.4607495173469579	6.91012563006012	0.396302257412051	-0.702840567777258	0.8536567663789101	-0.537643940954982	2.27020041917238	1.25919450070632	3.8418911269557097e-07	0.693311600538016	0.484787107829968	0.3967153106590689	0.5927765865239261	0.0269007476409314	0.212749656901476	0.9489658526828773	0.9997486989803018	0.9997018712702396	0.9384079050215371	0.0954728009171961	0.3365669349319405
NOP16	5.205823110252741	4.66813920446276	0.294174384713148	-0.002768142210863	0.36603455795138	0.67620117186641	0.178452053723684	1.06830458559607	13.8433561974456	1.9793348671656696	-0.0115816644253316	1.93648755512871	2.17747393916188	0.40630620165234	3.89323975230187	1.7627673830557602e-11	0.0523628828316824	0.990810298767502	0.0574256391418927	0.0332615256939206	0.6868544699175151	0.0002621328283515	0.473141698301296	0.9997486989803018	0.9781076998351858	0.6789310467015434	0.8264839426307091	0.0010238830026805
CC2D2A	2.64146382299106	2.0609523032996497	0.248803613166143	0.7312417890757249	-0.379012653104049	0.802935138120978	0.0754028316098813	-0.146969767292849	3.3071013588024103	0.67411887672138	1.70709389457861	-0.8746992086048471	1.07211162293036	0.0890263264371081	-0.1947501965127869	0.005950877385811	0.5027567534640099	0.133756203004887	0.385114342954866	0.287948769338989	0.93133612495815	0.8462501041945301	0.8912896198301388	0.9997486989803018	0.9997018712702396	0.873948308912884	0.9662266160616368	0.9021382036466562
RRM2B	3.34596838939808	3.57801302721022	-0.301601939830692	0.1948159280046219	-0.209138024495408	-0.0753098429649233	-0.184427088154802	0.2000339360210619	11.6521236034409	-2.1298788386399	0.9061347804239692	-1.21295869730158	-0.252361887562739	-0.441625628046349	0.709963207242205	2.6673484788627397e-09	0.0372902687150716	0.371219649913289	0.2297915825836989	0.8015961203616621	0.662121362970285	0.480715650708355	0.4189724123136477	0.9997486989803018	0.9997018712702396	0.9728094781177492	0.8103478923675086	0.6179322688788679
ZNF800	4.59125724717789	4.34439331335988	-0.144262438950298	0.1856642192608089	0.0056761744236474	0.0860906740472663	0.611897383070394	-0.1169049386268699	13.8635114941202	-1.1982984347861	0.923468061917314	0.037443696455064	0.338776722479818	1.58716124521654	-0.454743677970688	9.00900452616998e-13	0.235553069342764	0.3594567055434939	0.970254710643219	0.735932310455053	0.118575065428004	0.650946422309488	0.7431929070804624	0.9997486989803018	0.9997018712702396	0.9663496520124806	0.2743595570841646	0.7603333127355189
SNX29	2.61754277325225	2.52687452602534	-0.231389315990897	0.362689306671295	0.0384291848312653	0.7593786739904921	-0.0674811876631914	0.404401444968312	3.953538494974661	-0.8234739951765241	0.8573747593829109	0.117710168988145	1.3146207852221	-0.0769652424154477	0.7236312363271691	0.0007864124999937	0.413493607737989	0.395461515363347	0.906682540818936	0.1934797506345	0.939116154052491	0.4722734522906789	0.8543465896910027	0.9997486989803018	0.9997018712702396	0.8454473412610214	0.9703573022698172	0.6100393014041001
LMO3	3.09843096136483	-1.4991645586821398	0.393865267315597	-0.571167669449562	-0.349645517290553	-0.828477978077783	7.96061076745255	-1.17843172384025	-1.72857823260141	1.3988163621141898	-0.97907792611057	-0.8088525570963291	-1.51690071636713	8.986696198364369	-1.61173952829878	0.0996001701632682	0.167316555335359	0.331346781675526	0.421945581958481	0.13475771342737	9.35857222020215e-13	0.1121042865276619	0.669993052858016	0.9997486989803018	0.9997018712702396	0.8120881864744076	9.796553400107611e-09	0.2020865267386847
MRPS10	5.42771106727944	5.214294427002651	0.092796166282403	0.0021689230654492	0.181731182770991	0.0606449520274054	0.002493977496985	0.198608170169959	23.9495780889236	1.00222291425778	0.0140001149164659	1.51918487419513	0.302760625914831	0.009099443563312	1.10469516014769	2.6742523693386103e-15	0.320314024836801	0.988888905580164	0.133880660768666	0.7630917599694179	0.992782100229082	0.273739431641263	0.8030289095896619	0.9997486989803018	0.9997018712702396	0.9702224044020488	0.9970770071127176	0.4092408412483206
RSF1	6.51556820963403	6.32676820539393	-0.0106502273206285	0.1283251373213429	-0.122885120508999	0.357080459114546	0.0021142164356204	-0.462019698253289	20.0550176348363	-0.0915112819295462	0.622779357950802	-0.796571148126826	1.43189203579341	0.0059196969513325	-1.95952661713952	5.93054687292986e-16	0.927397296121864	0.5357310360201261	0.428849612035155	0.15727993452009	0.995297028868788	0.0545765197603547	0.9895949904736848	0.9997486989803018	0.9997018712702396	0.8223041198521811	0.9978708263766376	0.1116739471630117
VPS13D	4.68252324376711	4.31729204199086	-0.3230494446588989	0.0820369306185398	-0.195094239910665	-0.24182724198631	0.934329697779968	0.6529925490346661	13.4001875091804	-2.36823627674349	0.367015241749926	-1.1205528261233402	-0.836780486753022	2.2603756068797902	2.4888971153455097	8.33673744215688e-10	0.0211870331702183	0.7152927807535541	0.266910070203918	0.405950494067526	0.029912597962971	0.0158806312346406	0.3500960745475061	0.9997486989803018	0.9997018712702396	0.9019948599167704	0.1027819056216577	0.0386466227511839
CELF2	2.68884690450129	0.1032673000620719	0.813044636644847	0.6210091309909019	0.0396178606013289	0.151419263109845	3.749783109671721	-0.039976144927455	0.126538470833385	2.33259328968619	1.12307683986576	0.0931827252336268	0.213623582255453	3.5278014218421	-0.0498477740572978	0.900740437696539	0.0230432670052391	0.267967558847219	0.92606253062851	0.8315415838095871	0.0015318585844636	0.9604110547169912	0.360833087525569	0.9997486989803018	0.9997018712702396	0.9770627977770848	0.0156236333025962	0.975744448078562
FAM120A	5.696644999757139	5.83540907063893	-0.125069631034424	0.0255823999011463	0.149198827315292	0.0875161325825253	-0.0405245628068138	0.171652041900238	17.1037049759963	-1.06104596741351	0.126685264916526	1.00762025866563	0.339432108290837	-0.1048914356539	0.7038758087162941	3.5832574690001996e-13	0.293085827953553	0.8995998177373481	0.317784006506932	0.735464275328672	0.916816030903954	0.4841611046901189	0.7866724223122545	0.9997486989803018	0.9997018712702396	0.9662767463086754	0.958860047107862	0.6212559544231937
R3HDM1	3.58633256223887	3.5196839315298	-0.230069950749835	0.140291397742148	-0.0096010960530254	0.0119644612537602	0.233737572264099	0.5669729098628891	12.8164420603856	-1.96310608530271	0.7557532640159209	-0.0670867538485571	0.0484843815041314	0.6457665915553921	2.43585430861744	2.51462504962697e-10	0.0543236830434327	0.4534780243366179	0.9467325293368788	0.961486381949811	0.522588703455117	0.0181026530557155	0.480023107292107	0.9997486989803018	0.9997018712702396	0.995066658049047	0.7087004207498594	0.0433238619540991
COL9A2	2.85018651430142	3.48204088833943	-0.107172637718019	-0.292906373049658	-0.7585603260119341	-0.146169615267734	-0.472679127429992	-0.0497538825205752	6.718777837733071	-0.493391814887094	-0.8449078230280949	-2.7798387641900897	-0.306869433909592	-0.710754056766979	-0.112836511649952	1.25961912411993e-06	0.6235436467054871	0.401976191983978	0.0072333958038899	0.7599768094138941	0.480877740927247	0.91054375371107	0.9278463398873824	0.9997486989803018	0.6678418208719693	0.969599218695566	0.67475291350334	0.9442809603573886
KITLG	4.29881634491047	4.46117306618273	-0.429958151189746	0.0793057711297341	-0.2326030699978689	-0.634570826794637	0.0472099594679282	0.382257752324147	12.6632930863709	-2.85663157904548	0.3252925450151339	-1.21105515687896	-1.9559231643929	0.1036159355065109	1.3036055549111	1.46367553063461e-10	0.0058902854075558	0.74638603100395	0.230571063730243	0.0550162291722539	0.91796772643378	0.197458568517754	0.231670151978227	0.9997486989803018	0.9997018712702396	0.7199566583817892	0.9593571862015778	0.3170482851819693
ERCC8	2.2297226084851	1.70863748884323	0.154336373656519	-0.0349043142425088	0.0502592514368401	0.9642903753104608	0.14904146073518	0.802536213452601	5.72599177375606	0.85736695108173	-0.170348965387612	0.237365908636745	2.6699422649795297	0.367842438522442	2.4219050996165	3.2168133779166e-07	0.394544176406527	0.865290379388508	0.813155546749732	0.0096737502335889	0.714243543965563	0.018377176889224	0.8467003218927805	0.9997486989803018	0.9997018712702396	0.5343789838797299	0.8434431065747097	0.0439055774680809
ADAMTS6	-0.6776079632508729	-4.42979331475701	0.836071571777121	-0.324928948302396	-0.665607608370585	0.158346729473525	4.77862098576128	3.50621164275173	-5.73836418454308	2.14798608062524	-0.5662824684646021	-1.24702467276968	0.209244132794748	4.7535810318740594	5.763747638520201	0.0002177101576108	0.0357451180025543	0.585687208828154	0.217239570581942	0.8349446945426681	0.0006769383448965	9.4428178701961e-07	0.4130020918882323	0.9997486989803018	0.9997018712702396	0.9780207939603804	0.0118352366622544	1.2091427212870064e-05
H6PD	4.34970985989214	4.627746356165019	0.112460529733469	0.9430016950106552	-0.327907216990253	-1.12972603111658	-0.6292241609678989	-0.5317946502079721	7.81120608826868	0.317809682468362	2.33515314856368	-0.747771098276508	-1.48321348802104	-0.7859192597140041	-0.757163430394337	8.41498632338601e-11	0.7516972459241881	0.0227871532399838	0.4574251935928899	0.143083527789076	0.43490820171683	0.451819938331616	0.9604421320376336	0.9997486989803018	0.9997018712702396	0.816284679839921	0.636062739164761	0.5908524289515056
VAMP3	5.2643198069187696	5.66052150879086	-0.153083923584396	-0.178504257079815	0.112994983619946	-0.0939588445889322	-0.269822150837877	0.126790751055227	30.1909716990548	-2.09236678667925	-1.4471708141457298	1.20496963531153	-0.593740081548025	-1.18774117553295	0.8639540823783629	1.0390525459812701e-17	0.040744795048395	0.1531013276197489	0.2329490558666919	0.554875998555606	0.240324512027737	0.391064103522182	0.4323173270346114	0.9997486989803018	0.9997018712702396	0.932313993227431	0.4401954491524674	0.5333410247762623
PER3	4.5251148450258	4.05104653489236	-0.442100042298817	0.293075367998404	-0.0002658056184346	-0.464605420051166	0.6069977569867819	-0.237966583498281	7.21788678323229	-2.42314308853254	0.91308531843005	-0.0011317763891219	-1.15633999862272	1.02208927832104	-0.6069959982394699	6.14004005116533e-07	0.018542660305814	0.364771591511537	0.999100839963623	0.2521778411584049	0.31071788362537	0.5460702247486671	0.3355308004861901	0.9997486989803018	0.9997954783358204	0.8626266237440786	0.5179291092022887	0.6749233263674416
TNFRSF9	-0.418535797445616	-2.10229024138505	-0.8042276365652751	-1.22965057746736	-0.166644278202609	0.249098817413742	3.03289744664859	2.4802653432031	-2.81398189735537	-1.98482883625324	-2.1859703547073104	-0.3166200251643939	0.3237573599530139	3.02209863830908	3.875637568134141	0.0265058689749284	0.0517470125689956	0.0657659874929267	0.7526289783275459	0.7472418917245771	0.0176456186661984	0.0003916779124974	0.4699479015881639	0.9997486989803018	0.9997018712702396	0.9681356646169598	0.0713320471897141	0.001459884061963
EPN3	4.21108544583767	4.46593534375834	0.0213041611118328	0.136887249026613	0.193749363311376	-0.792909172160845	0.0068383495736486	-0.562625995776298	10.099787991875	0.108681071392341	0.435893250810156	0.783353630788828	-1.8023992000802	0.0118575396532377	-1.34622743867088	2.09532691584732e-07	0.9138303237071992	0.665960354084022	0.436435396864021	0.0763481702310874	0.990621445585976	0.183697420103196	0.9877614568193464	0.9997486989803018	0.9997018712702396	0.7572668424962172	0.9958059530795598	0.299594078622771
LTBP1	0.8616088329030721	0.661589250176306	0.49888912777778	-0.9948640338044	0.199752128526083	-0.318901985265795	1.92864836303538	2.25764580239837	0.554330046726867	1.5623695861233702	-2.08785260759137	0.583901883953722	-0.438985986648054	1.3702452976246002	2.9283437504920298	0.584598288781718	0.123649390908491	0.0410772834922771	0.561566983366422	0.6622675320606489	0.1757943688211359	0.0047660945050044	0.6125480893718543	0.9997486989803018	0.9997018712702396	0.9512371742056632	0.3589616377849081	0.0134860054813856
RCN1	5.68742082639583	6.040944608179929	-0.0908204551359883	-0.254270049195842	0.297530756043848	-0.27455033071804	0.1277612104219199	-0.325987541660692	21.4353535321984	-0.8524621482024151	-1.4050728732445	2.18393547441092	-1.20772881604192	0.38216938440086	-1.43228953119609	7.92311539956355e-16	0.3974214963207539	0.165078331042572	0.032895914776002	0.231799311329765	0.703847349438913	0.157275293507012	0.8478973246684302	0.9997486989803018	0.9281624974837944	0.8593787220213891	0.8373059894228696	0.2642954604958208
ELN	4.435053840533629	5.363493794596691	-0.277059063903857	0.124929583666373	-0.5584992538569471	-0.403370637352766	-0.998584171204223	-1.66701988307433	10.4071836965952	-1.3255427090613	0.354052704023405	-2.06250612259829	-0.87327220912912	-1.58887885243079	-3.5403847159999104	5.88454996707302e-09	0.190156768665715	0.724640984722583	0.0434573600325885	0.38595525553033	0.118125881391946	0.0007649200837695	0.6988502016059013	0.9997486989803018	0.94918287526244	0.8993024054882103	0.2738134912335896	0.0026467997052584
RFC2	4.42664320582016	4.83022551298117	0.170655400950797	-0.1067125658299499	0.220592217641588	0.2584823317363879	-0.696514709009114	-0.245594615334028	18.725072389673	1.3472085210313502	-0.566204007070183	1.40236221309782	0.95819547841141	-1.9829914456409	-0.9669383501354848	7.149614989873102e-13	0.1829305488938299	0.576244811598967	0.165811796266363	0.34169269466616	0.057795863681095	0.337529704661223	0.6923012427128302	0.9997486989803018	0.9997018712702396	0.8899150079554343	0.1653928652306458	0.4785022952862517
ARID1B	4.51555745848988	4.82809857903552	-0.347829660825753	0.1740087361619519	-0.119069055460393	-0.2770925204443309	-0.219399646805443	-0.32058533675552	16.3271060196732	-3.04263112126495	0.918467998878525	-0.8375459510893629	-1.11746123076179	-0.6046615710983271	-1.29662392924894	1.1401636317597199e-12	0.0035119368385099	0.362069936842414	0.405623479799522	0.268188206082257	0.548102512744059	0.199716420167844	0.1934892359238019	0.9997486989803018	0.9997018712702396	0.8643636587056516	0.7277444321923908	0.3199130047921945
CLPTM1L	4.74889313563366	4.28770824674484	0.268631348921268	-0.0150826766797843	-0.0070038862591443	0.335699743074093	0.715864697539576	0.412606037749758	7.0643181108284905	1.21036679915098	-0.0412484793841668	-0.0257903039357225	0.695568799381732	0.980764736118804	0.89320461266278	1.32513480326205e-06	0.23102438311242	0.967232031342228	0.97951186961483	0.4893352830536089	0.331139557833957	0.375271931166595	0.7385250701518945	0.9997486989803018	0.9997018712702396	0.9123014603572972	0.539260872962953	0.517398297721688
NEDD4L	5.01363629631206	4.947074239226049	-0.253807489785811	0.277595715327244	-0.0409418752139401	-0.0085856603466271	0.720380255615442	-0.295225731898293	12.1922811395026	-1.71567185556681	1.12239339558975	-0.2205168121005119	-0.0278228421587975	1.49959344027065	-0.880285249055481	2.1433679339017297e-11	0.0914858076553257	0.266041246152643	0.8262217762670491	0.977894086859621	0.139512225133837	0.382205206480096	0.5585027811090324	0.9997486989803018	0.9997018712702396	0.9975202304371156	0.3059740148126976	0.5242644436131356
FOXP3	-1.53752645406844	-5.290326553283	0.162252155140208	-0.535258745025585	0.2265973288605799	5.44969888231985e-05	4.83204940237402	4.26166258707265	-4.36120652525043	0.338124154142106	-0.617056640821541	0.335981032158487	5.849886926679399e-05	3.2649951744141203	5.44449771179842	0.0005797893937877	0.7365120778709	0.539929222207331	0.738124387509585	0.999953515719022	0.0026566908702394	1.36093182541415e-06	0.9570682237244564	0.9997486989803018	0.9997018712702396	0.999953515719022	0.0209888603997485	1.4988147657480614e-05
PPP1R3F	1.12855385412237	0.9846501369947	-0.517865075406088	-0.433775817997609	-0.0483106281166383	-0.902093535793414	1.37396012979226	1.0076301533987702	1.53671571032078	-2.22590251715763	-1.16822777550456	-0.177801045839775	-1.80919628700015	1.73979637477831	2.0644139345534303	0.139660154157213	0.0298908145413977	0.247210178231261	0.8594912420128029	0.0753452883387525	0.0882421538916655	0.0433696966434696	0.390389328283657	0.9997486989803018	0.9997018712702396	0.7565560942508627	0.2232283390376883	0.0921815196880893
HEXB	5.65310476720654	6.2273446199923495	-0.155667937650385	-0.57044976890846	0.3721261107837499	-0.9543118153139548	-0.1006766078244469	0.143955063763995	20.219109651626106	-0.844573117011015	-2.64367719496974	1.6033831149069098	-2.4601502021359702	-0.241662256719538	0.443716343679864	5.488953424016429e-29	0.401596486851474	0.0103729523520392	0.113932827728798	0.0166886198727524	0.809839383225452	0.658792379512419	0.8502902252602673	0.9997486989803018	0.9997018712702396	0.6044860651486925	0.9013113548242818	0.7661210496846084
PTCD2	2.19109646499929	1.83015047632216	-0.351787420886008	0.2407168392867589	0.37893055816842	-0.02395874292279	0.3825388993517609	0.6994154433732329	3.8858584754246897	-1.2722608772671202	0.7528999671098571	1.18106856726821	-0.0416021094894727	0.6037236876908271	1.387336733355	0.0111788044015212	0.20822230029571	0.5210367002555	0.2420928173498439	0.966969746359244	0.5867686529916071	0.1715577500197769	0.7181782667200963	0.9997486989803018	0.9997018712702396	0.9962833961504496	0.7575434617364973	0.2835274094993907
KIAA2022	1.17606956788668	0.55158263892386	-0.392281947342548	0.501398731614809	-0.389484317965219	-0.318517011876151	1.1519475415799398	0.5478428007097489	0.7766494182184329	-1.3363723562339098	1.10798446480339	-1.14069911795103	-0.5119094718631401	1.21557384268089	0.8929830127314	0.4483753619451689	0.1865594791622269	0.2733799560863519	0.258496459494361	0.610537964866349	0.234355378105088	0.375817472166203	0.6964850364829963	0.9997486989803018	0.9997018712702396	0.9413172230771228	0.4329360448255644	0.5179117033485799
JKAMP	4.94418460238035	5.0943572280719005	0.0374452212263031	-0.322406108372111	0.114352383367543	-0.433559746438019	0.15434051764152	-0.44215799970018	17.7855395798379	0.2213056008613519	-1.58653794147604	0.538669632930551	-1.2235266388795	0.3980356547412871	-1.31335040430926	6.6414125316824705e-09	0.825588077074412	0.191742997983276	0.5920437477411279	0.2259205497857049	0.7001927064647211	0.194086744694654	0.9732753317211302	0.9997486989803018	0.9997018712702396	0.8579480507462548	0.8349034344768994	0.3129062133780438
DKK3	5.370571891868991	5.946075217099629	0.0074651289329171	-0.289012472236239	0.0527251693537774	-0.1651449923888769	-0.783632160683728	-0.8020138230969499	11.8484121092396	0.0351730032684158	-0.806769401876557	0.187727628010831	-0.359099478888655	-1.27581078000358	-1.84904616423974	5.814336622256071e-11	0.972059141719937	0.423361883794478	0.8517118422331721	0.7207492386363811	0.207721352301946	0.0692663616065761	0.9953550910226256	0.9997486989803018	0.9997018712702396	0.9637226453396728	0.4013339084342508	0.1359355592983949
ARHGEF5	3.92429004752978	4.12939909373401	0.154983618807057	0.311863447273876	0.220494853193193	0.3976950093502199	-0.203476072759461	-0.0778277004420236	6.77500216165643	0.7315336443883579	0.9216488988056658	0.889196114758091	0.8567800548943292	-0.272507526881061	-0.164014858604686	1.23442337843463e-06	0.467377852041623	0.360284312816509	0.3775106822501811	0.394929872508071	0.78625272814937	0.870270384280129	0.8746613723658029	0.9997486989803018	0.9997018712702396	0.8999651559798202	0.8866834219692249	0.9181847921968526
NFE2L3	3.67995880110977	4.28830615782228	0.070652622112515	0.3684875641739329	-0.129109073409581	-0.251089060648317	-1.17042247298824	0.327178092971268	9.51408719332969	0.340962309056421	1.16776598898644	-0.5149151027765461	-0.5486927108094339	-1.89426295176211	0.8224667134274681	2.57412146464969e-08	0.7343217173604409	0.251413421517179	0.608452132548057	0.5851870709245589	0.0682266165371498	0.4143413227111939	0.9564364485914018	0.9997486989803018	0.9997018712702396	0.9361061089031798	0.1864012062928054	0.554691071416716
MCUR1	4.8831023619114005	4.78975554966604	0.0412012169428286	0.1893029364557589	0.20000155066774	-0.2450474394176799	0.1375421665769459	0.153382945648307	18.1890509296153	0.367611516649327	1.03128730823528	1.40738507478908	-1.01643456636909	0.408995510650367	0.673685340243629	2.16725234893178e-13	0.714467293958436	0.307557671893548	0.164382998627139	0.313385236764941	0.6847164565291021	0.50325142749533	0.95380658681571	0.9997486989803018	0.9997018712702396	0.8831099154429755	0.8250488479938579	0.6381243950119454
LIMA1	7.31100174341416	6.906269721883191	0.191554817984444	-0.1169992849017009	0.0180550786174328	0.498323775891807	0.0502943408876035	0.120517110630415	17.5627785771509	1.85589465285868	-0.6246356451084201	0.132215348282766	2.2084741778872	0.148861641435762	0.613992917960559	9.787191660197449e-11	0.0686687700571317	0.534630130178756	0.8952813612507209	0.0311513841232611	0.8821563496376701	0.541550213005679	0.5144085719918844	0.9997486989803018	0.9997018712702396	0.671554924892113	0.940247276228674	0.6710004888138068
LETMD1	5.29080162468419	5.64178319910349	-0.0865043485529425	0.0550074803491806	0.143523905883985	-0.140262922999924	-0.490035134786432	-1.44363984503875	16.6105681549247	-0.7081440972796741	0.25293826018537	0.885557022313667	-0.519573505446073	-1.31057929141541	-5.20456107871372	1.05496133397221e-14	0.4816499245325429	0.8011533354522081	0.379388385777181	0.605250975358029	0.194959862385241	2.34692622317223e-06	0.8809909854982807	0.9997486989803018	0.9997018712702396	0.939371399430523	0.3848371746021944	2.166457116769568e-05
SLC4A8	2.3095339353441298	0.4305535381506599	0.505656972374447	0.235915229005866	-1.05697275738192	-1.37115175815056	3.6354753380590497	-1.06743966566022	0.753456269011292	1.82361883164858	0.569265716798095	-2.8894365123048504	-2.3318019082036	4.82985078613617	-1.7159852162507798	0.461174868950109	0.0731291106143314	0.575714328644671	0.005320973215514	0.0229769872986798	7.21988361082225e-05	0.0912779137248672	0.5284884569629418	0.9997486989803018	0.6223457834636934	0.646709202385477	0.0051101765408248	0.1708347187839461
PTGER3	-1.3902154373128102	-4.7765651970035	-0.168148484083384	-0.30342688039159	0.108408470173095	-0.7907596139609921	4.899992698257191	4.27657828144936	-4.50282351155365	-0.4181401948308529	-0.415945440191626	0.18972554750586	-1.00379129574821	3.827888199745461	6.33465973036495	0.000347875682024	0.677430054683315	0.678969044678514	0.8501925268355429	0.319478077735886	0.0004766925413537	4.32623140689901e-08	0.943370422106644	0.9997486989803018	0.9997018712702396	0.8846503989011913	0.0103817940666317	4.154769758478792e-06
TNIP3	0.3173362533449529	-1.1694998622219	0.460571118958224	-1.2297502050233	-1.12560217420979	-0.267081342286013	3.88863778758818	4.04946857923545	-0.698064648444278	0.702787824904359	-1.29499163968332	-1.47864837110354	-0.197773127573982	1.72942601928725	3.4304603741651603	0.493102009258817	0.484870614125652	0.200423462613771	0.1445229567012459	0.84387015677977	0.0931316939022489	0.0012445341588336	0.881902968798865	0.9997486989803018	0.9997018712702396	0.9793918462144492	0.2318988039411849	0.0040680042387731
MAPK9	2.91316966369524	3.83738331982673	-0.0821370792938643	0.0358199531032925	-0.0722149897558034	-0.0471680289513334	-1.20060639692378	0.398726024823949	8.09395527682397	-0.4592291450004	0.124952811809733	-0.339884482288039	-0.119638078333999	-2.00146494064378	1.06318189301279	3.65662865105416e-08	0.647747471953638	0.900970168031326	0.735127763096538	0.905160341039001	0.0504541364513459	0.291979692050493	0.9341610148693612	0.9997486989803018	0.9997018712702396	0.9862741710589892	0.1499798098460002	0.429155211511452
COL23A1	-0.555533173126939	-2.52364550278585	0.49103385294953	0.0196625154665348	-0.2979414246265949	-0.704415101024746	2.48909166816269	3.4539601869396903	-2.66333506215962	1.40175511889076	0.0338697846208667	-0.68731875131383	-0.972965466306682	2.09077964583585	5.461786354625129	0.0169284364553244	0.16635405780944	0.973094145785802	0.494666474488352	0.334422211966382	0.0438464283994627	1.17136976734617e-06	0.6688666322831642	0.9997486989803018	0.9997018712702396	0.88969631179142	0.135473557404243	1.3685154826539854e-05
BCAR1	4.17131306888672	5.0275242269084695	-0.0589723788660663	0.276772816170442	-0.0571304664509628	0.0527136177741271	-1.12018774294976	-0.0528797971263883	12.401243391837	-0.4004526527136059	1.14002872226002	-0.317384802217767	0.1629138489909019	-2.27230649168031	-0.1660776347716289	1.3673098441771498e-11	0.690266257519594	0.2586741692584769	0.752055740415812	0.871122842748487	0.026886156244347	0.868649938472957	0.9470770169941012	0.9997486989803018	0.9997018712702396	0.9809984374450336	0.0954501459745476	0.9172831187264112
FAM160A2	3.2133601309895297	3.50400992029712	-0.143050717688308	-0.0633265069801719	-0.136718293472726	-0.114200107546246	-0.106568067245079	0.0053039743908514	9.26848808293811	-0.857286435247764	-0.245118268476831	-0.660657390265708	-0.3207240218600399	-0.21156297719487	0.0156679409427198	1.3340657634714598e-08	0.3946865189785309	0.8074881148248071	0.5113120634773201	0.749499314431264	0.833626489771779	0.987552817302692	0.8467003218927805	0.9997486989803018	0.9997018712702396	0.9683882546587824	0.915100890827494	0.9924353565520644
HERPUD1	7.352364426412691	7.24594322373318	-0.102864301354923	-0.156887109530199	0.0850190629583526	-0.925230451713132	0.6903458431355309	-1.0920324963136	16.933960284327	-0.542208644123643	-0.489472464770588	0.334203652610924	-2.27208663994441	1.3134947043016598	-2.9129760940778	4.11343771466139e-14	0.589688032619898	0.626975083129998	0.739360912722992	0.0265770173727393	0.195946395232489	0.0049999832616941	0.9198525950871808	0.9997486989803018	0.9997018712702396	0.6647747141166904	0.3860656625811584	0.0140660641718393
HOMER3	4.26385968939072	5.30819974426552	0.379006062244382	-0.0442930882040667	-0.0616922095572013	-0.0335235453991992	-1.76857442210753	0.7780448988182671	12.6940113254351	2.34268205598154	-0.168257591959096	-0.312344434871507	-0.0913755889259869	-3.32611609017446	2.51580633214314	7.071562615900599e-11	0.0225415979028231	0.866949556781999	0.7558640490657149	0.927492972892261	0.001622461167894	0.0146372020033198	0.3572527582842577	0.9997486989803018	0.9997018712702396	0.990556253550073	0.0161278528790625	0.0360141569093316
RAD51	1.65907923214979	1.7019367548608402	0.616193191655439	0.190467690401779	0.5726951386517429	0.8569715144783101	-1.05435044209239	0.889208150545712	2.63478732659628	2.3767241664970897	0.490882582180501	1.95047533654821	1.4967293928644898	-1.21437380855629	1.6763619719769698	0.0174278030555311	0.0207195235889243	0.625429362037918	0.0557721100108839	0.1395373770615409	0.2329594999577049	0.0992142308036398	0.3477484429697476	0.9997486989803018	0.9779712866234808	0.8150408940861746	0.4313851133127995	0.182783274912443
POLQ	1.0619907054852	1.01543070314918	0.0662919761411928	0.344475720590344	0.0882285746491346	0.8421633993285028	-0.2889314868353839	1.34753242447384	1.31400145345951	0.254412601357362	0.866162170037576	0.3091783334678979	1.48372561001954	-0.292583947792265	2.41761226565192	0.204051765843901	0.8000708482710039	0.389741584938199	0.758286185469329	0.1430042426255429	0.7711425453846731	0.0188584175509358	0.96825585848406	0.9997486989803018	0.9997018712702396	0.816284679839921	0.8788353526146199	0.0448760888663778
PIK3CB	3.46520656865669	3.25748115951531	-0.166910679804516	-0.0173985759540578	-0.0917138823822503	0.0191820944018139	0.618944758618744	0.688326795426381	7.075255031473009	-0.8405418759959901	-0.0554171713475436	-0.37602287469481	0.045085582787306	1.0150709971556702	1.73505695626703	1.68294783564777e-06	0.403966284459818	0.956057825338144	0.7082023505738001	0.964184219789554	0.317335309663777	0.0882971340720372	0.8502902252602673	0.9997486989803018	0.9997018712702396	0.9959051664842126	0.5242276487787813	0.1663147817302897
CYBA	8.03568163914505	8.284072802392	0.275560450156286	0.125632631847592	0.0165124342927246	0.0417594911677443	-0.339292651667377	-0.0988159853293792	19.8856683295072	1.37110030427101	0.4003185738763089	0.0631975774019289	0.101145775564477	-0.62164923965739	-0.280607494236949	1.12196048545354e-13	0.1754130966224689	0.6921386835904338	0.949813529593768	0.9197614425706742	0.539085045186029	0.7800626457957051	0.682144272972113	0.9997486989803018	0.9997018712702396	0.9899698687217342	0.7212474638431396	0.8548229025060916
THOC3	6.364430796853241	7.004964191965731	0.001360097742803	-0.386899000014128	-0.187264117669718	-0.5077102689411129	-0.546233223573365	-0.69515556661513	12.717093044411	0.0091732508434207	-1.41914331234949	-0.939593167754005	-1.50903913206481	-1.17750337674973	-2.34966659529838	1.3001012824664202e-09	0.992712611485238	0.161079489343132	0.35134622036438	0.136618104895922	0.2435854706286329	0.0220737557071275	0.9986272935832664	0.9997486989803018	0.9997018712702396	0.8137964682894888	0.4437976100165699	0.051428460881863
HEBP2	6.18120739156736	6.52587705072111	0.0005483470971422	0.3592048432895089	0.102439939921466	0.0323197535239704	0.0244074312764795	0.898392517571572	9.19888429906115	0.0022780126834233	0.8997080476909879	0.346834215241485	0.0625504412760626	0.0291509181453766	1.82830794826466	3.15228027976877e-09	0.9981901057283348	0.371760579838721	0.729948441411393	0.9503291881075742	0.976845623241882	0.0724961966280244	0.999843172169096	0.9997486989803018	0.9997018712702396	0.9936542332303714	0.9891294238823778	0.1411232331570728
MPHOSPH9	3.22663221419893	3.637864702051	-0.142724997449475	-0.144898323777865	0.0948439801495135	0.0198957858977483	-0.482163097731753	-0.8143210928415179	9.69618391593459	-0.8372501801308109	-0.554365534496913	0.454801807222472	0.0538214786695869	-0.966863593540456	-2.181437593245	7.977063382911178e-09	0.405775237808911	0.58223468143796	0.650859939028764	0.957250489628223	0.339849167937532	0.0330097562183139	0.85107496431762	0.9997486989803018	0.9997018712702396	0.9943768607399768	0.5481151051490771	0.0729693016773962
PLEKHA5	6.8257438428423	7.15496793816499	-0.063301889490977	0.108603045202753	-0.275325466979577	-0.126781277322361	-0.383026034447172	-1.82980007820665	16.976657843053502	-0.464012652611571	0.437513779431637	-1.51688520021092	-0.4200493834736729	-0.897498187572657	-5.982839435708571	1.53584564642975e-13	0.644375459485176	0.663271493932146	0.134664004329128	0.6759565479870621	0.372927522759865	1.19158009560197e-07	0.9332842018055844	0.9997486989803018	0.9997018712702396	0.9522795430090256	0.5798878948678352	5.513927635389773e-06
PRSS8	4.816612381353231	5.20491121886908	0.320819312843839	-0.419373904454364	0.40433430003304	0.0995039452081937	-0.0623506727376515	0.0423374694213611	12.7663982131971	2.3894502067918904	-1.87900188258939	2.4211234207426	0.344083443525548	-0.136561584177449	0.142928818412349	1.36259120721455e-11	0.0201327489967629	0.0649874646526981	0.0185890057907597	0.731981165844797	0.891831944378821	0.8868111941613409	0.3458145515630711	0.9997486989803018	0.8315799684515921	0.9654259077536448	0.9459617786764108	0.9296154196355816
SIKE1	4.28822829726645	4.34002420036868	-0.0663970556248696	0.141082714396211	-0.0542978905449351	0.0754611448443564	-0.138427838606037	-0.0127886437238227	15.5142233181185	-0.531752971905001	0.7149367416422808	-0.346873341535146	0.284915482064773	-0.374428779557084	-0.0504233227468379	1.13830544131176e-12	0.596850795862196	0.478574165746089	0.729871506127028	0.776658857159141	0.7102310498463421	0.959956853620217	0.9216704213152552	0.9997486989803018	0.9997018712702396	0.9713649043554884	0.8411236073143716	0.9756617645222032
RRP12	2.8653445828392203	2.59229393027182	0.220214247157553	0.4852116265177929	0.352692263596278	0.93883104026481	-0.461697908557126	0.7567690858161991	6.211148341322111	1.22535504358546	1.7642939271046103	1.67003221321453	2.44429332223274	-0.820612477926575	2.08522836394382	5.46604235647164e-06	0.22522009230144	0.0838559400431181	0.100024923161758	0.0173717709561235	0.4173845563719439	0.0416036391438345	0.734799415992356	0.9997486989803018	0.9997018712702396	0.6065962894390408	0.6200938881779037	0.0890800882966581
FNIP2	3.6860037161882095	4.20090470710512	-0.3107178897275189	0.353948576524589	-0.0348282679488937	-0.213627232573801	-0.709231091102677	-0.6847256257533211	12.2756459805231	-2.1613638247845604	1.53642473115638	-0.1960417234229949	-0.6875793728634761	-1.5981092174615703	-2.20880855725879	1.90358639115356e-11	0.0346781991742224	0.130311857223897	0.8452269232625659	0.494296027969448	0.117053688058633	0.0310496438477085	0.4101653486264425	0.9997486989803018	0.9997018712702396	0.9149139570312418	0.2724745400484257	0.069221099307382
MSMO1	4.43455034034706	4.11315879006251	0.6281204256073921	0.50097980432868	0.707676524551167	0.5727421063413871	-0.743107656442955	-0.666571578912353	7.26674166121867	1.84904666162217	1.27722428251967	1.71688310394818	0.818690589101623	-0.9724552206366652	-0.942639473569693	7.4180139603078e-10	0.069219900599496	0.206285479780761	0.0909928026270349	0.416098665352856	0.334602907488641	0.3495240549876169	0.5156313648933213	0.9997486989803018	0.9997018712702396	0.903382183889144	0.5430423621071464	0.4908990524058053
TTC17	5.2923174285205095	5.20188904169353	-0.0899454607768981	0.032972333255991	-0.153810675451279	0.0292118566359546	0.144860885092876	-0.191917769803266	21.386891300969697	-0.905274065708317	0.195229874589672	-1.18232802418757	0.137882491280684	0.484976800325389	-0.958677289451308	7.470307357526719e-16	0.368967434527053	0.8459294087026359	0.241683913086283	0.890782725798423	0.629776358948714	0.341522767404172	0.8330316196763056	0.9997486989803018	0.9997018712702396	0.984343248357099	0.7882464190201636	0.4826028221553412
FSTL4	0.577418149074891	-0.0606591509496579	0.0495737169923553	0.214694071448116	0.282816596559667	0.575698341454235	-0.0073761916857568	1.2604719519363798	-0.1086999861640219	0.152850990611562	0.57441185109115	0.757954109905162	0.8658350316591179	-0.0099553022644013	2.22654387505509	0.913791489513784	0.879012154893257	0.5677674937513759	0.451349890417565	0.389918812790171	0.9920889138974	0.0296200665721566	0.982657849234849	0.9997486989803018	0.9997018712702396	0.8998390944196452	0.996802490826701	0.0664871570445663
FOXN3	6.46255448143209	6.68470903951414	-0.1850021423527149	0.116543988168198	-0.353333619345847	-0.507361170309428	0.0029067616194082	-1.30448135799529	17.492389101337	-1.2950227827571898	0.4589092321947	-1.86326592719899	-1.62458057060738	0.0067048265403778	-4.2492737862424	5.99460124695239e-15	0.200358438971634	0.647930905820899	0.0673164548936858	0.109413469827426	0.994673257974581	7.382013423605629e-05	0.7125080734692736	0.9997486989803018	0.9781076998351858	0.7910652834437873	0.9977626640020028	0.0003362703068681
AKR7A2	5.97825806434006	5.92638290034816	0.239042519025618	0.102857856833515	-0.0828419400087443	0.285654861407832	-0.2085867571278969	-0.3727773449232229	19.0765162699965	2.04455784371273	0.494068691640559	-0.529248687796617	1.12648666596389	-0.587718117103426	-1.5988255184850202	9.639549242453822e-15	0.0453667699635582	0.623044829093751	0.598578145174595	0.264332467592786	0.559017561291102	0.1149951628535669	0.4475651238892661	0.9997486989803018	0.9997018712702396	0.8641056328885124	0.736306490291948	0.2061072450562689
MRTO4	5.06475583569832	4.98789037072235	0.324273735575838	0.309708085133853	0.222762249459087	0.8202340301226859	-0.604394251317172	0.471705240077527	16.842857509186803	2.38308152307893	1.45741257676874	1.31658038204346	2.89462175421442	-1.52719850447025	1.83378012631231	8.74936296448152e-13	0.0203298753710711	0.153277235001411	0.192868017723714	0.0052350384069975	0.136382137223676	0.0718287009484109	0.3466640154143018	0.9997486989803018	0.9997018712702396	0.4762785136613622	0.3015414959251115	0.1400582735453041
NNAT	-0.6603235374741391	-1.97568962937592	0.408553550514395	0.125048778836528	-0.225573584465602	-0.668386496278634	1.5252288949784698	3.4972316130450696	-1.8298550439829	1.14966658690102	0.215669807606698	-0.5248606640484911	-0.872335226806413	1.1809812034545	5.2727673108058895	0.0806800357206967	0.2549890808934409	0.8299568510303391	0.60168293304846	0.3864735317022609	0.2427568968009179	1.85372490247532e-06	0.7594197055735106	0.9997486989803018	0.9997018712702396	0.8994833198644033	0.4428684551606848	1.838445502521237e-05
USE1	5.2187049185944	4.880386474058639	0.27375827782746	0.233313109516182	-0.0605464523794858	0.456220507063826	-0.160273678697496	-0.5579770392777139	15.464768650215	2.5598155630500297	1.20053362554915	-0.421258574028192	1.96848463096243	-0.481075268420395	-2.42556289483663	4.1246797983857517e-13	0.013069155530383	0.234501191317446	0.6750837863279741	0.0535620162733757	0.632169100254615	0.0182095971246738	0.2990337051192333	0.9997486989803018	0.9997018712702396	0.71965980854949	0.7899189664536329	0.0435592452951755
MCF2L2	-0.2816840000938269	-2.2699229550926603	-0.256730402872845	0.104424429114811	-0.0073549683987079	-0.0943889831297506	2.61713310721721	3.157781547676509	-2.0052570816584296	-0.716181784741781	0.1760378261835919	-0.0183283850353157	-0.1273325227639019	1.93639143905218	4.37564254665506	0.0570647232299784	0.476752915942072	0.8608421272218659	0.985440412792516	0.8991016058145501	0.0581079713590498	4.817213037321261e-05	0.8784850669528901	0.9997486989803018	0.9997018712702396	0.9861449789982374	0.1660777357869027	0.0002341067134386
NRIP2	-0.0191816873539858	-1.02807910202613	-0.115200267818083	-0.773536550592196	-0.329052348890862	-0.576012720020134	1.43440569227904	1.44051651989129	-1.03854478842994	-0.368295387350146	-1.22249729347426	-0.696885794699583	-0.899236619771354	1.49284294180644	2.63804418570216	0.313112893825601	0.7140214256222192	0.226232079735465	0.488704261030063	0.3722236522757879	0.140555260753378	0.0105632373797124	0.95380658681571	0.9997486989803018	0.9997018712702396	0.8964463665728014	0.3075527737387879	0.0271485315224231
LAMA3	4.93000901779528	5.58977241411375	-0.105104629182515	-0.0048101644259469	-0.168023322440588	-0.1712104845202749	-0.7947169185238778	0.242055765353277	12.1853996856975	-0.575229405040079	-0.0158035491377763	-0.724861353065538	-0.432662529560296	-1.3827771991560802	0.677433418911386	5.6663601087398785e-11	0.567308790848292	0.987445229541296	0.4713367845554989	0.666773896205425	0.172673829410405	0.50077081407254	0.9112812596380164	0.9997486989803018	0.9997018712702396	0.9514946912526876	0.3548737893919936	0.6357728925753012
AP5M1	4.68290693022829	5.34710655871219	-0.4218534889815449	-0.304724958450746	0.0906756641825391	-1.02351392114905	-0.107737304673672	-0.106446601385849	22.606467693712897	-2.94980186219751	-1.85477573916324	0.504903096915993	-3.3813393324406804	-0.3336667365688111	-0.395813019840751	1.22505739502278e-31	0.0044811280616095	0.0683848186482295	0.615416903745583	0.0012532663602347	0.7397569455017841	0.693601770743863	0.2117762914172861	0.9997486989803018	0.9997018712702396	0.3342880935230903	0.8599687270812848	0.7932506649346398
ANAPC4	3.8969182923983	4.19184434200161	-0.122557081315763	0.0013033356660999	-0.0158480250062168	0.0197770690948194	-0.551869602844387	-0.1132411247196199	12.3090594577734	-0.8355100891682451	0.0055560714476859	-0.0861807593515158	0.0628591550314799	-1.24531501677487	-0.3801371991748409	5.5322956592273497e-11	0.4067500476666399	0.995588642233165	0.93160467374056	0.950081331903218	0.219602929353494	0.70519726972553	0.8517895217301623	0.9997486989803018	0.9997018712702396	0.9935819327289668	0.4154338961728336	0.8013466152287069
KCNQ1	3.18019895099999	4.12739412483697	0.0616225665992045	0.0277782311503737	-0.262353787374803	-0.5315370524092701	-0.493007366787186	-0.9007226453609252	8.50053525841292	0.348421064199064	0.0994722835236838	-1.2497029029376798	-1.3714968295873	-0.820478186067978	-2.16832719456146	5.0866046480232696e-08	0.7287795921393001	0.921085444132587	0.216325518831355	0.175266433743	0.415729593880988	0.0340728782208208	0.9559251470669128	0.9997486989803018	0.9997018712702396	0.838277001006712	0.6185129887359554	0.0750894503611688
TRAPPC3	6.122518505522129	6.00100132472589	0.312024655433799	-0.178006727497938	0.0241385512472664	-0.0848778169956695	0.0355415354372948	0.450239993050267	28.029532033678603	2.85360425426069	-1.09820451809966	0.168584317615789	-0.368024181679961	0.124715621295711	2.3414198255780097	3.06121396335774e-13	0.0059090495393758	0.293181239862235	0.86667335039484	0.7141110665158191	0.9020442199505792	0.0228106515065826	0.231670151978227	0.9997486989803018	0.9997018712702396	0.961911844140457	0.9512565205905268	0.0529273855637607
THRAP3	6.722520418192491	6.83368130903939	-0.0351485432375742	0.176430297454357	0.0043229578234936	0.4031547707253859	-0.292499499022082	-0.4017489462951439	26.5469642348602	-0.303559216364817	0.9378427157260608	0.0288717308383018	1.6668171993502805	-0.888337072967577	-1.80376336598266	5.730477193023162e-16	0.7625176905109871	0.354027756536835	0.97706055188772	0.100596816184428	0.3802831635436199	0.076466717661273	0.9614408475803682	0.9997486989803018	0.9997018712702396	0.7838997967530043	0.5868595880857802	0.1477260497329899
PHPT1	7.6234212502504	7.436193235092531	0.35237675772994	-0.0242932495512066	-0.0808004042780089	0.535877779616542	-0.332363081585286	-0.0987761130817011	23.4242530961302	2.84877374827329	-0.11132599603459	-0.482133653223636	2.04950888836634	-0.902325488783513	-0.428124994955527	4.68521285378458e-17	0.0060247701787506	0.911732214498098	0.6314570582911629	0.0446693101271598	0.370799341428191	0.670057589313538	0.2331508104664018	0.9997486989803018	0.9997018712702396	0.7033198040265335	0.5780021423412343	0.7747770343846325
ENTPD2	0.638548403372179	0.4303681966944679	0.295674469559741	-0.648516598333284	0.0175974794194836	-0.394463218760556	1.32835954346669	1.36750111963751	0.504166998699617	1.0479593390485602	-1.4805915527916598	0.0529926864062791	-0.6355061923546379	1.26940917222515	2.23518369229577	0.6190826441216861	0.2989672641145819	0.14378845129896	0.957918212230981	0.527482570688939	0.209887524330272	0.0291389585074298	0.7897656729945185	0.9997486989803018	0.9997018712702396	0.9226657878132462	0.4036936343021198	0.0655830182016287
LY75	2.2642530844759503	2.30450221354569	-0.3035084009460539	0.343850855561216	-0.202700073697414	1.02866707984817	-0.699799219839303	0.721059639467154	4.56388288458184	-1.1054519250901105	0.97559528774145	-0.6288225577791221	1.8331043102393	-0.984209896542965	1.4205243201910502	0.0006438890157316	0.2732946274544889	0.350567215923149	0.531788361756073	0.071691250707662	0.348266340412631	0.161183518933541	0.7737249926148994	0.9997486989803018	0.9997018712702396	0.7508394321238677	0.5561635471303467	0.2697256935810578
ARID4B	6.129771200488929	6.24044179118914	-0.166202917679057	-0.0482707462506358	-0.0473247382918809	0.207522420281831	-0.0154576368040752	-0.662784928708107	18.8319300962664	-1.56543046921673	-0.257090701583249	-0.343283551209569	0.9013608074695452	-0.0450637268624622	-2.9341478797871297	3.58106212298019e-13	0.123001778332889	0.797972210515301	0.73262993368251	0.3710313040413979	0.96420172161639	0.0046855658017095	0.6125155943562499	0.9997486989803018	0.9997018712702396	0.8960899468016585	0.983221822792886	0.0132778838149149
OPN3	3.2399993847787303	3.97308483393936	-0.118753949327109	0.281744409782831	-0.031253333632269	-0.372102542529296	-0.583101568965339	-0.277616140031118	9.28811075682793	-0.8883710579787301	1.26911550720577	-0.193196623018862	-1.25602213982801	-1.23234526975062	-0.890452197513706	7.64333972320824e-08	0.378116754557507	0.209267552456221	0.847495300914374	0.214053724819387	0.222534033519755	0.376707613047048	0.8382308739322286	0.9997486989803018	0.9997018712702396	0.8567059420414236	0.4196138454264245	0.518831036560292
SDCCAG8	5.97739334900408	5.7415764260864295	-0.201661080453658	0.171481051924112	0.135806565977566	-0.13752995255289	0.1559033297391019	-0.418597936540457	19.3540479859324	-1.9691784827891896	0.923803206631812	0.992955383355871	-0.6110601027454411	0.488372935889408	-1.99632423847506	9.902692984869861e-15	0.0537037346647159	0.3591712919114559	0.324778055935745	0.5434538578276911	0.627033704454143	0.0502973305837636	0.4788506767208229	0.9997486989803018	0.9997018712702396	0.9275791290958014	0.7864121270264145	0.1043011997921627
PTPRN	-1.12922267292031	-3.17231446851225	0.265795320371237	-0.4055901014287609	0.527228016579535	-0.8602724043957	2.82745234209794	3.0164952188871097	-3.11808154058211	0.831755344598109	-0.677629659817072	1.1661141672247	-1.3332144856648702	2.61862267134198	5.31700941633054	0.00572388624211	0.4090602334699589	0.500594625488995	0.2484379641359789	0.187652779307975	0.0111047827207698	1.54215319705511e-06	0.8526054693006463	0.9997486989803018	0.9997018712702396	0.842961480405993	0.0509064442833449	1.6281426058116737e-05
HHAT	2.9533894974327795	2.88166912410213	-0.167708290616267	0.337935357795981	-0.42291551162676	-0.0840344491633031	-0.347920380748615	0.0988296409293687	7.1519633951532	-1.13134241124757	1.3613736582115	-2.2505671710830897	-0.262607567887854	-0.725600631773341	0.3179021488688319	6.09116793713283e-07	0.262536854805999	0.17835344039509	0.028137807639311	0.7937432665950871	0.4710633366272899	0.751631845236855	0.7652362594858723	0.9997486989803018	0.9138253675044944	0.9723948703371804	0.667084822485724	0.834146001159756
KIF1B	3.72661619510629	3.76092586068506	-0.298568294120132	0.312946294823037	-0.121953737548285	0.136374595152556	-0.0291323066041983	-0.0358330766395437	8.52283144011332	-1.9288387024368	1.22773775222242	-0.65084451262373	0.402759190594096	-0.0558589666427147	-0.10555287303012	2.44874505642487e-07	0.0587487110273894	0.2241864308198279	0.517722001710883	0.6885531999536739	0.955651035138502	0.9162827425602192	0.4939610498270781	0.9997486989803018	0.9997018712702396	0.9569432868722236	0.9787452339134958	0.948306663613661
FOXC1	3.1677429759851896	4.5308722842025	-0.11984949682179	-0.131233842423337	-0.0022147509821614	0.1086631982634469	-1.48493694240317	0.66682047736092	5.47269542559067	-0.444401170848248	-0.3065728759418689	-0.0071907822121786	0.181123406286097	-1.45375625814947	1.15129889117119	1.26836854963931e-05	0.6583813554625201	0.7601998308711428	0.994286861613479	0.856874385454807	0.151496965456464	0.2541112669019789	0.9381507075203848	0.9997486989803018	0.9997018712702396	0.9809984374450336	0.3243512328355285	0.3856523003885343
TBC1D22A	4.10359465995063	4.485728497496269	-0.17353075841915	0.284894942848691	0.129975876436682	-0.0067105509304776	-0.617542807712828	-0.162050190579274	20.6321865437773	-1.62361150387578	1.80872663224255	0.9882154597830608	-0.0295102582717813	-2.07738919587768	-0.757353720458036	3.2965312595918e-14	0.109636771708951	0.0825802428947555	0.3268959809035759	0.976552585404448	0.0478224818505788	0.451888091916866	0.5909540201980122	0.9997486989803018	0.9997018712702396	0.9975202304371156	0.1442459991389883	0.5908524289515056
SYNE2	6.70801044387059	6.93182094002641	-0.203840120575375	-0.0843300050346396	-0.170611064123869	-0.0158425032959202	0.1648936660971539	-0.0766311690916181	15.4341491695325	-1.33522695995866	-0.320275895335279	-0.874094839648249	-0.0486830295665267	0.3291953560642759	-0.250728922248001	1.67339631037828e-13	0.186971535984918	0.7498381282394359	0.385617721994869	0.961332035290092	0.743150886716045	0.802856158500524	0.6968795783559472	0.9997486989803018	0.9997018712702396	0.995066658049047	0.8619869786736131	0.8710019968062479
PLEKHH1	3.30786156563069	5.03634627755949	-0.659250706019145	0.0945945439562703	-0.961317515744109	-0.674723011576942	-1.9419206629749295	-0.6712965148032389	5.80164936066045	-1.88313536390975	0.169881512753518	-2.25289301437221	-0.8757172860949641	-1.70779650045181	-0.906755712731005	1.48251984110001e-05	0.0646265101294487	0.8657183697602651	0.0279288338312296	0.384607992960613	0.0944527539895787	0.368185736213008	0.506362978810239	0.9997486989803018	0.9136219767040984	0.8985998146325653	0.2339362188011143	0.5102266801015006
ATP9A	3.1920560608734103	2.7354290545597406	-0.0807358981913241	0.972022334815695	-0.0689624871639197	0.0113990005459743	-0.0237617947972786	0.751157217069885	6.92125869979988	-0.373883695043306	3.50635174884848	-0.2668904771313919	0.0255827594697382	-0.0439577255045619	1.89374920530775	1.2373378424747198e-05	0.7097814400602671	0.0077908448245482	0.790439211715088	0.979673445783532	0.965830387408194	0.0636493271940312	0.9535410824628948	0.9997486989803018	0.9997018712702396	0.9978288935583493	0.9840677920370816	0.1267658213598018
CHRDL2	-1.056875614155	-4.9808821979369	0.297377208085092	-0.340073166765496	0.618208690034788	-0.8814932681712779	5.762000431370891	4.2355454264358405	-4.776092711720559	0.7112891292945871	-0.48175247342854	1.11469912913874	-1.05849350582757	4.397009148096339	5.86814057331754	0.0001025926384428	0.47968481097557	0.631918101629538	0.269429360181801	0.293957729948543	0.0001077687368431	2.901155996417761e-07	0.8795095266152433	0.9997486989803018	0.9997018712702396	0.8746951311927927	0.0062073738845487	6.989482386766655e-06
FAM168A	2.3621784294771	2.91132219708376	0.121160752348669	0.208174832075064	-0.160574993756087	0.154672907407409	-1.23632534861155	-0.18046195196819	6.15987030285439	0.492320748938675	0.629693807497688	-0.554051246316932	0.292366213277274	-1.8841373641420096	-0.364900267941367	4.39792677397421e-05	0.624275498369759	0.540676266636087	0.581542582012032	0.7710033872015161	0.0829315384280455	0.7165123161560071	0.9279922815858376	0.9997486989803018	0.9997018712702396	0.9713561449461888	0.2138862411658259	0.8098527155991019
RELT	0.939897977194614	0.204535485434117	-0.1784460837470789	-0.278368117864291	0.287559682795414	-0.1713203246858179	2.74614789251145	1.4629371923484498	0.1910869641889949	-0.702157777731244	-0.7434900955459699	1.06861226861104	-0.299576816896745	2.3149386668692697	2.1679520952735003	0.850301411556704	0.485418732468628	0.460147383255651	0.289728953784173	0.7655555558639449	0.0239701165904604	0.0340114014061815	0.8822577118641546	0.9997486989803018	0.9997018712702396	0.9713218462112146	0.0878722397019574	0.0749697515097721
GALC	2.6480662641732	2.7763636410632904	0.0006513212134646	0.18776033883773	0.0137065860778668	-0.0761545086991366	-0.222457457878907	0.252777979219187	8.04512506697128	0.0041408152010626	0.8006217802530329	0.0729845182042123	-0.225562763086765	-0.471061042831431	0.810025799063262	1.46165639422974e-07	0.9967097699355072	0.428178728755046	0.942055674698766	0.8222833908715249	0.640943178352651	0.421270185590647	0.999292104057259	0.9997486989803018	0.9997018712702396	0.9764115917476625	0.7955960610639817	0.5614790301455173
NOP58	6.02389202469411	6.0683539419083	-0.0139800735157497	0.139381116734044	0.104078782747336	0.3475782492243039	-0.220422538284748	-0.257499041844211	26.814146887741103	-0.124964618411705	0.822427086462975	0.7284410304261569	1.49733016630437	-0.7321181695288	-1.19028492677152	1.0905133446913501e-14	0.900966166548556	0.419917041730066	0.469095555470378	0.139388853027924	0.470964506909376	0.238770248519632	0.9870500661779807	0.9997486989803018	0.9997018712702396	0.8150408940861746	0.6670351046309495	0.3676468281979124
SZRD1	5.18294905422183	5.1426579163651605	0.138816282767117	0.0157145124793727	0.0079311539915219	-0.111629682196646	0.1419505116357219	-0.0749020166606523	26.2801474137272	1.68964075428871	0.115686672664499	0.0751388755682063	-0.6297748203272441	0.576723042982829	-0.445573251252294	8.359018266662909e-11	0.0965951504694826	0.908476191334012	0.940355008894838	0.531179855420448	0.5681440786435671	0.6576353762616479	0.5725956135719429	0.9997486989803018	0.9997018712702396	0.9244237674006348	0.7433700662759652	0.7652856560176678
KCNH2	-0.41394260275272	-2.58269299207655	-0.0989914389560505	0.131739032837683	0.0545669479482364	0.839447357001969	2.19595791812515	2.31757218985743	-2.47345894777071	-0.258973986154649	0.1935591922670589	0.103198170137643	1.12246696769258	1.78633605673848	3.38839914569086	0.0232915280569427	0.7965895153413319	0.847155392332246	0.91816349051168	0.266127079782178	0.0800903138121505	0.0012435539187121	0.96825585848406	0.9997486989803018	0.9997018712702396	0.8643636587056516	0.2090230474525377	0.0040660697863747
CUL1	4.79996431501826	5.030306800937	-0.0968767959950811	-0.0250819187782498	0.130885186744235	-0.204718166011731	-0.272668404998958	-0.0875805352083395	18.8676748181649	-0.740548065809949	-0.127775662866135	0.800586155331386	-0.73734135587962	-0.757448738508427	-0.346396713147	1.6352908735366e-10	0.461871910533446	0.8997211368694009	0.426440995929739	0.46370102241132	0.457617582818186	0.7303391938307672	0.8734890090627561	0.9997486989803018	0.9997018712702396	0.9107493398220502	0.6555375787808103	0.8198595904579593
FAM114A2	3.04725439128429	3.19445971137837	-0.251696731277887	0.019456937250316	0.097364244012971	-0.436672074036503	-0.140588026073352	0.327977174584735	9.7786038893225	-1.6713012942973	0.0846327295790864	0.530313066721223	-1.34367774902199	-0.319683888710161	1.10458563572359	1.26309447197461e-06	0.1000379834334119	0.933251646449063	0.597817034331409	0.1839501019248829	0.752549800654542	0.274410946114384	0.5750673314557697	0.9997486989803018	0.9997018712702396	0.8412362022497488	0.8677304965855314	0.4099520171150808
CYFIP2	2.947513076063549	3.15042898836953	-0.0719502196406576	0.4946859659140779	-0.75123733889105	-0.529421541870827	0.0321802883365925	-1.10999133675343	8.46605283657571	-0.413376661100371	1.89509527603517	-3.53268196196232	-1.4300776944421203	0.0637528887661518	-2.857856171643101	2.1129234771216e-07	0.6807992106212211	0.067610087009983	0.0007857578611271	0.157715132025737	0.9496580701648448	0.0058956701800213	0.9439985598687978	0.9997486989803018	0.335727073072627	0.8223041198521811	0.9761889997039914	0.016262417771927
TAB2	3.75830682491166	3.98849253017012	-0.129403377516869	0.1029971305111619	-0.167025925162868	-0.0925929254537892	-0.219835399492446	0.470284829861977	11.411928226348698	-0.875951288736004	0.4413114669372879	-0.918590632323871	-0.289640739014047	-0.479019377429155	1.5870147881750198	6.47360354034459e-09	0.38460895541548	0.6610512913896479	0.361955342783236	0.773062177200139	0.634946430756138	0.118128692578875	0.8424840498565821	0.9997486989803018	0.9997018712702396	0.9713649043554884	0.7919713121424191	0.2108210986131895
GINM1	5.60450430574047	5.61669133290742	-0.0480548580091941	0.131355574847987	-0.117882066185749	0.0307179459234314	-0.0088741373302066	-0.071481643375034	36.4975050330754	-0.5659797975599	1.153401063132	-1.08476879544496	0.174599770478567	-0.0426420427420209	-0.452306140480636	1.0989732694808301e-15	0.573472509592694	0.279736722850551	0.2822256645020939	0.861968713171217	0.966525126796739	0.652727086840874	0.9127167915426524	0.9997486989803018	0.9997018712702396	0.9809984374450336	0.9844402848268804	0.761877046032118
EIF2AK2	5.35328273033954	5.343541943460389	-0.125912464018798	-0.0810164578049385	0.1429702461562219	0.0524454940121162	0.0741616695635776	0.194672463209252	20.8692732942808	-1.41802599539192	-0.528541508601485	1.26221422736454	0.274259828723717	0.257133437109562	1.06907901781221	1.36361981920177e-16	0.161467705954694	0.599011866436589	0.2118170162847089	0.7848179430211178	0.797952074739222	0.289193611897923	0.6629563826031453	0.9997486989803018	0.9997018712702396	0.9717598168306169	0.8935082974135076	0.4261199231975256
USP36	3.7383682220651697	4.07124525182418	-0.174193725803295	0.329966892042572	0.1031661232158069	0.248955430176026	-0.5712270802731889	-0.218964031315591	10.899118269297302	-1.09706585187101	1.31237241634528	0.535107637665074	0.731103222217395	-1.16142317447617	-0.64563886417293	1.9578342735762404e-09	0.277035818481349	0.195378679686388	0.5945206866837839	0.467475577151089	0.252493301444946	0.52106169493777	0.7771036221133487	0.9997486989803018	0.9997018712702396	0.9107493398220502	0.4545038997850598	0.6540553214137109
KMT2C	5.2367120320389	5.3835325370673095	-0.363099707967969	0.0224233567181297	-0.024411059191487	-0.34108903331733	0.4135542261240879	-0.172655071798121	14.6485492567221	-2.8919480804319604	0.105267802313509	-0.1551885542423789	-1.26316594916875	0.990150468632768	-0.6314546306378679	4.87670141640546e-13	0.0053702210251419	0.916503754970479	0.8772033994065219	0.211393442175382	0.3261058298488239	0.5300961630604639	0.2271252522265043	0.9997486989803018	0.9997018712702396	0.8561733738816442	0.5337204232109896	0.6612811914765535
MCOLN3	2.13578646540096	0.898756013520734	-0.1714603542075509	0.535048248508397	-0.211370745209964	-0.973300911098044	1.19045110029034	0.8661813448051541	1.6474736091385	-0.848656754608749	1.5106984187184298	-0.7895412516848859	-2.17961779086325	1.8777085837574	2.18030159703174	0.112140242154791	0.399495167242107	0.135983253504947	0.432912640185558	0.0331678137615548	0.0654326644682134	0.0330647614444695	0.8498964354619198	0.9997486989803018	0.9997018712702396	0.6789310467015434	0.1806062311544516	0.0730754613745818
CCDC85A	-1.48872844311293	-4.66225936955662	0.1534122684548419	-0.249858966415596	-0.0279904758600147	-1.06830309714466	4.677897096294309	4.33971687317209	-3.9036799081328	0.338066231345172	-0.317347887625669	-0.0452307301318758	-1.18135432732519	3.19883106067931	5.66217636906983	0.0007989061483551	0.736519989467212	0.75208452994899	0.9640764960291658	0.242027487361452	0.0026527934852835	5.10402201629004e-07	0.9570682237244564	0.9997486989803018	0.9997018712702396	0.8598577162147765	0.0209738989455803	8.795892729279075e-06
PUM2	5.11692473975985	5.37647799922553	-0.183229877926881	0.296389157870837	-0.315319796585941	-0.240472571857724	-0.272206471584733	-0.3228780860890639	20.861705910548803	-1.45567871121671	1.55265110200717	-1.96431289910118	-0.8994236886714929	-0.790670486750952	-1.28878158696906	6.96621023288752e-13	0.1506566842465019	0.135186897439221	0.0539929861770613	0.371908350610913	0.436598464268735	0.202621647243515	0.6465219804602044	0.9997486989803018	0.9692929942457412	0.8964463665728014	0.6371994038292252	0.3238223719027524
MRPL43	6.266281435700799	6.428400509411969	0.2221807636822639	-0.0424428964775115	-0.0073976441987538	0.2980094965543269	-0.4514560043268929	-0.0024602777451822	28.8801758504774	2.33679543341075	-0.266004894016168	-0.0590663744433392	1.4854940529756102	-1.62637868879322	-0.0136200436075793	9.61390860770458e-16	0.0228547528847924	0.7914049447614829	0.953092872704366	0.142490646544973	0.111557817415556	0.98918004197703	0.3594944450758931	0.9997486989803018	0.9997018712702396	0.816284679839921	0.2628375495624668	0.9931648455223048
ITIH4	0.0856144998820375	-1.75100898285079	0.255321294114771	0.0488730694170939	-0.41382273313143	-0.3077524869256899	2.3790730189037403	1.7678475773732	-2.97033731603047	1.12730127201195	0.1273770291998009	-1.4106221751269798	-0.6550936617450861	3.25915719234428	4.15223360911183	0.011236308369892	0.264429388496422	0.8991046738235781	0.1638578925880729	0.51489293661053	0.0026204382890891	0.0001181023810156	0.7659600027681156	0.9997486989803018	0.9997018712702396	0.9198684535412802	0.0207966247234157	0.0005065747692979
C4orf27	5.292641110459661	5.27712933197914	0.168411489635278	0.0696082671378053	-0.227938201642324	0.335588641142972	-0.4919127479495579	-0.073864395333989	17.2619057824667	1.35253977306181	0.326421315212926	-1.38776512406403	1.2555828720641398	-1.3183043986331	-0.300168260943936	8.35844828830632e-15	0.181291728458511	0.745310449708973	0.170265831729399	0.214004768407879	0.1930660324318039	0.765067016478545	0.6903659975400697	0.9997486989803018	0.9997018712702396	0.8566737727318078	0.3824782792384792	0.8444900646910328
ZFR	5.393670058964469	5.01085464107854	-0.111081673893541	0.135587906442366	-0.0854727902309924	0.11404292322274	0.581479548125184	0.327937526488998	21.3256083143121	-1.07683549155402	0.8058403313777299	-0.643014527734541	0.525541694658781	1.92366335203824	1.64760431711997	8.25315979635527e-14	0.285896816650721	0.424919468509461	0.5226203978715921	0.60108514493327	0.0623622267583008	0.104951330539642	0.7806758379106321	0.9997486989803018	0.9997018712702396	0.9391942663850652	0.1746832826365369	0.1914657595135887
ZNF280C	1.49834659474806	1.40696772913851	-0.386788103448685	0.28552841528426	-0.1304365896666049	-0.0738825806237216	0.1830729827071119	0.1433868601248999	3.35636169275702	-1.96294324219758	1.00526526892953	-0.5703747304585419	-0.177622419283288	0.317935740945172	0.358366399693191	0.0085197347040481	0.0544436558754518	0.325802748413113	0.570546720452198	0.859601350721897	0.755219679444889	0.7215171628772409	0.4801315835755934	0.9997486989803018	0.9997018712702396	0.9809984374450336	0.8696475857004943	0.8132463047059809
NPFFR2	-1.32719465880766	-3.4344444317132403	0.057264923994253	-1.07484537982745	0.342367618596797	-0.7761139392809799	3.63450615670526	3.80976177478944	-2.63893306217383	0.128834898586501	-1.33401501529543	0.578962689819323	-0.885089470798019	2.4550614068648504	4.938850241049519	0.0156007462377452	0.8979387941417	0.187084807037029	0.564920117411542	0.3796907904861479	0.0171703793186511	6.288963652131681e-06	0.9866237338527668	0.9997486989803018	0.9997018712702396	0.8969310157914862	0.0699103581126564	4.452679845148084e-05
PHF21B	-0.7542892285424491	-3.3261862632948	-0.167848996386745	-0.2410733973105039	0.6110135590817181	0.0261605069381884	3.124584096911549	3.15822263137242	-3.70614536284175	-0.472626669647844	-0.400790591679277	1.33754965720109	0.0367966490627136	2.7722179868967904	5.061135762793111	0.0027686745414891	0.638302257714447	0.690193106138694	0.186348752136456	0.9707671403600192	0.0100634333329381	6.05267397889209e-06	0.9312267204125964	0.9997486989803018	0.9997018712702396	0.9971297387291584	0.0476558911929725	4.324873120207672e-05
TRAF1	0.7733654769161209	-1.17731859541506	0.272328981050398	0.163292547442683	0.224990081245417	-0.351882282314404	2.50355991043978	1.24684350407237	-2.18565614883309	1.00948824057392	0.43049631498516	0.6911805649871209	-0.6262512723558821	3.50020789378368	2.4899368493042497	0.0521750838890605	0.316822564834974	0.6755570398361999	0.492055883239462	0.533465514751706	0.0054571456876936	0.0160537967094823	0.8013295447049701	0.9997486989803018	0.9997018712702396	0.92570526455381	0.0320389237570257	0.0390408047287398
RC3H2	3.8325431588923697	4.21905265816626	-0.216287257356016	0.503902688420559	-0.105298167650562	0.366892912216583	-0.8679880682192309	-0.137083488725112	13.4608130996794	-1.13283393665902	2.32258651506598	-0.45595503050067	0.929514452874673	-2.00429358462946	-0.377207096275632	4.6263356177988795e-20	0.2616459243429439	0.0234986523174895	0.65001539389018	0.356227531931662	0.0494116700182252	0.707307798959504	0.7647618983436338	0.9997486989803018	0.9997018712702396	0.8932199166387992	0.1478888811296015	0.8027862994153842
IL17RB	0.1664371734120669	-1.6074217919275502	0.666480136130731	-0.375316717793534	0.3121553424751589	-0.046318839504284	2.57760650500992	2.54526308894358	-2.08185084215367	2.65844565442261	-0.95079573060222	1.06608055000446	-0.085339480204872	2.749239846432	4.93109944703493	0.0495631444588855	0.0101311151533542	0.345420127923786	0.29082026674346	0.932273723994084	0.008213259509307	6.683262223402391e-06	0.275720292909995	0.9997486989803018	0.9997018712702396	0.9907029114401664	0.0415486513722274	4.667137355208554e-05
TRAF3IP2	4.3570832177683405	4.7210103899146905	0.0185928758628015	0.016939332850362	0.278220476956503	-0.1232537689815609	-0.5073530635834171	-0.0289540880895519	14.453478577292302	0.1589706077484219	0.0850535349847405	1.87262513878317	-0.474121169008795	-1.35610833100854	-0.11584784721594	1.12880194207816e-08	0.8742740665903969	0.932493142383382	0.0662902513320151	0.6371366512401011	0.180395749138945	0.908168750496872	0.982052661705104	0.9997486989803018	0.9781076998351858	0.945189434371651	0.3657529928310045	0.9427412443137216
GYG2	0.691597285246899	0.206909614014986	-0.912050352505631	0.0778243040562341	-0.3494391402300629	-0.75437815974713	0.918299591168571	1.02551376243756	0.29943746545029	-2.82631252987872	0.160007416549618	-0.8774183043843159	-1.15210798641176	0.9983206870842308	1.71635790809926	0.7692612602187819	0.0064067026339083	0.873850765952027	0.3837420037726379	0.2537000360195069	0.328622292143328	0.0919982636787638	0.2382428531856202	0.9997486989803018	0.9997018712702396	0.8626266237440786	0.5362878095184905	0.1719096437324704
DCBLD2	3.58131093203448	3.9717833246641	-0.0536527838016755	0.213745955251994	-0.199607587746343	0.1277924684208369	-0.5195982584659501	0.309923076158197	8.607955137084039	-0.279963425814823	0.707493472218587	-0.8586894626512009	0.310464597738359	-0.8522311227567659	0.8109716414707479	2.77041812960485e-08	0.780472051399006	0.48227947238032	0.393881147696535	0.757253549507373	0.398810419225415	0.420691353626701	0.9659349389453732	0.9997486989803018	0.9997018712702396	0.9694159329556544	0.6034616172956988	0.5608860841577159
SERPINB3	10.912575590824805	11.739655878136	-0.0980911707501673	0.583686130199941	-0.529081887267749	-1.80573263361977	0.0030250765388496	-3.32999851527276	12.5366156540709	-0.28245619387246	0.922089894530582	-1.08844500938513	-2.42504491905523	0.0029194153250481	-4.51067460756329	1.4596952463282701e-09	0.7786403014271299	0.360075202349539	0.2809144877762479	0.0184101056871462	0.997681013092213	3.26462422742671e-05	0.9657926032749804	0.9997486989803018	0.9997018712702396	0.6162420056898003	0.9990538851042456	0.000169809125032
SOAT1	3.1419786380956	2.98808028188175	-0.142798333366738	0.3237490096905999	-0.0882314665860058	0.1641234910694479	0.338781095489737	0.4780294655903739	7.04293090894393	-0.8641281538111091	1.20973832665191	-0.445491658531276	0.466810146853192	0.6221499447183211	1.34802893228073	5.680082249303929e-07	0.390995842289368	0.231226266985698	0.6575539919109731	0.642280100444209	0.5369578381808959	0.182899907024195	0.8457295147414495	0.9997486989803018	0.9997018712702396	0.9456608369455785	0.7196222591805452	0.2986267486616958
PKP2	4.69000346825185	4.89056642169153	0.0311063170324825	0.307675228724341	-0.061062573532366	0.171468621634859	-0.497859944451076	0.101130147103106	21.1979273156757	0.223603460786958	1.91066542805618	-0.352228918886611	0.5946947147088271	-1.57537367948391	0.393674028139407	4.2164668427070895e-30	0.8238010147200079	0.0606744543202026	0.7258610764733019	0.5542117343896	0.120259601125488	0.6951723467166689	0.9731227340215826	0.9997486989803018	0.9997018712702396	0.932102056791014	0.2766155800003534	0.794330138614057
F7	-0.496134430330358	-2.2206774705304704	0.175213121681813	-0.7525262592417931	0.2576888998050909	-0.292365599062081	2.22636296488627	1.87567795122483	-2.11642671259027	0.489123769541853	-1.10962411609958	0.4993745026515011	-0.401184955251046	1.93212981845745	2.92721000479253	0.0471877704248137	0.626640438529573	0.271461297018726	0.619424595871407	0.6897263468990451	0.0581172432367401	0.0047769914438969	0.9288100655495606	0.9997486989803018	0.9997018712702396	0.9570718309519528	0.1660777357869027	0.0135132631261488
GDI2	6.97253259814589	7.48434784614264	-0.103018151883884	-0.387485410785111	0.341931005925734	-0.564671046831589	-0.213204005498818	-0.410500921642912	34.906324724109105	-0.9946652016382372	-2.39198917922907	2.5313743993688704	-2.57737366994652	-0.76906674896879	-2.13688038029703	5.59540111672128e-18	0.323874139848807	0.0241304976113675	0.0139195401077089	0.0123476007320377	0.447794948286771	0.0368276389996443	0.8050135334055115	0.9997486989803018	0.7916779442968798	0.5546825807195545	0.6466533737786292	0.0803149427183909
PRDM1	1.5291337859742	0.8611502410436691	-0.24356750326585	0.0907969382469394	0.86634965658385	-0.715458054510355	2.18764208036377	1.3564707501037	0.7362241292850609	-0.746036303257479	0.176306864313218	2.38918266236089	-0.982792751374414	1.50896997159135	1.71610502896997	0.468594447220655	0.4586483880094939	0.8606400080409581	0.020128723010268	0.329683577389134	0.137136844638165	0.0912852016968933	0.8726019458944136	0.9997486989803018	0.860030499883614	0.887976121095931	0.3026629591308789	0.1708347187839461
ATG5	4.70446621867634	5.04924736546991	-0.0908817067260488	-0.0462499384909605	0.0976454965668979	-0.183832044221883	-0.0690178176913792	-0.391505425490366	19.900099226230896	-0.875339299033615	-0.2731540193065679	0.750951601843823	-0.8277773231970079	-0.2146968654208869	-1.73855612027675	2.0040091076535198e-14	0.384925117033544	0.7857562890389559	0.455584621086729	0.41099297467043	0.8309945372576751	0.0874508446283154	0.8424840498565821	0.9997486989803018	0.9997018712702396	0.9023226633494256	0.9137338637370944	0.1650334741778944
TMCC3	0.931776645537374	1.73478592041986	-0.599251555992659	-1.79272741065481	1.09039583372397	0.28344075921406	0.3230447997022719	1.51933315620637	1.82031076567871	-1.71879998891272	-3.40770039252459	2.80648511220423	0.369567610941696	0.261202266116312	2.11123749890131	0.0828091037274163	0.0908738239847796	0.001160072965269	0.0067599679154987	0.7129704428176971	0.795169064516962	0.0391813820810537	0.5581527308465589	0.6082456872358245	0.6678418208719693	0.9615892025273016	0.8915583456613223	0.084643826948847
PITHD1	5.09911355950975	5.59740023491397	-0.128424909856752	0.150488748996786	0.307656016689929	0.0382447980474098	-0.7720447024227322	-0.279772411244995	25.2916786529849	-1.04991065182317	0.932618336262657	2.04755229843288	0.149157854709132	-2.5469851100222503	-1.19145549437604	1.02050106843336e-11	0.297908022164719	0.381160322155906	0.0448466632596919	0.881923710695223	0.0255520286783977	0.238373994879676	0.7894471057334427	0.9997486989803018	0.94918287526244	0.9821774991816156	0.0920594170385362	0.3672380584106132
MTA3	4.15275511191882	4.48502354595392	-0.236433591425349	-0.199852907476584	-0.0276736518719989	-0.6216333981505879	0.233194405691098	-0.718978355832828	15.4569984311726	-1.35016112129011	-0.995313652798385	-0.127411594790354	-1.68366747262061	0.5926871672936329	-2.00606653561394	6.089223838714521e-23	0.181872709690808	0.323452504583586	0.8990269860111829	0.0972749655731474	0.5555461859455239	0.049217003896878	0.6908431144069144	0.9997486989803018	0.9997018712702396	0.7833125701474222	0.7336732851287797	0.102487288003286
USP13	2.02472278825849	1.98024593498314	-0.307914744279848	0.189754744011488	0.143968891255354	-0.2882495969952849	0.0924274762040119	-0.0237871002639872	5.4602729720386	-1.69069186662522	0.742554464900166	0.6724153293925561	-0.744311604081816	0.185356124816363	-0.0645395958083443	0.0002491568584836	0.0961424329293727	0.4706190139074129	0.5038262638363821	0.459557259370727	0.855969369257195	0.9487742712250992	0.5715042520753398	0.9997486989803018	0.9997018712702396	0.9107493398220502	0.9271340842655406	0.9691690604013892
ATP11B	3.89803965159855	4.0901327540585095	-0.315809786177286	0.113393590669855	-0.247420850040159	-0.474760485495401	0.206945757111291	0.151835441304143	12.4221217706498	-2.448876451541	0.53091777277855	-1.53347509054298	-1.69031062984191	0.5033541872789009	0.5576200963415621	2.2002008036379598e-11	0.0173072968697968	0.597471287589711	0.130377821426019	0.0960514584086431	0.6168947755004051	0.57922946209302	0.3270161235439263	0.9997486989803018	0.9997018712702396	0.7819352762078382	0.7794392890691901	0.7023077557409779
LAMC2	4.6868673738835005	4.744049821337231	-0.504972951285342	0.0465907782443327	0.393563688267156	0.7661003342537859	0.3010361570755119	0.84422159304993	5.736254096232869	-1.80779833719952	0.10363766980236	1.16987261500327	1.31429547147618	0.299563105185158	1.5109277909176	6.790392533175621e-06	0.075745336701881	0.9177923214031992	0.2467393443391189	0.193686847766245	0.7655932118946841	0.135975753603824	0.534300170279872	0.9997486989803018	0.9997018712702396	0.8455020527177034	0.8758492981358934	0.236130422814338
CDK14	2.38851128214926	2.76285446800653	-0.1982337197217099	0.183918439503053	-0.3752603532964361	-0.650555255029561	-0.5027859832931451	-0.514754754931558	6.07389735311113	-1.232937374809	0.679222440900213	-1.90453954605958	-1.85359559574608	-0.947177157952952	-1.4457946009545202	5.33476770279549e-06	0.2225653558407289	0.4995253272061811	0.0617442621186823	0.068700090046598	0.347476936629078	0.15330221761366	0.7328764218121268	0.9997486989803018	0.9781076998351858	0.7447341098663904	0.5555809642024117	0.2592725767799972
SEC61A1	5.104332988321019	4.97184074997829	0.1276491712926589	-0.0329422028393548	0.121270323404174	-0.0476078253875321	0.640513458872591	0.523077741313608	12.915982694917	0.9649588850762	-0.14868414077489	0.7361296990326659	-0.1667523098260319	1.45292889553118	1.8320408439377	3.6132296561202097e-12	0.3385133263153581	0.8822860023196121	0.464556561662908	0.8681174737268309	0.151516768109069	0.0718253463862155	0.8152586962813063	0.9997486989803018	0.9997018712702396	0.9809984374450336	0.3243512328355285	0.1400582735453041
PPP1R12A	5.87034455232525	5.99799629363894	-0.102317662133881	0.0980433763137728	0.0771479878364817	-0.0778571378385571	-0.167661157017156	-0.342905602324482	21.7699931156471	-0.990363603732366	0.546305142977469	0.577173952650674	-0.3484755405229029	-0.518906676002194	-1.63452468530975	7.608611137905602e-16	0.326061299092082	0.586856717460806	0.5659875514634051	0.7286815857135179	0.605872192130818	0.107295533733749	0.8071581429861855	0.9997486989803018	0.9997018712702396	0.965332766482746	0.7720823065585736	0.1948372172403069
RASGRF1	-0.388519439639593	-2.60917701455612	-0.373849240824917	-0.7664912348808991	-0.184179011366288	0.1182424011774439	4.24252831765719	3.23136970696473	-2.75385213317079	-1.09386657229265	-1.36611422851553	-0.430985133101694	0.179844253267018	3.71425516131734	5.09326794119905	0.0116919230665316	0.278496052450006	0.1768386877132099	0.668088098820993	0.8578767538889399	0.0005166433581191	3.8116911364477097e-06	0.777435563969535	0.9997486989803018	0.9997018712702396	0.9809984374450336	0.0108381215887608	3.065753577897398e-05
CAMK2B	2.13482311932844	1.5121085458857	0.0987479417906759	-0.0311272650255836	-1.37907422849597	-1.94589308387112	2.33466212991407	-1.10143878003504	2.84315523798522	0.31181326641264	-0.0875111322234119	-3.35724149316348	-2.85163381834332	3.34766807110226	-1.6260439773407298	0.0060414008793278	0.756228618965628	0.930547272417916	0.0013492259350485	0.0059010398886895	0.0013892416113198	0.1090130191867119	0.9607537707044372	0.9997486989803018	0.4063475445204551	0.4762785136613622	0.0149430726724927	0.1974134218227664
CROCC	2.1485088174735303	2.82875552452761	-0.143329749408956	0.0183665584581556	-0.3033987644279519	0.4222192852853039	-0.3844117447031479	-0.0260933356097444	3.98724359541586	-0.535183835243266	0.0441689040831006	-0.9804549466373892	0.738303257885597	-0.4156399042207589	-0.0437772399322917	0.0005720082748379	0.59451426634512	0.9649146910014108	0.330769234439807	0.463134408764753	0.679613037012939	0.9652320408032292	0.921006995948108	0.9997486989803018	0.9997018712702396	0.9107493398220502	0.821680463687553	0.9786650463620868
POLR3E	4.0721075436944805	4.18725669208267	0.1972649593549889	0.2013949439526489	0.0287279143564936	0.126635501311804	-0.260706465821106	-0.7220685507765241	18.0772672534567	1.39850124052001	1.24573755123677	0.1653762356995619	0.4376183063705999	-0.8223916898638859	-2.46697236662866	2.1061837704179998e-26	0.16694486055625	0.217547878263936	0.8691859164551491	0.6631837290295101	0.414005710062919	0.0164025178333869	0.6696161893039555	0.9997486989803018	0.9997018712702396	0.9513106203504808	0.6167371243686689	0.0397779582253895
ATP2B4	4.60067278073295	5.15619223675314	-0.173384526232578	0.0001144416793157	0.100905020192848	0.203558420432163	-0.642018594516177	0.3272933311945319	14.1376335255724	-1.31682576452664	0.0005205204134731	0.619941844270445	0.7157469734971659	-1.4602198412149598	1.20648695312304	1.6615036748092899e-12	0.193002913389177	0.999586358811115	0.53766335784332	0.476876837926987	0.149746460202095	0.232335307598055	0.7027319990810104	0.9997486989803018	0.9997018712702396	0.9123014603572972	0.3219568639333597	0.3599624065620424
ZC3H11A	5.518780968893481	5.373042695329009	-0.1504051043422559	0.0229153754919602	-0.276723486561824	-0.1195624616301569	0.242655814935876	0.1542627854222559	13.6933424385884	-1.3562577859921798	0.1168697069157419	-1.94209322609086	-0.49269843978375	0.6520910338028111	0.656428873031707	1.0364250284066199e-09	0.180421342087265	0.9073580755779208	0.0571052899247661	0.62407578543709	0.516768266735706	0.514024072470464	0.6895122907835227	0.9997486989803018	0.9779712866234808	0.943877481387271	0.7043397542879694	0.6482115396483336
RIOK2	4.00544767770591	4.305024897763319	-0.1595339734872539	-0.28017766662014	-0.0611312626352173	-0.403860795499056	-0.0499491028377991	-0.492656148442062	12.0719890370719	-0.9647073480657592	-1.0895707778955102	-0.290358999271736	-1.13004441635327	-0.10548849547608	-1.4581919820084	3.7836072475621294e-11	0.338520874024509	0.282400141736848	0.772516822021346	0.2628109169735019	0.916519272007385	0.14998679337987	0.8152586962813063	0.9997486989803018	0.9997018712702396	0.8631290632870342	0.9586986021550272	0.2548801547241038
YIPF1	3.7389386551705	3.74729974758337	0.0940890506822585	0.0854413135334386	0.1863142536237509	0.0508573988483917	0.0140853780173473	0.2048342171360619	12.5526315835638	0.6852961118299531	0.407754143114068	1.1166864659911202	0.1761340628021939	0.0348666522641392	0.751038757735121	2.15063579294952e-09	0.495808977983839	0.686133523559166	0.268478771809962	0.860762767770008	0.972456747378584	0.455788241656089	0.8881123171688615	0.9997486989803018	0.9997018712702396	0.9809984374450336	0.9869339434378688	0.5943692786872776
NDC1	3.0600056782338303	3.5637990276845497	0.3592271092208499	0.48559913005606	0.116795891945233	0.285035426176804	-1.72264076171918	0.3827051043116379	11.913359336851402	2.13443371299889	2.33434037846252	0.592808814381408	0.798770062791082	-4.119956238943081	1.22090133218024	1.58504937312275e-06	0.03687494790096	0.0689773260610313	0.555465328619985	0.427670923446892	0.0061028492284011	0.227444269505977	0.4163829836564057	0.9997486989803018	0.9997018712702396	0.9044006700555882	0.0343004701867939	0.3545624144733532
DGKG	-1.63295366628142	-5.913492270682569	0.673139778978505	-0.0651731355159836	0.239043482948695	-0.879877754816933	5.44740816580522	4.88633879911075	-4.61448313606318	1.3842803990537598	-0.074045247800115	0.354278691039127	-0.922863608401518	3.51447127986698	6.15415671250589	0.0001870670472808	0.1715530573661779	0.9412328343858828	0.7244272718830308	0.359713373010445	0.0011445651985687	8.35503947878497e-08	0.6759407786629308	0.9997486989803018	0.9997018712702396	0.8946257041276642	0.0139255126460925	5.065609272569413e-06
FLYWCH1	3.45598731474572	4.61747509336756	-0.43532458246878	0.2774859697138319	0.0872560403809641	-0.574715555712198	-1.2368697104069	-0.111595893919443	11.8335992234485	-2.5251306586235	1.03661707317707	0.421194325542275	-1.5303781740208402	-2.34548032782035	-0.320395345883628	4.4938918751471095e-11	0.0142102475950461	0.305372894839257	0.675079225250564	0.131012322745011	0.0242904058896903	0.749846355848942	0.3048214586576692	0.9997486989803018	0.9997018712702396	0.8079299634331839	0.0886782766850493	0.8330315358102551
UNKL	2.8032152347679298	3.0574872594963103	-0.1209792685796469	0.148595120094319	0.023063983482935	-0.3326133011514939	-0.277113145289994	-0.706934721609907	9.74258048928451	-0.814798252814644	0.6724584728210041	0.128117131559753	-1.02177225085835	-0.652301126170269	-2.20270729366611	1.13335171935956e-08	0.418391489822474	0.5063646464141011	0.898472926560636	0.3108613879428359	0.519392553890408	0.0314487902372047	0.856117196241567	0.9997486989803018	0.9997018712702396	0.8821081618285732	0.7062416385172164	0.0699916947386114
TBXAS1	0.0234865075847999	-1.85834244396858	-0.0030964938356626	0.306772572998039	-0.0844223499443114	-0.8966470113023691	3.187944250506109	2.7376125844978	-1.9873991658081296	-0.0094826086875704	0.589775216700959	-0.222138906848768	-1.28221015821226	2.7041026584008803	4.09934859239156	0.0591780517463419	0.992466113204814	0.557491471444014	0.82497331883992	0.204606964497211	0.0097123867424059	0.0001325578494789	0.998539804035006	0.9997486989803018	0.9997018712702396	0.8509438634711184	0.0465731857166767	0.0005597481114748
PARP12	2.50345350477739	1.87457206050564	-0.0497517519896477	-0.223125749402108	0.410796155860301	0.127036943583582	1.2529273534373402	1.22408151877045	3.5543732662333705	-0.237016050018383	-0.6830385532007371	1.66196364732365	0.281744333920327	1.8257707832671	2.88731205781043	0.001924507986941	0.8134580551319591	0.497309637637265	0.1016951173264419	0.7790804648877859	0.0751566442230255	0.0054892203850703	0.9708150353422196	0.9997486989803018	0.9997018712702396	0.9716824052002568	0.1998333703423497	0.0152822231358819
ALDH18A1	3.63997073195485	4.367253928266741	0.0102250809419395	0.0809896628467123	-0.0267355110672327	-0.19300140094206	-1.01115904350373	-0.435255063408425	20.029279694810104	0.0777294887441076	0.541229609110265	-0.167830278885036	-0.6950394979407281	-3.38636876816152	-1.68588387787671	9.12611828856136e-29	0.938293547870553	0.59028885185806	0.867263055322866	0.489627293162711	0.0012340699022439	0.0968449889829915	0.9898597465737596	0.9997486989803018	0.9997018712702396	0.9123014603572972	0.0143660070884504	0.1792227251257765
TARBP1	3.38980903140445	3.21275801521192	-0.192182534849918	0.6598032822030611	-0.0561370987770384	0.315872255726112	-0.0089576287546926	0.286949481884281	7.033711177600559	-0.7404424820751708	2.05961162229966	-0.180210556381809	0.5872477643366899	-0.0143165245192602	0.582537130227958	0.0003268812851285	0.4618968800547759	0.123863648288667	0.8575750175078979	0.5592931590962951	0.989178758919772	0.5627131425819051	0.8734890090627561	0.9997486989803018	0.9997018712702396	0.932931266808548	0.9950723859669588	0.6887035164909836
GATB	3.17861060717268	3.1615335461475302	0.2329771233690369	-0.0851087721352543	0.199698646889521	0.517549337542236	-0.54973164581555	0.316645746599474	10.4521180862971	1.50100543954508	-0.390523935376699	1.05949963250556	1.57798677242935	-1.29996313640377	1.04991986510542	1.62682986312369e-05	0.138712568779223	0.706498658636193	0.293505028937742	0.119774084640374	0.2273734009756989	0.2985217085364849	0.6317338457413068	0.9997486989803018	0.9997018712702396	0.7964988062609163	0.4251017612812318	0.4366345220484598
MXD1	3.40324339377047	3.9397257222564	-0.5906274245031979	-0.0464126826339269	-0.0669124490413182	-0.700874407068366	1.01755727388917	0.2440835768578349	4.73752074992667	-2.7443778078873504	-0.137166065263964	-0.27412981728364	-1.44548068397558	1.1511063118308	0.4454532234015421	0.0001359889504042	0.0080807979105972	0.89136675116487	0.784969346252961	0.153659852128427	0.254110057461524	0.657544595816328	0.2527964457559595	0.9997486989803018	0.9997018712702396	0.820927295131538	0.4561474888977506	0.7652225490834154
CDK17	2.88565353984156	3.36798629004559	-0.274384057360611	0.239423661921016	-0.238382365541284	-0.113800629587663	-0.5168446448170729	-0.438508536360875	9.28040239230648	-1.48162008887142	0.9289461128354108	-1.08027115190085	-0.2905718383018389	-1.02437660309146	-1.16390894052347	1.80271099091813e-06	0.143660509346683	0.3708168518888309	0.284214130155055	0.772362007151779	0.3249484954777349	0.249450966091636	0.6369351601686759	0.9997486989803018	0.9997018712702396	0.9713649043554884	0.5324506301418063	0.380122674582902
DNAJC25	3.00520199985847	3.39448718638547	-0.0720865299576877	0.206473002963678	0.0827484680141563	0.0421114608100773	-0.523907831956091	-0.0928409136183866	8.512926796450289	-0.420936891082498	0.782638131172914	0.405999625664279	0.115377602567924	-0.974171835679813	-0.257921226405829	6.204360580209902e-08	0.675306998248293	0.4376534356734911	0.6861595046872951	0.908519006904272	0.336644587659593	0.797397102079975	0.942801542882232	0.9997486989803018	0.9997018712702396	0.9872705246832678	0.5447516451046338	0.8679129570650562
SLC2A3	1.01231784800111	-0.0347066765336889	0.260340038941868	-0.6402106882834979	1.01125935720161	0.213496508583823	1.7366000979522902	0.4155480505070589	-0.0388742153472275	0.847712714369721	-1.2596455094683798	2.70070025521059	0.3457309290615579	1.62208562371878	0.6315066544406259	0.969363334285516	0.400106692154451	0.212526224370996	0.0090450962968001	0.7307623478957991	0.1108193600041499	0.5300825873947629	0.8501917820352233	0.9997486989803018	0.6979210785755523	0.9654259077536448	0.2618343438716718	0.6612811914765535
PSD	0.0239066061112496	-0.197124650054942	-0.32012335608554	-0.313858526915344	-0.0297251881944478	-0.535421637922434	0.6417825018443679	1.80203760128145	-0.241415397121063	-1.0555051656405	-0.644500784591361	-0.0815541682746448	-0.8350674597013241	0.627637547235687	3.09257481676371	0.8126791421864009	0.295678714122183	0.521664040321107	0.9352891115377748	0.406953181399857	0.533899654481587	0.0031112968938579	0.7884503038846142	0.9997486989803018	0.9997018712702396	0.9019948599167704	0.717681931568734	0.009240805636899
[truncated: 20,185 more rows]
