# Supplementary material for: An integrated cell atlas of the lung in health and disease
Source: Nat Med. 2023 Jun 8;29(6):1563–77. doi: 10.1038/s41591-023-02327-2 (PMC10287567; doi:10.1038/s41591-023-02327-2)
Supplement: Supplementary file 4 — Results of modeling the effects of demographic variables on cell type-specific gene expression. [file 41591_2023_2327_MOESM4_ESM.zip › SuppT_X_covariate_modeling_gene_results/AT1.csv]

	AveExpr	Coef.(Intercept)	Coef.age	Coef.smoking_status_num	Coef.BMI	t.(Intercept)	t.age	t.smoking_status_num	t.BMI	P.value.(Intercept)	P.value.age	P.value.smoking_status_num	P.value.BMI	adj_P.value.age	adj_P.value.smoking_status_num	adj_P.value.BMI
TSPAN6	4.49724389669191	4.691918578252309	-0.0631006468070732	-0.306879851201818	0.0775335585436586	9.08746919481791	-0.117721736585944	-0.923039941627842	0.199159388197018	9.967712369456051e-07	0.90823563332567	0.374173512844957	0.84547273381991	0.9978740890443836	0.8607224678093269	0.9998842538493368
DPM1	5.26338940594196	5.65665530352727	0.0910203422161218	0.0827189108656604	0.2473617361374019	5.62102309380275	0.218457897832463	0.280431586447028	0.761614053917833	0.0631446817380647	0.8310723927819971	0.7843087214073029	0.4623066190271599	0.997531576180432	0.9633968644488125	0.9998842538493368
SCYL3	3.93012654170592	2.9127663983443703	0.468592946230854	0.195764197232779	0.472988990258779	3.5432010410830297	0.6978805587355861	0.468718813899162	1.05347527075923	0.0316386965531033	0.4996319253323479	0.648030003309658	0.31469520191337	0.997531576180432	0.9367767908574934	0.9998842538493368
FGR	3.08278673936096	2.4989515010064904	0.513063126896543	-0.3914656348010129	0.347675098046196	2.63247645342231	0.513169232998588	-0.631672520413499	0.500189004956192	0.0218754593718361	0.6171488191828111	0.53944819623179	0.62598831041243	0.997531576180432	0.9076010153577097	0.9998842538493368
CFH	3.08333033371304	3.72271343089298	-0.209032650915238	-0.731263212279511	-1.652362109676	2.48251840816783	-0.206158207933725	-1.08593616995144	-2.30101169495616	0.1178571188596849	0.840426831510413	0.300312211230273	0.0418692804938941	0.997531576180432	0.8305810792265492	0.9998842538493368
FUCA2	5.739282059399719	6.12618964626695	-0.234607011943265	-0.433924847927359	-0.103134684139849	8.6862672634295	-0.3574896639351179	-0.966606444318248	-0.2049257055474289	1.88282513011971e-05	0.727475877411835	0.3528262526077179	0.841365587894536	0.997531576180432	0.8539210682918192	0.9998842538493368
GCLC	3.85969073818981	2.78350927360937	0.227382318476519	0.8342975044274041	1.26858983434416	2.59933282252356	0.252939614424226	1.4651954996396002	2.07345424093559	0.0612602156292008	0.804935726621837	0.169401671437754	0.0623995743008623	0.997531576180432	0.753311445963432	0.9998842538493368
NFYA	3.51431487155187	4.37977849134191	-0.62396313787627	-0.4479114703320729	-0.0439849145203807	6.510736261817731	-1.046963754833	-1.11953478433871	-0.10304315577749	0.0011078672890433	0.31737113840847	0.2853714287141961	0.919779081719891	0.997531576180432	0.8251721271676039	0.9998842538493368
STPG1	3.86430566066246	3.3491340246002697	-0.0802884252115112	0.234264519725108	0.701627424952676	7.0865265861487	-0.1593933620163649	0.766936337605157	1.97110556444147	1.2712626851877302e-05	0.87601030981664	0.457943197555961	0.0722180955858383	0.997531576180432	0.887734080484232	0.9998842538493368
NIPAL3	5.212728346765821	5.644793645955139	-0.6793428192856701	-0.0807467329182152	0.2652795854864769	11.493512199112802	-1.35082326832945	-0.250692822516091	0.691797903188027	7.807306143705862e-08	0.201673946532816	0.806292517724481	0.502230291948927	0.9930863096034576	0.9675934140810908	0.9998842538493368
LAS1L	4.35771564831924	3.00223435781326	1.30066094288665	0.259729366017426	0.3097680678363039	4.00040539235031	1.68478364602083	0.547355585270918	0.560630518755628	0.0017604116512156	0.11783774264746	0.5941683658854741	0.585365122272231	0.9855944749001998	0.9200880954337024	0.9998842538493368
ENPP4	5.70850057959658	5.21018895357766	0.942272337790456	-0.158360029958009	-0.182376475658809	8.9914259793103	1.72838428787658	-0.445220188710265	-0.450984062553915	6.82534061934249e-06	0.1118460781815809	0.664094865527876	0.660756241606546	0.9855944749001998	0.9385342546660592	0.9998842538493368
ANKIB1	5.395475243823	5.04777077525359	0.3743373018494639	0.0339253003123509	0.106824864544428	10.6944403798062	0.7993028485173079	0.112327942992237	0.307375370081018	4.82043874281843e-07	0.440977015937091	0.91246262633758	0.764290247283788	0.997531576180432	0.9871599922973096	0.9998842538493368
CYP51A1	6.15894495924178	4.7593676234557405	0.8321051393222271	-0.154303682716156	-0.0555812745446559	2.37834361913954	0.8726662803800529	-0.239854811050856	-0.0790201146343059	0.1840759291923339	0.401480936983546	0.8147940426643572	0.938435154706688	0.997531576180432	0.9689223579021168	0.9998842538493368
KRIT1	5.7159841013025	5.83196797003374	-0.7565105365220369	-0.0784300033281724	0.49063401689037	14.171988916539302	-2.21366057016976	-0.3287267357926369	1.8660443657604295	6.60336601928365e-05	0.0488443933246938	0.748143089586218	0.0888782709414667	0.9764542799129504	0.955083659159335	0.9998842538493368
RAD52	3.1445682619336	1.1589855979839498	0.623518781574212	2.1390261747406103	0.479141717634396	1.02291498871582	0.5420038767979011	2.92177213784013	0.5504122630889631	0.326527736418205	0.597736593876264	0.012798118740216	0.592135284334158	0.997531576180432	0.5540139650013514	0.9998842538493368
BAD	6.88459971635821	6.81918889386973	0.550342383996462	0.0548634077421019	-0.456426900536216	11.2220176484944	0.938630925488344	0.14058195027939	-0.971556666164112	1.01678126814885e-07	0.3664294028278479	0.8905324347010342	0.350447997000953	0.997531576180432	0.981356345038168	0.9998842538493368
LAP3	5.55334849821546	6.536895154786889	-0.447157466895793	-0.0246939879049104	-0.8684916687884592	10.0468014824618	-0.7750095491950029	-0.0615775071986751	-1.90982801841935	2.22296705535559e-05	0.454667037460598	0.9519225242104572	0.0824973242912775	0.997531576180432	0.9948606641800136	0.9998842538493368
CD99	7.88638945757932	7.785106743645	0.547272937427181	-0.040406135772316	-0.34711796062592	14.3534019862689	1.06742214130162	-0.1146325368656019	-0.810285413920967	6.425723555524409e-09	0.306785371801922	0.910632120621766	0.43355166517995	0.997531576180432	0.9871599922973096	0.9998842538493368
MAD1L1	4.0896405295754805	4.11476843390196	0.216279383385086	0.354108004266497	-0.720965993403631	7.43439651415925	0.38054168820392	0.980481697226746	-1.690528212324	7.899541592726089e-06	0.71019398443818	0.346203096638258	0.116713234679434	0.997531576180432	0.8497518055483618	0.9998842538493368
LASP1	5.75792999467817	6.09114302010751	0.339755963853078	-0.541976652912972	-0.3958253054396971	12.4148629235662	0.694258101257385	-1.73178043918207	-1.0796939849399798	5.33201765988247e-08	0.50190884562899	0.1105468497302649	0.303325416403409	0.997531576180432	0.7070715446583501	0.9998842538493368
SNX11	3.78175472036122	3.7796208534798	-0.490823684913885	-0.294761740536046	0.8258265821304042	5.35597410479414	-0.647199877009181	-0.643139447863459	1.57610829368866	0.0001719308188549	0.5296889906482479	0.5322312274423571	0.1409841586479039	0.997531576180432	0.9065927556619064	0.9998842538493368
M6PR	6.53187473440447	6.769429406588169	-0.332646641563922	-0.261351879405284	0.0510156946101886	17.207174075749098	-0.9879493171842628	-1.09031035112389	0.1888392259135869	2.17634150530909e-06	0.3444103481064219	0.297177983971383	0.8536554829865991	0.997531576180432	0.8305810792265492	0.9998842538493368
ICA1	4.15675540854877	2.55811470462035	0.9824246449695792	1.16596013826352	-0.104511977065011	2.6649509579886	1.49810687233809	2.7229560746115298	-0.219559468370706	0.0953140101881085	0.162232351300544	0.0193657865026768	0.8302351057475251	0.9922778645049084	0.5635168403257386	0.9998842538493368
DBNDD1	3.9244426957104097	3.75233009929932	0.3960839436913599	-0.614801987773495	0.316655058544071	3.37808189327043	0.334708707534146	-0.8640657166659309	0.3928147557907829	0.0054875843940077	0.743622653187567	0.404492792128289	0.701344923201523	0.997531576180432	0.866949867628856	0.9998842538493368
ALS2	3.5814976707949	4.0037455997121	-0.336581411001155	-0.6589025240270029	0.138727070444938	4.96765132019655	-0.391156558944456	-1.25112709386467	0.230990255772373	0.0003265510902982	0.702537873725226	0.234730652993148	0.8212137991424949	0.997531576180432	0.7978949130164811	0.9998842538493368
CASP10	4.06089137678691	5.75096207419271	-1.31157745100392	-0.172309572033619	-0.2849216780697489	5.566173137429921	-2.34131130018072	-0.42305420105058	-0.647410216647729	0.0417039218476302	0.0390700395735137	0.6802744595947989	0.530640451607002	0.9764542799129504	0.9421206421050184	0.9998842538493368
CFLAR	8.9116395147638	8.733871277566559	0.161804540808642	0.957053511067169	0.2242227682024589	8.07396543160624	0.324490232371806	2.53538551051592	0.520016403645315	0.0277933260758815	0.751650044595221	0.0274501355069024	0.613356430815498	0.997531576180432	0.5918050312663216	0.9998842538493368
TFPI	4.0709521731417695	5.03258828128932	-0.8945230766244321	0.389070712034875	-0.9868674897576178	6.064583489693661	-1.06159221670622	0.707339648238736	-1.5347983671941998	0.0001133165974962	0.310945973122099	0.493411054594551	0.152632418933345	0.997531576180432	0.8949465571355745	0.9998842538493368
NDUFAF7	3.9605755798698494	4.201541540383111	-0.235495267406523	-0.237995985458011	-0.14484151960171	6.051849560200809	-0.3377000327422169	-0.5372382419521989	-0.3000779751784289	0.000224031460516	0.741824532815211	0.6009273224427409	0.7696643449963531	0.997531576180432	0.9228028190961548	0.9998842538493368
RBM5	6.14734325030024	6.243897702460799	0.0548680540657008	-0.0689916459311086	-0.1222088318715869	15.3489922154889	0.1361727742233059	-0.26074260117554	-0.389068265434032	2.98678866159603e-09	0.8939424694612309	0.7987116974341708	0.704041424743032	0.997531576180432	0.9654730476309225	0.9998842538493368
ARF5	7.8254577416769	7.73398111432026	0.24184806060805	0.054558530916122	-0.137621952617941	15.1080369678561	0.502967938382861	0.163231176743648	-0.339118934707617	1.5836467788381498e-08	0.6248288076149461	0.873265037294138	0.7409013114526228	0.997531576180432	0.9802491769930868	0.9998842538493368
SARM1	2.65784083840767	2.90035141000314	0.0047806029904334	0.943040215679382	-1.51738164868525	3.80686803252662	0.0061486206070107	1.82558449302718	-2.43323683072507	0.0024984107265504	0.9951951771737192	0.0928866705550917	0.031545392743717	0.999716888538244	0.687522603693267	0.9998842538493368
POLDIP2	5.42721049208755	4.86645116120713	0.450825853728143	0.288302350451607	0.360633389663237	8.36191473316783	0.7657691671855641	0.7853602443940351	0.8243088984210749	2.38347581813671e-06	0.4586117785027039	0.447471596016515	0.425845483986774	0.997531576180432	0.8841306741650663	0.9998842538493368
PLXND1	2.80296134433813	2.74970571667118	-0.4432143433045039	-0.0047492762510274	-0.362812700805137	2.60241374145321	-0.558171558060887	-0.008880310181166	-0.6293315768022789	0.0836740651749472	0.587881824316184	0.993068409104864	0.541949464494521	0.997531576180432	0.9999005092787748	0.9998842538493368
AK2	5.63300475882752	4.98269039939274	0.826949501964688	-0.1434202432562999	0.533856422440338	6.35797868120244	1.0446915549729598	-0.291553780341654	0.922206780668634	3.62114505423072e-05	0.31675421819396	0.775606383311743	0.374590543789315	0.997531576180432	0.9615037362554298	0.9998842538493368
CD38	2.5867468681733	3.67883913808352	-0.221121526665426	1.30554770527305	-2.6625958733777	3.18988526024423	-0.227025098086163	1.86353899929727	-3.14824021294458	0.0239586476942898	0.824567599237473	0.0876482957048735	0.0090318681205201	0.997531576180432	0.6802636696560247	0.9998842538493368
FKBP4	5.51691975763893	6.149066799791019	-0.522859507837429	-1.15426894482613	0.578434247406608	5.51134142831719	-0.461042324223414	-1.59214553380781	0.6900619819129449	0.00013380022469	0.6530125676338979	0.137336751232064	0.5032829993803299	0.997531576180432	0.7307022909447555	0.9998842538493368
KDM1A	4.20990011206173	4.152770123629771	0.478373842071404	0.141083751455267	-0.397187933622521	7.800150278699469	0.870314211240023	0.412191238887306	-0.9925602177971652	4.86677031025777e-06	0.401203571520774	0.6874672906655279	0.340517403090604	0.997531576180432	0.9431568592458908	0.9998842538493368
RBM6	6.23942681533404	5.4467749741679405	0.374557085743995	0.5176291915817279	0.3705818359714579	13.7047664315769	0.9520097709017328	2.0161652364784	1.2011284023208	1.08653346721684e-08	0.359874585911949	0.0667333225348541	0.252872873485385	0.997531576180432	0.6622336801041607	0.9998842538493368
CAMKK1	2.11410671665949	0.971809283981112	-0.1868664374559349	1.25146669978418	0.73133936273171	0.9189945402417428	-0.174604481990996	1.8090064015873504	0.906843756123164	0.376201436034257	0.8643016691215971	0.0955544973555872	0.38233847709393	0.997531576180432	0.6920056589929058	0.9998842538493368
RECQL	4.662415955556151	3.4893807685123504	0.6543665302071379	0.40486706398536	0.0888799189064123	3.9223668981667297	1.03989790026059	1.00147573476403	0.201735609111105	0.0408312109520115	0.320657604174878	0.33750017256992	0.843803174946114	0.997531576180432	0.8452195389244523	0.9998842538493368
VPS50	4.49358171017035	4.51176250704447	-0.628283982145418	-0.458095505818347	0.328141003217746	4.21461049053226	-0.72234484691186	-0.806233528416972	0.543101381086914	0.0211457679868456	0.484988369887076	0.436351922066981	0.5978662474129991	0.997531576180432	0.8782682530777375	0.9998842538493368
ARHGAP33	2.6554678477702405	1.35992429199565	0.4187074222831939	1.5341136987401598	-0.033590029912309	1.17171083600141	0.354778569549611	2.0055353155878897	-0.03720781645921	0.264052214621425	0.7289124143872779	0.0679912853400188	0.970931120831788	0.997531576180432	0.6622336801041607	0.9998842538493368
NDUFAB1	7.37376964488503	7.74437174881682	-0.108994152451373	-0.592971087194616	0.126272394203856	15.696848792777	-0.231415850719327	-1.82623508025088	0.323783601928506	2.3097291394686704e-09	0.8208906878329	0.092783362152167	0.7516753201688051	0.997531576180432	0.687522603693267	0.9998842538493368
PDK4	5.56578034247278	6.13228349434299	-0.0597059139439082	0.161534622082174	-1.01978961912957	5.31062127087248	-0.0519334838204153	0.217886844403053	-1.14604306042411	0.0001851055959166	0.9594361966459052	0.8311783762778309	0.2741175472903709	0.9985779272936264	0.9718551129133876	0.9998842538493368
SLC25A13	4.34524461892091	4.65790563071128	-0.6953563394996579	-0.0662829403609906	-0.038905122399784	6.487282528118839	-0.976406279446202	-0.141389506144899	-0.073488943045308	0.0001231952763522	0.349534454336343	0.8899232528513059	0.94272781470566	0.997531576180432	0.9811996147905264	0.9998842538493368
ST7	4.4558165568434696	5.97537883294685	-0.934639922106547	-0.7882393996162359	-0.8295542811633392	9.08132604684172	-1.3675803216421598	-1.79711406640881	-1.64671880372002	1.00393071185584e-06	0.196511166627255	0.0975106770313989	0.125533832785783	0.9922778645049084	0.6937856852985506	0.9998842538493368
CDC27	4.70669707868025	5.00510118753385	-0.0332703373943494	-0.22143274202926	0.0179663866518276	7.157967910327231	-0.0460945052791009	-0.4917788593427729	0.0342570634248476	1.1515016200083198e-05	0.9639931415217048	0.631748285954396	0.9732353994739928	0.9985779272936264	0.9322806420325396	0.9998842538493368
HCCS	4.17657460887654	3.31885156082753	1.2516171407048302	0.703666865477843	-0.0826428758601769	3.32079293556162	1.6436150561581495	1.3586506762612098	-0.1433916671030889	0.0317040645725698	0.1285038249694789	0.200418615917186	0.888573839104229	0.9875873915081534	0.7782613711282365	0.9998842538493368
DVL2	4.19291097379317	3.90344395015403	0.666444159155454	-0.0933954082943878	-0.180088066675114	6.65881653415348	1.09758353637062	-0.2467810150749789	-0.4144597614121579	2.33046944655233e-05	0.2939223911400089	0.809248914660006	0.685850176660182	0.997531576180432	0.9676929777223744	0.9998842538493368
PRSS22	5.69390788840197	6.690504653884309	-0.0926386297934356	-1.28597400769937	0.240005476448156	7.88437064371634	-0.157849108092445	-3.1422499975146096	0.543048720900393	0.0047711208142037	0.8774360327889781	0.009103699355599	0.597926753733111	0.997531576180432	0.531003386456563	0.9998842538493368
UPF1	5.2370482223306505	4.80379694968949	-0.203727905843976	0.190954138144379	0.49300795341345	8.3759566832107	-0.46720862266153	0.6505950320767929	1.5354508763001895	0.0030496444446257	0.64944481351256	0.52808079004578	0.152907346609778	0.997531576180432	0.906091033964129	0.9998842538493368
SKAP2	4.46768823055779	4.20203339265616	0.439144172909791	-0.325654807680975	0.202040498250802	5.545594049727289	0.554859707542308	-0.6660903577095171	0.356089656292445	0.000126662413741	0.5891836180005671	0.517953815655146	0.7279552856362109	0.997531576180432	0.9044645098685424	0.9998842538493368
SLC25A5	8.34623439283066	8.210573019820758	0.374118259290442	0.0364544761002668	-0.134453122078142	7.8322404842908	0.380295112713562	0.0533362654317781	-0.161078831112219	4.66779356094676e-06	0.710372227356993	0.958341632990497	0.87471136758751	0.997531576180432	0.995678704160446	0.9998842538493368
CCDC109B	4.3437866773066	4.53746345430957	0.150729792059355	-0.0980719282844884	-0.22575626699198	7.99097019054265	0.255854880691409	-0.267678154825118	-0.5293965680570639	3.8036159584074e-06	0.802396015047477	0.7934924380670121	0.60618566341207	0.997531576180432	0.9647713185729312	0.9998842538493368
POLR2J	6.43645759049744	5.90969782126812	0.921726802105878	0.210605342589492	-0.200570872799003	12.0224914872813	1.91672216179708	0.676563727023547	-0.5373396990055539	4.73606268734146e-08	0.0793907580486509	0.5115134392021421	0.600855355894689	0.9826273180239796	0.9024635893785856	0.9998842538493368
DHX33	4.02631256017136	3.4520713974935298	0.0935121656966003	0.792081186404129	0.358663971520396	6.5146877262159695	0.204326710521156	2.63551505348102	1.07673502988796	0.0013790829976356	0.8418160464048141	0.0220873843840307	0.304642118694208	0.997531576180432	0.5733112427505692	0.9998842538493368
THSD7A	5.34207091208231	4.90271685149448	-0.107991546527392	0.19148637735507	0.230576116566853	4.5497184710109	-0.1126533577715119	0.2995057526427619	0.326064104210062	0.00524739054413	0.912322025870598	0.769734783442458	0.750483083742563	0.9978740890443836	0.9599676845145512	0.9998842538493368
LIG3	4.2573953576065	3.88062052528867	0.175234486227248	-0.081370714852783	0.422611075125506	5.072126875772749	0.2186890020729119	-0.164865916964373	0.7450753095809649	0.0002742208564021	0.8305674689431072	0.8717941664031591	0.470567932625547	0.997531576180432	0.9802491769930868	0.9998842538493368
RPAP3	4.17438470491417	2.73036271338756	0.894087410386828	0.919513774732347	0.167831583901799	2.7640657741171606	0.992003890606279	1.5481761539006105	0.249305086890984	0.0296729310047905	0.342468222504042	0.147649727700434	0.8077180306040109	0.997531576180432	0.7354151435191829	0.9998842538493368
ACSM3	2.8700484230099303	2.79195584585325	-0.479755851100956	0.40764827200554	-0.43308508706414	2.35069790867286	-0.460612341944058	0.574662373712462	-0.552389312750275	0.0661099422069222	0.653990047374261	0.576313161638232	0.5916590819157779	0.997531576180432	0.9167614423214584	0.9998842538493368
CIAPIN1	5.06994345198415	5.0587580412386695	-0.181903690455986	0.606286465477655	0.302150648517097	8.00969608789045	-0.4038057976627189	1.9425180929053605	0.8694178846558941	0.0042193359027473	0.6940933896045761	0.077091909837399	0.403190902356445	0.997531576180432	0.6665100915578321	0.9998842538493368
SPPL2B	4.85388814075359	4.66203591433212	0.534864673816111	-0.57622370933967	-0.205205694411278	7.759491101617019	0.962565702838694	-1.5683532891502	-0.508480499112007	8.5727766242219e-05	0.3563710978443979	0.143083681357862	0.621143146679477	0.997531576180432	0.7316681896998137	0.9998842538493368
FAM214B	2.68033973794276	4.572456144935519	-2.10616337140377	-0.5986277473014829	0.0846507055926031	4.65822715906021	-2.50370765126956	-1.04695928767761	0.140016633486475	0.0083203625358037	0.0290681752974449	0.316398706568784	0.891164704720138	0.975111722966989	0.8353622340614985	0.9998842538493368
COPZ2	3.1999410592307203	3.05486403488963	-0.679739933261846	0.6163294496177739	0.220113767675541	3.2679622392441203	-0.6776365510814311	0.99349865621715	0.303548455898854	0.006728584937485	0.510856402176586	0.340078495515761	0.766670499780797	0.997531576180432	0.8454135062026824	0.9998842538493368
MSL3	4.08643368733204	4.7991085296687	-0.220123159998561	-1.54837340836426	-0.207015970100292	4.46323318691966	-0.2287104615909369	-2.50411335495029	-0.332300302358703	0.0095002940689083	0.823204068961342	0.0282501959581335	0.745882029891777	0.997531576180432	0.5918050312663216	0.9998842538493368
CREBBP	5.15268472871136	6.005676368376911	-1.36306629465318	-0.683245227341689	0.578085975568369	11.8836267552085	-2.9256353473717702	-2.13118177063468	1.63322364594313	1.37588851420638e-05	0.0136525540854927	0.0544611819049987	0.130647890040211	0.9714366304208144	0.6622336801041607	0.9998842538493368
BZRAP1	3.91331506219561	2.52175280000027	1.3600991966303602	0.353450311743796	-0.1288561407253319	2.4222770895439	1.5834140641286103	0.6625112715884711	-0.2230848555701499	0.0747594201177083	0.14155855703408	0.520758444286094	0.8275563042672791	0.9875873915081534	0.905104745324954	0.9998842538493368
GCFC2	3.93950342592566	3.2142463045164003	0.656959325121944	0.515839862235125	-0.2068058739888029	3.55128502897111	0.701624834530666	0.8816534459934259	-0.3011020092200119	0.0039872133140292	0.496295843068301	0.395281006908529	0.76849027792349	0.997531576180432	0.8655929203160281	0.9998842538493368
WDR54	3.05722581644019	2.9336276030658595	0.202660471114263	0.173072487128863	-0.7639250005316469	2.88324233473992	0.222212242414708	0.29062372497896	-1.18598972430934	0.0342008246354685	0.8281889600084279	0.7764217730147891	0.2605106292096329	0.997531576180432	0.9617866308387184	0.9998842538493368
CROT	4.07532797063042	3.927352868921	0.295777879106446	0.3898213419913629	-0.520301400423706	9.360660634868813	0.687316003384694	1.43224174322572	-1.6238386829608	7.277407883376279e-07	0.504950915913893	0.177605193677721	0.130369562153732	0.997531576180432	0.7607332623957289	0.9998842538493368
KMT2E	6.877216875443961	6.394778377373831	0.4975177404534799	0.422191362164779	0.539316990707661	7.56836743183921	0.7563109320870051	0.9033153340879648	1.01484559254902	0.0009283201450484	0.465332469081565	0.384689128200365	0.3319817625808789	0.997531576180432	0.861963178606346	0.9998842538493368
RHBDD2	6.85735237213066	6.83433513420415	-0.122068194589512	0.170788531313316	0.0639343515643897	22.710568244444104	-0.4188978507456229	0.8666827486845191	0.269039746541426	3.14779794864706e-11	0.6826911893277859	0.403112969709309	0.7924690065791049	0.997531576180432	0.866949867628856	0.9998842538493368
IBTK	5.313202205597349	6.24306744047868	-0.5719596394526839	-0.8627071630909571	-0.10061358184166	6.64395173771309	-0.598206709318891	-1.40963873982353	-0.1416873836669669	2.38109962298493e-05	0.560823292797303	0.184033281177672	0.889677853599803	0.997531576180432	0.7679726626013532	0.9998842538493368
ZNF195	4.16998165781261	3.73292634304704	0.471736199385683	0.253065612483239	0.476021859356291	6.64000166773209	1.08991061230402	0.8773660670291591	1.5177040939684798	0.004177850359241	0.299021774996555	0.398335167995092	0.157290965514406	0.997531576180432	0.8659882088315288	0.9998842538493368
MYCBP2	5.7745919553461205	6.32338070500612	-0.568774608851905	0.0461891975894283	-0.408736859679623	16.891873125904098	-1.6643827620445002	0.195471711241681	-1.52419589319958	2.722574339802031e-07	0.124202068373098	0.8482978801772081	0.1556231322253859	0.9875873915081534	0.9764066758983236	0.9998842538493368
FBXL3	5.520226997294741	5.372057135595571	0.494699770033675	0.282631290790687	-0.0345677046691837	9.3642162133436	1.1715507140510502	0.9838238827683828	-0.108381798558589	0.0015911002199691	0.266128408872242	0.3456124430426099	0.915644453316274	0.997531576180432	0.8494600115307394	0.9998842538493368
PDK2	4.4781141608013	5.3508530207512806	-0.992341175988114	-0.830888528754983	-0.0494648007571335	6.322594071529959	-1.40588903996745	-1.78241224419753	-0.0993917198389821	0.0039908977733797	0.187121185768457	0.1008571020060619	0.922609482851121	0.9922778645049084	0.6979927274859294	0.9998842538493368
ITGA3	8.32469417034863	8.997047853447599	-0.479290950574921	-0.0969188586090441	-0.526941146911889	17.375065330814902	-0.9928536795410572	-0.284329717383309	-1.26796010752946	7.160596168637828e-10	0.340380107055005	0.781004549329315	0.228861744680505	0.997531576180432	0.962867958946994	0.9998842538493368
ZFX	4.59846387936426	4.828608322349	0.0310835014255565	0.6170570062576569	-0.3505463437584999	7.283018936648201	0.0735958702645568	2.09184665529679	-1.0648275802397198	0.0124752200621909	0.942653122497334	0.0597961967854829	0.309766839969741	0.9985779272936264	0.6622336801041607	0.9998842538493368
LAMP2	6.661955883715169	6.47557836487279	0.40621715876349	0.118818527192285	-0.19637297223976	14.7073785041114	0.9488815600171092	0.416861257777867	-0.5730234949817271	4.867455612509511e-09	0.361399731622871	0.6841400411016301	0.5772089055702491	0.997531576180432	0.9421206421050184	0.9998842538493368
GDE1	5.660635016991731	6.319809804232889	-0.3615752296208939	-0.439529405251321	-0.202441393620628	10.1025091144141	-0.614070890407793	-1.0972927707756	-0.450962359432451	4.676678712822099e-06	0.551620291879297	0.294044442983346	0.660760190346327	0.997531576180432	0.8286914844345526	0.9998842538493368
C19orf60	6.225559467675391	5.86370676492069	0.9496027091490008	-0.464513832890051	-0.104989666778158	11.2539656492316	2.02108429312864	-1.47592702964627	-0.2937897870597	3.1320660155239e-06	0.068286519334262	0.1658793175165059	0.77438538730186	0.9781517147736788	0.7508319346158683	0.9998842538493368
OSBPL7	3.1959506541041804	4.67828918829471	-1.43316468178636	0.682662438132201	-1.50931976345501	7.985137509683501	-2.34660775311792	1.7028991884647	-3.02749550087287	3.83214354510278e-06	0.0369396370242563	0.114323823803028	0.0105154169410746	0.9761732259538788	0.7082856846548712	0.9998842538493368
TMEM98	6.96513758657555	6.54189543285381	0.6226719835649039	-0.6266286098531141	0.332045158363536	11.3805818298858	1.39230547366949	-1.96410277496574	0.923651783902426	0.0001792744898914	0.191320445537853	0.0739079421776281	0.375480918680806	0.9922778645049084	0.6622899957376813	0.9998842538493368
MAP3K14	3.93367056750471	4.13758728088116	0.6563087597636159	0.393813485223611	-0.209201937143373	2.82571186700756	1.06707389025886	0.885153345772174	-0.4282679419381889	0.151826219296852	0.308797185805329	0.3948681587063229	0.676721256704545	0.997531576180432	0.8655929203160281	0.9998842538493368
TMEM132A	2.84664870333608	3.5242570378738	-0.754317942021361	-0.558839138759919	-0.58039911305114	3.09665294229971	-0.8651268312781949	-0.955721977649001	-0.931734715519596	0.053932104820894	0.405372464345077	0.359096730791168	0.3714018983128089	0.997531576180432	0.8559105348204741	0.9998842538493368
AP2B1	5.907380419159139	6.825420525955431	-0.644462236478218	-0.7448251701068571	0.0676019433231509	11.804563640573	-1.28639634918311	-2.11654245828508	0.174976835670919	2.23216898701832e-05	0.224682701581626	0.0562179420539924	0.864272645738606	0.9960815812330602	0.6622336801041607	0.9998842538493368
ZNF263	3.7694954783534	4.17846799983616	0.455305343255774	-0.0266974289984443	-0.5861860701688549	4.051217629669701	0.540789962430543	-0.0471062418124226	-0.957674285627474	0.0124883402719438	0.59942277351051	0.963239248323958	0.358796346618193	0.997531576180432	0.9969584262063912	0.9998842538493368
SPATA20	5.13391499749503	4.05340893554683	0.4330972086004279	0.8182950743669599	0.630607929319216	5.540078158569349	0.596411609073628	1.7600724351693202	1.15224738543055	0.0002116721512744	0.562936213371223	0.1053323754759069	0.273642454043578	0.997531576180432	0.6997245828590158	0.9998842538493368
TNFRSF12A	9.12264075614474	9.882038466154311	0.166683487614722	-0.858213970129902	0.36772332337301	8.11626988267197	0.270012593519959	-1.8320307050119704	0.690191206618704	0.0203512165895572	0.792144596745913	0.0936892818374359	0.5043741809170129	0.997531576180432	0.6900344226189599	0.9998842538493368
MAP3K9	3.74560081684084	5.48538539676826	-1.70539731882123	-1.42590381130459	0.262887810722028	6.897777316512151	-1.97998993952067	-2.61352541215825	0.4370543914939939	1.65623348441689e-05	0.0711047388348742	0.0226538558344443	0.6698333368442	0.9781517147736788	0.5733242925849372	0.9998842538493368
RALA	6.4642091587457005	6.63048485213765	0.0746201106700489	-0.209609485181787	-0.0172019416220818	13.8290167860386	0.180611441778648	-0.722126007548364	-0.0525688992815815	5.45145060624751e-06	0.8599571202707841	0.484192966262172	0.959017389230608	0.997531576180432	0.8921381622234517	0.9998842538493368
BAIAP2L1	4.97247910016882	4.84613596206774	0.5304954860111429	-0.433610933020681	0.268608255627765	7.0112176912491	0.776683636509785	-0.9972830423495308	0.55407472145672	3.13872160805659e-05	0.4536392571333699	0.3383225402050739	0.590604539529426	0.997531576180432	0.8452195389244523	0.9998842538493368
KDM7A	4.65500258550799	5.83975215314741	-0.744459223298662	-0.0723218565662299	-0.124817538513273	5.65124767175317	-1.36611693235011	-0.186441004877274	-0.292610846015174	0.0412995381005161	0.199178822205417	0.8554419963587131	0.775265100401338	0.9922778645049084	0.977987359429922	0.9998842538493368
ETV1	2.4678440750122204	3.51360428067559	-1.12284990809004	1.29549012919049	-2.30783869185659	2.99229712757923	-1.01850338384636	1.64940632615197	-2.44103261551558	0.0202290971196128	0.330285930136305	0.125005896582486	0.0319869980387804	0.997531576180432	0.7149700747844248	0.9998842538493368
AGK	4.18435736443583	3.541945330163089	-0.311879290515248	1.01940517372685	0.482443054401291	5.41213425266177	-0.458018927943966	2.4110232689241298	0.945222486729597	0.0001569715122621	0.655121942452156	0.0328513651350144	0.363189494739965	0.997531576180432	0.602580056777629	0.9998842538493368
ALDH3B1	7.12724924149979	7.727343113672	-0.597949983262249	0.0932423482741832	-0.409907338264522	27.8106556267211	-2.24270389483308	0.5088345813741321	-1.85396288174591	2.8880793901820996e-12	0.0445794431119829	0.620093838117319	0.0884759884339583	0.9764542799129504	0.9284231593491356	0.9998842538493368
TTC22	3.70929377448721	2.9197748369844003	0.0850336284804148	0.0545581673681457	1.03475213045533	5.65955089504398	0.185644990022383	0.1907782790722519	3.39267846228376	0.0034161329301002	0.8560537496866791	0.85196956140817	0.0060017523779053	0.997531576180432	0.9767546497105252	0.9998842538493368
PHTF2	3.97344982123981	4.26406053245706	-0.91554766399291	0.3725534448575949	0.3091245996435839	7.548637457259629	-1.5355257604881	1.00271364675798	0.7005499526980379	1.11193253717562e-05	0.1519421512444669	0.3411566642231229	0.4980156005809679	0.9910879868958424	0.8460883702035449	0.9998842538493368
FARP2	4.53503360135747	4.91453901889641	0.0071406762575561	-0.9138559572363107	-0.0382901881108127	9.3651381779497	0.0150257234959713	-2.92795830714656	-0.113447028270537	6.1001165738624e-05	0.988279493893814	0.0129233904474269	0.911717729559854	0.9995159800366528	0.5540139650013514	0.9998842538493368
GGCT	5.33749880693968	5.94324818173872	-1.04483969534301	-0.147496930749735	0.353886461118837	7.3630733179107795	-1.26389834959103	-0.275043493868682	0.55462541497051	8.698363211060561e-06	0.230267006630873	0.787961168102586	0.589338921194239	0.9960815812330602	0.9647713185729312	0.9998842538493368
DBF4	2.68580702446838	2.72620988741384	-1.86831332553564	0.167918773254304	1.61903127372189	3.11454786197988	-2.00722438595721	0.289812292142432	2.42531211195682	0.0089449518265031	0.0677899394854014	0.776906599464873	0.0320054441987708	0.9781517147736788	0.9619464498793184	0.9998842538493368
IFRD1	6.302040082932169	6.64000821114293	-0.230081141961908	-0.166675018545386	0.265465725763123	7.9491999440901	-0.348395033185871	-0.356300811737183	0.511200203501563	0.0008857106075409	0.7341199423665659	0.7280028338577671	0.6193122749597629	0.997531576180432	0.9504238199483742	0.9998842538493368
COX10	4.08736100195761	3.92941979011971	-0.0682984235359659	0.421945104532824	-0.2068312366624249	6.4848191345308	-0.109172262842384	1.07499636882484	-0.4448713739875589	3.00263774132177e-05	0.914870231359366	0.303516175135845	0.664330774430308	0.9978740890443836	0.831236333373806	0.9998842538493368
GTF2IRD1	5.0376847273379095	5.32011478941826	-0.8876761246993521	-0.0293269498807737	0.639267114137247	6.799318004573539	-1.10253959430604	-0.0576573450507998	1.05766501491326	1.90476812973384e-05	0.291848337305045	0.954970544755372	0.311035457651994	0.997531576180432	0.9948606641800136	0.9998842538493368
PAF1	4.64554744384456	4.2926681294827205	0.154954549176024	-0.0826809761893467	0.567064579535767	6.37507622260532	0.222918813603196	-0.193351117304638	1.12512446608429	3.53041805060136e-05	0.8273480502969879	0.849918050950616	0.282537310513384	0.997531576180432	0.9765417647272744	0.9998842538493368
VPS41	4.6460381103537305	3.1823873185224	2.02551213880405	-0.163114444102084	-0.0966344322705464	4.191155692655959	2.92919312064467	-0.369558138287395	-0.198789308106767	0.0032847945616452	0.0137095193493435	0.718319571619865	0.8460539230066791	0.9714366304208144	0.9496626003389406	0.9998842538493368
ARHGAP44	6.05553527447153	5.95939574306731	-0.0866066816095674	0.121277094866558	0.238183914972845	9.90337664327061	-0.144678434154501	0.3127735200830269	0.5152687625076211	3.9770458679392e-07	0.88736628099055	0.7598216269949108	0.6157248624124201	0.997531576180432	0.958474806148204	0.9998842538493368
ELAC2	4.61907868035815	4.26695353810765	0.5749855028291619	-0.116261571931347	0.0839653707074045	6.0357053583610405	0.784846290208208	-0.2571442941272169	0.159405543982892	5.88582102115173e-05	0.447761615787966	0.8014235814055641	0.876000920169451	0.997531576180432	0.9655091966095892	0.9998842538493368
ARSD	4.84788639334337	7.2770174604138305	-1.73158467837701	-0.0883173633538663	-2.20791164498358	8.8823377819056	-2.10209769897199	-0.158760893692615	-3.2027239364446904	1.26842391696834e-06	0.0573309650125256	0.876497832402759	0.0075940534300029	0.9781517147736788	0.9804556455602907	0.9998842538493368
PNPLA4	3.7349843793405495	4.87504863485516	-1.39880890436869	0.6990152095623291	-0.979915177323259	5.97821361985462	-1.6433816635700198	1.27213829857355	-1.45222402895271	6.428288747623411e-05	0.1262291841821909	0.22742339624669	0.172080482122084	0.9875873915081534	0.7925225981427657	0.9998842538493368
ADIPOR2	4.27262841552935	4.91960248251954	-1.28855696174925	-0.101615799020033	0.642632623940405	8.485966642282559	-2.0932800051973603	-0.264356577272461	1.41108594700649	2.04544287190636e-06	0.0582354528575699	0.7959907618561151	0.183615957013393	0.9781517147736788	0.96508515121106	0.9998842538493368
CDKL3	2.817336694678529	2.52991538851541	0.135795717036358	0.4422461698106889	-0.3607070957096071	2.7781226621446	0.1552064811743	0.7611601048469351	-0.557895930825335	0.0243737757836819	0.879444565834292	0.461270880531276	0.588014579165449	0.997531576180432	0.8887880201802026	0.9998842538493368
MARK4	3.1885436992598395	1.74670240239575	0.6743387801750471	0.34864274777634	1.20021177896327	2.15864812909002	0.784561741417006	0.6771151126300539	2.0664547217339098	0.0518363718426747	0.447922235995256	0.5111756881131649	0.0610698682436359	0.997531576180432	0.9024635893785856	0.9998842538493368
CCDC124	6.697090579634531	6.28166003951486	1.0165174014152	-0.602316350446917	0.1084396182240149	12.1545839934868	2.0200669107115803	-1.82264092247676	0.275196696017657	4.19262345628815e-08	0.0662770349203002	0.0933553896687635	0.7878462422743149	0.9781517147736788	0.6899212911080436	0.9998842538493368
PAFAH1B1	6.87525111274773	6.9712144537924505	-0.0558889881196716	-0.507885867278738	0.432156550622976	15.1442176529521	-0.125093712796927	-1.6838495471801	1.198441757019	3.4834417319480887e-09	0.9025205809630292	0.118021497467706	0.253878193296271	0.9978740890443836	0.7149700747844248	0.9998842538493368
KIAA0100	4.6867526417789005	4.05534351842211	0.596849569818624	-0.0267404549464117	0.0627206293955281	5.99536023354602	1.02267984602883	-0.0708580235280399	0.151783683778953	0.0017308297519623	0.328379209223042	0.94471704609469	0.8821036988724691	0.997531576180432	0.9936549038256104	0.9998842538493368
TRAPPC6A	5.6596715025881394	6.30871932461751	-0.548481566128955	-0.0256740001885624	-0.38345869220158	9.23932376698602	-0.800317489455371	-0.0577210946771493	-0.723242078129166	8.3612269368771e-07	0.4390842625603089	0.9549208171553772	0.483390919600545	0.997531576180432	0.9948606641800136	0.9998842538493368
ST7L	4.57154001459417	3.65274274020004	1.5449565988715	-0.1979422470925679	0.10026504294491	6.43871324832434	2.65643514236863	-0.560330068637922	0.246776651238704	3.2133762548824105e-05	0.0209287950990486	0.585563606947323	0.809252214410391	0.9714366304208144	0.9183219636869268	0.9998842538493368
RPUSD1	3.55263824681858	3.44393233242845	0.0396364226941694	0.0691480225275811	-0.1018169352623999	4.37593235209916	0.0480763381674831	0.133231595923818	-0.170752190671384	0.000902729342622	0.9624462918594692	0.8962183981581341	0.867263878573726	0.9985779272936264	0.982367926515788	0.9998842538493368
RHBDF1	4.407416623728901	4.72183423205205	0.7004510175237049	-1.12924497355516	0.238765541233879	6.52823404249598	1.19641555926695	-2.91520613447156	0.5953180866378891	0.0025303672610032	0.256622030506588	0.0136383029477949	0.5636752859529399	0.9968915056057756	0.5540139650013514	0.9998842538493368
LUC7L	5.972499293614511	5.94384807680283	-0.0192656949789471	-0.0617262762067358	0.0244051492780495	9.62385494930652	-0.0312407492422164	-0.1534473832961249	0.0511532160605153	5.41076980051641e-07	0.975591136238731	0.8805956907542571	0.9600450621823712	0.9985779272936264	0.9808579800664974	0.9998842538493368
CACNA2D2	6.621140713694861	6.191917690799801	0.374880601324467	0.1839031663888289	-0.104509401319523	6.55407528184916	0.460108311582984	0.324772239328743	-0.1614033134278309	0.0003653694685294	0.6543938753774621	0.750999655698342	0.8747015968865891	0.997531576180432	0.9558019003379804	0.9998842538493368
TSR3	5.0521599420058605	5.9589704392712495	-0.9208978473208708	-0.7776785001177821	0.1056304434695009	11.4682480951315	-1.7167131194903702	-2.25039347797071	0.2652759300619119	7.999817762112429e-08	0.111707109693497	0.0439659951211425	0.7952990331180791	0.9855944749001998	0.6331845787108809	0.9998842538493368
PIGQ	5.54896917895907	5.72377654525952	0.346020931808347	-0.275999230198096	-0.420178676788806	15.257937773513598	0.918687407746466	-1.15251486393989	-1.49331144150161	3.19748649287598e-09	0.376355711022101	0.271552174404374	0.161175821920427	0.997531576180432	0.8133915002485516	0.9998842538493368
CRAMP1	3.97041226412488	4.04878060015312	-0.3017913063229639	-0.331905135791437	0.220014071154643	6.61507013911217	-0.553755510818151	-0.945685732242274	0.580060056699458	0.0014884095508384	0.5906970331747329	0.3633513488307979	0.573546035424543	0.997531576180432	0.8571530831240657	0.9998842538493368
TEAD3	4.653546956905481	5.33162121487104	-0.187001842116001	-0.3084282962911699	-0.123387988211812	6.393747895752711	-0.282396111797381	-0.6786784293239521	-0.2467547280168329	0.0029273773931926	0.7828783104619642	0.510740921038876	0.8096410886840708	0.997531576180432	0.9024635893785856	0.9998842538493368
DNAJC11	4.499401925569219	3.19378018651871	1.50638876235444	-0.394556078566407	0.368253493506731	3.97382562100281	1.85891857738881	-0.786573906140043	0.658345280826334	0.0022474953790163	0.0897543579666953	0.446835428954846	0.523856146624193	0.9826273180239796	0.8837949807763652	0.9998842538493368
MYLIP	5.12234270865929	7.30407854045176	-2.09695105945485	0.522192769015591	-0.737658635081604	5.946381208059501	-2.2863799417495896	0.771288817480569	-0.9595595725279928	0.0062064211353672	0.0430497571397082	0.4559609220605169	0.3578625539430829	0.9764542799129504	0.8873140414631913	0.9998842538493368
PSMB1	7.889014123451719	8.53074997858689	-0.293774242561588	-0.408510449158682	-0.0698406190594209	14.4507771602571	-0.6223587754624549	-1.16796315105974	-0.174280424929343	1.4247279436202e-05	0.546354171188126	0.265947158769559	0.8648105010545771	0.997531576180432	0.8127012644864513	0.9998842538493368
JARID2	3.75026038996444	4.54174377246275	-1.60488133450795	0.113192353108589	0.2328808318898	5.38393282721478	-1.79874832024174	0.198357768980418	0.353537461063295	0.0002675027577337	0.0982284302066262	0.846768199571382	0.730261594133652	0.9855944749001998	0.975544295540165	0.9998842538493368
CDKL5	5.7283477465523305	5.19510257424703	-0.0771653103213863	0.492975920016442	0.7197461660328069	7.69106418704874	-0.113660799789001	1.13275259558645	1.36854649764281	5.61382831360084e-06	0.911386149496032	0.2794443051665949	0.196216849933125	0.9978740890443836	0.8193235656640415	0.9998842538493368
CDK11A	4.54337589823936	5.02747772664371	0.0797110645844491	-0.605525868343453	-0.4843524651865271	7.56795229865324	0.1163730981531249	-1.39825562096554	-0.972111368374732	6.6066982682175205e-06	0.909281742790437	0.1873434647050789	0.3501830891982119	0.9978740890443836	0.7709558418717041	0.9998842538493368
NADK	4.81749850432033	4.61530106080477	0.283422229391673	-0.141990897605135	0.2921952600018569	11.5442329640667	0.6893902321748011	-0.557954541898915	0.9776800899409152	7.43570392507676e-08	0.503690718659403	0.587134179105331	0.347531593710861	0.997531576180432	0.9183219636869268	0.9998842538493368
DLEC1	2.1905062429930098	0.9561883860245608	-0.1630469589756309	2.07777376523848	0.107139638453163	0.818119298040982	-0.140060719226681	2.6412238524994103	0.115103542740158	0.429235616717131	0.890935434443462	0.0215250623760029	0.910266671670273	0.997531576180432	0.5690327352047078	0.9998842538493368
CYTH3	4.80082159566802	4.87131992484652	-0.266204875294609	-0.45204778766677	0.5133656462948549	7.07130870134331	-0.370029738651521	-0.998060342441046	0.9775149684880492	1.29844872684134e-05	0.717808558411667	0.337950826426738	0.3476100069110039	0.997531576180432	0.8452195389244523	0.9998842538493368
SYPL1	7.30124084782562	7.077850400728541	0.8835382266014449	-0.312957157333455	-0.31410976751021	22.782284197266502	2.9726055809594	-1.56039044386373	-1.30181075256171	3.0333435067605387e-11	0.0116446676215031	0.144640124747218	0.217416921364754	0.9714366304208144	0.7330422830896111	0.9998842538493368
CYB561	5.4486637045028	5.715617140462349	-0.237387996098612	-0.613913065304906	0.5700130000612149	10.0239334122896	-0.408552660562073	-1.66879437099304	1.32425357111304	3.48998524204632e-07	0.6900644193921488	0.121018277119788	0.210088166902755	0.997531576180432	0.7149700747844248	0.9998842538493368
SPAG9	7.27023383830876	7.754955149076589	-0.2198225322071629	0.180027838818394	-0.556183769405771	12.6304994469587	-0.3961761454640999	0.4574078443844109	-1.20948611066495	5.34065006753117e-07	0.699531852068451	0.655561666284063	0.251815599218204	0.997531576180432	0.9376222860853224	0.9998842538493368
AASS	4.16661402688859	4.75399186335757	-0.640849691048426	-0.185685537661371	-0.0036130184808083	10.2636970651578	-1.3163138714488	-0.613542693203459	-0.0101964053399242	2.70145067058488e-07	0.212657527826765	0.550970658731378	0.99203214200058	0.9947405388922153	0.9112869056178832	0.9998842538493368
PLEKHG6	3.21357731985882	3.95674234309408	-0.497925341589897	1.01182922564085	-0.992496600346807	3.13620185490403	-0.521108388889535	1.49099889971812	-1.29374502183	0.0435412386956465	0.6126165829982	0.162910560206426	0.22215255599909	0.997531576180432	0.7479586938185022	0.9998842538493368
SS18L2	5.15979025822476	5.421823659814151	-0.378658526642542	-0.178095507481106	-0.177762491207142	6.6945822211213	-0.550701077087282	-0.381386758197555	-0.340535007647695	0.0010279811660541	0.592834690706648	0.709737216053608	0.7398630407983091	0.997531576180432	0.9480226687250376	0.9998842538493368
MPND	3.45775798208435	3.7810234443793305	0.156429018732409	0.191061384202348	-1.204799732012	6.08655977349404	0.2468710892034339	0.45919469816809	-2.50224307212296	8.644066292605809e-05	0.8095246282634779	0.65453533790748	0.0290195595442923	0.997531576180432	0.9375521774777928	0.9998842538493368
MGST1	8.53547446356803	8.962629351107939	0.115560436334569	-0.2171749763100689	-0.818958124587924	9.47220312707473	0.136420246482382	-0.357264485567252	-1.1350852119728898	5.0478052051094006e-06	0.893939143961581	0.72711730295352	0.280435317533287	0.997531576180432	0.9503778994947278	0.9998842538493368
CRY1	4.96544465446555	5.48832951285909	-0.5573430400917939	-0.3901666621926189	0.188300088260613	7.47344608517177	-0.8047882045750709	-0.846679623563593	0.369328942059044	7.44095609519886e-05	0.437895361453214	0.4137909179129729	0.7188808189172641	0.997531576180432	0.8711140522717123	0.9998842538493368
NFIX	6.01153269172866	6.271466906175951	-0.190694751672839	-0.4370686121158479	0.3607411575522399	9.0911366935188	-0.276410541039521	-0.966689700512262	0.6777584810360721	9.92523101234436e-07	0.7869358512398109	0.352778452709455	0.510781759296753	0.997531576180432	0.8539210682918192	0.9998842538493368
ST3GAL1	2.54068651853792	1.31637227677757	0.312185687006103	0.172787877626626	0.63112416195085	1.05485460211862	0.2791424835219039	0.23671796596199	0.802936678706355	0.335726521077243	0.785261957904869	0.816941608947797	0.438999801463047	0.997531576180432	0.9689321494765364	0.9998842538493368
IL32	9.59950368299727	10.0705533674473	0.1177740599502309	-0.587596143057958	0.6676880944545489	7.908964149894709	0.1711970435679639	-1.11627255585085	1.10854808187555	0.0161745146624144	0.8671734604769541	0.28763107253919	0.291270745929732	0.997531576180432	0.8260624498841009	0.9998842538493368
PKD1	4.042007381551451	5.15522182191284	-0.6909650660987471	-0.193967229614987	-0.852588701491271	7.5216818189651	-0.9635579419783292	-0.428078841514704	-1.6062763987045905	7.02698826486958e-06	0.3542838773265129	0.676176194543231	0.134191210716638	0.997531576180432	0.9408079863564276	0.9998842538493368
MAPK8IP2	2.16016706629487	1.34153555236997	-0.1927874673968339	1.5409496375641	-0.0865252028876799	1.2115636131066398	-0.172747258859803	2.06375401415333	-0.0971569664888395	0.2489977789541859	0.8657295101794119	0.06136226117886	0.9242056065698928	0.997531576180432	0.6622336801041607	0.9998842538493368
MED24	5.33747565995163	6.844165831059481	-1.1209210685035	-0.8150167891674909	-0.0883239626453608	9.35234433421317	-1.96021765831916	-2.0153015211329	-0.201804614836624	0.0008976815652629	0.0757521868353213	0.0678098416444245	0.843749961914125	0.9791587411131238	0.6622336801041607	0.9998842538493368
RHOBTB2	6.593477994724821	7.47194443072993	-0.467474048450419	-1.19685186314064	0.3744624320157321	8.781225853073598	-0.583354437268095	-2.14144067458677	0.58997304569077	7.18556736596812e-06	0.571418963956891	0.0536012674360432	0.567103878548977	0.997531576180432	0.6622336801041607	0.9998842538493368
HEATR5B	4.54111079540732	4.39629787689367	0.0198078114171799	0.401137627543279	-0.5862459858325251	5.525599131567191	0.0313905984415746	0.934620156887644	-1.2089758609656898	0.0056262016311397	0.975520237854534	0.369050702054387	0.2520021641633539	0.9985779272936264	0.8588881212944947	0.9998842538493368
SEC62	7.99833682443145	8.05105230526274	0.0623959204489279	0.0073530744650477	-0.0652477066827469	12.913796797708098	0.110473053535702	0.0182076482581213	-0.135760172536952	2.45245648318703e-07	0.914011597199955	0.985775596378028	0.894462096506799	0.9978740890443836	0.9995929006911588	0.9998842538493368
RPS20	8.65475958904912	9.81796492553496	-0.416421741850407	-0.121598298883243	-0.446587120880654	9.18097141444365	-0.779967114927072	-0.301249833792551	-0.974286272868941	0.0175686190667082	0.451854243247668	0.768754401589559	0.35085174698603	0.997531576180432	0.9597651364349437	0.9998842538493368
CSDE1	7.276240243273509	7.42249237450346	-0.523083168650708	0.313262329615918	0.0113030736355243	20.331071577113494	-1.60505734292211	1.3400479957251898	0.0414421266509974	2.62031214287463e-08	0.136748420008724	0.2050759384071749	0.967685763414936	0.9875873915081534	0.7809893552291107	0.9998842538493368
UBE3C	4.92712131215871	5.150131747584309	-0.0876734854535045	-0.514202378251802	0.101727693468089	6.046180638196441	-0.100236115060928	-0.933284588053711	0.15929472273788	5.79231524070557e-05	0.921812056401131	0.369072159147274	0.876086339976598	0.9978740890443836	0.8588881212944947	0.9998842538493368
REV3L	5.36009997419154	4.974230523210751	0.411269310291217	0.7086079732902	0.0446405279311011	7.02085797664091	0.8013762336249691	2.0288478345482	0.114292538208072	0.0047915904537016	0.439881558278858	0.0664723912466843	0.911065341272854	0.997531576180432	0.6622336801041607	0.9998842538493368
IYD	2.84142407023096	2.95961368084373	-0.0233947029359	0.3470394771182361	-1.08772651612183	2.2432332423375096	-0.0195263764491769	0.421473356349308	-1.1684608148921598	0.0645874108822442	0.984769371628318	0.6809499871936839	0.267011828428891	0.9995159800366528	0.9421206421050184	0.9998842538493368
FAM76A	4.88537274821315	5.7459114236568	-0.8987030023363721	-0.543503000467096	0.0624600082161832	7.559786974684019	-1.14684674651876	-1.09124044500756	0.107895613962486	6.67887090944409e-06	0.273797959343107	0.2965931537605769	0.9158615296841088	0.997531576180432	0.8304469190308462	0.9998842538493368
POMT2	3.51075778874404	2.61198483635656	0.669950650370543	0.0011000852251615	0.624369387202442	3.98555522548629	0.981010182807154	0.0026570864494588	1.3351831901302198	0.0020284993320423	0.347177510986393	0.997926018437663	0.208789624248779	0.997531576180432	0.9999005092787748	0.9998842538493368
VTA1	5.0153542232672805	4.45876493402963	0.51346243199633	0.214139413666976	0.2759849123141289	6.374088402754741	0.716858512005334	0.478577930061917	0.521756947490816	3.5355936113123496e-05	0.487180229510573	0.6408404066753629	0.61133473551168	0.997531576180432	0.9341872546150376	0.9998842538493368
BAZ1B	5.723059830154151	6.53501282972335	-0.274099777176212	-0.5724633444285339	-0.3971619288645	12.8271332210153	-0.537020650967886	-1.72999427928328	-1.02359149336223	2.29328382680861e-08	0.6010689945203239	0.1092416929957409	0.326220818661969	0.997531576180432	0.7034717220475467	0.9998842538493368
RANBP9	4.21419027565594	5.60573501533414	-1.5207865590912	-0.0062721278231579	-0.594370515433395	12.0209330427075	-3.09727321946904	-0.0200341408021452	-1.5977309408164495	4.74291031114051e-08	0.0092366708697888	0.984345402842035	0.136085845303298	0.9714366304208144	0.9993282112696475	0.9998842538493368
ETV7	4.05623475543469	5.5614099425643495	-0.8961418012147769	-1.69744543891677	0.232426168028607	6.8623794724073495	-1.1231263350794	-3.23362528984407	0.426319025320351	0.0001345025869907	0.284740507844714	0.007222805610977	0.6780524872609169	0.997531576180432	0.531003386456563	0.9998842538493368
SPRTN	3.24545059916231	3.9098319873340897	-0.0124090610948135	-1.14619472793574	0.240683502965195	2.92356549332317	-0.0101841493537119	-1.4622527542482702	0.2982622622929989	0.0274857704514025	0.9920546263006972	0.1702684856276569	0.771057938546938	0.9995159800366528	0.7542988682406667	0.9998842538493368
METTL13	4.26554957842543	3.38609922697368	0.567215832070615	0.713571005761812	0.1858837282383149	5.96006671757906	0.973653007302173	1.96594283938236	0.432318594284284	6.61031687189285e-05	0.349447605535468	0.0728724393352722	0.673176765390088	0.997531576180432	0.6622336801041607	0.9998842538493368
DYRK4	4.66591656365695	3.82094219219278	1.31959250822393	-0.1554717095246079	0.0843275568348203	8.403536590861911	2.83123748217941	-0.541744677079746	0.255297941693548	2.26383264774295e-06	0.0151409293815233	0.597909693009001	0.8028161473173531	0.9714366304208144	0.9214056717537256	0.9998842538493368
ZNF207	6.90632721593375	7.137288161200121	-0.0286104679186104	0.3809305497279779	-0.248171425561848	14.1205035302124	-0.1102547428743759	1.99041420718783	-1.1621093954010902	0.008299037062181	0.9141925397888748	0.0715543709720723	0.269784904050301	0.9978740890443836	0.6622336801041607	0.9998842538493368
UQCRC1	6.79566398055684	7.40857702544082	-0.5065799558181711	-0.376434684182895	-0.0206792108236435	9.5146877825189	-0.668787079607834	-0.7283294325268149	-0.0336160794201835	6.11377382104665e-07	0.5162910066373471	0.4803840158907629	0.973735985723996	0.997531576180432	0.8907949383782954	0.9998842538493368
STARD3NL	6.168352749571019	6.086206993402691	0.390789050989104	-0.0482260260527925	-0.3073495817260889	9.06179815392286	0.588999720938702	-0.111393273664188	-0.597388529637329	1.02705796410976e-06	0.566784328363875	0.913146007766917	0.5613516308977281	0.997531576180432	0.9871599922973096	0.9998842538493368
CD9	10.7517555876021	10.740782871903	1.2267584751516298	-0.0595916326470551	-0.671379508538946	11.373278227747	2.12021592441349	-0.134635097753051	-1.32098717712284	0.0032590390425444	0.0575083856667606	0.8952617358933829	0.213319257169016	0.9781517147736788	0.9822967543115596	0.9998842538493368
NCAPD2	3.63543363582433	4.02623531524412	-0.596855259342491	-0.902857812311704	-0.227861838656508	3.7610805158592497	-1.0750925624303	-2.51685360036672	-0.6246335769639979	0.0985237501915932	0.305282181304816	0.0284189456735299	0.544937957513159	0.997531576180432	0.5918050312663216	0.9998842538493368
PHF7	3.34962803154804	2.74288185192082	-0.591753638028191	1.11227083860636	0.33736018414645	2.7174149932085494	-0.5611943951991171	1.6743656132208002	0.427039306956505	0.0186970493750903	0.584992707021079	0.119901560666576	0.6769125064930991	0.997531576180432	0.7149700747844248	0.9998842538493368
NISCH	5.416516504444389	5.15189934897417	0.271355399714968	0.29204022101699	0.0194617018695757	5.89450194071249	0.307630221285936	0.525546819216201	0.0295034996180293	7.31480667076624e-05	0.763637535331001	0.6087776414445201	0.976948036163595	0.997531576180432	0.9241636728762924	0.9998842538493368
FUZ	3.97609342832174	5.15307458442832	-1.6154443573857702	0.237227824357373	-0.6907475876739589	7.433969711545731	-2.47841149285152	0.5294393101216579	-1.3642479943023995	0.0002632450987751	0.030379135006986	0.6061590939677479	0.1994295450296679	0.975111722966989	0.9238917312761598	0.9998842538493368
SLC6A13	3.22790724529142	1.4911101252672	0.631815883066725	1.6417394006284198	0.476145717258732	1.09667730074687	0.454328322381212	1.87975719771029	0.460521335397892	0.29430284430708	0.6577010352893851	0.0846329424916605	0.6533758305232329	0.997531576180432	0.6760346091351159	0.9998842538493368
IDS	7.18104969731467	6.8198442744988	0.941350356829423	0.0324931460637051	-0.205195994974362	9.4661148054026	1.4336841511719	0.0720953142407331	-0.3896906105544651	4.56723893924622e-06	0.179394281237933	0.943714172515154	0.7042012271024859	0.9922778645049084	0.9932125798358976	0.9998842538493368
ZNF200	2.8692756839254803	3.23864396333486	-0.892178644107287	-0.179989218682046	0.361768167595371	3.180782526908549	-0.818853132880932	-0.269311738778725	0.476213077039323	0.0079096976177837	0.428832761523277	0.792264613705942	0.642475701716444	0.997531576180432	0.9647713185729312	0.9998842538493368
LRRC23	5.26402538370395	4.71727457832709	-0.1456373004123139	0.573605133160339	0.103950431829845	5.720987415608669	-0.250548761033153	1.44670342890595	0.236638632758195	0.0153075500332559	0.8067760865068879	0.174814652372748	0.817285180334162	0.997531576180432	0.7576907796518763	0.9998842538493368
BTK	2.61708604487144	2.03078478934966	-0.925751757003104	1.11643822957219	0.6886632081195861	1.67974218975429	-0.736337893040819	1.3992160030223602	0.736842047294056	0.118832502836453	0.4756739653193449	0.1870622842478879	0.475378414011571	0.997531576180432	0.7705075284433632	0.9998842538493368
HFE	3.49378928970766	2.8930067481227897	1.0853100102055	0.372842274555178	-0.837377110590678	2.71604104677949	1.0042009527355	0.52785537630493	-1.0276662266670602	0.0187446554211815	0.335101978087876	0.6072226556293361	0.324376663096915	0.997531576180432	0.9241636728762924	0.9998842538493368
SCMH1	4.3163327319540095	3.2544956002227403	1.30087211316373	0.302282862573335	0.0790251049430341	4.12360421897233	1.65228358284459	0.6153061028207629	0.142069270647208	0.0016847408503708	0.126681557453499	0.549875603719682	0.889593851164277	0.9875873915081534	0.9112869056178832	0.9998842538493368
HIVEP2	3.89735726959322	5.71501711282126	-1.5625302746192	-0.428769395964209	0.122675446025063	4.78790111446534	-4.021389564416411	-1.50511986421038	0.403480913950115	0.0995345413525469	0.0020106458816141	0.160317471855199	0.6943263010311279	0.8840533386806891	0.7471066958911499	0.9998842538493368
TCEB3	5.3276461500066	6.03203898149779	-1.0168588132219598	-0.190159136470793	0.188905535323337	12.651230931638	-2.0873954697064496	-0.5980873261151729	0.503642431341117	2.67803073640614e-08	0.0588464823747447	0.560900367351993	0.6236305268236629	0.9781517147736788	0.913907548740704	0.9998842538493368
LYPLA2	5.952748625633941	5.675599078332059	-0.217205791565118	0.16236695223187	0.5606711269688149	14.684313140941802	-0.577896173537631	0.643527055870277	1.91127298288083	4.5538981196789e-08	0.574947066610848	0.532478444392081	0.0823381105324733	0.997531576180432	0.906767724992629	0.9998842538493368
CLCN6	4.57179547778863	3.3902529117138203	1.5137601633524498	0.1212268743681519	-0.106787517710043	3.96016927756563	1.72577614063335	0.225245993503697	-0.171976709709761	0.0018927474602598	0.110019411907521	0.825578165827467	0.8663220572691991	0.9855944749001998	0.9702907639600512	0.9998842538493368
MRC2	3.36367564526209	3.01072846825996	-0.409166228510671	0.233276686028082	0.541001726021137	2.43665261306064	-0.329062602627686	0.291197589124622	0.6112256544966961	0.0381264871224847	0.748146269108851	0.7758952543971519	0.553400279315594	0.997531576180432	0.9616035620968252	0.9998842538493368
TSPAN9	3.4348257602305603	4.13862794571077	-0.3344110981012119	-0.137938127777009	-0.806572900506077	5.0587099689118205	-0.3896922933677479	-0.2518613946407769	-1.26352158438741	0.0002804172160761	0.7035919934630109	0.805409958603937	0.230397707689726	0.997531576180432	0.9674805811220852	0.9998842538493368
BTBD7	4.93075227124399	5.3587993215886	0.315291093184092	-0.37193579340089	-0.400968058499606	5.98709242501163	0.389876606144543	-0.6975425985747521	-0.685785563567577	0.0005846542340165	0.7040569143049671	0.499042088538031	0.507022625895697	0.997531576180432	0.8975297496649959	0.9998842538493368
APBA3	3.96572760015469	5.615982707251611	-1.78312909215083	-0.4637915932328329	-0.3366529224197949	10.3937163025614	-3.0915279339832504	-1.26208850054631	-0.790520980693855	2.35590877322277e-07	0.0093357935329931	0.230895392804654	0.444566126930624	0.9714366304208144	0.7938013389571494	0.9998842538493368
MKS1	3.5793508471419195	3.54638167979622	-0.390002611244012	0.623341956104452	-0.0825713700441101	7.05974753180943	-0.741323440205042	1.89043263384814	-0.212247462927469	1.31951608361299e-05	0.472756281995166	0.083087429526018	0.8354764469911009	0.997531576180432	0.6724727117971768	0.9998842538493368
ABHD5	5.425306814204401	5.97060421082274	-0.605601267581353	0.0355928955122289	0.290527372307216	8.70754459527112	-1.58044696821788	0.131044573122023	0.977632738250435	0.0164668106303835	0.142307243821543	0.898063109291918	0.3492667102436179	0.9875873915081534	0.9834975731912196	0.9998842538493368
ANOS1	7.80009541062752	7.54322766394644	0.594879563741973	0.309125507293456	-0.501453119151366	11.2625106266987	0.939441680104062	0.711087736076701	-0.946884722367186	9.77167533574282e-08	0.3660298033072199	0.4906213263479639	0.3623756702201629	0.997531576180432	0.89463926234946	0.9998842538493368
AKAP8L	5.12769265064385	4.719585839492519	0.0140857517101101	0.6929367392630029	0.6071268694225711	6.9910959889163	0.0282404957306225	2.01953144881075	1.5872275861942802	0.0044091435548352	0.9779760915984408	0.0673471593552867	0.1407647485291299	0.9985779272936264	0.6622336801041607	0.9998842538493368
MBTD1	3.91720687542817	2.8356568981411803	-0.0542242819328378	0.930242879346612	0.911262718718352	2.8492763194062696	-0.0522531978296506	1.46464178553503	1.20795389154274	0.0146424304790399	0.959186722237853	0.168720807866462	0.2503329114080669	0.9985779272936264	0.753311445963432	0.9998842538493368
UTP18	4.62563060877948	5.259061893248321	-0.6280427610585739	-0.269266389540075	0.0845265312524885	10.1419626428715	-1.16324502718699	-0.793934518223798	0.212160001218748	3.07471245804575e-07	0.267339770011265	0.442651013420951	0.8355431502948859	0.997531576180432	0.8819777118212173	0.9998842538493368
RNF216	4.85302413871858	4.98639978157929	-0.0405874748794303	-0.150831530374655	0.101602606569221	9.073565861428571	-0.0719342229814138	-0.428333327063546	0.2449446377078839	1.0130536754374e-06	0.943839282209903	0.6759959933074721	0.8106378439264351	0.9985779272936264	0.9408079863564276	0.9998842538493368
TTC19	5.70043188036362	5.6044985607695805	0.166762907031706	0.4643406300893549	-0.0171308805253326	9.94966702121268	0.360793616378037	1.47316840005245	-0.0484582435597139	0.0001977727116784	0.7250866274739671	0.167191702625781	0.962219550317036	0.997531576180432	0.7522257090203812	0.9998842538493368
PTBP1	6.136074381806769	6.11734344630031	0.310383083667604	-0.5643775603056911	0.287113690256331	13.7153017119067	0.7137245599399641	-1.9636914526936495	0.863174286401068	3.74983798932436e-08	0.490256381485724	0.0739052725335095	0.406435076962631	0.997531576180432	0.6622899957376813	0.9998842538493368
LARS2	2.91861282208498	2.07805137392414	0.643235673524303	-0.223232259426737	0.330464508860939	2.26439284188153	0.729790211625942	-0.402130807369445	0.5636418260375899	0.0569171010963177	0.480535196357568	0.694763105476543	0.584291365994926	0.997531576180432	0.9440448645609336	0.9998842538493368
PIK3C2A	5.408987378072911	4.974556514100981	-0.2159454465726299	0.851787766478432	0.5234522785232729	7.67470171660853	-0.33024692179351	2.04169508992072	1.03739050513919	5.73606442448312e-06	0.746907582050887	0.0637998221411901	0.320006612596682	0.997531576180432	0.6622336801041607	0.9998842538493368
PLAUR	5.28263651668971	6.444152512837019	0.377427028428099	-0.571553575253767	0.535273350618202	2.66163351597394	0.517573767816597	-1.09405451196883	0.942958981257734	0.193913746788521	0.615003474350863	0.297242674083901	0.365949852078184	0.997531576180432	0.8305810792265492	0.9998842538493368
WIZ	3.884051401909	4.07160619106933	0.446265859017376	0.0071045267848519	-0.744345707387535	9.20612765707295	0.974532981141518	0.0246544397033303	-2.22931068590626	8.68704653809161e-07	0.3490282849852639	0.980735837951064	0.0456673730692701	0.997531576180432	0.998926162625036	0.9998842538493368
RABGAP1	5.17894670499919	5.084910737267349	-0.279309788889326	0.285987137070567	0.355681366772438	5.81288171758081	-0.3135027344392639	0.5087269180220539	0.5310164398292051	8.30458066048886e-05	0.7592811406471459	0.6201670739433249	0.605096696315921	0.997531576180432	0.9284231593491356	0.9998842538493368
DCN	3.5104037005605297	5.48252901824972	-1.22574765168454	-2.97185127161699	0.71244321139074	4.40462582080284	-0.91339693380603	-3.49716000188385	0.831851565474499	0.0010625242219756	0.379286655551136	0.0044674283065731	0.4230084560725209	0.997531576180432	0.5307154584565861	0.9998842538493368
PPP5C	5.17835089364317	5.60120285183215	-0.218916586316503	-0.3792185758619729	-0.438296574130929	7.88465501941591	-0.386488670529587	-0.986002582261892	-1.02674765199273	0.0012885440376747	0.7065016196529691	0.344360371014158	0.326569237367028	0.997531576180432	0.8491465791988115	0.9998842538493368
CEP68	3.57352105444947	2.603618743561	1.30411403585557	0.4485200506584821	-0.330842965920218	2.4145677953878195	1.18727083969103	0.655547533961829	-0.423020327866069	0.0326395344237122	0.258091938538074	0.524484479442794	0.679762462470428	0.997531576180432	0.90607622884806	0.9998842538493368
MAP4K3	4.80697345723534	4.77618114248074	-0.245090178546515	0.233660317909878	0.0500386782558377	7.30518021357255	-0.387102083226016	0.5611723950275871	0.105934987083841	4.58245491725461e-05	0.706028155803213	0.5850140484780529	0.917537277030875	0.997531576180432	0.9182659780416078	0.9998842538493368
TYROBP	5.57291582115947	5.53989390551996	1.20760816601716	-1.80958757755173	-0.293114301423013	5.4330913553650095	1.4033499497466	-3.17795355260793	-0.477616493639778	0.0025680510296869	0.18804898954694	0.0082985525761869	0.642259073970014	0.9922778645049084	0.531003386456563	0.9998842538493368
TMEM159	4.292776674773831	4.48276491257256	0.0324375225249899	-0.429628120310646	-0.0767949499880059	5.02635157614883	0.0352350012859279	-0.742180370579423	-0.117113439907341	0.0003542403303265	0.972516076700524	0.4727205753140979	0.908870880345038	0.9985779272936264	0.8907949383782954	0.9998842538493368
ERCC1	5.36159584556908	5.93505903883816	-0.3533286012389879	-0.387280524244571	-0.0907380223582957	14.1701155035293	-0.8292474941475931	-1.41015738786487	-0.283099565841289	7.437597446850809e-09	0.4231532298145999	0.183883630127538	0.7819249752149899	0.997531576180432	0.7679726626013532	0.9998842538493368
SEMA3B	8.38725430332522	8.250671451070959	0.309369875354404	-0.4176259881663479	0.270391694222948	17.1330823429355	0.687408652119532	-1.32099384659678	0.7014919789737489	8.42189085089628e-10	0.504894587194047	0.211139961933056	0.49637579169417	0.997531576180432	0.7833436934489608	0.9998842538493368
MBTPS2	3.31310497397394	2.20099166069038	-0.0245441558366329	0.2879534487067139	0.6134846174526309	1.60590328848189	-0.021904910935584	0.404181116510995	0.8107047490004949	0.19737796225135	0.982913045756285	0.693489105858254	0.43469939385759	0.9995159800366528	0.9440448645609336	0.9998842538493368
PRICKLE3	3.55768828689395	3.3621079806848697	-0.7004000142508761	0.819186109280735	0.4445966895709979	4.078601904841721	-0.8018567400821541	1.52206485255766	0.698318187905321	0.0015298481953335	0.438226937741166	0.153899441781968	0.498287991119162	0.997531576180432	0.7398578229554222	0.9998842538493368
EXTL3	3.6141419178607297	3.51952439642977	0.601389113282037	-0.4271813647861699	-0.22216410450569	7.08907514557724	1.15614269769984	-1.3185905008266998	-0.6073481404508929	1.26676940878482e-05	0.270122266073211	0.211918183001297	0.5549387717212719	0.997531576180432	0.7839018212324657	0.9998842538493368
ELOVL5	6.708448567899691	7.0962302991328	0.220687050298642	-0.1988636465744949	-0.152344536856359	9.26245979351908	0.3694687581804729	-0.469650579109452	-0.320183763829299	0.0003998809129071	0.718787341549949	0.647329187687183	0.7548279837481808	0.997531576180432	0.9367767908574934	0.9998842538493368
ALOX5	2.87980587312976	2.38075319186613	1.4696096277887198	-0.108201079325163	-0.962949124322552	2.24450777683279	1.34513818936551	-0.154443998929232	-1.2146889651981	0.0444348094327898	0.203450661351044	0.8798268069099631	0.2478463441789719	0.9947405388922153	0.9808579800664974	0.9998842538493368
KDM5D	4.3190634359921	4.59812156291909	-0.655727999298759	0.0094598557179323	0.181024121820321	5.40510168573798	-0.740691576291644	0.017017790564613	0.275614379800366	0.0002000965236226	0.474134676727748	0.986744929762567	0.787920257960859	0.997531576180432	0.9995929006911588	0.9998842538493368
CALCOCO1	7.07166215010543	6.712154672536651	0.6490935219089761	1.03498983199408	-0.971579082370858	6.94163905978422	0.7000534470128061	1.67054330506382	-1.28832451580199	1.55685170796453e-05	0.497241954976371	0.120666731071814	0.221919821653534	0.997531576180432	0.7149700747844248	0.9998842538493368
UBR7	4.23683993888918	3.8085088709695096	-0.0657166787391576	0.584910743375918	0.686025077804491	5.356898378103	-0.1171711858466759	1.55620673645902	1.67355681126191	0.0086585829572961	0.90882801767688	0.146590841181854	0.122381924434268	0.9978740890443836	0.7354151435191829	0.9998842538493368
MAP4K5	5.603929966461981	5.40175439017618	0.356274912626903	0.450274028299072	-0.4674382719125819	11.116988775163698	0.733910451541554	1.45296041651248	-1.2624569700906298	1.1278115352168301e-07	0.477098600775302	0.17187968532795	0.230767347475661	0.997531576180432	0.7555491764103075	0.9998842538493368
PSMC4	5.7286738783747495	5.38089002733307	0.95929452374629	-0.355965019913323	0.251801549278136	6.961287102299281	1.45745296759134	-0.8131701955171721	0.521634053094444	0.000595310584603	0.172924499136332	0.4324018331483039	0.6122618092702851	0.9922778645049084	0.8782682530777375	0.9998842538493368
MAN2B2	3.91874731333374	4.55614116465819	-0.490079137413616	0.1176353397087539	-1.31587406091876	5.19453969318535	-0.787535215192053	0.285751173443617	-2.9119875390717502	0.0234800252737524	0.447546981564318	0.7802123813943209	0.0140830733234593	0.997531576180432	0.962508759024551	0.9998842538493368
SLC25A39	6.056908342868379	5.7426693882726	0.227363123605064	0.226105686357254	0.1415068680441639	14.1529211624639	0.568753961946511	0.861252969823602	0.4565078952324229	2.5693266712838106e-08	0.580940885539473	0.4072941563534979	0.656896703125461	0.997531576180432	0.8670782676607	0.9998842538493368
MVP	7.34916687732903	7.87620802048547	-0.30656026755097	-0.630720060352486	0.0856749912797804	15.9505605874893	-0.668444877780798	-1.94691910856198	0.225307811906578	2.4414875757390498e-08	0.5175988692233751	0.0758112569585649	0.8258670379478971	0.997531576180432	0.6665100915578321	0.9998842538493368
NUB1	6.056391445799309	5.88149599276842	0.340318417365681	0.2714894447561919	-0.13691056908794	11.1887064016786	0.672105627014969	0.8124630733959	-0.351484938406545	4.53676106103714e-07	0.5153849725625039	0.432601447793597	0.7318601562793629	0.997531576180432	0.8782682530777375	0.9998842538493368
PGM3	4.20586509083473	5.03884199530885	-0.3006709309589609	-0.602726563872365	-0.480906888806472	7.543715711514929	-0.4310470616061049	-1.37420953071676	-0.959349869355212	6.82339412587589e-06	0.674075702948335	0.194499095586507	0.356313885803102	0.997531576180432	0.7735179613542399	0.9998842538493368
RWDD2A	2.9791601166790302	3.5200142919387503	-0.743961611312619	-0.0480966494660603	-0.143527400839607	6.089393895887411	-1.2108490079791898	-0.1245667110411259	-0.3244257673567809	5.42289710398812e-05	0.2492616440492769	0.902928948668827	0.7512011368465981	0.9960815812330602	0.9853423935985742	0.9998842538493368
CLK1	6.21754328476886	6.1325133175704005	0.0001896423373108	0.286333574167188	0.0323316589155821	9.12509774128376	0.0003016610090873	0.669080499628929	0.0656939396569739	7.14277157132854e-06	0.9997647102237108	0.5161375213058129	0.9487992238033448	0.9998484566393772	0.903584346694422	0.9998842538493368
POLR3B	3.85985089531905	2.7773197222466703	1.59048932157554	0.311410965663391	-0.312685915694468	4.8830720070706	2.7484732700755097	0.8652865004711701	-0.7511054224791609	0.0003765599270104	0.0176521314075061	0.403848740950596	0.467064010863683	0.9714366304208144	0.866949867628856	0.9998842538493368
ANGEL1	2.79393697500469	2.58775013928512	-0.464267103021664	-0.4449374180675909	0.221917599850564	2.26833055788735	-0.67772706362159	-0.9959683948494028	0.477922268514275	0.162167406248936	0.511927331868569	0.340363867236149	0.642058656079755	0.997531576180432	0.8454135062026824	0.9998842538493368
RNF14	4.536030083707719	4.1242685267266	0.679989181603464	-0.15046064345031	0.211771970873338	6.418695618815169	1.12914908131973	-0.388131894160978	0.498318473221126	0.0002049686304344	0.282799865889922	0.7048130854604671	0.6280682112640071	0.997531576180432	0.9474354863864832	0.9998842538493368
DNASE1L1	3.86206372882725	2.5440901682442902	0.8423305755084659	0.8473840053531909	0.306480419601958	3.8250308327498095	1.31793165992975	2.05137439335372	0.652172452475771	0.0042637767375895	0.214255109978038	0.0627215156621423	0.5276820016683661	0.9947405388922153	0.6622336801041607	0.9998842538493368
DDX11	3.08048166899327	2.3216418955991	0.4242160128860879	0.3449082406647	0.540559083743501	2.40202625881064	0.414484520047221	0.558316295476596	0.772722569616223	0.0333950201807545	0.685832536433077	0.586894864720433	0.454637844386652	0.997531576180432	0.9183219636869268	0.9998842538493368
HEBP1	7.3253337405228605	6.6090123755987005	0.90408783158403	0.126856768201977	-0.115107805917297	13.0163783329791	2.25871912622288	0.441754975795641	-0.350634677989382	5.3805896745325705e-05	0.0451599364794667	0.666736044685849	0.732484239685178	0.9764542799129504	0.9385342546660592	0.9998842538493368
GPRC5A	11.1414508601457	11.547256271912598	-0.0828424591134854	-0.567118093538394	-0.0601321274114263	22.957804386814495	-0.182304119049862	-1.70345664312738	-0.148557444018273	8.15588782772024e-10	0.8586119585671259	0.1150847907834669	0.8845861919041259	0.997531576180432	0.7082856846548712	0.9998842538493368
UFL1	5.385370970400139	5.691514020046611	0.0499473684307141	-0.449576283559602	0.0614172613117609	8.81182912151794	0.0760756730418732	-1.08378038274588	0.126341288048217	1.37932063022038e-06	0.9406125221469592	0.299757614132058	0.9015539653041552	0.9985779272936264	0.8305810792265492	0.9998842538493368
POLA2	2.20622741593026	2.12909810285957	-0.5035811482344861	1.2480278753108602	-0.721254652728933	1.98232410181972	-0.464178315736315	1.69067790495158	-0.807149756662815	0.0708148719287128	0.650827941560119	0.1166840595686079	0.4352871587589799	0.997531576180432	0.7111235258752479	0.9998842538493368
ZC3H3	4.051627169904	5.2147136454799	-1.7439899658327698	-0.0527121188615247	-0.105125622914359	7.50956809708105	-2.37549394625606	-0.1131736439775669	-0.190398032648913	7.14167397501383e-06	0.0350491928684839	0.9117641967709093	0.8521802508207099	0.975111722966989	0.9871599922973096	0.9998842538493368
CAPN1	6.81955818092273	7.939819566711921	-1.2131066592154298	-0.490845749140915	0.0044919982168538	19.6131802829552	-3.0737134496247296	-1.81163730007068	0.0139263832693123	1.75180463092747e-10	0.0096499809016573	0.0951265517631296	0.989117572517123	0.9714366304208144	0.6920056589929058	0.9998842538493368
MDH1	6.872109919941959	6.94668225636097	-0.0388008089591232	-0.170605710876808	0.151160400026488	21.692436392838303	-0.1250404306823719	-0.813246494359072	0.5998761251957769	5.3921501255276597e-11	0.902561867350052	0.431916947152996	0.5597461142000401	0.9978740890443836	0.8782682530777375	0.9998842538493368
SLC30A9	5.43533081367667	4.30461478564711	1.43043861109043	0.5852526079921949	-0.1641291314188269	6.09884145056432	2.0222630080565898	1.33478402760329	-0.316457763749045	5.34550877705096e-05	0.066021484448133	0.206719585934667	0.7570922644539351	0.9781517147736788	0.7825199391810098	0.9998842538493368
MTMR11	2.62143235319976	3.17406763047593	-0.6474663636621529	-0.143000004783054	0.19925855390438	3.42975774007327	-0.771224403490984	-0.259862106570873	0.344560668845631	0.0164675152804738	0.45656344242158	0.7994765682351379	0.736906251260792	0.997531576180432	0.9655091966095892	0.9998842538493368
COX15	4.2376194844901205	3.81524163243644	0.40735016519114	0.520975410289268	-0.5705771425964189	6.73945431371237	0.8323876969238441	1.6185702465308702	-1.5864901135535905	0.0010181422086592	0.422873203864809	0.132267590926821	0.1408740283866379	0.997531576180432	0.7251568331538456	0.9998842538493368
CCDC88C	2.9513024940586	2.18668145329349	0.967206064887061	0.892131815272476	-1.23701765171801	1.89384529291884	0.94213935442859	1.28164094997799	-1.56117423173632	0.113232312498302	0.3663405842608729	0.2246694269292	0.146566094753297	0.997531576180432	0.7894651894457159	0.9998842538493368
YAF2	4.862032256861901	5.67174847881603	-0.515894003740006	-0.517393176341633	-0.284562554415255	8.945983854607402	-0.7905185983007109	-1.24671791965505	-0.5933766084579281	1.17650496136867e-06	0.444567465397916	0.2362876592460019	0.56394625119643	0.997531576180432	0.7978949130164811	0.9998842538493368
ZMYND11	5.67550162902498	5.630354063096481	-0.1469950874536729	0.2269296992574339	0.0049664657730653	8.61884350556296	-0.23678887286307	0.5490052725694851	0.0104680271964906	1.10250070809995e-05	0.817168733622991	0.593085685009534	0.991835109443248	0.997531576180432	0.9196121550419276	0.9998842538493368
BID	3.76735605260666	4.0489250928517	-0.3757618431527629	-0.1194619895936189	0.177370222714693	6.935796777689	-0.605597798087091	-0.312864646903251	0.402127488595664	1.56971434339617e-05	0.5560628604912221	0.759754077463043	0.69466061428727	0.997531576180432	0.958474806148204	0.9998842538493368
MATR3	4.74907767068688	2.45132896694826	1.09316466106787	0.564113456580139	0.515099123709634	1.40648980035119	1.91745320633256	1.63529936941724	1.3828207292342702	0.36763919592828	0.0814950751836295	0.130133434486437	0.194144744324295	0.9826273180239796	0.7205460155839557	0.9998842538493368
XYLT2	3.88631110165366	4.15413395586095	-0.341778630576599	0.0594885235773448	-0.173760481442403	9.84729805557005	-0.7694999530884421	0.2157411486974239	-0.53558473045678	4.22805815423215e-07	0.456476871093961	0.832813060717528	0.602030984321521	0.997531576180432	0.9719373838132956	0.9998842538493368
RGPD5	2.36066036952246	3.3098008772852703	-0.6846137381956839	0.3805038734805809	-0.8764117538309759	2.8028180891107404	-0.652416423400111	0.527899822417219	-1.08300972947802	0.0335613392287211	0.527448071876494	0.607373068839866	0.301673027927414	0.997531576180432	0.9241636728762924	0.9998842538493368
NUDCD3	5.184516711354879	6.071818625991111	-0.652482898047689	-0.4225932409937	-0.1826953704442999	12.607956747534098	-1.32753725014666	-1.33742242350796	-0.494869949151448	2.7829890359882402e-08	0.209032972666513	0.205882554772693	0.629628284566409	0.9947405388922153	0.781647585194485	0.9998842538493368
IL20RA	3.5372181549339103	3.21688213930529	-0.4527908247490179	1.49657831972515	-0.837051938670376	3.89306642000763	-0.6798892511497049	3.3152045486886	-1.64556078090594	0.0235689651192525	0.510596903734294	0.0063952168060004	0.127988723019905	0.997531576180432	0.531003386456563	0.9998842538493368
GLT8D1	5.338294548950519	4.47641999584532	1.2380777465602602	-0.259415921139946	0.376259638369964	7.26611173792778	1.97733337084502	-0.6716708383378349	0.8357448865823941	9.92538192781619e-06	0.0714359773369265	0.514516332360425	0.419628378657876	0.9781517147736788	0.9026907409333012	0.9998842538493368
ATP2C1	5.676640545191031	5.424370063297889	0.6745708624821539	0.376831860114895	-0.528555004663378	9.96954949008274	1.2415773018966298	1.09426110970703	-1.28983835842608	3.70126309003003e-07	0.238113352525728	0.295319023299685	0.221410638210585	0.9960815812330602	0.8286914844345526	0.9998842538493368
RALBP1	6.073106048769151	6.071096919595751	0.348590694587769	-0.33823695007494	-0.110900265762484	16.7748586208767	1.00051692135869	-1.45434188865228	-0.414259207311721	8.399601163025711e-09	0.338552947840251	0.1718108262251209	0.6866343250045079	0.997531576180432	0.7555491764103075	0.9998842538493368
RUFY3	4.815292793614071	5.0213003458781	-0.210306698518736	0.5826078678504371	0.130180413517033	6.03993156072798	-0.360960032745989	1.4329550195414098	0.2878865325067949	0.0107155099355038	0.724964395747582	0.178692728637182	0.7787852019455621	0.997531576180432	0.7619330311426128	0.9998842538493368
SLC11A1	3.372288661509589	4.822159349036429	-0.380184655783767	-0.475093655750827	-1.6549214232222598	6.761865647146549	-0.511467803756425	-0.971030708879856	-2.96574122199763	2.00947799016568e-05	0.618303967669203	0.350699309625317	0.0117941543130536	0.997531576180432	0.8534445694285895	0.9998842538493368
WWTR1	6.15617840071422	6.96432436041203	-0.869849546717267	0.0913045772549457	0.2296255295976339	9.26395893896238	-1.96334962245252	0.2816570367346639	0.643730224256237	0.0103484819791361	0.0753819815837429	0.783314951522129	0.532941756692928	0.9791587411131238	0.9633968644488125	0.9998842538493368
AGPS	4.529399143541809	3.80822210106201	1.3992757821588897	-0.0089151548926745	-0.455136296917104	7.402597864088779	2.6685889669968	-0.0271599333334466	-1.20356646751606	8.24556618501157e-06	0.0204640490079532	0.9787786256355128	0.251963281456894	0.9714366304208144	0.9981261775445758	0.9998842538493368
CXorf56	3.46808444538137	4.00119456947567	-0.919838665823378	1.07115896128382	-0.4853282578077929	3.7899210717096095	-0.923907658486641	1.5921357152753002	-0.636057507337511	0.0079607521897134	0.375138372664506	0.137339470716143	0.5376069396367771	0.997531576180432	0.7307022909447555	0.9998842538493368
TTC27	4.07737738485332	2.22644737051229	1.4575449253713602	0.428433707917806	0.7938847334603509	2.52115119814031	1.59871433760691	0.7761349201963209	1.2524743298478898	0.0268523673726066	0.135866634005809	0.452695688606847	0.2342565436274689	0.9875873915081534	0.8861675773720586	0.9998842538493368
ZNF582	2.64048576454529	2.4304932998329	-0.7227543845176941	0.537878141483585	0.453588820593492	2.56978063566336	-0.727475627838044	0.8641857032175941	0.630757267815347	0.0245554912490709	0.480887856176887	0.40442945987917	0.540026608750186	0.997531576180432	0.866949867628856	0.9998842538493368
VSIG2	7.95464557784426	7.730837559776679	0.263503541055235	0.0755710815743835	0.239880701160783	11.5655999212277	0.441016414581837	0.176187532626046	0.472786090595166	1.07976072030376e-06	0.6676971042277859	0.863093185305935	0.6456042617908161	0.997531576180432	0.9802491769930868	0.9998842538493368
PHLDB1	4.33450884767961	4.82655234948063	-0.8768113278496898	-0.668785284195399	0.629325270579433	8.57916591445591	-1.7090731262581798	-1.97308197117679	1.74158920025927	0.0003850773415408	0.114917846344862	0.0722434304178212	0.109369707905236	0.9855944749001998	0.6622336801041607	0.9998842538493368
MARCO	3.19286767208146	4.26201349824091	0.48902856391223	-0.0375542098336266	-1.4159007499345602	2.32166955184339	0.3543815437050229	-0.0378404930874127	-1.2932118360018798	0.0822931651492303	0.729752660831905	0.970473129878075	0.22240488426447	0.997531576180432	0.997324591204783	0.9998842538493368
PRDM11	2.88009996038396	2.4378189911856003	0.505139116457935	0.1616248524881219	-0.189104660686005	2.59323230408039	0.515149131231027	0.263042925948369	-0.27048817737414	0.02351741943397	0.615805955728798	0.7969794782250009	0.791380746150104	0.997531576180432	0.96508515121106	0.9998842538493368
CD74	9.062687183947313	9.6133951537277	0.129090971720247	-0.4385120300153711	-0.6868321979954579	7.689642141347389	0.111172805108339	-0.5333828558905329	-0.683770713754177	5.62434051105978e-06	0.9133171422696992	0.603507642892884	0.5071091933745671	0.9978740890443836	0.9234152533802428	0.9998842538493368
ZRANB1	4.3360481296407	4.59880627725887	0.0888598371137275	-0.289805608994534	-0.10546757517145	7.469284727643889	0.164310145743191	-0.811006488185733	-0.275072168434449	0.0005438364497692	0.8724515836072041	0.4336311148671889	0.788350550523506	0.997531576180432	0.8782682530777375	0.9998842538493368
NCDN	3.60637427186782	4.4970794667845	-0.108462390325255	-1.17147940559898	-0.593983652574978	7.433305477217099	-0.168283081507783	-2.87477333480309	-1.32981350934513	7.911153693561959e-06	0.8691636043326529	0.0139654803123635	0.20830405317112	0.997531576180432	0.5540139650013514	0.9998842538493368
ZFP64	3.31244680725568	1.6093778538223895	1.04269904244317	0.52761111007204	0.440736452754101	1.72780151258418	1.6525521104294	1.34280844761893	1.05300066511341	0.215992248542638	0.126558115906135	0.205744179084947	0.314916414424083	0.9875873915081534	0.781647585194485	0.9998842538493368
MNAT1	5.15217925455785	5.423062523323151	-0.392530288412556	-0.270662238324497	0.223376872828098	9.70579877090251	-0.6870548690419449	-0.741072295346429	0.522570365863326	7.81337318239241e-07	0.506121069746877	0.474712455374286	0.611600668431791	0.997531576180432	0.8907949383782954	0.9998842538493368
SAMD4A	5.03606878280395	6.6324742595447095	-1.05543864734542	-0.3551442550799639	0.153605683586845	4.98212730698976	-1.78339861164621	-0.821589108405239	0.327127581475749	0.0681700989099212	0.10210196949589	0.4285946241029961	0.74971206638726	0.9855944749001998	0.8763471856766005	0.9998842538493368
MRE11A	4.1873898986611895	3.29641434611083	0.238855048783235	0.441297011918335	0.534500350390688	4.3161947064219	0.3817747006625561	1.10265727557998	1.21967906694695	0.0158362488291183	0.709857201047602	0.2925420512286389	0.248083166416602	0.997531576180432	0.828085724973614	0.9998842538493368
PLEKHB1	4.5276608420107	4.54024621521515	-0.0018318727839635	-0.260097444507633	-0.310504813063161	5.88097562214504	-0.0034048153900555	-0.747600221721239	-0.83054759324288	0.0186204833714012	0.997344109589788	0.4699492666622279	0.4238685675499579	0.9998484566393772	0.8907949383782954	0.9998842538493368
SERPINB1	7.911898153792889	8.45392141051205	-0.0922751373274768	-0.054603836531055	0.540843730462099	6.73041759367993	-0.211700951621967	-0.166340804974466	1.4662628041028003	0.0590766698418618	0.8362104826925669	0.8708869884105641	0.1705724228671449	0.997531576180432	0.9802491769930868	0.9998842538493368
SPAST	3.8886840922911	4.55876923458617	-0.812561354368037	0.600070869138858	-0.891337362302738	7.38318673067449	-1.2688755173883	1.46176227935395	-1.79672097834907	8.46471543081053e-06	0.228545989805255	0.169494888298102	0.0975759484112219	0.9960815812330602	0.753311445963432	0.9998842538493368
NRXN3	2.95620539946329	2.2166912387467	0.142874091537122	0.318820879443985	0.742609019691065	2.39272925623578	0.144296723625326	0.534704044195128	1.09683191380517	0.0339659058243432	0.8876612184705459	0.602621384441974	0.294237908757508	0.997531576180432	0.9234152533802428	0.9998842538493368
OSBPL5	3.4841067536559502	3.8284926899853504	-0.708199750284065	0.0133483008742628	-0.534891516903722	3.1775461723739906	-0.7254748277511391	0.0209256674704185	-0.7721083075372001	0.0452873409802026	0.4832033923694099	0.983662022798646	0.456253972912807	0.997531576180432	0.999293983648524	0.9998842538493368
AQR	4.547870705929	5.31015432806657	-0.787385163632385	-0.138247330460602	-0.271548387297202	7.62464252430325	-1.13348949580406	-0.304999675082978	-0.5234422399648799	1.9153664005485e-05	0.280909419532426	0.765655062650483	0.6109908361384621	0.997531576180432	0.95931316593738	0.9998842538493368
FHL1	6.17514785187062	6.270072737313019	0.3168204734377139	-0.361011936562534	0.289582355335136	7.215482223219321	0.464317164292291	-0.7571526178818799	0.5478147856115301	0.0013487004621651	0.6514743168852261	0.4641202555479969	0.594759452342941	0.997531576180432	0.8891418053574353	0.9998842538493368
RTFDC1	6.17546029387854	6.07368375576938	0.1463520098246269	0.2351251239452589	-0.100166208152179	12.770364097971802	0.311470774349688	0.7706197027108921	-0.274577231561312	2.41050290327144e-08	0.760787538610978	0.4558373371445879	0.7883109706018929	0.997531576180432	0.8873140414631913	0.9998842538493368
NLRP2	2.3886265555831603	2.8449685262943603	-0.4792175784609	0.357920215139572	-1.52406064703239	2.8812588596665	-0.7565555672078492	0.8072758873648008	-3.04337220001393	0.0917782093327038	0.465211562161364	0.436309397311318	0.0111375355791572	0.997531576180432	0.8782682530777375	0.9998842538493368
SLC45A4	3.99502014462829	6.16433752466395	-1.65747621968537	-0.6270640752962121	-1.3974552285263002	5.15760129456932	-1.37798142071246	-0.779258292264745	-1.51357768894614	0.000410605388178	0.1952963310732469	0.451057262963261	0.15743966109773	0.9922778645049084	0.8853630690618374	0.9998842538493368
RNF10	6.36802182061446	6.0447085473952304	-0.130762655452878	0.55747400910179	0.424296781928173	8.809283993623358	-0.197610232480208	1.24324297481677	0.7992519553088221	4.88310303340907e-06	0.8469528637294829	0.239046883567767	0.441051067468193	0.997531576180432	0.7978949130164811	0.9998842538493368
ZNF839	3.34853772497498	1.89032459967304	0.296865942131049	1.1395303098021698	0.907807779996415	3.71020905290889	0.606009210248604	3.64972510617642	2.62221695143027	0.0071322489419405	0.556637468226588	0.0033287007732032	0.0237203633350818	0.997531576180432	0.5030551712819368	0.9998842538493368
ZDHHC6	5.431270032377469	5.54993250343777	-0.36031816461858	-0.130982136128193	0.225824478005726	9.7055713052752	-0.6203331032076441	-0.349496506747192	0.513121010160578	4.94149196014372e-07	0.546639017786372	0.7327732838736629	0.617181544328932	0.997531576180432	0.9509337388280378	0.9998842538493368
RNH1	8.4673562501026	7.485875101821571	0.987753508853072	0.150948803155663	0.4549580000735739	17.8792089469363	2.5152023066912403	0.5536485576606739	1.36201811402944	5.14087700044626e-10	0.0271473090580218	0.5899866705795339	0.19821262886687	0.975111722966989	0.9186033985457818	0.9998842538493368
NDUFS1	5.52925962661525	5.926695050588871	-0.594625242440884	-0.160502246940509	0.265688011522632	11.8798355325404	-1.1753204130724	-0.491546876622298	0.6837169828493449	5.40935501452538e-08	0.262660096305013	0.631907527966561	0.507141945362823	0.997531576180432	0.9322806420325396	0.9998842538493368
RB1CC1	6.34850469855964	6.69318917469427	-0.978164301340624	-0.111592697843884	0.7319052860478571	14.3367933429889	-2.10822783024178	-0.3589986593713939	1.9678439679236104	6.510990008252291e-09	0.0567099327488626	0.725833347038562	0.0726308493136208	0.9781517147736788	0.9503778994947278	0.9998842538493368
ERP44	6.598172396475119	5.84191785169693	1.03859362112264	-0.442468196668591	0.427526896669457	12.4829623526617	2.26919652406012	-1.48297285516998	1.19974812272877	3.11184487440771e-08	0.042499604441731	0.163862871202042	0.253388970835811	0.9764542799129504	0.7481295676027455	0.9998842538493368
ALAS1	5.5656062355629405	5.30040568355955	0.178158491755279	-0.0797321977540401	0.556100535075377	10.7685124615718	0.4318380142449159	-0.283953206666594	1.79071553853943	0.0001122565785225	0.674194732847964	0.781407891416887	0.100861958819764	0.997531576180432	0.9629448686248786	0.9998842538493368
BIRC3	6.06546967687379	8.24255427106406	-0.5063525227274239	-0.656534123390277	0.0845149274129092	3.17816672918762	-0.540406864451181	-0.944750703896186	0.113012496684748	0.144867801185786	0.599684106037931	0.364990013622881	0.912056679339135	0.997531576180432	0.8573404664088909	0.9998842538493368
AKAP11	5.40352532804896	5.2401128149168095	0.167528908313149	-0.169870212818811	0.320595162165276	11.089534356688098	0.3483067144081849	-0.557921867425034	0.8963540024284742	1.1589387877088401e-07	0.7336440096597778	0.5871557970820179	0.38769202740038	0.997531576180432	0.9183219636869268	0.9998842538493368
GLRX2	4.19988162535192	5.16079613527704	-0.8932189968713079	-0.90838274692451	0.5587214154982391	6.985318912209411	-1.12552773329428	-1.8493152900868897	1.00142825933484	1.46416903359846e-05	0.282373142951854	0.0891850649170504	0.336386161346662	0.997531576180432	0.6825478937369499	0.9998842538493368
SNAPC1	4.273915415036741	4.39236198302148	-0.350703053094732	-0.529220227784583	0.8159471885172841	5.144467844983111	-0.3869486558363239	-0.954345090132116	1.2673702975885202	0.0002432006274846	0.705568860070792	0.358738989222922	0.229065375032055	0.997531576180432	0.8559105348204741	0.9998842538493368
DERA	6.15694413371444	6.43591589110778	0.0059385530462098	-0.3766564145970689	-0.0114141564614574	9.702049158581053	0.0090319201878186	-0.8695983195363679	-0.0223519834404392	4.960791103501121e-07	0.9929420863473092	0.401579496713674	0.9825345597013092	0.9995159800366528	0.866949867628856	0.9998842538493368
STRAP	6.1096339948884	6.459338157422299	0.0333787989514611	-0.4013063917777659	-0.102695821682598	8.87254832841111	0.0461631412091668	-0.844087420904021	-0.1833402218295689	1.28323219359986e-06	0.963939567574215	0.415131189386664	0.857592390052448	0.9985779272936264	0.8711878272762164	0.9998842538493368
PLEKHO1	5.654608066780259	6.77765657490141	-0.471086170453633	0.0837886281606067	-1.11685762977503	8.265464232689169	-0.697295046810146	0.175455367734369	-2.07978745222673	0.0004107755545773	0.500087362850429	0.863725828738952	0.0616670261914067	0.997531576180432	0.9802491769930868	0.9998842538493368
GCLM	6.08498336719535	6.32744094072313	0.0853130875150247	-0.201818810478474	0.4875650477063249	6.959806742295361	0.169407230475467	-0.5645314186005279	1.24335809723654	0.0228251215488297	0.868551223868387	0.583541896784276	0.2395834082067	0.997531576180432	0.9178932991609806	0.9998842538493368
UBR2	5.775479133845191	5.82201220554811	0.179459716735947	0.0070511153383012	-0.325999753945301	9.58894478296636	0.311500040360487	0.0183932381380182	-0.740721376896786	3.45035494697987e-06	0.761243098374148	0.985627625944862	0.47435286489343	0.997531576180432	0.9995929006911588	0.9998842538493368
EHD2	7.84556870714782	7.58870297365375	0.228486635700202	-0.0836965429967554	0.155551398999682	27.6029459089407	0.986989114651145	-0.496090715716983	0.7951382582072539	3.02826970726045e-08	0.344793733161615	0.6288524792643381	0.443347135011614	0.997531576180432	0.9322806420325396	0.9998842538493368
CCDC28A	5.47805273478084	5.26991495536297	-0.30076923504975	0.2940629332862539	0.201835716363323	13.0548163873805	-0.977444689289746	1.38269317347632	0.8575585257625921	0.0005023302242271	0.349336644371215	0.192926007122045	0.4094253686261189	0.997531576180432	0.7725257423692291	0.9998842538493368
RRAGD	3.0886358898122	1.5805044124409398	0.920434690514183	1.64091496521532	-0.508285589896329	0.968834759476262	0.570156105019009	1.51975680517311	-0.3930336614378459	0.355881292580815	0.5800056954378471	0.155174761835706	0.701747343964289	0.997531576180432	0.740555358945729	0.9998842538493368
HSF2	4.06974645887576	2.3729546314953	1.63486521638694	1.2275183475641298	-0.105500659647241	4.576105837117191	3.1469352937809902	3.76501645919793	-0.272076035918642	0.0006367104507709	0.0084227296876005	0.0026961595815003	0.7901882559308859	0.9714366304208144	0.4992985081739396	0.9998842538493368
PHF20	5.88027102979475	6.016849337501951	0.765488088428628	-0.5715060952470861	-0.111040367167664	8.94941934180024	1.50201537120421	-1.65708286032298	-0.291843449791793	0.0009798676215246	0.161243395693847	0.1247489876361119	0.7758360059295009	0.9922778645049084	0.7149700747844248	0.9998842538493368
HSD17B6	7.66488554109071	8.1083495283144	-0.0740703235771309	0.549632280753086	-1.12167397425984	7.9757378759525395	-0.0770676852416176	0.8323249505095041	-1.39333784778239	3.87859957477102e-06	0.939839769153552	0.421481268192738	0.188788810580283	0.9985779272936264	0.8727568414850921	0.9998842538493368
NR1H3	2.90202150063321	1.7464569672929902	0.8608512358691551	0.986240296538346	-0.0987330798420824	2.03930831819995	0.9774298453605248	1.78784340695152	-0.155001781006255	0.0640689049851245	0.347650435310196	0.0990605686797243	0.879396536692269	0.997531576180432	0.6964839137938272	0.9998842538493368
TYMP	6.772884684450131	7.90025652355844	-0.230140367661753	-1.1159342947512	0.682885146991494	5.03317250005488	-0.213361257192517	-1.40378804894863	0.783005272695357	0.0140573616697217	0.8349436006008829	0.187132336905488	0.450153089433873	0.997531576180432	0.7705075284433632	0.9998842538493368
NCAPH2	5.16156101070046	5.059491267410401	0.3225603311335949	0.183444272681951	0.0377512376404403	8.90723533212719	0.741683312195713	0.6265786615578189	0.1164352362031619	0.0012808740766399	0.473814382208675	0.54322211543425	0.909406027214537	0.997531576180432	0.9084646079520255	0.9998842538493368
TOMM34	4.41788113327243	4.48709798611474	0.160098340940185	0.420309701318966	0.058637384556988	4.02338087708184	0.20942916632119	0.7875450822399759	0.0998358481349565	0.0341333211356123	0.83794010388386	0.4470922049560971	0.9222708960459748	0.997531576180432	0.8838936636812127	0.9998842538493368
SEC63	6.4374376766191	6.791563721559019	-0.0812757994175235	-0.182804280032081	-0.2902264984792119	19.211856234120603	-0.234704416319058	-0.792668430084201	-1.0557133420710698	2.22915897058206e-10	0.818395173325295	0.443360710919217	0.3118908221400769	0.997531576180432	0.8822679069980126	0.9998842538493368
KPNA6	5.480948701844269	6.09496860181555	-0.6320692981985361	-0.6814281650338821	0.302651810685939	9.352786368451849	-0.9527132877214458	-1.57665511761663	0.603147590017418	7.342966633333879e-07	0.359532222147462	0.140858431846611	0.557638517668413	0.997531576180432	0.731296040299498	0.9998842538493368
VIM	7.20344678883991	7.33632337244122	1.14978556804097	-0.9266137022496128	-0.557540563140229	9.025169065153609	1.46688468839854	-1.7943582107250802	-0.9035322570660748	1.07199378651779e-06	0.168119936745419	0.0979691107149314	0.38402298465683	0.9922778645049084	0.6940247990029309	0.9998842538493368
FAS	6.221453122568691	6.199181127976789	0.6704025137498659	-0.4229578806643689	-0.0482772462097112	9.14874166832558	1.0451253903364202	-0.99487175739298	-0.0988353152503411	3.5095158266729203e-06	0.318387768008415	0.339466129220033	0.923045596465075	0.997531576180432	0.8452284057430625	0.9998842538493368
RNASET2	4.81188677847022	4.47320556758479	1.25962360271953	-0.991650965288926	0.110307953150274	6.10726841978174	1.6687445774775902	-2.1242934993207903	0.2117985021801939	5.2774677163699605e-05	0.121028299126366	0.0551121568665823	0.835818864313138	0.9875873915081534	0.6622336801041607	0.9998842538493368
CD44	6.12202539701458	6.448637158884491	0.852705696583703	0.0691730664007621	-1.2659561749082702	10.1496990704169	1.5756333279913	0.18733890628305	-3.01676525082771	3.40653864714975e-05	0.143402562293897	0.8545997276623041	0.0117155945650237	0.9875873915081534	0.9775239310034912	0.9998842538493368
AGPAT4	4.25093064032828	4.03343109549556	0.845741306111255	-0.584927730369826	-0.165434223567849	5.378366388911441	1.09284477595508	-1.21421047056744	-0.303079790347325	0.0001657936938939	0.29591592351745	0.248022356968116	0.767019002363269	0.997531576180432	0.805597516039521	0.9998842538493368
BTN3A1	4.41911536125101	4.5420520194855305	-0.0963676953552451	0.163469825292121	-0.402169709240999	5.28107073191279	-0.109079972774864	0.293193196508	-0.6083976843491109	0.0001942585555108	0.91494188819197	0.7743830240645891	0.554265345167315	0.9978740890443836	0.9609561297481686	0.9998842538493368
MIPEP	3.73436273331718	3.06372365675684	0.106614898434874	0.8423206336241451	0.216382283196035	4.88540405331623	0.163810499035283	2.07876319754244	0.4510105118559639	0.0003750784889189	0.8726069613909451	0.0597536876622143	0.660023544695285	0.997531576180432	0.6622336801041607	0.9998842538493368
PRKCH	3.0168028298655294	4.27482131894511	-0.449522803473447	-0.253572034883724	-1.36093639491078	3.59286589535476	-0.413433197782031	-0.338192726713528	-1.60715657143446	0.0099372966484064	0.687202897953742	0.741155892767637	0.1358183518858569	0.997531576180432	0.9512689230954912	0.9998842538493368
IFNGR1	7.37634369824739	7.41839085107442	0.626590960639431	-0.287707184408268	-0.2145578353635729	10.7949254348566	1.06131463616735	-0.683224353993263	-0.444438054762636	1.04527699472097e-05	0.31124344165372	0.507543949483555	0.665338919262343	0.997531576180432	0.9024635893785856	0.9998842538493368
B4GALT7	4.09284304176678	3.4881225994067	0.360506666902952	0.4791713048922679	0.0532854264237445	3.9076191816961	0.392651320964813	0.8395855799486509	0.0785877411634526	0.0020811911003002	0.7014624656617979	0.417553980723272	0.938655807532622	0.997531576180432	0.8718072593229034	0.9998842538493368
VRK2	4.463432449298231	3.2376364050722004	0.803662428001479	0.4589088723134429	0.7903776773319671	8.606867717839611	2.07725122077752	1.9513817039634904	2.84201263823534	1.7649648593414902e-06	0.0599139277628048	0.0747475408260214	0.0148411727976491	0.9781517147736788	0.6649300750008409	0.9998842538493368
TNFRSF1B	3.07584728233667	2.27930529247109	0.4114345440715879	-0.38711976033051	0.961957909166626	2.22143173820093	0.3771431762027999	-0.584053093689007	1.30076264481626	0.0475211892973482	0.712902606169675	0.5710356671299929	0.219865750329424	0.997531576180432	0.915236250485298	0.9998842538493368
VEZT	6.13230451821563	6.7646266784812905	-0.182247154240158	-0.12194561335662	-0.286365721171371	8.38781154530728	-0.250903132893587	-0.241885103327861	-0.5050253539227341	4.4612290830629706e-05	0.806511998437828	0.8129662041634159	0.623493637541458	0.997531576180432	0.9683730930367178	0.9998842538493368
BRD9	4.9499795006264	4.45817121699	0.501847166454659	-0.408007105926577	0.6412463780331421	4.92097491761661	0.5364525108969269	-0.712918280953155	0.9557443707996428	0.0003532235698816	0.601449524214584	0.4895281825380229	0.358059780000075	0.997531576180432	0.8945318697464566	0.9998842538493368
SNX1	6.853982997252361	6.656631944636639	0.362075748669581	-0.114648378120132	0.0612508056475323	18.4615369147417	1.03770901645672	-0.488983361092261	0.217754539521218	3.5436119445253005e-10	0.319864213021336	0.633668507846359	0.831279148126055	0.997531576180432	0.9322806420325396	0.9998842538493368
TBPL1	4.09883327599662	3.85527796563582	0.749485338295457	0.323331906507878	-0.589742222899271	6.77356993765864	1.28384231237943	0.880801197451956	-1.37161809578644	1.97611207221642e-05	0.223432968476545	0.395724060291368	0.195283598956272	0.9960815812330602	0.8656830730989479	0.9998842538493368
ARNTL2	2.83456384734187	3.6125786908314	-0.8715584174941601	1.36373306196438	-0.929618105667788	2.35058102143431	-0.686345528328299	1.5346302784438703	-0.9308629767633192	0.0810264381105631	0.506625545650181	0.151380316522584	0.3717034968752979	0.997531576180432	0.7384400923001487	0.9998842538493368
BCLAF1	6.67400757263843	7.3396088115132	-0.908801613803352	-0.142638437485511	0.120663035845285	15.7216962754611	-1.98741263493144	-0.46016675080304	0.3246872659724519	2.2681565158253902e-09	0.0701867368882923	0.653623120039803	0.7510080732437711	0.9781517147736788	0.9372575582699024	0.9998842538493368
SLC39A9	4.6662125541813095	5.05727619533179	0.0749758737121675	-0.6945901955058411	-0.22331162060034	6.06859669342584	0.0863689260043994	-1.26396697854424	-0.355648235293883	5.59746859802755e-05	0.932597554968076	0.230243205431688	0.7282774814909259	0.9978740890443836	0.7937663902363288	0.9998842538493368
TFB1M	4.196178608372509	4.08486792421157	-0.0539723765190813	0.0571863207496839	0.2182121269913689	7.2073062095881	-0.0974558586725443	0.160240984438686	0.545342667172924	6.403136269743941e-05	0.924100831590903	0.8753571670159058	0.596389286265755	0.9978740890443836	0.9804556455602907	0.9998842538493368
RABEP1	4.56719950475862	4.91532057544418	0.0041807569740368	-0.3855456446745839	-0.397421742321575	5.80150385871087	0.004789377068999	-0.697842429289683	-0.6205155756287121	8.453428381907641e-05	0.996257344287628	0.498575015121348	0.5465228807624121	0.9997776443041284	0.8974049608825229	0.9998842538493368
HMGB3	5.20033660688387	5.22194815779843	0.0620519430973017	0.269963933098618	-0.458455876916748	12.7105794910924	0.148997191749297	1.01477019610825	-1.44515784848049	2.54096425842406e-08	0.884030530802665	0.330239505499112	0.174017356517153	0.997531576180432	0.8412523098267304	0.9998842538493368
NUP160	5.16531565905259	5.66930130257195	-0.496596389440489	0.2464468094347739	-0.0961270368566345	6.84583390826046	-0.6779976138539461	0.494782464069504	-0.173226980033524	0.0005138090166191	0.5117425084285441	0.6297914233211539	0.865616767355415	0.997531576180432	0.9322806420325396	0.9998842538493368
BAK1	3.66639635442082	4.58039110268448	-1.68740809405449	-0.216751872390816	0.876200737648534	6.166102032201519	-2.3969076743671	-0.466283441874717	1.78673886550796	0.0010562960865268	0.0348657833622214	0.6494071580327211	0.101426332928131	0.975111722966989	0.9367767908574934	0.9998842538493368
IKZF2	3.33395228351858	1.89756305210264	0.99738846845247	-0.0520110252960278	-0.292775857797507	1.09189142967671	1.4013122609341395	-0.118624629469127	-0.6278661451064721	0.436143028747346	0.188697062006882	0.9077021959739768	0.542905966796351	0.9922778645049084	0.9871599922973096	0.9998842538493368
GRN	7.537991126959129	8.06958714870703	-0.0791582420679129	-0.323151006939102	-0.5276503671342779	17.782739799498803	-0.18384972379404	-1.0829761333786498	-1.4674721393141	5.473689744234578e-10	0.85720143190999	0.300100278674243	0.167962859116799	0.997531576180432	0.8305810792265492	0.9998842538493368
FAM13B	5.11622326434133	4.79221300984382	0.435837877224367	0.104271008350029	-0.0650692515366489	12.6219642696678	1.14553672825385	0.432987667280372	-0.2322685452752469	6.46671406588406e-08	0.27626028779474	0.672931027068132	0.82058843900406	0.997531576180432	0.9399129055946874	0.9998842538493368
ARHGAP31	5.3068669524642695	3.99861989057642	1.0859551649274	0.925748546593317	0.0575166892303217	5.57627255071854	1.5097949550145	2.06661807477023	0.107508360191339	0.0001206101809643	0.156969362717906	0.0610522245499147	0.91616225560704	0.9922778645049084	0.6622336801041607	0.9998842538493368
CENPQ	3.4906270735497404	2.8919668847604303	0.0098361984958322	0.562421950498708	0.386470595656236	3.4213989010781605	0.0110122321360346	1.02520398125468	0.601286790249989	0.0050654696765057	0.991394650871635	0.325490115998779	0.558836776619512	0.9995159800366528	0.8386654909066931	0.9998842538493368
SARS	6.37517572037264	6.5830975997938	-0.990408281833434	-0.004958182660235	1.01307203610866	7.663253920221031	-1.16239212209127	-0.0087094675379113	1.47560163135617	1.09283456850506e-05	0.2696180125356919	0.993226863360686	0.168052815684764	0.997531576180432	0.9999005092787748	0.9998842538493368
RANBP3	4.79435835572191	4.73281385366447	0.514212521611405	-0.398539861169174	-0.470459236559397	5.24923172024835	0.5694900667001689	-0.687730989449891	-0.711016441083895	0.0002936508502266	0.580421511536775	0.504836732828002	0.491819186428154	0.997531576180432	0.9020895913769316	0.9998842538493368
ARID4A	5.278335266332509	6.766697510683991	-1.46497027375561	-0.339823130985328	-0.626891864590504	8.87497666640164	-1.89516421612586	-0.663126253084107	-1.03117096732206	1.27954170254955e-06	0.0824107034442442	0.519785096826494	0.3227966150145639	0.9826273180239796	0.9046230715760222	0.9998842538493368
TSSC1	3.71817989362861	4.05235480916344	-0.259083297712441	-0.645374207707031	0.300563089069946	6.81864377317924	-0.4060461828777419	-1.66407759034493	0.683229946497809	1.85302208062705e-05	0.691855885441446	0.121970885937506	0.50743887845106	0.997531576180432	0.7149700747844248	0.9998842538493368
PNPLA6	4.50118352356961	6.239600158439	-1.3893690158836698	-1.2536052259331298	-0.467964831185748	8.159790385765621	-2.03495686705648	-2.67047669923349	-0.9315532724143708	0.0003894032405313	0.0663727226951922	0.0206314529030003	0.3714571674613979	0.9781517147736788	0.5667596065766457	0.9998842538493368
IFT88	5.00611265524644	4.95848821734619	-0.307973744681059	0.0552074880457984	0.581395373746139	8.79991872353346	-0.532558561432843	0.1523481754771709	1.34705879394981	1.39905815684171e-06	0.60406091794698	0.881443871361053	0.202848996117505	0.997531576180432	0.9808579800664974	0.9998842538493368
ALG1	3.9579616689644	3.54458379490646	0.607858413166104	0.1942460189105139	-0.7625747798719891	4.451219477042191	0.90153552188757	0.4386268487514879	-1.55741548120771	0.0084415454442745	0.3865867381570429	0.669024308382661	0.1475656301085499	0.997531576180432	0.9389930445698867	0.9998842538493368
ZCCHC8	4.85679144204775	4.689277085472191	-0.448373746468665	0.143793466660724	0.728831049042422	6.01969080146422	-0.5586669994891229	0.286396452593149	1.22748999606167	7.57148470392616e-05	0.587440009871569	0.7802485874552141	0.245240578396303	0.997531576180432	0.962508759024551	0.9998842538493368
ABCF2	4.12108392277242	4.66115029557143	-0.1704184506205269	-0.84120456847136	-0.0219860842514727	8.85834122332118	-0.30773673614199	-2.44079651300592	-0.0567421881547879	1.30505348848676e-06	0.763558443799655	0.0311124894816687	0.955684430353739	0.997531576180432	0.59999892118049	0.9998842538493368
CHPF2	4.00059128369378	4.093229815879569	-1.07193644991941	-0.4625229393588839	1.2541734367102602	5.962357039685861	-1.53534010573427	-1.02548713288153	2.54919766960485	0.000288631469944	0.1518626710177909	0.325605985954784	0.02699052362434	0.9910879868958424	0.8386654909066931	0.9998842538493368
FUT8	2.84902169397352	2.83899017506714	0.0017563731666943	0.4914866802812189	-0.8334477598654241	2.44611591886812	0.0014592683420123	0.6284911434444169	-0.9041792144624492	0.0308113222514959	0.998859651383242	0.541460238784611	0.383693485127358	0.9998484566393772	0.908039932552598	0.9998842538493368
UBA6	5.333528771581769	6.077152121855531	-0.7768268112828921	0.109969861400542	0.294710832484974	7.545714205965231	-1.96864468145949	0.386013866860176	0.940895006238624	0.0312142558679372	0.0747038073116512	0.7067429559333169	0.366962348169915	0.9791587411131238	0.9480226687250376	0.9998842538493368
GAB2	3.77891125415582	5.018060467496889	-1.4792673504510598	0.7017110943319429	-1.17601075047146	5.22674915373629	-1.47361485162099	1.0675365671763	-1.44862597789579	0.0002123488515561	0.166327803252218	0.306735787989659	0.173064440871238	0.9922778645049084	0.8321552314475099	0.9998842538493368
ATP6V0A1	5.2256341994946	6.74014697660683	-1.42002746889117	-0.254040045291497	-0.083178955747682	8.10160555582406	-2.70983814074154	-0.668497246238091	-0.201835994546933	0.0111647131242422	0.0202883525611204	0.5172479170295661	0.8437278066706979	0.9714366304208144	0.9044263153801976	0.9998842538493368
PIAS1	6.88151375569714	6.15810786653126	0.563847946354945	0.8178953733723149	-0.318148710173932	7.32473156754056	0.7913108864870121	1.63291019297661	-0.551056013085603	0.0002327360316446	0.4454642495649221	0.128706242432113	0.592611010622373	0.997531576180432	0.7200673984990614	0.9998842538493368
SLC4A7	2.9311254739050097	3.1312787471014603	-0.700674242436526	0.146064593156188	0.648840255612887	2.2648360166764	-0.5278142610410189	0.170610750033827	0.710286366535291	0.0594352899673323	0.607878899695682	0.8673873295789442	0.4922646468605849	0.997531576180432	0.9802491769930868	0.9998842538493368
MAP2K3	6.022719888041579	7.16509790317617	-1.16091350209428	-0.0164808715258158	0.442922856899497	6.11726111476374	-2.0849082165846897	-0.0399928446732153	0.982598245490744	0.0438259400104605	0.0611747374999331	0.9688066915996392	0.346923542612572	0.9781517147736788	0.997324591204783	0.9998842538493368
TMSB10	11.4186236858631	11.712227886103802	-0.0147478351306578	-0.494090113029979	-0.283985292270945	21.7089329045044	-0.0346732590591861	-1.52725039397715	-0.751227261139514	1.19029037695665e-06	0.972957976622419	0.153047903604262	0.4682726024326789	0.9985779272936264	0.7397426275191187	0.9998842538493368
ASTE1	3.37054018821826	3.96246383884882	-1.03866010638588	0.0364230683545171	-0.111727748738475	5.743573416660629	-1.42129937044866	0.0791591763151357	-0.2092281519381089	9.25629005778188e-05	0.180693200809128	0.938210759874076	0.8377799160117759	0.9922778645049084	0.992249192532392	0.9998842538493368
RNF19A	6.840331537458611	6.7363306738063	-0.117992161056073	0.3641585183406021	0.240335325112411	15.0987434346756	-0.3287564209379099	1.40378677529171	0.8177813829817109	2.39026561546706e-05	0.748511175117152	0.186241881095082	0.430837848450736	0.997531576180432	0.7705075284433632	0.9998842538493368
PEX3	4.16872848264283	3.63616784683124	0.18665427577769	0.967599269005208	-0.119571035463112	6.2616638628238	0.313614707755998	2.59298903962362	-0.266563995234706	4.18066980783545e-05	0.7591981589015842	0.0235279641454878	0.7943301877931279	0.997531576180432	0.5733242925849372	0.9998842538493368
GABARAPL2	7.741079279244221	7.47356546252936	0.424531550014582	0.0818007639097317	-0.0316415882817953	15.2751845295433	0.918495148037428	0.2564615769546099	-0.0815104304156102	3.1563781188927502e-09	0.376452306960687	0.8019384213118291	0.9363797767955	0.997531576180432	0.9657396421264806	0.9998842538493368
SH3YL1	6.56332439694097	6.237515054769781	-0.0250039392878417	0.299372697104214	0.380515209538469	9.07012195756214	-0.0386804683953243	0.673440761996111	0.7319579294615509	5.91015235982922e-06	0.969838230316074	0.5136538989089401	0.4794898082933069	0.9985779272936264	0.9026907409333012	0.9998842538493368
FAM136A	5.67624268070034	6.47407168075693	-0.694985482267497	-0.490374466007673	-0.0974705777157717	13.0466743084094	-1.38926137044016	-1.48986180694931	-0.253046836804047	1.89458329367614e-08	0.189993918661948	0.162068197993652	0.8045149444294399	0.9922778645049084	0.7471066958911499	0.9998842538493368
VCL	6.61144302774819	6.70263108040097	0.191054685152225	-0.0220622589356019	0.290571557187794	6.84079443073057	0.2323070706525319	-0.0383944014899397	0.448056000250221	0.0005184766622835	0.8205641947017659	0.970016040551687	0.662806585395436	0.997531576180432	0.997324591204783	0.9998842538493368
DAPK2	7.57073924396268	6.44675461165534	1.15719831142396	0.501238893499718	0.2804901587791239	8.672272187809941	1.6341473079038102	1.05400226634583	0.48215167453488	1.63066174236797e-06	0.128170979739239	0.312642178205051	0.6383728967549399	0.9875873915081534	0.8351932651495045	0.9998842538493368
NSMAF	4.12520704824904	4.04079872097116	-0.73122945590448	0.4733302830504329	0.329245080086028	6.22599374637865	-1.17747103503838	1.1561385294654	0.707847896278024	0.0003601037333249	0.26359310806455	0.270150539043982	0.49373369043376	0.997531576180432	0.8127012644864513	0.9998842538493368
ADSS	6.11037139574074	6.219669580835309	0.103252282247032	-0.291853973278105	-0.0429142441087733	14.9617335028754	0.2503461733233489	-1.08184560050313	-0.134576427735309	4.00161697692517e-09	0.806554376700491	0.300582460275076	0.8951776257687908	0.997531576180432	0.8305810792265492	0.9998842538493368
TIMP2	7.634751025673911	7.754700747776719	-0.0151129623519122	0.245392799961272	-0.500087622724695	14.8653838587696	-0.0315525990350663	0.72536055336987	-1.24213021004835	4.85959872463164e-08	0.97539123820395	0.4823806982625329	0.240004621099296	0.9985779272936264	0.8907949383782954	0.9998842538493368
RFC1	6.36701704666052	6.329846800526	-0.355992511708937	0.279127064404857	0.348947117459658	10.2265045806327	-0.582056841657816	0.6876968677530929	0.7109242019112049	2.81003753738324e-07	0.5713020649806679	0.5047193813192761	0.490719055851983	0.997531576180432	0.9020895913769316	0.9998842538493368
TBC1D23	4.79813136397401	5.3417952826255	0.337162278024692	-0.6520408809685619	-0.602993749019475	11.3923204919529	0.7014944258056	-2.14844598341616	-1.74229980835581	8.609786113540042e-08	0.4963743191911339	0.052789518112936	0.107000804242249	0.997531576180432	0.6622336801041607	0.9998842538493368
CUL3	5.651297825477741	6.00851920311903	-0.1987150034833769	0.18156918405712	0.0318105175649933	9.12440045498704	-0.499178326420546	0.653401194295579	0.103552166787652	0.0096478240022315	0.6274863689081229	0.526643389025732	0.919388478733294	0.997531576180432	0.90607622884806	0.9998842538493368
ZZZ3	4.50518721080234	4.061618284749771	-0.3809924251400921	0.4086499163437199	0.2637248232311339	4.76290137093221	-0.6822039770662139	1.12523786614078	0.670177894278957	0.0396226435424508	0.5091687988859891	0.283795605877208	0.516554262085266	0.997531576180432	0.8243882575591207	0.9998842538493368
TUBG2	4.69811619252237	3.6848325774728297	0.446736015655897	1.414440591692	-0.0082460753600135	6.684128906171591	0.805857783291126	4.03554753845714	-0.0193881122294985	2.24687056615752e-05	0.43600354269678	0.0016526495262709	0.984850137314739	0.997531576180432	0.4992985081739396	0.9998842538493368
RPL26L1	5.569595151390611	5.87642284101804	0.3307193228631989	0.252494637021048	-0.8752130436184341	11.506279789653	0.7056722955389799	0.805921469458422	-2.44601042289283	2.64868057827869e-06	0.4950643616837589	0.436044724148707	0.0324401613999485	0.997531576180432	0.8782682530777375	0.9998842538493368
NSUN2	5.03134761991213	4.64024215044778	0.0914082614133906	0.0971132903520024	0.371376248000489	7.2455211890966496	0.139419742033506	0.236353779772271	0.769271014537168	1.02089824943532e-05	0.8914310618163159	0.8171443407476479	0.456607697176106	0.997531576180432	0.9689321494765364	0.9998842538493368
FBXO42	4.778769433255049	4.40923441275002	-0.195580920946528	0.446449561361764	0.324378189939041	7.860218772752909	-0.34175637378936	1.23067092709318	0.7554961510267	7.590250239268919e-06	0.738917563812023	0.2447172594563819	0.465801690379057	0.997531576180432	0.8033212429611615	0.9998842538493368
MFAP3	3.38581635869741	2.73572384422175	-0.2727575858592589	0.443136773677222	0.181318559492911	2.59195065062039	-0.3340003330575889	0.833523894694774	0.316424738728258	0.0847153577756157	0.744622276910683	0.421524162366042	0.757593545183471	0.997531576180432	0.8727568414850921	0.9998842538493368
MRI1	4.36697264609681	3.29728874354969	1.4704095695415602	-0.420172720312384	0.500353926073385	6.097269416465	2.64160678021368	-1.25951820950493	1.32759846350444	5.35830426808221e-05	0.0215098496415849	0.231790169246	0.2090133432522089	0.9714366304208144	0.7954420323736688	0.9998842538493368
METTL1	3.6571904678992	2.77746548977193	0.948741513107442	0.0624017072297825	0.739257052716757	3.37881657469253	1.31252000807823	0.135051245208449	1.49877950079949	0.0161500087025263	0.215957402531168	0.894884592519702	0.162058158140637	0.9947405388922153	0.9822967543115596	0.9998842538493368
AGA	4.240893135411049	4.09048749853937	0.0307893398937936	0.098780162499293	0.20200541880389	6.029935727472809	0.0435628657761261	0.226851542722691	0.395717631596225	5.93800433842729e-05	0.965969345082998	0.824357684067377	0.6992585198610469	0.9985779272936264	0.9699332489339012	0.9998842538493368
PI4K2B	4.55020907853169	3.8062250959024704	0.8127808517753291	0.290819328750138	0.085612115919901	8.41274802327935	1.75717364821622	1.01454202972548	0.25583669778852	2.2382331034547994e-06	0.104347098757676	0.3303439285005949	0.802409730476666	0.9855944749001998	0.8412523098267304	0.9998842538493368
BOD1L1	5.54151947154173	5.062344476288599	0.28542033305942	0.0409871923939794	0.0495248886090049	8.08640868361081	0.5773656474626488	0.122477705303739	0.133928246671933	0.0015236550365065	0.575308235370034	0.904623632463456	0.8958772092391829	0.997531576180432	0.9860962270345766	0.9998842538493368
MAT2B	6.342552370901211	5.63919014613898	0.755059999909568	-0.0765223164584285	0.0131452239252426	10.9582073768548	2.01104369755146	-0.293349342207325	0.045282309870681	0.001099975429048	0.0694745199889133	0.7744981467790442	0.9646935939427952	0.9781517147736788	0.960999103553836	0.9998842538493368
EDC4	3.15343433026758	1.7695328994137098	0.5838708684715711	0.3179578297496239	0.0265486059398059	1.04950650526315	0.548151359598512	0.472698315607911	0.0369263788679223	0.404532473566597	0.594533514880666	0.6455218675548859	0.971205284249498	0.997531576180432	0.9362860958370328	0.9998842538493368
TRIO	4.768160002802349	4.704297418444151	-0.0042026310007091	0.0011431048765011	0.519918025395197	8.96900495664477	-0.0094588849854676	0.0038430211371169	1.5813839060356498	0.0002707348207952	0.9926220991613393	0.996998512193588	0.142096275276898	0.9995159800366528	0.9999005092787748	0.9998842538493368
VCAN	2.8066494859481903	1.26808608415624	0.83794266840588	0.6936705837833449	-0.0735368903397531	0.8360005125115441	0.667710176455232	0.849485926290034	-0.0830948666908738	0.451757839219902	0.5180686352508019	0.412962375412678	0.935267742135758	0.997531576180432	0.8710725523476324	0.9998842538493368
CLEC16A	5.202216339076361	4.4316174118578	0.108298301360889	0.607177640912639	0.811646405818305	7.79702041024469	0.201133356538496	1.71291029005858	2.00279254465683	4.1598598646895e-05	0.8442530572481859	0.112459470622336	0.0704645143615892	0.997531576180432	0.7082856846548712	0.9998842538493368
MSR1	2.34256620594777	2.81670531119838	-0.209675039690822	0.575748783342159	-1.36267000360659	2.41964161794616	-0.174952838245068	0.729208966507889	-1.43828159290726	0.0323386000135592	0.864033906909381	0.4798653322301279	0.1759197748939769	0.997531576180432	0.8907949383782954	0.9998842538493368
CDH1	7.5885596617696	8.57750160344922	-0.956070731516109	-0.7764476339227049	0.1295303204668119	15.721502874730302	-1.844948215379	-2.13531064527801	0.2964527694165449	2.26847695938797e-09	0.0898560419301216	0.0540410137400347	0.7719525588321701	0.9826273180239796	0.6622336801041607	0.9998842538493368
SKIV2L2	5.1954672726172	5.49840465585504	-0.646773601265036	0.329823661041164	0.204459980674288	10.3761162833771	-1.1989485998694498	0.959195547362836	0.496358259487848	2.3997655788215105e-07	0.253688297087041	0.356388489032017	0.628608763795082	0.9968915056057756	0.8559105348204741	0.9998842538493368
DNAH5	3.34692031048588	4.71954966194502	-0.972178723513693	-1.29539379905173	0.0553095024212219	8.031171815810179	-1.51989091394888	-3.28303106666289	0.126894266513928	3.61306210849493e-06	0.154439580191376	0.0065432669945171	0.90112557271538	0.9922778645049084	0.531003386456563	0.9998842538493368
ZFYVE16	5.46740240988089	4.86753933087257	0.398192014964209	0.590065551710093	0.221023208285745	8.880855256920949	0.7212889595093811	1.6999910630152402	0.531008958282303	1.27065467816937e-06	0.4845483776396089	0.11488158314187	0.605101723547478	0.997531576180432	0.7082856846548712	0.9998842538493368
FAM65A	5.22287539107301	5.50583365559786	-0.364914420042899	-0.190513494506034	0.0554555338029389	11.5662024542216	-0.751473904686624	-0.614315609958206	0.1520410317058259	7.28069598970418e-08	0.466850427342849	0.5504766505122779	0.881680899896319	0.997531576180432	0.9112869056178832	0.9998842538493368
RAI14	5.59412491411908	6.00327052507786	-0.0382443534999806	-0.4260315668474739	-0.0936477009677945	10.5722422374742	-0.0728495859260965	-1.20192502217385	-0.237705704412185	5.37535242600225e-06	0.9432307798019548	0.252668144159147	0.816471481890293	0.9985779272936264	0.8082189534464651	0.9998842538493368
PNKP	5.362263070275231	5.38082451175919	-0.359898346113607	0.299062978114939	0.218715495216625	12.856916271384598	-0.847064703508489	1.09768296150728	0.66899981721809	2.2342564498467e-08	0.4135340432329999	0.29388067344238	0.51615996490055	0.997531576180432	0.8286914844345526	0.9998842538493368
PHLPP2	3.9438173737709	5.06727313317521	-1.18298857469675	-0.131835163816174	-0.3541513564301189	7.38735987868766	-1.8510338668283304	-0.309793659719447	-0.7574910928319419	0.0002354093015438	0.0909108136205981	0.762078435476859	0.4645792707820929	0.983179104552894	0.9585392373744438	0.9998842538493368
SPDL1	2.3453841990433	1.47083888073064	0.514951168576337	-0.0428959174413368	-0.109875877566343	1.06817474950717	0.45470623371377	-0.0584141173812586	-0.140672488056003	0.3447985442816889	0.658153957344965	0.954430639610749	0.8906706071511971	0.997531576180432	0.9948606641800136	0.9998842538493368
STAU2	4.9404604449299	4.213724804849431	0.523116825867439	0.7839555185195171	-0.082055142906323	11.6723564469975	1.43332476703385	3.4287924984451603	-0.300307782830576	6.57917969389207e-08	0.177301981585099	0.0049967861807333	0.769081370119282	0.9922778645049084	0.531003386456563	0.9998842538493368
PQLC2	4.40474579182347	4.43762631492278	0.1140558897209269	-0.271467609977746	-0.468581860980267	7.39346631683512	0.259849106333096	-0.946775250767673	-1.5058619832205302	0.0064691682027066	0.799771071506312	0.363512944227824	0.160226719001451	0.997531576180432	0.8573404664088909	0.9998842538493368
CTNS	3.21120432922138	2.6900249853459104	0.0513765166840862	-0.6299981810900289	1.20019489447716	3.9370006314678494	0.0696955562509415	-1.41744926956692	2.43929379610854	0.0019735628715653	0.9455839492499108	0.1817903705534539	0.0311980825007574	0.9985779272936264	0.7661627279210321	0.9998842538493368
RTN4R	2.87936087067166	1.69856310179047	1.19841690364378	-0.267500286649279	-0.0440197079238994	1.58494516245302	1.33841725509396	-0.4637498794518599	-0.0720637892683812	0.1848547045344939	0.207674924115236	0.651534975421169	0.9438434543276908	0.9947405388922153	0.9369140203478784	0.9998842538493368
PHF23	4.5633870610185	4.96034490978621	-0.7921888236694209	0.658892419193268	0.0157288677857272	4.679216079848469	-0.819653250987217	1.01913458873808	0.0214775359605987	0.00274116711045	0.429761358578682	0.328335823399597	0.983248946244862	0.997531576180432	0.8412523098267304	0.9998842538493368
INPP4A	4.25129766096795	4.0994989569257	0.0453950658892277	0.139361040458607	0.140218465986243	6.13038971303271	0.0652079679837133	0.323561089395413	0.279279860149816	5.09545351841323e-05	0.9490821535298192	0.7518396510366272	0.784785154136527	0.9985779272936264	0.9560351042418034	0.9998842538493368
RAB27B	5.15053011144957	5.76812272818825	-0.7956331675495021	-0.0489490762008164	-0.4530524930931339	6.091340581402791	-1.0895660098481998	-0.0954260805742222	-0.7927477156947601	0.0058018523632842	0.299166141561065	0.92560661146983	0.4446664075159529	0.997531576180432	0.9903142328690908	0.9998842538493368
PSMA4	7.17655933479059	6.927665985652269	0.512997595374941	0.1615827486795059	0.0746592418621767	12.148683194920098	1.3818250709309798	0.5941890801485009	0.244054301004476	0.0020184224389904	0.1944200156316369	0.5640398185241621	0.8116808797830122	0.9922778645049084	0.9141950129640866	0.9998842538493368
LSG1	3.9585668285517297	3.5380974134511	0.265621333448871	-0.310920140553531	0.5856204727665519	3.73188916436031	0.2670505805437939	-0.517628634891993	0.8532941612824979	0.0028640358817331	0.7939642855415219	0.614126282235691	0.41020559190877	0.997531576180432	0.9262913180700968	0.9998842538493368
PARP3	5.019298010767151	4.3843721319873605	0.258179276997844	-0.474502368986666	0.8799672076343331	6.875568656993161	0.494981940976237	-1.38707239642013	2.3760200113896404	0.002429413939855	0.630312172061472	0.1915653433723769	0.0367515827482749	0.997531576180432	0.7724532631869284	0.9998842538493368
THAP3	4.01008284806236	3.34605990155386	0.638009242622234	0.19573413614144	-0.320036339964072	3.2827663319559504	0.6700246824639781	0.313085556080602	-0.4565597555355259	0.0132590978536057	0.516598652910946	0.7596159579307591	0.6568570190062671	0.997531576180432	0.958474806148204	0.9998842538493368
FAM65C	2.39053573068548	3.72431173686566	-1.00637153803565	1.20679289632503	-0.112416679295886	1.48477452785899	-0.988950800087814	1.47074603112572	-0.116888070872453	0.3165750051826519	0.343934199601953	0.169042770190514	0.9090546131759608	0.997531576180432	0.753311445963432	0.9998842538493368
AIFM2	4.84014711346505	5.6815080031629694	-1.16292587522282	-0.0856517505534347	0.227388425918922	16.0664952162879	-3.70285687100068	-0.400007743027083	0.9614767956047472	9.59113134310941e-06	0.0034391113728326	0.6962455490562061	0.356943377728749	0.8840533386806891	0.944054134299714	0.9998842538493368
SPATA7	3.89680466373788	3.24297523170039	0.291468227890134	0.781790151404734	-0.0440086970766328	3.67864287508769	0.3199016812919489	1.37764492917184	-0.0648914468980767	0.0031566553043465	0.754544029349587	0.193463123319715	0.949328933578034	0.997531576180432	0.7725257423692291	0.9998842538493368
MED17	4.67042473595709	4.22002616135706	0.443821754748767	0.207490603197555	0.504549212079335	5.96854222359475	0.6690992819595251	0.4882847248981529	1.06541330547826	0.0003555504488858	0.517184423956653	0.634199091208624	0.309515517013143	0.997531576180432	0.9322806420325396	0.9998842538493368
RETSAT	5.9828742858695305	6.439453017092349	-0.205040620470207	-0.305574270370732	-0.1636185543252259	11.0463687036915	-0.35274310298081	-0.8015799138815871	-0.362963474545589	1.20976349648456e-07	0.730399305388898	0.438381042962225	0.72294508422028	0.997531576180432	0.8785393311819599	0.9998842538493368
CAPG	7.66534153893852	7.30639860611814	0.611354433383492	-0.122405453394318	0.0245326665505056	19.2935097229922	1.70516539850781	-0.495451445583531	0.081874606112946	2.1216899700587095e-10	0.113890847152797	0.6292298534769	0.93609621735678	0.9855944749001998	0.9322806420325396	0.9998842538493368
AP2S1	6.7126112676719805	7.10519511721158	0.0721070376179065	-0.473755761547851	-0.216965685505801	11.692335812476198	0.122153801617624	-1.19128789844363	-0.4583484501624389	6.455476242447441e-08	0.9047990535100672	0.256570413782879	0.6548918887191479	0.9978740890443836	0.8082189534464651	0.9998842538493368
DCUN1D1	4.70332390797256	4.56591726526505	0.326234245711566	-0.113648221916696	-0.1719422607787909	5.541244814319151	0.384164070000222	-0.2144153935209639	-0.278927757531981	0.0001275460305626	0.7075775284316771	0.833823487494605	0.78504897306651	0.997531576180432	0.9719373838132956	0.9998842538493368
JADE2	3.77806657875116	3.5266654649369102	0.108053684070055	0.0495871759021318	0.305539639014205	7.4984047292361105	0.21835626537673	0.16367698183471	0.8700749733926291	7.24913247479655e-06	0.830820860585468	0.8727097960626959	0.401329172266866	0.997531576180432	0.9802491769930868	0.9998842538493368
LCP2	2.67364293433896	2.1715197738051497	0.189075329384842	-0.261595333909348	0.652245022547786	2.5336497008903502	0.207615455365313	-0.4672183543102529	1.04308323376887	0.0262428152503561	0.839010906922721	0.6487133870931489	0.317468567039228	0.997531576180432	0.9367767908574934	0.9998842538493368
TRIT1	4.00806098623729	3.83417171896999	-0.295489593834648	-0.0060687682508204	0.565463979112076	5.499488498742981	-0.401895288069916	-0.0134656003902327	1.0809835168208	0.0001363680264271	0.694826956027364	0.989477615913258	0.30095053748865	0.997531576180432	0.9996099675246964	0.9998842538493368
ADRB1	4.70437097141599	4.986829462605179	1.01408273181208	-0.402884362815438	-0.733626199795264	6.02561411197444	1.95836196640603	-1.13790074810787	-1.8924452715571896	0.0190118466067355	0.0760264806945193	0.27895071789088	0.0850250727812741	0.9791587411131238	0.8190220034224458	0.9998842538493368
CUL7	3.64828067093194	3.57187774334865	-0.4489381843949179	1.00326185295092	-0.513925612654837	5.28109784492817	-0.6665764787450941	2.27140733307263	-1.02053494346956	0.0008140486093033	0.518503359102996	0.0426210897059715	0.329129481740484	0.997531576180432	0.6266664901472829	0.9998842538493368
CTNNA1	8.22429493194049	8.08246103402527	0.561091728900426	-0.19401083210887	-0.205155675148374	25.889928259757298	1.91124180914195	-0.9530218262597672	-0.827664800183488	1.84082827514717e-11	0.0810399832441046	0.360053664754318	0.424644448053847	0.9826273180239796	0.8559854735554288	0.9998842538493368
PHKA2	4.07031552633771	4.44730172898611	-0.844669639986788	-0.2860580928983269	-0.3891732571455999	4.36734819924628	-1.23121015500784	-0.6350380726746141	-0.8138611876852371	0.0458043394825381	0.243765698509521	0.5380271718336529	0.4329332577202189	0.9960815812330602	0.9076010153577097	0.9998842538493368
HSPA5	8.27242790702651	8.000333895686559	0.270333353708502	-0.213423624355041	0.298993267367642	12.991375918356098	0.481394079872762	-0.53192673395842	0.621660467376325	1.6669050872178198e-07	0.639595511152991	0.60468352478124	0.5468226040943069	0.997531576180432	0.9234152533802428	0.9998842538493368
DSG2	6.30397635387185	6.16757260738927	0.8695829300018171	-0.416516475821061	-0.263488816365451	10.2578152620136	1.47240144473203	-1.0963321986060302	-0.5842012148425	2.71831858335249e-07	0.166649711729121	0.2944478219955	0.569904656108916	0.9922778645049084	0.8286914844345526	0.9998842538493368
GEMIN8	4.28157444563975	3.8685675887880295	0.485724733307146	0.131787235670114	0.1383493797724	4.220212234382379	0.512947389675729	0.225164397910992	0.2018159922503769	0.0011884562815881	0.617299374360798	0.825640204656004	0.8434413617009809	0.997531576180432	0.9702907639600512	0.9998842538493368
OFD1	5.91001870122305	6.096027240825549	-0.125068587469946	0.192524217033183	0.1776902567812889	6.387219078687969	-0.165308773169793	0.3652990260734199	0.302955250590924	0.0023407632711133	0.871699773101881	0.721459842754713	0.7675757527113419	0.997531576180432	0.950209698279233	0.9998842538493368
GPM6B	2.75381273256993	4.3856813757495	-1.92806392822395	0.669808598238991	-0.189612056760795	2.83456288420985	-1.9543641511331495	0.921128735448212	-0.23243408909951	0.0937490053636158	0.0765052097120707	0.3761315129935089	0.820453060488297	0.9804382392884504	0.8608170157168696	0.9998842538493368
WDR37	3.82257226159661	2.6372326915329904	1.59203796800659	-0.438454638180008	0.535427031300223	3.66271548325423	2.13599672392364	-0.9728285987954408	1.0776749895731998	0.0032500071454958	0.0539749612480035	0.349840775788706	0.302366299592874	0.9781517147736788	0.8527458191387017	0.9998842538493368
YTHDC2	4.87209273792398	4.40132420285215	0.0670272364893981	0.0157585923104819	0.731168262250192	7.22185360769071	0.106405679862838	0.0403267549028799	1.5961093718137402	1.05456760306221e-05	0.91701862748975	0.968495802519002	0.136447985653791	0.9978740890443836	0.997324591204783	0.9998842538493368
CTPS2	3.73640798732826	3.50896674455252	0.0790491037566423	-0.136024843859747	0.172186107714624	3.8756468064510696	0.0817801991400705	-0.229283235887481	0.253390336568554	0.0022052011724523	0.93616972492183	0.8225101108373142	0.804255654557275	0.9984469687881397	0.9699332489339012	0.9998842538493368
ATP6V1H	6.19119337399167	5.867958472473591	0.590684115214286	0.27188490338979	-0.27657627124776	11.2931145388309	1.1551930831908002	0.8235540360094641	-0.701334224629309	9.4833088986499e-08	0.270495991949093	0.426257986425379	0.496470733759377	0.997531576180432	0.875161993505834	0.9998842538493368
POLR2B	5.57465716777802	6.11202504862684	-0.391781855320841	-0.653747277797833	0.0148125498286241	10.2612111024634	-0.650160321103032	-1.6742714815286002	0.0324638151113936	2.7085661820393895e-07	0.527839855976029	0.119920352881963	0.9746358933700172	0.997531576180432	0.7149700747844248	0.9998842538493368
FAM214A	5.17998445814181	5.37641395670149	-0.668211960366274	0.380189361048178	-0.112586434051365	7.551010981004209	-1.01493661017599	0.8421255600973159	-0.218334336400418	0.0001172598331931	0.331866861154822	0.416186275319284	0.831160607861958	0.997531576180432	0.8717962028353198	0.9998842538493368
ARAP2	7.302204968113751	6.8221122363968805	0.4738507092177779	0.467725836648169	0.2372102236102349	9.67586637670035	0.822000971093815	1.12759008969549	0.497968894850719	9.475346695965892e-05	0.4285063498063739	0.281896563893239	0.628310327762034	0.997531576180432	0.8212897696980518	0.9998842538493368
TPR	7.00255246645337	7.73238466002744	-0.65777426949186	-0.3551364147546311	-0.1718111396302009	13.7542165254091	-1.21093261783039	-0.9528086932852148	-0.38439050690958	1.04307674344888e-08	0.249230760056218	0.359485807097571	0.707414101441633	0.9960815812330602	0.8559854735554288	0.9998842538493368
KIAA0556	3.61310343595469	4.03288424452611	-0.382501558977651	-0.0628032643793602	-0.2083475165147519	7.344967847406441	-0.657352204449725	-0.173631687429873	-0.496472232874289	8.91457498843485e-06	0.523363220533294	0.8650494956609499	0.6285307227895269	0.997531576180432	0.9802491769930868	0.9998842538493368
DTNBP1	4.2173747730358	4.53098880549959	-0.436484226917998	0.283109681333525	0.0367550131292647	10.2601267570288	-1.13730199660288	1.09250763629243	0.127664096647012	0.000113681624481	0.2795055781327439	0.296455095341172	0.900716684389886	0.997531576180432	0.8302550746606268	0.9998842538493368
C12orf4	3.7715522677833	4.70646298505338	-1.19836954614159	-0.3460302856765569	-0.0243226063368413	5.462861779764731	-1.3061413318992	-0.605891068919995	-0.0368250627748232	0.0001446364708955	0.215986807906783	0.5558744313404289	0.9712300027955392	0.9947405388922153	0.9131811803485776	0.9998842538493368
SCML1	4.00373624151934	4.81024339455127	-1.68973774510171	0.277308862702106	0.50742107659556	7.480320047208219	-2.46975481900959	0.648201792450309	0.9984876650775608	7.4268949215305294e-06	0.0295067337345562	0.5290627642687321	0.3377520092513489	0.975111722966989	0.9064746479898314	0.9998842538493368
WWC3	5.71823905344309	6.18003988854952	-0.666048731122401	-0.363568479375247	0.301618768044174	10.786020470148198	-1.15369456384488	-0.9561387011918272	0.677153304317453	1.5719144089015902e-07	0.271086555772075	0.3578685375332329	0.5111522986775551	0.997531576180432	0.8559105348204741	0.9998842538493368
FAM184B	1.86992605443395	1.01939422980898	0.523086691956308	1.96622322316319	-0.6884446571215121	0.664923862234782	0.406694172059282	2.16644128272612	-0.6539943237795971	0.534095943361245	0.692027211578224	0.0516926148953054	0.526465351447255	0.997531576180432	0.6604089727988881	0.9998842538493368
MAP4	6.6835749680305305	6.78643153565014	0.0412708439312812	-0.5826300592490871	0.323266299928397	11.0583239516942	0.0688857554961005	-1.45163876326914	0.676911355265594	1.19545113241162e-07	0.946215126867602	0.172240212462484	0.5113004843040461	0.9985779272936264	0.7560163766921606	0.9998842538493368
GOPC	5.33470752230734	5.2007000253922095	0.0015138124038765	-0.161692268697375	0.315948278603939	8.56529253434802	0.0024897383719813	-0.416001147962545	0.700982669237257	3.4480948523580498e-06	0.998057891082954	0.685058883546283	0.49785595902994	0.9998484566393772	0.9421206421050184	0.9998842538493368
ROS1	2.71721572097073	4.04702455713259	-1.83537100346241	1.24790131494154	-1.4202646054399	3.44942814143022	-1.5238947554858702	1.5319766458942898	-1.4015867359195802	0.0048100544447045	0.15344603894062	0.151457237396529	0.1863696866534819	0.9922778645049084	0.7384400923001487	0.9998842538493368
USP28	3.92848277565966	3.27894255501414	0.629534055649731	0.271498687398403	0.190388412556464	5.76933039608012	1.0654840197730502	0.7483986037896941	0.450391125168101	8.88979834703453e-05	0.307626122513469	0.468634840028145	0.6604575342502471	0.997531576180432	0.8907949383782954	0.9998842538493368
TSPAN17	4.25436939876517	5.91801913865677	-1.09838154692672	-0.8774032767337311	-0.7111688940179509	8.25983865721755	-1.45160332788408	-1.81493592481676	-1.29281370875633	2.7065083959091098e-06	0.172249887481001	0.0945924388106368	0.220412627484035	0.9922778645049084	0.6907483048304253	0.9998842538493368
NOP16	4.68513251571752	5.03788714693433	0.651337189305779	-0.540075087138567	-0.4781653940063	4.4150882356466	0.6365791481141011	-0.8101007794482641	-0.6637784931935489	0.003544846160265	0.537397861738562	0.4341453146881839	0.5204864733296389	0.997531576180432	0.8782682530777375	0.9998842538493368
CC2D2A	3.47054972716306	3.53650556934899	0.152143025419987	-0.51021915849685	-0.412590322751116	3.5218027449952203	0.171695056248211	-0.8648997972994229	-0.6472149986034	0.0159653139631783	0.8667762254630509	0.404506073771094	0.530732270498539	0.997531576180432	0.866949867628856	0.9998842538493368
RRM2B	5.43543949870483	5.20791281483982	-0.3869486317130229	0.525620766388509	0.2660029982197	9.38377973157854	-0.6882129098735529	1.44392830716117	0.6109836988891391	7.08855251059551e-07	0.504405770459299	0.174356249624038	0.5526079904162661	0.997531576180432	0.7576907796518763	0.9998842538493368
ZNF800	5.475253200898369	5.43443624102893	-0.275226228016591	-0.0446225136469986	0.8738057457159459	8.077271679914059	-0.4685858382547549	-0.1112089484173219	1.95642979480072	0.0002155619769569	0.6484985318122111	0.913309938932461	0.0762769862518301	0.997531576180432	0.9871599922973096	0.9998842538493368
SNX29	4.25217890076366	3.7101927582435	0.0946773365136475	0.4172219564662479	0.0640823798767508	5.0412405429373495	0.124010791616921	0.875269607307701	0.113565524462774	0.0002887062587673	0.903359755783337	0.398607963656508	0.91146008417979	0.9978740890443836	0.8660565019281254	0.9998842538493368
LMO3	7.33241431115771	7.173770505278911	-0.1593700768929949	-0.3310770242679299	0.0338496003245716	8.10228661538974	-0.352947993730774	-0.998624240164899	0.0913838379075532	0.0239621774639241	0.730797813946528	0.339046637952035	0.928830019402359	0.997531576180432	0.8452195389244523	0.9998842538493368
MRPS10	5.410110968799441	5.68572302970834	0.112332676350774	-0.364945838923318	-0.508265679392602	13.9397276970023	0.310537054375955	-1.49254244896552	-1.8710299038152	4.84657755509471e-06	0.7619481868784841	0.161793386085484	0.0881086629357302	0.997531576180432	0.7471066958911499	0.9998842538493368
RSF1	6.393957076900961	6.7336895321187695	-0.38376170312464	-0.0638851640383849	-0.0197399089660933	12.533906125401302	-0.7246407100618609	-0.1809275514238049	-0.0467166699984888	2.9730178538375497e-08	0.4825631037358449	0.85944424790707	0.963507516032078	0.997531576180432	0.9793743319425892	0.9998842538493368
VPS13D	5.92894006916266	6.6764901637146	-1.20467800759257	-0.0428395561413631	0.112672486732551	8.632842907887829	-1.67168285781273	-0.0847995475400712	0.196386304812371	2.7160456761851003e-05	0.122672782972897	0.933823399937989	0.8478823893787528	0.9875873915081534	0.9918385147231698	0.9998842538493368
CELF2	7.57695979144192	8.13155842266269	-0.1487845848990689	-0.635035054177862	-0.164211134403379	16.6873329810441	-0.321668390960128	-1.9746605626774696	-0.425596358899667	1.1419612066081702e-09	0.753237967399391	0.0717706785791007	0.6779351380630301	0.997531576180432	0.6622336801041607	0.9998842538493368
FAM120A	6.14434105029508	6.8281408300219	-0.430046427969094	-0.3862571588221379	-0.27585449538121	19.0442897958983	-1.21005934251821	-1.63056367173822	-0.9870306678310852	2.4685897784169803e-10	0.249553481340155	0.128931571413244	0.343111889698848	0.9960815812330602	0.7204344206495492	0.9998842538493368
R3HDM1	3.58762481289761	3.5793430777611803	0.2669393577405269	-0.0785239552968111	-0.323809030047699	4.59768153423899	0.3286712875506939	-0.153148860987176	-0.555598676012922	0.0006133840146178	0.748068866925855	0.880826023965241	0.588693925013119	0.997531576180432	0.9808579800664974	0.9998842538493368
KITLG	4.71569743336922	4.98736944261734	-0.7020330156816679	0.0025044230012264	-0.237344757343525	4.41839082658483	-0.757135893960333	0.0040816427979497	-0.351748984617576	0.0140642658271865	0.46478664648778	0.9968125576567471	0.7316510274247471	0.997531576180432	0.9999005092787748	0.9998842538493368
ERCC8	2.8769878800342203	1.59813308888122	-0.294119629554548	2.7262068483037103	0.3123841812875039	1.31393602128624	-0.281866225145147	3.70491476706437	0.377122220652646	0.249386805711343	0.783269947445287	0.0030347440656839	0.713231526802213	0.997531576180432	0.4992985081739396	0.9998842538493368
H6PD	4.96725628582006	5.56684794443632	-0.121837950335404	-0.285748608344187	-0.6918512848809829	10.4026008685942	-0.223789201043256	-0.8222398565911708	-1.69952079826446	2.33409758721724e-07	0.8266859801413841	0.426976761026512	0.114972003238001	0.997531576180432	0.8756033450974221	0.9998842538493368
VAMP3	5.95440598045195	5.73128827477115	0.136883461755453	0.2772940170433789	-0.006041556165842	14.172939155227	0.339223503659788	1.0628324976468	-0.019418793936178	7.420764912573079e-09	0.7403040516565992	0.308779130515766	0.984826165903973	0.997531576180432	0.8330416442358637	0.9998842538493368
PER3	5.263005765196519	5.920141704435659	-1.56736297960118	0.281799511034391	-0.0590271482685532	9.12167960400241	-3.74490067380818	0.956774151985137	-0.184173906678826	0.0113091757456361	0.0032164501287838	0.358529594442053	0.857222674922698	0.8840533386806891	0.8559105348204741	0.9998842538493368
LTBP1	2.33562674892347	2.94550418430171	-0.7281646490368141	1.25316726679275	-1.52779753920587	3.94404797688505	-0.9591550410949742	2.4133911363680096	-2.3847203343871	0.0019486110827046	0.356408072648117	0.03270970834071	0.0344652202342891	0.997531576180432	0.602580056777629	0.9998842538493368
RCN1	5.98422534779311	5.48022018947487	0.448475616316241	-0.308612664172051	0.8277414069762451	8.62642143609606	0.70454246736551	-0.767290952075277	1.7315660709866398	1.7236124505046e-06	0.4945420523726621	0.4577401889170329	0.1089531498221469	0.997531576180432	0.887734080484232	0.9998842538493368
RFC2	4.1099779032858805	3.33896189229763	0.57771179893113	0.0706445197493107	0.37041959010558	6.00656355122298	1.01626734605675	0.199695856562568	0.911666982891442	8.30743244886652e-05	0.331168227892612	0.845185640016039	0.381484358929351	0.997531576180432	0.9748499039852662	0.9998842538493368
ARID1B	4.8083598569478205	4.61227469667008	-0.0372028015130297	-0.112622327053554	0.287007814770916	5.142722239959309	-0.0460313776174994	-0.210146507575078	0.4788878233375329	0.0018930546424272	0.9641073270343372	0.8371087342840681	0.6413955936896271	0.9985779272936264	0.9728766643817968	0.9998842538493368
CLPTM1L	6.244367964815759	6.83978393268232	-0.259313941119123	-0.82387415414337	-0.514412843094375	9.03854662211595	-0.521645392423994	-2.33533102730817	-1.33228824948526	0.0062813585429673	0.6122534556064321	0.0388467192606407	0.2096874162111149	0.997531576180432	0.6189286632030818	0.9998842538493368
NEDD4L	8.64315434940413	8.76169404029143	-0.337462349593982	0.128755177663806	0.0712056247356235	22.3198760149686	-0.927452679599715	0.4972483367220771	0.224467949036019	3.85921541968748e-11	0.3719701651132699	0.62799942581805	0.8261697792357491	0.997531576180432	0.9318873932064976	0.9998842538493368
PPP1R3F	2.50340788481548	3.7660645502647103	-1.85058358395969	0.1738781958428719	-0.5689905457459891	3.545064707328549	-1.6808992004842702	0.238017882772941	-0.642818775894572	0.0040330821657409	0.118603551857209	0.815882862866838	0.532432297236684	0.9855944749001998	0.9689223579021168	0.9998842538493368
HEXB	5.6013606387475	4.82396893345134	0.6650861086201	0.0746924825839011	0.363173554317996	8.73970389650962	1.39231185251889	0.2362014827087669	1.02544764062305	0.0001352327837057	0.191324530847851	0.8173387839236291	0.327172767519334	0.9922778645049084	0.9689321494765364	0.9998842538493368
PTCD2	2.55184122508831	2.87145889273281	-0.246413205111388	-0.303018343911331	-0.219074601996261	4.0700239702092205	-0.331683286922334	-0.647109484059479	-0.413133765944157	0.0015535393576669	0.745849507292805	0.529745509795962	0.686795214561998	0.997531576180432	0.9064746479898314	0.9998842538493368
JKAMP	6.2300270719584905	6.2489755111412695	0.414857451597691	-0.468182899063139	-0.260437326602377	9.63560626536067	0.713787066071401	-1.17340868034028	-0.57748794406387	1.43671636953494e-05	0.490226986088546	0.263519747066541	0.575230247487141	0.997531576180432	0.8127012644864513	0.9998842538493368
DKK3	3.88335788954409	4.50969429253799	1.08869364735873	0.8599299766060992	-3.17448639295368	4.00522628601377	0.979503639497222	1.14521458925145	-3.4113533217686896	0.0017452092714222	0.346666467512061	0.27444729208862	0.0051603289052944	0.997531576180432	0.8163377694305033	0.9998842538493368
ARHGEF5	4.2997152399928495	4.58554210953231	-0.599003430529253	-0.316443274367354	0.704327128618914	6.0992907394421305	-0.767574800984797	-0.6505837778868281	1.26958962735486	8.55501949124484e-05	0.458455028699935	0.528388325269012	0.230415294027327	0.997531576180432	0.906091033964129	0.9998842538493368
NFE2L3	3.28997684619235	2.95990986281846	1.08467185357623	0.297940197905416	-1.05612085355972	3.57454235197226	1.28264112697001	0.543293918685731	-1.67380331026076	0.0038203771482487	0.223839888630173	0.596875458836102	0.1200138560660959	0.9960815812330602	0.9213985134528346	0.9998842538493368
MCUR1	5.780201253019429	5.10542163807912	0.471827891071241	0.517268652235327	0.388014825596008	7.5988164035102495	0.7006156533343131	1.21409280852902	0.7577527844290259	6.34132540411315e-06	0.496903333314671	0.248065653706611	0.463220408807464	0.997531576180432	0.805597516039521	0.9998842538493368
LIMA1	4.87726214083382	5.78601356885706	-0.8984138026000451	-0.3859628843648719	-0.140216866015194	15.9633110293169	-2.39679386920962	-1.61157733035497	-0.495780403797084	1.9035294655247803e-09	0.0337151698396167	0.133027523240537	0.6290045110711301	0.975111722966989	0.7272049450406461	0.9998842538493368
LETMD1	5.548279659470871	5.1977671549472495	-0.370915908229719	0.2779126226039899	0.0738959536252548	5.52801473720372	-0.712549637846394	0.7765235736002131	0.190517938107653	0.0457483019713976	0.490935831066732	0.453464409692495	0.8523715607397742	0.997531576180432	0.886197526580108	0.9998842538493368
SLC4A8	2.48238115577907	1.5640858794279502	0.305447141775438	0.095586117887683	0.392863487050587	1.5541002513433	0.343001191642703	0.164012718887525	0.629071277958558	0.1784133110854429	0.7380219985509839	0.8725286150980429	0.542126439008619	0.997531576180432	0.9802491769930868	0.9998842538493368
MAPK9	4.5056293690853	4.55777434691636	0.0459610154662184	0.120961348851118	-0.359372172451173	7.16925680504864	0.0703414004316593	0.2944289400155679	-0.742962140928378	1.13370489617283e-05	0.945080590843623	0.7734613097627869	0.4717997012591189	0.9985779272936264	0.9607110463231288	0.9998842538493368
BCAR1	4.88046009694617	5.58787080606817	-0.4306466471839349	-0.321434351410695	0.3803447615258239	5.09122595944242	-0.585712630553464	-0.629487220481715	0.69283839372942	0.0224667818868277	0.569883620455951	0.541569616939491	0.502775496379953	0.997531576180432	0.908039932552598	0.9998842538493368
FAM160A2	4.891109860199769	4.931937153340059	0.360560495981174	-0.440250803022042	0.239039078104806	7.529204115383679	0.650322991661459	-1.20426309103129	0.607077025872688	0.0007442257845391	0.528794598980233	0.252543769350379	0.556118553932263	0.997531576180432	0.8082189534464651	0.9998842538493368
HERPUD1	7.2993790237625	7.54013160573789	-0.5935578731210589	-0.1270496753006399	0.528562933231959	12.744344392927	-1.0474245183797	-0.325110982408501	1.11588882041423	2.46637330950852e-08	0.315543081325625	0.750695282110327	0.286317089627515	0.997531576180432	0.955726031438731	0.9998842538493368
HOMER3	3.1612651690777303	1.87391032720534	-0.0582330788214144	1.30837992944977	0.6726104189110661	1.39734767893858	-0.0412702696751955	1.50046731487969	0.6571753830928321	0.187609615436936	0.9677591548921322	0.159338034611266	0.523473019924129	0.9985779272936264	0.746459681891329	0.9998842538493368
PIK3CB	4.083085591646951	4.69689920536457	-1.06199329852956	-0.328410224849216	0.385096750316759	6.73770247388314	-1.42853882405694	-0.7104362091921089	0.710350665832279	2.0802719026199104e-05	0.1786451848291549	0.491010754947669	0.491061899577594	0.9922778645049084	0.89463926234946	0.9998842538493368
CYBA	6.04995627870808	6.140195438346749	0.217255297927262	0.0511828060963645	-0.3214012012517639	8.50473166520775	0.303735848171966	0.110718324106206	-0.5831217899405179	1.99894995571539e-06	0.766531168646999	0.91366993877563	0.570607847390453	0.997531576180432	0.9871599922973096	0.9998842538493368
THOC3	4.29097794003632	4.60978220161907	-0.4268024806463439	-0.3762047003901189	0.251133653806571	6.21828458528968	-0.595650220167839	-0.807447665649717	0.4865678763249489	0.0002603713541525	0.5633293923750811	0.435132646977339	0.636098398769286	0.997531576180432	0.8782682530777375	0.9998842538493368
HEBP2	6.00777423746248	6.98664477181458	-1.1264556006780302	-0.1116989711529409	-0.274994170276164	10.2444548589631	-1.65692690493367	-0.24562388428435	-0.507323879242928	2.757055764588921e-07	0.123427656554384	0.810124022487818	0.621121851501537	0.9875873915081534	0.9676929777223744	0.9998842538493368
MPHOSPH9	2.25922722258995	1.60584604285018	-0.6101255807097951	0.8576060479073149	0.697123140586606	1.46809028800838	-0.542398291688989	1.19308637047885	0.836368169595811	0.167797707494871	0.597473244484296	0.255891495452805	0.419291272844077	0.997531576180432	0.8082189534464651	0.9998842538493368
PLEKHA5	5.26935680807863	4.77089893413822	0.0268776216866923	0.8765323847269559	0.212368970794676	8.61665378850264	0.0481261665658144	2.4777196103088	0.497731684569145	1.74413790213209e-06	0.962407402092764	0.0290793406577726	0.62766865059674	0.9985779272936264	0.5918050312663216	0.9998842538493368
PRSS8	8.066910767391251	8.1437869271496	-0.146568941299091	-0.128776607021477	0.223192868334191	17.117212547775303	-0.3288944950703469	-0.4119267416194059	0.585051551848518	8.51261054610163e-10	0.7479043176429291	0.6876559426083809	0.569351032908047	0.997531576180432	0.9431568592458908	0.9998842538493368
SIKE1	4.99475007079607	4.88206202598092	0.143519039432448	-0.0681037381599075	0.117701458537961	9.69587899141633	0.279010867932104	-0.211929756331251	0.311552552767641	4.99479506965234e-07	0.7849866986569008	0.835718754607159	0.7607268921721619	0.997531576180432	0.972574930427417	0.9998842538493368
RRP12	3.67829643107081	3.64784386564008	0.4499740300815479	-0.364093461979406	-0.1368474293265719	4.38790194878191	0.51511716224876	-0.6739784010246409	-0.2238639644306569	0.0008839553817025	0.615827627136044	0.513098832955192	0.8266291169966851	0.997531576180432	0.9026907409333012	0.9998842538493368
FNIP2	2.67134917783672	3.74025685297788	-0.930480584571192	0.365466656612289	-1.28330744738621	2.9513214214615	-0.707556215683996	0.418478247524202	-1.2013966298736	0.0121144413523589	0.492734420200466	0.682989591354408	0.252772677066322	0.997531576180432	0.9421206421050184	0.9998842538493368
MSMO1	6.1223598439923705	6.519166823962129	0.0371530396776172	-0.98486970754213	-0.3455746342041189	6.673275756800019	0.0482211963765719	-1.8210671358906696	-0.581704734630644	0.0023606952532063	0.9624036960744472	0.0944991119064454	0.57248064341582	0.9985779272936264	0.6907483048304253	0.9998842538493368
TTC17	5.8598051275372605	5.41778003638788	0.43239300027335	-0.129693627068267	0.53993029801421	6.98580765150786	0.5544777759757951	-0.26124872781511	0.9194730676730508	1.46316586657317e-05	0.589436796139973	0.798330471265559	0.3759611558788929	0.997531576180432	0.9654730476309225	0.9998842538493368
FOXN3	4.87793204860041	5.3780131581802495	-0.912636695911684	0.134706745910319	-0.153425014172623	7.506421912106429	-1.237289187145	0.282855379621699	-0.269816005460304	7.1717859729429705e-06	0.23964486135031	0.78210772168834	0.791885717185902	0.9960815812330602	0.9629448686248786	0.9998842538493368
AKR7A2	5.885048053895121	6.17867213856153	-0.0711231736373738	0.0598677654755036	-0.319031092796544	12.7757735563072	-0.147522393975867	0.19183755127298	-0.8600070949919308	2.3990596805238905e-08	0.885169387141062	0.8510773398323679	0.406638989637411	0.997531576180432	0.9767546497105252	0.9998842538493368
MRTO4	4.69995039871631	5.8719658966000905	-1.4729209211989098	-0.8574099074381519	0.4181679908711289	6.85962370297531	-1.6307645084649098	-1.48644348205056	0.6339502807402679	1.7481805511502e-05	0.128888841398145	0.162956620396758	0.5380102413427971	0.9875873915081534	0.7479586938185022	0.9998842538493368
NNAT	2.26690576932654	1.5473057998360902	-0.8191170222216558	0.8808892810745649	0.935450099873686	1.0240189873553	-0.529980575020505	0.883479453176965	0.802825624770903	0.326026981621596	0.6057929476263479	0.394332871300933	0.43768785034609	0.997531576180432	0.8655929203160281	0.9998842538493368
USE1	4.89159980239399	5.22931852657278	0.475034392403948	-0.9791642719135552	-0.0926653366349994	10.3847672243703	0.94926688478918	-3.06922964589234	-0.263182873169863	7.233563925935559e-07	0.362753410938994	0.0097320930190068	0.7972655065635991	0.997531576180432	0.5449028897563708	0.9998842538493368
LAMA3	8.28537844316134	7.623324696491309	0.4913223943356939	0.188464867842532	0.0389239709030198	10.2048856020181	0.862802574766963	0.44837047655152	0.0802369080465145	0.000260455053575	0.406624035917751	0.6621068680719789	0.937489578239885	0.997531576180432	0.937962126315572	0.9998842538493368
AP5M1	4.61126849863083	4.534330721658599	-0.0963306798495881	-0.0656997182172811	0.474873871962251	6.945392996120349	-0.141234151066324	-0.155126930026084	0.955075030765426	1.54864613427474e-05	0.8900282182035729	0.879300002902918	0.358384562863666	0.997531576180432	0.9808579800664974	0.9998842538493368
ANAPC4	4.706393136025981	3.80312658570096	0.3927872197863309	0.497285873535652	0.322011952807556	7.43644707984218	0.7907309438781729	1.54562031908659	0.876954113816255	3.38375101279669e-05	0.44575708154971	0.1481882638070709	0.399252189253323	0.997531576180432	0.7358771081609086	0.9998842538493368
KCNQ1	4.06740594842112	4.89993512489185	-0.425737341409581	0.0216311004217998	-0.8253749390204219	7.987623241083781	-0.6655769370306229	0.0536287501952809	-1.74376260274315	3.81995798044288e-06	0.5182707469085429	0.95811342382213	0.106737171736774	0.997531576180432	0.9955540615328468	0.9998842538493368
TRAPPC3	6.58243024108724	6.77996565719691	-0.228026731541028	0.0442034875098049	0.0218082651293287	16.4377493166438	-0.582710530083433	0.164334781527182	0.0693329262135133	1.72242181648958e-08	0.571839662880946	0.87227749519243	0.9459676433378448	0.997531576180432	0.9802491769930868	0.9998842538493368
THRAP3	6.14135193636344	6.91627762681544	-0.439608549519729	-0.432553373595433	-0.175264748593282	7.462533443829299	-0.477781057571562	-0.7155300113998578	-0.243958324222763	7.606272562125951e-06	0.641391224421215	0.487971104678244	0.811384112561897	0.997531576180432	0.8939512327774881	0.9998842538493368
PHPT1	7.482623004006389	6.7935365978337	0.914749015761963	0.412407604586029	-0.0549050055721137	8.5207835122825	1.20454489146963	0.8051176191067291	-0.0878623124186625	1.9600770573095403e-06	0.251598976199922	0.436414300538899	0.931435330338634	0.9962467448511806	0.8782682530777375	0.9998842538493368
LY75	3.3402819345141603	2.55147827019125	-0.31962447942404	0.832281956159312	0.729060111933163	2.6246129600516497	-0.306125742530191	1.30567506139981	0.97419801777395	0.0221952142292045	0.7647549679955241	0.2161404192614669	0.34918785744842	0.997531576180432	0.7848362554634178	0.9998842538493368
ARID4B	6.24588187916914	6.5661307087840495	-0.11334041461965	-0.0542170774132523	-0.0027314351727078	13.6210945960024	-0.3561539566964211	-0.238517523642019	-0.0108713275728894	0.0017268134971284	0.728461956699035	0.8157381748511731	0.9915207532889628	0.997531576180432	0.9689223579021168	0.9998842538493368
OPN3	5.805520379950349	4.6230842551805305	0.892522041930319	0.742661727398449	0.3445501817860549	7.663581162895321	1.48354305582288	1.96567959184354	0.7634275376117541	5.82076152955821e-06	0.1637136867867559	0.0729059504512953	0.4599549773720029	0.9922778645049084	0.6622336801041607	0.9998842538493368
SDCCAG8	5.907979211637451	5.788951081945231	-0.178565327775496	0.0832575203245378	-0.313291889204718	9.02919966184711	-0.640166605355195	0.424562040995956	-1.46291995120619	0.0327286840505306	0.535168492100301	0.6792537856529399	0.17146238466912	0.997531576180432	0.941882804519216	0.9998842538493368
HHAT	2.82636106401198	2.41118887293601	-0.470826220421583	0.37640398777719	0.6180219975708249	2.51612760527195	-0.462825756166294	0.598617717975327	0.8536670496840351	0.0271012275298433	0.651769761518328	0.5605579872849941	0.4100069259946129	0.997531576180432	0.913907548740704	0.9998842538493368
KIF1B	5.521422510842379	6.23479203717516	-0.951378389871329	0.11255740697997	-0.0644907563844694	14.9705031867996	-2.51519868396857	0.429990578372784	-0.218873060896678	1.45622116243473e-06	0.028673900756856	0.674840658198296	0.830749452928044	0.975111722966989	0.9408079863564276	0.9998842538493368
TBC1D22A	4.74289348612499	4.91111268166148	-0.583558710604357	0.524351838794854	0.101727994219417	9.75094467017141	-1.12973441634046	1.6067504874544098	0.258914724697742	4.69995525395703e-07	0.280664978919881	0.134086775958479	0.80008894645838	0.997531576180432	0.7302052155302359	0.9998842538493368
SYNE2	7.34505941187086	6.4412039361393205	1.02618500643282	0.291213348806358	0.240715524031563	8.5383809264607	1.4307659973993798	0.6041319313280179	0.4120935251314789	3.72961619529057e-06	0.1801364646216989	0.557809567081739	0.6881843370483929	0.9922778645049084	0.913687110337368	0.9998842538493368
ATP9A	5.11030948292634	5.252037506219589	0.21514427994496	-0.262418616250169	-0.2495984297800489	8.99919450831278	0.3622348209200171	-0.7014253058861579	-0.571099601202079	1.10513419403717e-06	0.7234755564906071	0.49641591654903	0.578471112204455	0.997531576180432	0.8965102037920663	0.9998842538493368
FAM168A	3.9896029396261095	3.81492005069134	0.1840695493959949	0.301745644375367	-0.527213263347677	4.03765186774269	0.200313081803932	0.500145459673315	-0.766538566496896	0.0028227233238523	0.844883695625803	0.626018246862915	0.4594272340344199	0.997531576180432	0.9308815598681002	0.9998842538493368
GALC	5.04526121306538	4.422336839669059	0.8037909581421371	-0.157645549174001	0.36587444185397	6.5559212759897605	1.17611538245982	-0.370954220446111	0.748267181140853	3.49261909450687e-05	0.264278247969274	0.717363689319767	0.469986941612477	0.997531576180432	0.9496626003389406	0.9998842538493368
NOP58	5.65270457519755	5.717765923317269	0.562444266414688	-0.575882371474621	0.238830479079348	6.943614843606781	0.826718710051256	-1.25390446266944	0.47440559977268	0.0009686672804853	0.42595913461826	0.234587931219786	0.644485840540519	0.997531576180432	0.7978949130164811	0.9998842538493368
SZRD1	5.32578864076096	5.56029605608006	-0.332392178145741	-0.258222392920769	0.470080476407442	8.789073846820179	-0.513246856413235	-0.6244147130440361	0.9634526918265608	1.4172933514254e-06	0.617096143920304	0.544044524367729	0.354334550132553	0.997531576180432	0.909340110213238	0.9998842538493368
CUL1	5.23683489207732	4.90955063747315	0.442164018751381	-0.0109438712345153	0.132544218453512	13.8147608207682	1.22403028180458	-0.0484864570581098	0.499148057624349	9.924060845604028e-09	0.244429903067853	0.9621262077625492	0.626699853609596	0.9960815812330602	0.9967810026602504	0.9998842538493368
FAM114A2	4.26731271616507	3.66192847351392	-0.0773175045019114	-0.0089337700438755	0.7105667510600892	4.51688550016552	-0.109380629510289	-0.0196081777677349	1.4200509903726102	0.0078861191469265	0.9148541262675932	0.9846848550996272	0.183300832495813	0.9978740890443836	0.999417876820067	0.9998842538493368
CYFIP2	3.4847425848675195	3.20369373568569	-0.505266584488645	-0.908554579310363	0.484426579038855	2.24327588600458	-0.568815938115356	-1.6086878672178102	0.85045328120141	0.16573473725318	0.580860698291855	0.135536262545345	0.413186806041114	0.997531576180432	0.7305496336473472	0.9998842538493368
TAB2	5.34811423503881	6.068207127974089	-1.05773571801367	0.527290950540841	-0.295701975743609	10.6005407068834	-2.1978517058738705	1.55756249576065	-0.779508356311785	0.0001603549279759	0.0502323920961064	0.145757021107884	0.4520952978372079	0.9764542799129504	0.7344206930111543	0.9998842538493368
GINM1	6.10261892114772	6.09404441582486	-0.267751206868671	0.301776957739902	0.340221962854172	6.677908034175251	-0.295015803603079	0.5093334699338611	0.47558180945553	2.2671162123114897e-05	0.7730237071473961	0.619754534770286	0.642912554625121	0.997531576180432	0.9281547153314657	0.9998842538493368
EIF2AK2	6.31267520793188	6.438879579812241	-0.139524555178353	-0.153474615871843	0.0245973647457892	21.042869714319803	-0.461831044382205	-0.7653966493879301	0.103048173333118	7.698965248598191e-11	0.6524628040530849	0.458825294913029	0.919626824501644	0.997531576180432	0.888300978457957	0.9998842538493368
USP36	4.474258603248179	4.75048789922909	-0.145557918601138	-0.0314803662377771	-0.0221046830078623	5.461350612738731	-0.191865194773101	-0.0627573861724488	-0.0405819753463646	0.0024970308202514	0.8513284557591709	0.951021581059745	0.968355661890955	0.997531576180432	0.9948606641800136	0.9998842538493368
KMT2C	6.44984087251986	6.565444282193821	-0.557182165890826	0.0517785308761543	0.262134467616285	13.8746213332257	-1.39502139407586	0.182139650854778	0.819829891084019	2.06872850271434e-05	0.190524150686578	0.8585452466181609	0.429704562965322	0.9922778645049084	0.9790039827482544	0.9998842538493368
MCOLN3	4.13595776491234	2.31881714339636	1.65142690636791	-0.795644264184455	0.7758431413859929	1.74651497401251	1.91693762190654	-1.5912125763689802	1.4849001507321102	0.223412690554181	0.0814749007313767	0.139411165278304	0.165647266311786	0.9826273180239796	0.731296040299498	0.9998842538493368
CCDC85A	5.162437212727	5.24219829550454	0.3673911176847489	-0.1401291502087469	-0.259404903546423	8.56482435426104	0.59100167740717	-0.35949842184633	-0.5649067818716421	1.8575217661846805e-06	0.5654852533007281	0.7254690395826879	0.5825439498623559	0.997531576180432	0.9503778994947278	0.9998842538493368
PUM2	5.76961793080942	6.16593688870441	-0.5098319301049821	0.1207639969222909	-0.277687772164701	8.54486006991978	-0.7572162302058371	0.263883340666839	-0.529818365609429	1.84154849663754e-05	0.464821337144603	0.7963470452113679	0.60674558398656	0.997531576180432	0.96508515121106	0.9998842538493368
MRPL43	6.68536391029908	5.90350676451216	1.13803349775651	-0.0543153576960449	-0.178660349351238	9.30168982304587	2.45894719957331	-0.169101982209309	-0.493185474906596	0.0013089039670634	0.0317292110075611	0.8686689638195041	0.6315786868543329	0.975111722966989	0.9802491769930868	0.9998842538493368
C4orf27	5.3491584959022	5.20287969826378	0.406135993791335	0.0516183084951009	-0.206501610677189	12.0189275035549	0.928106535032548	0.18722406507873	-0.633360449387845	4.7517381128882317e-08	0.3716444588793359	0.8546131889201021	0.538382394603365	0.997531576180432	0.9775239310034912	0.9998842538493368
ZFR	5.95848060144614	5.21200059003851	0.150261078222698	0.607371801880563	0.727682905938785	11.4706652253385	0.3315032363628	2.0772166177655897	2.05220636057165	7.98118012130341e-08	0.7459821089621	0.0599175997050021	0.0626272628666051	0.997531576180432	0.6622336801041607	0.9998842538493368
ZNF280C	2.62586776078439	1.15103233704576	0.560062129963633	1.16939899027947	0.573260513816839	1.19290782647353	0.5637378414476241	1.87961885134419	0.796820565813413	0.25595883229984	0.5833144211658909	0.0846531423117647	0.441036001731438	0.997531576180432	0.6760346091351159	0.9998842538493368
TRAF1	2.8475642767583995	2.43306290983862	0.0097574850437719	1.2455839288663102	0.653157065219586	1.27755398400488	0.0075970593270373	1.3564193567501	0.65241860503369	0.300220479371043	0.9940744522900832	0.20129178601864	0.52752965269455	0.9995161601727558	0.7791585452792044	0.9998842538493368
RC3H2	5.14089795970621	5.50357843511273	0.433446690206575	-0.28501986244827	-0.8631658980657401	11.259346922105598	0.876543100778053	-0.905549606986806	-2.34463045095917	9.80201929127803e-08	0.397942762457479	0.382996180895664	0.0370725586127304	0.997531576180432	0.861963178606346	0.9998842538493368
TRAF3IP2	3.61810165136304	4.77342199002688	-1.79676240995501	-0.1028219396381409	0.330500584665917	10.7616341528935	-3.79099365638471	-0.343686931962919	0.961618242418497	4.10046463451081e-07	0.0027135368479851	0.7384117373865992	0.356564212584865	0.8840533386806891	0.9509337388280378	0.9998842538493368
DCBLD2	5.128962765809	5.38348011785676	-0.7185699590742809	-0.1737585716059669	0.378955856709651	8.78159106371489	-1.3125144024288402	-0.4717805451876189	0.941243833053481	0.0002856424214472	0.215775897139081	0.645625910762301	0.3667411830212779	0.9947405388922153	0.9362860958370328	0.9998842538493368
SOAT1	4.44850175021372	5.707353703178629	-0.657535903371391	-0.892058395730261	-0.6903418994986991	11.071924441926802	-1.22402358592722	-2.5946446869236803	-1.75707488471809	1.1793903134673801e-07	0.244432338558647	0.0234562884666386	0.104364523547144	0.9960815812330602	0.5733242925849372	0.9998842538493368
GDI2	6.69475452390063	5.87838055159341	1.11250799196757	-0.0925619018192987	0.0815199688839578	14.0397790439639	3.0035705712775	-0.363930498533711	0.27990244455428	8.77969255827793e-07	0.0119929927317892	0.72227443672029	0.784744435227702	0.9714366304208144	0.9503400728940766	0.9998842538493368
ATG5	5.460029366972769	5.17792803779586	-0.139300741034707	0.6026461059015811	0.182711645690073	10.3213617536838	-0.274817709759189	1.8481884176778105	0.464811518161572	2.54191125451454e-07	0.788130551376905	0.0893577658229336	0.650387243491972	0.997531576180432	0.6829625410817564	0.9998842538493368
PITHD1	5.8552839752922905	5.46313543606843	0.5918327008501629	0.137305539920183	0.1650608159786749	10.7741960887991	1.24554477963422	0.439962432374584	0.464080327543668	1.99024908329789e-06	0.238804833741973	0.667785652344533	0.6516358612335861	0.9960815812330602	0.9387369484683128	0.9998842538493368
MTA3	5.09642695871521	4.078787881834431	0.627715220275475	0.26295016217891	0.2673379192212	7.669883259142249	1.85729851397592	1.17919239121764	1.10126934544543	0.0138699448060701	0.0902008514666121	0.2626536900134399	0.294289054335308	0.9826273180239796	0.811831377736736	0.9998842538493368
USP13	3.89437622321627	3.20639257537777	0.453694426818159	-0.5049934801691021	0.145562564897046	2.40132211436051	0.4494693506101789	-0.817293236274374	0.225945334230061	0.109795784285143	0.6617517165226801	0.430591303321275	0.825379832145588	0.997531576180432	0.8779465435928687	0.9998842538493368
ATP11B	4.89011262516586	5.402961947598269	-0.7226547963624641	-0.0499230394350383	0.0752753205228319	6.62346416407431	-0.8580395896333199	-0.0931994741789071	0.118818580426268	2.45280662812796e-05	0.4076821619586599	0.9272830649390172	0.90738496785821	0.997531576180432	0.9903142328690908	0.9998842538493368
LAMC2	7.585112463442901	8.03826429410417	0.4074353875517639	-0.533957499702396	0.0306085007577594	8.39043031517821	0.721445403096943	-1.28914664196937	0.0659458214096321	0.0103970008159049	0.4856766871413739	0.223230169620526	0.948604194755888	0.997531576180432	0.7890410593436592	0.9998842538493368
CDK14	4.5159587243825	5.399320147577161	-1.57105449684984	-0.142721552524449	0.351698332690275	11.8517981370503	-3.2715462378977103	-0.465670441872313	0.973767740497734	5.553425923625309e-08	0.0066840332316631	0.6497896678631989	0.349392913013038	0.9060701820555068	0.9367767908574934	0.9998842538493368
SEC61A1	6.336833583996169	6.096752431694469	0.082365640151965	-0.196346643037451	0.308464395178537	18.198799799145306	0.317318677625375	-1.07206105180686	1.51336893473648	6.0598169651704894e-05	0.756942695583924	0.305474757167864	0.1583635184451119	0.997531576180432	0.8320928874805222	0.9998842538493368
PPP1R12A	5.9147928637030605	7.034738675286349	-0.7571674177708649	-0.6872373172892049	-0.385582297246057	11.4925279647755	-1.2426326212566698	-1.68019892087503	-0.807866171468318	7.81471189085618e-08	0.237737641026905	0.118742077577825	0.434890245886182	0.9960815812330602	0.7149700747844248	0.9998842538493368
CROCC	4.45400154015206	3.3389378976973902	1.14968725041839	0.303064384725708	-0.618695493595343	3.37743480019955	1.67778392790061	0.687604107529559	-1.28007510658521	0.056747850180997	0.121522347532245	0.505610326226261	0.226833596401586	0.9875873915081534	0.9020895913769316	0.9998842538493368
POLR3E	3.9508652878102897	4.12630464224087	-0.613561069456229	-0.225504631734191	0.8106668226446091	7.70609761099053	-1.07043678785839	-0.646707374485417	2.0060525476665902	5.50397159127537e-06	0.305481044395607	0.5299969749964141	0.0679295698156109	0.997531576180432	0.9064746479898314	0.9998842538493368
ATP2B4	7.377816782868201	7.95345193799745	-0.498296673808454	-0.580045536422405	0.1026533347008719	15.0238197115005	-0.985247891450539	-1.65416207744548	0.2435596195207029	3.816543562890839e-09	0.343951407847252	0.123995014151512	0.8116858371693	0.997531576180432	0.7149700747844248	0.9998842538493368
ZC3H11A	6.23265805512786	6.6119802981546405	-0.7139506570866508	0.0310107806062289	-0.176734095512598	11.6571355010216	-1.6406175321936798	0.09976796215681	-0.513488372272372	0.0005224961277923	0.12910862681816	0.92222976385509	0.617755690220353	0.9875873915081534	0.9903142328690908	0.9998842538493368
RIOK2	4.495192225547849	5.0926742351244805	-0.1539967284618769	-0.1006431873364969	-0.440912899651174	7.24645226363819	-0.229878377206025	-0.229304423289211	-0.8962076564996949	7.013324541645589e-05	0.822391529613102	0.8225066399357259	0.389282479710736	0.997531576180432	0.9699332489339012	0.9998842538493368
YIPF1	4.35505943993492	4.3015478541895495	-0.674523717920379	-0.31261891081538	0.954115317305686	6.1396690045935	-1.13686185228162	-0.7918017872510541	2.2248513231171	0.0033491835402025	0.279531460783993	0.444198598221501	0.0479479177525556	0.997531576180432	0.8825573413490599	0.9998842538493368
NDC1	2.96314485648758	2.78095309819895	-0.574772211451423	-0.2370226178972739	0.268513240951581	2.44301055180354	-0.6515510143202211	-0.407771430815335	0.442029275248427	0.0935221530276995	0.5279900728032729	0.690988744495765	0.6670193636862011	0.997531576180432	0.9434182788130684	0.9998842538493368
FLYWCH1	3.87572908778236	3.77524746396119	-0.278530595863306	-0.0059171923818575	0.0701736852319031	4.36241932602638	-0.364523649249247	-0.0119915216795485	0.131935482940761	0.0104659140365164	0.7222804395505791	0.990633489197523	0.8974114525725841	0.997531576180432	0.9996099675246964	0.9998842538493368
UNKL	3.78495589996727	3.4883779565001203	-0.235610858248346	0.223227051483046	0.581734106366129	3.60929963273334	-0.231354821453448	0.360447740184707	0.8010807813746279	0.0035842243639492	0.8209370190915022	0.7247772165825219	0.438658991817225	0.997531576180432	0.9503778994947278	0.9998842538493368
TBXAS1	2.6963035643005	1.9003921348298896	0.625758214165585	0.280850327891846	0.167293445683203	1.43158845727533	0.4493795081589749	0.325994253315479	0.171610381420168	0.177788303416752	0.661166627616072	0.750043392710897	0.8666037910336429	0.997531576180432	0.9556234348012588	0.9998842538493368
PARP12	5.46192051154256	6.0577449755755	-0.336301847435866	-1.03321480279781	0.311996346645447	12.2739669042662	-0.669648144821627	-3.15741246563056	0.832142146936771	3.7589936942179504e-08	0.5157607293437539	0.0082604431362694	0.421580461813656	0.997531576180432	0.531003386456563	0.9998842538493368
ALDH18A1	3.17842555799144	3.5214569962431	0.366932753101705	-0.5907410053201	-0.6359839193875071	4.12083352605714	0.409433350642308	-1.03074039709602	-0.985643687736006	0.0014185400314608	0.689435424428299	0.322990423993093	0.343764897697727	0.997531576180432	0.8386654909066931	0.9998842538493368
TARBP1	4.75654280376213	4.62396315329498	-0.153155348880692	0.070356944409438	0.497560614186114	5.63839092324237	-0.180867040785473	0.133472079772674	0.7980560612460709	0.0001092709922045	0.8594907044417679	0.8960322715771399	0.4403457937862949	0.997531576180432	0.9822967543115596	0.9998842538493368
GATB	3.39046374807831	1.76716566345101	1.09721798926398	0.874404840759415	0.135600946761863	1.67720181854004	1.22770514128454	1.55654309931014	0.221208839215477	0.167899654209088	0.2450758275623289	0.146430709806196	0.828980846094303	0.9960815812330602	0.7354151435191829	0.9998842538493368
MXD1	4.2330866674754	4.881872595921741	-0.345405630418723	0.1473402613805849	-0.740720009749905	4.40948068147827	-0.312515576753449	0.205039428110183	-0.892291423346687	0.0013030154867067	0.7604686119202549	0.8410105441546569	0.391187691468729	0.997531576180432	0.9739649450481314	0.9998842538493368
CDK17	4.37103155811656	5.00426302774834	-0.580529534961312	0.220380781175169	-0.199711725739795	6.061218227826831	-0.822995539095885	0.455822220637598	-0.3691599203488711	0.001575363166135	0.427965070117743	0.656823922931435	0.719008423903312	0.997531576180432	0.9377684193979344	0.9998842538493368
DNAJC25	3.79355727894	4.583144846917639	-0.7251869450075971	-0.632438649359167	0.0655566800718474	5.80903910417479	-0.861084564521452	-1.22156821589474	0.110704477265168	8.35453822026857e-05	0.4060684773507629	0.245326726459948	0.913680687859499	0.997531576180432	0.8034316115824074	0.9998842538493368
SLC2A3	7.4906415752989695	7.71119814298696	-0.894562736703034	0.194931541095724	0.522384969473503	10.340973485004	-1.2610310748834	0.3951782497243329	0.866687679281653	2.48998449106479e-07	0.231263170765682	0.6996460001047011	0.403110373074017	0.9960815812330602	0.9455635447488576	0.9998842538493368
CTDP1	3.81646651324866	3.67952861544332	0.9082287932590992	-0.803690186894647	-0.2998055750004539	5.53643880824324	1.31451080144292	-1.86094641756749	-0.6265029118219361	0.000128530016937	0.213244572613548	0.0874201498282783	0.54271982922041	0.9947405388922153	0.6802636696560247	0.9998842538493368
YBX3	7.56139200119402	7.77233346855448	0.2223484684890619	0.195704655855502	0.272380408652107	6.93035588094417	0.4605417319766789	0.546502674889322	0.678041641569286	0.0422323294300427	0.654094898335042	0.5955183569020649	0.511756017690818	0.997531576180432	0.9203716291898196	0.9998842538493368
WNK1	7.19454998461293	7.73571549205855	-0.5117595938932171	0.36762842163987	-0.554923635679268	8.91852810657903	-0.617148105579824	0.646879771731754	-0.803406569544091	1.21524991110158e-06	0.548668372997965	0.529889155429804	0.437364819358075	0.997531576180432	0.9064746479898314	0.9998842538493368
CCAR1	5.46469453717032	5.402615332900361	0.2546375973309769	-0.0933435761794442	-0.0159896921713237	7.5907110615713504	0.3531643026540629	-0.204228390636564	-0.0295306324040081	6.40989538517676e-06	0.7300915284656351	0.8415977394537439	0.976926843180782	0.997531576180432	0.9739649450481314	0.9998842538493368
OGFR	5.51249533700204	6.05659734795289	-0.457995928520919	-0.703166981831232	0.348343150910007	8.31420606368372	-0.617607750869516	-1.46112350103741	0.6211094879241961	2.5289968632717e-06	0.54837524594694	0.1696670138366419	0.546144972882034	0.997531576180432	0.753311445963432	0.9998842538493368
GNA15	3.91530445575495	3.5433835577788697	0.578333098538603	-0.360662066748076	0.0840515995685249	5.01166983243637	0.786807371729708	-0.79235656472229	0.162529580104186	0.0003033285939312	0.44665564282514	0.443535637641517	0.8735936224391251	0.997531576180432	0.8822679069980126	0.9998842538493368
PIGV	4.22812395756898	5.10426589546599	-0.962917918367168	-0.628739863299406	-0.0126904301417319	7.31016115710563	-1.43196810757321	-1.4237905418950805	-0.0261412475196977	0.0001044666867563	0.179615000251391	0.180034280368506	0.979611153015	0.9922778645049084	0.7640428478898261	0.9998842538493368
PTPRU	5.57337920000518	5.978893258825929	-0.871109239664315	-0.158469792820887	-0.121217502602223	7.48064637054978	-1.49009496484008	-0.384487887690344	-0.269869816035838	0.00543093491551	0.16424183761435	0.707638302352033	0.79224907502305	0.9922778645049084	0.9480226687250376	0.9998842538493368
SNRNP40	5.00906835970032	4.850051631766481	0.3988407557737879	-0.361581123980351	0.15536977737929	7.14832359867929	0.5719072705992622	-0.828385583231843	0.307562908099084	1.16694161398812e-05	0.5779410471304001	0.423622285133402	0.763687519494969	0.997531576180432	0.873430947705353	0.9998842538493368
QSER1	4.07693238239523	3.5199052288564	0.5119896907713161	1.23943698745365	-0.968437257205533	5.41348717196786	0.818343167699063	2.96413666574022	-1.96118299353944	0.0004011418101142	0.430530476286912	0.0119219735486341	0.0755979946088112	0.997531576180432	0.5540139650013514	0.9998842538493368
MPC1	6.847142462216491	6.12794306188114	0.5634888937561651	0.286935294998996	0.4889476378448211	8.14417849287762	0.7741303083773771	0.595430661976766	0.8377434388620358	3.1300710593152e-06	0.45383598143289	0.562617023301457	0.418548087640789	0.997531576180432	0.9141950129640866	0.9998842538493368
ACAA1	7.06094331754309	6.453813801500231	0.905101504700256	0.166039779222742	-0.1745632973561319	16.478417961775	2.49233998723342	0.665507539020958	-0.5943517691097421	1.6871085726735e-08	0.0298530055694479	0.5184229405612271	0.564296806521354	0.975111722966989	0.9044645098685424	0.9998842538493368
BCAT1	4.06888943278526	2.13429356377996	2.53563588354625	1.71535625539454	-2.15295930851918	1.56715665090094	2.53788346448944	2.5905081937732004	-2.83327972249309	0.206521138049834	0.027480534862084	0.0247364726250138	0.0162739456278392	0.975111722966989	0.5790759738628231	0.9998842538493368
HDAC7	6.2340539967912605	6.56835031189788	-0.4772386810927729	-0.178827732912935	0.349403902062865	9.06861463626894	-0.673474663062388	-0.374850996116904	0.623805465025277	2.90929110283844e-06	0.514526039861806	0.714833313062409	0.545453434001282	0.997531576180432	0.948997650364796	0.9998842538493368
NCKAP1	6.45664139568138	6.9921257718713	-0.4538343824926629	-0.296227003062997	0.0366583860509678	14.2772419170327	-1.02434885579418	-0.949791550535287	0.103757460088603	7.05683754191803e-07	0.327666611193839	0.360960147772262	0.9192270998916858	0.997531576180432	0.8560868086004304	0.9998842538493368
MRPS35	5.98269351126966	5.254786274168981	0.886635511766693	0.180380030305595	0.160524731315409	13.0860053772732	2.21883008335946	0.7143558500975259	0.533885526745764	1.83140176191333e-08	0.0465362411928984	0.4886707500851071	0.603170371272334	0.9764542799129504	0.8939512327774881	0.9998842538493368
GUCY1B3	2.4505682352850298	2.4307484716819	0.267029209542061	-0.7735934253272191	-0.460404925974065	2.22205673861264	0.330186976700257	-1.4580907945093402	-0.8322165964865109	0.118098667078479	0.7474484389145502	0.17215680975334	0.422964649472942	0.997531576180432	0.7560163766921606	0.9998842538493368
SFSWAP	5.65675874216203	5.259476772497241	-0.15692082727448	0.252521614432714	0.606898250772176	12.9606573333089	-0.383205718037188	0.9636088592207808	1.93705109021031	2.04110192725477e-08	0.7082693710442829	0.354259365015762	0.0766362366753688	0.997531576180432	0.8546073986301643	0.9998842538493368
TNK2	3.60718106770985	5.04132934971684	-1.63909599866653	-0.8639915880821569	-0.5653321308774639	4.86491276039857	-2.2246180690859503	-1.76249924989632	-1.10369964899163	0.0295773440518439	0.0478086253783828	0.104902141983694	0.293182718557412	0.9764542799129504	0.6997245828590158	0.9998842538493368
MON2	5.33352601339326	4.72925033557996	0.217100952787926	0.65531423510988	0.3123474710035089	6.841283770977429	0.317438957469799	1.4867041874270202	0.605274998717193	3.53149020339606e-05	0.756844619191537	0.163822289165283	0.557273016376621	0.997531576180432	0.7481295676027455	0.9998842538493368
CDH3	3.41282329698728	3.6319458390999104	0.1288213393703809	0.8279344464009671	-1.33627753854218	4.87439573279789	0.168841479435494	1.65849770063611	-2.2293572944873703	0.0003821255988923	0.868733899411972	0.123106339887399	0.0456635437084582	0.997531576180432	0.7149700747844248	0.9998842538493368
GPBP1	6.25622367391783	6.6311683773169	0.126361717207519	-0.1718726495030459	0.164694424972267	6.95948032856096	0.1789439644147789	-0.346076836033287	0.298204391725727	0.0029851461610702	0.861233866367785	0.7355607503458891	0.7711043947370909	0.997531576180432	0.9509337388280378	0.9998842538493368
ZNF112	2.5798074111490097	1.40253539434099	0.0134521326307354	0.8717753381074959	0.9071178669516372	1.5130251639218602	0.013857432874811	1.4558456151557202	1.31817195923171	0.156156127067498	0.989171448350803	0.171094859515988	0.2120539486890089	0.9995159800366528	0.7549389804843194	0.9998842538493368
CS	5.42921573849655	5.47655143753385	-0.0280004703909357	-0.0626858771807578	0.0589975573309033	8.97394844144351	-0.0453351972142939	-0.160207149764962	0.127967288847721	1.1383998287161998e-06	0.96458583352645	0.875383099816848	0.90029439488152	0.9985779272936264	0.9804556455602907	0.9998842538493368
MRPS24	5.38912022134444	3.8242355883319	0.140246944051248	0.032119193099236	0.0904154036654106	1.4520592889137598	0.161815926085704	0.0579137090312971	0.15106072338832	0.356778152614273	0.8743839637973391	0.954851031625659	0.8826620489816409	0.997531576180432	0.9948606641800136	0.9998842538493368
ELMO2	3.34382636173484	3.531846992419	-0.39616496000778	-0.573657699196588	0.589953236972504	6.37574442179834	-0.6638184912577889	-1.57589915164157	1.44106717010727	3.5269216641933706e-05	0.5193570813914289	0.141032274493653	0.175147004692519	0.997531576180432	0.731296040299498	0.9998842538493368
WAPL	5.898137808685569	5.63046191014842	-0.136990621461687	-0.0364905488617555	0.6884962260906279	12.347017459583302	-0.299621795562645	-0.1231080719924719	1.95444628161329	7.70974940633373e-08	0.770032523096822	0.904381712270715	0.0765048961100979	0.997531576180432	0.9860673799081884	0.9998842538493368
VMP1	6.636583963596141	9.131433564452731	-1.4124802813361998	-0.9097243491097008	-0.617468352036569	7.528265908227349	-2.4321194681992004	-2.06002408125002	-1.28056881978204	0.0289653907201683	0.0332759237890209	0.0635826729064185	0.226687541826878	0.975111722966989	0.6622336801041607	0.9998842538493368
APPBP2	5.21483145778546	5.404210466172559	-0.610292173101564	0.296611619702522	0.129647412614439	9.2132336730961	-1.02219400630985	0.7746397076834871	0.281588569490652	8.61617247056983e-07	0.326855065962692	0.4535460441902439	0.783056007254768	0.997531576180432	0.886197526580108	0.9998842538493368
POLD1	3.44535594943483	3.2435648490598	-0.11913419684814	-0.362946107971823	-0.0555760832796479	2.79461901373654	-0.137135400856543	-0.6361419076186371	-0.0911606022519095	0.0750222665718686	0.893390497589358	0.537258050941925	0.929001228923726	0.997531576180432	0.9076010153577097	0.9998842538493368
EIF4B	6.502911641416191	7.1337481117696	-0.700884287919496	0.1023490141822909	-0.364719962385912	10.7115588580068	-1.1278920481833	0.235759764115737	-0.725623100661854	1.7636095749178902e-06	0.283365303768648	0.817629476286896	0.483200104818747	0.997531576180432	0.9689321494765364	0.9998842538493368
GLTSCR1	3.71000376587249	3.03881922455881	1.10376296007228	0.254335109883152	-0.604716259121631	5.49011826957318	2.02095623989153	0.718635435259177	-1.50707104162615	0.0002282079408401	0.0682999250058	0.4861256043040579	0.159909766809742	0.9781517147736788	0.8931075845097092	0.9998842538493368
SPHK2	3.78612733655052	4.6541853354635	-0.9813500446505228	-0.677739894330281	-0.442860198340234	4.10656733338997	-1.02108316364237	-1.08323619461649	-0.6704860953821421	0.0173766063083773	0.328887386112964	0.3007506174652439	0.51630139153981	0.997531576180432	0.8305810792265492	0.9998842538493368
RPL18	10.1639795615869	10.573687673553598	-0.267963155944652	-0.0328895833979664	-0.3725428294034821	20.869490521206306	-0.5759799211833199	-0.0978074590610965	-0.9038093471181552	8.48173273464721e-11	0.575272145883724	0.923699886250888	0.383881836998919	0.997531576180432	0.9903142328690908	0.9998842538493368
CA11	2.73186737410376	2.88762906751561	-0.513234897108882	0.501146444975925	-0.6281741958228921	3.66347333382338	-0.7059471452508549	1.00764090893917	-1.1171268501969198	0.0095204765670931	0.494807182562716	0.333589738522719	0.287466979288919	0.997531576180432	0.8438869579675753	0.9998842538493368
ISOC2	4.92670068872939	4.471044552066849	0.981877463939365	-0.318248878310115	-0.0882000344721814	5.18757084322467	1.1143335110484	-0.584672225363125	-0.139921704618466	0.0002264910365735	0.286957392250635	0.5695979626372409	0.8910429216226129	0.997531576180432	0.9151963920950844	0.9998842538493368
U2AF2	5.19989513946035	5.564172608609621	-0.245683799444776	-0.490332828605016	0.0223854077864037	5.51187698308225	-0.2389269418359839	-0.7531137425408021	0.0294498666509948	0.0001336854139244	0.81519397539693	0.465900669456621	0.9769899280657328	0.997531576180432	0.8901890783006746	0.9998842538493368
EPN1	6.256842277409049	6.21121243704809	0.0727604205223061	-0.089475870750843	-0.266812361132837	12.695721654646402	0.207004970908417	-0.35947056938384	-0.967780048236112	0.0009093244390168	0.839787470272578	0.7257792503047049	0.353941415961183	0.997531576180432	0.9503778994947278	0.9998842538493368
MED29	5.22284487191192	5.27614862144937	0.245613634256589	-0.245640380974836	-0.3719349338978909	9.13243407192389	0.474142395096187	-0.7120783440070442	-0.961538653226098	4.31964825031596e-05	0.644664170981939	0.490242249848312	0.356912178872321	0.997531576180432	0.89463926234946	0.9998842538493368
ZNF275	2.9299876866939103	4.4815602226285	-1.44277841996879	-0.293341268088335	-1.08787968908328	6.42673208921805	-1.96110457077965	-0.6128865636195671	-1.92300508446115	3.27067297806143e-05	0.0734906198473929	0.551390215823104	0.0785298895009402	0.9788961749630404	0.9112869056178832	0.9998842538493368
MTMR1	4.14762662539828	4.66652352641144	-0.5292349285972999	0.541092080889377	-0.82249027217732	6.94722006041907	-0.814087378604925	1.25549891901561	-1.65680223525608	7.29404180491909e-05	0.4328297192997771	0.233196875360348	0.125557561275673	0.997531576180432	0.7970619796527898	0.9998842538493368
GPC1	5.330413249255191	6.42207425720088	-0.620609577930933	-0.408180636227327	-0.610488145547503	8.44817315122876	-0.806157412334662	-0.81885583148719	-1.04548688956294	2.14263346050141e-06	0.435837333621511	0.4288312805204	0.316401404006401	0.997531576180432	0.8766384935322421	0.9998842538493368
ADCK1	3.17416834891944	2.9936990583348195	-0.7499925507492959	0.643450769734533	0.410041536605594	4.322789127634629	-1.02386455856271	1.4106364662680102	0.770679244056876	0.0009912260688893	0.326096993953427	0.1837454868696739	0.455803346633708	0.997531576180432	0.7679726626013532	0.9998842538493368
HAGH	6.76875725358708	6.24886758737772	0.482952925159091	0.0717860414966275	0.3193666161832069	17.4413519959346	1.38860651932379	0.3101003627428739	1.1444305216468502	6.851835054535901e-10	0.190188103741811	0.7618040752559989	0.2747596450920799	0.9922778645049084	0.9584942670410368	0.9998842538493368
RNF4	4.74250649482248	5.17165202575832	-0.0114855542992001	-0.318654749103765	-0.2284294604426219	12.2519777437692	-0.0278939961564782	-1.18975123517246	-0.765027410447357	4.0564692692979204e-07	0.978243766780033	0.2571544417902819	0.460316479768266	0.9985779272936264	0.8082189534464651	0.9998842538493368
CASP8	4.3391731606421295	5.00531183844337	-1.26673590301871	-0.913776347802505	0.7804512457392719	5.422602604048669	-1.28649836739095	-1.49143898128398	1.0984072173561898	0.0001543380997312	0.222535308589848	0.161659682569927	0.293576918859199	0.9960815812330602	0.7471066958911499	0.9998842538493368
LIMCH1	9.0117709568395	8.4217146423481	0.5352001756334199	0.317833597348864	-0.128577258934589	16.720661495389	1.35765987761505	1.08527219604797	-0.377977843310672	1.01907010372487e-05	0.2016856418442	0.299591563286573	0.712635252127553	0.9930863096034576	0.8305810792265492	0.9998842538493368
ASUN	3.4159423711353902	4.11093855619635	-0.531372448537012	-0.463315906044449	-0.1953434994984489	5.9954368167562695	-0.7278831845471201	-1.01235702110676	-0.372758919764581	6.26042986589854e-05	0.480647311596346	0.331345144791159	0.715828527247812	0.997531576180432	0.8420995781955505	0.9998842538493368
TM7SF3	5.17516038108424	7.13668578959743	-1.97855998505412	-1.59824303056152	0.281344872837634	11.871708387555802	-3.61989717552386	-4.16599491122353	0.6986012457627359	4.4637483009248496e-05	0.0039086100026635	0.0013247187286106	0.499230716284877	0.8840533386806891	0.4942442781525648	0.9998842538493368
SPA17	4.01989238193796	5.029077076211951	-1.24185183356694	-0.335453733314655	-0.293336800385311	6.080221807377441	-1.4141171033548798	-0.604378981549412	-0.450570232714704	5.499165614636539e-05	0.182744439694907	0.55684633792839	0.660332024578765	0.9922778645049084	0.9134636477778304	0.9998842538493368
ATP2C2	5.28948503501625	4.75371975157069	0.8691100453769681	-0.34825293053586	0.0489036254256579	6.319693718045781	1.2110173454454198	-0.7443528794579879	0.0931811785139639	0.0001312509462551	0.251208010891277	0.47100006552856	0.927433535146038	0.9960815812330602	0.8907949383782954	0.9998842538493368
CDON	3.9595930997682593	4.105753512362839	-0.1210275091401619	-0.0155242356590932	-0.315724053878394	3.76707103407092	-0.1069706315538119	-0.0216477133227363	-0.377332305834239	0.0026860863774726	0.916579856805943	0.983084769150343	0.7125153587055001	0.9978740890443836	0.999293983648524	0.9998842538493368
TAF2	4.47169946020718	4.3388495529534605	0.4097456439373089	-0.182733452714766	0.0709048950167508	8.53438170600521	0.778784654962004	-0.564966399428509	0.188834238663815	1.92777943400377e-06	0.451191233717469	0.582504669153243	0.853378747397078	0.997531576180432	0.917804439230256	0.9998842538493368
HIPK2	4.6130047121358695	3.99098047888215	1.22291900425957	-0.0891175683153485	-0.430487812851816	4.639045787057531	1.39713955099437	-0.164162190436878	-0.68220222152509	0.0005711228975782	0.187670669628284	0.8723361010417241	0.5080657931052609	0.9922778645049084	0.9802491769930868	0.9998842538493368
TNPO3	5.09567826942502	5.474591416961401	-0.965615712875037	0.0932351593013345	0.253641396187921	9.41955553246385	-1.72921901615392	0.246923265431306	0.590348595954989	9.52348627820802e-06	0.111480650488634	0.8091600506109681	0.5668558899519971	0.9855944749001998	0.9676929777223744	0.9998842538493368
RFXANK	5.35244705378985	5.255302298181281	-0.402686236157149	0.120022426168405	0.4706637019744679	8.82115821986924	-0.7143382785674821	0.316946786450088	1.0915102646618	1.85565444028302e-05	0.489836863816438	0.756740409756667	0.2983730354463969	0.997531576180432	0.9576985436902308	0.9998842538493368
TMEM161A	4.94808755783279	4.5710259758751	0.250246591741367	0.279158795418536	0.0553472605594544	9.105283842653948	0.487966333882116	0.8680343794320241	0.1442457731877049	9.76317182756216e-07	0.634367794466033	0.402401574380128	0.8877005878361709	0.997531576180432	0.866949867628856	0.9998842538493368
LPAR2	4.29125400246309	4.434295981902889	0.151995015116459	-0.559522253282198	0.0721452036091117	9.11387296425753	0.296003793304853	-1.76106739742939	0.197925876047628	9.66616745531641e-07	0.772287183649574	0.10366219977994	0.8464163343314042	0.997531576180432	0.6997245828590158	0.9998842538493368
CTSA	6.96035980134333	6.707535438660099	0.7946103008677879	-0.516576800573125	-0.0651806115887144	10.5825105150837	1.29945844807907	-1.25666602184618	-0.132644220957307	1.9360734147487898e-07	0.218196952003137	0.2327863297931189	0.8966730341402941	0.9950547784436412	0.7965177948286924	0.9998842538493368
SUGP2	5.277357418942151	5.04838633510805	-0.263629348444507	-0.0981580711432722	0.914376837162897	11.3586925037652	-0.5778376431177951	-0.340262917520331	2.66432373937946	8.89576997728333e-08	0.5740569256149479	0.7395407997826059	0.0206259804082271	0.997531576180432	0.9509337388280378	0.9998842538493368
SLC12A2	3.1913032647232904	3.71926080644928	0.2758440939103699	0.8675176651842751	-1.97835254019148	4.65887372354148	0.366974806364847	1.6679479687544798	-3.2097062760339	0.0015334491672715	0.72059947678133	0.121231900801641	0.0081119829199429	0.997531576180432	0.7149700747844248	0.9998842538493368
SNX24	5.808300565538289	4.8160388505025	1.05711812852717	0.0881315302061544	0.4421783414667189	8.22725290606383	1.79595925095619	0.238364653910562	1.00993518006416	2.81925712135636e-06	0.0977025435851305	0.815620059746739	0.3324574683460239	0.9855944749001998	0.9689223579021168	0.9998842538493368
CNN2	7.353456445617441	7.69178901500337	-0.51584852742472	0.147653072112515	-0.0486599109591808	21.1875868166285	-1.4893219355773202	0.617360992444203	-0.167698783743581	7.10531803975314e-11	0.162208235780759	0.548532598975943	0.869613286723302	0.9922778645049084	0.9104648829911884	0.9998842538493368
ABCA7	6.96047636968423	6.84775999277	-0.0818169696005196	-0.140983516209813	0.0997090721561007	7.60625684537582	-0.107809543959045	-0.258272613951273	0.160212401517328	0.0002502629244079	0.9160873013082091	0.8006134756866221	0.8756170352049151	0.9978740890443836	0.9655091966095892	0.9998842538493368
DDX20	3.85824008379501	4.08964601374486	0.470819704433389	-0.617669945947931	-0.496326719265777	7.04595624132083	0.78091084617207	-1.62190932284628	-1.16763758631957	1.34512470935936e-05	0.449986346621082	0.130784696169959	0.265630047507552	0.997531576180432	0.7217760625423222	0.9998842538493368
BTBD1	4.4089684304319405	4.484807084113879	0.643031433766986	-0.228288790901973	-0.6171430401114599	8.08816304048067	1.12876651375357	-0.6375177352437479	-1.50630644661427	3.36022185634176e-06	0.281057302150131	0.535762471991088	0.157851692418591	0.997531576180432	0.9073004472484536	0.9998842538493368
BCAS1	2.79883988040937	2.45802126412772	-0.0055552363432381	1.03900665137667	-1.31784228254462	2.0910441074413297	-0.0069377132989948	1.9058417630610904	-2.16637586784007	0.151345019267794	0.994588773017638	0.0825096059160683	0.0530680965962648	0.9996216214596316	0.6710369107847	0.9998842538493368
CHI3L2	1.91598640406934	1.2475279806205302	0.0569366226274479	1.0144400017597	-0.1999423293048589	1.0635277137369	0.0483706755723481	1.29614555724822	-0.2142579868224189	0.308476505950407	0.962216570649418	0.219299362327495	0.8339434759277969	0.9985779272936264	0.7865391312012435	0.9998842538493368
SBNO2	4.48249708109189	5.451929261123871	-1.75758462664112	-0.7459516826875559	1.0847155105846	13.5105107514718	-4.08685438598088	-2.7478421599481804	3.4077927331428395	1.27712747959984e-08	0.0015074083095224	0.0176727799621539	0.0051943825850271	0.8840533386806891	0.5635168403257386	0.9998842538493368
PMS1	4.7321798885958	3.92955961052114	0.2886473253748969	-0.0800746035507972	0.7674865443267049	3.91028444533326	0.302268002647791	-0.13017374557199	1.11197249230055	0.0040643809515377	0.7680680559646559	0.898589458757417	0.289861787610115	0.997531576180432	0.9836123176038142	0.9998842538493368
HMG20B	5.65211088490983	5.403761462687	0.70859291275004	-0.412304152626039	-0.230932860073869	14.6216767747941	2.0856953578706	-1.8223053293468296	-0.911062344840562	4.56827661451005e-07	0.0610712059457631	0.0935574646372328	0.381773412942967	0.9781517147736788	0.6899212911080436	0.9998842538493368
CALCRL	2.5443228354809504	1.9575937557160903	0.53806331210045	-1.1083680973183	0.537336158203105	1.5837572732136598	0.447556527364123	-1.42631691222211	0.658501658796817	0.151950657394647	0.6629775247115961	0.179556490543258	0.523718569168031	0.997531576180432	0.7631494463501444	0.9998842538493368
TAF11	5.156550700334201	4.679815018365691	0.8567428892841681	-0.134389579026929	0.240703608335172	8.34883924584887	1.5884032893934898	-0.39080369400458	0.6209482138664051	1.1897714990102802e-05	0.140446853580576	0.702793072714314	0.54728405124205	0.9875873915081534	0.9465982056787224	0.9998842538493368
ANKS1A	5.806491284955309	6.63407091305444	-0.469851809257097	-0.6922339172195611	-0.1956101122049519	12.2130707842743	-0.8630163917301801	-1.93612221714354	-0.467193558063555	3.97381128605741e-08	0.405046940472116	0.0767601584396293	0.648730621680342	0.997531576180432	0.6665100915578321	0.9998842538493368
AP3D1	5.65883301958596	5.99518408971707	-0.7479400639552108	-0.1869359122413099	0.476561947525662	9.77783484390474	-1.20417205274894	-0.4591071052592979	0.9924715086789058	4.56281764759751e-07	0.251737749624647	0.6543623793887261	0.340558913521131	0.9962467448511806	0.9375521774777928	0.9998842538493368
ZNF76	4.43832892972578	3.24759133282619	0.610445051051682	0.438185449918421	0.533590665818983	4.7239353958401695	1.073158224433	1.16674630901944	1.28046630436906	0.007689895137508	0.3061297992178939	0.2666216013263189	0.2267224297398939	0.997531576180432	0.8127012644864513	0.9998842538493368
SLC9A3R2	6.32016604630926	6.80467313455592	0.1099048240260859	-0.0142018073534415	-0.814157702167865	16.4691484245721	0.294103639712529	-0.0546860062682381	-2.7459032630811806	1.3375348987948198e-07	0.7741539288238021	0.957289938784211	0.0190110032586433	0.997531576180432	0.995478144686412	0.9998842538493368
NTHL1	5.27265545290902	5.81406619025875	-0.208636265376513	-0.331802709662884	-0.2667049653134959	10.7214702179938	-0.378655834667058	-0.94282062013278	-0.648333205475506	1.67871999976334e-07	0.711557672645559	0.364367719064878	0.52898065885512	0.997531576180432	0.8573404664088909	0.9998842538493368
UHRF1BP1	3.81352555675647	2.8529186253122205	1.40090319366266	-0.1159461736593259	0.0657454148606683	4.69413832161862	2.2310993425053103	-0.29964417549277	0.151179981642469	0.0005195034924936	0.0455206354578013	0.769575367137005	0.8823454519051321	0.9764542799129504	0.9599676845145512	0.9998842538493368
GNAI3	5.6432027569848096	5.6696540061019896	0.821257365370518	-0.316484840823903	-0.201450723173553	7.345931247618211	1.25288271933107	-0.7274442036805359	-0.419281186850827	0.0003963907427935	0.236222363234124	0.4813604640911289	0.683077851245444	0.9960815812330602	0.8907949383782954	0.9998842538493368
IPO5	5.1346624159336605	5.63484322469195	-0.059596077668032	-0.532475502037531	-0.0194931800935869	7.82231782372093	-0.0808731675054618	-1.14252959963288	-0.0361722949069223	4.72837434432685e-06	0.9368759930204128	0.275518062153143	0.971739742008594	0.9984469687881397	0.8172895017415074	0.9998842538493368
OAT	4.934048343725309	4.35201607549856	0.749393887923716	-0.0958799603950649	0.6936427074824729	6.703169894518171	1.5770385482894098	-0.306869578036428	2.03773057670741	0.0058160626320882	0.143076837952657	0.764500387397749	0.0663617868346766	0.9875873915081534	0.9587573660863156	0.9998842538493368
WDR3	3.4199197735376297	3.61326678294226	-0.946712450869076	0.202652919995204	0.6500525045701839	6.05264181791027	-1.46922391294667	0.515883062501251	1.42896340986796	5.73542634805917e-05	0.167495192858656	0.615308536181036	0.1785256780140739	0.9922778645049084	0.9268927424528202	0.9998842538493368
PKN2	6.06697620041113	6.34595605922256	-0.507577942582081	-0.800835585457789	0.560375883768523	5.79637075526577	-0.5286281799285529	-1.1987841271404298	0.7524024407442109	0.0009611831184015	0.6075553413437099	0.2539434808244589	0.4675914103671379	0.997531576180432	0.8082189534464651	0.9998842538493368
WDR18	5.02029545845139	4.57331270792699	0.497198204123894	0.5215010530311839	-0.1995985576513039	5.36815591733208	0.586028235026302	0.9618852713611508	-0.31438701234269	0.0002448501131031	0.569674901074915	0.355595307338587	0.7591009048859291	0.997531576180432	0.8553058284491242	0.9998842538493368
TRAM2	4.24714982710526	5.26087980298612	-0.5937619350604699	-0.7856538671918329	-0.301779781780713	6.03968846314959	-0.6461004262589829	-1.34646375456151	-0.454311209400329	5.850079484551e-05	0.530376668751524	0.2030352467954769	0.657713005051864	0.997531576180432	0.7796333284606475	0.9998842538493368
DGKA	2.78768517385898	3.8644828044720096	-0.84422044270024	-0.0694739220167569	-1.6671988673923002	3.1709203106522703	-0.76589642285774	-0.0904715939470778	-1.89216136523196	0.0205943996141386	0.459735774183082	0.929417553345173	0.0844506861209781	0.997531576180432	0.9910753099130146	0.9998842538493368
ERBB3	7.189831517016981	7.55224247136595	-0.1331470641248359	-0.2066491018365619	-0.4360409847603599	14.8960023022666	-0.313811098298273	-0.6726598503065311	-1.2428342557940502	4.496472031239991e-06	0.7595288395242881	0.514051837943235	0.2397601516909369	0.997531576180432	0.9026907409333012	0.9998842538493368
ANKRD44	5.513298539949889	4.67950497540442	0.384618981993138	1.2140556650491	-0.0936086119737779	6.13468481007819	0.504479735517212	2.50206907272619	-0.160088201133926	5.06238096631507e-05	0.6230595218002399	0.027809633123577	0.875474771497638	0.997531576180432	0.5918050312663216	0.9998842538493368
KARS	5.164760858364731	5.14937024478157	0.339799471211502	0.469121468336614	-0.0105833625682994	6.67091075746198	0.821195190294379	1.62294783606549	-0.0329479288374274	0.0288690661834278	0.428973815612438	0.132434630253336	0.974306357154271	0.997531576180432	0.7256250805849374	0.9998842538493368
ADAT1	3.1876960461072703	2.3561007154584703	0.4116643910941189	0.105016483027441	0.635619094533321	3.07382995931925	0.508138798871149	0.2136961251702279	1.13975936728801	0.0096478919949401	0.6205672052144661	0.8343718090483299	0.2766261958243	0.997531576180432	0.9719373838132956	0.9998842538493368
PDIA5	3.14628308585278	2.50619201385136	0.937652700542195	0.414830114019867	-0.601899444136833	3.2995120248499195	1.19742882461347	0.8316315184329979	-1.05357600882998	0.006346484393062	0.254258037999282	0.421857623021553	0.312829562748732	0.9968915056057756	0.8727568414850921	0.9998842538493368
TBC1D22B	3.52635104048224	4.699107264448349	-2.07337437917442	-0.4937737183018421	0.6586190107247529	5.73742918056072	-2.35519793699769	-0.879311784504951	1.01848416052225	9.346052961385808e-05	0.0363674621425408	0.3964991653551839	0.328543157347853	0.9761732259538788	0.8659882088315288	0.9998842538493368
NDUFB4	8.43519469545637	8.60153772109024	-0.0346074655486951	-0.0072066240476257	-0.155158660445274	20.3447989358608	-0.0910672677228671	-0.026297046085492	-0.474704129355327	4.57268649071175e-09	0.929064093287494	0.9794561866787128	0.6442743262818199	0.9978740890443836	0.9983545985449632	0.9998842538493368
SPEN	5.21366117879317	6.5569970143998	-1.54382891830219	-0.418977854344936	-0.0250873027628664	8.22073773221052	-1.8919018115763	-0.7868305286077641	-0.0397324786748343	2.84239716941869e-06	0.0828767615589546	0.44664259374647	0.968959798348001	0.9826273180239796	0.8837364810638224	0.9998842538493368
MYLK	2.28956639928809	3.45089504701748	-1.38437342183152	0.0310006204358111	-0.7241326994857259	3.2483933328713195	-1.27849616044222	0.0427472090593133	-0.8357139628369871	0.0082352727566104	0.227094350529094	0.966663403490868	0.420326065628627	0.9960815812330602	0.9972115883809544	0.9998842538493368
ZC3H15	6.33902466386843	6.49206278366472	0.0070769976078767	-0.464804278794582	0.442820189850531	11.2619133158853	0.0137172574956992	-1.30224394449909	1.1002685435006798	6.71917482475139e-06	0.989301145199504	0.217350337243099	0.294692565137031	0.9995159800366528	0.7864618487893266	0.9998842538493368
MAP2K4	5.1558047614902005	5.083896367838871	-0.1930370008402099	0.8233596251130791	-0.0249900126215154	6.602715982465759	-0.3082452366451439	1.94032172516793	-0.0524516061628473	0.0019528033473033	0.763652560842573	0.0769721301522402	0.959108953637874	0.997531576180432	0.6665100915578321	0.9998842538493368
TMEM206	2.53656505460915	0.961797695964607	1.1458549693458	0.917727510881128	0.193072494696696	0.7322641841745781	0.8551630945794509	1.0793552512565	0.197250237273101	0.478066273795004	0.409210518802447	0.3016466697463789	0.84693328367182	0.997531576180432	0.831236333373806	0.9998842538493368
SLK	5.989319388443461	6.696423926675269	-0.238081650132315	-0.0201004480836473	-0.305585673201236	7.82066916133037	-0.391460343320657	-0.0462627814091209	-0.634286605669397	0.0036555752843147	0.702933322338686	0.9639008381929708	0.538859532222018	0.997531576180432	0.9970615121211108	0.9998842538493368
CYB5R4	4.48704629327526	3.46001412710568	0.7937438146848801	0.616678318329228	-0.162450306889161	4.7480342476277	1.31853364668976	1.57944679582954	-0.374177502241419	0.0070481093528342	0.214109566132175	0.141272620991661	0.715382031587514	0.9947405388922153	0.731296040299498	0.9998842538493368
GSTO2	4.43377187106328	5.22399025539924	-0.938940082895328	-0.136256738988223	0.0657891665543301	5.52362942858129	-0.9476518139272042	-0.220131110088111	0.0903988290731491	0.0001311919445864	0.362000540063126	0.8294694792032979	0.929461671753752	0.997531576180432	0.9716133225059812	0.9998842538493368
SEC61A2	3.0168028298655294	2.6436391640041204	-0.0835943834180987	0.88574000412506	-0.2812257487594169	3.3238516337629505	-0.101068655526162	1.67760064731491	-0.453613596464453	0.0060667635012376	0.9211650243901248	0.11925730536259	0.65820103834987	0.9978740890443836	0.7149700747844248	0.9998842538493368
TLE2	4.460499883836509	5.1709006612160096	-0.464746667134284	-0.39481679449776	-0.2220031421831629	5.62264987844363	-0.494047402152409	-0.661337008276143	-0.322386693600396	0.0001649650787816	0.630864620931533	0.521526535450181	0.7531868757640781	0.997531576180432	0.9052301903997788	0.9998842538493368
ASB1	4.56413942641399	5.17051481696992	-1.13080435924252	-0.089021741731845	0.222014466062002	11.6304227949081	-2.4245207526361696	-0.300710879483908	0.638809523226349	6.847193579555929e-08	0.0320517388660692	0.768781351944015	0.534949865357497	0.975111722966989	0.9597651364349437	0.9998842538493368
FAM107B	7.38937519757443	7.99963120647522	-0.7009340579044301	-0.669811361671634	0.408502312807228	16.8227726408497	-1.5410856712673	-2.1175057165175	1.07539863289439	1.04022639492655e-09	0.149242264745156	0.0557819959050429	0.303343282613479	0.9910879868958424	0.6622336801041607	0.9998842538493368
ME1	4.93617160420581	5.888514800238299	-1.14774914283525	-0.1754198759913119	-0.0497980941196268	7.08204692196527	-1.33748946113947	-0.318866319796194	-0.0767543111376747	1.27920183907052e-05	0.205861323319977	0.755309801978471	0.9400838729646668	0.9947405388922153	0.9572054655636322	0.9998842538493368
TBC1D1	2.36596592562161	2.79565616332591	0.0745191294702511	0.3416646811476559	-1.3994137712412802	3.13177636432043	0.0814900800691552	0.5653369017441999	-1.92788897632228	0.0086632277465158	0.936395622528553	0.5822605845525649	0.0778666362664391	0.9984469687881397	0.917804439230256	0.9998842538493368
CDK13	5.13937166217832	5.20253945275798	-0.0980223208402475	0.104212863737152	-0.265089092611927	9.76359493558752	-0.180854700283977	0.300522602740403	-0.6443654241412371	4.634896609564921e-07	0.859500178825604	0.76892147834829	0.531462908372062	0.997531576180432	0.9597651364349437	0.9998842538493368
MTHFD2	3.4494212686294903	1.98346457814251	0.3018584405170549	1.24861620138541	1.0272035557742198	1.41627490544849	0.203364470854283	1.39999371457726	0.985725522223613	0.182126138945196	0.8422578589850551	0.186834843750651	0.343726344120456	0.997531576180432	0.7705075284433632	0.9998842538493368
SLC9A7	2.28956639928809	1.5996684310483	-0.209229610299725	1.53774195260684	-0.455035823466591	1.52640756341676	-0.210580254761416	2.2216346185486	-0.56442831047604	0.16669795644374	0.8370605576795659	0.0463549928084966	0.583617243554239	0.997531576180432	0.6465330130147675	0.9998842538493368
FOXJ2	3.7521974276724	4.82442857746164	-1.2659499803258898	0.524212574262573	-0.853703727503317	6.8076684814713095	-1.70371598200234	1.10199918625547	-1.4948248550286298	1.88222294330576e-05	0.1141676010710069	0.2920739515080139	0.1607856443494469	0.9855944749001998	0.8279753002192649	0.9998842538493368
YBX1	8.80336367849686	8.23531281107831	0.817341134652812	0.442058556741345	-0.0792320334963917	11.8083480604603	1.41184056909755	1.04593257606779	-0.16047568209553	1.14067631909922e-05	0.1855575817537149	0.316394059958836	0.87541309865171	0.9922778645049084	0.8353622340614985	0.9998842538493368
PDE4A	4.92854230840663	4.12702999065876	0.8323766535451551	0.040951969815854	-0.128988156166674	5.2393386878433	1.17805861486926	0.0878921398573784	-0.247048981226332	0.0014317595060391	0.263607578870303	0.93143396025929	0.8094185906525591	0.997531576180432	0.991580118854404	0.9998842538493368
PPP2R5A	6.19759075134725	6.1609478416266	0.269089607709623	0.3076851805937619	-0.667286578567928	7.19428244777153	0.352343409780691	0.586136775990948	-1.1083697103177	0.0001221853631115	0.731237465615467	0.5686946021972851	0.291332472179894	0.997531576180432	0.9151963920950844	0.9998842538493368
ELAVL1	6.114790678448651	5.967165193835419	0.0566756608386327	0.0846725160537253	0.498065810586919	12.477975116728	0.147287615207162	0.314806979610217	1.6617589541439	0.000102585427929	0.8855698642855409	0.758467925699512	0.124760673903628	0.997531576180432	0.9583696632178496	0.9998842538493368
DIP2B	4.88905828351591	4.127841825932951	0.182660419600558	0.3866585135656289	0.225069208904333	6.02508314486053	0.298028044204168	0.9570012127483052	0.501144951077295	0.0011643486753773	0.771210452466075	0.3577098615526599	0.6261340330049411	0.997531576180432	0.8559105348204741	0.9998842538493368
SMARCD1	4.71496733553794	4.59455316674355	0.186847082903018	0.158572496141058	0.4521609605558279	7.18074860706421	0.403042781088671	0.5046140044746049	1.31244180805008	0.0055125740680272	0.694634180885714	0.6234419367503039	0.2160956274780919	0.997531576180432	0.9301531151584758	0.9998842538493368
KDM4A	4.96880439230584	5.10320181516353	-0.594614987442881	0.146727538806674	0.273406257378425	7.832479044254759	-0.985602109658524	0.3594462951528571	0.594678616213767	0.0001177827443729	0.345374436245046	0.7255101011224849	0.564078375474193	0.997531576180432	0.9503778994947278	0.9998842538493368
NFYC	5.19445685522691	4.12871818017875	0.7502853300053571	0.104584373275398	0.2407427252796339	5.47257543494034	2.04523643121658	0.439628060205034	0.932104638880012	0.0563719922831868	0.065503870710329	0.668631634713937	0.371287887569947	0.9781517147736788	0.9389930445698867	0.9998842538493368
ZMYND12	2.80296134433813	0.637658983773773	1.04191002468063	1.51665799566953	0.514505536775935	0.6266268826147421	1.16354314263937	2.55689601905333	0.786080326785411	0.5555515743367261	0.269174279228644	0.0253889547241895	0.44842076228471	0.997531576180432	0.5823483559026945	0.9998842538493368
ELOVL1	6.98830736631973	6.28402704365754	1.0433255200659202	-0.4922679941945529	-0.0409043403986139	10.4268938013344	3.17123362947608	-2.10279052097598	-0.156491801746042	0.0114700754480109	0.0088986141303341	0.0588669365405129	0.8784801285522958	0.9714366304208144	0.6622336801041607	0.9998842538493368
SPI1	3.841582604082	2.641438856547	1.99570633347996	-1.22550179854498	0.0822160640164402	2.44674191534489	2.33497517584585	-2.32805592501029	0.149657937139347	0.0778962379540863	0.0394729300400334	0.0394497705589495	0.8837432052415072	0.9764542799129504	0.6189286632030818	0.9998842538493368
ZNRD1	5.038056748247509	4.14169260353495	1.32101963796755	0.0186898383103211	0.402324878340895	6.396078315893769	2.2564595894519	0.0497191274387249	0.9616769578090468	0.0003224763456878	0.0453536731767098	0.961176978188428	0.356872978561681	0.9764542799129504	0.9967810026602504	0.9998842538493368
CLDN18	10.0154922993712	10.4278100185432	-0.15706379000405	0.649961482734173	-0.627258246331796	7.91016265425481	-0.146819583186126	0.806229923182707	-0.664949702363134	0.000169922334579	0.885916056526895	0.4359635960486189	0.519769961076436	0.997531576180432	0.8782682530777375	0.9998842538493368
ZBTB11	4.47124470460644	4.25115543408498	0.183355521908498	0.273257181089282	0.0520221316532973	5.98800355212088	0.2510850054513089	0.6060945316020021	0.0975931605510132	6.33229866640079e-05	0.805996292104218	0.555743725411746	0.923866487101428	0.997531576180432	0.9131811803485776	0.9998842538493368
ATXN3	5.28847297912573	6.058352173755339	-0.709791951800977	-0.2371604668609999	-0.221947623890257	10.644494292937	-1.22466728228592	-0.633820812903326	-0.499193005903468	1.81639088368032e-07	0.244198294902918	0.538091916401755	0.626669120944184	0.9960815812330602	0.9076010153577097	0.9998842538493368
GOLGA5	4.45281489923668	4.43986304784646	-0.23821839147615	-0.294971048003816	0.6104236551482789	5.79628218446391	-0.297373959626986	-0.59680597598137	1.07154388203505	8.5226815384924e-05	0.7712661397950509	0.561727979541149	0.3050030886886489	0.997531576180432	0.913907548740704	0.9998842538493368
FGFR2	4.37862918185912	4.36752970764572	0.0081342424077994	0.507222650791025	-0.670129721887938	5.67802126820063	0.0103674883371469	1.01434398930894	-1.12402650945297	0.0001026294613227	0.99189845640155	0.330434583556253	0.282984651828438	0.9995159800366528	0.8412523098267304	0.9998842538493368
LRRC40	4.11382306442199	4.7355259140194805	-0.1117193767182419	-0.414661552749227	-0.494934543216551	5.28486960937634	-0.120397377708692	-0.704454240524874	-0.7324048476651229	0.0002302555580762	0.906317015471106	0.495267420300954	0.4790709231985089	0.9978740890443836	0.8962636938333406	0.9998842538493368
ISOC1	5.48439310913903	5.08829398304716	0.961943548881402	-0.0293675201187266	-0.207975537409425	14.054280042174804	3.0197009126882004	-0.140210364847332	-0.890875631416423	3.7990970845690094e-06	0.0116591212888993	0.8908725583047791	0.392056851408149	0.9714366304208144	0.981356345038168	0.9998842538493368
EML1	4.36527407318493	3.2445069721077204	0.596062710624554	0.4298421146317739	0.519951799913179	3.09293698122263	0.577169005329313	0.6541785701476429	0.6886718034135539	0.0115096112754296	0.5754153979945921	0.525412212060454	0.5052952447381871	0.997531576180432	0.90607622884806	0.9998842538493368
TRMT11	5.108685562167071	5.008798056171139	-0.518208795978166	0.288460725692658	0.3429386857279211	6.93287005077587	-0.737075375068866	0.621563052028147	0.649039445200021	9.07509030475421e-05	0.4763557770515179	0.545932004541948	0.529607302788053	0.997531576180432	0.9097449856748714	0.9998842538493368
THUMPD1	5.86556469199118	5.026005910618981	0.43188841289538	0.32304433502591	0.7018203880801739	9.62883555766174	0.824537146513295	0.9715862240795228	1.7610279061802598	5.38083935752839e-07	0.425720807234058	0.350433877480827	0.1036691259075469	0.997531576180432	0.8529724899579192	0.9998842538493368
MSANTD3	4.99245260663134	6.20290632181026	-1.259531222371	-1.06177015226271	0.289545782361815	8.00114408767162	-1.56519874972274	-2.05577662241514	0.488179921549274	3.7543976033045294e-06	0.143513104318302	0.0622335808518237	0.634220905450738	0.9875873915081534	0.6622336801041607	0.9998842538493368
ATG2B	4.75493841805422	4.433027762399379	-0.476396870142688	0.32452149724087	0.255849615867013	5.0352732711039	-0.682404967167532	0.7016162133273821	0.510071224518131	0.0139126505349997	0.5089828317049551	0.496768281533431	0.6200568967958571	0.997531576180432	0.89661606135828	0.9998842538493368
ARFGEF1	5.40719363947119	5.81143122913962	-0.5102539071691939	0.7154492605529029	-0.8346610015744509	10.2232496341405	-0.894664288724014	1.9158038459323896	-1.8384516847190904	2.819761444635591e-07	0.388559192905741	0.0795173052674319	0.0908626763668614	0.997531576180432	0.6668875801107312	0.9998842538493368
ZFAT	2.87490296772507	2.7434295000390203	-0.3878676379826429	-0.2100083221999139	0.4022874649299671	2.31079422786342	-0.311203650407778	-0.267552145360623	0.455576750979354	0.0414315593478447	0.76123803415777	0.7939501811598959	0.657466485302851	0.997531576180432	0.9647713185729312	0.9998842538493368
MTFR1	3.89421850884027	4.25482917478678	-0.588993865833461	-0.135952976184189	-0.316729756880118	5.7191746632442495	-0.906056526159676	-0.32325951325507	-0.6965387394618728	0.0035764402897809	0.3841435408315889	0.7522257200307909	0.500472072422002	0.997531576180432	0.9562024198233482	0.9998842538493368
FECH	3.75762852286605	4.11409025562973	0.220626210090136	0.161480607338784	-1.23215839429466	5.6877063089022	0.29824771878551	0.337479206297786	-2.2016464985097004	0.0001010721145494	0.7706152505348142	0.7415855551208269	0.0479948059111935	0.997531576180432	0.9514066132159416	0.9998842538493368
MYO9A	6.76237210340917	7.048272354795969	-0.639474113128255	-0.116642290821536	0.1547160221493859	10.8366912326009	-1.11399662624644	-0.285004560649104	0.3316624300006049	1.3303822334514e-05	0.2890278136909719	0.780504069790155	0.7463703777502729	0.997531576180432	0.9625491260432456	0.9998842538493368
DDX3Y	4.93768555122633	5.5565597294680895	-0.536568672868136	-0.26469872753942	0.0274823602022893	8.13077373552971	-0.801548247586864	-0.6024025388752751	0.055666767537758	1.23836421627573e-05	0.4396876277054489	0.55813050470646	0.956602300751057	0.997531576180432	0.913687110337368	0.9998842538493368
PFKP	3.87512290946922	5.62058668425011	-0.217925768562319	-0.04902822329646	-1.46134411501669	3.1179778956530297	-0.194501722104858	-0.0583578875825639	-1.53821576672136	0.0712744819776687	0.849328196504876	0.954486536674857	0.152219160239889	0.997531576180432	0.9948606641800136	0.9998842538493368
IDI1	5.76029580083918	5.82271476640541	0.494642420727211	-0.0049801424340242	-0.542231329858463	6.228240522067111	0.529787414992861	-0.0083509231959246	-0.768337911181666	4.3957052649731e-05	0.6059228239534828	0.993474231438533	0.4571411616668889	0.997531576180432	0.9999005092787748	0.9998842538493368
SP100	7.19884930446249	6.7911627752543495	0.625501529966095	0.0871408096630298	-0.0469338461283986	16.8342614566094	1.6200438252775902	0.333792780500541	-0.148562281052087	1.03205848743798e-09	0.131187188194695	0.7442965647923889	0.8843663459893921	0.9875873915081534	0.953047910695342	0.9998842538493368
KLF6	10.0056174679958	11.085734448130902	-0.567184289988413	-0.840905479866205	0.234983132909706	8.83061131282592	-0.603041195231875	-1.1725569274172	0.282614753893917	0.0004963182493908	0.5586566637210861	0.2643960724683539	0.782716607588374	0.997531576180432	0.8127012644864513	0.9998842538493368
PLPP1	5.28661467366949	5.57837539155149	0.239155822106541	-1.26947847215688	0.1055901602142769	6.7168556944852496	0.34081058062752	-2.68744901123816	0.207666249341617	0.0010303873175261	0.7396526433928521	0.0202898960972006	0.83928072236448	0.997531576180432	0.5639057683371727	0.9998842538493368
NEO1	5.17538907307605	5.98796919316567	-0.7625929291893729	-0.412087167689623	-0.2208542005534129	6.552654948453161	-0.8202568130533101	-0.6793221847583578	-0.310529276265267	4.0565224447615294e-05	0.429280934733756	0.5114567609612921	0.7619294255534609	0.997531576180432	0.9024635893785856	0.9998842538493368
TRAM1	8.63075277621155	8.25097375401129	0.7441800864792121	-0.6400892163448311	0.129081862219648	15.642000169721	1.8259357681655	-2.12473667504171	0.371338860848718	2.45345705569837e-05	0.0950325267874764	0.0556842770761487	0.7174337559330151	0.9855944749001998	0.6622336801041607	0.9998842538493368
PHKA1	3.05829671311406	3.7014140244041096	-1.13671123302452	0.545772238650874	-0.439653491341677	4.843196639154651	-1.40729609727649	1.06105476914994	-0.7222041113373969	0.0004028617841041	0.184710496839877	0.309553975440671	0.484005828894442	0.9922778645049084	0.8333416852185752	0.9998842538493368
TNFRSF1A	6.95283250020592	7.498071999156719	0.2542180883567569	-1.12867092585555	0.6171133487667271	9.07832401935707	0.665321477212351	-4.04667450287853	2.01123913517335	0.0241869087727346	0.5195466117320721	0.0018868721113442	0.0694526594838886	0.997531576180432	0.4992985081739396	0.9998842538493368
CACNB1	3.56628751017097	3.833629939928509	-0.3689713116006939	1.28890195704145	-1.32529491097087	6.17110969290231	-0.607206757611166	3.1452742432750203	-2.72222702976767	0.0001770253052983	0.5560162957532879	0.0086060782414159	0.0196094735796073	0.997531576180432	0.531003386456563	0.9998842538493368
EVI5	6.03684473143729	5.775188627955821	0.411200347709779	0.17395856900553	-0.0007983441754519	11.1802394944673	0.800770693567004	0.529332159929791	-0.0020359109938527	1.05946999805285e-07	0.438831726078572	0.606228982562814	0.9984090332298828	0.997531576180432	0.9238917312761598	0.9998842538493368
STOML1	3.22843148188472	2.5935438227697003	0.354250665080641	-0.430999264746418	0.8613911031889799	3.11331099782748	0.399042478969895	-0.807809216285605	1.4403239378098702	0.0089655279032861	0.696871977929274	0.434921791940512	0.175352910992581	0.997531576180432	0.8782682530777375	0.9998842538493368
PKM	8.420332627302951	8.55337875676598	-0.0425968135469149	-0.462833772478714	0.25415208932918	30.1560777852001	-0.16127362538223	-2.47367565591373	1.11447925644442	1.1070810582516498e-12	0.874561269782207	0.0292955854094601	0.286897344288228	0.997531576180432	0.5918104808858615	0.9998842538493368
DHX29	6.28402838009424	5.97243750514485	0.263535368728028	-0.0828289796527388	0.380163983887309	15.3941438190265	0.6862337501715989	-0.33052242717575	1.26851401799126	2.88791052372156e-09	0.505609182746199	0.746704593703404	0.228670640957117	0.997531576180432	0.9542008507713212	0.9998842538493368
DNTTIP2	6.062038158847161	6.38527502162148	-0.918713000137282	-0.163451322261926	1.0704064702442802	10.3246556028702	-1.81563587945079	-0.451113711572167	2.6541395552111404	0.0002257888433495	0.096741431338831	0.660090144563372	0.0224193368560798	0.9855944749001998	0.9378479548712544	0.9998842538493368
METTL22	3.24351384586249	3.63416040715212	-0.6395502619031961	-0.0684975228630062	0.0973628415394527	5.88965765445081	-0.968614074352614	-0.167099149281424	0.2069492893691679	7.36991896611016e-05	0.351855682136622	0.8700748219313459	0.8395195295895909	0.997531576180432	0.9802491769930868	0.9998842538493368
TP53BP1	4.39894602080785	4.84219716123143	-0.334922710580912	-0.6011679734611899	0.0953600743075123	8.95257253889631	-0.6757633291114561	-1.83876281205835	0.266446581403022	8.834782492970759e-05	0.513042229677944	0.0911241827636208	0.7948168277647221	0.997531576180432	0.6858526199363725	0.9998842538493368
RRP15	5.17227172071937	5.10929831003629	0.4224173177621189	6.955155479227679e-05	0.523865524278606	5.32446066352155	0.736199252380006	0.0001748078296053	1.1988352036373102	0.0300408236727429	0.477015983540646	0.999863591546794	0.255777688079696	0.997531576180432	0.99990999764651	0.9998842538493368
RHOA	9.47452300537766	8.84123296306327	0.8601501640696949	0.179609092735315	-0.0668981347494986	17.9727203900759	1.8853661503814096	0.555224719838348	-0.16868159112994	4.8390497199767e-10	0.0838176779198387	0.5889417084090439	0.8688569340682819	0.9826273180239796	0.9185239310385344	0.9998842538493368
DHX8	4.61286142228169	3.87046740335635	0.334763002785187	0.418342036933659	0.529945900317856	8.13967910156911	0.686610364547308	1.39459440304108	1.48647383672299	3.14791982102234e-06	0.505380053959026	0.188418626080833	0.162948713020532	0.997531576180432	0.7717083968367291	0.9998842538493368
PRKCZ	7.7593205700410195	7.7482836430111695	-0.25016664832773	0.294832689903346	0.0602670300356801	30.7048877885836	-1.05207405888996	1.77970909792377	0.2977315762854929	8.939316812832069e-13	0.313490491321416	0.100438703325233	0.770999718462729	0.997531576180432	0.6979927274859294	0.9998842538493368
ZFY	3.70616915411194	3.84569919200094	-0.7668980252117621	-0.50490847562819	0.6456358379081739	4.601575593311621	-1.1510942243379398	-1.17467199980538	1.43314530308624	0.020114699286409	0.273818641478976	0.263849542185774	0.1795729364041939	0.997531576180432	0.8127012644864513	0.9998842538493368
IARS2	5.523369567633481	5.04045756510011	0.537311557831726	-0.190906277111699	0.211344540988743	8.85282962333395	1.12935530852905	-0.603780568419159	0.601468209533713	0.0002972267006054	0.2827643005606149	0.557568929567529	0.5597177276744909	0.997531576180432	0.913687110337368	0.9998842538493368
IDH3G	5.27698488226403	6.05790653499084	0.0321339574043507	-0.69395750841629	-0.6160756837774229	12.8152555133057	0.0670780076299849	-2.2747215525161897	-1.73856583778963	2.31729131459258e-08	0.9476242646713968	0.0420776567198609	0.107676399420819	0.9985779272936264	0.625133851581035	0.9998842538493368
ROGDI	5.52336282978857	4.9227127992388	0.561794796467984	0.124970332597034	0.124412795028851	8.27939015504792	0.934013166603176	0.327708488247388	0.2753592858795369	2.64118287712908e-06	0.368711228576898	0.748778794027927	0.7877242798829399	0.997531576180432	0.9550941388142395	0.9998842538493368
ROCK1	6.1648793223033	6.4439154063666	0.1459747427363719	-0.388601547911527	-0.215012255258938	11.6214123042405	0.266198640523278	-1.07941870373787	-0.505621530915041	6.90630341077246e-08	0.7946049607058491	0.301619519273848	0.6222812793324051	0.997531576180432	0.831236333373806	0.9998842538493368
CBFB	4.26432650445704	5.63855581244213	-1.07258298566754	0.0794621002561999	-0.26239796603376	3.77821200884095	-1.12969010583444	0.116812237923189	-0.3541739163890779	0.0524298381732742	0.282628956699388	0.909067367739489	0.7298989865323471	0.997531576180432	0.9871599922973096	0.9998842538493368
PDK3	2.86711585754821	-0.1037970767390649	1.59208814806494	1.4445867357979798	1.2692530185151798	-0.0793546003329291	1.29064211519233	1.86018244592924	1.47143424842604	0.9387763927353292	0.22305318154704	0.0875465534262941	0.169164408303691	0.9960815812330602	0.6802636696560247	0.9998842538493368
HYAL2	5.94594358914856	5.87145263544345	-0.0242492206092514	0.0398607653083003	0.2895189383100139	10.1749422395189	-0.0419680185548897	0.106481756507086	0.647282124968591	2.96840694121157e-07	0.9672144085316172	0.916959540769008	0.529637567249386	0.9985779272936264	0.9879990864188184	0.9998842538493368
HDAC4	3.12958016978273	2.85778156432935	0.2224935786297019	-0.388474398203417	0.9329452886964872	3.79929093428527	0.363187965251871	-0.987099841775186	2.2912444566416803	0.0217586268763137	0.7232924655482771	0.34402687532004	0.0426840428573549	0.997531576180432	0.8491465791988115	0.9998842538493368
RASSF1	5.20901563514925	6.82648404790969	-2.02195903048687	-1.46458894543554	0.9453560497166528	7.8154380625446995	-2.2096410769136297	-2.4405917704707303	1.3740664541673002	4.77087027378258e-06	0.0473109088938815	0.0311241380121479	0.1945423409166539	0.9764542799129504	0.59999892118049	0.9998842538493368
FGFR3	2.50340788481548	2.59221504516506	-0.787388912540966	1.2733890998678	-1.16648383064295	2.37143471368348	-0.7915641529057221	1.818788805162	-1.4185922165086398	0.055754885551976	0.4453389863525751	0.0941381377202306	0.18313622849138	0.997531576180432	0.6905332796918694	0.9998842538493368
IFI35	5.62255472278937	6.32060474769404	-0.4411102513800939	-0.7424351827830921	0.0583188090895629	8.48844063886014	-0.58594024857864	-1.51425609738173	0.101841577851004	2.03924748430766e-06	0.5687727450474489	0.155847177915599	0.920564379016345	0.997531576180432	0.740555358945729	0.9998842538493368
HEATR6	3.99395902443064	4.360361763218839	-0.431666067886492	-0.228689369232206	-0.139486547150741	6.00352998170908	-0.70860952479064	-0.5755705252660219	-0.324705883174511	0.0045718264458965	0.493192092013435	0.575886268050735	0.751482119546756	0.997531576180432	0.9167614423214584	0.9998842538493368
COASY	5.4324367560522	5.19669562856199	0.552960242178632	0.0620993228277182	-0.359946296170035	14.7726735671861	1.55627206993307	0.275903204330192	-1.35622920297557	4.627416505815421e-09	0.145611505594557	0.7873163168967141	0.199996329351237	0.9889521923227051	0.9647329929135656	0.9998842538493368
PLEKHH3	4.00394504201626	3.25672034497562	1.1088534856923302	-0.530350917691477	0.441620160546209	4.676198001698349	1.52946093601294	-1.19484793348257	0.8910752518977142	0.000565254107224	0.154022574327954	0.256046041659348	0.3919597173645399	0.9922778645049084	0.8082189534464651	0.9998842538493368
MEF2A	5.915596921448589	5.349039982927559	0.0039831413962571	0.482424062748326	0.505610254587174	6.9624297014712	0.0051819898714043	0.9740629503045708	0.853062005075907	1.51198088878962e-05	0.995950540121334	0.349252216735216	0.4103293117319929	0.9997776443041284	0.8523553179889092	0.9998842538493368
OTUD5	5.04444499746253	5.613439271900329	-0.954372897893007	-0.7121571238124351	0.7672078626515431	12.4106399947088	-2.0721326855343203	-2.3511915359885203	2.24547791631436	1.42739059632287e-07	0.0619441698652138	0.0378808887791399	0.0461760843764062	0.9781517147736788	0.6136498387166232	0.9998842538493368
TFE3	5.04596825401373	5.965758553077201	-1.01833077929014	-0.628882721487844	0.382832329909342	10.9598551919475	-2.0601032337514	-1.85756614339297	1.04743420426197	2.97262136815891e-05	0.0636227934696902	0.0881617951506861	0.3173276786391339	0.9781517147736788	0.6802636696560247	0.9998842538493368
TBC1D25	3.8007107222766696	4.6359843118677	-0.1805881260808169	0.214638662058423	-0.964261658524217	6.14029278376538	-0.31001238515364	0.522480544796009	-2.10678813683531	0.0046005936775839	0.7623438344450321	0.6112675120155511	0.0588539426681033	0.997531576180432	0.9253103621089976	0.9998842538493368
ACSL4	5.40061556755188	5.18750817890284	0.604592808742669	-0.204331062584396	-0.293538244285969	7.34417836590292	0.846026247718886	-0.4516229609234679	-0.552369002955547	8.92413231967877e-06	0.4140906499883879	0.659594543133901	0.590835697089589	0.997531576180432	0.9378479548712544	0.9998842538493368
INPP5A	3.42591298551538	3.9128302884524704	-0.5996340386088	-0.262715798686973	-0.193794777981439	5.50858407774364	-0.799143726471318	-0.556309683605448	-0.357337315809506	0.0001343929864029	0.439738750149732	0.588222961289292	0.7270449051647709	0.997531576180432	0.9184937249120372	0.9998842538493368
GPKOW	4.30533480950095	4.10617462224949	-0.0649353827361845	0.199075417292663	0.500709648460184	9.69447628937861	-0.188102789027232	0.8622228173058809	1.9702922699487704	0.0005163784265363	0.8542142266255408	0.406034711178861	0.0744944859284227	0.997531576180432	0.8670720785541158	0.9998842538493368
GRIPAP1	5.14274457321243	5.30165274556548	-0.390273870613481	-0.1425107218474559	0.126739531114161	9.74934461839824	-0.701512988187055	-0.4005841924353019	0.302929323095586	4.708253713894301e-07	0.496363148441865	0.695766498167723	0.767130902026428	0.997531576180432	0.9440448645609336	0.9998842538493368
FTSJ1	4.481706647028219	4.173901555871001	0.0151707042248721	0.525195571930146	0.17470557501834	5.58536618576339	0.0197186271144961	1.0968931821292902	0.305903510716038	0.0001188754226736	0.984591909079511	0.294212179828084	0.7649200748421631	0.9995159800366528	0.8286914844345526	0.9998842538493368
REEP1	4.59287537381123	1.89143376576472	2.68630797828737	1.0054695242219	0.261481967179452	1.64301575653768	2.32354460352157	1.42396871208425	0.314830515388843	0.126305632729729	0.0385188402570787	0.179935774654285	0.7582973438813929	0.9764542799129504	0.7639591797999675	0.9998842538493368
ATP11A	7.5101317033008	8.36019140133609	-0.752062431978057	-0.4560712165326199	-0.0872053833561672	18.008908516500398	-1.70368270726863	-1.48185505005815	-0.235150143590042	4.72743209807863e-10	0.1141739616074269	0.164155663398328	0.81805709419138	0.9855944749001998	0.7486145484839706	0.9998842538493368
POLR1A	4.177477711913269	3.4186777873363705	0.463063842424563	0.375669212270019	0.4171499345685789	5.835328728698619	0.7604356957520999	1.0087191206609698	0.946807084328368	8.018992188047769e-05	0.4616747618972	0.333017015975435	0.362413652798741	0.997531576180432	0.843779744000577	0.9998842538493368
LAPTM4A	8.706393246031901	8.76676821437303	0.394600493188553	-0.140001220260426	-0.043070605874462	12.9230999597198	0.7596712478451559	-0.363644364686063	-0.0969342006425614	7.47652523599687e-05	0.463379631364877	0.722631219695842	0.924521440564862	0.997531576180432	0.9503400728940766	0.9998842538493368
TTC7A	5.644464159540111	6.302579559082611	-0.25164063917603	-0.3495949460336089	-0.550788568521791	11.5968603102491	-0.461990590210702	-0.9827830059402728	-1.3130544939458402	7.0701728968695e-08	0.652351621332088	0.345114571048505	0.213719681099981	0.997531576180432	0.8491465791988115	0.9998842538493368
IP6K2	5.89044766875961	5.12630205147846	1.12585010635915	0.246496668903705	-0.1756228825811339	14.4765038964545	3.2000198330488394	1.11018951664065	-0.665826199334285	5.8300660427675714e-09	0.0076322578787392	0.288668750884001	0.51811686476912	0.9491825709819548	0.826336483786853	0.9998842538493368
SRBD1	4.16739684523417	2.71657951604922	0.7809877934548091	0.99734487295085	0.597221433561347	3.55485740015065	0.984760766084898	2.06048982615365	1.03540756325435	0.0039611114751539	0.344181054870062	0.0617174030120129	0.320894195801476	0.997531576180432	0.6622336801041607	0.9998842538493368
KIF2A	4.744172254573161	5.191506587032071	-0.947486411174213	-0.4187819179710549	-0.0944849974497192	4.89284876946757	-1.4690938011105	-0.979307051537573	-0.206385537223439	0.0473260156798287	0.1697139980960939	0.3479933926761939	0.84025517706854	0.9922778645049084	0.8508484774034568	0.9998842538493368
PSME4	4.57278128189976	6.51196145423534	-2.11202623772722	-0.524747676488968	0.0997173576406645	7.46701336628368	-2.54055929210937	-0.917070412711604	0.1608647450216619	0.0001730504699947	0.0270705742380041	0.3771707101578139	0.8750958210653341	0.975111722966989	0.8608170157168696	0.9998842538493368
IFT80	4.88933851547082	4.40641801171811	-0.01575304013325	0.243936479734784	0.3353834146276699	4.16244395793363	-0.0155595295182735	0.369723150681469	0.4511612522188739	0.003310085232749	0.987862468986457	0.7180317153700921	0.66062762155968	0.9995159800366528	0.9496626003389406	0.9998842538493368
SIRT2	4.77363978925932	4.6216513197878	0.12184261057035	0.135485671451035	0.24568016528295	8.45564751772322	0.216619629082944	0.38789304420604	0.596874499250547	2.12302694552307e-06	0.8321436969141708	0.7048881479203579	0.561683704129788	0.997531576180432	0.9474354863864832	0.9998842538493368
ERLEC1	6.96546470464995	6.52769554079465	0.558981113778061	-0.0348847882372354	-0.126111900591084	8.69077847265728	0.9426762113599128	-0.0829436516886864	-0.263741209752536	0.0004131847132122	0.3660717261381779	0.935304016507824	0.796854266769175	0.997531576180432	0.9918385147231698	0.9998842538493368
PPP2R5B	3.83785460382194	2.6187932267310696	1.32808002165722	-0.49491937433223	0.569793967622283	2.6645842501639705	1.47980772689629	-0.922759068698957	1.01220355404322	0.0412548285534158	0.166684339705871	0.374959795329027	0.333184334794368	0.9922778645049084	0.8608170157168696	0.9998842538493368
MAST4	5.045212422580071	5.75558337156495	-0.612597127329879	0.0780946797885085	-0.0471205935335459	5.92946557046533	-0.67287626593477	0.129038925124276	-0.0692479349043522	0.000360002425216	0.514868217506972	0.8994683054133409	0.946033522103586	0.997531576180432	0.9838526888071348	0.9998842538493368
ADGRF5	7.952108498172191	7.92297020138955	0.1527435915462139	0.0879987046207085	-0.325571594875145	14.0400925804198	0.31330008414084	0.249908106030022	-0.7909232710909221	9.05280083029886e-07	0.759889893264578	0.806892579094391	0.44569994857815	0.997531576180432	0.9676548463225656	0.9998842538493368
NUP133	4.8830573696153	5.32097889783646	-0.767675540114928	-0.354620167431989	-0.0550109564813933	5.532313363382929	-0.944110236132452	-0.649675466237811	-0.0933255022896399	0.0053927211731509	0.365187573341432	0.5284455875276179	0.9273165133823208	0.997531576180432	0.906091033964129	0.9998842538493368
NUCKS1	7.258560423841031	7.40823281984762	-0.657195094360058	0.0801394295467342	0.470545321830316	13.3271226601425	-1.23214461025355	0.21788849479809	1.05129372193711	1.4904720765307e-08	0.2414925867057939	0.8311771192512379	0.3138342854505589	0.9960815812330602	0.9718551129133876	0.9998842538493368
VPS35	6.35078125551802	6.806070465816849	0.1735596026328649	-0.624762823400839	-0.166484801832191	8.05630607316398	0.209136206996032	-1.1416235017445902	-0.257530014268968	3.49913275919348e-06	0.8378500866855821	0.275880137901846	0.801132751246853	0.997531576180432	0.8173034656104564	0.9998842538493368
DNAJA2	5.91164254079399	5.3176466535678	0.567767550382377	-0.00047870977131	0.871138468891881	6.55508936441131	0.8181933347316059	-0.0010102069360197	1.6370338158657198	0.0006385871376148	0.4306131421282109	0.999210821407768	0.129884907199553	0.997531576180432	0.9999005092787748	0.9998842538493368
BCL3	4.420971153239861	6.09487637752365	-1.39802593440583	-0.791884775255898	1.21869858373867	3.04271167262303	-1.2208297453257	-0.942725582475729	1.36846645353807	0.0940267090923251	0.247672040243135	0.3657355988487629	0.1984563464966569	0.9960815812330602	0.8574165783066477	0.9998842538493368
KCNAB2	2.5494682344508703	1.70339994666688	0.98930467729458	0.3590821021585539	-0.462624019503689	1.57576782975343	0.8914657855916059	0.50255795115134	-0.567878191722085	0.1410624940754019	0.3902043210868179	0.624370474887842	0.580587853715193	0.997531576180432	0.9301670950444156	0.9998842538493368
CLEC2D	2.89508204360891	3.09437204685431	-0.43414642323888	0.157792248469034	-0.1885848477465839	3.21397047542418	-0.424668181157859	0.2456862968911139	-0.255266440298242	0.0074372159269815	0.6785933012664589	0.8100768146098629	0.8028399126215179	0.997531576180432	0.9676929777223744	0.9998842538493368
FUNDC1	4.64066451070694	5.01418028876206	-0.0988585609987687	0.0126150539647793	-0.4390236356592349	12.4541814545935	-0.238783936871182	0.0483062776998276	-1.4314100164643002	3.19335076034192e-08	0.8153023342771658	0.962266830888426	0.1778383462128689	0.997531576180432	0.9967810026602504	0.9998842538493368
RORA	5.83754669375655	6.301055168898831	0.1196313632801869	-0.0292991751462292	-0.155157307352379	7.30035315932063	0.21534066756908	-0.075471730895925	-0.361658143298825	0.0097795370570995	0.83344211919386	0.941163855031663	0.724458332702932	0.997531576180432	0.9925645279901208	0.9998842538493368
TGFBR3	4.42632789287778	3.6029341357285296	0.412058307979655	0.0138369809544303	0.552970299960344	3.80302251985879	0.494865582006796	0.0261910194332131	0.954798598960598	0.0142736716830312	0.6303522116248821	0.979545131912667	0.36018367900237	0.997531576180432	0.9983600247486196	0.9998842538493368
KIAA1107	2.95242815859691	2.89893027225971	0.037054336164688	-0.0335195042989771	-0.7023742077586739	3.1581137714705	0.0590476103525155	-0.081271955085828	-1.59719679043393	0.0734880438387843	0.953971218582054	0.9366527219909208	0.138489996696052	0.9985779272936264	0.9918385147231698	0.9998842538493368
PLA2G10	5.749208976063921	7.1758079087612	-0.838971878388038	-0.7263389801550559	-1.03431012379879	6.69520623573997	-0.908700998423099	-1.11372905638352	-1.42013998384989	0.0005323248344027	0.3829695277778039	0.287553667202097	0.183207599896728	0.997531576180432	0.8260624498841009	0.9998842538493368
ATP1B3	6.92636490967906	7.9208447546769	-0.218886249845786	-0.2441722473876	-0.0570928322919539	6.482372037299349	-0.3518398098326389	-0.53053872600835	-0.1119956230559569	0.0316487891358058	0.731602207808135	0.606136580725342	0.912844448023225	0.997531576180432	0.9238917312761598	0.9998842538493368
NEDD4	2.80132744341299	1.91611743641282	0.109844848099902	1.5068172527484098	-0.389921671551763	2.3057810701196098	0.142684631979533	2.84945585596439	-0.646283994511261	0.0565976081462046	0.8891122075541629	0.0146406814914279	0.5312416379610561	0.997531576180432	0.5573781074241849	0.9998842538493368
PIGB	3.8084057554493	3.97736227299242	-0.762886289345891	0.194542982661123	0.0379657081032412	4.33664601016934	-0.96966514364935	0.3784706162886659	0.0677769859954236	0.0127026003497594	0.352837365759122	0.711848582187649	0.947175710184717	0.997531576180432	0.948997650364796	0.9998842538493368
MAPK6	4.71419145364313	5.295995488244481	-0.7140774452788399	0.207644514546639	0.2003661014556489	4.66045022411771	-0.893218673668652	0.3695952838463499	0.325700679126342	0.0223029828240053	0.390847038041594	0.7184615015279351	0.7507613687832099	0.997531576180432	0.9496626003389406	0.9998842538493368
GNB5	3.90410573010495	3.59913782756266	1.1380235051723402	0.467367387122565	-1.18953065779647	4.59492882252662	1.44097537043793	0.9198259511799	-1.98500516536409	0.0006163097944733	0.175172426002937	0.375784033094292	0.0704832731536346	0.9922778645049084	0.8608170157168696	0.9998842538493368
RAB27A	5.69922384292183	6.794768900688269	-0.961495682938778	-1.22832307967495	0.372184261287822	9.49144420301208	-1.35457627559195	-2.5644074918984803	0.6883001396712211	1.59120554876793e-06	0.202508456193901	0.0255093275066052	0.505460630898825	0.9936277405116002	0.5823483559026945	0.9998842538493368
CECR5	4.10759725165638	3.59763875812092	0.4632791940383211	-0.5732362033643521	0.916643578753024	4.60519689344661	0.554124407110859	-1.14361427576968	1.6249098709394898	0.0006054697167796	0.589671090830817	0.2750851080862689	0.130139576357129	0.997531576180432	0.8168908727973769	0.9998842538493368
UFD1L	5.9826170014284	5.65289665655056	0.292933502665551	-0.189233979198719	0.361632329733067	9.66946141563712	0.500667829198115	-0.501177179544867	0.8084405299621209	5.14323845429305e-07	0.625661140370283	0.625313203862756	0.434572206403406	0.997531576180432	0.9307585514172104	0.9998842538493368
LRP6	5.81781992055122	6.609676443438211	-0.5989960201433491	-0.31093116113462	-0.3726626912914149	7.90245376035728	-0.734028002936519	-0.568414357248491	-0.5866830691655109	9.93050306990108e-06	0.47826288199565	0.5805452495211079	0.5692165762712571	0.997531576180432	0.9171849437602058	0.9998842538493368
PHRF1	4.71085956144129	4.89698674310091	-0.136684928314633	-0.14985282168735	-0.350557801600676	4.92191031245423	-0.1330037940688	-0.230639474077124	-0.4576251643340999	0.0003526671991595	0.896394715243398	0.821480138056353	0.6553968943673121	0.997531576180432	0.9698654076030916	0.9998842538493368
IKBKAP	3.76960096218979	5.33247037281556	-1.0510736790707	-1.30465175545579	-0.9157397650041108	4.933089899167401	-1.0348456471408198	-1.93539956140294	-1.2995978968703	0.0027344208839065	0.322515552589329	0.0773223411893061	0.219924174352926	0.997531576180432	0.6665100915578321	0.9998842538493368
NUCB2	5.14503403749498	5.33426205431204	0.2916035990236189	-0.8716628260073009	0.303031666797023	7.973858357824759	0.4255125748927489	-2.0360006673419897	0.6121560731629929	5.02744287362465e-06	0.678588232086603	0.0665947741093713	0.5528632536563389	0.997531576180432	0.6622336801041607	0.9998842538493368
PFN2	4.94621840891137	4.0618304296	1.23634728914078	0.0925306617643972	-0.002616571541165	6.9210307910072	2.06942415300256	0.251654688251062	-0.0061149884342892	1.60273093448937e-05	0.0607498831943769	0.8055660523839959	0.995221458587632	0.9781517147736788	0.967543538556509	0.9998842538493368
PTPN3	4.75344328050356	4.777538354209709	-0.0087454232722261	-0.562156291251326	0.34902008259516	5.01193899517263	-0.0089106731627814	-0.911898513630976	0.498729697036154	0.0003551846981652	0.993047629933736	0.380735493342529	0.6277736370469089	0.9995159800366528	0.8610439531265803	0.9998842538493368
SLC44A1	5.650438518155191	5.900766419428849	0.4071852606071139	-0.610752338511565	-0.2118174891537469	12.1353700256579	0.83421558168991	-1.9670215877089	-0.585516843610692	4.26731167156973e-08	0.420456272883397	0.0727352642361482	0.56904822127788	0.997531576180432	0.6622336801041607	0.9998842538493368
TMEM260	4.469633613832991	3.58837172821559	0.8097784111171821	1.1941697841807	-0.432752912312898	5.554662622280179	1.24838519899809	2.90114114072672	-0.8722558137358929	0.0001248406973216	0.235697928379424	0.0132980994214821	0.40018520883324	0.9960815812330602	0.5540139650013514	0.9998842538493368
SMG6	4.225752343801201	5.6738475871241	-1.70123424507346	-0.661470700545374	0.22397456832644	9.2672900317897	-2.6816231415432594	-1.60014153708034	0.4846104209490179	3.78665923725674e-06	0.0207099490921427	0.137037913669601	0.6373859552443499	0.9714366304208144	0.7307022909447555	0.9998842538493368
EXOC5	5.07034783050499	5.07553294939071	0.491280869228281	-0.185135086038091	-0.440941608412887	10.564967537281	1.00695139698497	-0.6021116787804061	-1.2283187811688798	1.97146638217657e-07	0.333831625096469	0.5583054156939139	0.242873994003709	0.997531576180432	0.9137865877263374	0.9998842538493368
CLTCL1	2.82398807337454	2.874254059160009	-0.288656736354121	-0.187615665000661	0.2106244908422639	4.09524131000483	-0.386563403822551	-0.403298803938144	0.399121271478711	0.0014849513580823	0.70584662498392	0.693821771112123	0.696815462405054	0.997531576180432	0.9440448645609336	0.9998842538493368
FSTL3	7.8202881671394096	8.97336522296793	-0.633752692961833	-1.32612844595005	0.1795163994338289	12.8005675475707	-1.0021090804376	-2.8815059256354503	0.3366613355201669	4.30129938818394e-07	0.3377438138788239	0.0138216762507569	0.7426986343663721	0.997531576180432	0.5540139650013514	0.9998842538493368
DGCR2	6.494983051383519	6.840874572408009	-0.0616606753829421	-0.4121639868099089	-0.144433742194242	15.6094778410586	-0.143780623454508	-1.4387346003836203	-0.424047996185715	2.4625698484237102e-09	0.88806002314692	0.175793907331912	0.679033223703291	0.997531576180432	0.7576907796518763	0.9998842538493368
RNF126	5.5725434358626	5.426111878940491	0.1709690110659669	0.204818658282077	0.10732020492239	12.7091953384636	0.555486388157132	0.968147231605863	0.460264044770711	0.0009765096987375	0.589677526870199	0.353052197672948	0.6542901125108079	0.997531576180432	0.8541016092623939	0.9998842538493368
MNT	3.2987585621053	4.74177178146066	-1.6201822026001	-0.6078687477683951	-0.312920807434646	4.40844297426608	-1.40435235966824	-0.83629149905862	-0.375621959241997	0.0008526778546489	0.1855644266573	0.419332730797476	0.713753698826111	0.9922778645049084	0.872045544851257	0.9998842538493368
ZXDC	4.44412951766604	4.86428334123341	-0.0391453866725571	0.370405424874307	-0.9086917921863628	7.99396008705788	-0.0627788292262327	0.935579081494202	-1.93384252104704	3.7890805150758696e-06	0.950976204504314	0.3679363290935779	0.0770650755283397	0.9985779272936264	0.8588881212944947	0.9998842538493368
JMJD6	4.88352871936954	6.149886088088159	-0.497677900459762	-0.869128994538952	-0.244455210013898	6.8216435779953	-0.732169432128758	-1.84386394747324	-0.484715615031846	0.0044060984359745	0.479356942690759	0.0913591508860521	0.637381340934144	0.997531576180432	0.6858526199363725	0.9998842538493368
POLB	4.48654368523728	4.83408080019253	-1.4692856102570702	0.237468186431949	0.103253334232681	5.70804539602487	-3.09644959771596	0.727664733330771	0.2919086271819689	0.0459871512135017	0.0101281456895812	0.481659387066628	0.7757821395541009	0.9714366304208144	0.8907949383782954	0.9998842538493368
ST6GALNAC1	4.4161621785949405	3.81332317275516	0.359914248230462	-0.514316207065161	0.0895011995443771	3.20754569719793	0.489935594468809	-1.11187192219929	0.183168955805439	0.0913996478779605	0.633778767295338	0.2895006048270629	0.857994961140504	0.997531576180432	0.8271725846915221	0.9998842538493368
WIPI1	4.78736526594205	3.7752938899845	0.705654648487626	0.490293220115652	0.216537949929297	5.4736468440186	1.2263317059856398	1.28968881691736	0.510887998585971	0.0031616027329294	0.2456654543702	0.222225877598962	0.619526266888019	0.9960815812330602	0.7889875527784282	0.9998842538493368
GBA2	4.746846660652111	5.500108848381539	-1.12853892947426	-0.39093301597609	0.299661698807839	9.32466850763665	-1.83200169301298	-0.9971887947279092	0.6527962301737739	7.5822473304944e-07	0.0918722037445238	0.338356587821408	0.526196561468177	0.983179104552894	0.8452195389244523	0.9998842538493368
NDST1	6.66378010937278	7.801427485400031	-0.602999396405745	-0.964913015929809	-0.360055357127049	11.8127656300358	-0.937868677210669	-2.19954800964733	-0.6951003739662729	5.76091743326577e-08	0.3668053748740639	0.0481758663223675	0.500231223482841	0.997531576180432	0.652395260976048	0.9998842538493368
ASNS	4.10941057207328	4.06685807947161	-0.612919629428456	0.270127206972926	0.7442985732278501	3.41046547839972	-0.480568173171267	0.34462963272676	0.810396693264989	0.0051687990135297	0.6394656777034471	0.7363374502984391	0.4334901584400639	0.997531576180432	0.9509337388280378	0.9998842538493368
AP3M2	3.5323576012928504	3.29698338687276	0.0047508610239718	-0.323617440755156	0.248842709783635	6.030006115453941	0.0116355793627306	-1.24505207994291	0.906435049846786	0.0129078488016381	0.990923434221507	0.238151876507736	0.3841173454330061	0.9995159800366528	0.7978949130164811	0.9998842538493368
ST6GALNAC2	6.195177672477571	5.985301912881759	0.310219394237006	0.354317226146261	-0.192570263739807	10.051099615516	0.528422050049389	0.928885804893312	-0.4219153807863389	3.3893320151447897e-07	0.606841264740067	0.371256540581407	0.6805469162321469	0.997531576180432	0.8594839662222534	0.9998842538493368
PABPC1	7.71716085344917	7.627945608843921	0.383883369387816	0.119917502933739	-0.128137093604369	11.2183824113408	0.637572320248942	0.2792480781700239	-0.254987754580053	2.25291461172292e-06	0.5367455622805349	0.7848090136531172	0.803434845842432	0.997531576180432	0.9633968644488125	0.9998842538493368
TESK2	2.6554678477702405	2.92753145954479	-0.201178563577849	0.0139922642017444	-0.717645874036819	3.982507658331	-0.290864102861917	0.0299965710182106	-1.37954808913844	0.0050425184871006	0.7765211032963459	0.9765657909748	0.194812139728183	0.997531576180432	0.9979898247570108	0.9998842538493368
CFAP20	5.005270005643441	6.24012046369149	-0.7297243190280621	-0.528531622637764	-0.239435411495161	9.98700920400571	-1.79319491741321	-1.86209148359853	-0.773535705606472	0.0053832799261906	0.10044070632889	0.0888665770613367	0.455501323125062	0.9855944749001998	0.6814891142429991	0.9998842538493368
CSNK2A2	4.25133422535901	4.47114235481058	0.378351366611727	-0.408527299009397	-0.5174715368378889	7.91812900150465	0.6544275273106179	-1.1180626828950802	-1.24624251857704	5.90687917532174e-06	0.526211990687487	0.285892130550914	0.238448954876548	0.997531576180432	0.8254573510634492	0.9998842538493368
PTPN21	5.83897941786916	5.54023459110574	0.4060223130622589	0.153286756514963	-0.112051932425024	7.844458660675981	0.6100867495287541	0.3469039478790149	-0.221270822132348	2.37524192529874e-05	0.5541962244501221	0.7346720662465921	0.8289322513073429	0.997531576180432	0.9509337388280378	0.9998842538493368
EIF2B3	4.87699504154995	4.62704313601641	0.2260670171714019	0.0669779167416522	0.0399875129334432	6.98903588065274	0.332933569330048	0.1579154036519469	0.0794156051090264	1.45655809113956e-05	0.744928947644812	0.877149640145602	0.938011053939838	0.997531576180432	0.9804556455602907	0.9998842538493368
TCOF1	4.0149310228443	4.4347569930885	-0.282082358836859	-0.4844350236081879	0.116827016016473	6.0903725410799	-0.365662964585948	-1.02176540860808	0.2145607583490119	5.41482582395644e-05	0.7209811214075319	0.327049765393108	0.8337126822546579	0.997531576180432	0.8400538338021718	0.9998842538493368
CDC42	8.27736397898654	8.30820887448819	0.492296620976102	-0.0207497777021641	-0.094050118202203	14.8533791679944	1.9499206330120105	-0.110261804431447	-0.440994466427675	0.0117531019689836	0.0771167250865331	0.914163850050117	0.6677585430030389	0.9818223436492364	0.9871599922973096	0.9998842538493368
OSBPL3	4.10483064818618	3.2060681529459303	0.292219912418411	-0.0990002834676584	0.893909960907145	4.37125268104887	0.377736073541774	-0.211589135511776	1.6437767553252198	0.0009101815728915	0.71222314395017	0.83597855794094	0.126146683734737	0.997531576180432	0.9726772849407648	0.9998842538493368
RAD18	3.74327550803235	3.70729126862564	-0.5092761879704061	1.09458907686446	-0.176764157024201	4.32293093242001	-0.6263854802080661	2.0280209621971004	-0.289156931607098	0.0032118496639263	0.543758783346846	0.0653585434960842	0.777816410493356	0.997531576180432	0.6622336801041607	0.9998842538493368
ATP2B1	4.61290923053409	4.27942010061165	0.916275771427896	-0.5363235472917129	0.290106768019948	5.075433755232281	1.08531257454441	-1.02340893675663	0.4984666764996789	0.000394508477701	0.300836716380285	0.326317307401583	0.627971568594607	0.997531576180432	0.8398151181434576	0.9998842538493368
NCK2	3.91418084694688	5.355696931218231	-0.771964035305696	0.0268214724506076	-1.23829578164261	9.04537741471025	-1.4764410614838002	0.0759186815973929	-3.1624548020085	0.0002019634282487	0.167743520897024	0.9407624764179158	0.0089704528052961	0.9922778645049084	0.9925645279901208	0.9998842538493368
MAP4K4	4.6681688794385	4.250947634418	0.359344005279256	0.143335594656265	0.361947091556959	10.1119342002592	0.8547089967515992	0.540800424599831	1.19159292410327	9.76337059502157e-07	0.4108366864280379	0.5987000553106221	0.258495987569673	0.997531576180432	0.9214056717537256	0.9998842538493368
MGAT4A	4.76984734540924	5.4396861135024	-0.281067641004013	-0.6440856114969661	0.018907749613863	5.93247681215363	-0.29604992484396	-1.0705319073546	0.0276571916048608	6.8975958914264e-05	0.7722527993073879	0.305439957314468	0.978390199949383	0.997531576180432	0.8320928874805222	0.9998842538493368
RPL31	8.80944899499244	9.65702164191863	-0.3282483785807399	0.111128485973252	-0.3361672075013761	9.813851113006368	-0.6196031668820661	0.277109836705443	-0.735252438109514	0.0112074491044204	0.5481260502590921	0.7867343231506109	0.477568404542068	0.997531576180432	0.9644953052972224	0.9998842538493368
WDR1	6.65289075773937	7.1362905429132	-0.354642269946224	-0.110190357977192	-0.0181452299881616	15.7766342921387	-1.19608698793771	-0.5071780587147561	-0.0753502151063765	0.001171998479903	0.256805279132461	0.621732339677448	0.94128887009288	0.9968915056057756	0.9292772680804102	0.9998842538493368
SNX13	5.14255126299281	5.4199932623779405	-0.0553552701654728	-0.389230905492812	0.0877412211280699	7.793485143104029	-0.0796075852436704	-0.866845271000264	0.171181309835914	9.81140779313668e-06	0.937970097210963	0.403398196818133	0.867182621864151	0.9985779272936264	0.866949867628856	0.9998842538493368
RPS6KA2	5.41145706391746	5.70265779702529	-0.7322144881201079	0.2003098617592449	0.3825839374900661	7.505173920622719	-0.94675283205689	0.40164376221951	0.6411143455560029	7.18376796172135e-06	0.3624401961121989	0.6950071605944841	0.5335017483939261	0.997531576180432	0.9440448645609336	0.9998842538493368
ING3	4.56991777881303	5.062733214899139	-0.30549448229406	0.291795416485862	-0.667726331232298	9.543846040064553	-0.6029639453178081	0.872150954313788	-1.74393456695771	6.86683699978581e-06	0.558742425949962	0.400249576473469	0.1088919258999819	0.997531576180432	0.8669411635552877	0.9998842538493368
LMCD1	3.33798817801192	4.54761959451726	-0.702843385866856	-0.411135508643627	-0.843617531903057	5.04360858485494	-0.7477128083077191	-0.679675256464099	-1.2378882646470502	0.0003700486676375	0.46993057286565	0.510178929245828	0.2411278636762439	0.997531576180432	0.9024635893785856	0.9998842538493368
WBSCR22	6.114123112995321	6.78553722774692	-0.4861326257786471	-0.584317694754719	0.0706949989759466	15.5211715758621	-1.22279735961049	-2.11231688131129	0.228307742490746	3.96575820346346e-07	0.2469359117737879	0.0563382496550059	0.8235891970417478	0.9960815812330602	0.6622336801041607	0.9998842538493368
SEL1L	6.02307258474692	5.40469078830945	0.627132094419422	-0.492256055039677	0.425330491131757	8.23016733417835	1.17006750797065	-1.3506073674393302	1.0531799677704698	0.0006424035920827	0.266684931110959	0.2024762256598199	0.3148294102095579	0.997531576180432	0.7796333284606475	0.9998842538493368
ATP6AP1	6.95439408944847	7.0123865013761	-0.115916041814503	-0.239425636960406	0.1919510436093169	21.6904788397177	-0.3851084613939529	-1.1374756242901298	0.780702679866636	2.0261011939733604e-09	0.707495193881453	0.277866736307736	0.4514385330139009	0.997531576180432	0.8187912259464735	0.9998842538493368
TCF3	4.10113433031385	4.696386737221349	0.0110668804182504	-0.390071548085685	-0.8788453995688701	9.66758456509993	0.0220947061440333	-1.21739924233534	-2.37082786023651	5.1539634161579e-07	0.9827355559396508	0.246851238433292	0.0353481380239336	0.9995159800366528	0.8050141861936828	0.9998842538493368
DAZAP1	5.611441548944289	5.83446519143289	0.0103956915421652	-0.437147615291368	0.0458490681691399	9.395069544128267	0.0172506397798639	-1.09456199677667	0.101458778587671	2.88173480044252e-06	0.986544583830158	0.295299975565972	0.921008274673938	0.9995159800366528	0.8286914844345526	0.9998842538493368
MBD3	4.47982300940187	5.42951419565763	-0.205472674940072	-1.40925497254793	-0.490359642975101	10.5261953790591	-0.4487597248647629	-4.62920292932288	-1.5436480872063705	0.0001051620126166	0.662233068580443	0.0006297915069869	0.150834066991922	0.997531576180432	0.4399592404113479	0.9998842538493368
HLTF	4.57368803234074	3.5568642717322003	0.5356735162321471	0.243847777471184	0.1683154741480889	3.83417429280383	0.952895641819112	0.687772119024707	0.441220901350734	0.0701945015082721	0.361069551413157	0.505578842874484	0.66759561534577	0.997531576180432	0.9020895913769316	0.9998842538493368
FAM50A	6.74450819688276	6.69337886365095	0.3543079998349189	-0.27595306415906	-0.1942574893801269	14.6149544191985	0.8766240989800631	-0.973214053859316	-0.599347324397025	7.685798931688479e-07	0.399419506402451	0.349725106849047	0.561077363031119	0.997531576180432	0.8527458191387017	0.9998842538493368
FAM3A	5.828583411314219	5.879864708963179	-0.171087901544666	-0.0377409538509019	-0.0259773378539384	9.74742553686548	-0.338061851831232	-0.108648356564968	-0.0668358522666274	0.0001538572499154	0.7416785593859041	0.9153171826077808	0.947911101409206	0.997531576180432	0.98738247838311	0.9998842538493368
CPSF1	4.73595142332118	4.97955792150233	-0.548129213183183	0.0878074006097523	-0.468041027963312	8.03229386405038	-1.29792151451715	0.309205243225694	-1.50957466357196	0.0096088059749341	0.22080723985443	0.762773471265243	0.159283066287553	0.9960815812330602	0.9585535324118478	0.9998842538493368
CYBRD1	7.75231018943874	8.02780157099796	0.363221653859674	0.366416293292484	-1.18258496110074	11.935601796231802	0.569970556754489	0.8412144286977759	-2.23281993399262	5.1346215227398496e-08	0.579212524642375	0.416676285979769	0.0453799042468851	0.997531576180432	0.8717962028353198	0.9998842538493368
PDCD2	5.24454971308574	4.30490659362751	1.18843222898476	-0.130591812236143	0.548637222651951	6.968527538897081	1.8883815985330803	-0.3421300387094549	1.2211167364987	1.49908315180552e-05	0.083382349085365	0.738170482052629	0.245491463026006	0.9826273180239796	0.9509337388280378	0.9998842538493368
RDH11	5.384271111063991	5.00106549687305	0.5406403961110321	-0.2044698456043419	0.0008432131447816	10.4441061091514	1.38215047827132	-0.788990780474222	0.002952627004529	0.0002585019122829	0.1943276240072169	0.446016621731606	0.9976969904092192	0.9922778645049084	0.8834392794161197	0.9998842538493368
PRKACA	4.13407951831126	3.9821202853041897	0.5856772841946939	-0.6072528315868821	0.0861109637887035	6.86992275406979	0.967472426949612	-1.62614958488855	0.204822391782791	1.7228371577650798e-05	0.352402913493193	0.129873851134607	0.8411439371706619	0.997531576180432	0.7205460155839557	0.9998842538493368
ADGRL1	3.79058318376687	3.1778495697391302	0.70314077737034	-0.127413464648056	0.141855629895961	3.62569960358636	0.7644862249033259	-0.2251618552520189	0.2193390784083299	0.003478029706826	0.459347388512656	0.825642137912413	0.8300724685326558	0.997531576180432	0.9702907639600512	0.9998842538493368
ACTN1	6.0083870239188	6.489417100938639	0.1963201858132099	-0.466778212824372	-0.1399292024977819	10.2654181521455	0.38395219782593	-1.33099330235048	-0.360746888023607	0.000204431260033	0.708330996173971	0.208798594513429	0.7251173239082241	0.997531576180432	0.7827295274549434	0.9998842538493368
ZFYVE26	3.49909484580682	3.40440526335642	-0.729958503888381	0.166681778324398	0.0557120127065277	3.4862513055884903	-0.93879451423665	0.32665624762789	0.1018028725525969	0.0391747177019478	0.367822218384135	0.749766763117889	0.92074042699513	0.997531576180432	0.9556095928698548	0.9998842538493368
EPN2	5.583979167577589	6.2297438551376905	0.0601475304820075	-0.862670774700074	-0.0610392408689992	8.74286831134449	0.0944215824232769	-2.02827375703321	-0.130261328108317	5.28320205618264e-05	0.926470186116672	0.0657311841436503	0.8987089156118259	0.9978740890443836	0.6622336801041607	0.9998842538493368
PTPN18	5.511643848477019	4.9239165855534806	0.3297615048035809	0.1278563659595969	0.0451204575486739	5.6406864107049	0.45694106897781	0.262324440525126	0.0836602838613779	0.0033199906408478	0.656593836898294	0.7976513167998691	0.934828641693152	0.997531576180432	0.96508515121106	0.9998842538493368
LIMS2	6.00915965746948	5.669641458785651	0.538799844815794	-0.442522527193055	0.0893173035896336	10.5587614843966	1.14595576663598	-1.38407517960528	0.251005439061001	3.06887488818278e-05	0.27610824127961	0.191884639098436	0.8064313681758951	0.997531576180432	0.7724532631869284	0.9998842538493368
ALDH3A2	7.97452038277309	7.526486936465651	0.24968153351171	-0.4870247708721989	1.02590699317047	8.381588804011889	0.296229763731752	-0.825014910021022	1.42246677351978	2.32609970342942e-06	0.7721187604373241	0.42545991467599	0.180361621913891	0.997531576180432	0.8747882491465966	0.9998842538493368
TFRC	5.384157389419	4.96539827141122	0.132385996074488	-0.389159037054681	0.969833599144683	7.287663174651411	0.1898636658767969	-0.891168431242292	1.8713677953397096	9.637524785519949e-06	0.852589747987863	0.3903575057698139	0.085865849262231	0.997531576180432	0.8636913012204982	0.9998842538493368
SREBF1	6.02002394749212	7.52975137555956	-1.5041198446751398	-0.252265809690144	-0.6022763864365911	16.705457066264	-3.35953386451494	-0.83430588911777	-1.67275222446796	1.12774538932355e-09	0.0056790860769323	0.420407354591714	0.120224013513619	0.9060701820555068	0.8727161201433705	0.9998842538493368
AFF4	6.85430294745471	7.7941081106854995	-0.914307078784728	-0.0505770940843055	-0.2555180948686	13.3348681179726	-1.78781272697777	-0.1375267579876019	-0.609512295449605	3.00875655804971e-06	0.101352594149918	0.892899763545326	0.5545555897329589	0.9855944749001998	0.981815876742266	0.9998842538493368
UBE2D1	5.26978538715709	5.495461230089309	0.481393210266864	-0.468176713009042	-0.26715229532187	7.8301787908834894	0.717763325400558	-1.07526424097277	-0.5496105220939871	2.00835805805988e-05	0.4878417740083521	0.3034483082784689	0.5935531410486371	0.997531576180432	0.831236333373806	0.9998842538493368
MPP5	6.1979277894513	5.88070641706496	0.6034496732967629	0.159845840451776	-0.210867837601143	9.38274598486658	0.977405054619962	0.4015906004011179	-0.4436633013127479	7.09688370591368e-07	0.347662210065245	0.695045250632361	0.665179842864609	0.997531576180432	0.9440448645609336	0.9998842538493368
RHOBTB1	4.07813173484158	4.326051137445569	0.795538420744857	-0.798460692691917	-0.7087878841027869	7.01924589574802	1.25543931727043	-2.0000894288193103	-1.5879270598413202	1.39624045760672e-05	0.233215823675843	0.0686442432676177	0.138288137374786	0.9960815812330602	0.6622336801041607	0.9998842538493368
SMC1A	5.28433164865624	4.9265767450743	0.3452379265652	-0.154945961392978	0.383025357803127	9.570135781004833	0.6593114146249339	-0.474820947440883	0.9976220670890692	5.74519376469551e-07	0.522147518407558	0.6434392754629289	0.338154827616314	0.997531576180432	0.9354629213044214	0.9998842538493368
HSD17B10	5.667260770360709	5.9376102379737805	-0.1138848018906	-0.642779436529312	0.313259446071261	10.440809074359	-0.197923560267505	-1.74343116388907	0.725692151669198	2.24274177868709e-07	0.84641810606941	0.106796854485383	0.481941354345189	0.997531576180432	0.7013463397695203	0.9998842538493368
MARK2	5.08661284146825	5.88468928151389	-1.40787208031673	-0.579100864695729	0.7298509415432191	11.715654796380598	-2.6978939490795804	-1.71914710512077	1.85271741031663	6.314253997137031e-08	0.0193847431535163	0.1112516092838989	0.0886655041722521	0.9714366304208144	0.7077452730980927	0.9998842538493368
CHFR	4.52216294492471	4.05369724362598	0.14881988259092	0.832943972045043	0.0894912071559608	7.44437922573446	0.301114425660013	2.55620444067914	0.242008101067606	0.00016434960502	0.7689378969569258	0.0252948823415115	0.8132261016571359	0.997531576180432	0.5818797693165816	0.9998842538493368
P4HA2	6.76147570507951	6.378459518596691	0.649650717922985	-0.229620838810284	0.162467712703558	9.915441226846651	1.04025273026339	-0.554659067782442	0.327067156493408	3.92516477024952e-07	0.318728651568775	0.589316612777299	0.7492518182037889	0.997531576180432	0.9185239310385344	0.9998842538493368
NFATC3	6.38106021828697	6.56059265223567	0.566462908419547	0.0056117601744381	-0.145410791412974	6.73989870887967	1.16387286647377	0.0162165843692814	-0.379785366258894	0.0322393548906852	0.2690931031464429	0.987348598218489	0.711334959877557	0.997531576180432	0.9995929006911588	0.9998842538493368
TRNT1	4.63612714861161	4.29559126652209	0.156448225741021	0.12391562147861	0.407895083787427	6.43522199362638	0.224987449385223	0.2873357176337109	0.8040674541694329	3.22996137886639e-05	0.825774746529644	0.77875685520355	0.436997526688921	0.997531576180432	0.96198428290483	0.9998842538493368
ACADVL	7.628954114819241	7.725968132287299	0.284287653775024	-0.0739429877237001	-0.10039073478814	15.7153593694375	0.770453034739464	-0.273579472989792	-0.326287595202805	7.087517641181109e-05	0.457231776213441	0.789226526165573	0.7503296653742472	0.997531576180432	0.9647713185729312	0.9998842538493368
STK10	3.10826536241804	4.40610570519176	-1.11741656696276	-0.7080352678520949	-0.0929736117940183	6.82422649165557	-1.8571284621742	-1.79250937677067	-0.224003914538576	0.0006039167458673	0.089697962446344	0.0986934744683136	0.8268403414197281	0.9826273180239796	0.695693622766705	0.9998842538493368
FBXW11	5.9335283020083605	6.39451350683252	-1.09169190611701	0.276052170603551	0.283181781078871	12.3608716977724	-2.10566715396479	0.802362517596682	0.6855033742309169	3.47381074248086e-08	0.0569685792052491	0.437945469400046	0.5060537128251911	0.9781517147736788	0.8783186559998571	0.9998842538493368
ACAP1	3.02904784298898	2.17007163807959	0.138776280066695	1.1538365975271598	0.0773844370971025	2.37059378978604	0.145578769662096	1.92097812080116	0.109727259545392	0.0353631987437559	0.8866706857619259	0.0788066785139974	0.914439331436614	0.997531576180432	0.6668875801107312	0.9998842538493368
EVC	2.9557603970051898	1.45968638378709	0.373096719796699	1.16562689244424	0.4861002460636579	1.21894995821103	0.3291258572331459	1.5842816020721102	0.596508739761168	0.2637637322557919	0.748193170795723	0.139162529368146	0.5628886089994439	0.997531576180432	0.731296040299498	0.9998842538493368
DERL2	5.47607863703307	5.5585842627697	-0.163238174048496	-0.499156136958984	0.6584021294493579	9.87453322191535	-0.284465525637545	-1.36824935437576	1.52733201060989	4.10409002309685e-07	0.780902955873329	0.196307326945725	0.1525974725420039	0.997531576180432	0.7735179613542399	0.9998842538493368
NDE1	3.3624166390235697	4.54918936900821	-0.9971570764263272	-0.42426024657481	-0.761478133716737	4.65569042117128	-0.971009045419856	-0.643886608576121	-1.00092605703725	0.0005549855575941	0.35070966361373	0.531762906412115	0.336619140018078	0.997531576180432	0.9064746479898314	0.9998842538493368
TMEM38A	2.48238115577907	2.21167597440304	0.291816295795811	0.5388779032933839	-0.603002280996616	2.7649596061132096	0.3522259587120089	1.02034992904511	-0.984976340091562	0.0171210877329138	0.7307772575235559	0.327693380371469	0.344079412524221	0.997531576180432	0.8409998427031317	0.9998842538493368
AP1M1	5.87068235434778	5.263459511965831	0.42270111483824	0.340239610025921	0.0732687571322875	11.639176426072	0.9790687999218308	1.18518281360599	0.221328833850513	6.107860366289061e-07	0.34857785432646	0.259005158703092	0.828887995948035	0.997531576180432	0.8092772936681737	0.9998842538493368
PVR	5.1534229682208	5.35267866694929	0.0302740740757258	-0.6135692593065419	0.188111916543537	8.82633428332577	0.0486581242655121	-1.55700481389555	0.414881271540669	1.3556852851118e-06	0.9619922292839692	0.14543826587824	0.685549882186353	0.9985779272936264	0.7335815193579667	0.9998842538493368
XRCC1	4.94169552999407	4.847105062223481	-0.517840758157249	0.0507786472217421	0.317793310164425	8.51511503042484	-0.992750974665438	0.144461581423389	0.806238058400196	8.15008843235067e-05	0.3420607802676839	0.887541727549615	0.4371725168075739	0.997531576180432	0.9809375963043424	0.9998842538493368
PANX2	2.56408623821176	4.54861596240149	-2.08782806701901	1.16581997739823	-2.11738720575562	5.08111299431084	-2.48816931033135	1.93992743512425	-2.92112454282453	0.0015021465534527	0.0300755539375908	0.0762900142123801	0.0133274189678726	0.975111722966989	0.6665100915578321	0.9998842538493368
SELO	4.3527655205068	4.50535412042629	-0.1512569254200849	-0.5648565434647329	-0.0907410254532052	5.373671714222901	-0.2602491826833999	-1.5159762674503503	-0.2309029155219659	0.0248995289983453	0.799455788085044	0.156995381195216	0.8216228299769609	0.997531576180432	0.7417242116551526	0.9998842538493368
ALPK1	4.2262973242272	4.582041354664669	-0.213182216710035	-0.486964320310601	-0.2035616250612519	5.7722710871407	-0.285668081789774	-1.00858518097146	-0.387348460286111	0.0008910087977161	0.780383839636542	0.333310922773354	0.7058549538178159	0.997531576180432	0.8438869579675753	0.9998842538493368
LLGL2	7.27634220989003	7.41746485470695	0.0149785756201947	-0.4987633870705929	0.196265540409505	23.877954182751605	0.0503841239590118	-2.44495532508542	0.800454596613529	1.7459513183965098e-11	0.9606452327896892	0.0308767899239992	0.439007853137189	0.9985779272936264	0.59999892118049	0.9998842538493368
PDE8A	3.7078172839214494	3.58628338684188	0.153205624183556	0.286583254422382	-0.276665085140456	5.14383017276804	0.210910258722871	0.6329771773673439	-0.5206709693158211	0.0002434573425658	0.8364964211052971	0.5386242976844651	0.6120684538395699	0.997531576180432	0.9076010153577097	0.9998842538493368
CLCN4	3.52093091201689	4.50061270180247	-0.699437457031491	-0.530445778807457	-0.574669842932056	6.84166288531927	-1.00398951131669	-1.19543033866695	-1.13956902989062	1.79333194391852e-05	0.335199782265097	0.255008769004424	0.276702459300436	0.997531576180432	0.8082189534464651	0.9998842538493368
NLE1	2.75594174693191	2.1420028725139697	0.212232317519606	0.400542426071492	0.216781958931201	1.78823669835574	0.168752027390232	0.515315030636634	0.244605978674153	0.0989943694571284	0.868802732657211	0.615693500496119	0.8108940596719458	0.997531576180432	0.9270733639075752	0.9998842538493368
SDHA	6.063763891821691	6.51037328700348	-0.6952708791633969	-0.236345409200075	0.254071053751373	13.7822163612018	-1.4750151744005	-0.757847001854079	0.686555777491929	1.01930467583418e-08	0.1659569629940319	0.4631660742683139	0.50541326040499	0.9922778645049084	0.8887880201802026	0.9998842538493368
SMARCE1	6.29056894567175	6.11885600749184	0.3364779750967169	0.212095521408376	-0.211069610877626	10.5373648759748	0.589547001049328	0.571027816556888	-0.474706334419132	2.02857075439838e-07	0.5664290363740301	0.5785182362089549	0.643518635997413	0.997531576180432	0.9167614423214584	0.9998842538493368
GSDMB	3.7503719845827095	4.25530558234087	-0.365253752531765	-0.15204641026209	-0.381546487505455	5.3909993576910304	-0.4412828947855109	-0.288204563618046	-0.6345999681393399	0.000162433554573	0.666854280396259	0.7781075759993659	0.537600490786164	0.997531576180432	0.9619464498793184	0.9998842538493368
KDM5A	5.87628287882524	6.29596535669426	0.153663490182769	-0.1651580550139119	-0.7456015897711501	10.1605790121288	0.255377046655686	-0.416236405659613	-1.60786722591469	8.128156581235471e-07	0.803143878334136	0.684719735780713	0.136098424618194	0.997531576180432	0.9421206421050184	0.9998842538493368
PPP2R3A	4.27890988339802	5.146482439610731	-1.06433800677417	-0.0313408805593488	-0.0488006838159965	6.09597293964005	-1.20929580148686	-0.0564282176561107	-0.0746924857538476	7.72239387827968e-05	0.251328429842982	0.956072832995248	0.941790834975094	0.9960815812330602	0.9949057398352886	0.9998842538493368
FERMT2	6.926044900265	6.832021976783559	0.1086164579754109	-0.4423652419360739	0.558952903780313	18.3742503359128	0.336577574979536	-1.92996568666471	2.14495845856037	3.70138596149179e-07	0.7427664866144109	0.0777220574472948	0.0551169647104567	0.997531576180432	0.6665100915578321	0.9998842538493368
PTGS2	6.56045963103482	8.71737870034336	-0.8825144370397379	0.283591870612047	-1.0704832477708102	4.54298810488556	-0.97191931588376	0.421803961231677	-1.4133144555831	0.0661336769558641	0.351967357769242	0.681204477803537	0.185229756492375	0.997531576180432	0.9421206421050184	0.9998842538493368
IGF2BP2	4.24042530318778	4.55337389554291	-0.377947174395816	-0.150447129322424	0.849337583464552	3.7972501107878314	-0.46497961104342	-0.266770169489431	1.40669051546253	0.0438607564529204	0.651001767380084	0.794442273868535	0.187137726138809	0.997531576180432	0.9647713185729312	0.9998842538493368
MAP3K13	6.328269841501791	6.259349042096651	0.488117170663094	-0.0877687581805861	-0.0952769445667626	11.2392632771323	0.9437146009667	-0.2519219360372079	-0.2379403801919549	1.04353276481835e-06	0.365579187693831	0.805364519079787	0.8162987330255941	0.997531576180432	0.9674805811220852	0.9998842538493368
ST6GAL1	5.45980087605211	5.5320878783183804	0.1691705997017879	-0.214526108191927	-0.0695804550635447	6.50110873893684	0.196283716470106	-0.390409243094545	-0.1071635565752509	2.93173446501076e-05	0.847672923930995	0.703075783281476	0.9164300278283628	0.997531576180432	0.9467703797286424	0.9998842538493368
FRY	4.37936697354589	6.24618306291039	-1.2621660282809	-0.772472751751028	-0.993347193089854	7.608525182755669	-1.48645111557903	-1.39953498984314	-1.55798175341294	6.26022006593619e-06	0.162954631835574	0.186968969173752	0.145207568890869	0.9922778645049084	0.7705075284433632	0.9998842538493368
PICALM	5.3797460034379805	6.19013259281726	-0.387069601743862	-0.5548161064057571	-0.160347456733701	12.8485371533793	-0.956629136577965	-1.99110780441475	-0.529406761798089	5.50756119911129e-05	0.359261658311067	0.0704398773007849	0.607028591822542	0.997531576180432	0.6622336801041607	0.9998842538493368
NSF	3.70313922291632	3.8404649976837097	-0.112518127076394	-0.381817911620916	0.193445820543557	6.07445332548187	-0.172472579450284	-0.9289673971129888	0.423311571076554	0.0001116516836308	0.8661177140001179	0.3715383825842239	0.680197176992687	0.997531576180432	0.8594839662222534	0.9998842538493368
CLASP1	4.64963941861299	4.57941344814427	0.0464154937111424	0.7241314173373979	-0.627896040872886	11.231532093687902	0.112230136813269	2.75271897934526	-1.982073792795	1.00732054589201e-07	0.912496450216259	0.0175138382802696	0.0708459040858263	0.9978740890443836	0.5635168403257386	0.9998842538493368
MRPS34	7.12792737376471	6.79498000847465	0.44051634779483	0.0008317644276791	-0.182478278776467	15.0353975182123	1.2989311927685905	0.003390878950444	-0.657226377516725	0.0001268589901566	0.220521604432814	0.99735220563889	0.524545880229177	0.9960815812330602	0.9999005092787748	0.9998842538493368
NOTCH3	3.25045330288678	4.483124448901809	-0.926595177723458	-0.523838494712255	-0.64892642722535	8.18459195795733	-1.58635265512686	-1.4090537763349598	-1.51768591067999	2.97452307018434e-06	0.138644675596228	0.184202188999276	0.154989095682182	0.9875873915081534	0.7679726626013532	0.9998842538493368
CLNS1A	5.67886342572382	5.88287609732105	0.0370795597941954	-0.0401103058203213	-0.244461285204707	10.1615034738486	0.0638331615665693	-0.107848270196045	-0.5559277398043411	3.01124049999413e-07	0.9501540801015228	0.915898294247172	0.58847593228326	0.9985779272936264	0.9875738458171834	0.9998842538493368
TEAD2	4.6355414818767	5.76981118565734	-1.3373784536694	0.0179777410354586	-0.511046417391682	8.61909939347772	-2.2991271301791403	0.0447269562095099	-1.13066144477911	0.0003781982267949	0.0419840225322576	0.965068464176524	0.282163640965741	0.9764542799129504	0.9971113265798812	0.9998842538493368
EED	3.945974062545	3.97584971380072	0.0946293231498021	0.0964837334040798	-0.2191195535050799	5.8553957366128895	0.13347610101249	0.218707903618665	-0.424682715187006	7.77247266437968e-05	0.8960291593248271	0.830553075294429	0.6785829931703978	0.997531576180432	0.9718551129133876	0.9998842538493368
TSG101	6.281837605214879	6.382222886277901	0.504991152438841	-0.4721477465581389	0.0184997453940222	13.2402464845634	1.5920125392839095	-2.10216052388421	0.0748242376974336	0.001817952096221	0.139687664684668	0.0587244021398269	0.9416978482017708	0.9875873915081534	0.6622336801041607	0.9998842538493368
NCBP3	5.514636874729769	5.60844835835661	-0.145884562105674	-0.0876301761935937	0.0902689361262098	8.68930004199337	-0.223045721593742	-0.208700359866458	0.180548532530705	1.59752226565301e-06	0.8272515076398629	0.8381827369336841	0.859735245531639	0.997531576180432	0.9729928991077368	0.9998842538493368
MGLL	8.911901241135551	8.48625604806794	0.623353357442365	0.0098386308464018	0.497760663561437	9.67843442957887	0.915443988603792	0.0194678740262564	0.8496623138591128	0.0001989220404843	0.379529835347117	0.9847956973051322	0.413614300030692	0.997531576180432	0.9994454122854448	0.9998842538493368
NTN4	5.645843512311	6.232243035012259	0.0527609376814185	0.384071315014126	-0.9197648260831528	7.750563833497519	0.0854598940156962	0.8980519568232859	-1.89769098516218	0.0014341961341914	0.933431237767777	0.3876007467500421	0.0842596372778586	0.9978740890443836	0.8621873426261499	0.9998842538493368
BCS1L	4.21776134786182	3.6002040426249504	1.55659030488707	-0.470098462212775	-0.52447993030303	7.715837862402919	3.2615851116339805	-1.57662915933687	-1.5484591678688502	5.4340222697874494e-06	0.0068086006179248	0.140864388596875	0.147469781907173	0.9060701820555068	0.731296040299498	0.9998842538493368
DPP8	5.4975863771304105	5.33872270779092	-0.0132002884532644	0.273043871180082	-0.22989736061667	10.4412876750812	-0.0300502299086611	0.915347668464344	-0.688952002409019	8.86523247199342e-05	0.9765647191043242	0.378385520475275	0.505109048399574	0.9985779272936264	0.8608170157168696	0.9998842538493368
ZNF532	3.2585768520814704	3.16769683846576	-0.470549639924195	0.090416203654035	0.472017456633469	5.0550437829915	-0.700119430907021	0.219361108259091	0.993867418290101	0.000282135827478	0.497202205127458	0.8300556952428879	0.339906137579086	0.997531576180432	0.9716673149823356	0.9998842538493368
SCARF1	3.95092979624297	5.21531291379993	-1.35352346624346	-0.91102440988449	0.3929460055801579	6.65804379899935	-1.6012237851194	-1.72557103058636	0.655203125782449	2.33307300848468e-05	0.1353086403175989	0.110057354531478	0.524698621316954	0.9875873915081534	0.7060481535695556	0.9998842538493368
LMAN1	7.0403985471752	6.800051203291769	0.226157583389193	-0.1861151547008749	0.184931876709193	17.2409998906646	0.6724199075120699	-0.7746767177557691	0.6734601544589139	9.6666723401844e-07	0.515179946554013	0.4536456075575109	0.514551931491912	0.997531576180432	0.886197526580108	0.9998842538493368
HACD3	6.42826928201208	7.057422804647009	-0.7976805987862529	-0.1782407124265789	0.147762021455755	11.018781902193	-1.2592292791841	-0.418669377711341	0.289793774644286	1.2434977281902402e-07	0.2318909259104619	0.6828536616357811	0.776920428654004	0.9960815812330602	0.9421206421050184	0.9998842538493368
ZZEF1	4.79879148961283	5.36331238575087	-0.763949735055476	-0.217486496814022	0.081131199328968	10.2281847073761	-1.45040438799403	-0.630779489377986	0.204415470381874	1.35401628706431e-06	0.174462640944661	0.540482413000796	0.8417485663510129	0.9922778645049084	0.9078571868474248	0.9998842538493368
ENO1	8.8555127230991	9.55856121955019	-0.223210057579974	-0.435789454380604	-0.150473451975591	14.5038019100477	-0.473651539379575	-1.2263231736439095	-0.368584687226109	0.0001985921131816	0.644986740516011	0.24454008931212	0.719430438174665	0.997531576180432	0.8033212429611615	0.9998842538493368
MYDGF	6.974083884812959	6.7540413386999205	0.6733589398257929	-0.372717267743294	0.130692920587536	8.62825480184108	0.8917031092425892	-0.740888978129583	0.2162068465406779	1.71978879103483e-06	0.390082091341639	0.473010098413226	0.832458202152479	0.997531576180432	0.8907949383782954	0.9998842538493368
ANO8	2.94808185026859	3.6120343309768894	-0.6973841751775579	-0.143448417341577	-0.391423381448148	5.211735157214219	-0.951624279638409	-0.307777957761097	-0.7284154243904001	0.00021765544885	0.360062283716046	0.7635278358504571	0.4803332890803929	0.997531576180432	0.9587573660863156	0.9998842538493368
TUBE1	4.64167089767313	4.38907063094097	-0.791298334632663	0.863882542928536	0.4910531364725159	4.71158226246454	-0.829238486808082	1.4362158785281205	0.678321932637259	0.0005041946653502	0.4231581298685399	0.176494692425045	0.510436910014761	0.997531576180432	0.7584587306822228	0.9998842538493368
ARHGEF10L	2.66065883150321	2.09651788488206	0.431970954301687	0.100665098334449	0.0238617954598248	1.9902063208212304	0.397147983795877	0.147207673054903	0.0310875173557534	0.0719138755066352	0.698686810586182	0.885501600997564	0.975754475256238	0.997531576180432	0.9809375963043424	0.9998842538493368
TXK	2.11410671665949	2.59959169753733	-1.11470971937632	1.03466822762902	-0.857829808233919	2.5383748633375096	-1.07762437210845	1.47074630933423	-1.00734961408482	0.0260158935775212	0.302387998247992	0.167089659389343	0.333647990690991	0.997531576180432	0.7522257090203812	0.9998842538493368
ACTR6	4.752980778262111	4.38986738832135	0.9692905156937	0.142904060807236	-0.7193975663954821	6.58909611732577	1.43246763887183	0.3360599539391389	-1.4416794799266397	2.57830094015712e-05	0.177541914180383	0.7426288516258241	0.174977522313751	0.9922778645049084	0.9521090794022616	0.9998842538493368
TIPIN	3.08198451111619	2.48318618458656	0.59583819442585	-0.441657911197686	0.456758616558963	3.19633106906937	0.7671265308285621	-0.9068056737463532	0.873702003185658	0.0105677255243479	0.45882965241687	0.382370510121946	0.4009438011013641	0.997531576180432	0.8618285593070252	0.9998842538493368
SRI	7.56593931059924	6.76052567572309	1.26632038635878	-0.0837279903331976	0.0514655966740986	13.7479031856443	2.70297774111348	-0.264863953339301	0.134106870876953	1.0485190038055e-08	0.0192032893465579	0.795608985424598	0.89554099523635	0.9714366304208144	0.96508515121106	0.9998842538493368
EIF4G3	4.1036512423568	3.91617847191606	0.981144175850808	-0.346572908168611	-0.526761562592695	5.19212946238284	1.26575526027881	-0.710180172425659	-0.954029356776148	0.000224795773555	0.22962370723019	0.491163843745076	0.35889237219748	0.9960815812330602	0.89463926234946	0.9998842538493368
NUP37	4.3776505763295	4.37929561603061	0.185327477933352	0.0020445341932783	-0.119663963035193	10.3875495425745	0.425473220091195	0.0075839902348694	-0.378980124363577	2.37117663292947e-07	0.67802243882914	0.994073532579689	0.711323099667847	0.997531576180432	0.9999005092787748	0.9998842538493368
SEMA3C	3.4930000641871803	3.45719641369734	-0.810274542889122	0.307778880842099	0.846098762830898	3.8270303230026697	-0.9729341915166608	0.5712615883198929	1.45610630261993	0.0101097596755494	0.351185416205555	0.578475527891714	0.1732565510521259	0.997531576180432	0.9167614423214584	0.9998842538493368
TTC38	4.08866309592118	3.6102230059904303	0.1719659655192749	-0.0883814935842516	0.44224384311663	4.14118605913448	0.206241201169488	-0.164726137854977	0.738698846824393	0.0033536412125367	0.8403443087474209	0.8719069587171691	0.47555063614784	0.997531576180432	0.9802491769930868	0.9998842538493368
ACAT1	5.87948020561892	5.9665385483101705	0.0556447344015331	0.128052988931847	-0.183079094479918	11.2781052578986	0.105439441606016	0.376460401939455	-0.4526767830657489	9.62357298268232e-08	0.917769124146776	0.713146535525143	0.6588566693254959	0.9978740890443836	0.948997650364796	0.9998842538493368
GRAMD4	3.9183347975181495	4.80770571662627	-0.368928474694549	-0.564545066828302	-0.69754510270149	6.933977822932169	-0.50170765456586	-1.21994723947853	-1.31204030129428	1.57374210161254e-05	0.624950937299619	0.245918598198768	0.2140510619645249	0.997531576180432	0.8034799195497077	0.9998842538493368
CELSR1	6.088958142763389	5.872209959849401	0.3829573775829361	-0.120321024692256	-0.170704374450452	10.9281464038035	0.804131829646907	-0.368353283657154	-0.463570350010211	1.08129349352938e-05	0.438352803469904	0.719080303415106	0.651986800889822	0.997531576180432	0.9496626003389406	0.9998842538493368
ZNF638	6.148466958721981	6.42257180879104	-0.351294842560116	0.114734821351346	-0.0462185604582392	9.14181927288656	-0.5036931313257779	0.2496158004010469	-0.0841242725275956	9.3576326616183e-07	0.623595944369199	0.8071061809025308	0.934344755951924	0.997531576180432	0.9676548463225656	0.9998842538493368
SLC25A40	3.59279330126863	2.9112196440741003	0.379391886380978	0.368237346058229	0.0005830913929309	3.86753116680489	0.545989127333938	0.8224516332779609	0.0011787917864036	0.0080702248076663	0.5958987328657199	0.427031601635405	0.999080537838181	0.997531576180432	0.8756033450974221	0.9998842538493368
TIMM21	3.94950800908265	4.20596810289255	0.0079076765468644	-1.1585406731991998	0.175749408136194	5.22887513376947	0.0144859652511646	-3.38161924068215	0.5004338267326839	0.0310285553316384	0.9887000746984592	0.0059405340080078	0.626622101825697	0.9995159800366528	0.531003386456563	0.9998842538493368
RASAL2	5.9301150301985	7.126484441932111	-1.3983781289359998	-0.396821916578452	0.2797225672731239	8.798534254485869	-1.85405330200996	-0.7521863164605691	0.470133610185219	2.61947573634544e-05	0.0906166912760199	0.466465093349765	0.64742900815988	0.9826273180239796	0.8901890783006746	0.9998842538493368
VPS9D1	3.8104681723965	4.10614177528275	-0.120204613667583	0.526834761271021	-1.2728328934801298	4.28891752939041	-0.12160090904299	0.82496436946034	-1.67444834551371	0.0010522928303692	0.90522765259596	0.42548750840056	0.1198850463472449	0.9978740890443836	0.8747882491465966	0.9998842538493368
ZNF37A	4.502026096879789	6.11971663200678	-1.4594544542980803	-0.391071075947092	-0.587582900762383	9.17699665848106	-2.09522060465285	-0.876684016254774	-1.1066587581303302	8.98419804298723e-07	0.058035253555616	0.3978692025836679	0.29013297558482	0.9781517147736788	0.8659882088315288	0.9998842538493368
MARK3	6.62463595945904	6.7673420616671	-0.511384827100846	0.0499589498651042	0.5241062157049771	10.173922989549	-0.946758042559492	0.128633568794966	1.20592364724181	0.0001951650427218	0.3640956153762629	0.899820717468754	0.253132433779408	0.997531576180432	0.9839677180673616	0.9998842538493368
SLC25A3	8.606209572778619	8.86341569789485	-0.2373660675296539	0.0442927337088477	-0.18753178515503	20.4787330381507	-0.59018380927203	0.15548570216884	-0.538157655941655	1.05801261602668e-10	0.566015775003059	0.879023274979822	0.6003078185406839	0.997531576180432	0.9808579800664974	0.9998842538493368
FNDC3B	6.55902972417218	6.65984211139856	-0.146800687646349	-0.227592985569974	0.337497836608185	15.5831014290047	-0.361880576257151	-0.8160830982619759	1.04331369483845	3.0108252869578795e-08	0.7242968032605359	0.43068413085185	0.319160010762848	0.997531576180432	0.8779465435928687	0.9998842538493368
FOSL2	5.93376703222213	8.09729636028926	-1.36456040690576	-1.12183284883705	0.105039486138941	6.442734118576139	-2.13334223377163	-2.33611071257655	0.204143571375123	0.0337421055447368	0.0562506487360232	0.0391732625702889	0.8419691270816679	0.9781517147736788	0.6189286632030818	0.9998842538493368
CACNG4	4.791079477578791	5.587061037511099	0.0881960371560665	-0.8858912695372559	-0.622871271143943	8.2815028256781	0.1306821563743549	-2.01324395351702	-1.27478155011114	5.70517096489772e-06	0.89836718170073	0.0671513335877817	0.228488719122861	0.997531576180432	0.6622336801041607	0.9998842538493368
FRYL	5.34092803094215	5.512779869322681	-0.5588367111262621	-0.109139726139527	0.1100569021677509	7.70914534097912	-0.923957556973718	-0.25955608184204	0.23646692271423	0.0006604737880938	0.375281598632001	0.799689177495567	0.817411495235099	0.997531576180432	0.9655091966095892	0.9998842538493368
TMEM131	4.842163221303269	6.27089010697283	-1.4413370613316798	-0.4219600452495429	-0.374795959098532	7.608001079654571	-1.6888328551714	-0.7637897220293459	-0.573022742805405	1.01908581869992e-05	0.11871658856626	0.462985981263419	0.578025866163254	0.9855944749001998	0.8887880201802026	0.9998842538493368
FSCN1	3.06919590364066	4.38815354073749	-1.1809081069573502	-0.741461835954676	-0.454800408638094	5.41052890774721	-1.36049912023	-1.3459100975430602	-0.73552252294808	0.0001573795211914	0.198679392234278	0.20320867073537	0.476152202005977	0.9922778645049084	0.7796333284606475	0.9998842538493368
ACTB	12.6748882262395	12.9671086045018	-0.0829096265704591	-0.789100942783997	0.379425636107432	24.7004171266532	-0.178466274645388	-2.28753955101581	0.91151984344425	1.1099341946319002e-09	0.861556079527148	0.041322952925276	0.38152884239409	0.997531576180432	0.6226648073064465	0.9998842538493368
MOCOS	3.2383228621295204	3.734312510311141	-0.288056761114492	-0.223580575363314	-0.297016479764891	5.81240221159542	-0.421396971794392	-0.52630806412405	-0.614796882145469	8.310797397056329e-05	0.6809150937218729	0.608264664878052	0.5501691707619809	0.997531576180432	0.9241636728762924	0.9998842538493368
PLD1	2.412026275257	1.54566431143612	-0.0493964510170925	-0.0781344946725167	0.493740350204193	1.11282945647633	-0.0466490127468672	-0.1130024552780469	0.678427636302135	0.3438961688759439	0.9636280979954308	0.912008602977006	0.511517978102391	0.9985779272936264	0.9871599922973096	0.9998842538493368
DLG1	5.63856703956408	6.061128769500179	-0.978967601635618	-0.161967140712639	0.4233796314039699	7.80652656936079	-1.25232088146178	-0.311831945982609	0.708301888634211	1.34023556470914e-05	0.23598760741333	0.7610025943047701	0.4933993058244289	0.9960815812330602	0.9584942670410368	0.9998842538493368
RAB7A	7.20180485731282	6.97026637904251	0.53383684917777	0.210122054791154	0.2086395174526989	9.61767261166196	1.09154684848398	0.590480116577214	0.519975760849451	0.002569554662213	0.298339527556295	0.566404175099268	0.613384017919389	0.997531576180432	0.9145740170002165	0.9998842538493368
BCAP29	6.882476799253941	6.41865850810737	0.70407978597637	0.376554328362881	-0.233779574033545	8.60217754490952	0.97738661358625	0.7903298258774308	-0.405479476071755	1.77504089214259e-06	0.347670969112287	0.444673529058548	0.6922612008989879	0.997531576180432	0.8825665368790536	0.9998842538493368
SEC31B	2.8821788637672	3.36317543249443	-0.302549182698685	0.1922368524202889	-0.821923694936122	3.8037079790542094	-0.326513195334385	0.3246768009003419	-1.1976773711618898	0.0025128081848322	0.749660486616108	0.751015799235329	0.254164792965408	0.997531576180432	0.9558019003379804	0.9998842538493368
SART3	4.2944396740259805	3.8951360139927296	0.412399322937139	0.370505128135498	-0.1059678722589669	6.905919529032099	0.710248538352287	1.02084045681051	-0.249493194830165	1.6372863352895802e-05	0.491122963746376	0.327470233655152	0.807198821300239	0.997531576180432	0.8406078519907245	0.9998842538493368
EXOSC7	5.20989337926286	5.2447209675733095	0.4351288675480329	-0.0021255191153873	-0.0611216707930107	9.10776562473889	0.881050315264852	-0.0064313085986955	-0.16593505202944	0.0001283819276037	0.39712467642762	0.994976817343288	0.8712184159610028	0.997531576180432	0.9999005092787748	0.9998842538493368
KIFAP3	5.79543072695766	5.767002205762099	-0.4802751686389699	0.0148764754004886	0.544264916253291	9.29945524257757	-0.819330473110626	0.0371117952505136	1.18475807673722	1.00872969908652e-05	0.4299396263951839	0.971011060236569	0.261069267257195	0.997531576180432	0.997324591204783	0.9998842538493368
MKRN2	4.66309807848214	4.64869535844522	-0.0351674848491474	0.2823361859519019	-0.2427816868482639	10.1544925075432	-0.0747409793694126	0.952306463073872	-0.6858340004678929	3.03384985760842e-07	0.9416523150321128	0.3597301721121929	0.505852454400547	0.9985779272936264	0.8559854735554288	0.9998842538493368
REXO2	7.67141698739928	7.178013197865861	0.8656422155769581	-0.4165576987580579	-0.0355001137586858	16.4633914902321	2.8485192521103	-1.88210057212212	-0.141318153046061	0.0003069689068198	0.0158254047579911	0.0855003925412545	0.8901728586409811	0.9714366304208144	0.6769079872760264	0.9998842538493368
RBM7	4.86991982848076	5.36991727332408	0.154364481324029	-0.909439122211785	0.278423548175876	4.9945315849687	0.1624063930883949	-1.43760326786281	0.417947029584616	0.0028543813320457	0.87391420302128	0.176877273362128	0.684019310191393	0.997531576180432	0.759344756084303	0.9998842538493368
RBMS2	6.00738457720567	6.54668004320926	-0.0866860372786171	-0.352687850927347	-0.2809616565729939	7.86123725228438	-0.1054607775255759	-0.651701982057826	-0.443534022057196	7.154789669182809e-06	0.917907138403005	0.527688917792983	0.665953534002515	0.9978740890443836	0.906091033964129	0.9998842538493368
BAZ2A	5.98310266069387	6.946947015432579	-1.3994137667438	-0.2976645734372249	0.334666681338491	14.2576929117855	-2.86164774812675	-0.9073392327638672	0.8646775703580241	6.9341761134043205e-09	0.0143099940195958	0.382086876311861	0.40416990867818	0.9714366304208144	0.8618285593070252	0.9998842538493368
PTPN23	5.14471703093981	5.45294762505814	-0.0296453472718909	-0.167189876811838	-0.300239401519396	9.898915080766493	-0.0527329292944725	-0.465755479631432	-0.7130722307152951	3.996417982675921e-07	0.958812393902042	0.6497305187048189	0.48943631610765	0.9985779272936264	0.9367767908574934	0.9998842538493368
MLH1	4.55678823971129	4.08591101179576	0.28149716354797	-0.0601388273557926	0.505832081639395	11.3950883008753	0.759384585792958	-0.263549596786616	1.90201693952889	8.58669243870212e-08	0.462279927145359	0.7965980899959109	0.0814395336317406	0.997531576180432	0.96508515121106	0.9998842538493368
UNG	3.68299682758263	2.56666619480737	0.3867014497832029	0.5329212166409281	0.365133105885338	2.1554066420159	0.408783153391294	0.8703146458659291	0.545044705000591	0.110811628407614	0.69051580722272	0.401896819135081	0.596593506244318	0.997531576180432	0.866949867628856	0.9998842538493368
FMO4	2.59803263352592	2.44872631714574	-0.5471750463293761	1.24594643283272	-0.464273807269271	2.1118509581098204	-0.458925000831464	1.57376199107243	-0.483515516039508	0.0563458519774672	0.654489462719172	0.141524772592143	0.6374324143425311	0.997531576180432	0.731296040299498	0.9998842538493368
KLHL20	4.26442391388712	4.46138202265928	-1.03156770212488	0.580111833312608	0.593867407304079	5.87483068316097	-1.29197397258247	1.1652434958811002	0.993741753837646	7.541349326676701e-05	0.2206939277049789	0.266560846869902	0.339964865547107	0.9960815812330602	0.8127012644864513	0.9998842538493368
SLC46A1	3.816742468904161	2.37945494714227	1.29928971664863	0.578815924891707	0.452746522477336	3.8790422882713904	2.06530450888951	1.5167948495356598	1.02182797526282	0.0021916777476388	0.0611942370569005	0.15521163441717	0.327021337889113	0.9781517147736788	0.740555358945729	0.9998842538493368
PLXNA2	5.971561574612711	7.099641562431049	-0.397565285620857	-0.263787642020492	-0.7112311428073549	8.62449045929124	-0.6737889586217528	-0.628535983843453	-1.52875331690115	0.0024281276565324	0.5143543076063499	0.542042243925308	0.154549324339008	0.997531576180432	0.908039932552598	0.9998842538493368
ANKRD13A	6.269914887593441	6.548487902638531	0.268284723097061	0.424155729080852	-0.807031757764315	11.8282210388322	0.5694644521395009	1.3019858102221102	-2.17887754700547	1.6684845751968698e-05	0.580480665532521	0.2177912167626139	0.0519562724008629	0.997531576180432	0.7865391312012435	0.9998842538493368
TPD52	5.53729353317032	5.01262606198933	0.5511250989127919	0.0748387262234346	0.292109525976545	10.5068077638476	1.14972645250243	0.248028265236369	0.825380864646467	3.572949640250471e-07	0.274593240196249	0.8085930322545279	0.426680738448685	0.997531576180432	0.9676929777223744	0.9998842538493368
ACACB	2.9639340820080697	1.5909605318688602	0.4924220893773379	1.6034598127721202	0.0156464334981622	1.09466774351089	0.3299441766331469	1.6763011748104295	0.0138990272130105	0.295147819660066	0.7471306631357271	0.119515726179004	0.989138947737514	0.997531576180432	0.7149700747844248	0.9998842538493368
TRAF4	6.08957922407137	7.93718280616821	-1.22437161905081	-0.441797198637102	-0.954892325506128	13.0294525255646	-2.7266539965789103	-1.3435083884754	-2.62446140424484	0.000415801015049	0.0196956378677686	0.2050595163739949	0.0236254783263059	0.9714366304208144	0.7809893552291107	0.9998842538493368
PAG1	2.76502454389744	2.86850650727403	-0.909603049874186	0.0883065956133716	0.597368219119422	3.4993884641903104	-1.04301883651781	0.162694918731541	0.963559651054671	0.0043868082778443	0.317497194400117	0.8734662535529021	0.354283054531887	0.997531576180432	0.9802491769930868	0.9998842538493368
GPATCH1	3.61102453257146	3.44399010552076	-0.807543623890206	0.628657656064598	0.7177292037034251	4.82248124393808	-1.06140843284406	1.35113228700845	1.30708015183284	0.0004172783746536	0.309399711321333	0.201577738067005	0.215677785710263	0.997531576180432	0.7791585452792044	0.9998842538493368
ICAM3	3.13261446474161	2.4061145916302698	0.122757177776143	-0.403352559008089	0.9490836770019878	2.4331607855387403	0.134337890979368	-0.7084368024702821	1.60012857278996	0.0573315648358789	0.895513159165565	0.4925063144178039	0.1378470464139	0.997531576180432	0.89463926234946	0.9998842538493368
NT5C2	5.62580765791726	5.53230403988433	-0.392350191247182	0.481178998156669	0.192187216512826	8.16325669742155	-0.5749257915781171	1.08930799063806	0.36243126010374	3.05558317020101e-06	0.57596231001911	0.297410446311568	0.7233325306284221	0.997531576180432	0.8305810792265492	0.9998842538493368
GPC4	5.833709864222139	6.0711947229752194	-0.34156159251857	0.0077314784621917	0.284146883261692	7.514110530821759	-0.4210304550664729	0.0147232422842059	0.453039024536596	7.09843640393682e-06	0.681175448145434	0.9884949341872208	0.6586031186631429	0.997531576180432	0.9995929006911588	0.9998842538493368
MBNL3	2.3886265555831603	1.28115565195372	0.749379912204428	0.2092413504172219	-0.2267985375038569	1.10846576912061	0.917949111696816	0.396168320038166	-0.404751319618252	0.358867563665056	0.378329131969729	0.699414497697697	0.6934184755378381	0.997531576180432	0.9455635447488576	0.9998842538493368
CAMSAP3	4.1620803224067	4.6365012498077895	-0.137119112506685	-0.0382122713730309	-0.6642260351458	9.94958261106393	-0.287723045738635	-0.125479194566515	-1.8889722352256104	8.65976045200099e-07	0.7788625627908989	0.902291873296471	0.0852921803283093	0.997531576180432	0.9850949725027208	0.9998842538493368
RAP1GAP	3.25485803884718	4.25305096512014	-1.29569930892984	0.7971623321874208	-0.848474680769361	3.3005345783610296	-0.959249077490838	0.9144309889193148	-0.799237534367532	0.0063344741932155	0.3563626099297949	0.378498279368	0.439686419847467	0.997531576180432	0.8608170157168696	0.9998842538493368
XAB2	5.28559841645156	6.23198743907449	-1.1362345325349	-0.143088039764104	-0.0534180699706422	11.722681367138698	-2.09121221649021	-0.4037969468851479	-0.126972996529858	6.272355253472531e-08	0.0584494848566161	0.693465151895681	0.901064583188988	0.9781517147736788	0.9440448645609336	0.9998842538493368
ARHGEF1	5.918550883653491	5.3808894911184	0.675425440257911	0.488460760925272	-0.155676827293457	8.38200983568609	1.05813276154609	1.2047312328863602	-0.321191875263616	2.32488811372222e-06	0.310830716864672	0.251529641069364	0.753590159185341	0.997531576180432	0.8082189534464651	0.9998842538493368
STXBP2	6.1492653843214	6.969490647678049	-1.22085405622335	-0.5785504916696129	0.7412014389470022	13.1976011502661	-2.3050861552375497	-1.63677684039368	1.7680689125459002	1.66417977595072e-08	0.0398291107725032	0.127615392182109	0.102440782545774	0.9764542799129504	0.7181384071035641	0.9998842538493368
MAP2K7	4.79544134508728	5.07667881578481	-0.179777982656422	-0.229745197484325	0.0588324658615308	7.224183569352441	-0.2518381575607	-0.508647268255382	0.111939719426899	1.60586358633583e-05	0.805780701072266	0.6207324841892221	0.912884642940756	0.997531576180432	0.9289201715636906	0.9998842538493368
DGKD	5.18170721689515	6.09108839737815	-0.6884045447784871	-0.37430301986162	0.743455125059615	5.50078288627914	-1.2237090118619198	-0.9200647380185542	1.6929592985756998	0.0466466981899753	0.2466267304196339	0.377010819582962	0.118556639401225	0.9960815812330602	0.8608170157168696	0.9998842538493368
RARB	2.94644794934345	0.530782733292753	1.69424460406668	1.4936400627884998	0.46008238483879	0.466046090685045	1.47045432117348	2.08847758216528	0.561027792038552	0.650054186223604	0.1694421614964779	0.0594384491448889	0.586021568459008	0.9922778645049084	0.6622336801041607	0.9998842538493368
TOP2B	5.33989898636512	5.595437990231591	-0.147001188339952	0.141847136339299	-0.496028152545343	11.0308301337155	-0.299056912320942	0.434539192871901	-1.3162217167698	8.78091636487357e-07	0.7704601411237251	0.6716619832373131	0.2147920871988339	0.997531576180432	0.9392909724028528	0.9998842538493368
TM9SF3	5.96396250358563	6.73610337500564	-0.621339327346496	-0.03855971573272	-0.48415344070926	17.8101014877034	-1.77123158897636	-0.158519909894123	-1.7503582846109	5.73822449117692e-08	0.104160160474003	0.876684059881538	0.1077966741717209	0.9855944749001998	0.9804556455602907	0.9998842538493368
NFKB2	5.02667050457859	5.97024512372812	-0.5229938577956961	0.1137092940512709	0.5624831735574201	3.79273656913904	-0.93895494664311	0.279640789110436	1.2590699528773002	0.1198773048367749	0.367912849040536	0.7849119009306971	0.23406561365444	0.997531576180432	0.9633968644488125	0.9998842538493368
UBE2T	2.4112871855447	1.58351964914777	0.6462792464814621	-0.55888284448435	-0.108486178474417	1.18845885478047	0.79601071411316	-1.07864030120432	-0.202787335519231	0.359124286447275	0.442860707392105	0.303602785352096	0.8430032479174051	0.997531576180432	0.831236333373806	0.9998842538493368
PPP1R12B	4.32172794477633	5.22606843545755	-0.7305586284782231	-0.0725919933574275	-0.5686572732052629	9.19551981462248	-1.2518320479764	-0.193770562620439	-1.30064437498665	1.9374991415940897e-06	0.236279361061279	0.849819313510879	0.2196803014595729	0.9960815812330602	0.9765417647272744	0.9998842538493368
DNAJC10	5.386006399859589	5.139385777929389	0.635087070412876	-0.719211233788871	0.039940632280115	7.09977661774717	0.960126923875037	-1.6445394707406202	0.0826785520114073	0.0001504665383368	0.357577453039447	0.12627285764558	0.93559129832916	0.997531576180432	0.7158459864342732	0.9998842538493368
GTF3C1	5.48054460873419	5.028589519472139	0.3827031296880039	-0.0278483755785193	-0.0891622931910997	8.368666940039741	0.726638984367095	-0.0779079477883036	-0.223572531870641	0.0001546105630312	0.482604653467546	0.9392042102839252	0.8271846616678891	0.997531576180432	0.9925645279901208	0.9998842538493368
IL4R	4.37178132377466	4.88846177765167	-0.0618653015772132	-0.681312946628695	0.730962017270568	3.39962012050478	-0.0630036067980348	-1.01659790743403	1.02931009914095	0.0523320247987897	0.950892764461025	0.330671746760049	0.325432429211233	0.9985779272936264	0.8412523098267304	0.9998842538493368
USP33	5.929825453261071	4.93069662101228	0.621087326769457	0.304891381793933	0.175386924160528	7.90823428644233	1.4617555297208402	1.04820768822841	0.5462898340097261	0.0071164074372347	0.1717716465404369	0.316324100144399	0.595769829718062	0.9922778645049084	0.8353622340614985	0.9998842538493368
SNRPA	5.7534655340442695	4.76411780386733	0.8789677728973601	-0.120082937078226	0.3357841326495099	5.613453398285249	1.5745117034517602	-0.32489463165825	0.8268277060492181	0.0201499512944329	0.143664453991537	0.7512059793748019	0.425903391207957	0.9875873915081534	0.95584015642713	0.9998842538493368
EXOSC5	3.78022640512844	3.87333641513014	-1.04190332543933	-0.4249794430724989	0.556825125158356	3.3059600856356504	-1.16917434411868	-0.732195242443527	0.908180974858094	0.0547757535903643	0.266824670208534	0.478746607694465	0.383222211995929	0.997531576180432	0.8907949383782954	0.9998842538493368
DYNC1I2	6.734325728459179	6.9754942076131	0.214927485697754	0.161236014887373	-0.305317635457426	11.3391327395701	0.6135453390672739	0.6356975946832621	-1.07907815080661	0.0072894361870965	0.5519869541074051	0.5377260239186971	0.30364571695524	0.997531576180432	0.9076010153577097	0.9998842538493368
APBB1IP	2.63878742706215	1.0468529761108	0.6736823500818171	-0.0755021155163109	0.958124778730875	0.831642609620225	0.68385891493214	-0.121101246529901	1.4765157616568798	0.463173992089591	0.5081531814438739	0.905726077059247	0.1678484650284349	0.997531576180432	0.98671992280412	0.9998842538493368
LRCH4	5.22165964123132	5.33718423101734	-0.0297988486907133	-0.148462563690416	-0.0041375873273606	7.84214269829209	-0.0437197250441806	-0.34170579375237	-0.008233347589597	7.954716259356309e-06	0.965908785470674	0.7386686745055309	0.993578019012362	0.9985779272936264	0.9509337388280378	0.9998842538493368
FAM76B	4.0056252479006895	3.26844756136731	1.1354199837990802	-0.0821183969285098	-0.354266684563118	2.96446011814453	0.995350165786866	-0.114869586041418	-0.428949770330606	0.0118222644929234	0.339213745346222	0.9104481937599572	0.6755595766745649	0.997531576180432	0.9871599922973096	0.9998842538493368
SIRT6	4.619063415233571	5.655098720884269	-1.24461164510598	-0.462138397497924	-0.0737979987821085	10.3711764385816	-2.39036215642896	-1.31444582059872	-0.18894957867189	1.3908992836549302e-05	0.0355284026711316	0.213266073667033	0.853557558871945	0.975111722966989	0.7841493260366135	0.9998842538493368
POLD3	3.99030878138816	3.65763016263812	-0.0731155255998574	0.4841015110779629	0.0941502479224884	6.70142463584032	-0.130829220890785	1.37469686093626	0.228264285077086	3.8997648612356e-05	0.898246776126746	0.196182942097846	0.823619383531467	0.997531576180432	0.7735179613542399	0.9998842538493368
CAPZB	7.48393159880404	7.505139476771459	-0.0013792517007688	0.0327658000815019	0.149629573673134	20.5880682993697	-0.0046537007955945	0.1509860845514	0.601716351617023	1.58413990256341e-06	0.996370062363549	0.8825348906464009	0.5595586936794991	0.9997776443041284	0.9808579800664974	0.9998842538493368
JADE1	6.2212433221361305	6.865622093150231	-0.4735739413204029	-0.737792254080208	0.0495328909302404	14.1660809250389	-0.986249286963124	-2.30092430569229	0.131357886087959	7.46172014603307e-09	0.3434796637188581	0.0401303717672301	0.89766880793568	0.997531576180432	0.6220582425244008	0.9998842538493368
SLC25A43	4.93847105137057	4.59650995919258	-0.0136785845583904	0.3234931736999329	0.504848377565781	8.643363131679891	-0.0251267376011296	0.953053973780471	1.2472060117862	1.6886227436542e-06	0.9803668833628052	0.359366506269636	0.236114895129425	0.9993681882230644	0.8559854735554288	0.9998842538493368
UBE2A	6.39609344391759	6.304890047846251	0.697027450582574	-0.389049438539001	-0.0856040621451939	8.02973834868247	0.905069842400916	-0.777434965466543	-0.1439550509319019	5.13992763706119e-06	0.3848104979123289	0.4531652551222949	0.888135620973721	0.997531576180432	0.886197526580108	0.9998842538493368
FGFR1	2.38168709855886	2.4885264807361	-0.359810420228758	-0.0226121906455803	-0.157037398228422	2.25037836706821	-0.311798615120306	-0.0306560959542192	-0.184224117148887	0.043967192706248	0.760544423658964	0.976047778106992	0.8569141723967341	0.997531576180432	0.9979898247570108	0.9998842538493368
FBLN1	2.4346869052185496	2.7986736249674795	-0.77171779186286	-0.693328289513601	0.676016148404893	1.90498053403908	-0.5008877640619539	-0.712352773067128	0.632453528014389	0.0826864348433974	0.625856633102434	0.490506033860312	0.539936965892988	0.997531576180432	0.89463926234946	0.9998842538493368
MAP2	7.2654837002331	7.309119773378099	0.300032810775006	-0.287921080689046	-0.152884936155785	10.8612466387741	0.466383144155526	-0.654089574225273	-0.289314182010541	2.3070070532319898e-07	0.649653865270344	0.5259437782043379	0.777500549063261	0.997531576180432	0.90607622884806	0.9998842538493368
PIAS2	4.41473972361763	4.438156021747671	0.0076594991168518	0.294083179848239	0.0018783364515376	5.43757164401055	0.0099534730236323	0.583226160787467	0.003358754084609	0.0008408142889748	0.9922353089563342	0.570583345263047	0.997380172019538	0.9995159800366528	0.9151963920950844	0.9998842538493368
ARAF	5.33196875907872	5.535283773805981	0.231239907750388	-0.6356589876201509	0.1059890716871009	9.15260846249816	0.375771952192163	-1.63231764784071	0.235751868797455	9.24135785556278e-07	0.7136450654815408	0.1285588143483489	0.8176007529943359	0.997531576180432	0.7195838754574472	0.9998842538493368
MCCC1	4.55686921699008	4.16093850522904	-0.12494458860271	0.106290844112798	0.0159796975051879	4.20645974466214	-0.172092490738179	0.226760369767632	0.0316145939974647	0.0339154784267599	0.866472035012126	0.824619216957323	0.9753449187688	0.997531576180432	0.9699634316505892	0.9998842538493368
LAMP3	3.65131182828764	4.80662909867928	-1.3203685642458405	0.336946577498063	-1.1922602170416898	4.202088727072621	-1.2004256341088202	0.4516652356583679	-1.39630352246989	0.0034601102022176	0.254926334722526	0.659564940939695	0.189607063101857	0.9968915056057756	0.9378479548712544	0.9998842538493368
NEBL	7.627309290028419	7.2237800231396605	-0.109735621863357	0.673819840017228	0.210394274187409	9.66651640360802	-0.155399651830223	1.37960761337985	0.3517582420232389	5.16007797197554e-07	0.8790896457576359	0.192873314748151	0.7311191493557142	0.997531576180432	0.7725257423692291	0.9998842538493368
ACER3	4.39494275015542	4.80704326212383	0.137006054121365	-0.9692563107978042	-0.094361366897884	9.09039455514131	0.248079316162571	-2.80551753788827	-0.242933035807545	9.93381165038764e-07	0.8082673640741039	0.0158809021929597	0.812160075783742	0.997531576180432	0.5635168403257386	0.9998842538493368
UBE2K	5.815996887545039	6.1555830525358	-0.159502942249028	-0.0214491139542778	-0.13920834606101	11.051665191777198	-0.30774883434762	-0.0614758021399061	-0.351897651198507	2.36371824283383e-06	0.764018137027414	0.95199281551069	0.7315551905544231	0.997531576180432	0.9948606641800136	0.9998842538493368
PIK3C3	4.86638013848743	4.40433244650561	0.20525664862934	0.3182701235819299	0.306185406023298	9.54162089938801	0.4331190602641649	1.07365011505174	0.867146972197494	5.93166773167146e-07	0.67261112884901	0.304095330617615	0.4028685420046539	0.997531576180432	0.8316844305021378	0.9998842538493368
N4BP2	3.71688707816269	5.30883058717359	-2.1429972413536102	0.1717296373160909	-0.362494549022262	7.92782213447806	-3.00169798735718	0.3770386295391311	-0.672085308421838	4.12495956006077e-06	0.0110318294401486	0.712727928053433	0.514261560673012	0.9714366304208144	0.948997650364796	0.9998842538493368
TIGAR	3.96919560964999	3.44864397918037	0.4184099583096239	-0.2353842549967999	0.480667421866325	5.680274058387701	0.659515004261147	-0.6031681134830971	1.0758515548810998	0.0001022649659058	0.522021283830333	0.55762530701124	0.303148705819915	0.997531576180432	0.913687110337368	0.9998842538493368
TULP3	3.77267852636075	3.76884893757772	0.66479241145551	-0.801966902327272	-0.2748886533033129	5.23365360952505	0.8827285888890121	-1.7095806736878798	-0.529105412006748	0.0002099543619224	0.394722561748484	0.113051455355775	0.6063814994760179	0.997531576180432	0.7082856846548712	0.9998842538493368
PPP2R5C	5.72975276682438	6.48753077313775	-0.585041246925173	-0.212784561006559	-0.304994593347862	9.3539232070242	-0.8418654554574341	-0.4696270875122079	-0.568327730861703	7.333455256371971e-07	0.4163258282404299	0.6470402152483579	0.58029222223687	0.997531576180432	0.9367767908574934	0.9998842538493368
GNB1	6.736515406271431	7.479406716583131	-0.6495639716155711	-0.458646494888798	-0.0630066911806103	17.684694487427898	-1.57641736604746	-1.63552521180416	-0.188655663631803	5.835926154780838e-10	0.1409130785949899	0.127879581795403	0.8535156322367109	0.9875873915081534	0.719149471057615	0.9998842538493368
EDN1	7.2439436858946	7.771868763186691	0.5914859358417729	-0.9059149821625948	0.3655128539376189	6.21815466322975	0.8232447294287321	-1.76688652120848	0.640052869329723	0.0225796451658573	0.427847448851804	0.104444797588268	0.53524197272719	0.997531576180432	0.6997245828590158	0.9998842538493368
MLLT10	5.4413062615553	5.37495524811716	-0.428932099989651	0.0901644817788581	0.308203769617264	9.433427893425971	-0.895020097970313	0.275071196599073	0.849558456000399	0.0003294681376551	0.389892371983616	0.7880389560795659	0.4136655709508139	0.997531576180432	0.9647713185729312	0.9998842538493368
ZCWPW1	3.2626983160102405	3.98108089380437	-0.5537786774411559	0.532500324855168	-1.25429227309377	4.67745615894634	-0.6320790830227221	0.92108903196343	-1.7611642809106698	0.0005345985445613	0.539191373125818	0.375150531820316	0.103645209736188	0.997531576180432	0.8608170157168696	0.9998842538493368
NRDC	6.18201383305691	5.98218339396642	-0.137660487458383	0.327362957227589	0.279838395487591	12.0967514537435	-0.281409638049795	1.01327349621877	0.7250270278275959	1.17876133894769e-07	0.7836148668568531	0.333706056630169	0.483555443515114	0.997531576180432	0.8438869579675753	0.9998842538493368
VDAC3	6.383222841332179	5.57369224645767	1.02774520490395	0.204595222019464	0.225961188988533	9.88219195614466	1.85430444100834	0.575400821172331	0.529032051455319	4.06993668688246e-07	0.0884240798096888	0.575651242028756	0.6064308479563439	0.9826273180239796	0.9167614423214584	0.9998842538493368
PCM1	6.41200260886357	5.722653110063679	0.7584451006251299	0.405460108433493	0.0746289334978769	8.599502797903611	1.16305537335622	0.9633203078687148	0.147432913022383	1.78081470234725e-06	0.267413781153024	0.3543982938787121	0.885238494043772	0.997531576180432	0.8546073986301643	0.9998842538493368
TNRC6C	3.6022203212965502	4.818767438551969	-1.02122942733955	-0.525006003183333	-0.481060813311339	7.21151534668962	-1.4311482762068302	-1.17586846397832	-0.931183230567677	1.06964452876896e-05	0.1779117713050539	0.262449228497681	0.3701145397171079	0.9922778645049084	0.811831377736736	0.9998842538493368
CBFA2T2	4.1726582705218105	4.794989831589231	-0.6583859184045799	-0.9700047569920122	0.538021632101911	5.73918508421567	-0.740456175989487	-1.78083794503182	0.8590727306639041	9.32030695186192e-05	0.4732630292498549	0.100246426844069	0.4071341657140329	0.997531576180432	0.6979927274859294	0.9998842538493368
ITCH	5.41728272868958	4.25704478364971	0.9611145820657148	0.6207940005218039	0.335228396802193	6.83204348347654	1.53214251703192	1.599165439006	0.7275310003600229	1.81802297063064e-05	0.151416652561324	0.135766180855204	0.480855170342933	0.9910879868958424	0.7307022909447555	0.9998842538493368
TP53INP2	4.17826693743376	5.1729831762262695	0.0356564508923319	-0.645546190707521	-0.8473135310723191	6.193363822649781	0.0460242728526908	-1.25250798618301	-1.52732171844885	0.0003896727272222	0.964112077311574	0.234782816577405	0.154769606934204	0.9985779272936264	0.7978949130164811	0.9998842538493368
SDF4	6.670741242914191	6.174601427225701	0.8275273357493991	-0.145325437756113	-0.0783317079801409	15.021726809414	2.30718659825139	-0.58347313171671	-0.2756239554421489	1.09340813601519e-06	0.0414912384326401	0.570459732740576	0.787944412377755	0.9764542799129504	0.9151963920950844	0.9998842538493368
TOLLIP	5.35122921382208	5.02957157441818	0.497485905762949	-0.104052277419173	0.2129100551021339	8.1200785782993	0.790566159445685	-0.26439584848018	0.462064536040635	3.2269537349176898e-06	0.444540745266398	0.795961210163981	0.6523000936508051	0.997531576180432	0.96508515121106	0.9998842538493368
UBE2D4	4.07837628413706	3.77270048992942	-0.4433581613074749	0.144851954096156	0.2188411806577219	3.07949913497439	-0.521075424956834	0.265453580503355	0.371260787449787	0.081652405801976	0.6125834734611639	0.79541117078796	0.7174855446317171	0.997531576180432	0.96508515121106	0.9998842538493368
CLUL1	3.0418364504645097	4.08641978423705	-0.767957233016256	-0.0202761226343752	-0.998153394966027	8.301550374396511	-1.48930012924525	-0.0607028963988324	-2.5334356853891404	2.5691753144034697e-06	0.1622138943109849	0.952595101700834	0.0262531386181109	0.9922778645049084	0.9948606641800136	0.9998842538493368
RUNX1T1	3.31071892632746	2.03186547361842	-0.36278720311128	0.27224292492187	1.4751086603510402	1.6469947785416998	-0.355220372693711	0.419530530943478	2.12571971877497	0.185079667209522	0.7290745267717209	0.682483451738105	0.0569867382923714	0.997531576180432	0.9421206421050184	0.9998842538493368
THOC1	4.45979071450343	4.64509141777749	-0.342887438409837	-0.121865298828123	0.0233719535140178	6.08110673980678	-0.434579245644874	-0.245834571849584	0.0402292570333806	5.49175785162625e-05	0.6715798510204289	0.809964664978168	0.9685719255651852	0.997531576180432	0.9676929777223744	0.9998842538493368
FKBP7	3.21344939865977	4.09397413862921	-0.268518186584736	-0.370795990610485	-1.3161965319957	4.37729685756577	-0.314647601504376	-0.632936065723005	-1.98906822049271	0.0040001196955335	0.758895566993141	0.538795359904806	0.0718358318574595	0.997531576180432	0.9076010153577097	0.9998842538493368
OSBPL6	2.38168709855886	2.35507826713662	-0.626207501920995	0.3654668328893979	0.212264906955798	2.6566429631004103	-0.6796902333534129	0.6212263072300439	0.311855343055543	0.0209207619545274	0.5096000413621529	0.546070657680057	0.760502358967164	0.997531576180432	0.9097875498244768	0.9998842538493368
XRCC5	6.74775665725007	6.667570310028941	0.3380755786218499	-0.0300371492235643	-0.176615272784392	16.6650743814229	0.871483479496641	-0.1155784366045549	-0.566354551653029	1.1596853347674402e-09	0.400590084789457	0.909898227770474	0.581590440805679	0.997531576180432	0.9871599922973096	0.9998842538493368
LXN	4.48307412838855	3.7261995352257298	0.8147756224314759	0.620987250108035	-0.202572320109889	10.5095050122996	2.26361594838884	2.76393899457672	-0.757084434806663	2.08801460004076e-07	0.0429298846904674	0.0171534999190936	0.4636059565511939	0.9764542799129504	0.5635168403257386	0.9998842538493368
MKNK1	4.74785546998483	4.93642508767278	-0.536185435477201	0.0001802350836835	0.3771330033031379	5.98814475647128	-0.669691462436944	0.0003416717013579	0.637162659788648	0.0002717928929793	0.516703791083576	0.9997330077276768	0.537037814823951	0.997531576180432	0.9999005092787748	0.9998842538493368
TNS1	7.86786270956764	8.044017629306769	-0.213223043304725	-0.313044789554557	0.2848141304900369	13.8521600278057	-0.390234921375354	-0.8185000782012171	0.612426042827996	9.624369528854451e-09	0.703201282258912	0.429026547866026	0.551684798233341	0.997531576180432	0.8766384935322421	0.9998842538493368
REXO1	4.11555683871452	4.17701784473834	0.0220773128616719	-0.4913819387382639	0.212712050888039	4.999520959124871	0.0262580331144139	-0.924455958209772	0.367674906902756	0.0006334011922266	0.979513091952919	0.3734667421368239	0.7200838190251251	0.9989757652942372	0.8606223970993121	0.9998842538493368
SAR1A	6.54457972164109	7.134194620280581	0.1915828721002209	0.273940553139733	-0.881431062443966	11.1664292178496	0.6642568618815821	1.3060613410974198	-3.76335744211722	0.0191592619003537	0.520203876765312	0.217911288817396	0.0031362527125929	0.997531576180432	0.7865391312012435	0.9998842538493368
CDC14A	4.31181585723499	3.95640626895276	0.350301247797322	0.6293635209646851	-0.832344893952926	4.73459618349726	0.471802920315979	1.28195005898745	-1.49395908591909	0.0032736667142132	0.6462850598957189	0.224554989350022	0.163238154824142	0.997531576180432	0.7894651894457159	0.9998842538493368
RAPGEF3	2.3453841990433	2.51849494430285	-1.01778756848212	0.845057059075278	-0.229664986021303	1.78564319732962	-0.7051908351152522	0.8816236059065071	-0.19905718372119	0.0994316455301712	0.494152826712161	0.3952965139771329	0.845550907748804	0.997531576180432	0.8655929203160281	0.9998842538493368
SENP1	3.30356768191265	3.43613101165726	-0.7721555675686221	1.43163189377758	-0.8008300575908559	4.78318131309979	-1.03682591745143	2.9629483814301603	-1.36399627742296	0.0004461325226449	0.320259142605585	0.0118555212392658	0.19760612662106	0.997531576180432	0.5540139650013514	0.9998842538493368
CIC	4.41476607517478	3.9375113147033503	0.18501866219359	-0.0826788791507927	0.561105779691803	6.00381036808579	0.271359855578303	-0.196382190444677	1.14713807954134	6.18050322593473e-05	0.7907260426998479	0.847597558735936	0.27368218097365	0.997531576180432	0.976028863208752	0.9998842538493368
FDFT1	6.43688633648209	7.1003928816348205	-0.546279559640129	-0.734904590508952	-0.259872265009788	8.04192502134488	-0.8419376804786078	-1.57754814287644	-0.5056976391193321	0.0029097836047404	0.41774370654956	0.141712662638423	0.623039729959677	0.997531576180432	0.731296040299498	0.9998842538493368
PAFAH1B3	4.74268849347186	4.70818922816332	-0.13296289136241	-0.856819130740772	0.3977294099267229	4.305442467545229	-0.133243624650482	-1.28609638277059	0.551655780664803	0.0047684094267974	0.896385967511365	0.22297231081742	0.592200304808667	0.997531576180432	0.7890410593436592	0.9998842538493368
OPHN1	3.72787170817797	3.82000660950489	-0.685831663677655	0.0816479772385474	0.685952071679129	4.53876229756284	-0.7618636515115699	0.148753520431957	1.07665862009527	0.0006792964492364	0.460853432354353	0.8842186780952691	0.3028022200386039	0.997531576180432	0.9809375963043424	0.9998842538493368
KIF22	5.73360434209552	6.61443077537029	-0.884633354601447	0.1625281749052	-0.43822257150764	11.7972695262101	-1.57672491775271	0.441057996637611	-0.993439143191728	5.8455943172861394e-08	0.140842379106001	0.667012576500671	0.3401063175933839	0.9875873915081534	0.9385342546660592	0.9998842538493368
LRRC16A	5.91930925512745	5.856969075973799	0.108747365581148	1.01955498994591	-0.0918094438998425	6.65460412637591	0.181906903124571	2.40293331593623	-0.192114741380963	0.0082827782451066	0.8589635124915871	0.0343298988100147	0.851152830310647	0.997531576180432	0.602580056777629	0.9998842538493368
PGM1	6.47319264480281	6.69000940352036	-0.8760626769665841	-0.3231704291657489	1.17583578972753	7.28699790707455	-0.9909638677458472	-0.534251847186186	1.6545308049581	2.8834059658796e-05	0.3429791750313739	0.603511584310588	0.1262134651881649	0.997531576180432	0.9234152533802428	0.9998842538493368
DDX1	6.22901402792246	6.23355235821972	-0.3908507813585979	0.5918006203367271	0.362309576403321	11.149835180603	-1.48194320223639	3.07476347561527	1.7063359961200202	0.0183382683918501	0.166425449387043	0.0104122572255574	0.115982852660267	0.9922778645049084	0.5540139650013514	0.9998842538493368
DNM2	6.94802846559865	6.74482123978523	-0.246133705763732	0.215852430577783	0.3442612527912519	17.1906422678887	-0.7240150832164709	0.8856676355032741	1.2306646600266	7.459251833050201e-07	0.484166548742713	0.393241490373601	0.244105937312771	0.997531576180432	0.8650529650030179	0.9998842538493368
EPB41L2	2.9760480363293	2.33826700591369	0.353060305660648	1.00869198820732	-0.037223818849006	2.5450406646406	0.4559088753370729	1.95234244276912	-0.0663084433256781	0.0577085712959697	0.6572916241164859	0.0753982050113085	0.948320358481739	0.997531576180432	0.6653234563810706	0.9998842538493368
STX7	6.73786711635122	6.765112989057	0.0390568457884593	-0.2352914929961989	0.211360662070058	13.5221038126855	0.0802026093529179	-0.7177852966321479	0.540010179976313	1.2647953195261296e-08	0.937398165078944	0.486628964594488	0.599068688547695	0.9984469687881397	0.8931380796761864	0.9998842538493368
RABL2B	4.692265586432559	4.46526407579502	0.565025567969641	-0.1944592157394769	-0.1125299702547359	8.11687012893085	0.999548694448862	-0.554537671731665	-0.277436403932918	3.24009187972428e-06	0.3372587189391149	0.5893970881720589	0.7861667042034741	0.997531576180432	0.9185239310385344	0.9998842538493368
KEAP1	5.79033756301893	5.59642742638991	-0.2195747370590769	-0.114116705794304	0.543208120971289	10.967500078091	-0.4433187432064021	-0.344815271448899	1.4267648166094198	8.23617379508412e-07	0.666102488103713	0.736329597274945	0.1813824804038339	0.997531576180432	0.9509337388280378	0.9998842538493368
DDX43	3.1061864590348103	3.70961641628995	-1.46583764051313	0.180019616178048	0.3655061246448309	3.841016284673	-1.41665518917942	0.278551187429468	0.485936019477985	0.002348130163812	0.182017353328514	0.78533115554242	0.635764898441386	0.9922778645049084	0.9636247344317524	0.9998842538493368
SLC35C2	4.93860937528368	5.08056002852283	0.0468621734118539	-0.314970127735871	0.0577365381502926	7.96868350479174	0.0729909037400322	-0.7690564180140601	0.12205110879089	7.49276635512767e-06	0.9431153387011628	0.45727813011642	0.905057451904461	0.9985779272936264	0.8877144057658436	0.9998842538493368
CRYBG3	4.34473842962153	4.32054128431657	0.3655308746208479	-0.556148473271191	0.21093973880829	6.367743586198291	0.516290652695909	-1.28131451172109	0.428934570168152	3.56902911232159e-05	0.615032379418269	0.224289994717952	0.675570336288269	0.997531576180432	0.7892360809973707	0.9998842538493368
RFX3	3.97384299903088	4.63423764172559	-0.881279807390745	0.453687026003408	-0.3935885988300669	7.34793329584656	-1.5878575484187298	1.21444946144476	-0.9504119693020372	0.0008116991726187	0.140428167055475	0.248273714796708	0.362248775880056	0.9875873915081534	0.8059107887324353	0.9998842538493368
RIF1	5.63426799334524	5.7436887679105695	0.169679662586118	0.193739421816504	-0.368717817100133	13.620881362153598	0.497244735560909	0.8263614821975191	-1.41126380560922	7.49856538576141e-05	0.62880299346726	0.4252624065668769	0.185801990046338	0.997531576180432	0.8747643003683971	0.9998842538493368
RAB21	5.74101439440745	6.08193540844242	-0.4655843666743579	0.395975049480458	0.0428845655936973	7.71123621692184	-0.840901034234152	1.00420850838123	0.098082820196015	0.0051871624066987	0.418306394961491	0.3360603281023739	0.9236307894096568	0.997531576180432	0.8448655251039016	0.9998842538493368
SLC4A4	3.3667629473518903	3.3472125328534705	0.643803652192369	-0.337892008672692	-0.8929074520798249	3.5142598949597104	0.6933240250368461	-0.546114207685234	-1.30468003333341	0.0061474207289268	0.5024356984637129	0.5950356799835129	0.218417079655862	0.997531576180432	0.9203434361087136	0.9998842538493368
SMARCA2	5.3579271582666	5.25367454873972	0.285731176199719	0.0184549256851496	-0.446579790116592	7.09535314995492	0.424219355481539	0.0413340785984228	-0.881869116697975	0.000135384771483	0.6795819491386889	0.967715891072328	0.3966861021001989	0.997531576180432	0.9972115883809544	0.9998842538493368
SESN1	6.159079226142981	4.72840531640822	1.38004804193054	0.336368315129738	-0.3508860839039299	3.17025667092292	1.4149629378704	0.516711283274064	-0.4843292978710989	0.0674845537911977	0.184759248816186	0.615340637966417	0.6376503242176279	0.9922778645049084	0.9268927424528202	0.9998842538493368
SRCAP	3.52696459110004	2.8430021545656903	0.284974654708033	0.453561738694658	0.0796132791272544	3.661010120058061	0.3797962988452221	0.932254047139526	0.145749289279796	0.0060104441245344	0.7112800967234569	0.369583282930494	0.8867528709319492	0.997531576180432	0.8588881212944947	0.9998842538493368
PUM3	5.69265826502359	5.67687280083161	-0.164747250001028	-0.766629868216055	0.8730835653302321	10.506463858148	-0.300619468047984	-2.18267234303258	2.12452429627623	2.09461592593689e-07	0.768849384538397	0.0496555964348888	0.0550895144596184	0.997531576180432	0.6582997845728226	0.9998842538493368
CNOT4	5.601404556206111	6.202146132638401	-0.141346888409782	-0.453862350011966	0.1465880012908769	6.86758622801664	-0.1867180008883569	-0.8689925478985551	0.2553823257361939	0.0008784739605302	0.8552783698526091	0.402342969058471	0.8031388110883091	0.997531576180432	0.866949867628856	0.9998842538493368
PSEN1	5.25535673568295	6.190331088583781	-1.00625543666112	-0.793511553228508	0.495822815920462	8.186455276764411	-1.29133081649278	-1.57955980207508	0.8469900817562671	2.96755372412692e-06	0.2209095726383039	0.140192147774382	0.413574023412091	0.9960815812330602	0.731296040299498	0.9998842538493368
CPOX	3.50753714495403	2.63026929202086	0.811515005387602	1.07562582610696	-0.697175885978754	4.64266937447021	1.42297596377177	2.8982458381045	-1.5906120214041102	0.0007670345816611	0.1824754368706939	0.0138971082982983	0.139869435114732	0.9922778645049084	0.5540139650013514	0.9998842538493368
CLDND1	6.12968670093246	6.736528264688151	-0.3629736585527879	-0.5048053984663	-0.132876232233638	18.3152741797685	-0.9954829021427092	-2.09251856821332	-0.4667690529420479	3.88668749812584e-10	0.339151811855533	0.0583141819443789	0.6490257061570799	0.997531576180432	0.6622336801041607	0.9998842538493368
MOK	4.13888706482139	4.44565263685073	-0.5454581297770209	-0.029664517007959	0.568504464463599	6.660917399201501	-0.9842593215064548	-0.0795548813607115	1.40555068154365	0.0023236550626111	0.346037539623716	0.9379433901855668	0.187458772465642	0.997531576180432	0.9922121332115438	0.9998842538493368
HSP90AA1	10.029400277020098	11.0146377656414	-0.95885105997249	-0.1743507826511739	0.134057116956263	13.0729037706005	-1.68253408289003	-0.3995138974437179	0.26646453322901	0.0006551785847308	0.1205222262534359	0.696865561624135	0.794808770587461	0.9875873915081534	0.944367530105624	0.9998842538493368
RBL1	2.412026275257	1.69672984502987	0.7842254238269291	0.56611202206704	-0.7915829510624659	1.68953943338737	0.8559514311274821	0.9129645622375728	-1.12889182241225	0.135722691699608	0.41025811012167	0.379482003357655	0.282779217126185	0.997531576180432	0.8608347692342097	0.9998842538493368
DLGAP4	5.3209751507391205	5.1647497661908295	-0.190691027117246	-0.291507504560244	0.6760531855657199	7.87745898190155	-0.2872422533365	-0.681765778871672	1.37004686509615	7.3486813062673e-06	0.7792109330572831	0.509356737777128	0.1979420985827149	0.997531576180432	0.9024635893785856	0.9998842538493368
AP4E1	3.8228117774139294	2.8325797611523904	-0.0714999017135192	1.4049412311883198	0.18930017888813	2.89579765253458	-0.0724028234801872	2.21767411796079	0.2523056955950319	0.0153035059856313	0.943576414109935	0.0482751649312826	0.805446326993155	0.9985779272936264	0.652395260976048	0.9998842538493368
RSBN1	5.52774433578344	5.69917139758507	-0.7366758884422241	-0.443025214356243	0.967001148270728	10.17529511664	-1.29023839226964	-1.20459024359846	2.22564105068619	2.96729107118219e-07	0.221276244074701	0.251582099899111	0.0459698288227579	0.9960815812330602	0.8082189534464651	0.9998842538493368
MAGI3	7.232975596648519	7.2224247273517	-0.203889227939714	0.32448967152725	-0.0269196664402144	15.5311410256927	-0.458686411858818	1.0652235600776	-0.0727751932840534	2.60891477945225e-09	0.6546559814458001	0.307739240157613	0.9431839643314792	0.997531576180432	0.8321772784765602	0.9998842538493368
CXCL2	6.932301845071679	10.3259451664741	-2.13546035993954	-0.253845692889131	-0.1741434990409699	3.54598383311023	-1.7178944855661398	-0.263027039801896	-0.163801695637083	0.108296976520431	0.113772310609444	0.7973462322133249	0.8728579595816229	0.9855944749001998	0.96508515121106	0.9998842538493368
COL4A4	7.245217377822519	6.54215658570338	0.745667251256625	0.242564342389858	-0.175008638805552	5.834391891715269	0.78570551257544	0.362145538948572	-0.2262309306057199	0.0007712824314984	0.4486004429297229	0.7236066282194671	0.8251700338644959	0.997531576180432	0.9503410308560752	0.9998842538493368
TCF7	2.49818325171036	3.44616028609878	-0.572665882987272	0.6993485163586539	0.0026426022694585	1.68487722361651	-0.573650897792997	0.9155824460423952	0.0030242188788429	0.255753429096738	0.5777439076699	0.379245016330672	0.997641147803936	0.997531576180432	0.8608347692342097	0.9998842538493368
OSTM1	4.40675572147662	4.53568768643283	-0.8295376754288749	-0.39335109940695	0.4480668091508879	4.89018336791038	-1.05944254610936	-0.745525981247797	0.784996477733479	0.0074640448760016	0.311933129943482	0.470687076726247	0.449006688545623	0.997531576180432	0.8907949383782954	0.9998842538493368
PCNP	6.71078528183779	5.8787621031877	0.985930612732765	-0.128614167482856	0.492255447456106	10.532901744876598	1.8144180833217496	-0.361512727021518	1.1523711069021498	2.0379699205666307e-07	0.0946761079715709	0.724001401211513	0.271608956448186	0.9855944749001998	0.9503778994947278	0.9998842538493368
EXD2	4.74395024211963	4.27887539056367	-0.0662682285732827	0.0382363280317874	0.1751342841432629	4.8039362368846605	-0.119656476675356	0.106755657873105	0.45522698778163	0.0445911820097783	0.906906517082798	0.916862927826556	0.65779275508552	0.9978740890443836	0.9879990864188184	0.9998842538493368
ARG2	2.25170883298259	0.892092380301824	0.675298503833553	1.6568475437915098	-0.139636150363538	0.662517194464433	0.501266769275018	1.86583794681041	-0.133883802747328	0.522604989955715	0.626045465704856	0.0879923111079877	0.895893448863938	0.997531576180432	0.6802636696560247	0.9998842538493368
MEF2C	3.90219243172015	4.21137892049628	-0.0945880476301858	-0.2048355087058039	-0.24041839100198	5.65877530046798	-0.1213003476038309	-0.421615631815988	-0.426668031358354	0.0001057999213356	0.9054606591541928	0.68075978945431	0.677175569025753	0.9978740890443836	0.9421206421050184	0.9998842538493368
PTPRC	3.53464468507696	2.57277889188575	1.04141501609442	-0.8948638847029159	0.158012092513324	1.9551726535476897	1.06890760069099	-1.49783943875374	0.259196456593378	0.162164798042922	0.307869883233187	0.1616713307006869	0.800263090017977	0.997531576180432	0.7471066958911499	0.9998842538493368
UBA5	5.07970399038659	4.6067849832846	0.0894095741318221	0.507772285952202	0.0563142270573153	9.636284001697438	0.195473888887263	1.67824898593541	0.1623800362758599	5.67064148736988e-06	0.848577350989435	0.119160694260484	0.873948362750031	0.997531576180432	0.7149700747844248	0.9998842538493368
STK17B	6.08745434701968	5.9317531440548095	0.304061766875023	-0.455034186720644	-0.0694103117833896	9.23622798335094	0.618448842618724	-1.33506817278869	-0.184305393770683	0.0010833143809681	0.548866608618409	0.207627957572045	0.8571255663556311	0.997531576180432	0.782559282343523	0.9998842538493368
CDC14B	4.04326091300406	2.3345614828681898	1.59346990137698	0.593003369219605	0.0949440745155908	2.59083175295293	1.81138500701933	1.05551866276882	0.147276785112852	0.0263225607805306	0.0974452885743246	0.312004879944007	0.8855781124844929	0.9855944749001998	0.8350638868541952	0.9998842538493368
ZNF510	2.61708604487144	1.4238973165563402	-0.041472619409405	0.579188475637545	1.33956198964051	1.873900223964	-0.0518659207705655	1.19458605863394	2.40731556931281	0.0854919698022753	0.95948891699989	0.255326444879784	0.0330743658534549	0.9985779272936264	0.8082189534464651	0.9998842538493368
ZNF506	3.9523181005501904	1.98798929342102	1.41681927879045	0.7410544649656701	0.215846820336641	1.71757245660496	1.82098363473207	1.53469120722995	0.410414698324284	0.2175021114354819	0.0958407891200642	0.1524275674957839	0.689381439974638	0.9855944749001998	0.7388683428064007	0.9998842538493368
JMJD4	3.7992534649168097	4.39683216118981	-0.908297729415859	-0.8162496751354829	0.325217612520096	4.85869902735062	-0.956068174417236	-1.33328178378289	0.484858603552722	0.000684288740463	0.358626585970032	0.2082752073972889	0.637194402285521	0.997531576180432	0.782559282343523	0.9998842538493368
DUSP12	4.64413938759618	4.5089370325931295	0.203567742786617	-0.253156956602405	0.2040742021571039	6.866632591033929	0.300853871948219	-0.603544538469031	0.42053906771348	1.73089064463435e-05	0.768674934409679	0.557383083196603	0.6815245714669229	0.997531576180432	0.913687110337368	0.9998842538493368
AACS	3.79096975859288	3.27297097377113	0.433236652010834	-0.352472890518915	0.289089665166736	3.27890443397342	0.445808540328515	-0.568892142535005	0.4268262807637679	0.0102728477972452	0.664300367251381	0.579954237413898	0.6777360283807701	0.997531576180432	0.9171849437602058	0.9998842538493368
KIAA0141	4.89759103982008	5.5780528610578894	-0.6727012529679071	-0.448155327293211	-0.266280548767738	5.94372530282621	-0.749791588349702	-0.7421924569976189	-0.396245018638785	0.0002991406195988	0.468995745422265	0.472252701282436	0.699466567518548	0.997531576180432	0.8907949383782954	0.9998842538493368
CADPS2	4.29006701414051	5.542584583628661	-1.62991549592541	0.150151487144227	-0.3387778909698889	6.64689746627612	-1.85749914905634	0.267950614066681	-0.5021057725464539	2.37097418396764e-05	0.0879399010502583	0.7932876136502109	0.624679125836181	0.9826273180239796	0.9647713185729312	0.9998842538493368
HSPB11	5.31596401699243	5.657758867643191	-0.0802632605410371	-0.110920679050036	-0.180347560562821	10.506380499542	-0.146840708651931	-0.320220878922483	-0.439564606052116	2.09479718477143e-07	0.8856958833506151	0.754307999741363	0.668064134041148	0.997531576180432	0.9568299201989092	0.9998842538493368
PHLPP1	2.71365863816289	1.7383634497624	-0.2877244069558869	0.781515626883751	0.672143656616095	1.47854663437307	-0.259560877150766	1.06284904195713	0.829145836507881	0.1844837264734039	0.7999366826583449	0.308784547088282	0.424596017430335	0.997531576180432	0.8330416442358637	0.9998842538493368
ATP8B1	4.23615659248908	4.47764934885742	0.65309826993866	-0.310942443160673	-0.902250206000928	6.812137449480599	0.9696927231254572	-0.7267484616066829	-1.84673662377216	1.8702741301615803e-05	0.351339206533122	0.481317221728623	0.0895807107314472	0.997531576180432	0.8907949383782954	0.9998842538493368
SMARCD3	4.380949361793189	4.87174514298364	-0.390652553782317	-0.1417912132306449	-0.204341809623073	9.33697642222655	-0.7214624617793491	-0.4193672329481711	-0.513679699096538	7.476490251473059e-07	0.484445488050884	0.68235745319482	0.61680245759686	0.997531576180432	0.9421206421050184	0.9998842538493368
WDR70	4.19105554490929	4.07886835853117	-0.8311118570493851	0.51500237401433	0.864463652275377	9.56665474074208	-1.8470382586891696	1.85217346663319	2.60174303627865	5.76761710345187e-07	0.0895343486129021	0.0887483883950369	0.0231514002856659	0.9826273180239796	0.6814891142429991	0.9998842538493368
FYB	2.80577933743367	1.78033536905447	0.470645834877741	0.173776489236804	-0.0238469059840001	1.4324180305891498	0.4687070720678389	0.264811337693715	-0.03394258589013	0.2342841843175939	0.648398377223926	0.795855793429549	0.973530069666068	0.997531576180432	0.96508515121106	0.9998842538493368
STRADB	4.62190519258013	3.7371712256124714	0.106849203162475	1.09640704360552	-0.0344437365107641	4.57693455087425	0.1529343764201149	2.36164425023821	-0.0654684446368252	0.0060058492046669	0.881217809535478	0.0363568988925424	0.9489750435347808	0.997531576180432	0.6089186354596798	0.9998842538493368
BZW1	6.71419886217303	7.17452477069998	0.0358409486027766	-0.643607298392682	0.0867352726310617	13.7969834595042	0.096330846130139	-2.38816537027476	0.290134504462036	0.0004571039304328	0.924989888179236	0.0351855868630601	0.7771090766669041	0.9978740890443836	0.6045790939774892	0.9998842538493368
ME2	4.75510413061488	4.38571056438687	0.175604050331773	0.276292345927526	0.1491113924123299	6.131556319047941	0.238715853532992	0.603838502015474	0.274098405769734	5.08644797500869e-05	0.815353924337558	0.557193962307558	0.7886702487456758	0.997531576180432	0.9135318203776346	0.9998842538493368
C5orf22	4.03105518389392	3.25800946868692	-0.522735454943656	0.8958456690209979	1.07739670426667	3.55890897136622	-0.5476653500082039	1.49374718307109	1.53501786158815	0.0050201573647164	0.5944533863078121	0.1657154281780409	0.152947233714561	0.997531576180432	0.7508319346158683	0.9998842538493368
CCNT2	5.860671651822949	5.78936323328757	-0.172973672169506	0.2591156895854969	0.11647989156476	26.9656028687616	-0.8045352456575892	1.85647220102629	0.700465347481283	4.15977407102428e-12	0.4367376685266889	0.0880952782280631	0.496993850221455	0.997531576180432	0.6802636696560247	0.9998842538493368
FAM135A	5.11113754399301	6.31759704364735	-0.881743270592505	-0.273746678132627	-0.300745002639685	7.72853543226466	-1.4125380967271102	-0.63358720104514	-0.644434217895317	0.0029338505187996	0.185397076977051	0.538789722834162	0.5324861907870461	0.9922778645049084	0.9076010153577097	0.9998842538493368
EPB41L3	5.63288464908579	5.178842932429419	0.395381865007152	0.441327105714737	-0.0415406644162762	6.30043135476938	0.47943203804661	0.8461468825970091	-0.0667542925339256	3.94514855250811e-05	0.640250274253689	0.414025964659734	0.947876619971083	0.997531576180432	0.8711140522717123	0.9998842538493368
COBLL1	6.447522633148299	6.375974079418231	-0.577953042902127	0.139379864970569	0.725867017085308	22.556321973357896	-2.06868248451375	0.747480865499442	3.23511363565462	3.41011008258965e-11	0.0608296581884611	0.469168173301875	0.0071511540455953	0.9781517147736788	0.8907949383782954	0.9998842538493368
DLG3	3.90525594955892	3.00725294370492	0.797959420407022	0.29049427852879	0.201089606586841	3.0530504877618303	0.7851745890836291	0.462866931128383	0.275338832277592	0.0107629465614904	0.448740054193741	0.652420954449788	0.788158067260539	0.997531576180432	0.9369140203478784	0.9998842538493368
SERTAD4	4.617661929464809	5.373059185007981	-0.0489792078509716	-0.378971902636372	-0.296478383327655	6.913792207726849	-0.0893778551636712	-1.00586177717147	-0.722580514816343	0.0072912394633039	0.930387578573707	0.335522196317572	0.4850108413730539	0.9978740890443836	0.8441645292994424	0.9998842538493368
MRPL22	5.847071355562919	5.858764355173951	0.860680379663336	-0.654766537690886	-0.3188124066339149	11.629168891612402	1.7489145238454802	-2.05768422512138	-0.8708218219812142	1.57365758219527e-07	0.108111823197305	0.0622914778975621	0.402427399139776	0.9855944749001998	0.6622336801041607	0.9998842538493368
GEMIN5	3.4975665305740296	2.7151888033982097	1.06523748908557	0.0768605451298123	-0.2095412384098239	3.4086855237989	1.29457450990298	0.149803957710229	-0.354722912776577	0.0051858225018133	0.219823725166404	0.883407650880765	0.7289530559096999	0.9960815812330602	0.9808579800664974	0.9998842538493368
NFE2L1	5.99128847660251	6.741409216380731	-1.32344918200453	-0.614460724689624	0.5467799349143909	11.773359058201198	-2.80706138302468	-1.8296364352184096	1.4924966650414198	0.000214509157544	0.0169937566541181	0.092706305409371	0.163626398687937	0.9714366304208144	0.687522603693267	0.9998842538493368
GSK3B	6.53002525104358	5.679414128894759	0.639308578175087	0.11622749653282	0.500163957143285	15.4389638468327	1.8139255819136104	0.491907384048248	1.79738502057555	1.6698219079018998e-08	0.0970276180224963	0.6319774335653521	0.0997333864199811	0.9855944749001998	0.9322806420325396	0.9998842538493368
ITGB5	4.08116704182052	4.990700723126031	-0.7331893557326842	-0.324547613784837	-0.266693911382526	8.268114018282441	-1.1490376246483702	-0.816626035423397	-0.57552183020874	2.67865011066467e-06	0.272928210374712	0.430056143420891	0.575572014891973	0.997531576180432	0.877532096445397	0.9998842538493368
ERC1	4.79225035401166	5.04258602457858	-0.084675386858497	-0.22265312727494	0.006063820791673	10.6384911439951	-0.1743954298999999	-0.7282447065818008	0.0171338157122421	2.94905006073251e-07	0.86469635448568	0.481367310157177	0.986635897284868	0.997531576180432	0.8907949383782954	0.9998842538493368
XPO1	5.96434057712912	5.79339027059042	-0.147723865969193	0.1144736560605149	0.40630178768783	11.0118114535618	-0.29002749235727	0.3358423256926489	1.02718823509332	7.154571645456191e-07	0.777181178825262	0.7429528864922471	0.326370923531772	0.997531576180432	0.9523421206603973	0.9998842538493368
RNF13	7.04031777890866	6.16378870617774	1.2635653125351698	0.384877258095894	-0.164357431314368	9.70936218814746	2.0626428196405	0.9586812914047008	-0.33771603074058	4.92081035066076e-07	0.0614829439049044	0.3566371738346489	0.741411516930917	0.9781517147736788	0.8559105348204741	0.9998842538493368
PALB2	2.81063989107473	2.30956090988325	0.2910431140141249	0.8739639513861089	-0.417941290755812	2.17108574063576	0.264676445009778	1.2501748571754498	-0.513257536445646	0.0506963178576978	0.795750070119819	0.2350662194025189	0.61708889662291	0.997531576180432	0.7978949130164811	0.9998842538493368
DOPEY1	4.24163367386768	4.596835283341741	-0.325442551325038	0.1497272636207489	-0.188800825669231	7.89132205568714	-0.5359359946918321	0.394972904716378	-0.4223855026008229	4.32383654066055e-06	0.6017955837027161	0.6997935387284719	0.680213106930973	0.997531576180432	0.9455635447488576	0.9998842538493368
LYRM2	5.7572632380137	5.21491888944143	0.766820586908798	-0.335851028458237	-0.206837447068741	7.558871099320751	1.67339141970455	-1.08996406415865	-0.613725318505572	0.0094722465092838	0.122405383005709	0.298444028993084	0.551872357251535	0.9875873915081534	0.8305810792265492	0.9998842538493368
BCKDHB	3.9475361870051895	4.39330983051375	-0.4936149281722079	0.330835363445991	-0.778970032113202	7.32965430987198	-0.9141889808492478	0.931147338703542	-1.97751197521543	0.000655678524013	0.380063212859686	0.37042788933475	0.0734031883971315	0.997531576180432	0.8588881212944947	0.9998842538493368
KAT6A	4.7178901920847895	4.449506574039151	0.014662886046996	-0.088402372174878	0.5534325508086949	6.62619323464082	0.0227383726807164	-0.2107424994095769	1.18779723551649	0.0001373645968413	0.982263048862176	0.836627000213291	0.259916819379716	0.9995159800366528	0.9728766643817968	0.9998842538493368
ZCCHC6	4.62164859468342	5.04708028465208	-0.702434286348354	-0.151562766923234	0.265681728527125	12.1451585830367	-1.63396678615896	-0.551772284303599	0.831312316403371	1.25968270239804e-07	0.129811888624498	0.5925327467852621	0.4234044141383739	0.9875873915081534	0.9196121550419276	0.9998842538493368
ULK2	4.64808079705869	4.61822029064144	-0.33069848679805	0.155922526230748	0.386689651548799	5.202621514294861	-0.363661113846758	0.269788542890219	0.5751942255620309	0.0003019788684641	0.722903599514284	0.7922838498601941	0.576709528962959	0.997531576180432	0.9647713185729312	0.9998842538493368
GRHL2	4.83901886078956	4.32789295341444	0.528102613928976	-0.0202906719521362	-0.132513633052164	6.1877017084542905	0.774283905508143	-0.0455768229793917	-0.262016676520896	0.0001260209634567	0.4550239275099879	0.964397949485641	0.798139581058181	0.997531576180432	0.9971113265798812	0.9998842538493368
TNPO1	5.55082973810416	4.75290969110053	1.11948417825381	0.0324147487353284	0.1494075464015319	7.4950986515714	1.75443573113253	0.0819632132404079	0.32150509134957	7.28128703382242e-06	0.104831114047303	0.936027226252144	0.7533586552846329	0.9855944749001998	0.9918385147231698	0.9998842538493368
PLOD1	4.29531734239567	5.293680867806519	-0.7524179213351129	-0.897925735228932	-0.0313572667760647	9.47836073311496	-1.29050574163514	-2.3977168809367	-0.0751350616095555	1.62647344058074e-06	0.2224194601599169	0.0347890167023201	0.941445326956188	0.9960815812330602	0.6040011723856251	0.9998842538493368
ITGAE	5.18328044751599	4.834900066900071	0.290444752346687	-0.5696834361152271	0.273473234813154	6.32457536282812	0.533778029053175	-1.58619064591555	0.708363384831065	0.0117836263127373	0.604087742893794	0.140125350043048	0.493449108975907	0.997531576180432	0.731296040299498	0.9998842538493368
DIS3	4.837529941031719	4.60449781626249	-0.435612174876405	0.444292238256719	0.630729014733633	9.97362798685788	-0.918252004778199	1.49451051057082	1.76590993765765	3.68495128388905e-07	0.376574492755858	0.160866620114845	0.102816033232613	0.997531576180432	0.7471066958911499	0.9998842538493368
PIBF1	5.14279334846657	5.60335493985833	-0.282160075940897	0.269521185758423	-0.664158755955673	7.61245394168538	-0.379635756367466	0.564873608404428	-1.16150560746136	6.2277154075820296e-06	0.7108489465364709	0.5825658077415861	0.268019162723986	0.997531576180432	0.917804439230256	0.9998842538493368
TDRD3	4.807806843603981	3.67591230047031	1.4417754623567	0.5664210270566179	-0.356212259791345	7.097348238548991	2.76265720623995	1.73683053516601	-0.926639009917883	1.25229967006921e-05	0.0171942922853431	0.107991665772678	0.372375758831614	0.9714366304208144	0.7031928623737118	0.9998842538493368
NUFIP1	3.41604394077728	4.4144867467400095	-1.02943054225467	-0.5798051829733181	-0.286929690988825	4.40760677068989	-0.956354374980342	-0.8559463451380709	-0.3665063916778019	0.0008539283812795	0.357763970697417	0.408793976460374	0.720367927040679	0.997531576180432	0.8682258831543402	0.9998842538493368
PDS5B	5.1651385810455706	5.09337901106724	-0.144131464528178	0.287678239235746	0.0415660621883748	8.77697179371355	-0.2435594450545189	0.763326577460158	0.0921538501555354	1.43794359407833e-06	0.811685969205513	0.460012945699651	0.928096379238866	0.997531576180432	0.8887880201802026	0.9998842538493368
OXCT1	4.19348747044128	2.7329303494023103	2.05734905325735	-0.0516193816860059	-0.0487837654507684	3.82406361916998	3.12205779160226	-0.124011527113605	-0.107255120188286	0.0050507099154931	0.0097102796135757	0.903408725841948	0.916517420264371	0.9714366304208144	0.9854249621145748	0.9998842538493368
RRAGB	4.1572237219613095	2.63987512811014	1.23228878486708	1.02579711675433	0.0917814511182386	4.25202942870323	1.95942336555415	2.6023478313477404	0.196109789130571	0.0011232597458953	0.0737065550305784	0.0231256029458816	0.8478060397750179	0.9788961749630404	0.5733242925849372	0.9998842538493368
CYLD	5.25649879818928	6.3741972957331	-0.7584329702924519	-0.436848873175872	0.320477897382713	6.99888125578633	-1.42660554942236	-1.1590599375303798	0.779842815582197	0.0201096251261294	0.181452996953715	0.270514095765531	0.4519368587233621	0.9922778645049084	0.8127012644864513	0.9998842538493368
SLC27A5	2.87936087067166	1.64631891744992	0.665130621421286	0.417754197150519	-0.243710561747208	1.12843956077512	0.7135050655855658	0.699939112402596	-0.384732475401503	0.373343518551334	0.490391184286816	0.498279343578191	0.7077692675998091	0.997531576180432	0.8974049608825229	0.9998842538493368
ZNF324	2.7151869533956803	3.50011568832497	-0.557342999820089	-0.8843438442607471	-0.0763241455377311	5.33978960237668	-0.7967343360368101	-2.01535476624304	-0.155336218104736	0.0001765152610715	0.441084200002423	0.066828469267633	0.8791385729163399	0.997531576180432	0.6622336801041607	0.9998842538493368
ZNF671	2.4346869052185496	1.43007641345531	0.5513503503367769	1.3657633881621798	-0.617482780039004	1.12440809209953	0.429976089908382	1.5960668916448102	-0.6009423330486829	0.2828291219414989	0.674833257544183	0.1364574838936759	0.5590587445426329	0.997531576180432	0.7307022909447555	0.9998842538493368
ZNF586	3.33672485170633	3.5762311533864506	0.12707964254853	0.1250071801693369	-0.8627885597677429	4.05462122832367	0.1394736664624299	0.212968367676755	-1.27193986966871	0.0015970362374422	0.891389363596433	0.8349266947306441	0.227491540894147	0.997531576180432	0.9719373838132956	0.9998842538493368
ZNF446	3.33819702220501	2.75265286272232	0.6118920766834329	-0.153653626475952	0.400144252294741	4.39864510036398	0.927880170784312	-0.378700392320506	0.8771965194977122	0.0009593316394683	0.372791260832133	0.71202086118332	0.399084122018671	0.997531576180432	0.948997650364796	0.9998842538493368
ZNF264	4.23766241235991	5.62606237944615	-1.3936697104027098	-0.7300267673047109	-0.130990183401411	9.23177403403365	-2.1634256844310804	-1.80157229827095	-0.277311011551649	8.434158423862601e-07	0.0513956216911704	0.0967731469774906	0.7862607052920381	0.9764542799129504	0.6933894560929548	0.9998842538493368
RPS5	9.63361005012627	9.82287914759641	0.151157546934922	0.101784841510606	-0.600445453528076	14.6820006980427	0.244826361121388	0.2302673534415549	-1.10872780424962	4.964347090418161e-09	0.810727324612458	0.8217627044464009	0.289274247875517	0.997531576180432	0.9698654076030916	0.9998842538493368
FAT1	4.6913303425501605	5.056201157158441	0.183392142100689	-0.50068612414083	-0.407406346129424	6.63590439936617	0.243026101725309	-1.02620695595553	-0.7464230061887629	5.2669237470664e-05	0.812434851488353	0.32504482551329	0.471006534875122	0.997531576180432	0.8386654909066931	0.9998842538493368
YTHDC1	5.901523262832191	6.66186307087729	-1.03437373774145	-0.201536599830962	0.2490512105419779	8.09606869935108	-1.24796245862961	-0.3661227483920029	0.3801735029080429	3.32667102130514e-06	0.235847343931867	0.72064682096285	0.7104601424671009	0.9960815812330602	0.9500665189350116	0.9998842538493368
CHMP2B	6.288763280454299	6.51191208948753	0.476762353132031	-0.1624207382223259	-0.171560846777702	9.71800301924545	1.03350447252857	-0.503718019784791	-0.478249493090888	0.0023872246826165	0.323549305991838	0.624103933037565	0.641836066772866	0.997531576180432	0.9301531151584758	0.9998842538493368
SMAP2	3.93827918922763	2.7843981441011603	0.318801935525408	0.80527507667144	0.716824858478312	3.638212894950561	0.402227659001818	1.6583179374324502	1.24234353026384	0.0033991699791318	0.6945888602311	0.1231430742787689	0.237840515287122	0.997531576180432	0.7149700747844248	0.9998842538493368
PPIE	5.02203789798736	5.5510094791225	-0.612519259847367	0.2508591654864779	-0.289946082015114	9.72410925154157	-1.08240327603851	0.6766656456971311	-0.667170332444009	1.85014368874028e-06	0.3021425765617069	0.511948678396333	0.518383951537059	0.997531576180432	0.9024635893785856	0.9998842538493368
ZMPSTE24	5.30695010441681	4.922686340929929	0.8138469548464571	-0.255133811509511	0.0539213687029218	10.5800390543328	1.72165065139767	-0.870557417101635	0.157511042306221	1.9410179734557298e-07	0.110784816459667	0.401075914866466	0.877461404909278	0.9855944749001998	0.866949867628856	0.9998842538493368
STARD7	7.50202583006357	6.88995654270545	0.2991623760276879	0.8559187633534129	-0.0532146280636056	20.996904886695106	0.9623581083817968	4.01337398173507	-0.203744368901845	7.898574311238789e-11	0.3548618449000639	0.001719823356368	0.8419675641240509	0.997531576180432	0.4992985081739396	0.9998842538493368
NOA1	4.3203044613414905	3.44148805541906	0.363257613304901	0.722134268189065	0.3796837444339879	5.603874109725241	0.596703307875422	1.8617712774066	0.841340346065537	0.0002239685187459	0.562746835507986	0.0878146532897117	0.418071853391724	0.997531576180432	0.6802636696560247	0.9998842538493368
REST	5.692529645328691	5.22102898545075	0.565330512398775	0.338550242780929	-0.420201546775562	9.88086051719501	1.21435206377552	1.0753839117873298	-1.17866992931906	3.60508749289149e-05	0.250036265131834	0.303607109900661	0.263379389362991	0.9960815812330602	0.831236333373806	0.9998842538493368
SSH1	4.74984597220054	5.5348603104533804	-0.343344325199271	-0.259991458528261	-0.0193710897049413	6.60306452066808	-0.6299310520417061	-0.686198830220529	-0.0466298958469609	0.0140613239952309	0.541599983466961	0.506442984650557	0.963643964805359	0.997531576180432	0.9020895913769316	0.9998842538493368
GSTP1	11.4187585682451	11.3065365601778	0.200112142485381	-0.14999440331955	0.0061657716272048	20.4775886658206	0.410512060707011	-0.415142728476906	0.0142052102022583	6.8956122913033405e-09	0.6892207346560191	0.68541333560646	0.9889202236808772	0.997531576180432	0.9421206421050184	0.9998842538493368
APLP2	10.2598813286429	10.0923039733176	0.4394520441744289	-0.0769864579554423	-0.160211703003128	23.655199865278696	1.1211979146184	-0.271890318254596	-0.4612508889285689	1.9495495993044098e-11	0.2841396031505739	0.790327702303938	0.652867170545709	0.997531576180432	0.9647713185729312	0.9998842538493368
FAM234B	3.1197081472967203	2.43853765182718	0.540135851285105	-0.4011658698832589	0.2616850928231189	2.14504580969624	0.499031554113483	-0.5787190336079051	0.352758518608422	0.0690701389020884	0.627440247561222	0.5735801965887221	0.7309279794890159	0.997531576180432	0.9167301160739963	0.9998842538493368
SLCO1A2	3.21500406544971	4.46978100469942	-1.01664779274835	0.1538455016857449	-0.4784134130512009	3.3889564169797404	-0.910009944575242	0.20393730859925	-0.591475395294602	0.0267369454649857	0.382148942329752	0.841929735848044	0.56610180284195	0.997531576180432	0.9739649450481314	0.9998842538493368
WBP11	5.38487900103431	5.033659806069	0.983338870196881	0.0168969056573582	-0.259986120571568	9.31050470236882	2.02474538920711	0.0532812699304417	-0.7338958832066591	2.91901213033341e-05	0.0678535174657358	0.958400173231581	0.4783568918361989	0.9781517147736788	0.995678704160446	0.9998842538493368
EIF3I	6.444229497266849	6.912870273943289	-0.07852034417019	-0.467104038324396	0.0276754067029052	8.95498323951006	-0.110231117727741	-0.9456544542311692	0.0492633431881895	1.0055684151074302e-05	0.9142114585648572	0.3629802008802029	0.96159140142126	0.9978740890443836	0.8569861881716736	0.9998842538493368
COL16A1	3.47434930353612	4.11168511420659	-0.379812023895878	0.6622073253928941	-1.39514013036326	4.44136985570489	-0.401725348392117	1.06684404053632	-1.84279132688496	0.0008049207789091	0.694948706414316	0.307035970046623	0.0901891233167485	0.997531576180432	0.8321552314475099	0.9998842538493368
TXLNA	5.16091153938618	5.218699905577791	-0.343433252014385	0.161401251499218	-0.0177795107924971	10.3166636312535	-0.666336709768278	0.4888133281817939	-0.0452007590510691	2.55452269273458e-07	0.517801784318363	0.633785393222422	0.9646907740436228	0.997531576180432	0.9322806420325396	0.9998842538493368
NCOA1	5.41352733062356	5.4822631685258605	-0.115927286804199	-0.166992583427324	0.1257520797740519	9.28177985267732	-0.193045513575598	-0.4325250462998879	0.2774901643268729	7.96349667391295e-07	0.8501520932432092	0.673030859362508	0.7861264035061979	0.997531576180432	0.9399129055946874	0.9998842538493368
AGBL5	3.903538254317	3.35577188041537	-0.233592948922187	0.593449787574307	-0.186448937845841	3.0252680971392	-0.282865427271894	1.1178303354483	-0.32079596991215	0.0680936757015124	0.782508138383523	0.2865891373828789	0.75436345055509	0.997531576180432	0.8260624498841009	0.9998842538493368
EFR3B	5.23235660191689	5.587183614709669	0.1235272299067919	-0.945116781522346	0.0292466556936936	7.16986743755572	0.155385917786673	-1.85829725316868	0.0500592334496197	1.13275064272705e-05	0.879100238938484	0.0878193200407104	0.960898772738404	0.997531576180432	0.6802636696560247	0.9998842538493368
RAB10	6.56709241215891	6.806114340347571	0.4315436346347089	-0.4383841898893879	0.274078113757512	8.270777787069349	0.9075352009365591	-1.28415235474624	0.726686605423543	0.0127671257189285	0.383567525045102	0.225002135769643	0.482596000916092	0.997531576180432	0.7900398384462853	0.9998842538493368
HADHA	6.94204839559621	7.2766805059522595	-0.127995030955859	-0.377848133851443	-0.054948102855094	13.948156137621698	-0.2550536746014349	-1.10535058563723	-0.134652549458294	2.8305247788272704e-08	0.8033799162699901	0.2925547159966339	0.89531603008553	0.997531576180432	0.828085724973614	0.9998842538493368
MAPRE3	4.64803500684818	4.58304943120062	-0.135369368226899	-0.0385780274306135	0.219985042631326	7.50055012736118	-0.213467210377149	-0.097128550151384	0.472313581582428	7.22834767752816e-06	0.8345463373033092	0.9242276994177	0.645176477105106	0.997531576180432	0.9903142328690908	0.9998842538493368
CAD	2.7219953516177497	2.93454061760989	0.1763666051786099	-1.15816544958973	0.0773535364179392	4.303812960129339	0.2729713991034069	-2.7552297803367103	0.176307841221816	0.0038493613745213	0.789836514496015	0.0176999403691578	0.863245531598687	0.997531576180432	0.5635168403257386	0.9998842538493368
CD59	8.684888451089849	9.095216168751907	0.0364353695677287	-0.440041588257888	-0.0409232146400758	16.828251124541303	0.0880287907698539	-1.42472265927144	-0.1149077357659949	2.05042595182486e-05	0.931431286153398	0.18043460147326	0.910587998118506	0.9978740890443836	0.7651710114419896	0.9998842538493368
CD82	4.18222271774039	4.981714625100969	-0.430170573706116	-0.522261411786373	-0.5492647405157429	5.21850667343775	-0.427666047475605	-0.828653336034414	-0.744052211114204	0.0002152450391777	0.6764685385762641	0.4234765362393959	0.471164047555467	0.997531576180432	0.873430947705353	0.9998842538493368
BCORL1	2.8571452431682096	2.59608416792068	0.189034787051258	0.360792523058827	-0.395214082491448	2.7167673989385097	0.190418096436005	0.570855213780208	-0.538584632230387	0.0187194731025369	0.852164876369195	0.5786315519822901	0.6000221034286279	0.997531576180432	0.9167614423214584	0.9998842538493368
ATRX	6.94461299604201	7.54146759210944	-0.376376972174841	-0.0551367759008982	-0.5186458589766211	21.1969075008023	-1.09804740354527	-0.2354982478501329	-1.84327636592407	7.068818160188919e-11	0.293727795882231	0.81779308758547	0.0901141228068294	0.997531576180432	0.9689321494765364	0.9998842538493368
AK6	5.44375291957497	4.878076152588259	1.29796434702839	-0.4010271780594529	0.2095528290955989	9.2364307760444	2.9967386162041096	-1.40451545022657	0.666399218429645	0.000259767887703	0.0121497218711919	0.186554815810376	0.518887626091904	0.9714366304208144	0.7705075284433632	0.9998842538493368
FCN1	2.80877797138042	1.17750130924113	1.5187873198388202	-0.952546790478758	0.8180668663775308	0.691735434762923	1.07189719919898	-1.10548205757868	0.9327533583072232	0.529739956233123	0.3065938215541779	0.291870410687886	0.370967160497241	0.997531576180432	0.8279753002192649	0.9998842538493368
MYNN	4.65353509463684	5.29151116424436	-0.313426744197982	-0.309208489226328	-0.430423997433431	10.3080060647041	-0.5899311727130261	-0.915883529081563	-1.09825067291117	2.57793918730882e-07	0.5661797057950171	0.3777661579542259	0.293642553817893	0.997531576180432	0.8608170157168696	0.9998842538493368
MECOM	5.63810998090946	5.116687258201201	0.513616221407335	0.103576067723667	0.12765214615017	8.26875364883865	0.945778434522338	0.2864659894520769	0.314321016104141	0.0001265786112634	0.364567927783739	0.7794839276546172	0.759156984791431	0.997531576180432	0.9623451010160122	0.9998842538493368
SCAMP1	5.2289776600728	5.40633274156765	-0.0832794204210584	-0.204316151404534	0.0562050306460234	7.6666510866466995	-0.11612566347897	-0.451895527865241	0.1064035821701609	5.797247503192781e-06	0.909473691828692	0.659403659082766	0.917020256719601	0.9978740890443836	0.9378479548712544	0.9998842538493368
PREP	4.72002919370782	3.67863444869375	1.73530608279996	-0.5347920346254671	0.2457720175847619	6.305057070117849	2.90272538047489	-1.47393308080928	0.599141213468039	3.918001036644079e-05	0.0132590269108562	0.166243466593195	0.56022017109183	0.9714366304208144	0.751241766713155	0.9998842538493368
HACE1	3.0120231992185	1.97763878317702	0.9285422625626228	0.448062396453752	-0.368438397291089	2.17310439458954	1.3652374839914398	1.0369626178632398	-0.8003417211760551	0.125672655523523	0.1993795037012639	0.3213721475057999	0.440444818984349	0.9922778645049084	0.8373391056164927	0.9998842538493368
SEH1L	4.11124034212429	3.09466268475097	1.4934509974290202	0.0724445284476871	0.0440547691716579	4.34880717975395	2.1236589584501098	0.164777963242055	0.0906343298468574	0.0012781135497913	0.0571540467180586	0.8718641245444579	0.929412350414832	0.9781517147736788	0.9802491769930868	0.9998842538493368
WDR47	3.94453256367055	4.01971705225429	-0.473035150192834	-0.226605511166749	0.416734414889438	5.555313779056081	-0.618809711975281	-0.4826553234560929	0.7680939987968249	0.0001247109596951	0.547609138919359	0.638025512199532	0.4572806739450379	0.997531576180432	0.9333511188445754	0.9998842538493368
WDFY1	4.69802524148134	5.58646232828756	-0.434001031989346	-0.0328239005258949	-0.9509071796773148	10.2033071510253	-0.776524962315274	-0.0916467930032831	-2.23640645249447	2.880133159572261e-07	0.45247403157581	0.928490812445149	0.0450878815287102	0.997531576180432	0.9905522656755936	0.9998842538493368
SLC25A24	6.41070846563684	5.23772242954175	0.5991624591577309	0.7973629522395981	0.630808558935954	18.9195608415834	2.20381448962515	4.49415885762643	2.93211523555347	2.66482360627299e-10	0.0478084254375913	0.0007340820597776	0.0125545470989904	0.9764542799129504	0.4399592404113479	0.9998842538493368
MAP3K4	4.83804043460977	5.17984808557879	-0.8290318044120111	-0.123023198094221	0.0274300881428006	7.90659163337693	-1.72328631630117	-0.3813131501240939	0.0792506960764223	0.0069781606285381	0.112617401343466	0.7099490464158329	0.938253763213422	0.9855944749001998	0.9480226687250376	0.9998842538493368
PILRA	2.9299876866939103	1.78024965389875	1.13285772716304	-0.7463170635380821	1.04374446934418	1.96868209501584	1.18199307848103	-1.28204829342939	1.63542017952169	0.0725245773621936	0.260101694498187	0.224040940441892	0.1279017734606919	0.997531576180432	0.7890410593436592	0.9998842538493368
ZNF213	3.1198227196629	3.12917825776712	-0.458630085191812	0.352052195413575	-0.164189148985121	4.5098948240603205	-0.6843120388503261	0.792683974809124	-0.333719596341596	0.0023893775319411	0.5077348520268921	0.443352961301698	0.7448198572230029	0.997531576180432	0.8822679069980126	0.9998842538493368
AKR1B1	4.20210868181778	3.15454327210699	1.34611416270393	0.291889018232638	-0.403296503185915	4.3720379373571	2.03892250090502	0.684966957333065	-0.848494813942001	0.0029400054941459	0.066224419402487	0.506638574633442	0.414240362679118	0.9781517147736788	0.9021264642130744	0.9998842538493368
CPNE3	7.033337437941361	6.667543860884759	0.646341469095195	-0.0670455338915983	0.104976566126667	10.46953704916	1.05443963534443	-0.164016585549175	0.212737458178274	2.1765867459201106e-07	0.312449995755555	0.8724482387572409	0.835102773305537	0.997531576180432	0.9802491769930868	0.9998842538493368
RRN3	4.294049044148339	4.036816887576371	0.49318199801515	0.120557546918236	-0.137553433377648	4.57141968507941	0.543884273180141	0.214389627072171	-0.209187597068641	0.0006418980822538	0.5964815952283189	0.8338431285185641	0.8378108665561209	0.997531576180432	0.9719373838132956	0.9998842538493368
CTTN	6.733883994867799	6.858249424855031	0.436427153562789	-0.288080152694311	-0.1487465505380079	10.708841180768198	0.808115274413404	-0.752487899217913	-0.3445827694989279	3.507980572589289e-05	0.436147966297538	0.466488678415302	0.7369029501588822	0.997531576180432	0.8901890783006746	0.9998842538493368
MTIF2	3.78218936553489	4.51012091474183	-0.450169765904613	-0.908636144803482	-0.0172106809032886	6.69184004710241	-0.627510900384574	-2.02640215962193	-0.034575331088659	2.84645385795493e-05	0.542597072877576	0.0673488238095159	0.973030433564949	0.997531576180432	0.6622336801041607	0.9998842538493368
DDHD2	4.60824732553771	4.27265085101979	-0.293827662178508	0.3277287923155529	0.882520482580996	5.38248079268423	-0.3562492926332259	0.6454509230644311	1.45621058106376	0.0001646913679471	0.7278387794692449	0.5307831566720179	0.170995798231542	0.997531576180432	0.9064746479898314	0.9998842538493368
TTC39A	2.99651519054142	3.48556154806222	-0.855946504785904	0.751068786055842	-0.6979996598199021	4.25267914184211	-0.9996347832911372	1.36089739799861	-1.06215990204283	0.0011219677524849	0.337218717731849	0.198556920005354	0.309072119271411	0.997531576180432	0.7749496789617264	0.9998842538493368
EPS15	5.89193102158864	6.11840743353655	-0.0515499782429331	-0.0259685742331718	-0.0606922612123248	13.7299253978155	-0.125969722164768	-0.0931453449240158	-0.1929841128467639	8.48183281509981e-07	0.9020266614376948	0.927327023498188	0.850484571980801	0.9978740890443836	0.9903142328690908	0.9998842538493368
MGST2	5.930963934337361	6.23656334199093	0.139192067450803	-0.226423706105813	-0.6915665898044381	8.948958058947222	0.238112700526677	-0.5628874118055419	-1.5257658566692098	0.0001669349207787	0.8161710442774021	0.584130136660725	0.1552712886535799	0.997531576180432	0.918105542600368	0.9998842538493368
CHERP	4.96683988812574	5.100413232232389	-0.18776023118718	0.159390887032679	-0.0594123381584974	7.80619604877919	-0.325987580682793	0.411014138514609	-0.137905206643934	0.000267538504401	0.750535923752216	0.688429702578668	0.892804550726992	0.997531576180432	0.9431568592458908	0.9998842538493368
ATG16L1	3.79629840409313	3.98623857889962	-0.301005168606461	0.0663719571635978	-0.101060734745245	7.40371817804317	-0.530091667488396	0.188648454508376	-0.244923921842549	8.2331041686797e-06	0.6057182579995141	0.8535211584202729	0.8106535160559409	0.997531576180432	0.9771677297059094	0.9998842538493368
USP40	5.29010755727119	5.273162627818599	-0.0472609745374588	0.23537067221283	-0.0213723815840118	13.2215237369544	-0.1170139456384559	0.921581390498154	-0.0704991931555053	1.63052096441733e-08	0.9087846290718292	0.374903790065606	0.944957614015806	0.9978740890443836	0.8608170157168696	0.9998842538493368
POMGNT1	5.03668497782868	5.294285735755049	-0.151207801377744	-0.3551895972267879	0.45716560763471	8.1937805051782	-0.238389905552636	-0.8612534273803	0.987158503737452	1.24183883301059e-05	0.8159264154908459	0.406032920527873	0.344766713457154	0.997531576180432	0.8670720785541158	0.9998842538493368
MAST2	3.33672485170633	3.93810124818942	-0.4014749771423571	0.5971369061296171	-1.2159919844645102	4.691621456553371	-0.46487448619115	1.05601534672751	-1.76369741160514	0.0005217520760426	0.6503434263611031	0.311758347465728	0.103201870095448	0.997531576180432	0.83492214230447	0.9998842538493368
DNAJA1	7.93782204308904	8.72034556268475	-0.227174222598751	-0.2502742094579019	0.0697656586189401	7.76971265834912	-0.344492433973463	-0.5067159037875221	0.12516067228349	0.0119840190285607	0.73696520523405	0.622121566583835	0.9026544145703492	0.997531576180432	0.9293680409715224	0.9998842538493368
B4GALT1	6.6889697004306505	7.633837590592299	-0.306405079744163	-0.314158508156992	-0.0777069361248531	7.802524665011799	-0.877255304194002	-1.21056381890595	-0.272248155196048	0.0480916497460229	0.399098874765807	0.2512827424972439	0.7904736793155742	0.997531576180432	0.8082189534464651	0.9998842538493368
CHMP5	7.433916650237879	7.11642826519042	0.8945803503318851	-0.192838702761629	-0.182726035165461	35.9515207092163	5.992668618572051	-1.7907703072358	-1.4948349979848798	2.2675656121889e-06	8.97066900810447e-05	0.0995317372727328	0.1630769014766709	0.2998881286465215	0.6977741698761932	0.9998842538493368
NFX1	5.57097206473554	5.413714853468781	0.0024654699797481	-0.132273198226549	0.66683491824317	7.51548690564138	0.0037370953166433	-0.298136576942641	1.3415593648023898	0.0001157316013878	0.997084965007945	0.7707093964418641	0.206771113705339	0.9998484566393772	0.9599918510720616	0.9998842538493368
DIMT1	4.14193768636104	3.58586413107276	0.425970198200102	-0.0897776084373001	0.574814803196152	3.88696729559504	0.4413088678334179	-0.153980618994533	0.854143058233652	0.0021604453606788	0.666836000166755	0.880184286284733	0.409753413996052	0.997531576180432	0.9808579800664974	0.9998842538493368
IPO11	3.851962055645029	3.29907555128115	0.7402612979818779	0.6462881681281529	-0.537084345305054	5.01469678451877	1.09752381580025	1.51743553614369	-1.06635401875345	0.0003017967233287	0.293947451391201	0.155051598035258	0.307248507126739	0.997531576180432	0.740555358945729	0.9998842538493368
EIF2AK1	6.316199274858849	5.43295446633046	0.781318217268482	0.415272473218602	-0.0827068068044578	12.0313494050481	2.31796817877677	1.78040316640677	-0.316901677514569	0.0005572015713032	0.0407231831735601	0.10141794224589	0.757249931702953	0.9764542799129504	0.6979927274859294	0.9998842538493368
EPDR1	5.71185157240244	4.830082205329769	0.910806813658844	0.380862527711546	-0.0198255788953212	5.21167849268632	1.07742292876711	0.685536098399117	-0.0314089051713923	0.0008232835617546	0.304352450377897	0.506119516194383	0.975505970318399	0.997531576180432	0.9020895913769316	0.9998842538493368
SNX10	3.1217930596058703	2.37370253961244	1.6322113751877	-0.0649624669007725	-0.700793457889273	3.24504005094904	2.18137219159355	-0.136528105214873	-1.30857078564467	0.0070207077813643	0.0497713642916525	0.8936675752390351	0.2151878665828689	0.9764542799129504	0.982096574077581	0.9998842538493368
SEPHS1	4.00909148830862	4.2872411882797	0.249141980873498	-0.0950169886198455	-0.503699479501575	6.47824339982767	0.391913039316909	-0.2273714337637069	-1.09488522633028	0.0001387089925612	0.7025799734221679	0.823991508582006	0.296858420764771	0.997531576180432	0.9699332489339012	0.9998842538493368
MRPL28	5.957289485802151	5.9148345465386	0.0092122503041139	-0.379680768494492	0.39571673019095	13.2204273964106	0.0205364026999152	-1.30364895606253	1.14908677089157	1.63204734955116e-08	0.9839529964477132	0.216808944201324	0.272908724462752	0.9995159800366528	0.7858172388644831	0.9998842538493368
ITPKC	5.123779703944639	7.108998160965309	-1.2109921078595	-0.4128264317448979	0.5125831225026121	3.41502892917841	-2.55408810566131	-1.14054295121316	1.31063304134297	0.161543847149875	0.0267978808299428	0.27823679467109	0.216684671183843	0.975111722966989	0.8187912259464735	0.9998842538493368
CEACAM6	10.6977693291798	10.8890812408447	0.346895279209541	-0.609376274073152	-0.898389800887364	13.2480280499474	0.8072475903578159	-1.83249958492027	-2.3564360666519	0.006906082982085	0.436611679189318	0.0935278280896449	0.0380493567783729	0.997531576180432	0.6899212911080436	0.9998842538493368
RBM22	4.868918253696831	5.72126415035458	-0.8677767184246491	-0.6733872323780021	0.282970116971621	10.7636864570869	-1.5675676331255002	-1.9147599337906	0.6909408668971101	1.60801759474826e-07	0.142960659503802	0.0796613845962775	0.502749856446982	0.9875873915081534	0.6668875801107312	0.9998842538493368
TMED2	7.29799462358999	7.534156809416139	0.112395881368192	-0.375964667005884	-0.146848668485255	18.0405221080367	0.2816150280910869	-1.36972935718153	-0.44574843323889	4.63219894227296e-10	0.7830361976309979	0.195857023253489	0.663714656365732	0.997531576180432	0.7735179613542399	0.9998842538493368
ERO1B	3.905249940633	3.1136892882701304	1.33031767509432	-0.6804206523263511	0.303215624651677	4.04917124174934	1.6657776981846597	-1.39702653448255	0.563954278495776	0.0016127266312929	0.121626769909448	0.187703829876435	0.583171722853345	0.9875873915081534	0.7709780446225841	0.9998842538493368
ZFAND6	6.469764963470629	6.40422877505661	0.128287121059526	0.198734468885378	-0.0310877920714557	21.181876716710697	0.506865570043087	1.11544488884295	-0.1547012747682659	1.37782835191237e-06	0.6222550799958709	0.286863548803368	0.879857818447129	0.997531576180432	0.8260624498841009	0.9998842538493368
TXLNG	3.71144263413617	4.10918834906538	-0.470144836941625	-0.683181859390462	0.7765007574120991	4.7531786517086205	-0.551730993543162	-1.283854446407	1.3821271459965	0.0016663348884568	0.591892062497511	0.2235726016599819	0.194340014138581	0.997531576180432	0.7890410593436592	0.9998842538493368
HUWE1	6.03869194389781	6.169318190534169	-0.387685978409921	-0.114303109391924	0.189548031533453	10.6686906218192	-0.7409229910712141	-0.314508979421275	0.4615522202566861	1.08320436314578e-05	0.4742453850646539	0.7585399299240309	0.6533882159443399	0.997531576180432	0.9583696632178496	0.9998842538493368
ZW10	3.9479961834588098	3.25883830658204	0.279139233521644	-0.0913386592687113	0.7826578437833449	3.7911133825695895	0.30773558510814	-0.165973988668433	1.2312007838722	0.00257104221331	0.7635592984734	0.8709409863621691	0.241832796761518	0.997531576180432	0.9802491769930868	0.9998842538493368
ALG9	3.7577564440651	3.4816675954071004	-0.0429198720803985	-0.0547825441332957	-0.272548953279965	3.8146422794959514	-0.0540143836299149	-0.1075720582342219	-0.497305304051462	0.0175807696501398	0.957882507756965	0.9161679763301328	0.6287188130827	0.9985779272936264	0.9875738458171834	0.9998842538493368
ACOX3	4.00928126973965	2.82293354724976	0.668377144467422	0.6906558003388521	0.5872477620899971	7.01173403667634	1.60850153251603	2.72188038241903	1.95541117206081	1.41098589677272e-05	0.133701660827113	0.0185431482875678	0.0742242488322533	0.9875873915081534	0.5635168403257386	0.9998842538493368
MTMR2	4.45931658888888	3.05197882362541	0.858295634403361	1.43636573340384	0.104607623991679	8.47723720195783	2.37039868878293	6.31483088259679	0.3812471613009949	2.06746468619808e-06	0.0353757567775764	3.8612900585721295e-05	0.7096841154536009	0.975111722966989	0.1152498550232316	0.9998842538493368
PPP1R15A	7.978513857427861	8.309892222507981	-0.0670214579935274	-0.0009597677934244	0.605165266237901	6.5549034097083405	-0.0882832264273519	-0.0016910374177196	0.940645723319072	0.0156318064986486	0.931236496843723	0.998680254395976	0.367084494165395	0.9978740890443836	0.9999005092787748	0.9998842538493368
TRIP6	5.924860679579691	6.17632714217794	-0.369547517705947	-0.0934193839672822	0.455498743065387	9.95853870484506	-0.640902396497209	-0.23677456639347	1.01834546825025	8.220311078631239e-06	0.534686749843597	0.8168269608941721	0.330373389060961	0.997531576180432	0.9689321494765364	0.9998842538493368
ACHE	4.01964103527167	5.7335399460997305	-0.952492971267148	-0.631831086826449	0.019519242624297	4.16204237412076	-1.1695277201626002	-1.0903853010254	0.0315636862863804	0.052746663340787	0.266900151732192	0.298483257221942	0.975385389602998	0.997531576180432	0.8305810792265492	0.9998842538493368
FTL	11.392905720176	11.2588426644799	0.4056927122676571	0.25318781591179	-0.502775595746042	13.4350348425634	0.528231874920043	0.454934548766987	-0.736030010399048	1.36065423778796e-08	0.606969245659269	0.657277071090143	0.4758545118894379	0.997531576180432	0.9378265857895736	0.9998842538493368
SRRT	5.1012594468385	5.0648716749801	-0.268421295798155	-0.387753537380232	0.56540693562059	10.9373930430645	-0.5631273553373559	-1.28603992386063	1.59948891521041	1.3490576506222e-07	0.583717017516613	0.222690039222457	0.135694187646594	0.997531576180432	0.7890410593436592	0.9998842538493368
BAX	6.11415211239962	7.378078553673821	-1.01858833991395	-0.8699368441687501	-0.45330397641271	12.5747066558771	-1.9899939835009304	-2.37496462929636	-1.11628339231947	1.03422259901642e-05	0.0719982016177582	0.0352447482543205	0.288050371154817	0.9781517147736788	0.6045790939774892	0.9998842538493368
NLK	3.0629942383031405	3.84254143938498	-0.276876952775621	-0.519097667560948	-0.318837246277612	5.84334802571772	-0.496147047269556	-1.39348596844656	-0.811980848623947	0.0033932057410106	0.6294798887974351	0.1897794690594439	0.433970412317695	0.997531576180432	0.7724532631869284	0.9998842538493368
PIGS	5.339946687395599	5.908207373218611	-0.629571009112251	-0.262547763483799	0.0027405711776189	13.4064255136454	-1.4039246110749	-0.905246130652612	0.0080339060488953	1.39383898840637e-08	0.185688783137305	0.383150524804884	0.99372195630851	0.9922778645049084	0.861963178606346	0.9998842538493368
ATXN7L3	4.0686277450153	5.92618843481709	-2.10395361834349	-0.632640242995087	-0.33195471816906	9.95746334250744	-3.31127594274481	-1.55089824177342	-0.698131766949046	3.75005837465059e-07	0.006209694747918	0.146887471151061	0.498400446598927	0.9060701820555068	0.7354151435191829	0.9998842538493368
PGS1	5.25021465067959	4.5924906954681	0.615988996688755	0.161133517742005	0.284947616940847	12.621928386303	1.66873869310992	0.701858324082105	1.05378598360069	2.74862534407347e-08	0.121029483529812	0.4961553546103789	0.31273724655264	0.9875873915081534	0.8965102037920663	0.9998842538493368
PSMC5	6.695373792641929	6.92281036432741	0.11190081345996	-0.358599842068024	-0.033846300222094	15.2789364666293	0.274419723065088	-1.25369651326642	-0.1037334459415989	2.69695074103933e-07	0.7888461758242059	0.233842952994686	0.919246561296952	0.997531576180432	0.7972303826150126	0.9998842538493368
UIMC1	4.49455143590571	3.6931236050066	0.265316380396646	0.3042886904509659	0.813552241165294	5.669003748440731	0.3946044065595879	0.7428561498737231	1.6773907011439195	0.0001041022700755	0.7000583335734449	0.471861536385447	0.1192990230344409	0.997531576180432	0.8907949383782954	0.9998842538493368
OGFOD1	4.29374860758532	3.3137115869053	0.235799464590011	0.0183664596671867	1.07185276145927	3.66822277419555	0.266206725398155	0.0331298721695866	1.74006908756423	0.0068533037728296	0.794901522058707	0.97411574381677	0.109708955558607	0.997531576180432	0.9979898247570108	0.9998842538493368
SH3BP2	3.90924819453317	4.33340803215357	-0.8267314451685821	0.462263518149909	0.559520149286272	4.00548044183291	-0.8913261286083121	0.747203157496482	0.838521978571731	0.0134153659564023	0.391673117243721	0.469680926985095	0.419569907734476	0.997531576180432	0.8907949383782954	0.9998842538493368
NOP14	4.0317549895929	4.34954949369704	-0.0841303602424255	-0.264843703764929	-0.187868610213051	16.1284391911372	-0.297135520175682	-1.5090069319495498	-0.9226102228596972	1.6910092026917101e-09	0.771443792067098	0.15716830365564	0.3743885640703729	0.997531576180432	0.7417242116551526	0.9998842538493368
ADD1	7.05894208881669	7.14601646494681	-0.182884677036809	0.0617292241614866	0.3827789860227971	17.1774712054595	-0.703748940075285	0.321629424671067	1.7829330165356898	0.0014212885420522	0.496210055017186	0.753591752313299	0.1021810390953469	0.997531576180432	0.9564294600689356	0.9998842538493368
L2HGDH	3.1438291722213	3.6420446538577793	-1.17287447368992	0.448996832515536	-0.21377214582641	4.63732395646323	-1.40240617491329	0.849904919257125	-0.341936331459323	0.0005728199887349	0.186130789381013	0.4120142582537079	0.7383126041206579	0.9922778645049084	0.8708948050473035	0.9998842538493368
TXNDC16	4.00814348252855	3.15608578435493	0.535079179239524	1.13168239297943	-0.6136499870611949	3.87641945787084	0.643947121314179	2.12638856438564	-0.960364231540363	0.0022021163501357	0.5317249872944191	0.0549069399659153	0.355823793535672	0.997531576180432	0.6622336801041607	0.9998842538493368
C14orf166	7.0699997823121	7.0209981310979295	0.107544353951086	-0.2548693290737819	0.270456503054802	14.569608158641	0.231820603941796	-0.80868420992173	0.712447234016527	5.419187989172531e-09	0.82058343138146	0.4344373193460999	0.489809335429126	0.997531576180432	0.8782682530777375	0.9998842538493368
GMCL1	4.05928322127864	5.05739377292462	-1.17412226549955	0.288645088190388	-0.6517985919791921	7.126205975171441	-1.58006573406247	0.611795938601018	-1.1535315324976498	1.20319020812128e-05	0.140076377508084	0.552087999895435	0.271150866229374	0.9875873915081534	0.9112869056178832	0.9998842538493368
SF3B2	7.05501163218987	7.15813895318415	-0.0546779036820309	-0.436449732910981	0.273754849423398	13.9996797997554	-0.110840358167349	-1.29638394587783	0.678324201877918	8.534027744171881e-09	0.9135752064344392	0.2192198848151	0.510435521449751	0.9978740890443836	0.7865391312012435	0.9998842538493368
KLHL42	4.53311691729245	4.45283788837501	0.3811052109402609	-0.8535485995725111	0.157642389665007	4.46601188582987	0.4096695699056671	-1.44206072610386	0.2501235043861139	0.0036329284918523	0.689827023409978	0.175351862432516	0.8070925517473921	0.997531576180432	0.7576907796518763	0.9998842538493368
GNAS	8.279281274266861	8.89193490133626	-0.606547421668982	0.0235286427884679	-0.384983497033776	23.3946901521546	-1.71305922380096	0.0938945253297034	-1.25829907231337	2.2207955033607998e-11	0.112394021098844	0.926742482997025	0.232215548824203	0.9855944749001998	0.9903142328690908	0.9998842538493368
DNM1L	5.2606998398535705	6.25328454192871	-2.0329241130984097	-0.193761998762043	0.7261130741168101	12.4670778076861	-3.91787784908138	-0.5719738462277061	1.78934366918224	3.1565481150006904e-08	0.0020429413496058	0.577897365747272	0.0988082566345639	0.8840533386806891	0.9167614423214584	0.9998842538493368
PHACTR3	4.64607563363353	5.3609846091548405	-0.331175293392936	0.0155259008199471	0.120380285697121	3.3034407200023503	-0.289120686165156	0.0192101209241931	0.13812481013494	0.0483784698490079	0.777862629198298	0.9850075008050452	0.8926375551536191	0.997531576180432	0.9995753975445332	0.9998842538493368
ERGIC2	5.52452678410434	6.3941672895806505	-0.2431694643364669	-0.983064936875835	-0.0792581983981749	9.33406698797596	-0.3507248631664619	-2.17850860627501	-0.152995221419598	7.501346231787021e-07	0.7318747430314959	0.0500272430966238	0.8809445732968371	0.997531576180432	0.6592442111816683	0.9998842538493368
TFAP2C	3.10369889603118	3.30002997970715	-0.596910971980759	-0.141031057531678	0.1941221391441869	2.21833684467595	-0.392267754839776	-0.142076298249543	0.177586484909908	0.0496325808795717	0.7022034826394561	0.8893885718669009	0.862234115278952	0.997531576180432	0.981096753166306	0.9998842538493368
PIR	3.08392452657206	3.9509978174312206	-0.949416492565986	0.596316221190876	-0.965325041066061	3.69728029246209	-0.8478128121688421	0.82525413418314	-1.1097822269624198	0.0030508976058707	0.413133370992441	0.4253293210183889	0.288837368835138	0.997531576180432	0.8747643003683971	0.9998842538493368
AAMDC	6.47503522646655	6.67993772425904	0.1555891388668319	0.192522724394909	-0.592993112334136	10.3238154585537	0.246594358045534	0.461070560833164	-1.1823757798301	2.53535124912029e-07	0.809390060314701	0.652992882123906	0.259955552979812	0.997531576180432	0.9370290889035232	0.9998842538493368
RFX2	4.527895690672731	6.17628902391611	-1.15975994300821	0.0971898458522166	-0.107945492097939	4.04800723390196	-1.68601957192967	0.1916877487972889	-0.193048429607709	0.0884677528146765	0.119913917284698	0.851442357851836	0.850439211997457	0.9873463851462136	0.9767546497105252	0.9998842538493368
METTL2A	4.08984636603937	4.233886990122279	-0.305353406665924	-0.8550870357315459	0.99477971910105	5.65301171376538	-0.377450702202235	-1.75661203653902	1.79668937362182	0.0001067693822925	0.7124296679475359	0.104446218321571	0.0975811980137435	0.997531576180432	0.6997245828590158	0.9998842538493368
SULT2B1	6.93889247027145	5.87637668395339	1.3688285320516398	-0.3621556045618571	0.410764472968011	13.3075153536403	3.8119132793207	-1.44739091653244	1.4454503652441002	2.4493754599951e-05	0.002878767434805	0.174063255479967	0.1762084085250739	0.8840533386806891	0.7576907796518763	0.9998842538493368
ALG6	3.60345157152722	3.14936838662207	0.06509084342992	-0.0443421691069762	0.43045961546091	4.03885207892392	0.077975569906189	-0.0878445934790287	0.736929238928422	0.001642873053412	0.9391326054715152	0.931449119101444	0.475327311032798	0.9985779272936264	0.991580118854404	0.9998842538493368
CNOT3	4.6008854766029295	5.43501617144328	-0.717790821419265	-0.280242807192697	-0.299078192050469	12.2904870847216	-1.55618892331138	-0.956508314560466	-0.8671863013673249	3.7028984008678106e-08	0.145631174870093	0.357689348225001	0.402847838615856	0.9889521923227051	0.8559105348204741	0.9998842538493368
PTPN4	4.22415747947386	3.9014628967131095	-0.0242212867092627	-0.4188594727635379	0.8199831972703899	5.48358723372726	-0.0331633860809085	-0.9155247757518772	1.5974248310858703	0.0002297200881146	0.974125562170722	0.378335783804086	0.138453479905306	0.9985779272936264	0.8608170157168696	0.9998842538493368
DDX18	6.7332232152256	6.903447032394	-0.332452410604981	-0.138797714271933	0.294647117745804	13.5047872368331	-0.6973144237473988	-0.417394943662258	0.7638437363205591	2.19504138894171e-07	0.500078564087694	0.6838438114106639	0.461014608560381	0.997531576180432	0.9421206421050184	0.9998842538493368
KHSRP	5.141607918402031	7.17089755346082	-1.54291888778542	-1.08390403712482	-0.860786635815179	7.800248360233789	-1.6533148399605	-1.73425026735875	-1.1867371613748898	4.86614852231985e-06	0.124169330686398	0.108461967129909	0.258294607989983	0.9875873915081534	0.7031928623737118	0.9998842538493368
GNA11	5.741237340888151	7.212505513356769	-0.867954044096917	-1.15799279999639	-0.4686189500205979	11.6408227951508	-1.4004983756020302	-2.7793251164102406	-0.97556754681591	6.77964474195577e-08	0.1866873797617589	0.016671239448266	0.3485357606257709	0.9922778645049084	0.5635168403257386	0.9998842538493368
ASAP3	4.313780086396069	4.98086980290513	-0.75227421015765	-0.7743541227927171	-0.322935054194836	4.721427174637481	-0.884003209040333	-1.39140358398534	-0.5411699058176529	0.0141536785961551	0.395467569774231	0.190404291815762	0.599140371633852	0.997531576180432	0.7724532631869284	0.9998842538493368
EDEM2	5.02883789783545	5.12566430210068	-0.27281211968147	0.1034005660752669	0.154188843267902	12.2800836365887	-0.6371494884312441	0.381390381082506	0.478176580442777	3.73811794680551e-08	0.5359942482865511	0.709580623645415	0.641117801454177	0.997531576180432	0.9480226687250376	0.9998842538493368
PDRG1	5.02452418781034	5.12562728427145	0.176090378165641	-1.03145115942397	0.430601992593527	8.1637028880942	0.271161776185848	-2.5362907855916603	0.926111853895106	3.05386394734637e-06	0.7908748023181831	0.0261157431641179	0.372638697852346	0.997531576180432	0.5859114816034143	0.9998842538493368
EPB41L1	4.23837922085027	4.32292355860869	-0.2038074582613299	0.1422549005253399	-0.641760843643805	5.15756324412291	-0.343650898331621	0.370841740032709	-1.54078395717445	0.0238231615199891	0.7375655365637299	0.7175948814763651	0.151562977209528	0.997531576180432	0.9496626003389406	0.9998842538493368
DOCK9	4.5727072646557	5.03906776901318	-0.84026004098807	0.264920941591075	-0.0635065878069155	8.34442904169959	-1.33788717766608	0.66507659618351	-0.1325987439232719	2.43574235867145e-06	0.205735399633996	0.5185797129501509	0.8967082355656841	0.9947405388922153	0.9044645098685424	0.9998842538493368
ANKRD10	5.876765464905911	5.313602580659991	0.401024818073405	0.708696887171883	0.120488775091062	8.41356143298008	0.636808884379424	1.76258124669522	0.248776800036579	2.23598749082132e-06	0.536208676833559	0.103397007459921	0.807740188050202	0.997531576180432	0.6997245828590158	0.9998842538493368
TGDS	3.86663019521411	3.61338555988	0.802539183872685	-0.31082501991642	-0.2726615283381789	7.42782519609263	1.59152062588022	-0.982128123772972	-0.76182155961724	7.96975749601651e-06	0.137477325676126	0.345424081169175	0.4608776295120479	0.9875873915081534	0.8494600115307394	0.9998842538493368
C3orf18	2.68124055808152	3.1044243946633303	-0.191516542658083	0.0294604921086697	-0.8026664605889091	3.6654348744046	-0.216381315462926	0.0518096938908547	-1.21332708983628	0.0032338707314752	0.8323252679530141	0.959532791740856	0.248347565176143	0.997531576180432	0.9962485434032594	0.9998842538493368
COQ9	4.99289732203769	4.76983706866412	-0.631589472676157	0.0503510898830485	1.19792658755687	6.79321174478899	-0.8716448297174009	0.1113404661860539	2.21042993188088	1.92143604834544e-05	0.400505478219104	0.913186998148642	0.0472439288784512	0.997531576180432	0.9871599922973096	0.9998842538493368
KIF9	5.122834912163441	4.80131056062476	0.425993999131905	0.0273787605040784	0.0793641847340489	9.965709308174269	0.868601563586766	0.0897253450514367	0.221019051110696	3.71669267807114e-07	0.402103305157292	0.929985661129854	0.8287936070769321	0.997531576180432	0.9910753099130146	0.9998842538493368
ARHGAP28	2.59552858408625	3.0103831466693403	-1.1032487156163702	1.20824273766456	-0.7782154030523969	3.68199041883524	-1.3080449096788798	2.16342112139957	-1.15160358776831	0.0031373867515025	0.215360600212598	0.0513960409596039	0.271912271192503	0.9947405388922153	0.6604089727988881	0.9998842538493368
CRLS1	6.16960688479357	6.7505524831980095	-0.418184234129917	0.4949357241514659	-0.355713380411431	7.32604854541896	-0.581721321416327	0.959716034229146	-0.616335218521938	0.001493286808878	0.5724826822495179	0.356748801449172	0.550210981683764	0.997531576180432	0.8559105348204741	0.9998842538493368
PPP1R13B	5.443843011797349	5.98122987281927	-0.4632582199826099	0.191536437862231	-0.374799030542209	8.32605454014041	-0.638975004955717	0.4092432041596811	-0.6718823519625821	2.4919902051797e-06	0.534845818855093	0.6895712078719499	0.5143863072488379	0.997531576180432	0.9434182788130684	0.9998842538493368
ATRN	5.02593881503329	5.36889806343653	-0.420244442820903	-1.04400724382111	0.3488036925185589	5.39084640007136	-0.540401871746685	-2.00668753550626	0.641575141871926	0.0122446211328816	0.5995864567171371	0.0688335882418609	0.5342559302700061	0.997531576180432	0.6622336801041607	0.9998842538493368
FKBP1A	7.978944049805619	7.49053979317798	0.664158258042295	-0.250240927115064	0.327084556892078	24.745358853945497	2.32987797644336	-1.26611423206457	1.36028319249087	1.14686115054455e-11	0.0380788485555277	0.229499513278261	0.198745817042352	0.9764542799129504	0.793134700666147	0.9998842538493368
NSFL1C	6.057909745394269	6.095818411382719	0.3705034739971219	-0.3649764710090539	0.17389689235287	10.815647594311	0.856130195552987	-1.20907216718049	0.52140527606906	0.0004513427660927	0.4101878294923689	0.250879325697236	0.612419274206279	0.997531576180432	0.8082189534464651	0.9998842538493368
C20orf194	4.99236354652902	4.577878736224151	0.637271977054083	0.427727835611593	-0.452084622914036	6.318241549930541	0.869805661431386	0.930389625798187	-0.827520989924488	3.84170578934125e-05	0.401470593911769	0.370508744811711	0.4240931451363989	0.997531576180432	0.8588881212944947	0.9998842538493368
ZNF343	3.07748118326181	2.9108378821044805	-0.3912568015738529	0.6456909654575009	-8.36288903976312e-05	3.46519765218852	-0.441309630158546	1.1637042493347198	-0.000129163122539	0.0046721513888218	0.6668354636340351	0.267160627470399	0.999899065141023	0.997531576180432	0.8127012644864513	0.999899065141023
EBF4	2.53374706151362	2.88542040846598	-0.311647077988134	0.453312238189666	-0.943184621950457	3.4901842886772205	-0.3634473493759339	0.815053976996955	-1.43566726526366	0.0044618310532965	0.7225928981267379	0.430921077598979	0.176647644496807	0.997531576180432	0.8779465435928687	0.9998842538493368
MAVS	5.41644863486811	6.36640191582566	-1.08325187706536	-0.424573689884455	0.0400447877497377	14.5013735155014	-2.43652828724436	-1.43929057609054	0.11666559182659	1.7553209804718102e-08	0.0327577255101987	0.1790539120256239	0.909215722326147	0.975111722966989	0.7621582322100314	0.9998842538493368
RP5-1187M17.10	4.2757416737189295	4.7992085802403	-0.252106073797636	-0.388656087035795	-0.0705716417155735	6.93894928152627	-0.3478002029394009	-0.8676137419551792	-0.135445813299155	1.56275964933293e-05	0.7340148075078191	0.402622874738934	0.8945049120220161	0.997531576180432	0.866949867628856	0.9998842538493368
XRN2	5.651194593686791	5.101047470177289	0.7176294774447779	-0.0456236629953765	0.390039377549655	6.57107463155737	0.916204059923968	-0.0933745843557994	0.6710838882031429	2.64681808386196e-05	0.3776047340584489	0.927146867926721	0.5148772529575539	0.997531576180432	0.9903142328690908	0.9998842538493368
KIZ	3.2843832117649	2.60614306683299	-0.121664509207199	0.338294784254738	0.4201309382076079	3.0926692273652594	-0.169199446660064	0.7282126840097779	0.8449716533785451	0.0383572328528817	0.868678835104346	0.4808502592533499	0.416086876258355	0.997531576180432	0.8907949383782954	0.9998842538493368
DYNLL1	8.72407265937747	8.56634450118841	0.5266456868168321	-0.731864278471828	0.3439296317435119	15.416213038209	1.01681391230023	-2.00254434639506	0.7716982486525391	2.84087153668941e-09	0.329305250459898	0.0683491845164084	0.455221874623045	0.997531576180432	0.6622336801041607	0.9998842538493368
SNX5	6.01598142939276	5.895906255842	0.159225362590814	0.284421544088151	-0.0224396015911333	10.8682712437748	0.295003374326185	0.8173344783180941	-0.0539956362519149	1.4462888881856402e-07	0.7730329743583871	0.429666735932667	0.95782716905513	0.997531576180432	0.8771872709131517	0.9998842538493368
RPL6	9.57047417555174	10.0132888103751	-0.118718958412407	-0.130179790079829	-0.514091766964419	17.558620407531	-0.225877166717464	-0.344941553309822	-1.11215149814934	6.34026166223831e-10	0.825098313276256	0.7361088276250329	0.287857539481416	0.997531576180432	0.9509337388280378	0.9998842538493368
MAPKAPK5	5.15570454304153	4.54101347346751	0.542938186178336	0.1591289991651009	0.358717615202849	7.52563772883298	0.8843876360556109	0.418428266932517	0.804494725248908	6.989963145025439e-06	0.3938618854478929	0.6830251389249499	0.4367601736373639	0.997531576180432	0.9421206421050184	0.9998842538493368
ESF1	5.85145044254617	6.120520627980031	-0.0854266362470462	0.3649981603103329	-0.2141658511351969	9.33264614845395	-0.167512745922435	1.01651536947364	-0.532575711095326	0.0007030680047883	0.8700065252082041	0.330111971314765	0.604917938923136	0.997531576180432	0.8412523098267304	0.9998842538493368
RBBP9	4.06276332750294	4.384300779858711	-0.385662103687017	0.3815304700880889	-0.2406686270574489	5.78840434549768	-0.485331906900093	0.7707269441285971	-0.4087448182229529	8.62829996833882e-05	0.6361808846264029	0.4557761171407529	0.6899271584147849	0.997531576180432	0.8873140414631913	0.9998842538493368
ANAPC5	6.004035200378651	6.22323159286567	-0.6446414201695191	0.275147157140878	0.095927882253695	14.6459253316076	-1.61262342571975	1.00178652694524	0.303265509070647	2.00393646396412e-07	0.135093580824289	0.336349839458945	0.7673404234812701	0.9875873915081534	0.8450714414009257	0.9998842538493368
SLC23A2	3.57989012142692	3.89150287033334	-0.869435674662642	-0.6076635638649991	0.8465132840530871	4.665027872431	-0.9636767939710872	-1.1109335732256698	1.35090870698725	0.000546141871724	0.354226662109789	0.288360904772558	0.201647342673254	0.997531576180432	0.826336483786853	0.9998842538493368
SLC8B1	3.7953886729563098	4.82046555221541	-0.479093761161146	-0.82250270717683	-0.0302183541085432	6.91919219522861	-0.84491002051798	-2.1422415736089	-0.0742729253280412	0.0023694235080633	0.416084565777922	0.0543972639350748	0.942125321782834	0.997531576180432	0.6622336801041607	0.9998842538493368
[truncated: 10,625 more rows]
