# Supplementary material for: An integrated cell atlas of the lung in health and disease
Source: Nat Med. 2023 Jun 8;29(6):1563–77. doi: 10.1038/s41591-023-02327-2 (PMC10287567; doi:10.1038/s41591-023-02327-2)
Supplement: Supplementary file 4 — Results of modeling the effects of demographic variables on cell type-specific gene expression. [file 41591_2023_2327_MOESM4_ESM.zip › SuppT_X_covariate_modeling_gene_results/EC_arterial.csv]

	AveExpr	Coef.(Intercept)	Coef.sexfemale	Coef.age	Coef.smoking_status_num	Coef.BMI	Coef.anatomical_region_ccf_score	t.(Intercept)	t.sexfemale	t.age	t.smoking_status_num	t.BMI	t.anatomical_region_ccf_score	P.value.(Intercept)	P.value.sexfemale	P.value.age	P.value.smoking_status_num	P.value.BMI	P.value.anatomical_region_ccf_score	adj_P.value.sexfemale	adj_P.value.age	adj_P.value.smoking_status_num	adj_P.value.BMI	adj_P.value.anatomical_region_ccf_score
TSPAN6	5.493784977378381	3.65959335738343	-0.2377839334279479	0.0983754471777355	-0.584822363381363	0.0102109799208157	1.90705079272622	2.11713724203599	-0.6055075956667951	0.1827773693496739	-1.76106518414158	0.0317253264023521	0.976964657459048	0.0439664852645519	0.549690538812464	0.856316552585108	0.0896395430717759	0.9749306721204258	0.3365673280444389	0.9361707409123886	0.9678995399046192	0.5204629431939407	0.9987947691523124	0.7540835716515367
DPM1	5.538871817575919	6.08753534406101	0.0281010842422697	0.249252541504438	-0.124639764939517	0.158793922036639	-0.4038821535619349	4.98338407579101	0.0977267662289102	0.555124038904388	-0.4451191328819729	0.588227548298999	-0.291762475027436	3.4152124861255606e-05	0.922841300404942	0.583219504115675	0.659750019632317	0.5612974162290899	0.7724817923522621	0.9891506974849774	0.8967480758064468	0.8996390427252237	0.9701715879857228	0.9486595869092508
SCYL3	3.65354951252631	6.30754770574807	0.0782515644098361	0.1913870559605689	0.462552415219447	0.0871847603049008	-3.53690762360175	5.19271669013196	0.2204487074256499	0.355699589563681	1.37941896137695	0.259282822985854	-2.44124641151908	7.58740152277402e-05	0.8270164193508861	0.724562027357064	0.1781888603467969	0.7973101967174978	0.0246132693158397	0.979731237847002	0.9357625777295336	0.6199817147446945	0.9950227347358652	0.4237546622793724
C1orf112	2.28394884666384	5.394185895690059	0.0433662328118855	-0.315564099814332	0.2314310814098719	-0.435252089369383	-3.32973563454531	3.39931778469702	0.0825557509454146	-0.408504012806935	0.4685703313973761	-0.821201528614403	-1.7938009739479	0.0019270518656433	0.934753164438056	0.6858050149770211	0.6427637774578671	0.418009834246087	0.0829309304922892	0.9894762705658352	0.924339313304935	0.8924380501553794	0.953059772946695	0.5351540826170847
FGR	5.32088555235026	5.23663633805604	-0.485460092898565	-0.5079200994992871	0.269993156439233	0.77526178609641	0.255347110822359	3.0718870093220603	-1.00497149527301	-0.708303225048648	0.602131850427098	1.74747045767249	0.126628983229235	0.0072547988585639	0.323139440156312	0.48422856644547	0.5516155273173	0.0909933286655056	0.900784240142685	0.870681269310063	0.860760837657157	0.8566790990605797	0.8695064804637941	0.9787860048918828
CFH	5.827366552213251	8.31760589129881	0.0618687625558721	1.2783318950518898	0.168759769713969	-1.10495320249731	-3.38251109554995	3.77297856682098	0.100957354339117	1.34987310024372	0.295149044551374	-1.8612928931911696	-1.29037881056711	0.0017508186658948	0.920266607764135	0.187485693454205	0.7701613310074301	0.0741816814081269	0.211604508334262	0.989110302194484	0.7068014020349455	0.9355917106289848	0.8487878107326688	0.6681854324579372
FUCA2	5.48880000223285	3.58451290582514	-0.8634391648260601	0.368375425074756	-0.8560164030261921	0.4505415904593259	2.24153352625042	2.61646402981022	-2.31221482492386	0.6679610457647329	-2.5267232054030897	1.3508060378583602	1.3861981256303	0.0201915603972936	0.0279234677719912	0.509273496560522	0.0171419561430976	0.1874392106589369	0.186546188803387	0.6520745602117972	0.8703612766868917	0.3714698368456363	0.9182543901103708	0.6433316928766918
GCLC	3.7036491324096	4.25123323683425	-0.262111762364835	-0.9421308163483392	0.11628673938978	0.0440867558284497	0.029632927484322	3.70262917299188	-0.738717779401471	-1.7864398336414098	0.349974174954639	0.130096268697076	0.0221479387524041	0.0008584890202058	0.465818941776731	0.0841389924562416	0.728803256607037	0.8973586800282991	0.98247660558909	0.9174953034367652	0.6070524001181729	0.923569978495456	0.9978375366810488	0.9950627792311788
NFYA	3.1133646246079	2.91307673528506	0.6322127543336931	-0.2368915254455769	-0.0275798509918289	0.20785353418297	0.1138285028133039	2.58591462232506	1.84786523537634	-0.438479202845531	-0.0814674156091614	0.599724529617845	0.0855016665480962	0.0148124393451034	0.0745030373861608	0.664180444292808	0.935611338320567	0.553192950021357	0.932430654453067	0.7184636832398602	0.9199471203702062	0.9836595076949652	0.9698557532884768	0.9850952035063684
STPG1	3.2787071600416	3.6423036680716	-0.159969033168726	0.341329210146196	0.0810975381355697	-0.3469092510020189	-0.521683818917118	2.95501465827881	-0.417096710379261	0.581396934139676	0.2214243796854639	-0.903518390370037	-0.359881928109295	0.0060337004498648	0.679577396635468	0.565316156780624	0.8262622958541679	0.3734490771117629	0.7214566349390541	0.960131111706752	0.8878912173193245	0.9523307982518624	0.9411072304215022	0.9309855517503346
NIPAL3	3.78683181698458	2.6186896752981803	0.59270083289083	0.4576310795289829	0.4728791991968089	0.549852408026964	0.192145335016318	1.88297378782792	1.87097421380296	0.94816186870545	1.58428352833343	1.9027726615241496	0.121100784490578	0.0718373962528109	0.0717830376057836	0.351230623866395	0.124906489032118	0.0680654885255259	0.9044555140982492	0.715362966850537	0.8079692612262526	0.5685655446178848	0.8359530045690832	0.9807034546347526
LAS1L	4.538674478295559	5.8855356485350505	0.4180974286315079	0.410751932543948	-0.0935815908548958	0.67708862687036	-2.30730944923839	5.35826923567021	1.15314015232066	0.701506933522844	-0.254216600525406	1.8640555633194	-1.70853929760505	8.47002009974608e-06	0.257958138952626	0.4883933531851329	0.8010626382563101	0.0721266547593082	0.097864775435883	0.8431129601162192	0.8625930003798692	0.9441759467204724	0.8484015561091331	0.5450017023099705
ENPP4	5.24508620643107	5.66770344946893	-0.7049671796133009	0.727960595408973	0.773912241632251	0.128940125763346	-1.30246147818922	4.25313758160196	-1.80825506324024	1.27894394487327	2.17976864988983	0.359358745407318	-0.8297273954525369	0.0006804740507534	0.080974638097612	0.21076666954175	0.0372621802630803	0.721874277594185	0.4200456799597959	0.7234444640562967	0.7251114148375721	0.4243911009761489	0.9839070903449668	0.8084696154850919
SEMA3F	5.48966677714207	1.0317940835117598	-0.0557713479865066	-1.13211307138191	0.250205670216285	-0.0450108090162585	5.79095389306799	0.656651800036962	-0.126211772212112	-1.81672664682316	0.638471438247906	-0.113467249916725	3.23470002468813	0.521711348319096	0.900577092358498	0.0796692201686042	0.528201293497719	0.9104165797577192	0.0073847586155001	0.9885962502562426	0.6016274860812594	0.8457466596522967	0.9978375366810488	0.3468997427420207
ANKIB1	4.557955914538071	4.89783663569993	0.0259077188440082	0.3478987867239739	0.2148062985724569	0.391995217027253	-0.9611083025258	4.89683913692137	0.0845661483547576	0.7348885704091459	0.7260510752568321	1.32132794452298	-0.8110912108186509	3.1170915336058503e-05	0.9331681366629558	0.46811353377323	0.473434291762614	0.196381441691001	0.423701756624081	0.9894762705658352	0.853862898195935	0.8216300128756538	0.9210581780373828	0.8096334526677943
CYP51A1	3.64145492704373	5.78891564459545	-0.742076686120207	1.02143559795837	0.694155657953893	-0.027935766905057	-3.94254811804025	2.3147673295527	-1.17735307351969	1.1860283117730002	1.34941535956321	-0.0540532557290748	-1.34893070580273	0.0307497687742814	0.2483903117037	0.245226849487727	0.187868824400718	0.957279382706486	0.190423542714516	0.8385521045888286	0.745003952028964	0.6292498689574064	0.9982352039945256	0.6464879275157819
KRIT1	5.497668640783941	3.92954538671888	-0.268034812450574	0.677833516777416	0.0134270721591931	-0.196110215034493	1.31408337977274	3.7133368383727	-0.991445386484066	1.70610006607032	0.0550374142063473	-0.806336465528067	1.06065498628023	0.0032026907194193	0.329400305356873	0.0985651297802699	0.956500848101774	0.427334618870385	0.309241934275432	0.8744419053153131	0.6231927407754677	0.9904765430232522	0.9548477515787154	0.739113514055211
RAD52	2.67993863579038	6.61063734542663	-0.522299327743511	0.0145966674813465	0.8093564891539459	0.0356624220720126	-4.99255981685422	3.53133277557711	-0.8911961338204971	0.0178241886525921	1.56324741982722	0.0664094303063921	-2.26574734766006	0.0024075124575199	0.380042554862853	0.985897366634227	0.1285247610355269	0.9475049221353248	0.0362917930614032	0.896584361317041	0.9964966601888456	0.5753534509676129	0.9978375366810488	0.4509069002303125
BAD	6.167592563247871	4.49583102975057	0.157978590893564	0.118307986546509	-0.376330185187456	-0.33405994643818	2.09441229189799	4.861012607967269	0.568275340155493	0.2782463906773499	-1.39285291384981	-1.21347414293521	1.9306864111281	3.44858298779276e-05	0.5740774125253331	0.782732060760782	0.173901252655742	0.2344164317855889	0.0630211892693599	0.9413276893954452	0.9519903718398126	0.6165453139813447	0.921323243276306	0.5086821562140709
LAP3	8.31670911925552	8.46622651082096	-0.376930304752218	0.591198885280362	0.0784541992036881	0.0386314601605335	-0.451697629727974	9.12774269611033	-1.40873956377683	1.4727370678949498	0.3138747382945089	0.155927829466298	-0.4062821828590229	4.45857086669584e-06	0.169296127535598	0.151253896642482	0.755943789116137	0.877287088618438	0.691878664197187	0.7830030121300011	0.6744020691334344	0.930858665688779	0.9973488669798142	0.9218767838010726
CD99	9.877616752336891	6.623403827382389	-0.7173555851198851	-0.465401289502161	-0.1658324123221869	0.145032886287478	4.17832262512262	7.22850452210361	-2.53455868497602	-1.13117794167058	-0.627567853121824	0.5465285837789671	3.8535650420588	0.0002570188419143	0.0187627610510774	0.268351760184376	0.535040631884496	0.588799689692302	0.0091792190142728	0.6124999965199476	0.750469940575637	0.8484790503591351	0.9730962642419728	0.361223733310883
HS3ST1	3.47732655709821	6.21560493658215	0.0474457622568378	-0.4182217161733521	-1.19039815884648	-0.134442477317441	-2.35517573702076	3.15657203016976	0.0847182548952139	-0.4724514503122379	-2.14810852734961	-0.248421328071987	-1.0025922753802	0.0067263529277862	0.933052534399742	0.6400253169767989	0.0402181783444	0.80564675669881	0.330194189309158	0.9894762705658352	0.9119645565347156	0.430361981975021	0.9950227347358652	0.7517945942132134
MAD1L1	3.8103891654710096	3.70255900014125	0.419067133397064	0.4600972708831839	0.6833149431722372	0.0826586590980755	-0.710892792906808	2.89235921202298	1.07937319878879	0.76287516839223	1.81525214757176	0.214866443492346	-0.46952722385624	0.0070522955356046	0.2890233186050029	0.451495216029451	0.0794943994559286	0.831325419922737	0.642087696751531	0.8522399511643133	0.8475307717949634	0.5070879698070768	0.995847463748473	0.9011869733826644
LASP1	6.0432610850401	5.14059941736047	-0.0343481159307687	0.0849556035937755	-0.1818668116926119	-0.424106865814465	1.33461432224623	7.26049127785887	-0.160409457317771	0.260595588163392	-0.8809047665128009	-2.00293962679479	1.6066495270811698	4.3977985924759904e-08	0.87363380403938	0.796184863405603	0.3853724454863571	0.0542916906266063	0.118607228015643	0.9857507283220052	0.9552477149843094	0.7756370004628301	0.8089860703475502	0.5736515792667942
SNX11	3.92634796274946	3.3871683065590696	0.537510866441548	-0.538167016599458	0.2988736838309619	0.370537254397544	0.5653804783334	3.44061597103751	1.8859733836522297	-1.22458984372347	1.07500638015129	1.35219058751454	0.4859551382627679	0.00365353708879	0.0694457646626735	0.230320812949715	0.290991531491624	0.186626736305588	0.633890141425295	0.7152261645259863	0.7370418413584938	0.7094551162758086	0.9182543901103708	0.8999193063654263
TMEM176A	2.587475696584089	4.70149469853537	-0.719963509564894	-0.5522599851773461	-0.26964552391691	0.3245315532410139	-2.13128883290322	1.81315014086201	-1.00545911738337	-0.5588569926441529	-0.4548906396531189	0.545805006955861	-0.7021085178239369	0.0856204066335672	0.322717240154985	0.5804600058491329	0.6526049731429621	0.589564927355984	0.4903090360611	0.8705032242715132	0.8958496998218235	0.8957856173525208	0.9730962642419728	0.8395327555903017
M6PR	5.902233830291589	4.14870547062835	-0.479053390801544	1.30466269832956	-0.4715354280868449	0.1289079887717509	1.3276585690321498	3.20358599222006	-1.30044482408642	2.3241499799995697	-1.37877571750507	0.378479398561439	0.861760936232049	0.0190201304224819	0.205013866286043	0.0270856969110281	0.1784754482062889	0.708124236386235	0.421549291559591	0.8152395917902404	0.4972560527831146	0.6202319471229715	0.9833109464637324	0.8089457436711133
CYP26B1	4.63845893371931	2.5702536844990496	1.35603773291232	0.0975062540645505	0.325974278132264	-1.3466990744205	1.53448747991067	0.989454744559479	2.19041701426638	0.112033271208528	0.609003314469293	-2.48982606513736	0.516683554211361	0.33252110787538	0.036781827120475	0.9115910150814972	0.5475696833599191	0.0193255671174136	0.6097731615607359	0.6532249116257023	0.9843153446705588	0.8547122183939886	0.7513723638105483	0.8919985135362435
ICA1	5.835367944426169	4.26958596979223	0.8509368497203671	-0.2942332339237999	0.294484445526075	0.36654031421928	1.23523876456324	3.77545347208698	3.3288127193625896	-0.7735620719566908	1.2547061984953602	1.59327673435453	0.9488731462120028	0.0009813485540447	0.0024129177900098	0.4456588432019139	0.220353580664921	0.12296462655216	0.351203290619969	0.4668052642458629	0.8472043850636174	0.6602668857282008	0.8941102540447863	0.7632216530238946
ALS2	3.9178188734503103	4.76853776584918	-0.0249957540531718	-0.132715448177039	0.320149884263148	0.360847140126068	-1.21172276563572	5.06295409966499	-0.0853385382336775	-0.294720247472299	1.13797515517776	1.27000107000814	-1.08402482421276	1.9502366191263897e-05	0.932559246440241	0.770237484972253	0.264137768526672	0.213846778791783	0.2869892305948839	0.9894762705658352	0.9491914113827888	0.6936163742765084	0.9210581780373828	0.7250323061074252
CASP10	4.96860063501067	6.96787640626683	0.0211726387670255	0.0830068597980009	0.22778980816436	-0.38749640454755	-2.21270813047862	6.090763399479441	0.0617000079079859	0.1593937698456889	0.695765360406103	-1.18299731503987	-1.6102770504109698	5.16720490247029e-05	0.9512156744378272	0.8744270151305049	0.492057777636061	0.246945033927996	0.129630591863958	0.9919881061205216	0.9732623741429036	0.8301025505964683	0.9225564343825512	0.5841827575537005
CFLAR	8.1258175285104	5.97689995182071	0.227029234231765	-0.0837531468948362	0.0041058851589246	0.561302939504087	2.00909347333354	5.66602542684162	0.996222089032184	-0.251584461987189	0.0200041419538716	2.83698506760265	1.71917031449795	5.6343035870903e-06	0.327877831747203	0.8032583207377819	0.984190214584935	0.0086722537886715	0.0958956516500657	0.8730931996074301	0.9566191816743398	0.996307995388495	0.7260405996443311	0.543364234801624
TFPI	9.39130738019081	5.49146350379895	0.0757602967827645	0.260139344475323	-0.268714697629988	-0.180050276638622	3.4978227341720003	2.7383607004519	0.20106661050267	0.510230587399129	-0.8558553139503191	-0.588747997035875	1.67893350029474	0.0114221581037555	0.842204356846967	0.614207677125366	0.4000112224250179	0.5612201531431421	0.10405018093268	0.982480266850568	0.9039648556644452	0.7849828160565809	0.9701715879857228	0.5529136136344412
NDUFAF7	4.53634466246018	5.946182328715071	-0.465346016444198	-0.0487993935768303	0.251325166643116	-0.229480255102404	-1.30318739037095	6.11438702330309	-1.49779545686311	-0.103958601451028	0.851151678239872	-0.7512012589239971	-1.13042905161433	1.01315468628432e-06	0.144635436226296	0.9178940960819508	0.401428155930964	0.4583841659092879	0.267252419478227	0.7726111457857472	0.9856832150516124	0.7858809741771972	0.9607908207414366	0.7133345863426273
RBM5	5.954533807460179	5.24570286113064	-0.0997580177186681	0.4023103657388329	0.8433377473617929	0.110256420869145	-0.0198033921018719	3.94218199817303	-0.355650299791216	0.980359216650304	3.32751145649991	0.442668658423294	-0.0132603167010687	0.0005594559309324	0.724896410802926	0.335819838597393	0.0026457392007117	0.6617630025135589	0.98950821354117	0.9670183639977064	0.7997966568379191	0.3001561716428192	0.9792410001108816	0.9975121716768254
SLC7A2	3.72254043920634	3.00456879272852	-0.0843642881730305	-0.0022181836674208	0.594205077980092	0.8042479400741479	0.43908651021977	1.40644847514034	-0.1483987565702819	-0.0025883732363834	1.1023276932518	1.52225561677858	0.175007471955484	0.174696216198488	0.883021105093458	0.9979520410587248	0.279250133249964	0.138931104524949	0.862689880398472	0.9867246497079796	0.9991783276660716	0.7017175117773898	0.8958384234882234	0.9701658538320412
ARF5	7.19424309980629	5.69539948330315	-0.0042047437650205	0.131082984137784	-0.427921760275726	-0.160516904997371	1.6128173451106202	5.504427945980929	-0.0171797830092046	0.3783838182663309	-2.0187523975029	-0.7778851908416429	1.3723726347989198	9.688672855961307e-06	0.9864141465149492	0.7080314054685258	0.0536234940737788	0.443554884779957	0.1803120553472519	0.9979268023098838	0.9323951985385543	0.4586328513434041	0.9598163023508314	0.6352764313791046
SARM1	2.72681583039804	6.25689694733657	-0.1021353455537519	0.613986745052561	0.377175761892384	0.450569832630331	-4.97459337181049	4.75860040484611	-0.234153891310381	0.92810674210363	0.907125983903636	1.02361676941293	-3.162340161482529	4.60264123452141e-05	0.8164561653746791	0.360759778379626	0.371569334622418	0.314200009235885	0.0035679510044485	0.979731237847002	0.8119281845216352	0.766604746698883	0.9330141670295554	0.2946452511916912
POLDIP2	5.36854722335331	3.05308719306473	0.7147250849166809	0.1974246609056519	-0.139476016409417	0.0483407194246299	2.5490537811471	2.36337555059093	2.10378197721082	0.3725359058018829	-0.421696200908208	0.148368741342003	1.66917521194523	0.031100445724982	0.0438870822362583	0.7121294993613849	0.6763853564103169	0.8831221960634309	0.1122266324320819	0.6713240539318509	0.9336673183002412	0.9050523517186266	0.9978375366810488	0.56506411325355
PLXND1	6.50087880991622	6.85175226024348	0.126952990491403	0.130387438199313	0.199664894648726	0.230574753453314	-0.879030369534348	7.04875543656561	0.4899482070754209	0.342211935774252	0.847195702487402	0.996630243892728	-0.7693715204291179	5.57438489785956e-07	0.627772822591802	0.734645761065024	0.4040514200960309	0.327666142275788	0.449030944529364	0.9547834043948488	0.9380309307981044	0.7881207981363362	0.9360412112310492	0.8214622955290407
AK2	6.676515031395191	6.78147669885833	0.357918235508359	0.280790332334193	-0.318174743816876	0.2145558329348739	-0.3838760941392879	10.3115492226389	1.68221539369806	0.8454347455244309	-1.5026620772290502	1.0085768945893498	-0.484385268719308	2.2285207395638497e-11	0.102909027598184	0.404560883130542	0.143380634351725	0.3212436318964389	0.631630195658923	0.7484458176861354	0.8315196134097022	0.5839380583294844	0.9341648696933534	0.8987989581259003
FKBP4	5.07652648255512	1.3782104094620002	0.277102486329828	0.0256548927260704	-0.147590453928109	-0.0602541824296471	4.40825835311258	0.665206628603105	0.579651151092227	0.0360144769451212	-0.3339134647657429	-0.139536663610679	1.84137791663416	0.512797545433181	0.5665826429180971	0.971519526568615	0.7409466383995709	0.890055706952343	0.0776852973910796	0.9407502145813468	0.993583755086931	0.926736327201317	0.9978375366810488	0.5261711615945247
KDM1A	4.5819311278832	2.5820978546992204	0.1003524329528419	-0.256804187698516	0.314576520992102	0.194252213073166	2.1635514079365	2.8060566494477897	0.3685592225277789	-0.632881944368812	1.23467365425139	0.7571255440265	2.01832967369748	0.0087228898308076	0.715044478019236	0.531605710667298	0.226535655067255	0.454880441175094	0.0525754033541216	0.966960767149322	0.8788402931426312	0.6638976071910682	0.9598163023508314	0.4877630807169978
RBM6	5.59328997943309	5.23642480577485	-0.2206546566972889	0.590770928420488	0.211235412861417	-0.362177153196928	0.172029011230048	3.90848697698291	-0.6057569420417901	1.08868979327993	0.626567890053106	-1.06062890637695	0.1089403732486199	0.0014503614655775	0.5492592261849389	0.284977769856588	0.535809813233776	0.297936095080186	0.914642449125014	0.9361707409123886	0.766504908271835	0.8491645838402797	0.9321091698876148	0.9817090140680194
CAMKK1	2.60336198402563	3.32899820995997	0.3413169907678289	-1.1640939162101	0.257657982159445	-0.369529815036241	-0.109450696840578	2.37378018158123	0.7780772283764441	-1.76952526103522	0.620516551302303	-0.8447719026274649	-0.0666038184160761	0.0274665353081814	0.442932611887301	0.0871463172733029	0.5401197900912991	0.404943432976219	0.9475895557540458	0.9117086493500368	0.608707296829094	0.8517863321930139	0.9468564449656302	0.9890517449320196
RECQL	5.91327367749756	5.741479717445	-0.2086364957604989	0.21480412698214	0.0722859481692699	0.185200595602254	-0.009775183210862	5.83548352657118	-0.690045429067752	0.470346786134717	0.250538150396206	0.632343250128084	-0.0084462893179549	2.21015784576589e-06	0.495469603541575	0.641508892656369	0.803879135387836	0.531952814047851	0.9933168343171972	0.9264360930916868	0.9120791507878716	0.9441759467204724	0.9698557532884768	0.9984635536659908
VPS50	3.9038765831360496	4.6953283298000095	0.0420070643808676	0.0734269035146989	0.564881679041907	-0.201840389086191	-1.34017812323296	3.6933493278624505	0.1209461119375539	0.144192667955904	1.76771919631136	-0.634581967594379	-0.8981883298239329	0.001711774536393	0.904540177610114	0.8863187343849841	0.0875093447315178	0.530848981880876	0.3804246791155589	0.9889088500838416	0.9767887801310438	0.5166888770033693	0.9698557532884768	0.7807809283207996
ARHGAP33	2.35703724554549	7.043845835012469	-1.05598077978812	-0.584569163535622	0.6665078120467239	-0.686136599944354	-4.83838124807485	3.9895124140072	-2.04238308324764	-0.8723508514510259	1.6438209781927902	-1.61679547264054	-2.34220096567753	0.000720979557753	0.0499910048586387	0.390057538398731	0.111097473954114	0.117240501778231	0.0286568295829943	0.6868363540144362	0.828372412564603	0.5495582347241834	0.8941102540447863	0.4329420655099543
NDUFAB1	7.20637860931458	5.06894226558697	0.214463706452017	0.367870279200544	-0.562678066062672	-0.159118214570161	2.47819925320517	6.41502647229947	1.07631544125719	1.22856345711516	-3.0677707584190697	-0.8802814110936099	2.67562436005806	3.13484020913372e-06	0.2904747922598549	0.229095977387291	0.0047793529025282	0.386504573650441	0.0135371848265326	0.8530105108506054	0.7369717236337373	0.3074381640773685	0.9434210496375256	0.3775377969746269
PDK4	7.43005784715462	3.36128420226626	-0.220668153679807	-0.388221865922955	0.149156043448651	-0.421849628015613	4.45809245683695	0.9803117443998168	-0.2778192486734749	-0.37737778061391	0.228028529665356	-0.6587317036418211	1.1480787679097	0.335871129028719	0.78314213589589	0.7087336786015749	0.8213159606070342	0.515674090366176	0.260372667841793	0.973111305119722	0.9327728329362792	0.951571112952808	0.9698557532884768	0.7071721658583098
SLC25A13	4.80199651297672	4.24111395299392	-0.187270807699822	0.0801406662053445	0.127672367960654	0.868475381660681	0.089667671348748	3.0308922264299705	-0.50024442091892	0.1428467282645339	0.3737118977401779	2.61045328813583	0.0539266663858371	0.0085199964564483	0.620558843537276	0.8873755865340899	0.711355908282543	0.0144134840363048	0.957634728621838	0.951292818281421	0.9770110654904696	0.9174959804800804	0.7260405996443311	0.9901954531074384
ST7	3.7959157181269503	2.63868094209599	-0.106187702817302	-0.4663013208863449	0.567399249273314	0.258546549951073	1.26732940460029	2.5661145069857203	-0.3405331003137309	-1.02178584560539	1.98703804642152	0.8922024840318591	1.05693142608384	0.0155201426867052	0.7358282808683629	0.315051738365303	0.0561164049166658	0.379385287029015	0.298980042522659	0.9670183639977064	0.7892637998493875	0.4628359125171769	0.9411072304215022	0.7354905253721072
CDC27	5.73269110679041	7.10144386910977	-0.240994993073956	0.6916367814283549	0.301964462027148	0.368457392243009	-2.34533985613562	7.989144962170559	-0.963560263773706	1.83476928227954	1.30347078770724	1.60762694309498	-2.20289642363025	3.56980396687326e-06	0.342984463104996	0.0765949609685886	0.202886203582221	0.119618827208061	0.0443958089775181	0.8825738702755801	0.6016274860812594	0.6425192142111164	0.8941102540447863	0.4687983653489946
HCCS	4.55907706747262	3.3370328979443995	0.140068388769128	0.7374409798914491	-0.440105110664174	0.273042077305866	0.767758094958785	2.5188034280829	0.3576860044955821	1.2029560623026598	-1.14684871435899	0.713303503293415	0.492673111444683	0.0173394920466687	0.723082619147634	0.2384013989171469	0.260508957285133	0.481170397570372	0.625830275079439	0.9670183639977064	0.7433325876651584	0.6896268150054501	0.9659764453194952	0.8973598114803066
DVL2	3.84161252356469	4.6189442247802	0.298945011104996	0.1873624868571569	0.245375080068348	0.480558399081574	-1.44370388543451	4.55391247311899	0.9524609300213728	0.379977132051627	0.7985682691774879	1.55105534652927	-1.19133789742548	8.18380108633545e-05	0.348474781609725	0.7066392764238479	0.4308176282244499	0.131375044964981	0.24286129715117	0.8852614045702708	0.9316569010853304	0.8025208080861103	0.8956507449373656	0.6920612669110748
UPF1	4.53849726198573	7.87348765786147	-0.239032008853183	-0.292552027999383	0.0713294926664552	-0.235654284056571	-3.67413580202913	5.30857368249296	-0.568246706399158	-0.4718265120880449	0.1861733328283469	-0.616442103939362	-2.0907897376528	8.463893255999209e-05	0.5741005233802691	0.640521521126451	0.8536427528066959	0.54281493758844	0.0515176296998438	0.9413276893954452	0.9120310404400236	0.9586645036964766	0.9698557532884768	0.4869671076500317
SKAP2	6.914401926230821	6.42965794304585	-0.052787776635166	1.01314737120297	0.462456937273647	-0.0586682110826008	-0.5316112131088739	5.2377476589538094	-0.172304489471299	2.2709396907882	1.68869544139481	-0.217674223898798	-0.372708412980849	2.98061199793036e-05	0.8644047176230011	0.0310260009107001	0.102853295795499	0.8293760645242528	0.7123886931809521	0.9843550997047504	0.5037983389749744	0.5378654067605362	0.995847463748473	0.9285972410060392
SLC25A5	7.641829594937309	3.22192089390472	0.35470837865457	0.495415637790041	-0.771686962784701	0.1583921889980409	4.77558638054576	3.3641198230736897	1.25019931941557	1.1387519127145	-2.78669248222676	0.575076409831472	4.25115302155846	0.0021136875490848	0.220891238024797	0.263818660846438	0.0091456559052767	0.56952792292609	0.0001906828773508	0.824094234169435	0.7489076177508385	0.3182587528161615	0.9707345994529782	0.1248966494252884
CCDC109B	5.68217229631062	4.98786225600434	-0.0021139737691812	0.0279853486226379	-0.0654497149364425	0.103887686009386	0.832276594040903	4.63448488464799	-0.0074994635419036	0.0664432851930659	-0.250538169546935	0.402906255981216	0.656059735630574	0.0002207655022024	0.994066087649994	0.9474734960272808	0.80398012205914	0.6901447866547161	0.5192654935509801	0.9988880805112412	0.9893033207273928	0.9441759467204724	0.9820346640796184	0.8513350284460773
POLR2J	6.57045623483829	5.90282826772794	0.91975512599183	0.357470421839673	-0.0647376137929858	-0.34551184645305	0.476925504711872	6.21668239259992	3.02689849087445	0.7445421906406691	-0.211408349080981	-1.11103608411134	0.416401426326101	7.62078425406052e-07	0.0050367388780182	0.462341373240287	0.8339982581325501	0.275378309149002	0.6800804627023199	0.5069095170615386	0.853195144518865	0.954088665944276	0.927981127426274	0.9183448519255968
DHX33	4.05830833036686	3.26222701514588	-0.629474894584106	-0.793668631988201	-0.0466624025242644	0.381723578818121	1.81814485899512	2.1659687310739697	-1.5979559434335602	-1.36332267832533	-0.12779775772764	1.07563458492206	1.0279130084515	0.0434737813377706	0.1205339792520769	0.183021635759723	0.899183649157873	0.291200622798496	0.31624972534108	0.7636142802226935	0.7041843385881847	0.9724482707921336	0.9318594804750134	0.7425380474930516
THSD7A	7.10131854678981	7.194893244167299	-0.533241881804524	0.0940361817255952	0.245277646844185	0.202904033786587	-0.3829428959826579	4.94961041571908	-1.33187056778296	0.162580387425248	0.6814986170274079	0.57311041840717	-0.2224647356203939	0.0002205325604886	0.19293532892528	0.871954311331252	0.5011060226983979	0.571338747412535	0.8268339684607041	0.806204608843013	0.9724019274285014	0.8348579347627889	0.9707345994529782	0.96222186235766
LIG3	3.35322858007576	3.9312731967861096	0.138738833782888	0.710542520404232	0.669309820003735	-0.30299078760934	-1.4257283567421002	3.07823657439883	0.350835055504688	1.17263493156192	1.77485939807345	-0.761717793802114	-0.9470076756934928	0.0044226923169488	0.728163860615579	0.2501697995780469	0.0860697659299206	0.452175441350715	0.351201031805598	0.9670183639977064	0.745003952028964	0.515253794681823	0.9598163023508314	0.7632216530238946
RPAP3	4.35436782479915	6.42495787803393	-0.274714813738054	0.3941414931693729	0.348070278801587	0.279558828663308	-2.87046362134291	7.6897388757302	-1.00966433229719	0.938993274421881	1.32778408305721	1.04622695703862	-2.85132236305915	1.40775342734317e-08	0.3207307453893269	0.3552333794716479	0.1942645259480699	0.303813091118062	0.0078051033939252	0.870324743468408	0.8089248860522023	0.6355920699197233	0.9329384884727234	0.3539653569142221
AC004381.6	2.74551358351308	5.33724035381426	-0.3389706393882349	-1.3403055211173602	-0.515279660524889	-0.832305984478256	-1.1649145277392	4.46171924701696	-0.8908921049344741	-2.35132395603253	-1.41807660722794	-2.17392269246429	-0.834148842228855	0.0002303934545775	0.380418633311019	0.0255777912395028	0.167065082331603	0.0378628011899475	0.414823452997435	0.896584361317041	0.4972560527831146	0.6094634959491037	0.7929558550800507	0.8057807124180947
CIAPIN1	5.29871049311256	3.84310098161896	0.33000416421754	0.5893906968961011	-0.149035896949727	0.0800026240416003	1.18996506141225	4.92756461152488	1.51585943231464	1.7525051369555602	-0.7085073425699091	0.38244007538413	1.2884808519432098	0.0001377800814364	0.140312747924933	0.0899248571876181	0.484107436101603	0.704879576025155	0.2149954595874839	0.7714560396944193	0.6099727984211575	0.8274385107539574	0.983094148582347	0.6713527100353167
SPPL2B	3.96114094822231	5.980544468664401	-0.7659541667969209	-0.243855777711891	0.215895329999131	0.7423373150040609	-2.35399955316768	5.14602032749672	-2.03872980073488	-0.4353810488108379	0.6179387177682161	2.11520075706215	-1.7009340364009398	1.54238911418885e-05	0.0503739258881303	0.666402337746416	0.541278798491491	0.0428276129604592	0.0993003545515913	0.6871768142283469	0.9200849661772608	0.8520532748830972	0.8081240025078082	0.5468797781859691
FAM214B	4.0180593440472	3.9259475413824	0.0366842795319658	-0.811740442396309	-0.387094966359115	-0.11549337364849	0.918837154588157	3.46255291564412	0.1067083544991709	-1.5333576489108205	-1.15427673735883	-0.337140771494948	0.694635136366248	0.0016309143930701	0.915730749836479	0.135667116196029	0.2574992656949539	0.738358200540698	0.492629064298049	0.989110302194484	0.6542409201725484	0.6879029257771392	0.9877582634947732	0.8400796903560394
COPZ2	2.8382727423461	5.47688838668154	0.259006157204334	-0.395051783334977	-0.8862956673573591	-0.8687488297883059	-1.93176751267874	3.2605839780296004	0.486379644848139	-0.469170316023756	-1.62935761680953	-1.58242984069044	-0.961516203400191	0.0070785291715213	0.6306047469970479	0.642448750402306	0.1137429201811769	0.124624337606383	0.35562774721381	0.9554492793635924	0.9123485482079876	0.5535124781425598	0.8941102540447863	0.7660349535507907
MSL3	4.94710803720245	5.684259777238831	0.246095164351426	0.21501973480726	0.0079585894442853	0.433385759499332	-1.28114420941301	6.190460319603809	0.840585305946933	0.46626098262271	0.0274823287243476	1.4986178745428702	-1.15628284655015	8.197293531997599e-07	0.407230256917622	0.644396699880146	0.978257040728192	0.144422766701178	0.256690791965212	0.9051839670610896	0.912714852930252	0.9959745350595812	0.8989358982554237	0.7054811916795191
CREBBP	5.34790119066869	5.67500468099975	-0.0832413522009239	0.214023703151065	0.597602197713647	-0.0581178662121989	-0.932890305273484	5.343594430130191	-0.3066348396344849	0.546239505173894	2.46214400231218	-0.2413314239112189	-0.750572766754573	2.9278281794973305e-05	0.7612736050550502	0.58909292913545	0.0202166263252395	0.81110543070537	0.460493043150009	0.9701470385618984	0.8979261097370242	0.3729969593022969	0.9950227347358652	0.8282976639456432
GCFC2	4.40692858321902	3.26990173353212	0.480469386829678	0.576180429492411	-0.125101075834053	0.191463263762284	0.63686358175376	3.04742743604783	1.5098440172139902	1.13363000013744	-0.3929395044374529	0.6032455890985121	0.501192761211501	0.0047820601293557	0.1415448961620059	0.265928003391974	0.697142534176571	0.550879280730967	0.619893386474641	0.7714560396944193	0.7494602916145879	0.9140922639838396	0.9698557532884768	0.8953808606842024
WDR54	5.09612060326488	3.8594580418035496	0.6198446642816999	0.1323662147976819	0.0625531020113541	0.204893904361559	0.986295283395897	3.82926346429104	2.08403183054034	0.286365364137781	0.213947184224178	0.701224814316455	0.831074513021394	0.0006091177496212	0.0457732338182097	0.776566642286187	0.832035737306736	0.488566841830152	0.4124974226633499	0.6822444679587304	0.949819718870539	0.9532128494901038	0.9677899417906188	0.804844109162111
CROT	3.75847750810677	2.60229350891308	-0.1486416363106669	0.429692593101295	0.210887340882595	-0.8116324754363949	1.22320126888451	1.6377950718192398	-0.323994131622791	0.634943734685079	0.497654592555613	-1.8622950889126	0.6548134353537421	0.119525608798861	0.748212887450922	0.530278518959875	0.6223602283525881	0.0727369231961529	0.52123372891838	0.9692327675377188	0.8788402931426312	0.8837417862310315	0.8484015561091331	0.851703596723045
KMT2E	7.61038072262642	7.900852656819861	-0.305548095645241	0.346902416728445	0.12622346899595	0.165562600112552	-0.590525228412202	8.71874665502563	-1.1712265416596102	0.886425044870667	0.518959602460866	0.688428798168015	-0.5438987096875589	1.09546662670058e-06	0.250835562999555	0.382443389217055	0.607742007097258	0.496926698591465	0.594876963593802	0.8385521045888286	0.8258282411876028	0.8800737927420246	0.9689578849746908	0.8864406546017373
RHBDD2	5.34016914052846	5.634078397755821	0.1216585816785549	0.335644734419177	0.292028788055645	0.260273531139023	-0.928635229499436	5.31115027373384	0.4187904555371339	0.7724895646636372	1.07849718381216	0.976986729943877	-0.738333385080385	4.845973302200971e-05	0.678352873961644	0.445933170913467	0.289709767540553	0.33692447715975	0.46889023215559	0.960131111706752	0.847256114300818	0.7085917108026093	0.9394130802835924	0.8300674367371297
IBTK	5.0645831268532095	5.52916445837028	-0.295958705442868	-0.0896015370378285	0.171928791031292	-0.125123717904804	-0.387650337793137	6.817874689605531	-1.17140165291687	-0.236930550277781	0.7170546553470201	-0.509901454092437	-0.407063211361293	1.45487160956632e-07	0.250657338182665	0.8143211226168409	0.4788864579662129	0.6138515563788921	0.6868514595945071	0.8385521045888286	0.9593582487166676	0.8239047030509165	0.9738295304509272	0.9202695175579988
ZNF195	4.34903523932064	2.68928265073328	-0.5267089840422721	0.137990799709519	-0.405415679096356	0.395273548012967	1.84693662754247	2.26344581117056	-1.48310299727126	0.255286307741642	-1.20106431038886	1.17693842935618	1.32667470794609	0.0310030440933695	0.148477405885148	0.8002440980678721	0.2391234238656299	0.248473995447903	0.194627024183124	0.7744626450252974	0.9565731421181642	0.6737611070219106	0.9225564343825512	0.651350353112306
MYCBP2	7.067077249436751	7.73042049152813	-0.125973735484913	0.0977083322759802	0.370356854037734	-0.0025489684568583	-1.1420970963882902	6.9652522226812	-0.427360031007182	0.225668239600068	1.3870981245133	-0.0096888895597202	-0.8720626645489911	1.83085902205037e-06	0.672200253556446	0.8230389963052129	0.176508584517304	0.9923415473597672	0.393068717655655	0.9599220334313436	0.96080390831624	0.6187525523017513	0.9992877611837898	0.790535768831235
FBXL3	5.3789826103168	4.04562070243667	-0.152997422992611	0.347338572560902	0.535526943605051	-0.215046234875885	1.22775165363661	2.66997001628425	-0.392945068434394	0.616082343832401	1.51237546512061	-0.6087039879941031	0.6941124338135171	0.0153351808948089	0.69714189421258	0.5425568931921579	0.141316839179198	0.547662107386085	0.495633071209416	0.9637344080610342	0.8828126124877896	0.5815402048646996	0.9698557532884768	0.8412770484345977
PDK2	4.75694086524156	3.1965106099085294	0.619743327750828	-0.277857147810099	-0.0367285283042264	-0.281240598753998	1.62736144025983	2.25342748365769	1.81824001412556	-0.552984546431256	-0.118639988543406	-0.9211907634718391	0.990338927980564	0.0356705824716994	0.0792360838436155	0.5845509238870171	0.906420884418056	0.365181625081919	0.33265942815863	0.7220082284743462	0.8972236594160471	0.9733850670931324	0.9411072304215022	0.7528210864505062
ITGA3	5.31436338382832	5.6380983931203605	0.240388326080303	-0.678368837063963	0.4619579522419029	0.483103953590456	-0.350098362234258	8.52378481968851	1.13001794375205	-2.11668045313798	2.25924693547954	2.34913466763867	-0.4431728150014871	1.64246763575044e-09	0.2674228630970079	0.0426920543920571	0.0312927453285212	0.0255959644372785	0.660820246667801	0.8449954066110733	0.537780567565513	0.4044895862212206	0.7520088482170901	0.91091579577211
ZFX	4.97629544251794	6.56901356883208	0.398926383772449	0.559289566549859	0.1428427276677289	-0.169034031886421	-2.5449959459070297	6.284011750161	1.44732004389153	1.3461099728015	0.5574467153355429	-0.6697732024296	-2.08639079351799	2.13128971809528e-06	0.158440225449644	0.1887420464411839	0.5816956509211579	0.508640785608644	0.0465658831823238	0.7811897261293687	0.7097244844024838	0.8688114683561521	0.9698557532884768	0.4716381064824718
LAMP2	6.583630452585269	5.9233721068596505	-0.3778300059112189	0.3457059160602561	0.669269576508115	0.143582191744203	0.329125590468669	5.339017127984469	-1.09292720919789	0.667311295079502	2.04867051245946	0.4351328942165711	0.2496447687111239	0.0002172412035536	0.284740260245808	0.510120963458149	0.0496255712159632	0.6665896676209829	0.807875527684318	0.8513851235587068	0.8706862314804321	0.4496098824325443	0.9795537924184662	0.9577396593346588
GDE1	4.669790515962321	2.73395607414042	-0.3461749767827969	-0.470065372755847	-0.555065643365755	0.237416803757127	2.8448353350390296	1.8062871373549096	-0.8451976890605419	-0.7771587871893678	-1.4680304426756	0.6409895422629289	1.60146299036781	0.0957695203562433	0.404787963457748	0.443168129541976	0.152808413188164	0.5268647128926199	0.134154118379266	0.9051839670610896	0.8472043850636174	0.5956600590351375	0.9698557532884768	0.585855984052061
C19orf60	6.62282807809605	5.30707272007787	0.238636432962429	0.6178263081264731	-0.218098103636513	0.10306922514271	1.02209935672185	5.13921000809333	0.7361891131004781	1.22345024766969	-0.682104544336032	0.319889462543856	0.827760298465506	1.57234640391486e-05	0.4673334676742179	0.23068280815856	0.500405794374915	0.7512693841330609	0.41434279156254	0.9174953034367652	0.737292176075816	0.8346182995648143	0.9889790068786722	0.8055880164528166
OSBPL7	3.3225491415138704	2.94510402840635	0.0450524110730518	-1.0279211820178198	0.2057277496225319	0.2581467981322	0.7681970436788941	1.91823207339794	0.1041232405224119	-1.65158743818355	0.520492749265784	0.6708009694247921	0.4269774710648689	0.072329110040171	0.9177696330359292	0.1090627017571519	0.606564999070454	0.507780201876076	0.674655712329679	0.989110302194484	0.6251005153684122	0.8799273025769935	0.9698557532884768	0.9166515055989548
TMEM98	2.74216474971602	4.45532394118864	1.2886994086456498	-0.0807918667351892	0.255798416262147	-1.29967576334347	-2.07297652655092	1.77612686260245	1.8320555315599296	-0.0744557455551892	0.3768547232029729	-1.8629681875531496	-0.70209166460337	0.0909334374804682	0.0768880845807358	0.94114250168819	0.70898565781332	0.0727857387990929	0.490137938588829	0.7188839927710264	0.9882657616488356	0.9169712174927092	0.8484015561091331	0.8395327555903017
MAP3K14	4.062637288490181	5.49936333565091	-0.29857530146029	-1.1509710710306	-0.0737454548203854	-0.132483385862324	-0.5545328527821272	3.92640645256068	-0.6867183946797479	-1.77574712298668	-0.1787114746015669	-0.319015016786226	-0.336020480721353	0.0025151059520911	0.498141055489655	0.0863259166047366	0.85944419719294	0.7519823166855849	0.744031514795806	0.9269157248285688	0.608707296829094	0.959456245715392	0.9889790068786722	0.9410693546346208
ABCC8	2.0025482243129	6.00369591801169	-0.439215374088414	-1.15505119359971	0.0728616571096834	0.419099537157254	-3.98895987972705	3.01343685784567	-0.6537469366383859	-1.1765645489228	0.118240457692621	0.637073488350859	-1.6963712312139898	0.0052106754816293	0.518254907307258	0.248620988101216	0.9066652930812712	0.52890904851542	0.100170077462671	0.9311191226407564	0.745003952028964	0.973406817642243	0.9698557532884768	0.5473926367458288
TMEM132A	4.5964084672925	1.77371172586558	0.5026913856701061	-0.0312561780421423	0.306629228974245	0.163495383562042	2.7057715736276604	1.46545464626404	1.6396310745923	-0.0701176376077261	1.09179114571168	0.598457311172499	1.92770676170631	0.160577914909483	0.111663758396463	0.944585862977529	0.284297437325115	0.55463277340749	0.0690365816662744	0.7568744664127246	0.9889688271675756	0.7059494674903607	0.9701715879857228	0.5162164789750274
AP2B1	6.436909927908321	8.00047959296349	-0.71209320658597	0.506768986028915	0.162694089050957	0.0240869586033732	-1.98869307381375	11.9482003519007	-3.2321719277405	1.5223368433742	0.7737819659139159	0.112527319309077	-2.4821742593605696	6.2166987664201e-13	0.0029804686121832	0.138396911266223	0.445114884117114	0.911154907791106	0.0188808284199499	0.4668052642458629	0.6571986077465515	0.8096690199737085	0.9978375366810488	0.4020021074240853
ZNF263	3.8899910313739	4.8730361311237305	0.1214294711107269	0.3652886115550189	0.0810817350545885	0.484033777231176	-1.63398831448762	3.34905887703462	0.312342044197237	0.626180758939371	0.2195297902833299	1.3742536810086203	-0.961778560969364	0.0028562537886353	0.7569719139871209	0.536094895249611	0.827827647175689	0.180548150259534	0.345007309465053	0.9701470385618984	0.8802944770410278	0.9526122166955804	0.9108921331593912	0.759072014722844
CX3CL1	6.87940353679163	8.19408099490002	-0.755877578226476	0.0711540328198455	0.7082053599683629	0.6131684168228979	-1.98496707579127	3.6786100334699694	-1.17824090569271	0.0763591482063525	1.22056922705472	1.06895554385144	-0.7468935526068109	0.0025610023158508	0.248018056137747	0.939641642533834	0.232062505593696	0.2942801528265339	0.4665006826404299	0.8385521045888286	0.9882657616488356	0.6689102566960684	0.9318594804750134	0.8293194681063759
SPATA20	4.24768834421657	2.7480841963160803	-0.121768090607738	-0.7926053524424129	0.0204114853464913	0.269410802326023	2.16224656471788	2.31830188633179	-0.364238042248252	-1.62558558025456	0.0657775156951258	0.882633117286765	1.56691031299397	0.0360592494407078	0.718324356777702	0.114526969339542	0.947991983636346	0.3847079698960399	0.140386980370318	0.9670183639977064	0.628037225261938	0.9873693282903292	0.9434210496375256	0.5939430348289676
TNFRSF12A	4.91516108649828	6.229180719538139	-0.6882942486610861	1.61401730707829	-1.7786656978627	1.46181840637479	-2.04538685896124	2.4143174256589104	-1.13363100737747	1.64605268386006	-2.93031785282971	2.58058609991669	-0.677900323610528	0.0241641477748694	0.266167569335536	0.1107226616170059	0.0067236213290722	0.0156067299579344	0.5036698695424939	0.8443123872681868	0.6251005153684122	0.3131930789320235	0.7260405996443311	0.8437835715296029
RALA	6.989971598435671	5.13075513355641	0.1799465012867	0.449338003341868	-0.3548324789379289	0.232306077145326	1.71874108434235	5.994940178420731	0.682198532193822	1.11102273334983	-1.38363126498237	0.9089251632792008	1.68139667433289	2.28709325778322e-05	0.500932269381312	0.27572062438619	0.17671047600251	0.37065128109499	0.114128607613404	0.9269332621314754	0.7557428731213308	0.6188568402727481	0.9411072304215022	0.5692991930944783
BAIAP2L1	4.36250234104262	5.114296339584231	0.3855710465419379	0.0854866623344521	-0.156286916936716	-0.0238855170509013	-1.68256992546871	2.57111924580623	0.80619293355858	0.125585979186123	-0.36981267682792	-0.0583911289383274	-0.7398261266017209	0.0166296179299243	0.426725754109774	0.900948891137787	0.714375401720573	0.953870476487614	0.465647889211958	0.9108351670851657	0.9807770006277432	0.9188693074961948	0.997846761506601	0.829130026507656
KDM7A	4.3987081439148605	2.7609783116938003	0.0272412691879596	0.289481545264079	0.096821563998758	-0.133981036954538	1.4393807432045298	1.88149764213874	0.0712167338347393	0.5179959402818529	0.280076051655432	-0.391319955006221	0.8388674016883192	0.075376966412209	0.9436979279008548	0.6082970334876779	0.7813981765862629	0.698493473509523	0.4115383395737479	0.9898610380975849	0.903560641623187	0.9381426035062452	0.983094148582347	0.8046427109695006
AGK	3.9097775111602	2.92690330167606	0.297199742062192	0.181439978139172	0.205641083652303	0.282558306260926	0.597518438403141	2.34712007561102	0.795705866359562	0.310064517012182	0.562548448952347	0.766799692811749	0.4055475036113389	0.0257125785841858	0.432454296304767	0.758655659419917	0.5779223185760339	0.449193182249654	0.68795298908795	0.9117086493500368	0.9448153430381204	0.867446645845588	0.9598163023508314	0.9205344244178808
PHTF2	3.58059962621562	4.98845474044171	-0.47107426107693	-0.345555688396805	0.104499009394075	-0.7873636576892759	-0.990232206355138	3.58738984464279	-1.25677544157101	-0.647077427940578	0.3111033184154479	-2.3171939542156403	-0.612690157644021	0.0022458698372045	0.2185816301699369	0.522631448688788	0.7580013418320949	0.0284982996523055	0.547471155670345	0.8226108690788679	0.8750566246734667	0.9314347684558626	0.7522812491371011	0.8621559676076481
FARP2	3.84949544269407	4.88697529664748	-0.220216114836732	-1.03650483401559	0.51359618199402	0.48257862047758	-1.0420120274761	4.03211343771878	-0.723410772089787	-2.45064401262112	1.90686272970436	1.8807215157396904	-0.7475810704545991	0.0005507785736823	0.475183872268825	0.020638008742056	0.0669737446696899	0.0709656711782068	0.461670405404589	0.9193758567151462	0.4673885940229216	0.4789485712187311	0.8484015561091331	0.8283914695669612
GGCT	5.55476633356191	5.018644128075651	0.337663422854655	0.04447816926008	-0.364374996544537	0.57949281636543	0.477279514690562	4.81750923109498	1.2117511534291	0.103480660226443	-1.36076947225263	2.23036837783361	0.3860850616227379	0.0001334566843988	0.235069364420388	0.918277753235798	0.1841793698759939	0.0339515396097727	0.7033227607922939	0.8308322070404807	0.9856890917651012	0.6259720268700075	0.7673742555001132	0.9262537459680849
DBF4	3.6339463316138714	3.36871638655093	0.205274414837631	0.354060202642411	-0.334502010795965	0.0068941719067766	0.102632458102159	3.24796527932152	0.696527467002274	0.766998786317644	-1.1556927734250502	0.0237584163872848	0.0837211355219812	0.0048951377097338	0.491604659292193	0.449084386000698	0.256934817972447	0.981207760433639	0.9342598282221892	0.9254293745634744	0.8475307717949634	0.6879029257771392	0.9987947691523124	0.9854273427466764
TBXA2R	3.0771711924324103	5.13352789885425	0.234395955108689	-1.23822202451455	-1.03757833131496	-0.3371692380193469	-0.641834931977331	3.0330897217365003	0.4585982167392199	-1.51965798297579	-2.00330797593969	-0.656953641024259	-0.317781668876108	0.0104365291584401	0.649831985849645	0.13908022111139	0.054989349076774	0.517064500954179	0.75485582449685	0.9573779686142668	0.6591075852746835	0.460960099050982	0.9698557532884768	0.9432949515729572
IFRD1	5.86773709243844	6.319535679751691	-0.9356040810401328	0.3222849998717	0.0976365286200243	0.0575899083005036	-0.33325785331774	4.06851996656333	-2.10070035579375	0.4882303423467979	0.2378058883320679	0.1387142312629669	-0.1814456554617219	0.000913872687733	0.0443964302374159	0.628941257158303	0.813654518933632	0.8906285953670171	0.8583207963118901	0.6725205290024823	0.9092282518498386	0.9473802463049812	0.9978375366810488	0.9692431122918438
COX10	3.44544480460702	5.662834441125799	-0.6056424782072161	-0.0328258184717481	-0.5397732560845679	0.287120430616755	-2.35255015768747	4.26140066168493	-1.41632852342617	-0.0504386847778988	-1.32798137800077	0.689914985680863	-1.49202612722518	0.0001853265582495	0.166979569012904	0.960107145005042	0.1942001126141689	0.4955504681733979	0.146134426038438	0.7828191145629347	0.9913347576456554	0.6355920699197233	0.9689578849746908	0.6005706662516379
GTF2IRD1	3.02288961860608	4.07926285477739	-0.715797310902821	-2.12848520655242	0.492438590214694	0.8819595789728659	0.270797023073611	2.30532657375329	-1.42996548157122	-3.04176052761224	1.10338097255392	2.02697375021607	0.130948923039302	0.0325537715706023	0.16306317679303	0.0048693785766445	0.278792376527145	0.0522453005656176	0.8970963599380251	0.7811897261293687	0.3299977839898715	0.7017175117773898	0.8081240025078082	0.97783152596103
PAF1	5.2297832128142	3.91788620778007	0.0334672428966471	0.6872665075647271	0.0489294857307837	0.134865913223585	0.784598204782308	4.15406933192464	0.124424753032586	1.66708009061153	0.190306165409363	0.525485126954656	0.7048038453650649	0.0018918401505069	0.901898570545987	0.106068224194363	0.8503525376271359	0.603174923459052	0.4972953909933649	0.988757289729244	0.624750422869155	0.957704225176386	0.9731299832054524	0.8419371476272207
VPS41	4.64451787321255	4.963567760794179	-0.0619635308404036	0.7833042433583571	0.4296135796030539	0.300756675934463	-1.38380111899297	4.2824421193451805	-0.182328781986616	1.5000250570403502	1.3240922107661002	0.930206867178725	-0.999258903981861	0.0007257541608955	0.856603067803175	0.144098378534542	0.195478684920573	0.359795331654364	0.333848290104362	0.9833924101621944	0.6661007497916688	0.636383018909101	0.9411072304215022	0.7531852089344627
ELAC2	4.80716313452882	4.50836300074325	0.739385297622864	-0.598456899859993	0.17515006835106	0.242369517074198	0.467210828626045	4.11657359516966	2.40212038317516	-1.26009996580895	0.581146523060475	0.821955878802052	0.359642448688167	0.0007680221047822	0.0227126574263814	0.217351302423371	0.5655617918161079	0.4179482504933829	0.7232120919770749	0.6420787435437052	0.7317499890550669	0.8632560626731919	0.953059772946695	0.9319782845506036
ARSD	3.9916161818363305	3.38629319741792	0.182846728629124	-0.714453261507136	1.00350127311359	-0.484704787846267	1.07288457067775	2.04275150848669	0.3879377713175679	-1.03143159784893	2.2883570674519302	-1.07666021822851	0.553030610455701	0.0637659958672999	0.700825624357536	0.310584718169403	0.0293393967687137	0.290823095356067	0.590374522784224	0.9640535675295584	0.7870550332710852	0.4031046171168972	0.9318594804750134	0.8837787250597072
PNPLA4	2.63832742234481	3.9514188158374304	0.204353587735458	-1.01791301194149	-0.913280888437965	-0.4441447422676939	0.0542581866683845	2.02014654193959	0.421661721618185	-1.32704413336744	-1.96041288128081	-0.9600942877797608	0.02380174180357	0.0564518959760089	0.67631279602727	0.19470309140214	0.0599418347647833	0.34540633741922	0.981207226250728	0.960131111706752	0.7130610318264918	0.4702240722048662	0.9395083910840116	0.9950627792311788
ADIPOR2	6.8543242593933495	6.481027578318441	-0.926159332861087	-0.978208989267905	-0.344688073989218	0.551749874632769	1.25898996360365	4.613726529496	-2.30048261524054	-1.69756732286643	-0.949137695179312	1.55571386346595	0.7572935206118299	0.0004097666654956	0.0287232407114543	0.0999414801403623	0.350268188771883	0.130892942438731	0.4610405756662949	0.6520745602117972	0.6242269468274824	0.7522481289595025	0.8956507449373656	0.8282976639456432
CDKL3	2.49628227433173	4.50649255756188	-0.0236381125264172	-1.46903774499687	-0.160948367741297	0.222705411930585	-1.08146292196984	2.50572965982184	-0.0471248839156943	-1.96395103312236	-0.3436304550160119	0.472099408108381	-0.5116151253904679	0.022487715348248	0.962726176246021	0.05888969011386	0.733589451094425	0.640543775228731	0.614714071755784	0.9951281740169344	0.5714021304098021	0.9244983687155672	0.976714918270123	0.8933104466979197
MARK4	3.65317687553076	3.74635111142644	0.360502318659596	-0.232927039596041	0.254870946026472	-0.36430283633166	0.0724014013520701	3.4990311097292297	1.11716160690152	-0.4647991386615829	0.809749677971261	-1.11852203407761	0.0577877578413001	0.0014806111002296	0.272792708377686	0.645431291543771	0.424460580079736	0.272220843286493	0.9543008894609608	0.8465704219779976	0.9128050503642638	0.7987309021916141	0.927216648963891	0.9897588098524448
CCDC124	6.54349896957425	5.66445201729306	0.257973155441938	0.390047301612423	-0.4029120885329029	0.0587202397497355	0.745127670233292	7.286528346619849	1.2115975382764	1.21009187993648	-2.0172843588995097	0.29695468377059	0.8069784506759341	5.17853860275272e-06	0.235145824631428	0.235752599132896	0.0532357986149193	0.7687699763964542	0.431968949292012	0.8308621765381073	0.7415213393713131	0.4575583197408886	0.9905024933077654	0.812932698013488
PAFAH1B1	6.06132782459625	5.938372811956249	-0.5947658868572979	0.914047446429307	0.2166666037456069	0.364340914831855	-0.5889724234822671	5.66620270605875	-1.9081012275580296	1.93232113953862	0.741840561875384	1.23992966468351	-0.473032715629622	0.0024865899114078	0.0690621447292891	0.0634124180117353	0.463979284298177	0.224833753518099	0.6577667149563361	0.7152261645259863	0.573699667635309	0.8188209046282073	0.9210581780373828	0.9098262551150226
KIAA0100	4.4404636800736	4.13660024601432	-0.205959337542343	-0.37160846131874	0.562043838905677	0.629359362122571	0.0136164375802268	3.70504347320745	-0.625240362884228	-0.765581293589634	1.84169179014613	2.07177640884806	0.0103771487588868	0.0019974304424697	0.536812127191014	0.449978495326971	0.0757807056568373	0.0469970656211082	0.9918584013572272	0.9353481296762536	0.8475307717949634	0.5012779756270734	0.8081240025078082	0.998064661731272
TRAPPC6A	4.29454608475141	5.57158589357329	-0.307230185223778	-0.392136481446207	-0.444213375187672	-0.5396664905103371	-0.4760232862520879	4.19961502128371	-0.723317733492573	-0.5973620980516421	-1.07231637009056	-1.26619773264119	-0.302313263925427	0.0002200232915391	0.475086995752901	0.554748091700681	0.292128614646186	0.2151864435080309	0.7644993716090479	0.9193758567151462	0.8853852844452866	0.7105273746654703	0.9210581780373828	0.9453370416638792
MATK	2.16879614653369	5.347874467945231	-0.151844104615708	-1.28015144692322	-0.552807741987808	0.515117007925546	-2.7396612575658	3.32514648400196	-0.289016272237986	-1.60031170775666	-1.0946355033657902	0.977955123992205	-1.44548142720994	0.0023406327715227	0.77455676175262	0.1200091668588259	0.2823873895375869	0.335917387505995	0.1586888490914509	0.97264910698475	0.6368875542112771	0.7045993373998618	0.9394130802835924	0.6140990692543004
CD79B	4.16435037088077	4.2035469257114	0.2207700747980789	0.7585155610893071	-0.435330382276998	-0.443224888571287	0.118056738533333	2.87660776891148	0.6986774576724151	1.4667217121008	-1.44335212534601	-1.45846307847271	0.0732469639657804	0.0082078232754826	0.4907592332581389	0.154088726212135	0.160926925818322	0.156824983147225	0.942097592947112	0.9254293745634744	0.6758713904586153	0.6044403464509931	0.9045837517816508	0.9871670765603224
ST7L	4.2891657977448	5.411157491941661	-0.435086606237387	-0.30894326006558	0.314327178119299	0.263153016059915	-1.1842879969465	5.83143851294093	-1.47404094411594	-0.700894669487429	1.13581083526172	0.937614840382196	-1.078342596928	2.23537848880895e-06	0.150887612184223	0.488769908049151	0.265028389618406	0.355930003847775	0.289475363563393	0.7748813267777225	0.8627815705705274	0.6937175064773181	0.9411072304215022	0.7267626863687624
RPUSD1	3.84580601964566	0.9101146169346628	0.91421355062672	-0.694961234575301	0.0390452635321604	0.5107082729045229	3.56506600261376	0.706231827512805	2.88798693611013	-1.3986600135767	0.126249612309955	1.7188739502756598	2.36676362830427	0.488627156244252	0.007153705882643	0.172323664966473	0.9004169795098199	0.0967561470076656	0.0275294047646446	0.5386229628002421	0.6921261364509476	0.9724482707921336	0.8750675111527911	0.4272146786865444
RHBDF1	3.84786150915407	3.27002930306506	0.723512522099054	-0.9166693328247952	0.2880314585872	0.516346192893567	0.757885646484725	3.19841585281508	2.36242218330214	-1.92738498881856	0.961078334737032	1.7308778928746298	0.6297463752110849	0.0032518495876407	0.0248387814294623	0.0634476804277573	0.344195555228787	0.0937485093765478	0.53362778074653	0.6520745602117972	0.573699667635309	0.7483311843194731	0.8697795445483807	0.8560176842478132
LUC7L	5.76910346730694	4.361636112897751	-0.304182728047922	0.24663586856519	0.0423442256629431	-0.1164885907989019	1.5285067224686102	4.93592403792382	-1.15561835824685	0.624985852893777	0.170082449524816	-0.457245925730346	1.48335796919687	2.7915811740993897e-05	0.256958379327442	0.536705541116738	0.8660871156348079	0.650788386964905	0.148410041068952	0.842420952827252	0.8802944770410278	0.961689536412158	0.9784749730629668	0.6028713368727964
CACNA2D2	2.52348417604213	5.48165242959758	-0.109045609219109	-1.46947383940376	0.723795765077917	-0.926312928007963	-2.1738446154237803	3.46232622200272	-0.211208013477742	-1.9819653507630897	1.53967144637302	-1.80321839327733	-1.18717990938893	0.0016318930303739	0.834153164092311	0.0567096788617979	0.1341230059533369	0.0814069595121914	0.2444723213910839	0.981045031903024	0.5704770108607496	0.5771684856661837	0.8511170737023126	0.6937405878899067
TSR3	4.98588102775289	3.13633732185062	0.6961522507295831	0.550351296585635	0.0183188096755008	0.149418861310795	1.47347105673468	2.63207442009894	2.19135316032418	1.11397561683226	0.05936382187618	0.4892126036413529	1.04787674407956	0.0164997016586787	0.0363714538137112	0.274138137346078	0.953060032355682	0.6283555342548219	0.30733309989475	0.6520745602117972	0.7544508702192672	0.9895760526251928	0.9758580188223618	0.737816764272959
PIGQ	3.62729859842139	3.5882429890429903	0.362918659735572	0.37704342160985	-0.419199436943455	0.0677697820710799	-0.15956010219111	4.14438499180927	1.3995925561160505	0.8997706633433191	-1.59068048141417	0.254588662363498	-0.155605268068691	0.0005848662916542	0.173019216707648	0.3755817606368959	0.1230243462578849	0.80077839552066	0.8781314320068909	0.7912061245557174	0.8221581871249446	0.566110615286368	0.9950227347358652	0.9727952434783906
CRAMP1	3.2910869432986005	3.35360261845845	0.0243768972979681	-1.10675710356062	-0.147455402967443	-0.204146095508749	0.8104425563716421	2.44684794886031	0.0571250658226107	-1.75648411488692	-0.372089848819387	-0.496321650897691	0.508822645607434	0.0204855903483828	0.95482436046772	0.0892105315870473	0.712441496996693	0.623284650090793	0.614598520082589	0.9929263450724474	0.6092475661068829	0.9181210434725412	0.9758580188223618	0.8933104466979197
TEAD3	2.60313715952435	5.0036336572527	-0.0315713911143802	-2.27722998067664	0.0473025431828848	0.158889206198392	-1.09223225663918	3.15887151427719	-0.0658478764579931	-3.22236855048797	0.105180612603349	0.3487859124573569	-0.5870531250966501	0.005107744710442	0.94794119126534	0.0030605578328995	0.91693263102666	0.729778873459697	0.5638614514171241	0.99086687783495	0.3091416349892371	0.9764103912221288	0.985943769919639	0.8720124837682007
SELE	2.75574052806803	9.115907378252562	-0.4376334769262939	-3.62384261222453	-0.479673781166167	0.45718198925737	-3.8200207649181097	2.82079504595598	-0.47008527160811	-2.53912792543824	-0.519923520310927	0.5042581246471329	-1.0213015764533102	0.0100851911400199	0.641792670353843	0.0166716357056007	0.607215003372299	0.618280422356932	0.316421049663801	0.9573779686142668	0.4572458977524468	0.8800405278330651	0.97463254307228	0.7425380474930516
DNAJC11	3.92683356733427	1.9836415432668504	0.0206891138317585	0.7052449126589949	-0.401166885904037	0.499975896412976	1.43565059071945	1.30921981525501	0.0510379017865806	1.1507837290781298	-1.05813718654259	1.36320688287475	0.8042782919897671	0.2097928650019889	0.959637978129356	0.25894440930233	0.298663963270831	0.183673819116422	0.432838189351811	0.9941956760586323	0.7476224781438076	0.7152638252588102	0.9144589006174124	0.8129934455598331
MYLIP	6.113966355682679	3.6466113408603	0.0220293896559372	-0.150501406006954	-0.3274310392214379	-0.0237551289396774	3.0388297535159	2.44749600606727	0.0659693116354875	-0.313593810650654	-1.09592843743749	-0.0816381551407713	1.80216246595615	0.0214286082103201	0.9478688204363772	0.75618719471577	0.282847564028856	0.935552286067985	0.0818137007529696	0.99086687783495	0.9439950484084296	0.7049271875123732	0.9978375366810488	0.533172156453055
PSMB1	8.130556885793471	7.710759961280051	0.681281903491435	0.512244584159071	-0.127849791143712	0.0975330582626381	0.0273991740006055	8.7131199012234	2.479561527672569	1.19590922994987	-0.4727381724195399	0.3635044114421421	0.0254671450259878	2.3182063326419001e-07	0.0193333971985763	0.241277389120512	0.639828775993207	0.7188118277148899	0.979986511939218	0.6169524296631842	0.7440760739931528	0.8914339100478376	0.983777450349824	0.9945493581513772
JARID2	3.72621123911741	6.50364287710137	-0.0140385882127896	0.621782126084632	0.72258479364879	-0.6979202393965509	-3.6089850950051496	4.17506588969676	-0.0276918532431147	0.798051764115787	1.47893553014806	-1.34445750261414	-1.9438273752508104	0.0002355212510122	0.978091316618224	0.431112676650206	0.149581951699048	0.1888788620486149	0.0613481690289634	0.997016853353456	0.8441299477761643	0.5907483914811427	0.9182543901103708	0.5054722714928737
CDKL5	3.2234405185429704	5.926270603295441	-0.647008477813126	-0.13635761998187	0.462243655592664	0.186358867117227	-3.1627298343556296	4.20737348451635	-1.51320635217726	-0.221037121311843	1.19488143959863	0.474715296773645	-1.8963584379277096	0.0008994804412615	0.140962370802373	0.826562316315019	0.2414952558846189	0.638615277828769	0.0784344703934621	0.7714560396944193	0.9616847807351752	0.6745332577308882	0.976714918270123	0.5277230993427469
CDK11A	4.72773366242859	6.749008268833669	-0.402741461620697	0.31192671542424	-0.0976529615729111	0.0411973212801866	-2.33896843416142	5.609357715393879	-1.18500734281344	0.6086770107008461	-0.308350260451187	0.131740491837757	-1.63230668172979	5.624946148352261e-05	0.245326430479846	0.547417667043087	0.7601076963091791	0.8961919125718101	0.120331092764484	0.8381331120289299	0.8833081362044878	0.9317990234995774	0.9978375366810488	0.575160976053001
NADK	4.67618835758321	4.82625766004033	-0.8143609403409059	-0.339656099601742	-0.115703020254373	0.165778401564495	0.4554866690811939	3.1009145885947995	-1.9668264964879296	-0.5763534017073381	-0.312259132294276	0.459477187464221	0.250006940027215	0.0066843169269192	0.0585655286178814	0.568846172882708	0.7571905902033271	0.64972814137342	0.805231668123647	0.7004924123568423	0.8896799941630645	0.9313055644022404	0.9784749730629668	0.956983249830175
CYTH3	4.46161490404114	9.67101237830888	-0.852965814398545	-0.0536264636012766	0.7324527125729542	0.5084477878836781	-6.20808758525807	9.68047411104744	-2.37181013924268	-0.1006157746650249	2.1884071767045	1.4861787423366002	-5.07633543260028	9.693603136069489e-11	0.0243161559976002	0.9205248971859652	0.0365617322915695	0.147666414409158	1.87790741430774e-05	0.6520745602117972	0.9856890917651012	0.4239112944566978	0.902585016031784	0.030113459725423
SYPL1	7.23357446278564	4.97111624818736	0.1062719357054309	0.247365187049567	0.16002046814387	-0.15068026759098	2.20319714160482	4.829984084529361	0.48001516275613	0.766225691409445	0.808060993009021	-0.772282225285677	1.8839864336976695	5.857895790071489e-05	0.634996231867875	0.450161053745682	0.426346411827013	0.4470040725349929	0.0696494374478193	0.9563455162624764	0.8475307717949634	0.8001851728116942	0.9598163023508314	0.5162164789750274
CYB561	6.03158935344174	6.259499322791919	0.2864583052937889	0.536488449749633	1.12487429288481	0.273818498757183	-1.3927683648818	8.951240929128641	1.27547867117833	1.56639737859893	5.17973144339564	1.24956309884588	-1.6553212736908502	5.654799020214608e-10	0.2119285019746269	0.1277443523799959	1.4022979661129502e-05	0.22112043847991	0.1082850228452419	0.8170946849002809	0.6443745146954669	0.0538034996044312	0.9210581780373828	0.5588933907156028
SPAG9	6.86349291243698	6.5538979220912505	-0.414013553854484	0.14888197920809	0.358150528365343	0.5514699451843089	-0.0129287270780129	6.35633786736285	-1.64214025303724	0.3988781344324439	1.56267327370539	2.45648087802366	-0.0107184158927746	3.31455910016579e-06	0.1112929094396859	0.69295442024992	0.129643531693983	0.0208556488291624	0.9915378999562529	0.7556788550954678	0.9277467234755032	0.5763138862396558	0.7513723638105483	0.998064661731272
AASS	3.8948414267211904	5.22229919831649	-0.3297592995706939	-0.6128047793448771	0.8957952625135541	-0.0766169751883903	-1.24144796617568	3.43795946807985	-0.8160103839929921	-1.06250161174377	2.43001901716829	-0.210519929825731	-0.704323203851995	0.0024287609650091	0.4210344238394279	0.296751418058834	0.0216441445871724	0.8348353280507299	0.488128484619484	0.9094827596651742	0.7749777417767241	0.3800786424488809	0.995847463748473	0.8383791932292487
SS18L2	5.32375724102425	3.70283865545508	-0.184967737209888	0.8750135794096708	-0.4551757438082071	-0.0647974544892363	1.67018420842668	2.51609452412313	-0.474450021962938	1.4450200781036202	-1.2175833651006	-0.174648990249522	0.960069523238869	0.0237581103597456	0.638642687762368	0.158839306421761	0.2331093094970739	0.862603100268607	0.351222738069955	0.9573710847215527	0.6827712438839214	0.6689102566960684	0.9964236288102556	0.7632216530238946
MPND	3.41986663992631	4.93017515349185	0.512938401584176	-0.435571037650592	-0.3596882939665379	-0.483321411375023	-1.21336340071253	3.9082083917582295	1.2908310877775	-0.689391481878535	-0.9008594653525492	-1.16671273538438	-0.8127304643406651	0.0004911052868128	0.20662166728873	0.495875073786955	0.374838466459454	0.252517317388008	0.422775663506359	0.8167302773618558	0.8648095250890646	0.7680097726215547	0.9225564343825512	0.8096089337910936
MGST1	3.53372408838671	5.06270719317412	0.439647620547808	-1.49935774048992	-1.36914273638285	-0.8590351125834459	0.149840235708753	1.56549003335268	0.549202870649416	-1.17543857892169	-1.82185766446857	-1.13160410656432	0.0395066764164041	0.134802243731968	0.5869557657650301	0.249175503495941	0.0791381650147516	0.26759890949839	0.968867705174674	0.9435425846010278	0.745003952028964	0.5064013889059131	0.9260717670245624	0.992134689893298
CRY1	4.81310215947222	5.23517172386	-0.0020981855234178	-0.414243266967005	0.16996108072645	0.22518616303376	-0.3248154682117299	4.15321518232465	-0.0053298831055507	-0.692952928315911	0.445853262438904	0.5912751994237211	-0.2164895389030079	0.0021715071388527	0.9957902098280248	0.494125725790867	0.659240140330052	0.5587731031940871	0.8334542587756559	0.9990315217000822	0.8644106958421518	0.8993451272590575	0.9701715879857228	0.962816832899514
NFIX	5.1626063223173	4.70994842634195	0.278888111201812	-0.0322534423669855	0.217412776675604	-0.14787533384838	0.0839675336375811	3.47741024709704	0.974788414167514	-0.0770307231784781	0.8460968414470931	-0.584149613390473	0.0554613700014146	0.001802342814214	0.338208564008717	0.93916588549751	0.405114478049189	0.564132042841103	0.956139791307785	0.879860593723827	0.9882657616488356	0.788413861042401	0.9707345994529782	0.9901954531074384
ST3GAL1	4.88739936808916	5.94525873351702	-0.0771507735175639	0.0398588736998766	0.0069152074944676	0.1689799431127609	-1.52282511685265	4.76216500649677	-0.2326588174849669	0.081920970258052	0.0229077174200082	0.571397757151809	-1.03751381331634	0.0001868580005646	0.8176146987064059	0.9352706125471412	0.98188676441862	0.572504748990638	0.312469479273878	0.979731237847002	0.9881496599934596	0.9961728525265394	0.9707345994529782	0.7406908409009576
IL32	8.48211288207562	9.35095320413976	0.0805027637368541	0.639431999054809	0.6793206033163279	0.451987893315318	-1.541712100352	5.05771970565086	0.151413528779259	0.7824365038419359	1.32963306202917	0.9021238900057128	-0.6930947771868851	6.59887621061973e-05	0.8806631344924151	0.440112312775162	0.1939667867032019	0.3745687427251939	0.4953013415884389	0.9866269299516292	0.8470883117753566	0.6355662378248081	0.9411072304215022	0.8412413836706366
PKD1	4.505834867826491	5.54458239546402	-0.2864649421568859	-0.125498778047313	0.0981826122172944	0.0064660706073294	-1.05303101715797	5.083369778343791	-0.8387974417420401	-0.241300143504053	0.30039037338169	0.0193977308938439	-0.8168252618614641	1.84096626693561e-05	0.4082171647749389	0.8109641716477192	0.765951248493509	0.984652261261873	0.4204677635008789	0.9055085691107946	0.9583420866565552	0.9339042457190412	0.9992877611837898	0.8085730670236065
MED24	4.88834508010602	5.77715697015382	-1.03849450379967	-1.4046550102310202	-0.385829279183053	1.06057540504678	0.425403856220185	2.30901376399705	-1.7210310407868998	-1.5983752556187498	-0.675449140846425	1.9710144681165096	0.149400401442325	0.02902240458337	0.0959585161832681	0.12103300143944	0.504967012891635	0.0589635724116696	0.8822646217048911	0.7331445075193438	0.6375565840369293	0.8372869061025106	0.8164020580066382	0.97385863426381
RHOBTB2	3.6143548838821102	4.24490067755453	-0.175527256458873	-0.620680837624095	-0.15032848953132	0.0105521824069872	-0.207889214446159	3.19291866074723	-0.428678996996371	-0.9962615117572108	-0.385131915072116	0.0265698251845634	-0.133129903365032	0.0032982245660427	0.671219340986225	0.3270914125749989	0.702856827577245	0.9789787998166491	0.8949796548657091	0.9599220334313436	0.7962645970031108	0.9161049532525422	0.9987947691523124	0.97783152596103
HEATR5B	4.074677325727371	6.61419692842175	-1.31357800281146	-0.638828702618796	0.2918776035461939	-0.0599049157109386	-2.29314504070949	4.02661717473545	-2.71728418529771	-0.9807407893761658	0.7085391724005421	-0.145655054120111	-1.19143467282162	0.0008952297284498	0.0108594017229328	0.334567709110095	0.484095312173252	0.885211520404519	0.250170137800966	0.5937619175265636	0.7991179481617317	0.8274385107539574	0.9978375366810488	0.6987846592069411
SEC62	8.648377262097	8.60437343886056	-0.429837730565391	0.209628379406476	-0.169303565641218	0.0732000008061266	0.3028653460942669	10.848116811437302	-2.21895500360942	0.7355704957311651	-0.9737563969824709	0.4317295674890519	0.33684011371952	1.14469527615991e-10	0.0350253737938655	0.468392483514677	0.3393333470372189	0.669633675175308	0.73859577112894	0.6520745602117972	0.853862898195935	0.7451955314608345	0.9795748754125888	0.9381785041196364
RPS20	9.2603680250791	9.76320616142541	0.172698983146337	-0.1082836736977349	-0.414949455102336	-0.346588086313897	0.6399166864191421	8.68123514577172	0.6804080013510339	-0.274140019838737	-1.71615481752013	-1.46559778913793	0.5272946276601429	4.68704193534181e-09	0.501967456155568	0.7860395248039409	0.09770775656072	0.154504436716454	0.601936282829431	0.9273044511991162	0.9528682490969236	0.5347891628683923	0.9045837517816508	0.889617350731021
CSDE1	7.90990700397599	6.517127482628701	0.111122317015563	0.7268821031408009	0.186958403553781	0.0338756415745925	0.903935553379002	12.6616416168404	0.6769718876370749	2.88966705484186	1.16439229504686	0.210236567588034	1.4675399268568998	1.44262435631943e-13	0.503610867644276	0.0070995064470179	0.253441508823047	0.8349044132325619	0.152635887203643	0.9276385819719738	0.3615933038353733	0.6843928680590544	0.995847463748473	0.609247489680903
UBE3C	4.52668019866764	5.38420852311172	-0.0257246407626707	-0.393419384400487	0.074811613799088	0.4119875154824729	-0.924695249463788	6.11514002244408	-0.0914821088859531	-0.9057956486294	0.272357023637368	1.49566247808158	-0.878145070349488	1.011030303301e-06	0.9277176552870408	0.3722617892461939	0.7872133675611541	0.145188179445654	0.386844101949479	0.9894762705658352	0.8199285615727127	0.9395656520430647	0.899241990445448	0.7862422636746579
REV3L	5.15699457352244	6.535302468464661	-0.7044480569231399	-0.229699881563144	0.2880226172035819	-0.286919310765793	-1.06163658838944	5.178987186868231	-1.88555896421548	-0.425050448946824	0.8431675103039169	-0.8263520723056841	-0.71296402172591	0.0003771527430659	0.0695288970235075	0.6738483417913599	0.405820476623867	0.4155494178111961	0.4919816209033499	0.7152261645259863	0.9208709325879428	0.7886058881355343	0.951863309089212	0.8396871066444271
FAM76A	3.4362455809690697	5.9993500859783495	-0.196461496905929	-0.155568185983082	-0.0411055436220758	0.0970379635548723	-2.68244122669616	4.84668982133685	-0.485471641127711	-0.248266172514013	-0.104766748241882	0.240421233303107	-1.81190627373053	3.590732355636571e-05	0.6308685717938299	0.805620072041761	0.9172582260103872	0.811639105484797	0.0800222796519788	0.9554492793635924	0.956984746258854	0.9765444284232536	0.9950641511127524	0.530962161729905
POMT2	2.44315902521741	5.98659641759778	0.335781646193507	-0.726640615874674	-0.12301069623158	-0.105278013503793	-3.66230175528249	2.87691165598038	0.540734858828784	-0.766373244249177	-0.207628704160124	-0.174020665302247	-1.48022422520708	0.0105413001123482	0.5927106739027261	0.449445713985866	0.8369393518823021	0.8630820770243879	0.155772029657893	0.944997591029768	0.8475307717949634	0.9551446329094956	0.9964236288102556	0.6122656650041207
VTA1	4.787166899906991	2.63370573824981	0.0806689376979647	0.515774315689236	-0.3564537967716389	0.5015868035659931	1.708942074344	1.91857678118295	0.230606543573488	0.981346519874107	-1.10286680707651	1.59503093487244	1.06116426287285	0.0702828895764033	0.8191860835387931	0.334342540202713	0.27911953398082	0.121759323355214	0.301267150669812	0.979731237847002	0.7990485972541178	0.7017175117773898	0.8941102540447863	0.7361085504543499
BAZ1B	5.92257368478084	7.712507470398459	-0.3686595175644199	0.531859332347035	0.270302776784895	0.267695543323065	-2.56410577702131	8.69110257534483	-1.25649833666614	1.17832833425944	0.949877268336896	0.929406569366258	-2.391027288190529	1.07893967799314e-09	0.218631646422116	0.2479281085515619	0.3497646681649961	0.360096974249298	0.0232774359863813	0.8226108690788679	0.745003952028964	0.7517817926750014	0.9411072304215022	0.4141147345350105
RANBP9	3.9235203548879514	4.34037072133322	0.283523232890344	-0.0570440458688086	0.47782239663743	0.0195368277757214	-0.7578808313333141	3.96685640528772	0.8926540256527349	-0.117803040708849	1.5676361079790802	0.0639608297552616	-0.585893982842672	0.0013898462109172	0.3793872624243939	0.9070124886614492	0.127490610986647	0.9494365153182428	0.5670256541824239	0.896584361317041	0.9830191217895036	0.5740649428211866	0.997846761506601	0.8736513894340635
ETV7	2.74347219597503	3.3166836048814905	-0.303765999158162	-0.6846073474257359	-0.6760962515593161	0.209057252973655	0.128981397107896	2.2217625242670698	-0.667564751601797	-1.00229326076257	-1.56164166234341	0.4752721573807429	0.0733932445500209	0.0446700570574055	0.510065210007682	0.32434410202781	0.129258763528018	0.6381613865136949	0.9426794058883712	0.9294138353312096	0.7944155541049888	0.5763138862396558	0.976714918270123	0.987399522348254
SPRTN	4.57966662641368	6.08623787194575	-0.152609547846721	-0.62950545182461	-0.294850175485016	-0.202295404250637	-0.9584678584505668	6.613098494402929	-0.510556004533843	-1.37436873121453	-1.0080380345459798	-0.677907718698375	-0.8754333878209591	2.54792484798834e-07	0.61339855273182	0.179508091047897	0.321497991938511	0.503025642851507	0.388293658318025	0.9488618037575376	0.6980522096777663	0.731722245339382	0.9698557532884768	0.7873888899310412
METTL13	3.93370536153095	3.4464162370844704	-0.113682228552342	0.0065587375272942	-0.564139215240377	0.0519561955751804	0.7941905771174641	3.84927369564738	-0.420023980327359	0.0155268184427124	-2.12519965927742	0.194264898431458	0.754250681865767	0.0005768166307153	0.6774610447441549	0.987714691873226	0.0419189771362691	0.847277984081081	0.456578701722683	0.960131111706752	0.9971789991801228	0.4317252103566192	0.9964236288102556	0.8268270101188573
DYRK4	4.74372177862056	1.5817773941846298	0.6222223956153541	0.300837792427222	0.0057819902960875	-0.0349748926099824	3.16432923176748	1.07594202577107	1.4811242567288203	0.466181319743471	0.0141366094542018	-0.0849495695553956	1.84529398296754	0.302304956162542	0.151278727753971	0.644660144551468	0.9888229953474632	0.9328673794321248	0.0914554859889387	0.7748813267777225	0.9127706541598752	0.9972064517638398	0.9978375366810488	0.5393784423681843
ZNF207	6.733227524585191	5.63129039385457	-0.187585020068813	0.3139161324255219	0.0631724764946815	-0.145026118614947	1.198364654022	6.560829094967871	-0.8263426933694901	0.9339977385364922	0.30303085425565	-0.6978926751461101	1.18524561902358	3.18477211033796e-06	0.415133988737573	0.357832294522496	0.764040101998614	0.491006250523878	0.249651554028241	0.9087789109798408	0.8103891762987467	0.9328084601749088	0.9689578849746908	0.6977684892161086
UQCRC1	5.9750477878870205	3.21082723007585	0.39226104767113	0.747439245571443	-0.109596673465981	0.14940203842659	2.1729063158321003	2.91101713034881	1.6522980463417198	2.12532664513014	-0.514902062847604	0.7143476405011171	1.72619737468277	0.007922419948306	0.110037164705374	0.0431181558196171	0.6111170978356689	0.481732176736834	0.0954349189023983	0.7542760667577573	0.537780567565513	0.8810692823250957	0.966187220296386	0.5425764771243604
STARD3NL	6.107299755866411	3.35825803196992	-0.132423327902664	-0.1047006219188869	-0.536937548097595	-0.298376436532779	3.52673809928101	2.85019815359688	-0.468518723306115	-0.2576751158880619	-2.13805248695326	-1.19943154555543	2.58199908065825	0.0126392470785904	0.642836334886323	0.798522121457661	0.0419291298227219	0.2416929986641749	0.0200670522177338	0.9573779686142668	0.9560675321762864	0.4317252103566192	0.9225564343825512	0.4056118470683869
CD9	9.21876140180172	11.4273821624842	-0.7323867145965409	1.07020279345615	0.253258379884189	0.0811444424487791	-3.17257537259571	6.15333716045084	-1.54419811800493	1.5188450883546498	0.5875278600461911	0.1914029570401119	-1.45728499805386	8.8015457396218e-06	0.133687342905534	0.140335720885023	0.562053321910631	0.849803405161808	0.158172927210434	0.7712208686301991	0.6616894781816128	0.8618009911418556	0.9964236288102556	0.6138457331872118
NCAPD2	2.99679016623382	5.288230988590231	-0.192409447507513	-0.8432489969910791	0.2922946625055639	0.6950876918626949	-2.72487606096654	3.53784947750934	-0.466931972589102	-1.4277433960186698	0.7935434888818729	1.95619601469268	-1.55178205902313	0.0021546466437831	0.643924199873609	0.16376419238866	0.4338426919582879	0.0603799103884042	0.135718529212909	0.9573779686142668	0.6860188460629781	0.8033982138753117	0.8200869741121622	0.5881619477685781
IFFO1	4.21199007158869	2.49009430230796	0.8041875366457572	-0.533156068393856	0.424800011033666	0.56528065571087	1.26117003700211	1.92451976928996	2.63180129471936	-1.19077930076943	1.52556597804205	2.11227636356308	0.848729554309289	0.0666097757797527	0.0134816355522524	0.243567751985525	0.138537609859376	0.0440474328356186	0.403673204978628	0.6026554343189006	0.745003952028964	0.5803980469010824	0.8081240025078082	0.799007245605639
PHF7	3.07537171422198	4.08067958273467	0.252498697816356	-0.471515531622405	0.498281385645224	0.3092341945057719	-1.4052066329738502	2.57534265686121	0.515475034760687	-0.637561216618431	1.0699437643591	0.6509838222188821	-0.749992195972682	0.0249321956756454	0.6104545860763051	0.528755834441119	0.29454212930682	0.520059392151894	0.469077173239368	0.9485333922846848	0.8779315050318376	0.7128319045645939	0.9698557532884768	0.8300674367371297
SEMA3G	7.476716359104849	9.28398494860254	-0.507578863840997	-0.359152795602495	0.53979813453836	0.416635148835956	-2.03757078424497	10.0007836264298	-2.13150546958484	-1.03068138411522	2.5076348775223	1.98564332042164	-1.8919263156919095	1.0486793090510499e-09	0.0418235072124893	0.311521784273049	0.0185622541173615	0.0576943119215513	0.0690293172337781	0.6641283236079948	0.7872652322696498	0.3729969593022969	0.8142492844170901	0.5162164789750274
NISCH	4.98365681207703	5.34371537431301	-0.297392774265149	0.0396493209798197	-0.080223275059909	-0.199770703034534	-0.160586351675171	5.20614442111176	-0.931935651079139	0.0816905211236293	-0.2616142529410619	-0.639859373692429	-0.132818335353942	1.3014879454804e-05	0.35880965570921	0.935435408781241	0.79540669681204	0.527120781890027	0.895223946181616	0.8894993204859813	0.9881496599934596	0.9427328014387852	0.9698557532884768	0.97783152596103
STAB1	4.20022635435428	4.39260670583965	-0.847217428618128	-0.2689260183979129	-1.04455886494772	-0.490532701399779	0.8424609147034259	2.62110533159047	-1.77986580194289	-0.3838753942468489	-2.37883907092956	-1.10665649892952	0.4281430305741379	0.0190854772558281	0.0854222139561219	0.703778143027947	0.023975294667438	0.27768202917701	0.6746071913195569	0.7244662390399343	0.9298627877831596	0.3881139753979168	0.9287184691125314	0.9166515055989548
FUZ	3.27771456210352	6.88304705645519	-0.263601000213361	-0.0167203074764079	-1.31794238921865	0.4680580812610639	-3.8235397708406	4.229362144836991	-0.476602268693743	-0.0189921643318806	-2.3424389291417005	0.834093632173973	-1.9372871530824096	0.0002025852991992	0.637098608467229	0.9849731105461428	0.0259854111555553	0.4108208264923779	0.0621759372763629	0.9563455162624764	0.9964191702113624	0.3939551325703625	0.9502316782863892	0.506609536927805
IDS	5.54526532255296	6.69695864142465	0.0128896608840241	0.923623030580893	0.2100426175102749	-0.174772470045182	-2.44639335927472	5.126350839340501	0.04187392531224	2.0575483821281	0.7710483930421059	-0.647094842559013	-1.6307003164597902	3.10001626348944e-05	0.966896513541272	0.049245755574077	0.447496457865657	0.523236322668211	0.114106454006147	0.9952106921131222	0.5546184335145131	0.8113487179994155	0.9698557532884768	0.5692991930944783
ZNF200	3.44098886294702	3.83956713897713	-0.8535754490035741	-0.759886397582317	-0.0151823285157109	-0.222997325838993	0.5931241891021359	2.46518050604032	-1.92717407357535	-1.18293834199746	-0.0373399996397416	-0.542546599241896	0.3261717530655529	0.0294102362379315	0.0635880599875839	0.246130191437036	0.970463699437593	0.5919019381258821	0.7497760212458199	0.7143136665149361	0.745003952028964	0.9945491406946864	0.9730962642419728	0.942945238507714
CD4	2.84656655360874	6.09312427457346	-0.8438672975229541	-1.09190276549193	0.12834401255228	0.415149971418404	-2.89716364451294	5.446045977422269	-2.46107477887421	-2.23005446450678	0.41399267276	1.33038952397564	-2.20101248488272	0.0004008943226664	0.0203446226623361	0.0334226550066971	0.681855804101126	0.194442694530583	0.055481208310049	0.6215391919653096	0.5098259976347688	0.9070136741101396	0.9210581780373828	0.494957173697386
LRRC23	3.94237872952377	5.37021090079472	0.125315784630472	-0.633069031704148	0.3564940861810689	0.3869561262996649	-1.70438926209608	3.83570223290984	0.344897951821681	-1.18048200470443	1.0688609536732498	1.18950652504757	-1.04022676608015	0.0012289560414479	0.732591014751336	0.247274347630773	0.2941118686602529	0.244490234686836	0.31066883977383	0.9670183639977064	0.745003952028964	0.7126190374958971	0.9225564343825512	0.739113514055211
HFE	2.84294748385164	6.81642958414974	-0.521495855718134	-0.2366234347913089	1.22324890774721	0.0228296332949541	-4.97265802260804	4.23218627907437	-1.01553333922516	-0.3289527205779289	2.68156755640116	0.0480385360262215	-2.61775998798908	0.000454320736271	0.318071844816558	0.7444848669959259	0.0118430587099824	0.962009776254095	0.0170966840926717	0.8694444315012695	0.9415614613297618	0.3410773779352874	0.9987162796417266	0.3910029262036413
SCMH1	3.7809679458633103	3.8672088918750696	-0.436556248029774	-0.178124101275203	-0.0431379627173893	-0.102284888990324	0.0975300051147263	2.90232566069368	-1.21078223848679	-0.346785654888053	-0.1335683728927509	-0.320094365345353	0.0626569267791757	0.0093459435419441	0.23543214595599	0.731205689632818	0.8946637003385269	0.7512955497832571	0.950677864058958	0.8310958412620582	0.9371868733725104	0.970639936752664	0.9889790068786722	0.989223956334375
FYN	6.190008232509889	4.38726082775198	-0.0869334807913238	-0.559410826711535	0.570766273014398	0.117679173204254	2.22447783311626	3.68330395989887	-0.306539518722377	-1.39068539631795	2.26216762916412	0.475754556585708	1.62830910062545	0.0010938152858315	0.7613902704432769	0.17510277765545	0.0317128178747965	0.638048080587412	0.114568357178755	0.9701470385618984	0.6942740960679815	0.4044895862212206	0.976714918270123	0.5692991930944783
HIVEP2	3.2833437997174704	5.563866743153219	-1.09913441785814	0.0032539094029351	0.0115196159004195	0.6009248942759949	-2.47804198835366	4.0550202642775295	-2.7904931708356404	0.0057131451364619	0.0324545937336034	1.7078926705604398	-1.52536815255435	0.001045723462601	0.0090692849600014	0.995479830802718	0.974333663170297	0.0991617901423688	0.145375872791096	0.5833936883217743	0.9986800267743228	0.9949146675952472	0.8805082879783452	0.5996570763593573
TCEB3	4.7501492703022405	4.67884482072539	-0.0407297693762265	0.166148105142739	-0.493635379491544	0.213971540257508	0.148398215417995	4.48444500439767	-0.131024313504109	0.343713544017848	-1.61537662991853	0.7025957436492629	0.119942101243538	0.0003318407299023	0.89668398394465	0.733495950324098	0.116749774386191	0.4877578879070239	0.9059955041875258	0.9879688470009492	0.9378373788953996	0.5585629934851496	0.9677899417906188	0.9808267359605816
LYPLA2	5.55769225810858	6.68906684515993	-0.14616484813398	-0.0257074111290524	-0.37155016742995	-0.155612749067211	-0.9654387859530872	8.153811771094249	-0.6233675062638779	-0.0729032239472346	-1.68225479051964	-0.708297763415838	-0.9882119391403328	5.36749557993398e-06	0.53780541820982	0.9423680613761628	0.1034206685619509	0.484909559332265	0.341662519287703	0.935576408775272	0.9888068720930172	0.5387925878790132	0.9668336307659762	0.7566224516641251
CLCN6	3.27452468086134	6.84369834600433	-0.9639280949858928	-0.348098924816793	-0.0847033888662809	-0.27795239077354	-3.39862875591128	5.07282104826437	-2.37265230498098	-0.606254865879859	-0.2381056081064839	-0.77632573651011	-2.1281310381180303	0.0001276002610572	0.0243117195206288	0.548931390371073	0.813470237108507	0.444256456066133	0.0482927445535604	0.6520745602117972	0.8839549139372026	0.9473802463049812	0.9598163023508314	0.4782457110370751
MRC2	4.035118583845859	2.25742634762176	-0.485526947322577	-1.14098799865986	0.174899031925459	0.4145577033144509	2.67551857824013	1.7090099074236202	-1.22128122961449	-2.03170393331433	0.494123644644502	1.1639846943734	1.7551553458329698	0.0977765176537914	0.231490777661545	0.0511227905924911	0.624817658917776	0.253604104346815	0.089441362867918	0.8273098435503091	0.5593916982815104	0.8849834715696867	0.9225564343825512	0.5391347598544217
TSPAN9	6.26316476816367	2.29385296461732	0.0868983205754713	0.6046440452463591	0.158340906441149	0.378338603476687	3.76749235298281	2.32325518212485	0.304466798529961	1.39375732363599	0.581547416529704	1.38727466718303	3.2636190257760096	0.0271311679632597	0.76287437922197	0.1736304821255309	0.5652160727753339	0.175578650120199	0.0027472720498003	0.9702834463842483	0.6930845509334741	0.8632560626731919	0.9096745492874404	0.2705735039847245
BTBD7	5.47107884660117	5.8186387883437405	-0.209001229470754	0.273802227358759	0.132167495099444	0.348871254757079	-0.7686364242375341	5.06206964408588	-0.6759039208833539	0.5942362782914671	0.468320626942498	1.25961436047126	-0.5634401257864761	0.0001219357468645	0.504309266195847	0.556971556293071	0.64323893789119	0.218849497162411	0.5797270799673729	0.9276385819719738	0.8865541450566237	0.8924380501553794	0.9210581780373828	0.8797398027515808
APBA3	3.6317009510957097	2.4703626816670496	-0.0080077564712514	-0.101268776928527	0.0174886641715484	0.385701707214711	1.11021002270925	1.97590414731652	-0.0223905645024219	-0.1881239505106189	0.0517603656894421	1.1514255505273	0.752747452298296	0.0694862515169625	0.98229102089695	0.8520476496214001	0.959062817892269	0.259037825686193	0.464647973888155	0.9977288841066776	0.9676857090775424	0.990842414224794	0.9237078588830652	0.828435818652229
MKS1	3.28883678845686	3.88857706049198	0.200909249725855	0.721390981844055	0.311054358818986	-0.0023200475122564	-1.52592290037676	3.2428260010161094	0.5484956526729671	1.25609363790238	0.867516486311725	-0.0062197240066244	-1.07689175723956	0.0028994158044259	0.5874106369185079	0.218776294183882	0.392545570214837	0.995078586792128	0.290112581663104	0.9435425846010278	0.7317499890550669	0.7796054532281018	0.9998546936801456	0.7269009050922189
ABHD5	4.61036130824674	3.3718833586619104	-0.5185946347429261	0.406962425925115	0.2649790803379139	0.215473701038098	0.959867249429316	2.3041957677412404	-1.2315337399078	0.658582451989727	0.6848765005319029	0.554301620034109	0.55972599998134	0.051984661299255	0.2288426167033999	0.515243980722335	0.498706208848071	0.5836619231463679	0.5930196388615661	0.8273098435503091	0.8718355183917931	0.8330500751190731	0.972001093431654	0.8853417129183209
AKAP8L	4.89932100538676	4.70572631185176	-0.33961319741039	-0.625682620489359	0.17913123841673	0.4549299988918789	0.519848618214257	3.41311247988884	-0.9469765201973912	-1.20258104199897	0.5528326177168911	1.4318559426621202	0.321761360587147	0.0033256376216425	0.351229479147419	0.238746391858369	0.584700475544746	0.163580830671028	0.75121489627367	0.8852614045702708	0.7433325876651584	0.8706491317511581	0.9045837517816508	0.942945238507714
MBTD1	3.5641631173565096	5.528681594387269	-0.500600395398565	-0.964761071933059	0.7212139844513691	0.6635675518659631	-2.00414856930208	4.36801018280951	-1.23230623295027	-1.65409256674108	1.95579553265373	1.80648583870105	-1.3404238526731398	0.0013389718455953	0.228621248402278	0.108953097829944	0.0629794392580384	0.0809322050477763	0.212067773807816	0.8273098435503091	0.6251005153684122	0.4750600025599654	0.8498231718700655	0.66875297975369
UTP18	4.91289412744383	4.21723089014264	0.233168527713632	0.2447045992457669	-0.6227026537212329	-0.17509665005167	0.936589589801518	3.49160573499422	0.63198143387597	0.4176419571169411	-1.6753407318191105	-0.466712153036257	0.653168281886265	0.0015100777991041	0.5321860151956129	0.679182993451969	0.104261584350219	0.6440775387467911	0.51862269947748	0.93373205250083	0.922927357702037	0.5397325350032145	0.976714918270123	0.850933901599377
RNF216	5.0359535929165	5.13625978907331	-0.248974341477805	0.340890506678513	-0.1980341104806089	0.0828386332411923	-0.235253983453274	5.4998877281618	-0.873450986098089	0.774086780462537	-0.71859087744896	0.29854141173125	-0.2137916101429119	5.6803706015028295e-06	0.389355567147618	0.444937350640861	0.477952906446303	0.767348120529854	0.832155964650527	0.9023865307618112	0.8472043850636174	0.8236169919718175	0.9901575829365332	0.962816832899514
TTC19	6.15273877406232	6.77845873739424	0.226098734987171	0.884348039142353	0.738786697058627	0.258487039388186	-1.73764323004155	7.521098496943231	0.935363187292095	2.36619584534564	3.20375389908642	1.1379545107981002	-1.6245732011766398	5.7738008326689e-07	0.3572110089845821	0.0248925520159557	0.0034255637274841	0.265307082484343	0.118051545272204	0.8884923350091481	0.4935355387202153	0.3064445811548396	0.9259102477619356	0.5732607872626415
PTBP1	6.628737409112509	4.41118823822073	0.127286160775737	0.248092031401311	-0.3694972176154099	-0.0301654346233149	2.53398121316404	6.05954589732023	0.6230484801995501	0.8011736432098109	-1.90581290640257	-0.155294516480613	2.94808019644019	3.4280944647330604e-05	0.538223718314368	0.4293730969543939	0.0663392880135652	0.877659935365125	0.0109788167416299	0.935826601576294	0.8441045505833366	0.4780653172770011	0.9973488669798142	0.3740551230160684
LARS2	2.89580418226098	5.073527284046371	0.0137093414619505	-0.380887986301846	0.5765349838760461	-0.503439890177111	-2.47552508468131	3.26305742041714	0.0311667379891131	-0.609676039168095	1.4692091569315002	-1.2498759428449	-1.3622052485291103	0.0040156685575057	0.975342995635225	0.546688106375709	0.152357599399815	0.221601665730943	0.188041792893136	0.9959341842645998	0.8833081362044878	0.5955931504886282	0.9210581780373828	0.6450538305371395
PIK3C2A	6.4916464877035205	7.30415034389422	-0.267507460658576	-0.1157529024390919	0.487710294463377	0.350591219600775	-1.10568431706063	8.61783932558169	-0.97139175424688	-0.278828679302308	1.84453989748964	1.31294960233504	-1.09064597568901	1.29632144907083e-09	0.339120633960008	0.782289397123766	0.0749993569661981	0.19915504413702	0.284111441929561	0.8798825745362743	0.9517361150355036	0.4999012848464998	0.9210581780373828	0.7241161900808515
PLAUR	5.79936962668198	7.79120273066004	-0.336216958099641	-0.0966691576285577	-0.5253950906054871	0.520966481788204	-1.9888666178328895	4.89803591065173	-0.909786568315698	-0.175121916030381	-1.54993017895159	1.59136214043348	-1.11078146311531	4.75846277511488e-05	0.370862664889577	0.8622842333946089	0.133106097161637	0.123664407816405	0.2755064736380029	0.8943700849432649	0.9696007805268596	0.5763138862396558	0.8941102540447863	0.7179615464109065
WIZ	3.78888240758403	2.20808275330494	-0.0127806660103284	-0.499723535933182	-0.022447656064239	0.8822026619165521	2.02295637215883	1.4412759152737702	-0.0326214042918711	-0.8395827832894541	-0.0602327555848045	2.48152247909344	1.1229522391048798	0.1663206390144969	0.974192646247762	0.407854137932662	0.9523823488576272	0.0193255494832945	0.274577603503772	0.995825598772905	0.8332987752947169	0.9893767163398144	0.7513723638105483	0.7179615464109065
RABGAP1	5.346392286031651	5.91257458383832	-0.961090579432242	0.8000227303025441	0.664794972951859	-0.035624260373439	-1.36292283798546	4.2823651716199	-2.5928508327512203	1.5218162590368798	2.0476316148189	-0.109645192071324	-0.8381607481516121	0.0006720377549663	0.0145720510282403	0.138690806626952	0.0497904555662863	0.913487347434846	0.414361274727519	0.6042600287380865	0.6580275770941798	0.450435934812103	0.9978375366810488	0.8055880164528166
DCN	2.7738548894615493	5.041083512089751	-0.675667933443675	-1.15215999949732	-0.95647163799875	-1.7018950272529298	0.0057668103010198	1.61495115450123	-0.867316426671478	-0.954700539633667	-1.32648703039921	-2.34059979281803	0.0015806859118456	0.122001091747564	0.392719339303728	0.347504498194466	0.195292860011018	0.0267823614503717	0.99875264340927	0.9027792846133872	0.807600608299614	0.636383018909101	0.7522812491371011	0.9997552960407056
PPP5C	4.99246277670464	3.2586432274610604	0.272128428739952	0.664963668840389	-0.885591239286945	0.3113467917965539	1.6714048224395002	1.92308111133534	0.6036311833344821	0.932405933283208	-2.01175063919565	0.7300283426972729	0.8289854622677151	0.088703025735434	0.550627578997032	0.358855873289722	0.0549057259164081	0.472594101479681	0.424691604275405	0.9361707409123886	0.8106027121691463	0.460960099050982	0.9638842725672624	0.8097073417199674
CEP68	6.082813776443009	5.92422071974139	0.359574209725846	0.191111048359303	0.938130932284986	0.0296180484535144	-0.588754945563396	3.99668515819702	1.00773300560096	0.369511492690017	2.93161080612929	0.093599724621305	-0.3529873703720421	0.0005025719717279	0.322423673637054	0.7146188241281549	0.0069188944665001	0.926148913808958	0.7265715916535649	0.8705032242715132	0.9339268631117768	0.3131930789320235	0.9978375366810488	0.9327897051670032
MAP4K3	4.5996414638172505	5.962331259337209	-0.6051929713700329	0.6999971998818779	0.0156143860488891	-0.417386543287526	-1.85354731724358	4.44901921120197	-1.7578226659018	1.38693173873387	0.0506650986300529	-1.35160643849122	-1.1789832200390702	0.0002871856915306	0.0891219549694071	0.176108607999721	0.959957016204938	0.1878837575791909	0.25125355871129	0.7278768293320739	0.6942740960679815	0.9911797458863524	0.9182543901103708	0.6998415367756369
TYROBP	4.893476204120179	2.58094478645644	-0.620089984327948	0.112856371737232	0.6861928039583529	-0.257817327550592	2.51696068186036	1.3748849220211798	-1.1488549496670502	0.147014488463435	1.41794670447449	-0.5280749474504229	1.15151505527392	0.1892144248353339	0.26005686862173	0.8841091979320881	0.166570472515077	0.601365062357724	0.26872543652014	0.843357955809871	0.9763786588168412	0.6094634959491037	0.9731299832054524	0.714457751827094
TMEM159	3.7086490311576	3.90636181861328	0.690861776559162	1.06751697208466	-0.0570597110868855	-0.0435757847889387	-1.6864261890124	2.85198025472036	2.13976213466804	2.18312461686052	-0.1958884787665369	-0.15254249369344	-1.06893103567959	0.0086918427043516	0.0409137833145208	0.0373987147024971	0.8461356327968208	0.8798845971947679	0.294292397662525	0.6572001253365319	0.5162336052359198	0.9567571163025514	0.9974486941478812	0.7315114265266179
BRCA1	3.23335953355133	5.485199202284971	-0.131763610946421	0.1123578816920759	0.113576190432993	-0.185535842469775	-2.7310402264733	4.04542228298801	-0.3240457904151599	0.183924973641233	0.295745081313175	-0.476360343501695	-1.69744925931084	0.0012105719625218	0.7481950887328599	0.8553108991003041	0.7694672981667021	0.63749583103084	0.110440849532663	0.9692327675377188	0.9678995399046192	0.9355769110938936	0.976714918270123	0.5621857821691826
ERCC1	5.56681700835068	3.90873577387446	0.429688993306797	0.521157426002538	-0.457346213318318	0.304457475723622	1.42606127538087	3.86005850655829	1.41064359434435	1.07954726238285	-1.50981249505148	1.00831702805753	1.18454722348414	0.0005601079621748	0.168635471688036	0.288947019781161	0.141552911737435	0.321366280384747	0.245496430129	0.7830030121300011	0.7693232145030857	0.5819238773141374	0.9341648696933534	0.6948720169144599
CD22	1.98753674715276	7.46774739217772	-1.26811169817181	-2.7999227142735696	-0.256126531207943	-0.15119399660747	-3.56028416703491	4.35268740302081	-2.11593802631488	-3.30995434942464	-0.483951135647271	-0.262470634010531	-1.77985721062082	0.0001437158030337	0.0427600222227595	0.0024352971837284	0.631934668623739	0.794752665479572	0.0852319293308483	0.6667391251068739	0.2947877964758857	0.8878277117943771	0.9950227347358652	0.5360925670809067
SEMA3B	3.64618738029458	5.23468226882492	-0.6524561669137989	0.430068747646155	0.0046616256248311	0.0562648445227832	-2.03217696537744	4.32322741986183	-1.84080452910606	0.8147589900959841	0.0141636496802689	0.169705555110743	-1.41473193775015	0.0007733083174094	0.0758402717541082	0.421631622888335	0.9887935018709642	0.866449078311508	0.179303180600055	0.7184636832398602	0.8383867937181115	0.9972064517638398	0.9964236288102556	0.6337059185433491
MBTPS2	3.2916963067180003	3.3204932559247897	-0.036503610820274	0.2083810463230719	0.5071769698434241	-0.519654052569253	-0.225084782117047	2.34414309646333	-0.0864752411641975	0.337874566497376	1.30852695967885	-1.29523847419714	-0.135516792697918	0.0312915146460137	0.931674888014682	0.7378164828931341	0.2006574317474889	0.20539510022599	0.893820343243785	0.9894762705658352	0.9394304671236468	0.6401913124373422	0.9210581780373828	0.9777732745335268
PRICKLE3	3.20285816825314	4.625324280849	-0.4769840246870779	-0.0668674372060379	0.0738024966662626	0.314310850138122	-1.9383328408731	2.90351156544029	-1.08834062659276	-0.106101658350624	0.1889866438124429	0.8235231056806241	-1.03508248677493	0.0096134541010277	0.2851389536384339	0.916213540837065	0.8514097954792471	0.417181108177413	0.313679914852853	0.8513851235587068	0.98508140015107	0.9579805438315708	0.953059772946695	0.7408734451362191
LTF	3.09058418820756	5.814480401769989	0.2421315903453239	-0.539926720588169	0.0613104599069198	-0.294354471952905	-2.5802262795854705	4.26186829720738	0.548033319477715	-0.7874727212822041	0.142110538033259	-0.645704584483833	-1.59533552240993	0.0001850857038735	0.587724083428221	0.437182892645381	0.8879427967358209	0.5233792883971721	0.121119438295958	0.9435425846010278	0.8465156043994114	0.9685170742727184	0.9698557532884768	0.5772104194815503
EXTL3	2.9663963018394	4.08861790114217	0.425883052654891	-0.259197377146232	-0.526567863288841	-0.0353468065541726	-1.0844536475029	2.812890637342	0.951513781817314	-0.3701669059577679	-1.18520758935751	-0.0782662540411076	-0.627578069325073	0.0140474788259917	0.3497613451833389	0.7139235673689971	0.2457046129769	0.9381438384726342	0.540873118365748	0.8852614045702708	0.9337168100316328	0.6768090556239964	0.9978375366810488	0.8600636838613923
ELOVL5	6.1955552492391694	2.8759595476323394	0.0979144703613081	0.233220237466641	-0.0370741872341359	0.0257323710664194	3.67360475670766	2.5351488972956497	0.298064563867302	0.473230120196227	-0.119964891444195	0.0826560413392149	2.80397219234127	0.0166897982419956	0.7677085033945121	0.639474399980996	0.905310771858955	0.934674087476476	0.0087675020533856	0.9711454815545948	0.9119645565347156	0.9733850670931324	0.9978375366810488	0.361223733310883
ALOX5	2.94429819728935	3.5625908962376	0.262202999698758	-0.8551462740778031	0.822689256282985	-0.026109857597386	-0.566698669476438	2.44491922257796	0.5737611180114239	-1.27096579427786	1.9510755014338896	-0.0583928946254359	-0.3327565546326619	0.0205767043145221	0.5704063593984621	0.213507977132812	0.060442017565775	0.9538229003388892	0.7416322582868621	0.9407502145813468	0.7270545317983048	0.4703399943020815	0.997846761506601	0.9398827727895094
KDM5D	3.78772057985308	8.7520741608156	-3.53803164274588	0.554858474946617	0.329565715718115	-0.0961613990979726	-5.25507849228954	4.89384587111534	-6.73848034428746	0.900320054259827	0.8563934858860721	-0.247063162557313	-2.51575419657221	0.0002403540298188	1.8070423848520699e-07	0.3754695402038789	0.399014314682257	0.80681493400764	0.0235895348797927	0.0003680945337943	0.8221581871249446	0.7842446725334788	0.9950227347358652	0.415950158843522
CALCOCO1	5.40978901996566	4.44984379135671	0.256281566861177	0.2638064555674069	0.506449779220152	-0.225106048621802	0.263652410964049	3.18353675668824	0.845347575008484	0.622517901644441	1.93162038745006	-0.869138431856583	0.1737433276248139	0.0037729910806758	0.405293240450082	0.538830742256793	0.0641927497058191	0.392640093011105	0.8632427205956601	0.9051839670610896	0.8807796351293998	0.4755173612962906	0.9442831988944757	0.9703442040945608
UBR7	4.2965139938504	3.60568482699328	0.206346452043256	0.0135648407866126	0.53782522928734	-0.0007340936687068	0.424245708565073	2.6664547477706497	0.50559713640668	0.0217310311404416	1.37143993000624	-0.0018292669082032	0.266946708266251	0.0122308356897944	0.616834356531334	0.9828064076964952	0.180409308914345	0.998552567106852	0.791336695561112	0.950855045251702	0.9958431366992672	0.6223433738501621	0.9999931291465122	0.9541005320260344
MAP4K5	5.51867737606418	5.871673946964299	-0.3587787640790739	0.323281568177155	0.313748784200197	0.202400314944896	-1.02630295655154	4.35954182559602	-1.0053052738961898	0.6318421881921279	0.993512942607938	0.646797124641826	-0.6478681201922679	0.0003442343339688	0.322798678472732	0.532357328812549	0.328744003391938	0.523041510983005	0.524314146866579	0.8705063548527275	0.8788402931426312	0.7399133993462423	0.9698557532884768	0.8532372952342959
EHD3	2.6330276115394304	6.1262640185265	-0.395357525167161	-0.981688530527298	-0.0744983469523303	1.04928442317862	-3.80181188392197	4.4230029081381605	-0.861239484148904	-1.44480460247715	-0.175509394079648	2.42182345388739	-2.31169610899518	0.0001180892584675	0.395937742608373	0.15887755012321	0.8618586773522049	0.0216969531290789	0.0278434585123791	0.9030325893463216	0.6827712438839214	0.9602613232975546	0.7513723638105483	0.427915036493583
PSMC4	6.23029335496924	6.024122752805769	0.31370540481484	0.355766780315005	-0.2799198563281239	0.121429825603386	0.187240770239879	6.72712147507216	1.29780429007408	0.950527259402843	-1.21299180005227	0.533459417002242	0.17621487438141	1.9153829769530302e-06	0.2042876826886999	0.349566720819116	0.2351874130433069	0.5980057121980439	0.8616885317725641	0.8146163859950104	0.807600608299614	0.6697686434186726	0.9731299832054524	0.9699425550713644
MAN2B2	4.24055124226727	3.0758160170234903	0.181561969468281	-0.3566770090497979	0.5210128863928	-0.1361796519634709	1.33170578188445	2.55003299218066	0.520043513803248	-0.6883641636433829	1.5882335915513102	-0.4084727300933379	0.9465326629412252	0.0233033380215162	0.60710992603922	0.49660840803913	0.1231469798971769	0.6858433946930259	0.361235332175047	0.947389691096537	0.8651577347308669	0.5662537202044007	0.9811440876395148	0.7699767119964801
CLDN11	4.85392309027909	1.28988621783544	0.7534197729569058	0.7550505176652099	0.25192936585679	0.168333955761168	2.93452260201952	0.6242343287746309	1.4864412692969498	1.00753428315291	0.5362329451223661	0.3710008209816779	1.22503669606273	0.539192047198471	0.147776275687849	0.322084509896096	0.5960495052132471	0.713529779241322	0.232976245218189	0.7744626450252974	0.7939004071828617	0.8760555005796602	0.983777450349824	0.6877863934919579
SLC25A39	5.8079407531542095	3.68321613963619	0.603865040032209	0.4975603146124529	0.266894288499351	-0.1114739815374569	1.83203192025711	3.53869043708778	2.09279126867097	1.12296517874261	0.962170227770966	-0.399876946866301	1.4867896487591898	0.003252494079281	0.0452275995027669	0.270387066805415	0.343685272725652	0.692154023154234	0.158409464549111	0.6788503642660042	0.751403076511092	0.7478229309690082	0.982769608121765	0.6138457331872118
MVP	6.66688257586307	5.198217026397599	0.076332021924619	0.277857165850938	-0.0111580212730221	0.0762230711359028	1.44145693833816	6.94430411692476	0.344987472798728	0.8283559265828191	-0.0528206905244136	0.358516908951435	1.62502994143401	0.0003640682284136	0.733241864895887	0.414581087623088	0.958225629388503	0.7225257862234259	0.156502913185869	0.9670183639977064	0.835615588233415	0.9907502034309912	0.9839070903449668	0.6133519136677287
NUB1	5.70330420287598	5.00560851047957	-0.196914545377833	0.5602787205773601	0.497495222864714	-0.121020658799194	0.275438556472088	5.20195499654275	-0.825922120568754	1.60354698710641	2.29515593036032	-0.5609000356233199	0.2451274118207149	6.137797644290931e-05	0.415432600166828	0.11965819093125	0.0294207276422424	0.579505227063989	0.808862597725384	0.9087789109798408	0.635879836208563	0.4031046171168972	0.9712568367735462	0.9577396593346588
PGM3	4.32416381410132	4.444499951479691	0.031279462535336	0.0694861615188745	-0.0055319733491107	-0.400815135362348	0.1027349512009419	3.29584836958892	0.0963715682297335	0.1408354787369019	-0.0181213412143026	-1.3200244473378702	0.0657422884536233	0.0034502455100318	0.923887445525718	0.888988714377056	0.985673218427534	0.19808077202157	0.948128401183238	0.9894762705658352	0.9775858807581096	0.997026784311865	0.9210581780373828	0.9890517449320196
RWDD2A	3.1343184057972504	4.41374939310618	-0.3281585435703	-1.05401422079224	-0.274319262363048	-0.616461973308384	-0.3279032799751979	2.81533687177103	-0.7373545795011259	-1.65470802299564	-0.6792052218519211	-1.51484758945617	-0.179327307916513	0.0109663360450009	0.4666497544660429	0.1084288350927539	0.5022740837672399	0.140890177968427	0.8595071864299441	0.9174953034367652	0.6251005153684122	0.8356210191372472	0.8958384234882234	0.9694579122136384
CLK1	6.59340745695117	5.30818945410074	0.235284070986712	1.22481283291337	1.02166048835074	-0.390809822296383	0.391458737629884	3.46411510219561	0.547058126116399	1.86236296710912	2.51091207375084	-0.9436582771121028	0.215164088092946	0.00518395091038	0.588552032687819	0.0724269530515553	0.0177035831139525	0.35312926062158	0.833410976327039	0.9435425846010278	0.5923149077277602	0.3725038175438391	0.9407786815778232	0.962816832899514
POLR3B	2.75706596945523	4.4492493990132695	0.437625642827017	0.4796027185804939	-0.074506211209557	0.432397550203383	-2.79961771398643	3.3418987136109104	1.0481219127202	0.735315454109517	-0.180861446089601	1.02097600461324	-1.7635504522581005	0.0033910756466953	0.303518603433403	0.467969167707693	0.857797128219683	0.315428983667699	0.0942877500016864	0.8583724184015159	0.853862898195935	0.9594435937702508	0.9330141670295554	0.5423949373718573
ANGEL1	3.67499099621984	7.0147770388392905	-1.14109932724426	0.7424966815290579	-0.25524643281107	0.0401561746569777	-4.244115563080911	4.82863089743735	-2.99793706782551	1.38499803784039	-0.788300129759559	0.125157522915401	-2.5021122010602594	8.30840513181336e-05	0.0054607896610148	0.176670804005	0.437162477691717	0.901319239586471	0.0192790998370849	0.5069095170615386	0.6949696062275861	0.8059615496050953	0.9978375366810488	0.4024528644079638
RNF14	4.69458811732361	5.638821330984941	0.0469037831288497	1.2071273110323302	-0.0980331844645962	-0.115058966813967	-1.82339961294936	8.42259611520549	0.224190031030068	3.55621558602261	-0.464832423448474	-0.531374585926685	-2.26190110930604	2.1214640135885197e-09	0.8241293053069391	0.0012715942739795	0.645407726849522	0.5990720032399289	0.0311093384488938	0.979731237847002	0.2853683020913788	0.8936414679454919	0.9731299832054524	0.4441588864211069
DNASE1L1	5.23001778923608	2.84756946644575	0.155764508563036	-0.695561134235861	-0.1323194343586259	-0.4141861127668529	3.41338722118079	2.54853485804734	0.472079727186853	-1.41783995766953	-0.4222131646148839	-1.2942806962826798	2.6344379146121497	0.0161745358954496	0.6402857817276779	0.1665414862677789	0.675880057735826	0.20544330970722	0.0132024904950375	0.9573710847215527	0.6866847284744599	0.904677041468324	0.9210581780373828	0.3775377969746269
DDX11	2.8962634593250094	3.50220807188807	0.433089108843614	-0.2745306845557939	0.216799651050644	-0.571809100803364	-0.538610588389439	2.04018780152826	0.9307730494745128	-0.394502433894197	0.502717496240055	-1.29505026971872	-0.2676339448034669	0.0589641579043518	0.359436996869034	0.696056168213609	0.6191097896809921	0.206577880417156	0.7920524614275319	0.8895153276130996	0.9287129509969744	0.8825815406159933	0.9210581780373828	0.9545327811055035
HEBP1	6.20342151321262	5.27355323001376	0.513887703403794	0.0549463628895391	0.155035277291112	0.0214149628337068	0.7529315277392759	5.410514226343111	1.77131838323394	0.1246995126033019	0.5564292489805699	0.0768892140676913	0.645624779875511	7.95166089809112e-05	0.0871169019364403	0.9016011122081272	0.5820496978924069	0.939232354379265	0.528131761736869	0.7278768293320739	0.980933353261045	0.868963444565197	0.9978375366810488	0.8541483203322767
GPRC5A	3.44060670365103	4.449941009725889	-0.8244742659859771	-1.00072532724411	-1.48452350617063	-0.0766370007527348	0.617144779136808	2.15751899890204	-1.4575042114157	-1.17380572605974	-2.79616964613	-0.145719856475384	0.254312964737293	0.0462972958570693	0.155455928463367	0.2497239796362619	0.0090582250205041	0.885195392554717	0.8022335608790679	0.777406856660913	0.745003952028964	0.3182587528161615	0.9978375366810488	0.956983249830175
MAMLD1	3.25205765202291	5.98768541556837	-0.3770238601052659	-0.390864182310265	0.637298128630498	-0.1066358441540659	-3.08665337979491	3.9664756744533	-0.751254984444469	-0.53543252977375	1.39381081964029	-0.2218785808075299	-1.73998757547385	0.0004186643718499	0.458352320412057	0.596298132257232	0.1736144763711369	0.8259119032694359	0.092112260397515	0.914307620196642	0.8998115526025786	0.6165453139813447	0.9957295342518286	0.5399502548498787
TACC3	2.78905848194338	2.67596024533095	0.741108529612595	-0.1145249166146349	0.6195861466905961	0.0350070879501057	-0.340319290238484	1.30671532682504	1.26771123009224	-0.131073980057343	1.12558314428428	0.0627554152809354	-0.140774485990744	0.2159096525718599	0.214680207644971	0.8966104557730259	0.2700201953841389	0.950456903870832	0.8899151705178779	0.8182512667028408	0.9804395625353782	0.6960719489339118	0.997846761506601	0.9768921759949716
UFL1	5.66980317519204	6.41316108610345	-0.7405031633521341	0.5765771105849139	0.0282698530294772	-0.2582610728836499	-0.948109992420183	8.30355424005275	-3.05558098415662	1.58603928074702	0.124064263359571	-1.10772514872667	-1.0374557643843298	4.76202879168987e-06	0.0051864539791954	0.123840283852299	0.9021124606644748	0.2768081982554949	0.325114560612108	0.5069095170615386	0.6402605538252109	0.9724482707921336	0.9284165200545168	0.749019822771194
POLA2	3.43097610461931	4.3565520765636405	-0.8525038276313779	0.3537795164434829	0.0760343759076852	0.283861853896116	-1.47763106754221	2.83064513646675	-1.98152404312174	0.577138513873964	0.1996492294523719	0.753633737245129	-0.8153953961345122	0.0128892150118089	0.0568370542462747	0.568173433449201	0.8431278886235369	0.457419144073311	0.427247746451964	0.6974522861425395	0.8890303038812105	0.9561760280928708	0.9607452790623832	0.8114897978520937
ZC3H3	3.7445694474525	3.9951194982895695	0.0477620532122688	-1.55304984872994	0.434836421657884	0.234232594274811	0.5003457756166221	3.02239238387717	0.117277729663524	-2.60901561244096	1.15413222010232	0.6125019151263629	0.325121357022529	0.0050943390110279	0.907421628308835	0.0140245492699254	0.257557578583333	0.5448209499878139	0.7473458067504279	0.989110302194484	0.439507797889816	0.6879029257771392	0.9698557532884768	0.9420614369524029
CAPN1	5.665449965307221	3.1613549700470496	0.157418906714903	-0.104034871829499	-0.210928189512256	-0.275817657252645	3.14004556730665	3.73223549650254	0.642564769111135	-0.282310521934202	-0.90118482829987	-1.15344758471886	3.2016278674999903	0.0007925144826472	0.525387289196071	0.779644004077639	0.37466827191844	0.2578339605891019	0.0032250420037753	0.9321120086552956	0.9506943048824608	0.7680097726215547	0.9237078588830652	0.2815461669295907
MDH1	5.4674237506018	3.78915587730697	-0.203785867507201	0.2067918259402459	-0.108771715682694	-0.280719054856652	1.9789984433591696	3.3572730095618395	-0.606613174976671	0.411000988079486	-0.342341001064765	-0.86190527435344	1.50701505171817	0.0021519613135459	0.548671146849714	0.683992977762655	0.734481217136147	0.3955770614880939	0.142265716430608	0.9361707409123886	0.9241123099717374	0.9246837078531096	0.9455074297142552	0.596286552199894
SLC30A9	5.0468213754097	3.63343855618271	0.0646386248800899	0.5214602818877501	0.3606984019892371	0.2578761984383769	0.8491345091495	4.03448308204372	0.271867389114395	1.4701149571422198	1.63909029096852	1.187482459658	0.800309019528088	0.0010099451755395	0.7875896410865071	0.152009376960598	0.111896148492967	0.244930866498523	0.4348226767418079	0.9751717752364796	0.6744020691334344	0.5501686998596901	0.9225564343825512	0.8142182863702125
MTMR11	3.44123932283808	4.54047539553539	0.29808956460146	1.20974959965901	0.8843309910744008	-0.007083168908502	-2.7286207037766097	4.67390572302418	0.9904217416617628	2.59311550257549	3.0452597275799302	-0.0232650134075535	-2.36175138447227	5.84178195669075e-05	0.329889577252471	0.0145625534701431	0.0048083633305923	0.9815929396882972	0.0248765129722676	0.8749805584157336	0.4476249420760769	0.3076849038036615	0.9987947691523124	0.4237869690048483
COX15	3.9271807290837097	6.464616695863611	0.0611819613932386	-0.31883533248038	0.0133263500072004	0.555583928150177	-2.97471727513639	5.30993682430382	0.157114825045062	-0.529167999212746	0.0350168178631797	1.50070383171592	-2.00712232879201	0.0001346499290793	0.8762584136201089	0.600613062593036	0.97229830517861	0.1442694141081149	0.0633458496060809	0.9857507283220052	0.9011153292316268	0.99459573869208	0.8989358982554237	0.5086821562140709
CCDC88C	4.0292450030953	5.05292831298831	0.33877874864365	0.559357121825858	1.3680222589210302	0.094664360099445	-2.09574113034502	2.75324202502352	0.8145004160351491	0.86000855349515	3.46459662837348	0.2379078842033599	-1.01571370810666	0.0109632339292592	0.4224520126436371	0.397325772692712	0.0018486420145446	0.8138267225008791	0.31790667839593	0.9094827596651742	0.8303030279951542	0.2896679833559562	0.995314917549706	0.7443401194166775
YAF2	5.344109947321781	3.24657932754516	0.0469284069638984	-0.214829569540293	-0.2905809393270119	0.168166693486109	2.5876227510501	3.04551007841552	0.15013232637463	-0.453336042166779	-0.967863168352309	0.557211740324953	2.08559733512688	0.0048053185414055	0.8816650704204071	0.653568947360624	0.340851240569223	0.581516686496677	0.0456211137871258	0.9867246497079796	0.9154008735872792	0.7457722632003301	0.9712568367735462	0.4709481496841949
ZMYND11	5.82194276152493	5.39764365546304	-0.0695468815218548	0.0160875597067826	0.228513329286267	-0.1476306776563959	0.280542219287235	6.20024651823143	-0.309093921277168	0.0495144513339259	1.13769112847576	-0.7379762667552779	0.274875183827822	4.88105048143388e-06	0.7593937674560779	0.960843795727463	0.2646966216113089	0.466704304245266	0.7860133475656651	0.9701470385618984	0.991532997887829	0.693649306818146	0.9629416825675317	0.9526456315119868
WAS	2.2338588796198	5.00606082553265	0.365181932856859	-0.453418166262041	0.936127350451314	-0.5823600422281321	-3.11520840589972	3.56740582816712	0.7922897972852879	-0.675396946115918	2.18730709988868	-1.25599668370727	-1.90006328167109	0.0012341787127388	0.4344124831124279	0.504596614151251	0.0366494758807894	0.218810958351313	0.0670743201456743	0.9117086493500368	0.8676440592839492	0.4239112944566978	0.9210581780373828	0.5128406637056804
BID	4.23482729453137	6.766419817929901	-0.372789751194086	-0.735361669548692	-0.5757293845116379	0.5945372480527901	-1.84933327627069	3.9763132535382497	-0.760269836425399	-0.954301995987184	-1.19105132100067	1.27779967234648	-0.903824098168061	0.000882526215803	0.453029587321896	0.347586476744036	0.243219411808388	0.211720389893224	0.376277841200448	0.913683052639986	0.807600608299614	0.6754260361518174	0.9210581780373828	0.7787202873931242
MATR3	4.10966394819399	4.57181838151466	0.070612214194533	1.34622330482627	0.8024549418144978	-0.0884258376252269	-3.11101803160364	1.6790748316801598	0.1250433372399	1.89655829013169	1.95098141629256	-0.213562748344097	-1.01328573343613	0.105341817732773	0.901381956959943	0.0684453784451103	0.0614966384700703	0.832496476939705	0.319226206628186	0.9886319429367568	0.5829757997089718	0.4717805984154209	0.995847463748473	0.7448843247527943
XYLT2	3.25007138506604	2.0135942188127	0.7942142188581941	0.385259879562991	-0.0645841441739751	-0.523602367257332	1.08024628958025	1.7569742055297	2.3134172664601698	0.7035186201542459	-0.188125628771643	-1.47320028419406	0.8017450453605358	0.0891255212851124	0.0277363356258889	0.487157282662867	0.852044928466417	0.151112778814673	0.429005634241931	0.6520745602117972	0.8618416432757247	0.9583367502865472	0.9045837517816508	0.8121490750856667
RGPD5	2.35648869977723	7.21750898199391	-0.901706805114472	-1.6075593157184198	-0.351677265853333	-0.278724685015685	-3.821024189284	4.98386917149936	-1.7987925798563502	-2.23190745975061	-0.7739235407427559	-0.568322858016914	-2.25790548268242	2.4382220600000897e-05	0.0821201670825154	0.0332394042061767	0.4450324212552979	0.574045563406944	0.031385811650105	0.7244662390399343	0.5098259976347688	0.8096690199737085	0.9707345994529782	0.4441588864211069
NUDCD3	5.04840109699958	4.32064966012525	0.605725017757005	0.328390540598906	0.519599179382306	0.170653544980799	-0.0292662954026684	3.73757552373867	2.46966308492488	0.8733713629424978	2.25106088572794	0.7573327051724151	-0.022388361499371	0.0009744007614736	0.0201467631713179	0.39024723676937	0.0330994459209835	0.455786867744984	0.9822884052393992	0.6215391919653096	0.8284048764347395	0.4098697345960084	0.9600012573350816	0.9950627792311788
IL20RA	2.73108123859258	3.97515259697335	0.0874901672980736	-1.89116657041664	-0.5941215544343149	0.4829825575945	-0.0657690721054634	1.99701615942419	0.140114837443838	-2.00728149324123	-1.00073874984527	0.7932299002371791	-0.028383620584643	0.0549652455586214	0.8895057653749541	0.0538025835427126	0.324957110219594	0.4338730536334469	0.977544168051635	0.9867246497079796	0.5655578621630302	0.7359506580681096	0.9559819678313112	0.9937068148618308
GLT8D1	5.19176345893225	2.57970597969391	0.502093367262093	0.1872691539937039	0.261109490845461	-0.165759649347175	2.67998933202568	3.34869614686652	2.26451009008131	0.552603425435224	1.2152416748018702	-0.7613907325255601	2.98276151718247	0.0022008478610566	0.0309299993153026	0.5846292796359821	0.233751662402798	0.452367775745751	0.0056285507747881	0.6520745602117972	0.8972236594160471	0.6689102566960684	0.9598163023508314	0.3184821646734295
ATP2C1	4.84688713730092	4.751675702759679	-0.400192537078451	0.7272856601738851	0.131443002593526	-0.223214655736026	-0.172153362601276	4.24119355420658	-1.15670393710407	1.3591878387781102	0.396511472199914	-0.656002695978229	-0.129665426320948	0.0001960347652692	0.256521325360028	0.184217702874311	0.6945342295165129	0.516822503477337	0.897696632725153	0.8419092007163458	0.7041843385881847	0.9133602918005216	0.9698557532884768	0.9779524240277048
RALBP1	5.691365894358911	5.49230199896055	0.2755446584893939	0.70361205765278	0.262225347869187	0.261101664626411	-0.456535319696077	4.63031038495136	0.810090511372232	1.32272845658123	0.7985801822899771	0.8012429627484441	-0.32005419730664	0.0003474519916952	0.424399113459837	0.195922578600099	0.4308739602897279	0.429515076362721	0.7530411018509029	0.9101607237596294	0.7145863141616196	0.8025208080861103	0.9550267963987008	0.942945238507714
RUFY3	4.5666043625284205	5.73552791031445	-0.208763279859332	0.128346679260974	0.273511328406399	-0.289411673801533	-1.16615738387152	4.96710734931993	-0.7388007653562281	0.296276811491236	1.02520005548629	-1.08384445283635	-0.863917072458431	6.78869274049134e-05	0.4659607224421879	0.769171698051897	0.314225460584952	0.288182929848372	0.396048251013137	0.9174953034367652	0.9491551794526852	0.7278532659111963	0.9318594804750134	0.7923768558961202
SLC11A1	3.11421481881967	3.75389063800085	-0.257784168205581	-1.85137646419338	1.34746384314057	-0.235088112454904	0.15545043948197	1.78744111984752	-0.387337603088742	-2.01401734050773	2.3259747253516	-0.383367764528382	0.0641721157394793	0.0839737936917456	0.701240701085648	0.0530514428019111	0.0269660030541115	0.704150452607982	0.9492588790440648	0.9640679244846784	0.5647006028602854	0.3980416537769937	0.983094148582347	0.9891538297410102
WWTR1	7.59039585640049	7.51138215373451	-0.332996836628777	0.060374116200287	0.340848662279257	0.456074377181544	-0.5553793598561129	5.55007439372363	-1.11744214727369	0.14132983808906	1.29837032320044	1.79631074290099	-0.364731002066713	9.76733068012936e-06	0.273835525455006	0.888695605504754	0.20592128564296	0.0846631871947532	0.7178874907621959	0.8469388858070053	0.9775787737176758	0.6463451747453324	0.8544619933065843	0.9292544918550688
AGPS	4.1915090698128905	1.54688420474369	-0.3315675770467789	0.315228503970868	-0.294842473586592	-0.3774878364874121	3.1016599069079103	1.09551827853492	-0.811294454116144	0.519193968301726	-0.7712594446190121	-0.983068401997108	1.87980482752332	0.289915108066166	0.423926069467695	0.6074564449709721	0.446593031613387	0.333607437199237	0.0803463685482829	0.910048533369358	0.903560641623187	0.8107048638240516	0.9394130802835924	0.5319553926236333
CXorf56	3.67009596636315	4.22896615680629	0.0227992541332889	-1.2564049889483402	-0.0516250181022457	0.549074155112489	-0.0014279075979088	3.63876857038441	0.0621023108988717	-2.27206550655385	-0.148115683864169	1.5703226976055198	-0.0010415558697592	0.0010195001958853	0.950893272137884	0.030415892740392	0.883242545201322	0.126828710591718	0.999175854105094	0.991925564177595	0.5037983389749744	0.9668598645275912	0.8941102540447863	0.9997585421807064
TTC27	3.87603061438174	5.35213051533758	-0.0256389329530859	0.678778603417954	-0.0383662672178554	-0.3808493243307539	-2.017524341979	4.76418826954101	-0.0810026474332853	1.39702535696236	-0.126478984148205	-1.24224628293185	-1.51722071144352	0.0002436196504023	0.935980353890992	0.172686169386883	0.900215585089557	0.2245025399544419	0.148334626710859	0.9896957481420536	0.6928968320870723	0.9724482707921336	0.9210581780373828	0.6028713368727964
ZNF582	3.07387931069056	3.5163588267068	0.530005260955254	0.0614627434751733	0.8707520809986301	0.153712067579248	-1.18212012446822	2.2485958236335097	1.1412713121708795	0.0869016259339864	1.95741466018579	0.335996235355412	-0.636578834499683	0.0627118466771462	0.263362550653123	0.9313323102524292	0.0596605506684199	0.739506396135939	0.5446581205084879	0.843357955809871	0.9870100583160472	0.4701752039044009	0.9877945089280152	0.8608992892881964
VSIG2	2.8898254290632304	4.63117501710934	0.4071695403254559	-1.9161840000219896	-0.181037869159393	-0.3532596142544149	-0.5038797074345329	2.66154757976358	0.7890210636960859	-2.46910132850809	-0.3719873316971289	-0.7073682547174319	-0.245669516259818	0.0166724393075288	0.436368375529973	0.0194673796006276	0.712525620527658	0.4850812830768989	0.8088755164868341	0.9117086493500368	0.4572458977524468	0.9181326446061188	0.9668336307659762	0.9577396593346588
PHLDB1	5.17210849660787	4.7772674027753	-0.341269062389868	0.166727231468046	0.0406967173043642	0.275426493566737	0.334341336888839	3.7509883636774495	-0.9027936092036172	0.291975739072192	0.1138355718208759	0.766571652829291	0.221779034698492	0.0018686995359079	0.3742659229277249	0.7723413230109709	0.9101306660441508	0.449356321323096	0.827541150519987	0.8946813104963566	0.94947791546089	0.9742606940943552	0.9598163023508314	0.96222186235766
MARCO	3.03637160397569	2.69911785006558	-0.114504307604665	-2.6183805152796	0.0558392808607519	-1.85387698093465	3.38885803732881	1.14697516319295	-0.15665249257057	-2.49894936031414	0.0832395089398574	-2.53005957867736	1.26224612614078	0.260457509586838	0.876568219233915	0.0181599454742269	0.934214048446534	0.0168896403662114	0.216585052922531	0.9857507283220052	0.4572458977524468	0.9834043756712788	0.7352720990203847	0.6728724468970899
PRDM11	3.23190630878486	3.9391188420983294	-0.584708993237868	-2.01401685193481	-0.0483545969613766	0.169439090237945	0.858511856511032	3.1593602423394502	-1.49247357638243	-3.61096117297515	-0.137767435887526	0.470586768202935	0.595366768199429	0.003595334931188	0.146017724549133	0.0010984526377483	0.89134475216578	0.641339452062977	0.556063324933976	0.7744626450252974	0.2853683020913788	0.969466970718856	0.976714918270123	0.8677419640031123
CD74	11.2903443970875	12.5916434403018	-0.391117375422212	0.667766400449007	0.470412248282671	0.0863496373767999	-2.16017009877725	7.601148639213691	-0.778175026249897	0.903612258403256	1.01165093870239	0.1864756069786939	-1.08188738531515	6.270035401669901e-06	0.4426935966680279	0.373404856282224	0.32011088709765	0.853429074036288	0.297493288846258	0.9117086493500368	0.8211155478392105	0.731722245339382	0.9964236288102556	0.7342262343278391
ZRANB1	4.2219457542360095	5.78397348439936	-0.2360767646823519	0.428756827983038	0.0586069009656595	-0.394121877634886	-1.73145649708341	5.28591038359986	-0.6852561593403649	0.7962352417251658	0.174897796329451	-1.12960029812262	-1.32797873559707	1.03897587127609e-05	0.498443422296953	0.4321513246546289	0.8623350021589421	0.2675960976277799	0.19420097520385	0.9269157248285688	0.8448102191185021	0.9602617290461388	0.9260717670245624	0.6505721557167347
NCDN	2.7147631491055297	3.865744220333	0.7943208593617141	-0.4869541954504829	0.0932932156205613	0.4929288516737289	-1.5794677221021398	3.0374673711806297	2.16293570678095	-0.860601176704992	0.25940277109083	1.36112733915638	-1.0475703200577	0.0074365098514091	0.038780384124154	0.3962878984363279	0.797097867822892	0.183943241624246	0.3085260203099	0.6572001253365319	0.8303030279951542	0.9436934422362688	0.9144589006174124	0.7387663957833659
ADGRA2	4.09277341934467	5.4227823575220295	-0.119378624691794	-1.06425347075264	-0.506644928596462	-0.263094652742309	-0.3292662269388179	6.20881215795385	-0.427717063851621	-2.50296090445195	-1.8727684036469296	-0.95168708652618	-0.320428082505082	7.78938040620415e-07	0.6719118888999979	0.017991347369092	0.0708749972820597	0.348860787458059	0.7508651403285591	0.9599220334313436	0.4572458977524468	0.4870629614017253	0.9406790163886016	0.942945238507714
ZFP64	3.40154504912266	6.70724345249634	-0.542155888621094	-0.796473254682675	-0.0255826236349342	-0.0471898431651713	-2.9742452262026298	5.39230088156651	-1.35544124072025	-1.33239390251456	-0.0677809947233294	-0.122900647980364	-2.00580293571455	4.35259637703546e-05	0.185776946126797	0.192879524995666	0.946418579515284	0.903017517105952	0.0608737298284894	0.8028874948945237	0.7122874785198661	0.9870523957479664	0.9978375366810488	0.5047155633563039
MNAT1	5.067855004098321	5.63726926997108	0.3523974512155639	0.6891244967350739	-0.46474541438008	-0.2511848122829049	-0.860801211975335	8.188262804578	1.60308831097765	1.9214744551951295	-2.0584936273453303	-1.1038864984486698	-1.03082460955928	3.8567281389095706e-09	0.119393307197864	0.0642174854790564	0.0483189112706282	0.278418334924361	0.310862457377044	0.7631297351973803	0.575684942628417	0.4467021209963895	0.9291256022056636	0.7391752828914847
SAMD4A	3.33867055405311	4.7114455655992	0.183370512399197	0.4808657302495189	0.160939776553079	-0.3594646357480929	-1.64292739723447	2.67026382729978	0.3602322913371029	0.59795740639912	0.318937749526238	-0.699496110811459	-0.782408745505771	0.015255316808421	0.72121040669325	0.55435603990882	0.7520031886139309	0.4898324318133879	0.443057363558446	0.9670183639977064	0.8852024457493596	0.9297379030310156	0.9683595303385796	0.8177135138740843
MRE11A	4.47287709525741	4.444824514590019	-0.457511846454103	0.252939698384391	0.425709380258247	-0.1780655906604389	-0.075863302207554	4.0366916283261	-1.36458549526015	0.504993668227624	1.3590125499321002	-0.5524157559950129	-0.058783223317789	0.0013493238857389	0.183728934999031	0.617394570570681	0.185059715135527	0.58475622157518	0.9541195231744908	0.8028822423738384	0.904988779265395	0.6266135022089857	0.9722189365039576	0.9897588098524448
SERPINB1	6.61154139584341	3.93707382648292	-0.340874943661052	0.6572654762180079	-0.2158616393248489	0.0707284084512461	2.78806985279982	2.64531607714157	-0.81062431489649	1.03725728455155	-0.543672821722204	0.177126732313117	1.5972750637673798	0.0192881522567342	0.424485439248491	0.308035337685409	0.5906843512612789	0.8606117949781691	0.134153454216122	0.910186147104396	0.7848191666360427	0.8736653527967703	0.9964236288102556	0.585855984052061
SPAST	3.8885242053119	5.45579243864624	-0.3988882680883129	0.1239307337498809	0.7396556588013901	1.08679878001907	-2.69654816440867	4.7606396875198005	-1.09727028336125	0.2267283161263449	2.17940774445299	3.19218749664187	-1.97338986012774	4.57627822258454e-05	0.2812528773495539	0.822172869414068	0.0372850918213817	0.0033044402041695	0.0577250919740064	0.8507793705649628	0.96080390831624	0.4243911009761489	0.659868097495767	0.5010647823826749
NRXN3	2.37463523649028	4.16156756460125	0.1020663327995549	-1.87651855936532	-0.5095971887060561	0.4900785491600339	-0.751137411942105	2.94559193236141	0.224202885099268	-2.7360218987109	-1.18885862577193	1.11156104487275	-0.453521051426469	0.0061774544150413	0.824119394861888	0.0103445257401387	0.2438209516856339	0.275156035574328	0.6534372614368	0.979731237847002	0.4000974480885291	0.6754260361518174	0.927981127426274	0.9073344757730764
OSBPL5	4.08919442241144	3.39672690073388	-0.105201345316807	-0.0407088229291597	-0.227558989893828	0.319944799674366	0.765552147570206	3.40526581473646	-0.348396893034811	-0.0870360650049266	-0.7767428773546659	1.08975722437133	0.6513702508950711	0.0018971235223751	0.7299752546909821	0.9312211987167148	0.443392153679769	0.284496528367221	0.519766429155121	0.9670183639977064	0.9870100583160472	0.8093098719047396	0.9313841668836071	0.851408833283045
AQR	4.87277332685801	5.89212538206087	-1.08099252522095	0.686626710271153	-0.125503854848523	-0.166479722222012	-1.17503850683338	5.957523844550701	-3.490223750990181	1.48273322775675	-0.435638527229697	-0.5627340392458311	-1.01286306353136	1.5701396412411502e-06	0.001515624278234	0.1485751443621219	0.666217565178942	0.5777975180549431	0.319225334489291	0.4643640875608326	0.6718821275243813	0.9029287856256312	0.9707345994529782	0.7448843247527943
FHL1	6.06127630266032	6.806971548235881	-0.016334855898236	0.4689228220269129	0.106896038536379	-0.177663643159397	-1.0801245053370798	6.5321765909434495	-0.0481723468376853	0.88972987732381	0.320487339142927	-0.5240471726697921	-0.8597979658034709	3.1829811583464496e-07	0.961898166165653	0.3806904677132539	0.7508206715588019	0.604096276445631	0.396719376715414	0.994949169505468	0.8246719064855351	0.929691647227718	0.9731299832054524	0.7923768558961202
RTFDC1	6.783716160427709	6.09076334169712	0.257846934091259	0.557594770466183	-0.0925724724138566	0.127636103955928	0.382242167313172	8.50895686225655	1.24374329104957	1.74692077195119	-0.467310545568167	0.647054474488795	0.444831024181994	2.72623487441805e-07	0.223372350107676	0.090885322276701	0.643714301696811	0.522729652541974	0.661944124019306	0.8266992216551114	0.6113375943125149	0.8924380501553794	0.9698557532884768	0.9114272169531644
SLC45A4	3.8856643617477	4.74049582066574	-0.140770083277797	-0.5429475113891811	0.690871791526828	0.814246173898636	-1.36143736444321	2.7792806315902103	-0.276433207994417	-0.7253040729384929	1.46826967205439	1.73503111015072	-0.675624031896615	0.0167234014745627	0.784233049365575	0.473952733154534	0.15300149094001	0.093094461158785	0.512377241582022	0.9735801248700922	0.8549821604648732	0.5956600590351375	0.8695064804637941	0.8483476610437135
RNF10	5.909781515008099	6.36277418169091	0.2194731647525639	0.7037468398398821	0.550773329026277	0.182206191908713	-1.3519074005950502	8.270619031050732	0.934599566141707	1.93039887870979	2.41069392190652	0.7977118177043091	-1.4515546976446998	6.12439746727753e-07	0.3578096390161189	0.0631642747704032	0.0222567553379191	0.4313643376449629	0.166179414109867	0.8886771838645173	0.573699667635309	0.3841294775619978	0.9550267963987008	0.621310427860681
ZNF839	2.7005528923840805	4.51362056401064	0.0880326512102443	-0.310319144299495	1.27793561104353	0.1674302507734469	-2.686507069635529	3.39654399616023	0.20628085676019	-0.504254743435453	3.3188263091542405	0.409875030528498	-1.7229124728891398	0.0019411636858879	0.8379651143226869	0.6177659701855961	0.0023795770163865	0.684809841293599	0.0951992323742979	0.9818652728576696	0.905424593789226	0.2958799929029918	0.9807529740204322	0.5424703648850314
ZDHHC6	4.7521061692124	3.64170877461098	-0.181195103127565	0.1881590245516639	-0.199706755129957	-0.1847777554701639	1.41174990306	3.630833054132911	-0.6066967520501689	0.410673882052967	-0.694971994008522	-0.6309391551706751	1.20265356001607	0.0010414510148031	0.5486164036022371	0.6842302477772809	0.4924209471887329	0.532858098197281	0.238516746256797	0.9361707409123886	0.9241123099717374	0.8301044287509403	0.9698557532884768	0.6900935568515207
RNH1	7.44643252102408	7.23953682774255	0.347064666007619	1.03349175847732	-0.359222751707447	0.0150645759956571	-0.393744740238545	10.458190637837	1.6199806501945502	3.05877537435489	-1.6950195448986205	0.0710076375446593	-0.468710241320495	9.94542432341065e-08	0.116648044631191	0.0047337536841137	0.100441764841398	0.943869493627115	0.646674479012043	0.7625467319229311	0.3299977839898715	0.5364130154924062	0.9978375366810488	0.9032749122840216
NDUFS1	5.067352994855731	5.24307185542994	-0.41004209744796	0.243619102897922	0.15816767398089	0.3337891253633049	-0.4439345099301429	4.416704393990809	-1.2504350052513	0.498406914127334	0.5231714954245129	1.11629268942523	-0.315781244472197	0.0031880612145794	0.22108820395982	0.621855324083652	0.604926147869853	0.274805656551467	0.7607733251307471	0.8245773661266159	0.9076087617566748	0.8795988761541026	0.927981127426274	0.9439931064802752
RB1CC1	6.63375722205828	7.01782066185252	-0.7646170698234691	0.0401221765862758	0.2458519191212589	0.0739583524370363	-0.4953869375545399	5.84783512741608	-2.30245598627535	0.0841262540381477	0.8310389919510419	0.252200424433913	-0.348713432096675	2.6930095548047e-05	0.0284271639254285	0.933520826928614	0.41281672321435	0.8027617498861779	0.731489207870654	0.6520745602117972	0.9876735438132274	0.7923124986064362	0.9950227347358652	0.9351737550831728
ERP44	6.57600336539922	5.36696545883059	0.0887295245622436	0.743565231141168	-0.0862034890647104	-0.2035274915320139	0.957763719022944	6.863056706284651	0.3655151332841079	1.980361978796	-0.3639456446824979	-0.845762327227133	1.02976205959755	1.28638846497989e-07	0.717291555938905	0.0568983371166138	0.718451123648552	0.404380963083688	0.311352915460072	0.966960767149322	0.5704770108607496	0.9207251174276057	0.9467408695982188	0.7395393760811526
ALAS1	5.36166722927796	4.840341095822099	0.428183943260298	-0.0260552523487728	0.356611072898103	-0.168041823694579	0.560707834299718	3.6830895150552303	1.13535364716025	-0.0454038516933051	0.9815007468094592	-0.456225853377832	0.361167201998619	0.0020470616784179	0.2656349574516869	0.9640893333184508	0.334196743508877	0.6515543469551109	0.7227776484990899	0.8443123872681868	0.9923446043303106	0.7421990366033324	0.9784749730629668	0.9317359371327788
BIRC3	5.84911598106415	6.94196415742115	-0.6427269968641109	0.121541486985893	0.5669633419918051	0.8030348555918481	-1.3113489595487	3.3732994434116805	-1.4143527510557	0.180448797600918	1.313367072839	1.95200110937503	-0.5837452230489101	0.0022872723269715	0.1685715612034549	0.8581429913607008	0.200214014032436	0.0616312589988898	0.563805620659626	0.7830030121300011	0.9682586458800868	0.6400773422716278	0.8236905734909319	0.8720124837682007
AKAP11	4.89413222552374	7.794988412715889	-0.632698735014005	0.418754332799974	0.307767957287182	-0.665667340144355	-3.29943157597586	6.43868776247942	-1.7251945331405	0.7722323676169179	0.903924665059063	-1.91312795100691	-2.2739580620344104	9.649584145356393e-06	0.0948391879908412	0.4460191326633499	0.373319845057421	0.0658824793800263	0.0363094326316354	0.7313088679016159	0.847256114300818	0.7675384138176229	0.832476973193691	0.4509069002303125
GLRX2	4.615889211934981	2.1955252497459297	0.263111657218631	0.224439574471706	0.0329493835089502	0.143782640280729	2.6039266053906096	1.7112273176648602	0.806827099063601	0.449657145149325	0.105801296875975	0.468587789691068	1.7321720015593	0.1046317141439349	0.426119537023774	0.656224859296193	0.916470040800597	0.64299941107839	0.0993350603479669	0.9105927403066502	0.9159599575496234	0.9763857076939416	0.976714918270123	0.5468797781859691
SNAPC1	4.84499934487601	3.4753195310543	0.437267458655005	0.6247668401080961	0.309682213233011	0.001924200374011	1.08609694653294	2.48373804310734	1.26889646591125	1.1587075593261298	0.924541684789118	0.0057744484843299	0.662660470698916	0.0212181829696918	0.214311335529554	0.255904557307799	0.362908463916611	0.995433652633393	0.5138615546085039	0.8182512667028408	0.7465318410455369	0.7608688269352866	0.9998546936801456	0.8486728716606742
DERA	5.47176739642818	3.07540553586831	0.473643780152985	-0.321804432280761	0.283146563702138	-0.0588797326720481	2.7331520713459905	3.41952138081711	1.8097557273608704	-0.817818447172644	1.1276303850316698	-0.2314018635175269	2.6088161581731097	0.0018272076559973	0.0803631497182	0.419909160197617	0.268414287132293	0.8185736819138392	0.0140311824974839	0.7227361411742755	0.8378823951096661	0.695790342547343	0.995314917549706	0.3815674002149593
STRAP	6.41782574581916	3.1118329180452204	0.5589032111304699	0.980299497854722	0.0169401203161964	0.1231144584269419	2.91501129714902	2.15247340607021	1.38774714007915	1.5711994569623202	0.0434829592580073	0.3149551616779539	1.70930483080974	0.0493443657438278	0.176326949936461	0.126817158392198	0.965604699500966	0.7549877545328051	0.1100249330592269	0.7969414506472737	0.6441374523205219	0.99281741711961	0.9889790068786722	0.5617387654034736
PLEKHO1	3.80903936439171	2.79819824204682	0.75950044662775	-0.670084351119449	0.581274846215078	0.624563588641781	0.7071555157604492	1.92036321460234	1.72309803314998	-0.994594832775945	1.37584162263971	1.48167700575877	0.4096844947139289	0.0746352853340579	0.0963683966797629	0.328147158302023	0.181142135384707	0.148883487351612	0.688178861352525	0.7338405956030536	0.7962645970031108	0.6232880570585272	0.9037635739053236	0.9205677611274042
GCLM	4.60125835629953	2.76443512880426	0.4915281408281679	0.147953914194908	-0.190453472465315	0.25496291245518	1.81903023728446	2.19995539885436	1.35176483107869	0.256208698340939	-0.523594291574295	0.7066508693255809	1.23211461586178	0.0356519141963349	0.186555285027693	0.799538469579764	0.60440746021507	0.48523622665361	0.2274762927476679	0.8031274017641648	0.9565731421181642	0.879540305920017	0.9668336307659762	0.6829431554372669
UBR2	5.14687186836328	5.28708382303883	0.318561645388294	0.3586552487255159	0.2757624175492	0.119338825310364	-0.92785243112255	3.10249487391051	0.80847006431805	0.6128292394942729	0.766962000866896	0.336241562104275	-0.4739540811689099	0.0049249862906779	0.425514668894389	0.544940116650795	0.4497868602749529	0.739332754106078	0.639229778380702	0.910345616080189	0.8833081362044878	0.8122751119359833	0.9877945089280152	0.9006445922404432
EHD2	6.58674826482417	3.28823568044682	0.613379300957632	0.506710898274047	0.780149713880302	0.056994435266082	2.86857550699412	2.98062512346302	2.07601785423872	1.1423225670759598	2.8134469237156896	0.204752740659404	2.2118535281231098	0.0099544190438674	0.0467525606999639	0.262365699138398	0.0085998232376218	0.839191033368354	0.0438022411463088	0.6824743397687574	0.7482697640547823	0.3134294825996365	0.9964236288102556	0.4687983653489946
CCDC28A	4.66468438319345	4.440700630359401	0.1183716330346719	0.40180083077132	0.552221626665584	-0.418718889169862	-0.181157132695812	3.33920036516698	0.32647361355478	0.7386044155656509	1.6292530749537502	-1.21729477173332	-0.115417123579448	0.0044097512945638	0.7463357493557801	0.4659126253786679	0.113947299557003	0.233641051742041	0.9095167314334872	0.968874070568856	0.8538587655387735	0.5537430994774118	0.9211982388332102	0.9816137651363798
RRAGD	2.06503164160878	6.99860834166984	-1.44943846995459	-1.56138367134637	-0.618517510249847	-0.636015863244331	-3.47521157377398	4.19753580916869	-2.71082414327972	-2.06691652644869	-1.2759140543598402	-1.26961228100924	-1.77686257947415	0.001043031252459	0.0112250700622532	0.0475770930578075	0.211812730127871	0.21484145143443	0.100189603043726	0.5937619175265636	0.546345517793158	0.6508778234990275	0.9210581780373828	0.5473926367458288
HSF2	3.4707689262364503	1.2801782830914	0.2332582677766689	0.275177035164462	-0.0129393830133662	-1.20167991915784	2.7540868749363603	1.20591984728794	0.8050789060191099	0.6336436888202621	-0.0477372137570594	-4.344665392268721	2.2171491402968098	0.244112252581928	0.427110440656794	0.5311367094434011	0.962248662536821	0.0001655366247232	0.0398202106526114	0.9111040783840306	0.8788402931426312	0.9915847039167216	0.5057971568419546	0.4608795082030272
PHF20	6.130050930834201	4.47035965841189	-0.629155417217782	-0.122256869225966	-0.326385175813293	0.430615410697979	2.09923180946503	3.85290165430867	-1.9844973081498605	-0.264217870046411	-1.1292206188466298	1.51045112595896	1.53540927754245	0.0015711243385603	0.0565333300826791	0.793420098854731	0.267927560393163	0.1419743912149469	0.144804592064887	0.6974522861425395	0.9552477149843094	0.695790342547343	0.8959260316509445	0.5994875467069883
NR1H3	3.72162748298904	1.55853592232257	0.367006474652621	-1.45647580897726	-0.0888441299684055	0.0154712879584406	3.1585368022649902	0.8205471828289251	0.742027909055788	-2.13051981523504	-0.2053332617027999	0.0369975790225324	1.4352421990800903	0.4232761638858699	0.463849592167193	0.0416598186582234	0.8387833021960351	0.970760553932201	0.1682077469123809	0.917131231012556	0.5365292978301437	0.9555087744651716	0.9987947691523124	0.6219259802956065
TYMP	6.14622009860874	6.17346895956367	-0.1475962264889909	0.426125449752446	0.164196719674016	0.3559701218352989	-0.360932245957115	3.753161473096	-0.3294252452430969	0.629559516099036	0.390651093113289	0.857821345198944	-0.184885955139287	0.0014830640290068	0.744123444047744	0.5337882657531511	0.698913784165198	0.398265466786506	0.855187880104015	0.9686746655227872	0.8797141564232758	0.9146900405122328	0.9461216591065674	0.9688641333547712
NCAPH2	3.77578591560237	2.8287888205215497	0.3973835614722579	-0.279809014348682	-0.280263475609175	0.292052616342949	1.26560820379993	2.09780890525078	1.05557773398211	-0.475680633244258	-0.757411748017229	0.807331175585191	0.7941271339213951	0.0504750284820513	0.299705808083917	0.637747590642364	0.4547506647491889	0.426086961215001	0.437011186321565	0.8570436093592967	0.9116707485688222	0.814592206443586	0.9546869635243078	0.8146285447777447
TOMM34	3.91650262367593	4.49033499620986	-0.435664047498312	0.244219191446239	-0.525721210356438	-0.580339269980874	-0.165982490054384	3.68367550601061	-1.15943543587523	0.4213128261822171	-1.44383616726941	-1.52948219915163	-0.1161011733993339	0.0179995654579897	0.261365373888939	0.677108992606966	0.162513569240221	0.136805717776821	0.913972416376158	0.843357955809871	0.9223235587870646	0.605833547916289	0.8958384234882234	0.9817090140680194
SEC63	6.11561651036783	4.93259729130874	0.258595565675371	0.528863450692129	0.224719427739845	0.281488032201731	0.542621213497429	3.71704152145594	0.8658023297627191	1.17447005843696	0.816781376634146	1.03817491914604	0.354384547520981	0.0012499669597242	0.3939430850827249	0.250341943236523	0.4214705946454029	0.308994952813201	0.72593334238748	0.9027792846133872	0.745003952028964	0.7976484372493209	0.9330141670295554	0.9327897051670032
KPNA6	5.44255152084988	5.734184273867901	-0.061738566486909	0.0549494480169929	0.0534107537238909	0.0331903608119618	-0.34862748637056	7.18891291790017	-0.245420260085166	0.143069803129673	0.220348726159284	0.135130072689467	-0.366890368577715	1.11185064637056e-05	0.8081314279766759	0.8872666895039741	0.827201289871862	0.8934132940563729	0.720837649033629	0.9791793707475892	0.9770110654904696	0.9523307982518624	0.9978375366810488	0.9309855517503346
VIM	11.7921699051868	12.2539499191792	0.488479308561122	0.2776521436096189	-0.138414273665316	-0.218956423812292	-0.674192424261723	18.5479245155827	2.3077589884419503	0.8677107437477641	-0.676587807930209	-1.07135775472412	-0.839130974161008	7.583307960159759e-08	0.0295240197452825	0.39301031810568	0.503905085676572	0.292871809282626	0.423943268242219	0.6520745602117972	0.8303030279951542	0.8369829934087829	0.9318594804750134	0.8096334526677943
RTEL1-TNFRSF6B	3.1240428277837	5.297731420225849	0.535562377762264	-2.32064100994998	-1.21089998336527	-0.0556840928656728	-1.4830748654570902	1.30126017524379	0.5187631116683761	-1.70056942834299	-1.50696193011005	-0.0705711854076107	-0.315166567807543	0.206896320743377	0.607788841365866	0.0997077804950789	0.143014578426905	0.944249054089598	0.755357554206703	0.947389691096537	0.6242269468274824	0.5832246171283393	0.9978375366810488	0.9432949515729572
FAS	3.58043248155709	4.11189714367759	-0.328521942812882	0.5635575933357491	0.127704577307524	0.473555091026299	-1.33585756598205	2.32549182635558	-0.652434412470088	0.751643126428273	0.271964295240323	1.02998438241703	-0.6367636936963229	0.039470114216513	0.519278901300551	0.458123179173172	0.787525879338423	0.31191796282659	0.536017065922427	0.9311191226407564	0.8512429479744162	0.9395656520430647	0.9330141670295554	0.8573345986791409
RNASET2	4.37126201973556	2.95012005970634	-0.0992356289050192	0.673617308958376	-0.163266582540794	0.0887043415041238	1.17320573085752	2.67860333001813	-0.30083868766833	1.30658411774142	-0.510546012737759	0.274544233050998	0.901327083527518	0.0118798801743549	0.7656126717275559	0.201282331497366	0.6134054667252951	0.78554821399998	0.374593875212468	0.9705867842680402	0.7171441554461642	0.881285861127727	0.9950227347358652	0.7786201263344871
CD44	5.181934899978019	3.29805139536917	0.0329078757532797	0.798515707155135	0.302399697293001	0.2783613390344019	1.36928595312757	1.7456723004366002	0.0708858717757244	1.1510230761235	0.699377449142462	0.659006934193592	0.6233984434658559	0.0944253376545623	0.9439671295249672	0.259153799505456	0.4900231184104179	0.5153616692180949	0.538728262541869	0.9898898547451006	0.7476224781438076	0.8292803313780294	0.9698557532884768	0.8586502995611905
AGPAT4	3.89523058338988	4.1910800270875	0.0893378949451692	-0.6615501607711071	-0.131123727113451	-0.332432107590598	0.358728041907202	3.55220467040664	0.261744245323278	-1.27317480678627	-0.398286784108755	-1.00035007813038	0.259514413417337	0.0032454800935191	0.795394821751852	0.212820443604005	0.6932526594087709	0.325420168967584	0.7991912524588829	0.9772130590521848	0.7267726948449187	0.9126383028106416	0.9359588466147218	0.9563468408871488
BTN3A1	4.84638120649162	5.09637767870066	0.0746345516985484	0.5252493497425561	0.542420551708413	0.0216939585922157	-0.976333361103346	2.7960296252119	0.158574149706009	0.755007739815211	1.23890978295846	0.0501639393956379	-0.458720708311399	0.0105252494856551	0.875079952080497	0.456297719930362	0.225512984885917	0.96035287122258	0.650466614132139	0.9857507283220052	0.8507930904215838	0.6638773401969363	0.998441131844092	0.9056736110643658
MIPEP	2.822295341453	3.59701293242067	0.236347157032708	-0.0823026734743667	0.579258965267205	-0.265905111430799	-1.1093421535314298	2.5886766043519702	0.538525676463965	-0.126062829680174	1.4211165691866	-0.611396532708153	-0.681390782773104	0.0147161272063394	0.5941879003607199	0.900523266083062	0.1655948917241309	0.545542598940147	0.500850819490035	0.944997591029768	0.9807770006277432	0.6094634959491037	0.9698557532884768	0.8427301701251302
PRKCH	6.522915993796429	5.15209878704698	-0.0910664805642497	0.5594841380534571	0.297875589289155	0.161258386139459	1.03261654666654	4.26835369213092	-0.281313839303067	1.15415001128266	0.993410160983175	0.539460783447331	0.723488480913783	0.0005195988089738	0.7804086607102092	0.257568820526978	0.328642523173296	0.593754897859366	0.478620999204395	0.97264910698475	0.7472124672396689	0.7398602318902907	0.9731299832054524	0.8333486365080606
IFNGR1	8.354205416101179	4.50466390400011	-0.7727038681646329	-0.728015128872184	-0.210295491801655	0.463516158804318	5.02184310871504	2.0347860338264296	-1.3933651065121	-0.9437099237037893	-0.4316445237877299	0.972838284196761	1.95157601792044	0.0560150615115756	0.17376330448145	0.353005510551937	0.6692479099614119	0.339113666260152	0.0647127165381715	0.7931315434516926	0.8084083847276867	0.9036114193642092	0.9394130802835924	0.5088587274008239
B4GALT7	4.35125889552565	3.7334024809075697	-0.0861940710743345	0.352283265406161	-0.4819811665383979	-0.204543503896981	0.7847873242521441	2.97484197056311	-0.223092000516862	0.584786592269104	-1.27334621764518	-0.5295162527805539	0.530048312603188	0.0057414828716963	0.824975991805308	0.563063908444469	0.2126737369339899	0.6003443442039901	0.5999799287898211	0.979731237847002	0.8876252433798895	0.651779943030899	0.9731299832054524	0.8889083190344874
VRK2	4.56010449057856	3.60850879072059	-0.0364941387964376	-0.27046352268305	0.148330257192786	-0.0121866019915352	1.19283359937801	3.17532229209383	-0.1078844592099889	-0.532185492727163	0.4602999154308729	-0.0372114017926705	0.90191689289746	0.0034509592044694	0.9148056580446858	0.598517204106094	0.648620049137541	0.970562963652992	0.3742855188111049	0.989110302194484	0.9007603159857136	0.8954517384569103	0.9987947691523124	0.7783511649268724
TNFRSF1B	6.33266174454697	4.31293127088469	0.4799898426817279	0.0996089069268456	0.6038601719640079	0.603964579818616	1.41364132101434	3.55617340938816	1.49924619869297	0.2100744009848389	2.0358621954940803	2.07059595044128	0.9889544078773672	0.0026222424215737	0.1442925686142559	0.835034209725013	0.0509109554105987	0.0475977763545988	0.3364047957547529	0.7718663881872111	0.963380521497864	0.4542036675527577	0.8081240025078082	0.7540835716515367
VEZT	5.31134736826691	4.01493312423032	0.0075702928410525	0.4429032837855201	0.1377187387318049	0.0103127264211779	1.14828075080523	3.4157613890722502	0.0216168739945008	0.827461676089828	0.4112424583798779	0.030370878217032	0.832375270603728	0.0018454032391284	0.982896714257842	0.4145093173900619	0.6838178456062379	0.975972423140196	0.411774555933808	0.9977288841066776	0.835615588233415	0.9080423412646068	0.9987947691523124	0.8046539912759035
BRD9	5.04414708988354	5.49186151941718	0.009684896673302	0.6979563533457931	0.282472093982172	-0.0086250955402839	-1.1775112672889	6.269695126567821	0.0352648359738286	1.6409314619988102	1.05249192786603	-0.0315445829344221	-1.12941430335178	6.57719826824811e-07	0.9721021669166108	0.1112560957151909	0.300977888150323	0.9750441722142048	0.267673272163331	0.9954990571163344	0.6257579391767438	0.7176261703030136	0.9987947691523124	0.7133481018260491
SNX1	5.71478341791569	3.1505505455647405	-0.0651476059231156	-0.240195376328363	-0.147014251512392	0.152518179312961	3.10458382403102	2.7212333725266005	-0.193523546010391	-0.473401730557448	-0.4572739414030779	0.4699903995974439	2.3073494185584904	0.0107212002629591	0.8478533124992891	0.6393534005700671	0.650768481634368	0.641760557433471	0.0281156612063688	0.983028097478869	0.9119645565347156	0.8957304031662101	0.976714918270123	0.4297334095369518
TBPL1	5.238607056070251	4.41337617102412	-0.339654606160682	0.3509235571270939	-0.0256139209951315	-0.238092689240129	1.14929418059263	3.73276892497488	-1.15392213267516	0.79222358116366	-0.0933515130705164	-0.874761287828629	0.829690137998073	0.0013464678026925	0.257668365160797	0.434562312277353	0.92627195201915	0.389180726632229	0.4158384694841579	0.8431129601162192	0.8459405799754205	0.9805037067017192	0.9440273277621508	0.805975370506684
ARNTL2	3.30520391490204	4.59808512894956	0.447522196189811	-1.17191059773559	-0.53038048022876	0.52901836817976	-0.4973063497355339	2.619716953890049	1.01024596456872	-1.6679961758292	-1.21612703365876	1.25792170592735	-0.243911172745619	0.0155757055267805	0.320616314118074	0.10598994722241	0.234084782478928	0.2190297138725319	0.8092250881214731	0.870324743468408	0.624750422869155	0.6689102566960684	0.9210581780373828	0.9577396593346588
BCLAF1	6.90281633763011	5.93904116478677	-0.37540056653388	0.115754779991823	0.0137575689233113	-0.487322999076641	1.38763093635978	7.999246367682919	-1.65259687754091	0.3406874838823631	0.0637136218245667	-2.1993947479059703	1.5948236906871	6.278063301185589e-09	0.108842414921625	0.735713216534847	0.9496209034104168	0.0356956118974469	0.121234113925351	0.7508452811164799	0.9383041351012148	0.9879622666521576	0.778995041681728	0.5772104194815503
SLC39A9	4.243397837540971	4.77754206562277	-0.325287330874399	0.273339047782301	0.157198202358385	0.216657551404003	-0.83164640648313	5.32975070184993	-1.23439373994625	0.6785664049897739	0.6254034358756391	0.86123505573497	-0.780588664067794	0.0001102341284037	0.227160361619483	0.5026460185192151	0.536449240927438	0.3960565667161839	0.448191799378414	0.8273098435503091	0.8673522304863246	0.8496154752643704	0.945975812408074	0.8206442205247905
ANK1	3.56223702369408	3.9815169164246	0.0893066610374813	1.57970800451307	0.2963735842077249	-0.151654511338839	-1.95214578940359	2.05664973481414	0.185073996849867	2.13721784901768	0.6731563257612421	-0.338541824313974	-0.858934338808499	0.0547300685483202	0.8544602469668929	0.0414068406294388	0.506712411521509	0.737708788084071	0.399500132856971	0.983028097478869	0.5360957692510604	0.8377705627900489	0.9877582634947732	0.7956152230369724
TFB1M	3.774741540719461	2.93120626842066	0.0095003600825685	0.278141480362271	-0.5598249472704321	-0.456115788717466	1.1851022294405	1.49923877550776	0.0198728957472754	0.385619472767882	-1.2942361719455602	-1.06292569605709	0.517495638248439	0.151191119564195	0.9842770358181808	0.702571895087301	0.206158971691801	0.297196193277856	0.610395059840965	0.9978386814423712	0.928887474522039	0.6466986584036205	0.9321091698876148	0.8924774022738864
RABEP1	5.47229497760995	6.2880783966801	-0.652899585285254	-0.155854790790156	-0.121109442412318	0.310704468770423	-0.7540221262948091	7.1898308541104194	-2.52837917049665	-0.410078126858232	-0.5080875514369311	1.30275323294026	-0.7262172244096601	5.7927041148788407e-05	0.0174029274432889	0.68467991619248	0.6151230639689039	0.203239388558148	0.486419444447066	0.610939067227914	0.9241123099717374	0.881285861127727	0.9210581780373828	0.8378560457155212
HMGB3	4.33295378942321	3.53157644058154	0.206516049817621	0.98209604802347	-0.652317415707765	-0.8465720774528749	0.8997800403638759	3.20343535306094	0.6260688388105601	1.85024145664952	-1.9607870575208	-2.45724247302612	0.6933638640375981	0.0032100497567501	0.53600454841887	0.0741501062044374	0.0592461711684784	0.0200008794895201	0.493414926798815	0.9352306380953712	0.5957168809087222	0.4690173792580455	0.7513723638105483	0.8404121792017839
NUP160	5.17417173456714	5.39877444817618	-0.132395506225397	-0.125869275619456	0.286965879277061	-0.0033134527006229	-0.3898738847944299	4.6486840394704005	-0.4471505433139299	-0.293234115927129	1.06827141785421	-0.0125366900972879	-0.287923755915981	0.0001335626278244	0.658029600181073	0.7714334819949878	0.294497764084996	0.990088740479971	0.7758751654873369	0.9597745754879166	0.94928748242377	0.7128319045645939	0.9992877611837898	0.949371488254917
BAK1	3.83405928114637	4.47707322175838	0.214382354339508	-1.4418575289222	-0.4791223142002129	0.6985968545981122	0.344731655872406	2.75565648629909	0.464819416912697	-2.00123480732292	-1.04522824519117	1.57730251421894	0.179731237177473	0.0129974433572925	0.645463594843208	0.0544900266145938	0.304301502419431	0.125610645558694	0.85924740343701	0.9573779686142668	0.5655578621630302	0.7202116503815427	0.8941102540447863	0.9694579122136384
GRN	7.95547459760917	5.44175383760259	0.140673397193085	-0.2787551615138	0.253858394722924	-0.265005612871743	3.05756811498307	6.781209430031071	0.639155103990191	-0.8618964656931379	1.24771308495537	-1.31071813180663	3.22649329448202	3.77938851976622e-06	0.52758424770502	0.395589916447816	0.222038113467315	0.200480804889464	0.0047595373333001	0.9321120086552956	0.8303030279951542	0.6613675725308249	0.9210581780373828	0.3135909228921397
FAM13B	4.71032211366596	5.03947654152211	-0.39744562115903	-0.0497282116123505	0.313280156080722	0.10208518972797	-0.5981339887395519	3.993880640070541	-1.1414219659263898	-0.098824416468657	0.9925873919682742	0.32629870448054	-0.403147089477521	0.0008100083434367	0.262753159734452	0.921935998125164	0.328910939179196	0.746545587106881	0.691334100542692	0.843357955809871	0.9857755253034512	0.7399133993462423	0.9886544116910516	0.9218767838010726
ARHGAP31	6.548019585693781	7.13982951306094	0.0004762649161533	0.2900758553510399	0.601155084943339	0.222929227412313	-1.48652466969472	5.65867363374305	0.0014051277768876	0.586923822877804	1.9716559143706205	0.7408633011587109	-0.998446454595537	1.3875993270372598e-05	0.99888824743801	0.561751227127352	0.0585014125471558	0.465017625078169	0.3282103348845869	0.9998699557893004	0.8875635944096667	0.468707201159599	0.9624801716689892	0.7508945843126752
CENPQ	3.80508177416416	5.682488399602571	-0.133764440654386	-0.428083705865135	0.341723439572921	-0.268646748108851	-1.73901177060005	5.12128369973463	-0.37480545132514	-0.79462669160449	1.01249155835931	-0.7608764714696601	-1.3246830958591398	1.65401119625443e-05	0.710441788451125	0.4330723287178279	0.3193999252921439	0.4526702946141009	0.19527910902876	0.9660412788391632	0.8457511507881229	0.731304961955898	0.9598163023508314	0.6516681922554074
SARS	6.35169213642882	5.51301862614522	0.263516395659662	0.7763578910647779	-0.235403545917485	0.392194690481162	0.406289911753487	5.44036142590078	0.975445238263039	1.8600383920943304	-0.917661000787992	1.5552895951269798	0.337956392392772	2.7401809277875694e-05	0.337150771807248	0.0728412569673833	0.366474948176677	0.131162908241613	0.7385390298215629	0.8786048471275447	0.5927202680794665	0.7638639305873631	0.8956507449373656	0.9381785041196364
RANBP3	4.74373649914265	2.65729549831959	-0.305067627113673	0.0434603710694985	-0.181890060076336	-0.124279084694415	2.58052012114016	2.94192785934564	-1.19394948954173	0.1141630826727569	-0.759657909233548	-0.5171687922569029	2.44738544679326	0.0135447287826837	0.242559167250555	0.90987519442007	0.453387642112287	0.608974756136388	0.0341468433385512	0.8364213423427115	0.9839404199435582	0.813877215121527	0.9738178031530724	0.4475896272015324
ARID4A	5.823404463374	5.095440941234981	0.39325417040487	-0.126610676645252	0.4730001059577779	0.0102059916661584	0.596019996045396	6.63267728344741	2.3745204470136203	-0.5127785319389659	3.1235904265202703	0.0682014563746965	0.700024221849485	5.11632261459765e-07	0.0248853528912279	0.612271756770491	0.0043089573925965	0.9461441580581148	0.4893084370587159	0.6520745602117972	0.9039648556644452	0.3064445811548396	0.9978375366810488	0.8394620603216769
TSSC1	4.250922445216339	2.57619226128598	0.284942068835552	0.5359522185457539	0.3444961092608689	-0.120297123393122	1.59560826071371	1.89415389093984	0.845566638029418	1.03083126225344	1.0551433758730502	-0.37363506041547	1.00591383222486	0.0710133224756513	0.4045819555434429	0.3110775086626369	0.3001941046318939	0.7115037637161329	0.324114490542435	0.9051839670610896	0.7872652322696498	0.7167169154434504	0.9834568858031394	0.7484886393593048
PNPLA6	4.44413993868651	2.9741730319226303	0.0631845984271445	0.4743496838433069	0.371272979927475	0.419854740428816	0.932213482730045	2.41841231644542	0.174773835855734	0.8499595738007891	1.07114945342231	1.2140180974010302	0.6430097337515429	0.0218670554953917	0.8624315515217049	0.402080132159044	0.292644366971175	0.2342117006064419	0.525102470061197	0.9841397838953436	0.8303030279951542	0.7107908293167133	0.921323243276306	0.8532407263887588
IFT88	4.15319053899866	5.79655921742468	-0.42764476703443	0.207539430520601	0.1466432559983119	-0.7333633837765899	-1.46829534764945	7.65088957479805	-1.80117020676225	0.5703341584800811	0.6428698427638101	-3.0493837877617995	-1.64491547859147	1.5592233253501698e-08	0.0817363601562018	0.57269828471024	0.525192004474379	0.0047584389709622	0.110426822386944	0.7236502098824587	0.8917720009846544	0.8444805523859834	0.6991049514195211	0.5621857821691826
ALG1	3.9229625367204894	2.99852944534667	0.255188162721196	-0.3280239797256409	-0.635668655198631	0.143263716047123	1.27816689303859	2.7127361222239	0.8225510534364321	-0.6941701750194399	-2.12707909962702	0.492673443209006	0.984119835955446	0.0137093936613605	0.4173840632373389	0.492919323621417	0.0417575411409711	0.6259201737002701	0.3371824817112159	0.9094827596651742	0.8644106958421518	0.4316649530639243	0.9758580188223618	0.7544451061599536
ZCCHC8	4.37922556748101	3.93293017057459	-0.0468565840496191	-0.621759662428915	0.8563041169319001	0.178243922557463	0.482890983935255	2.43299754356468	-0.1099191979218049	-1.02230934130435	2.21760973942932	0.469726874714192	0.256373132047681	0.0254020273300524	0.913205925136067	0.31488293775465	0.0344865563663469	0.642173180788439	0.800380930683669	0.989110302194484	0.7892637998493875	0.4152424649313999	0.976714918270123	0.9564192153711188
ABCF2	4.90913698065094	5.47219239805578	0.0686993561407779	-0.203003760902356	-0.0613325790234467	0.6857535699175711	-0.6383685168004809	4.1468250988687005	0.1992178640885309	-0.3834554465488689	-0.184875208853696	2.15299988482047	-0.410972466238974	0.0004975994231639	0.8434464191553291	0.7041410673958391	0.854640372139606	0.0402141005680555	0.684868433857064	0.982480266850568	0.9301785695754372	0.9588671499760504	0.8006069059163438	0.9199110267200392
CHPF2	3.89554728727262	2.92180755540232	-0.111879751352661	0.30820972760319	-0.0460837002463702	0.5575122633273	0.811864428381972	2.62320095483534	-0.4458062271389279	0.8473102458376249	-0.201160538026691	2.58440113212051	0.655662416097737	0.0143277893518269	0.6592011036893821	0.404206062610181	0.84209935278584	0.0156618951190696	0.517038544832004	0.9599220334313436	0.8315196134097022	0.9559644051304284	0.7260405996443311	0.850572047754948
FUT8	5.654096666008401	6.343999699687071	0.308094970694958	1.19790182178438	0.8407932682513641	-0.189044796305057	-2.1975588686893	4.36681114400874	0.8111578903256121	2.0808917360935	2.38273598806981	-0.536386956252837	-1.28094718619605	0.0003578120911808	0.423752517801716	0.0463785478908299	0.0242776105300801	0.5961024232249179	0.2136658426187999	0.9098916501357296	0.5429488623771294	0.3886999715699761	0.9731299832054524	0.670258414832597
UBA6	5.33023178805934	7.031038366901551	-0.700515097927673	1.12089564900191	-0.333406299691269	-0.146158638666424	-2.31597073566746	7.94471589368493	-2.44858591291863	2.50222991563937	-1.1972850271635	-0.513983884641191	-2.18446844737648	7.231659921345251e-09	0.0204038047395714	0.0180219618587063	0.240570712897557	0.611028708651339	0.0368767615265379	0.6215391919653096	0.4572458977524468	0.6745332577308882	0.9738295304509272	0.4525178507804692
GAB2	3.6986881699372	3.30628767172286	-0.122520231753858	-0.909208499059586	0.7856174411379659	-0.586269819363338	0.865761367476587	2.5095567026022203	-0.3876656824738611	-2.10262147820851	2.9259486989311303	-2.17613046258064	0.570784295135929	0.0198584288038656	0.7011057223568361	0.0444862181067055	0.0067988108442937	0.0384784297966095	0.573238565295069	0.9640679244846784	0.537780567565513	0.3131930789320235	0.7929558550800507	0.8768612947479766
ATP6V0A1	4.811853863813711	5.897066124162071	-0.0705309923340518	0.459029415479792	0.393298968376043	0.238259688643215	-2.1544840493092097	4.71884299234848	-0.229252569194748	1.02761403475369	1.44288587478476	0.8921685186504409	-1.49117342847353	9.11366816215942e-05	0.8202985523871941	0.312897906407577	0.160499734684078	0.38027551809217	0.147254863143093	0.979731237847002	0.7872652322696498	0.6039311182084568	0.9411072304215022	0.602729048002305
PIAS1	5.5476027761744	4.80058197072089	-0.585391560078787	0.5444854763454411	0.437173537726449	0.229037038231418	0.144084310763332	2.55673613170827	-1.30878085519825	0.855915776435886	1.11889164563408	0.5935124577068671	0.0661173172428926	0.0185224797855772	0.200791920195254	0.3992128788508989	0.272845502881485	0.55782662483549	0.947853134584922	0.8118669187611423	0.8303030279951542	0.6977856740358882	0.9701715879857228	0.9890517449320196
SLC4A7	4.0094725362320505	6.056298046325541	-0.840591769535798	-0.665856488331723	-0.0590292584391169	0.870421762943552	-1.7651502460385	4.00733258185534	-2.15563033770984	-1.17066599898085	-0.16143961242507	2.51662490922786	-1.00532821460321	0.0005336714039433	0.0393823050723184	0.251263802940542	0.8728909726594491	0.0179666943742095	0.323859210180239	0.6572001253365319	0.745003952028964	0.9643836709903169	0.7352720990203847	0.7484886393593048
MAP2K3	4.99099467968264	4.02616261256529	0.567850755142688	-1.0329614188803	-0.334547502170247	0.386050228831373	1.79011757511028	2.91038572535365	1.7939653399391002	-2.18105170656892	-1.12135413156171	1.34982424008479	1.13119148557481	0.0080506836554035	0.0837465917142895	0.0380095169764237	0.272487159952608	0.1891864524009249	0.268040085823205	0.7244662390399343	0.518338773079343	0.6975990927818968	0.9182543901103708	0.7134115698892011
TMSB10	13.1646979676086	12.710523545411998	-0.2262154954402989	-0.0820108415763643	-0.318156635390491	0.0702506628755206	0.848242716418715	10.4573501788506	-0.7166360980542529	-0.178869238266743	-1.1364848808586598	0.255139293134459	0.5995150263288239	3.5414622772520903e-10	0.479369663359069	0.859316487215275	0.2657893202626389	0.80059462179162	0.553696952979391	0.922038961231121	0.9684247216915712	0.6944415906323423	0.9950227347358652	0.8667898381783319
ASTE1	3.4286505277327	2.22288741151524	0.1434963343487049	0.431378347167919	-0.120149108454411	0.067393017965545	1.00934232985766	1.7507840842600102	0.439758349455228	0.871020378578649	-0.391273603185665	0.222576207946231	0.680153881050993	0.102318652958446	0.663310878667932	0.391059863723206	0.698765934176641	0.825727526522823	0.5055536546202329	0.9599220334313436	0.8292844704608656	0.9146900405122328	0.9957295342518286	0.84445493600772
RNF19A	6.33268053779471	7.44038459514686	-0.871933362485629	0.139011921104994	0.178608547058211	0.257025004750113	-1.61134029192949	5.11815380137839	-2.27138767867904	0.258083930054984	0.537752380497474	0.7858040859500051	-0.94313165616889	7.407993312312459e-05	0.0305166541693232	0.7981665989044391	0.5950137315720471	0.438850938916632	0.356746987264435	0.6520745602117972	0.9560623015410282	0.8760555005796602	0.9577921741855494	0.7671979900838436
PEX3	4.4787924919615705	3.86675479862727	0.928333812768784	0.778332406518584	0.354327597159282	-0.088949161143506	-0.224624230831932	3.35560176783118	2.74754268366791	1.43671842395574	1.03910485867983	-0.257394368580078	-0.1639963991317259	0.0034408043441981	0.0104069981844079	0.161381992295077	0.307263281585226	0.7986321982189979	0.87154696508301	0.5937619175265636	0.6836409359819906	0.7225830700788735	0.9950227347358652	0.9709784876916996
GABARAPL2	8.50120355276192	9.31557284855315	0.1030812049464519	0.0408158708293374	0.138543356323174	-0.448444481407067	-0.8140501475152071	16.2281218864625	0.612097332711539	0.1620822458173559	0.8771593031435869	-2.85072286685389	-1.18282545298656	2.3542798444401495e-11	0.5451098438443329	0.8723279301554709	0.3875707887517221	0.0080562445656386	0.252134626526656	0.9359633806632488	0.9724019274285014	0.7763680892674064	0.7006785153448317	0.7005204376923824
SH3YL1	4.66215013252807	1.6461002385851002	0.347286793942331	-0.445823294215077	-0.437940175222409	-0.0208422586892656	3.70059434225518	1.40464316393757	1.11917606356532	-0.966516352425012	-1.5080329960647	-0.0735927078300514	2.70797888966426	0.1769727068344469	0.2719823843219039	0.341525869235671	0.142159251334074	0.941845150573696	0.0142142706905686	0.8465704219779976	0.8031805221855631	0.5827665494220668	0.9978375366810488	0.3826581858593159
FAM136A	4.635203269381259	3.5516245160023	-0.0247327492482135	-0.900350432833968	-0.629688301566151	0.347103654437868	2.15941556330879	2.30232633933424	-0.0706637906098669	-1.70266238464995	-1.94712049095988	1.11671978396356	1.2120420624703798	0.0310073212143395	0.9441508536992008	0.0995321945353356	0.0618143361800159	0.274014310510814	0.236615239300259	0.9899208395378772	0.6242269468274824	0.4717805984154209	0.927786580399338	0.6900935568515207
VCL	5.90080763277009	3.0116250200868704	-0.0668512504405744	-0.1635364420838209	0.0555533111508366	0.122400225567669	3.37292200321144	2.47322676770578	-0.1905082295177919	-0.314712436549461	0.1689442671950619	0.366897052716407	2.39538073340096	0.0192759930662541	0.850194231111203	0.755158476235899	0.8669744531524101	0.716271134157905	0.0230478165038489	0.983028097478869	0.943725208477116	0.9621503465385232	0.983777450349824	0.4137818064782753
NSMAF	4.11491271894681	3.41798715419974	-0.148705944711475	-0.121181087806324	0.111173799635118	0.591081902202564	0.467922639190084	2.82900602519693	-0.409413187981811	-0.221881339965938	0.32348771054762	1.73821297511126	0.3286855425361649	0.0110677429772056	0.6853210545440501	0.825928917918455	0.748668657958962	0.0924426631906953	0.74636144518034	0.9609399888598716	0.9615644155838596	0.9293957889555032	0.8695064804637941	0.941969184530578
ADSS	5.564603486372019	4.95080792511895	-0.0503931519363781	0.224852001529309	-0.298586175642963	0.0283012196084135	0.7752440641956049	4.79783941862173	-0.1963763792734789	0.581668665514646	-1.25529853165374	0.120419518034068	0.641016218021652	0.0001517109985209	0.8456450279257199	0.5652457916892429	0.2197061557884949	0.905038257281344	0.5288622841820251	0.983028097478869	0.8878912173193245	0.659963543329736	0.9978375366810488	0.8544004971570194
TIMP2	5.60325593675202	10.1990922097901	-0.653169611705	-0.93758669744802	0.305329807828445	-1.00022777962356	-3.81527889404204	8.44583192819518	-1.55777349441371	-1.51668861078744	0.763757766080741	-2.3650516673898903	-2.64665347947633	2.0001563564432e-09	0.129774977522508	0.139813085769395	0.4509768946567989	0.0246913778664645	0.0128236048779396	0.7684640384108977	0.6605317101946446	0.8124763570895337	0.7520088482170901	0.3775377969746269
RFC1	6.022069928784321	6.403038309302911	-0.2483762272925389	0.6779550893331898	-0.0026822791434455	0.2857518603249739	-0.948007555529718	6.417024624421481	-0.785825734997141	1.3797975099143898	-0.0087321654891386	0.924321365307472	-0.794287192724055	4.37324805467694e-07	0.4381325582575879	0.177846911000208	0.993090639311592	0.3626945845514029	0.4332668672444411	0.9117086493500368	0.6966857201668313	0.9983525468335676	0.9411072304215022	0.8130618948501437
TBC1D23	5.09630104338488	6.66594867973897	-0.379500193777426	0.5533082164105589	0.49321445201126	0.485605961439426	-2.59056748073097	9.42732151808302	-1.64440363314727	1.58472772484055	2.2576792282399105	2.20011624197717	-3.0486257332226097	1.77393344472029e-10	0.110533075110964	0.123514400766759	0.0314015331188271	0.0356393867709159	0.0047675785997364	0.7547406970050071	0.640154162581879	0.4044895862212206	0.778995041681728	0.3135909228921397
CUL3	4.8806310352715	5.51649061453838	-0.143046341640588	-0.432150840419394	0.529470622711671	0.219410772171958	-0.619026829943443	4.06771413888234	-0.403001731529152	-0.831568792039424	1.6086426377638998	0.679614200513071	-0.3895660779279721	0.0005982194648449	0.689817083375854	0.4123449922085569	0.118583137144898	0.50236003645341	0.700608759126895	0.9621006090260024	0.8344226920046613	0.5613180101413414	0.9698557532884768	0.926215753707444
MYOM2	2.47517895736727	4.68958324196133	-0.1760630419856	-1.3480619575523898	-0.3393942965185	0.0724565342722114	-1.47526718340874	2.97255574025771	-0.34917792892325	-1.77813256537074	-0.7119101302984271	0.1451555552188299	-0.798860368988831	0.005774481327932	0.7293948235607379	0.0855202640116413	0.48202035613944	0.8855589210402399	0.4306508235831029	0.9670183639977064	0.608707296829094	0.8262225559997056	0.9978375366810488	0.812932698013488
OTC	3.79073377543324	2.22919786216228	-0.348825291101297	-1.06308976093585	-0.0530059672217576	-0.962980475442827	3.27346292752828	1.1074843948218	-0.572400342233635	-1.19343162243786	-0.0940938012609484	-1.62002472473704	1.41416485053722	0.276885511476224	0.571315886384703	0.242053051662378	0.92566028761297	0.115692864995764	0.16760828309529	0.9407502145813468	0.7440760739931528	0.9802488999447002	0.8941102540447863	0.6214815811650537
ZZZ3	4.41575092937181	5.06994015677613	-0.187636486914946	1.2014576739719098	0.550011453885193	0.1806846306822519	-1.91567782508229	3.5405804868831496	-0.44739208667325	1.85733319082118	1.3759141438658602	0.446722643039927	-1.11593070719821	0.0034942223175763	0.657907124551991	0.0731147989263549	0.179044550030054	0.65838572441748	0.283089115868399	0.9597745754879166	0.5927554366687317	0.6208784485510964	0.9792410001108816	0.723680228852452
TUBG2	4.24742696140672	6.1884012212977	-0.3899208235120589	-0.0239792899591982	0.5585176164556129	-0.0318321079040362	-2.71123330885321	3.75470006731993	-0.8686783414678492	-0.0383285111322317	1.44036277348343	-0.0830484615475262	-1.40570792419301	0.0011883339527651	0.391952503070151	0.969684791271126	0.160566198142473	0.9344069820907271	0.173462189397873	0.9026984965504238	0.9934980692626671	0.6039311182084568	0.9978375366810488	0.6289097830972423
RPL26L1	5.73338491461906	5.876000031348911	0.17575316295295	0.411685695153701	-0.591951467931523	-0.104686863068413	-0.0677078103828706	4.76680794534666	0.535446673208757	0.804499050559275	-1.89115765558634	-0.33871470575916	-0.0462250158605871	0.0002275657251157	0.596290044367157	0.4275409231614919	0.0689914569701904	0.7374495157752701	0.963629589454272	0.945737474034211	0.8425354986907054	0.4836203584232394	0.9877582634947732	0.9915932309402944
FLT4	4.68014307093346	4.9221898847819805	-0.140998654118632	-0.962715136359467	0.584473901147402	0.3382315720128079	0.0629501842520287	4.7212389667265	-0.429938241921368	-1.99461757345209	1.90660260153638	1.08832739287745	0.0512864620937571	5.113269317423221e-05	0.67031318545387	0.0552400625512667	0.066190355016472	0.285116837438601	0.959437225028902	0.9599220334313436	0.5661362847457108	0.4777737438432654	0.9313841668836071	0.990743949431498
NSUN2	4.72234572974551	3.93646893551588	0.395056653246375	0.822017866431951	0.0962188360579692	-0.305009137634556	0.348562591724078	4.40330214284853	1.4868932921732398	1.95159280170165	0.36490991076178	-1.12111950374596	0.330151172780607	0.0001247747362562	0.147478516742656	0.0603777930885006	0.7177386248218199	0.271131374047795	0.7435802474998909	0.7744626450252974	0.5727698041431669	0.920668235565514	0.927216648963891	0.9405959206110192
FBXO42	4.08959630787006	5.16119456593432	-0.381035039124977	-0.119065596493639	0.27939584320697	0.157798229122948	-1.1907996413781698	5.874608840122	-1.3887745100392	-0.283971604732633	1.0645268102615502	0.589946675496484	-1.14459370732441	1.98052147256845e-06	0.1751264008555669	0.7783829081936858	0.295583599839589	0.559644060033054	0.261427683064903	0.7950946772870503	0.950518445078424	0.7133931195180601	0.9701715879857228	0.7088636769939975
MFAP3	3.94781351899949	5.87885901544305	-0.96304599752411	0.8679620113355179	-0.0454556057472564	0.194606402518483	-3.09804664045192	3.34426953810836	-2.3111408794267403	1.53113102070563	-0.13552314694525	0.5904689230367939	-1.54075719017812	0.0026667485880912	0.0282491292011442	0.137050453989982	0.8931996353256421	0.559850964436526	0.1344217167404769	0.6520745602117972	0.6551066029458829	0.9703028702815768	0.9701715879857228	0.5859387813014928
MRI1	3.87031197161537	4.46161074969835	-0.250650646205274	-0.972000883784395	0.0740853662018952	0.197526118828386	-0.3375304429002169	2.72735322092235	-0.604204432630996	-1.71161186036955	0.204525488436298	0.566219989339947	-0.17978702194932	0.0118252032433842	0.550382315813901	0.0978296068339041	0.8394366800112919	0.575928905028734	0.858679782714196	0.9361707409123886	0.6222691972480737	0.9555087744651716	0.9707345994529782	0.9692431122918438
METTL1	3.32173923180493	3.5690894634901698	-0.418900560496881	-0.149318272388158	-1.32554023334838	1.07111220874099	0.434234222839799	1.70127390831476	-0.7560965369275979	-0.17386904623043	-2.43625140174253	2.09925046362221	0.176035436751029	0.1045148431919709	0.4554916910621649	0.863155190738447	0.021351475066279	0.0450994852173152	0.861787212994456	0.913683052639986	0.9698890081093408	0.3776522840232445	0.8081240025078082	0.9699425550713644
AGA	4.51255188840476	5.84487112622438	0.0166596425006896	-0.298316107724602	0.0045060599177713	0.0842543190120146	-1.27424126088999	4.67475163786043	0.0411141343486515	-0.470274622846805	0.0112118614666127	0.208032688019291	-0.847790078398997	5.82789821314536e-05	0.967477318501693	0.64155984776005	0.9911286455616	0.8366093273859391	0.403268366360137	0.9952106921131222	0.9120791507878716	0.9977410679560066	0.995847463748473	0.7985654526334405
PI4K2B	3.49517083885328	3.5995871000915294	0.208167706474551	-0.0766711303095198	0.782997867550345	0.2039039949617259	-0.595444618335965	2.83966894866024	0.53911526937143	-0.131493624674115	2.15263854676362	0.544529810948339	-0.400213414961306	0.0080322919809269	0.5937860708902409	0.896262729143851	0.0395129549160871	0.5901019834008221	0.691835019828346	0.944997591029768	0.9804395625353782	0.4284862026576584	0.9730962642419728	0.9218767838010726
BOD1L1	5.85321507233096	7.6400608940440895	-0.307527866867755	-0.32191804834232	0.43329554865818	0.546615706720289	-2.4286112030279	6.435462736346951	-1.09782895146524	-0.799544574701299	1.7530717031201202	2.2638886216622205	-1.77887993331656	1.96182032100083e-06	0.281876804008793	0.431043801579492	0.0915745438727974	0.0325153732917383	0.0864235484217407	0.8509873503908788	0.8441299477761643	0.5247932464995776	0.7626136113656095	0.5360925670809067
MAT2B	5.94305306631564	3.3934726107308704	0.349508883938724	-0.120346234270455	0.6690363589770961	0.129196823922768	2.3028279160959	3.05066733317748	1.32627497221695	-0.322369919321411	2.86876373090505	0.562911786149178	1.79020467032695	0.005865757069962	0.194929821033072	0.7494912499413019	0.0077408423808477	0.5780674011577901	0.0859942479196847	0.8076471389032581	0.9427600470709928	0.3131930789320235	0.9707345994529782	0.5360925670809067
TLL1	4.85589321793551	3.49461417026286	0.17854633258486	0.4479911976732179	0.0679890675156856	-0.0385046144265991	0.38108307292202	2.1458544904418897	0.501563590996205	0.945909520794611	0.230703139093053	-0.133755118137871	0.214155353654243	0.0411475842876753	0.619969687982334	0.352543907861705	0.819304510162644	0.8946079396032901	0.8318779915876421	0.951292818281421	0.8084083847276867	0.9503216971821044	0.9978375366810488	0.9628042436727424
EDC4	2.8237881832228	5.68320082464762	0.164739219762979	-0.2084585979902889	0.897353668413573	0.457072233852948	-4.6251360350342	3.11568956127515	0.396561914431442	-0.369802470906948	2.82975154727162	1.4457843229598302	-2.27543220406808	0.004512916816738	0.694708062759906	0.7143505874391851	0.0086992542842253	0.159854085180755	0.0302096909309094	0.962885228288906	0.933774639538152	0.3136350615392403	0.9045837517816508	0.4379867645997327
TRIO	4.729546778530639	5.88647003591203	-0.367388372322419	0.35529619462686	0.8662156193125211	0.1700000156541519	-1.90176169156582	6.47329281664257	-1.25568918317506	0.8080067301298579	3.15611795910804	0.605918810520929	-1.74863007883208	3.74388733212157e-07	0.2189209268594139	0.425447705204296	0.0036253577944934	0.549126067293814	0.0905822647610478	0.8226108690788679	0.840736383342749	0.3064445811548396	0.9698557532884768	0.5391347598544217
VCAN	2.5024806542959	6.62255488172987	-0.237414024368314	-2.05675943339863	1.56169833078357	0.021712761642586	-3.91805190662508	2.94482397015769	-0.346438017257871	-2.19878006921207	2.67312081756852	0.0363641017261748	-1.48160654642093	0.0090377707940284	0.731439192595692	0.0357435833683495	0.0120611181878687	0.971245270531379	0.155896804900411	0.9670183639977064	0.5133579248665538	0.3410773779352874	0.9987947691523124	0.6122656650041207
CLEC16A	3.27827384816316	3.86157802148592	0.1396242535257049	0.1064638532040759	0.686339709083709	0.383941544255447	-1.3721038682709097	3.53920747099262	0.456337929824875	0.232391552252214	2.41065014492893	1.35003201246012	-1.06375929679049	0.0029841077559525	0.6514677227764979	0.8178126281107171	0.0223148362844885	0.187629626778121	0.303422587738575	0.9573779686142668	0.9603857976212063	0.3841294775619978	0.9182543901103708	0.7366538353498595
MSR1	2.344485182560509	4.59328613426596	-0.305953646220938	-1.44282365951053	0.54165827752101	-1.01470165602079	-1.09914588979895	3.5284015905028	-0.715875153230886	-2.36671982951372	1.4026028733895002	-2.40642519691418	-0.730137348416158	0.0013694158269582	0.479603942680731	0.0245982770968261	0.170999638617716	0.0224745236255692	0.4709697502577609	0.922038961231121	0.4916683555458447	0.6122631768159592	0.7513723638105483	0.8307547360704743
SKIV2L2	4.80107607292975	4.5588671164126	-0.137351814259794	0.37668468510164	-0.191273317918838	-0.388445651879918	0.2158054091899189	3.1816709863043795	-0.366976796720332	0.6782189938790091	-0.554150691815612	-1.11980202125695	0.1287524602391019	0.0061184774723437	0.71621264222268	0.5029095365702371	0.583803295564971	0.272630751196904	0.8991320358206479	0.966960767149322	0.8673522304863246	0.8701516924872045	0.927216648963891	0.9785050149635024
ZFYVE16	5.080448468955059	4.96559343921687	-0.446990332437114	1.02002386417569	-0.2764412237748039	0.140632779891568	-0.612844079299764	3.65255084749706	-1.3367649087841498	2.0468230850469302	-0.9135925573406992	0.472322233974809	-0.385052438276156	0.0016338373507837	0.191472238407566	0.0499065337582033	0.368828925964521	0.640502222753125	0.7038480176634159	0.806204608843013	0.5550115155530125	0.7654020880868683	0.976714918270123	0.9262537459680849
FAM65A	6.750277128003991	6.729371871308239	-0.0859482051356007	-0.0988733081230422	0.189882752453134	0.426231630515179	-0.483635300674172	8.08276455174167	-0.426849673183191	-0.342848647667988	1.07083254825511	2.4777993320791603	-0.504434323350747	4.07116083337319e-08	0.67272821701801	0.7343172732472192	0.293960943989608	0.02010535431833	0.6179836116266401	0.9599220334313436	0.9379769323860973	0.7124312229706503	0.7513723638105483	0.8943110157118691
RAI14	4.972271268901309	6.64200248122063	0.281713502684671	0.786103035750308	-0.154785906284236	-0.3688420391777809	-2.1652177514871203	5.409832830707249	0.799172375829587	1.4006564867802802	-0.4479403177680229	-1.06692446691464	-1.46288990485191	3.93500038424175e-05	0.430472842806062	0.1716269119064429	0.657522941027518	0.295059040537286	0.158239168623713	0.9117086493500368	0.6913724842849525	0.8988213083709775	0.9318594804750134	0.6138457331872118
PNKP	5.23364574699833	5.95250075794718	-0.10753840683886	0.5507715701887139	-0.0668508576226657	0.416864162896166	-1.35092258981865	5.18971171165367	-0.327423589058094	1.0903916714696602	-0.213834614756736	1.35633698069519	-0.981905052389082	0.000136616881234	0.7456536912994058	0.284226234422325	0.832151445154354	0.185701348752637	0.341165641851867	0.968874070568856	0.7656630013466291	0.9532128494901038	0.9173976897553472	0.7561904588266523
PHLPP2	2.95341562701208	6.239721443778071	-0.688568973533621	-0.1773736650037189	0.427586054414687	-0.358865196927411	-3.40243202363414	4.28847707616451	-1.44158646361092	-0.2522675062028889	0.97343381801875	-0.758334496053216	-1.9928828364709497	0.0001718778533138	0.15977721994663	0.8025546751904119	0.338121807126758	0.454167397736851	0.0554395682115084	0.7811897261293687	0.9566191816743398	0.7447851218018944	0.9598163023508314	0.494957173697386
SPDL1	3.4423029730794	3.0540147399956203	0.2457296360517399	-0.5628688025867261	-0.1956688253993919	-0.330711698304961	0.992591610727206	2.38513230678608	0.666986663546429	-1.00405608935284	-0.5542140749124069	-0.93024892280568	0.658960889507335	0.0290563873596421	0.5099858645180949	0.32339169054319	0.583540473798394	0.35992449733608	0.5187235058673	0.9294138353312096	0.7939004071828617	0.8700782811716448	0.9411072304215022	0.850985058887267
STAU2	4.82788680281633	5.0373558057662695	-0.626722114081061	-0.42851388807175	-0.200682325205808	-0.296973761204107	0.680875785028287	4.34339832276667	-1.89598899288701	-0.8761165740332421	-0.650471775468334	-0.9494113095718332	0.5004815113810069	0.0004006218906188	0.0677840232005909	0.387935915746351	0.520347804671794	0.35020297910764	0.622966557454937	0.7152261645259863	0.8279677429756872	0.842789672501811	0.9406790163886016	0.8964000745668068
PQLC2	3.25375564236622	3.4073344769088503	0.17416950259185	-0.1350646162333159	-0.298193665286941	-0.159848646221736	-0.0434781997098834	3.51834004804035	0.654056501709979	-0.333981015995611	-1.18241249655283	-0.6373782891483379	-0.0381807449195775	0.0023960024905569	0.51806893831699	0.7407255219467309	0.246536693735451	0.529024347961889	0.9699274061129172	0.9311191226407564	0.9405867355047216	0.6777333524242852	0.9698557532884768	0.99221606983518
CTNS	3.55727317495825	2.21871895272196	0.6264744196311041	-0.37174347869002	0.3023370202203739	0.2062211153023719	1.34050695641028	2.39881701841846	2.3140402542235	-0.8870680577163929	1.14803686800048	0.781384003860108	1.2322250949530902	0.0272843392406636	0.0281941732056867	0.382194360835297	0.260574000769053	0.4407036522680329	0.2338865654777669	0.6520745602117972	0.8258282411876028	0.6896268150054501	0.9588786894315292	0.6895315636184879
RTN4R	2.41651935246898	4.3172219418740205	0.0046924074357929	-0.991740493204124	0.0097923816738069	-0.643216076272954	-1.16073203910223	2.29035843887544	0.0084998203338452	-1.24966088194352	0.0194079290389653	-1.24292788062101	-0.525935102913391	0.0353646160727506	0.9932744936965768	0.22115342190688	0.98464857654392	0.224618685843376	0.605107143273525	0.998667395686045	0.734283635758488	0.9964705558102004	0.9210581780373828	0.8904326873438354
PHF23	4.34532044419863	4.13877527659261	0.206784401198178	-0.428487365968167	-0.4888380356776339	-0.2998862424462319	0.971846506265286	2.21703212446621	0.388041078811605	-0.514918133982811	-0.93173617718601	-0.566425074742424	0.4412002178264089	0.0424955994081992	0.7008358654475639	0.610407809193324	0.3589110920792199	0.5754268552720879	0.665340797324859	0.9640535675295584	0.903560641623187	0.7572261984105345	0.9707345994529782	0.913011763022746
INPP4A	3.58126292162103	5.57977084317537	-0.9311531076835128	-0.0779611041501929	-0.0110148794534032	-0.0596796312231415	-1.89482627050136	4.89753202342892	-2.5533865301896	-0.144320177132803	-0.032698645664432	-0.169470846189421	-1.41663656636539	3.1110038653090506e-05	0.0159914351267275	0.8862128124826101	0.974131490215923	0.866563905309522	0.16689021034607	0.610939067227914	0.9767601221176356	0.9949146675952472	0.9964236288102556	0.621310427860681
PSMA4	7.320321829476921	7.4906084379773406	0.0841263667619732	0.549506109521631	-0.509416243986386	-0.314998023511236	0.147894448312059	9.44842108074786	0.431038252031751	1.80430365930164	-2.7574037390966804	-1.7226055987752602	0.161085654081905	1.0532831589283302e-09	0.6696536157805861	0.0817397287831564	0.0102269358629415	0.0963583271552599	0.87314795326083	0.9599220334313436	0.6038340221337246	0.3286233501863098	0.8750675111527911	0.9712736476008236
LSG1	5.183997064723731	6.66260807960751	0.068952501775599	0.806677534487324	0.435005842584146	0.280593107536187	-2.5608386057345496	7.84366382738657	0.248806335494547	1.83669239437307	1.5854418213651895	1.01804993964687	-2.47356419744357	9.407413335399253e-09	0.805206072061923	0.0761818820576568	0.123351966135516	0.31679458853189	0.0192609538281293	0.978698954269566	0.6014830609276278	0.5664599185491996	0.9331617660622528	0.4024528644079638
PARP3	3.8246336011148703	2.7935866876279403	0.267403748241396	0.164992137559895	0.215222677915445	-0.305712141500596	0.925636595486306	2.32649436650138	0.736604417125073	0.2953010787274339	0.614836680607451	-0.8487725035066072	0.656203920938876	0.0309733617929088	0.467455674562325	0.769834534628996	0.543553071686094	0.4027308319245929	0.5200003113764771	0.9174953034367652	0.9491914113827888	0.8528640991503709	0.9461216591065674	0.851408833283045
THAP3	4.02369951921238	4.4979334352947005	0.159633301581221	0.113956015397627	-0.129595548536787	0.114696697008786	-0.633158391029884	4.591802929244111	0.519221096813365	0.2335940694103949	-0.422295834046996	0.3694957031013079	-0.541634300246439	7.35805676028549e-05	0.607416252113985	0.816886800491346	0.675820384813318	0.714353709693522	0.592070731022199	0.947389691096537	0.9602568511373492	0.904677041468324	0.983777450349824	0.8850821966465292
FAM65C	2.81577651953171	5.04458689080406	-0.3718702060417461	-0.8404060186122958	0.476380240874093	0.496592288107305	-2.3908320936279903	2.95561343384663	-0.736385170857712	-1.16928661485575	1.0463324821968398	1.0894317842832	-1.1917720555485902	0.0100256709554568	0.467305355061241	0.251495877374149	0.303784227657794	0.285237353677413	0.251559804519451	0.9174953034367652	0.745003952028964	0.7202116503815427	0.9313841668836071	0.6998415367756369
TDP1	3.21040166283076	5.08686005197928	0.123049051011783	-0.574778578809679	0.0371027083073354	-0.0327215186806943	-1.9794637645847	3.9902298404166	0.346334240289608	-1.1192647194721002	0.116679084593714	-0.104444872169043	-1.32503725322612	0.0007018959038895	0.7315145608918941	0.272083686085699	0.9079334220619072	0.9175759037400792	0.198176093978438	0.9670183639977064	0.7528654768710467	0.9739793975779412	0.9978375366810488	0.6546679406958827
AIFM2	2.9610181011296497	4.77245203527614	0.7352727373947991	-0.563457550870848	-0.7949884501751829	-0.253071444334938	-1.64390266866538	2.62566093868685	1.5120155394934698	-0.749055980963484	-1.68743067006558	-0.537891949908804	-0.772396417272543	0.0162686601037944	0.141004791216616	0.459715119275267	0.102343854317521	0.5949406919004321	0.447975341021381	0.7714560396944193	0.8518250739512302	0.5377475371015847	0.9731299832054524	0.8204628166443779
SPATA7	3.077533769322549	5.44573255555099	0.0578569383017546	0.0253929152375823	0.425653581472822	-0.0286838883888347	-2.9916498883462297	3.6687043641322297	0.129291039094123	0.0381119021509985	1.0155043288356	-0.0675913408798064	-1.6951935346663898	0.0019928633415694	0.897999175366842	0.969850965290967	0.318018064317611	0.9465818465502008	0.107525009544087	0.9879688470009492	0.9934980692626671	0.7299323146223342	0.9978375366810488	0.557089798358903
MED17	4.297658431278	4.05650990804884	-0.1198433491018869	0.142167532009307	0.25606654548185	0.229838360613893	0.108491282150797	3.02716236542942	-0.337067334529984	0.263371615727491	0.7631663782240151	0.698679122127926	0.0686833400590697	0.0069831679506758	0.738414880780607	0.7940877078984809	0.451561397493752	0.4905436817668979	0.945893700358024	0.9670990980329702	0.9552477149843094	0.8125078374122451	0.9688060782303284	0.9886140638895692
RETSAT	3.9715383422429102	3.04926396894737	0.105101657170444	-0.819401970135723	0.0013177519390047	0.5872910354882189	1.30569145709809	3.21723431127482	0.3708412402455759	-1.90352460164736	0.0048745996038171	2.1893934448063	1.1756825907041002	0.003097771670508	0.71336164287622	0.0666051660287458	0.9961429188008392	0.0364832261006526	0.2489679867630989	0.966960767149322	0.5822140077993778	0.99940796135574	0.7850316714827043	0.6977497670760366
CAPG	4.05853995203442	3.95143212577844	0.0626757346816532	-0.7248582870349058	0.7734313351061541	0.201730062392785	0.545457098766159	1.9019179595459	0.114143329100176	-0.8623639218214829	1.47251894312604	0.3900295872402439	0.221857800093147	0.0744491626315245	0.90988599977398	0.39539004499696	0.151613761795168	0.6994747314333699	0.826773137837333	0.989110302194484	0.8303030279951542	0.5933472291580351	0.983094148582347	0.96222186235766
AP2S1	7.22808705600706	6.5503834170918	0.25412213009968	-0.410056925664308	-0.4654123714947271	-0.385365735790581	1.5826801307645202	5.83289048673272	0.8548934744019251	-0.917317697088328	-1.68899924868796	-1.4137611346427	1.19858196971218	1.05061183214595e-05	0.399463789947512	0.366479689242168	0.10238964457224	0.168855588825269	0.2426430764394589	0.9030325893463216	0.8162928717208379	0.5377475371015847	0.9067916765398468	0.6919694555603824
DCUN1D1	4.439071899680441	4.495238440266919	-0.389703153612118	0.0515846600528498	-0.3610209287588499	-0.207626214039598	0.29381992114016	4.99762970238209	-1.42180437855025	0.1229040050020269	-1.36729509942074	-0.772330431313551	0.278870645462291	2.3453120337591505e-05	0.165396728539054	0.903002803933062	0.18169073859239	0.4459608850037929	0.7822574967447551	0.7828191145629347	0.9818424453605756	0.6235956773592223	0.9598163023508314	0.9509811967337668
JADE2	4.40135957380522	4.049719070098471	-0.481603835827911	-0.912794281681658	-0.538823159928239	0.260384127446458	1.4003471541449402	4.04837108320815	-1.58554973977237	-1.99044253203985	-1.86050056247758	0.898791245867728	1.19907980602938	0.0003342572824829	0.1233274333185319	0.0557212860354448	0.0726427905635231	0.375921507780349	0.239882589942499	0.76434727857541	0.5684687461813075	0.4926971066966589	0.9411072304215022	0.6911126113403535
LCP2	4.9018705345030895	3.93104916084648	-0.257088363875729	-0.195143983059549	-0.308331766569402	0.564561064485334	0.8767076595890351	2.44063759983844	-0.656698227686133	-0.353160513225549	-0.895067932091534	1.69558412011308	0.4715841815775189	0.0241416407193216	0.5165131021755429	0.726605383600481	0.378676208155372	0.101957738780258	0.641788751740306	0.9311191226407564	0.9358357200171544	0.7708495363216118	0.8836087823308949	0.901032071171673
TRIT1	3.2260175595394904	2.85163317974173	-0.0592413681416559	0.2259685974357869	0.0759478229295049	0.7907382100126341	-0.149097535929325	2.21278530968483	-0.157557245202721	0.3958841107740239	0.21132124015946	2.21956013405917	-0.0977602932912751	0.0444368629755376	0.875935955646548	0.695007180801166	0.8340827133609329	0.0343277619605943	0.9235203327727072	0.9857507283220052	0.9282458489511364	0.954088665944276	0.7704885820296876	0.984529912158062
ADRB1	3.2020294094952	2.39673547602831	-0.6610597253253649	0.551225757202374	0.28983481262319	0.128316471205398	0.585099197785648	1.04535886427504	-1.1187858173521	0.6807987221181241	0.550933255347519	0.247905228429547	0.223951772299026	0.305781764096382	0.272465676598932	0.501577257794687	0.5861299322798671	0.806107307972644	0.824375132369862	0.8465704219779976	0.8671955822500478	0.8711759737716813	0.9950227347358652	0.96222186235766
CUL7	2.63124677084496	4.42780858692063	0.207657192236375	-0.5468866167158111	0.395833131578616	0.251272359592609	-2.29283285448341	2.36189536679598	0.3655032909455549	-0.6608851851851221	0.7543964653682941	0.466227192121675	-1.03963507921274	0.0289913487532528	0.7173507762816199	0.513739560909786	0.456503731078608	0.6445098137330121	0.311551835671248	0.966960767149322	0.8713467823257569	0.8153424815494296	0.976714918270123	0.7397844000371345
CTNNA1	7.61369359065417	7.034447155006349	-0.0962196985569609	0.1538896599740379	0.532840849377015	0.0126294663467772	0.34904767333869	11.517732973789	-0.5680878435404909	0.6139231216145501	3.40428427801778	0.0814867560973912	0.4812495418511699	1.7841736402755396e-09	0.574203935580325	0.543913728208202	0.001959228983659	0.9356325848766188	0.6358335710067629	0.941370959176758	0.8832452676728163	0.2899568210739001	0.9978375366810488	0.9002731585779258
PHKA2	3.4371184706621003	3.71639553977527	0.128010033239122	-1.1445868023271395	0.6131462772597099	0.434779628777742	-0.155208490853813	3.64417164630488	0.4423238764101229	-2.7436596338642003	2.31478418112686	1.67350579569542	-0.129782342523524	0.0017707872086806	0.661447440031645	0.0101557183743673	0.0276544635595827	0.104958426692282	0.8981033451984399	0.9599220334313436	0.3982140540089563	0.4015405113194922	0.8836087823308949	0.978221110864926
CNTLN	5.09911986772706	4.988796306454191	0.1726358335338089	-0.26080350981839	-0.198718570059546	0.0082610171681982	0.208068975400263	3.77814755518899	0.493991459561438	-0.499653181675192	-0.611790792292635	0.026018448856671	0.133830601704084	0.0014778271433155	0.6249146553171461	0.6210291828029281	0.545562276351123	0.9794326122751892	0.894911784605169	0.9531031410406706	0.9069113522530308	0.8537512524459756	0.9987947691523124	0.97783152596103
HSPA5	8.193927204038921	6.4358969418899	-0.10549854355907	0.8005622229715871	0.2427663303199419	0.174756739015679	1.38489229333476	4.499486515258809	-0.305572954910763	1.56851017233148	0.776265661328545	0.5719978575305239	0.834443361160889	0.0001636599546651	0.7621298281146759	0.127904808758894	0.444311198682382	0.572147825920772	0.411388402379126	0.9701470385618984	0.6443745146954669	0.8096690199737085	0.9707345994529782	0.8046069857381467
GEMIN8	3.62381365946442	1.8632288463883	0.373932133747412	-0.8511520306052	-0.285744224782671	0.1394573670916309	2.36399792344524	1.34303174738632	0.99189837856893	-1.53003913641249	-0.8089789709443951	0.408520778058178	1.45878579078474	0.196190075664648	0.3292047267290639	0.136510412270511	0.4249835911802229	0.6859659817443671	0.161411540505553	0.8743025141422467	0.6547999445722863	0.7988541143347716	0.9811440876395148	0.6165539608079269
OFD1	5.55863466749984	7.85516259698185	-0.207336123645443	0.393676536390347	-0.0592323334262886	-0.272629298108994	-2.72098655157099	6.839734455096741	-0.653602201464657	0.8247827881359829	-0.2010556932254479	-0.925465539789065	-1.99996141460917	1.837868710053e-06	0.518374635755312	0.416155078525257	0.842101940477737	0.3628967571004399	0.0581950958848326	0.9311191226407564	0.8365288058271393	0.9559644051304284	0.9411072304215022	0.5010647823826749
GPM6B	4.29393835077446	6.03140957063042	0.0097894869037856	-0.213234870116788	-0.844601981148759	0.443678247409637	-1.74048862495408	3.71627532095536	0.018294313358244	-0.250146792102071	-1.5568356438565505	0.8316648540536808	-0.88836031330622	0.0008274413063644	0.985525195994693	0.8041789468802579	0.129997387339019	0.412169256034919	0.3814146460069779	0.9978918161136404	0.9566191816743398	0.5763138862396558	0.9503379214189928	0.7815977096589439
PREX2	6.35453791565856	7.79169894020162	-0.351808939855533	0.3005591917472039	0.420534105997397	0.3500932277129849	-2.27331725991284	5.71632544484949	-0.98406820499754	0.577970883599126	1.3141140928015902	1.11225769228309	-1.41991920217787	1.24477922985431e-05	0.333108620301392	0.567780194119514	0.199603978862974	0.2758481216670219	0.168449045862948	0.8772422226997898	0.8888771836055529	0.639117573297708	0.927981127426274	0.6223652474416417
WDR37	4.32126966803229	6.52645183502247	-0.9695494407475308	-1.15041952560753	0.616316870692162	0.273960163941272	-1.7432909073495	6.6607794569015	-3.0599662458918195	-2.59228992305871	2.1818685340311204	0.958314711095085	-1.5087630063084	2.52528861351216e-05	0.0048100013317999	0.0147598199634226	0.0377622169356863	0.345649093363155	0.160403274993458	0.5069095170615386	0.4476249420760769	0.4252037644909038	0.9395083910840116	0.6153323374042823
YTHDC2	4.95439211566142	4.922715695983469	-0.2058451149853839	-0.356707744134054	0.0893347762602469	0.417785964360597	0.0087147442898036	4.35499568726364	-0.6468825890901739	-0.7599524193857591	0.304476358015292	1.44133727893675	0.0065144696483412	0.0009164428814467	0.5227117004193289	0.453217593914484	0.762896458228237	0.160570936581168	0.994902921181847	0.9321120086552956	0.8495931276027997	0.9324335481360838	0.9045837517816508	0.9990691821559404
CTPS2	3.48456867106719	4.720001844940089	-0.453758620068378	0.216225219774175	0.2888226379568239	0.239467993270621	-1.8124151554640704	4.4373333426184605	-1.43741263985663	0.463085879311706	0.985645754095432	0.8136932012315841	-1.4421682857094198	0.0007077335176399	0.161472902781245	0.646658893145102	0.332227260698111	0.422485834522663	0.173686260573998	0.7811897261293687	0.913041357775247	0.7414938224490855	0.9540369885940956	0.6290834863587618
ATP6V1H	5.07259546475316	4.73022738206744	0.0162932749400496	0.6895723300287989	0.240926238637041	-0.286484080972695	-0.0244131358182687	5.682288793463139	0.0651617774851579	1.7931337516959098	1.00167473263904	-1.16858928002924	-0.0246807850211378	0.0001186310771757	0.948532742725498	0.0834021535018429	0.3246809317502689	0.251793975163832	0.980752550882434	0.9913234004676396	0.6062216518606057	0.7355422331513971	0.9225564343825512	0.9949123218524152
POLR2B	5.64679228041011	7.8422101102910196	-0.280062524348678	0.8060531993336341	0.293728628108335	-0.0306381560647671	-3.42592717436464	6.86970026468247	-0.999176695255174	1.97498677648857	1.1833379772825	-0.125309894557185	-2.60326934659834	8.59869358954653e-07	0.326550120827463	0.0588477122868028	0.247783602010586	0.90130929879128	0.0147881443367929	0.8727521488636022	0.5714021304098021	0.6790164245854932	0.9978375366810488	0.3837382167394539
FAM214A	4.90764754551514	5.46844738658087	-0.3137782651100769	-0.0689793470267902	0.455061228449257	-0.4586948218609509	-0.670039170695539	3.46087533896674	-0.790810301956593	-0.1223291372604759	1.3004723354531	-1.3095313202534298	-0.364230627838	0.0028110289497534	0.4353641323643029	0.903491419272662	0.2041711891876869	0.20162223086695	0.71951604999304	0.9117086493500368	0.9818424453605756	0.6441353315053976	0.9210581780373828	0.9304558473755768
ARAP2	3.74746202707282	7.166387462275491	-1.89140249921417	-2.18693292304268	-0.386073480084365	0.293839501748209	-1.66097203019125	4.62550648976704	-3.6169041543519698	-3.1069173990432297	-0.864810367860163	0.641127461718403	-0.928637295490956	6.69334590281529e-05	0.0010810953221496	0.0041113662001856	0.394005715717265	0.526307867865473	0.360489143066848	0.4404382342437756	0.3277991099404316	0.780789174408703	0.9698557532884768	0.7699767119964801
TPR	7.180939249749629	4.8572201377476905	0.321676223648513	0.321383850782274	0.0006454257302321	0.264695091953545	2.12958123715483	4.2420194603413	1.16421390207174	0.780344865138361	0.0025379805944509	1.05983090548651	1.59242171399257	0.000500346264114	0.253633931362851	0.4415343545440209	0.9979934013466768	0.298780872547326	0.126484786775693	0.8395820127917629	0.8471409469097143	0.9994653680153298	0.9326278616306422	0.5793062044648526
CP	4.92280989709675	7.58925057779941	-0.0923269895803197	3.17411703092014	1.02537350036194	-1.34937008168596	-5.23391416237705	3.2947223754581296	-0.154121649237595	3.3988590406863097	1.81097393282745	-2.30009478543224	-1.93052020001774	0.0034461588824252	0.8785606369952079	0.0019837218328608	0.0807799514173209	0.0293250034051272	0.0655310305977682	0.9859304109223608	0.2947877964758857	0.5093079493788314	0.7599012351162454	0.5099413015906099
KIAA0556	2.947049441898	5.778238074777019	-0.1545432928742449	-0.548817688201125	0.806289812799595	0.357915838469625	-3.33217194978845	4.93987076227486	-0.406295393518032	-0.973562124876122	2.29054744020535	0.970494981431822	-2.4098019363563	2.76065814579197e-05	0.6874093784549549	0.338059115226663	0.0291906427869899	0.339559896875396	0.0223018609571802	0.9610604372444556	0.8000547413335188	0.4031046171168972	0.9394130802835924	0.4083005310775591
DTNBP1	4.789620092918111	4.65899878580323	0.118456240660655	0.8318818094788459	-0.258212598955376	-0.2526822881205839	-0.1730734725432489	4.89350630214664	0.443704891724932	1.98360784179074	-0.991961503713168	-0.96668498130511	-0.152815755745847	0.0001884673401401	0.6605065046264289	0.0565203352219665	0.329203345245958	0.3416971173316019	0.8804608336137819	0.9599220334313436	0.5704770108607496	0.7400694992168045	0.9394130802835924	0.9730529259813404
ANO2	3.50528802442532	4.87423214998847	-0.540178281341155	-1.04381681355187	1.2847772417061398	0.4726263081485399	-1.53305792743335	2.70378580733199	-1.05324593986837	-1.48985747341284	2.86743318277511	1.07767915205597	-0.7286147896328041	0.0153603341536656	0.300653204899913	0.146732968954442	0.0075184084469205	0.290278767179896	0.4762626366730539	0.8570441354971443	0.6700626506388123	0.3131930789320235	0.9318594804750134	0.8325599781178794
C12orf4	3.91739260534883	4.84016412419897	-0.39716181831706	0.0065922659439547	-0.105942567053559	0.221374801324443	-1.03683880952997	4.70407649500476	-1.23262132557933	0.0132806859952503	-0.341409897720844	0.699527448015028	-0.849945372672773	5.36634500157555e-05	0.227289807227549	0.989491785563264	0.735174873742134	0.489611370205442	0.402087902946536	0.8273098435503091	0.9976545622136788	0.9249463087580896	0.9683595303385796	0.7977789528916499
SCML1	5.32302833083568	6.66404390284972	-0.8056963312060091	0.190440327780173	0.307560100923258	0.4991679230871779	-1.80257193670964	7.125750858592781	-2.69199282217741	0.432519044576542	1.11443536262637	1.78344550212608	-1.62906890162925	6.31583074943162e-08	0.0115039514816053	0.6684576092633879	0.27394130178464	0.0846346663633526	0.113755908152004	0.5937619175265636	0.9206024351919404	0.6986684597385523	0.8544619933065843	0.5692531669029997
WWC3	5.496186193766889	3.5903193235245903	-0.0324187038413297	-0.150457620499002	0.0100086191344086	0.145487451390322	2.13131084086703	3.18015736896636	-0.11698092778111	-0.373557549461247	0.0400150710695055	0.5886146048486299	1.62170445253981	0.00546625505413	0.907659114689769	0.7114414823369971	0.968364907812662	0.561018850308478	0.1217326282848599	0.989110302194484	0.9330145265019792	0.9938995551970402	0.9701715879857228	0.5772805522086703
ARHGAP6	3.1146693286405496	4.16473126007879	-0.788063088643751	-1.63253995230704	-0.141950784424237	0.0685548272754168	0.213987587000784	2.2323704159836297	-1.45558611869389	-2.18433208174628	-0.2991619888756189	0.146009303713911	0.0983833886715436	0.0415121257192041	0.1560169719342879	0.0369123698340562	0.7669013821112179	0.884981688779999	0.922949731979396	0.7783018085636194	0.516083039314896	0.9342765809713064	0.9978375366810488	0.9844045400342244
FAM184B	2.2736958290718703	8.13244828141286	0.488937336942461	0.012897319908191	0.643856167862102	-1.51838727789544	-6.42101816569224	4.6358929480624	0.7599756363800592	0.01341848700533	1.02618073285419	-2.2408056159579903	-3.0575545919213303	6.50078133448552e-05	0.4532005085232849	0.989382758573149	0.313009952877659	0.0325941915155277	0.0046609772685775	0.913683052639986	0.9976545622136788	0.7267314709597142	0.7626136113656095	0.3135909228921397
MAP4	7.4645269773473	8.484732673092429	-0.199196010815541	0.452920278772246	0.4706109502004939	0.253079693304081	-1.7451471911676202	10.351794954427302	-0.787958898818624	1.18144951929831	1.95357466321976	1.05614848769731	-1.7601278779327	0.0003485964921118	0.4382866603118479	0.247225224420496	0.0603411626674706	0.300420624296617	0.1414320754187349	0.9117086493500368	0.745003952028964	0.470337812577695	0.9329384884727234	0.595446647275502
GOPC	5.44089067967697	4.42131440526495	0.102877361201206	0.21930584423014	-0.0604695306723732	0.143070627349318	0.744233015783495	4.5283197436931	0.4412036515283429	0.6355805723669921	-0.285820170375987	0.685397319938928	0.654544010389501	0.0002384049913362	0.6622746241478841	0.530062518075693	0.7771414705551709	0.498952737903918	0.519894912645831	0.9599220334313436	0.8787732877919648	0.937078043915282	0.9695072118699024	0.851408833283045
USP28	3.42997083278628	5.80513632105552	-0.206194489317785	-0.0529281531304295	0.8772754313053259	0.290494790065593	-3.1631574141056	4.24617990409146	-0.471793842270712	-0.0803732339592785	2.1399435408587	0.6791369484374671	-1.95176026897836	0.0001933370064406	0.6404874889024661	0.936474201380908	0.0406104084076625	0.502257514287705	0.0603570142266757	0.9573710847215527	0.9882657616488356	0.430361981975021	0.9698557532884768	0.5047155633563039
HDAC9	2.87177272354877	5.34901943228833	-1.03972609482727	0.1412676825848169	0.0988836424910567	0.0416415913679029	-2.89300909510532	2.62562005600702	-1.75141078742078	0.170896836421496	0.1933388842700849	0.0810744571247455	-1.20596702952288	0.02176788553624	0.0903096290209117	0.865458334641895	0.8480337863460079	0.935986399671081	0.249260946518096	0.7278768293320739	0.9707216522419788	0.9567571163025514	0.9978375366810488	0.6977684892161086
TSPAN17	4.2608906735902	2.70250005323686	-0.242351281496482	-0.250890426634043	-0.266166006407364	0.2312222594655039	2.1316338421081	1.93510343349874	-0.630408957712936	-0.4334313256748279	-0.7344976600574592	0.649082854557094	1.29577567044733	0.0738528369332135	0.5332786516854421	0.6678039382092691	0.46841171268274	0.521531702155759	0.215595398641998	0.9343078671014152	0.9202728303973038	0.8201666393453643	0.9698557532884768	0.672024218873374
NOP16	4.73831730312103	4.17249885841995	-0.2046170942876519	0.133359254010305	-1.14124375459529	0.588509810436209	1.42339721888462	2.26723071303596	-0.477159598732182	0.1946677008207999	-2.65644655699109	1.4420129248178	0.666972698098273	0.0324140081956501	0.636803806163751	0.8470197680528921	0.0128909216417293	0.160601676619602	0.510275019991365	0.9563455162624764	0.966822204259644	0.3457650826693981	0.9045837517816508	0.8473605042276231
CC2D2A	2.9763173865747405	5.0460326687387	-0.198683011602058	-0.191130153303564	-0.683700993470856	-1.15494703029491	-1.37412578538941	3.2808539401695604	-0.404456107559647	-0.252596204649063	-1.41929316385385	-2.27336227419338	-0.764807550796213	0.0026269950155255	0.6887465843478039	0.8023030024565551	0.166121137105329	0.0303284336492412	0.4503608506889439	0.961711499360089	0.9566191816743398	0.6094634959491037	0.7600306901432493	0.8231503715005924
RRM2B	4.38816333040055	4.49654340448241	-0.238726451081898	0.124676923203708	0.470009084345567	0.0012221151901028	-0.553086022428672	3.26457813643476	-0.6296075092860749	0.225778017283387	1.35542662187328	0.0035605470564999	-0.342039098094529	0.0048198884205419	0.533743974380682	0.8229074426956171	0.185494144547718	0.997183880717818	0.7366185998162759	0.9347151573047356	0.96080390831624	0.626723211435447	0.9999931291465122	0.9372256903678
ZNF800	5.34886903626502	5.455939061791769	0.227345276798343	0.278987009889213	-0.14825440375944	-0.2941023352845029	-0.1073633271436199	3.84266026231978	0.566565687356785	0.451568989724716	-0.384351631819709	-0.7557310076747629	-0.0635157332099335	0.0018227641392842	0.575269229000169	0.654827873612348	0.7034987061945401	0.456134069816008	0.950177451412777	0.9416910813243417	0.9156834199148928	0.916452908453386	0.9600012573350816	0.9891538297410102
SNX29	4.51176183562831	6.267159078273321	-0.4859404121355229	0.0638072088704141	0.393490460098239	0.0877353764356537	-2.21656442525316	4.83288504914987	-1.33009040663429	0.1204632476154699	1.20183424357334	0.268596404371567	-1.4400802313716	0.0002184026188671	0.193518356554031	0.904932841123213	0.239305920928008	0.79027759737204	0.167787725447393	0.806204608843013	0.9819063512456206	0.6737611070219106	0.9950227347358652	0.6217659386941939
MRPS10	5.57115007418252	4.95695235330071	0.399159425958932	0.333384021572221	-0.0684798163496556	-0.0451754978341513	0.497359969625417	4.4348538643943	1.17747320252491	0.628959267284261	-0.204753825602018	-0.134134772639047	0.371335084119785	0.0008019950996604	0.249528978424349	0.534343535527246	0.8391596221665171	0.894194907926571	0.716906611936434	0.8385521045888286	0.8799173661026679	0.9555087744651716	0.9978375366810488	0.9292011446474476
RSF1	7.04240215310896	7.21414224663827	-0.2993278320627729	-0.1172944504945549	0.250368459794057	0.159032768220626	-0.190801894983453	11.858300892128902	-1.52210861779573	-0.39624541474596	1.32506310921225	0.8363672847303539	-0.262912793248212	7.50407678531223e-13	0.138453908073658	0.694728378229437	0.195154556974553	0.409561018364515	0.7944150409934939	0.7714560396944193	0.9281310165225616	0.636383018909101	0.949631264807244	0.9552459775645804
VPS13D	4.567925245900651	3.53234575263128	-0.113143360004401	0.3347609241177899	0.1960596860930969	-0.262666952786935	0.8622857147883759	2.39282495468855	-0.308539570359264	0.6227347203173921	0.5926323112037559	-0.798551140706416	0.5009726565787039	0.0272132791770306	0.7598279235085501	0.538334427032747	0.5581969166041401	0.4315202791952489	0.621555669590032	0.9701470385618984	0.8805055003393685	0.8595543296882701	0.9550267963987008	0.896127255990499
CELF2	3.3892873333347704	6.30332309642807	-0.131622221258446	-0.329521903340489	-0.7872760911036679	-1.30101884580682	-2.1175902071230803	3.24500736212212	-0.23639639321316	-0.3875567153818689	-1.4910182597531298	-2.42284027998732	-0.922774566389859	0.0041278742185531	0.81473186478459	0.7010870418531479	0.146695349149431	0.0220836085554992	0.3663511208170549	0.979731237847002	0.9287129509969744	0.5896669930086751	0.7513723638105483	0.7741760913668461
FAM120A	5.751358552355	6.68509162556336	-0.282893745898166	0.677850706071581	0.120574610864403	0.363414409940105	-1.68102077005368	7.35503327101219	-0.964351409023383	1.47974613190934	0.422539244514752	1.26521087185429	-1.5313581378530905	3.41562558425033e-08	0.342579484733657	0.149366595306208	0.675644697304332	0.215535085403945	0.136159115638989	0.8820321176352972	0.6725778050006711	0.904677041468324	0.9210581780373828	0.5882735375372913
R3HDM1	4.249190998422511	5.359053339337191	-0.020512649932799	0.294579132023561	0.3553233163049629	0.2443743426990249	-1.80344921882837	5.28360974168459	-0.0666452182730689	0.6223270578511609	1.19757699566126	0.826008077325932	-1.48328769607271	9.76424456953436e-05	0.9473276365165292	0.5384698766350621	0.2405278954140799	0.415395259571755	0.158509011122471	0.9908633610188292	0.8805055003393685	0.6745332577308882	0.9518111853179584	0.6138457331872118
KITLG	4.73235492396682	4.55235775502902	0.298031985557517	0.916301157165956	-0.0941720405744871	-0.293540730828223	-0.632357163905558	2.24275416910184	0.619564059666702	1.23739508022142	-0.214756879034968	-0.6706440555409959	-0.2660324268364289	0.0362454811316432	0.5402786604112679	0.2258388095389019	0.831508278271883	0.508038004004546	0.7926159904020491	0.9359633806632488	0.7361828916418962	0.9532128494901038	0.9698557532884768	0.9545673698789132
ERCC8	3.40103462638733	3.84638130980739	-0.0057944085310471	0.512850572597761	0.67054606276781	-0.2594793204987239	-1.24166986795501	2.758883010063529	-0.014360278862621	0.851022358231652	1.7799530627668798	-0.6701314405298741	-0.75537999003037	0.0125223849419687	0.9886384944415708	0.401500291003356	0.0852184045776966	0.5080248878424699	0.459223015581007	0.9984770035261564	0.8303030279951542	0.514478925109317	0.9698557532884768	0.8280439459595206
ADAMTS6	5.35229585839345	5.75875348171224	0.386888823055719	2.3073912604334503	1.15856526342047	-0.300567779616489	-2.31763575149484	2.3983234316258	0.699986569161036	2.57496477272994	2.19128925897125	-0.553804413480313	-0.8601595924218309	0.024621104752005	0.4899929890660929	0.0158911550880089	0.0377477392245845	0.5845525863195821	0.396523824465906	0.9254293745634744	0.4569922293779876	0.4252037644909038	0.9722189365039576	0.7923768558961202
H6PD	4.78260097139628	5.37989300213851	-0.2778546443287639	-0.946980996432475	-0.332102201918274	-0.186890034202873	0.3671214718485889	4.514495701445719	-0.757703765261891	-1.72021844426495	-0.9445242606267858	-0.5225633287233189	0.263963271341773	9.14037582115048e-05	0.454539321971317	0.0956941447808294	0.352447261342672	0.605116137409464	0.793613078027595	0.913683052639986	0.6201241710465154	0.7535647821325495	0.9731299832054524	0.9550250055059992
VAMP3	6.99948694379765	2.84718023097627	0.106050426437287	0.11294341016856	-0.1462278220525769	0.363135128506568	4.45657488197738	2.50306350701595	0.34252955594981	0.246022689438643	-0.506695224733175	1.27831554033731	3.34781737577081	0.028729090212337	0.734531510037738	0.807353110675425	0.616084080682581	0.211244419336915	0.0065453489513564	0.9670183639977064	0.956984746258854	0.8814597535388895	0.9210581780373828	0.3399423002758429
PER3	4.08733346132592	6.84937230958838	0.219832159152597	-0.261072238787415	0.7933111915446541	-0.376910143019474	-3.3150864326497698	3.4256907763107503	0.432892471066151	-0.341846766328543	1.65437340770187	-0.782720090389025	-1.4252102578193602	0.0024951519989306	0.668327785316883	0.7349755236488008	0.109442870351673	0.4407042909107271	0.166186393841518	0.9599220334313436	0.9380608657096536	0.5461865093663322	0.9588786894315292	0.621310427860681
LTBP1	6.28565410236569	2.89357223086917	-0.503888044389676	-0.476772168891761	0.201399535292207	-0.3112321424727889	4.32630394070377	1.65325545970227	-1.01557880020273	-0.6694967604960339	0.448375307932882	-0.6847524172748871	2.13635702988724	0.119970956366295	0.3185702307993269	0.5083920284399011	0.657113515659786	0.4987942744620809	0.0526464247488689	0.8695197363697941	0.86992183429372	0.8987195734633783	0.9695072118699024	0.4877630807169978
RCN1	7.42316155655212	3.0609448725692405	0.209005439625313	0.529417765313747	-0.28874926259566	0.323301037992027	4.49319338514432	2.69502558745026	0.670371357064197	1.13057498106522	-0.982778524785669	1.10971020073465	3.37660211933276	0.0211237736852305	0.508267912712956	0.267336014910627	0.333587590219548	0.27612813443282	0.0067524804359923	0.9287897434204856	0.7503618310692999	0.7417725488871807	0.927981127426274	0.3427821753563077
ELN	6.35201157797322	6.82288327273391	-0.917486832910227	0.7709238583409691	0.395867535630158	0.2103838958837499	-1.22997788328769	5.07188652753759	-2.25110382095109	1.2886540146898702	1.05956416514004	0.558291380185345	-0.769457809350775	0.0006638540241147	0.0327408056734322	0.207594963924915	0.297799909691478	0.580913551814813	0.462092353456025	0.6520745602117972	0.7223402027067924	0.7146496163850862	0.9712568367735462	0.8283914695669612
RFC2	4.435725065491639	4.7977160943192	0.557627385342534	-0.147978181279315	-0.0227931539010543	0.5546309108131949	-0.798205676540573	3.94386736081186	1.6147545154166498	-0.273207823388128	-0.0668721306867153	1.69060018899771	-0.549400563831139	0.0011853384777584	0.116908347489068	0.786566109996188	0.947134912215942	0.1018436328854569	0.589495338363318	0.762869099312007	0.9528852913171006	0.9871137458090938	0.8836087823308949	0.883484000671548
ARID1B	4.76429404077036	6.55251862028311	-0.434434221961944	0.511901359745426	0.654488271916748	0.333819760720954	-2.69752190697648	4.80356080562938	-0.9806622389206968	0.759356781784741	1.55666475649882	0.7807078353658929	-1.64635997679402	4.05498702269348e-05	0.33460216104369	0.453564967558815	0.1300379464685	0.441091523673007	0.1101274195773839	0.8776370829519078	0.8495931276027997	0.5763138862396558	0.9590856791196392	0.5618881334001758
CLPTM1L	4.602350223120429	3.41441241551454	0.0641663332127705	-0.4168940722716219	-0.237046433486749	0.407108796073376	1.62999610176341	2.46752719525716	0.174318661874308	-0.7454711829523629	-0.6801078471267941	1.19103874735551	1.00115493885198	0.0261821789055705	0.8627913282463001	0.461809965515409	0.5017717647177771	0.2435965325650129	0.331779323067482	0.9841397838953436	0.8529909926748268	0.8355070038687024	0.9225564343825512	0.7521979490916694
NEDD4L	4.41843643916019	3.41557924415817	-0.2671550310267	-0.278645190029809	0.595462212397576	-0.8713951236337979	1.42383048271422	2.47111169647083	-0.7918507128156529	-0.600367164017095	2.02837445231995	-2.92142948011666	0.8989948085000241	0.0208058944972099	0.43493259637691	0.553032341893147	0.052228296773808	0.006957525435226	0.376607503431181	0.9117086493500368	0.8846396260657934	0.4556652108630925	0.7006785153448317	0.7787202873931242
PPP1R3F	2.75460276919134	3.69363756799733	0.0874269779707751	-1.28352204084347	-0.2120045683535489	-0.114553984680968	-0.109304170746649	2.32118249216048	0.175602683549153	-1.70592809134555	-0.449031471183101	-0.231299973961871	-0.0588224393625565	0.0272576629588573	0.8617860262445229	0.0983556944520941	0.65663604824847	0.8186521064825949	0.953483619509815	0.9841397838953436	0.6231927407754677	0.8985004233870131	0.995314917549706	0.9897588098524448
HEXB	6.162716282091111	3.29728461330792	0.196470001588001	0.224471764928816	0.0110086326198355	-0.4432707377327939	3.29785050109888	3.85249840760148	0.793479569720598	0.599832910021329	0.0465601062021799	-1.83440993216288	3.31000753569828	0.0014443054050493	0.4346342861304489	0.553343610667174	0.9631781023016	0.0765343728930007	0.0052473594025016	0.9117086493500368	0.8846396260657934	0.9916572122256048	0.8493592486258618	0.3184821646734295
PTCD2	2.8336977612216803	3.6122489944025897	0.2230905570505499	-0.3571244753432689	0.253661140396236	0.0109449290980684	-0.8793633608237141	2.88239892483968	0.569061623307225	-0.6033817995815849	0.6859131375934661	0.0281583701459616	-0.5974556881291551	0.0072284559585842	0.5735505149020861	0.5507898781309979	0.498034893010597	0.977722327113476	0.5546864405147579	0.9411834577246636	0.8845978792305242	0.8330344139011245	0.9987947691523124	0.8672070963077552
JKAMP	5.26514961247019	4.694982393166231	-0.168387812326169	0.556159173539319	-0.0045720820851637	0.107872301116139	0.248218368416804	4.61289603384958	-0.543940410533584	1.16767848181006	-0.0153765122277625	0.3604775686734999	0.2056116369030839	0.0004320277577675	0.591003937738657	0.2524622843913099	0.987836557135148	0.7210158428904592	0.840409439721912	0.9441899581784068	0.745003952028964	0.9972064517638398	0.983798703252205	0.9654676891330064
DKK3	4.09673215289537	-0.95829989388424	0.85700256734611	-0.0773422344579656	0.662606869633848	-1.16739646671991	5.838514619042151	-0.352817845957292	1.0895638973111998	-0.0661305127619767	0.8947831453385829	-1.5323805497900105	1.8670279691919	0.7266919526394899	0.284580344026912	0.9477126639851408	0.378026156791038	0.135907360597948	0.0716975280100955	0.8513851235587068	0.9893033207273928	0.7701126464557445	0.8958384234882234	0.5189337969082451
ARHGEF5	2.61260726608646	5.581721928539981	0.583366941778787	-0.827511502583925	0.402646400319262	0.183837944471773	-3.2027569977529	3.38802173733012	1.09488984537212	-1.01656145461999	0.773522882980246	0.341010094083611	-1.61970114032918	0.0058177133579796	0.2829367667440539	0.317739875165983	0.44546639873863	0.7355463042271291	0.131279940758498	0.851235060653428	0.790436953852767	0.8096690199737085	0.9875491586588778	0.5851580729213576
NFE2L3	4.17764339694116	2.56790595098882	0.463290547972614	0.0011572030457488	0.1327440415564919	-0.067927426593991	1.63686819305537	2.24637142414617	1.36343458600654	0.0022030806084243	0.402959913804457	-0.203450623940166	1.22125933959695	0.0321963591856135	0.182890638721222	0.998256782267924	0.6898351083541179	0.840156570342905	0.2314989425458539	0.8026257593302397	0.999401572155846	0.9106896407759808	0.9964236288102556	0.6862793072601754
MCUR1	5.06694429440096	3.8251356136055	0.127978711245333	0.63291497438586	-0.0478124609445069	0.0438647500545422	0.8614010716955071	4.2053919953079	0.471138418375394	1.4896881605745602	-0.180814395029923	0.164436862187878	0.800801225374993	0.000216524871053	0.64095003100274	0.14674542293492	0.8577292677222149	0.870490187021485	0.429543490909508	0.9573779686142668	0.6700626506388123	0.9594435937702508	0.9970475820711852	0.8121490750856667
LIMA1	8.19158741200923	6.893876365306371	-0.0239811658261848	0.118939895606562	0.5570994516291851	0.0085803704360729	1.04535619870662	6.422428134308031	-0.0917956631422854	0.310883532690327	2.3596096204180603	0.0369348974974086	0.836341295747994	3.65181568886928e-06	0.9274990543850632	0.75819828335805	0.0259760231935058	0.970825390554641	0.411473562917577	0.9894762705658352	0.9448102996739484	0.3939551325703625	0.9987947691523124	0.8046427109695006
LETMD1	4.72674019555375	5.20231005153703	0.268026033247293	0.4647430032010959	0.0115888772141892	-0.378337669001971	-1.12380853465109	3.58548727523668	0.755792445413263	0.8869829351172259	0.0360020201151965	-1.17629967734026	-0.6682903529133071	0.0016282687885775	0.4558127920935519	0.382455252050955	0.9715389565663692	0.249700697686273	0.510051635549827	0.913683052639986	0.8258282411876028	0.9945829809100096	0.9225564343825512	0.8472208602459889
PTGER3	3.05578734532839	4.18057805944154	-0.263550755409812	-1.2736672828288702	0.0449516120492673	-0.0518676322939601	-0.321933879501687	2.10320304630752	-0.426024053850982	-1.3844357050078502	0.0780330857946124	-0.0862479276496974	-0.139010539459608	0.0439409373621027	0.6731314893714591	0.176437190507867	0.9383198856437092	0.93184240994452	0.8903708104988491	0.9599220334313436	0.6942740960679815	0.9849136212318363	0.9978375366810488	0.9770242801062018
MAPK9	4.14535988401286	3.49891864133751	-0.4238425980351961	-0.702810931319561	-0.0809421842450337	-0.281105614024894	1.43277491443255	2.14260659604767	-0.9656935746560128	-1.13155850842154	-0.208483847418506	-0.730544137872522	0.750524635673311	0.0507964832348293	0.341922360741432	0.266888029155015	0.836321130808752	0.471362098391789	0.465166965410043	0.8816836902276922	0.7503618310692999	0.9550599861573752	0.9637441415942508	0.829130026507656
BCAR1	5.4786827304082095	5.13267506402156	0.110636739551963	0.0359149857643015	-0.207140464102458	0.6361626823703671	0.0998529242854251	4.35321821952381	0.458752555226771	0.102835933287524	-0.9577241445901707	3.09115856222017	0.0806068633435807	0.0002063206541116	0.6501225717480339	0.918865486752814	0.3469651542197819	0.0047124356228394	0.9363080941746752	0.9573779686142668	0.9856890917651012	0.7506093931787615	0.6991049514195211	0.9858645943382132
FAM160A2	4.3005954793501004	5.942758374892559	-0.344807904525234	0.650074047943256	0.0204018671970299	-0.682989107304315	-1.82676744837344	4.9439233497519695	-0.9686938172632372	1.18543215978846	0.0596330259436894	-1.9306093530607	-1.2743244980878898	0.0003437532673474	0.340641264471436	0.245167743825076	0.952845493071742	0.0636480171340858	0.225739764945507	0.8806341062029909	0.745003952028964	0.989558355002444	0.8259082587740979	0.682002134833107
HERPUD1	8.98758809150394	3.34180759950953	0.263345523628795	0.5038925348925071	0.097664514294849	0.0877439419839016	5.745060342917481	2.2061985398406403	0.7160260120799691	0.955274674142732	0.296219577211525	0.2693928258416639	3.26294682262533	0.0397278543560648	0.479522379383525	0.3471957358117	0.7692008146487058	0.7896145580735681	0.0037872586041055	0.922038961231121	0.807600608299614	0.9355769110938936	0.9950227347358652	0.2993420888727918
HOMER3	4.243442902351569	2.7351825959556604	0.0673790666899076	0.562890945684646	0.0111566991779487	0.4015748629906429	1.01966816427018	2.57004902238844	0.211980412071158	1.13789567210718	0.0362403419825286	1.30479562905185	0.810398081880343	0.0153770727948786	0.833555957832752	0.264170437541313	0.971330793395015	0.201883150960129	0.424093713302178	0.9809985534194856	0.7489076177508385	0.9945829809100096	0.9210581780373828	0.8096334526677943
PIK3CB	4.40766767781692	5.11839043043355	-0.455446695445069	-0.0015984076827192	0.229504860028798	-0.163920248663149	-0.724463403650775	4.06470045651019	-1.1819628843812802	-0.0027453227888169	0.62884816021876	-0.4402832295855839	-0.488784635321042	0.0009126924326548	0.247231327340469	0.9978281539603928	0.534395936335412	0.6628911563892359	0.6323513068719201	0.8385521045888286	0.9991783276660716	0.8478513765390184	0.9792410001108816	0.8989877483527517
CYBA	7.14553528263478	5.535860356422581	0.248047423894855	-0.0335580568383405	0.1814727870906149	-0.188086296001635	1.46486242963371	3.53394802615135	0.8150085663729308	-0.07518088063711	0.6649987048518211	-0.7060113599278269	0.8753866417040039	0.0016626474733847	0.42256602054769	0.940656179949367	0.5121191297052601	0.486744347630375	0.388518397529525	0.9094827596651742	0.9882657616488356	0.8394742493639603	0.9676300287473072	0.7873888899310412
THOC3	4.62518681730443	3.20127589624065	0.6209102694418559	0.174365533807442	-0.3092266485784439	-0.0213616256064374	0.976487870196338	2.3625833876400604	2.05079918639784	0.399909449216035	-1.14688618567771	-0.0823250375348321	0.641856406194984	0.0260474204478031	0.0499763502519506	0.692371810691237	0.261831558458087	0.9350257082842042	0.525902120579582	0.6868363540144362	0.9274272791466798	0.6911674530183022	0.9978375366810488	0.8532595010105543
HEBP2	5.72265030036965	3.67704158849344	0.192349812715853	-0.05433560850834	0.107477110003077	-0.0900530901873214	2.42673956748778	2.23746117772813	0.5411091984105549	-0.100997942457786	0.325260852885943	-0.2754083976678499	1.28870565148305	0.0349607707968931	0.592741250526415	0.920288309903889	0.747541011276232	0.785185094445532	0.208202199969933	0.944997591029768	0.9856890917651012	0.9286893921343876	0.9950227347358652	0.6646916958563265
MPHOSPH9	3.0788267684548	5.29309073437987	-0.4776543689609299	-0.936294248968726	-0.125950593994276	-0.6703039675196479	-1.30626828525903	4.4613924551659405	-1.26131942381332	-1.65106837774611	-0.3544931470916839	-1.769359903698	-0.943188772517388	0.0001060636629016	0.2169140375036169	0.109156177717402	0.725449132167195	0.0869997711990132	0.353118651512073	0.8202729635316071	0.6251005153684122	0.9232917639974196	0.86324291887745	0.764808817788509
PLEKHA5	3.80158175179713	5.564421459163669	-0.1579515017296019	-0.285770807965377	-0.640745989814139	-0.657371374624224	-1.52463713881098	4.05459208998129	-0.465181871723736	-0.576078261059764	-2.13021444450179	-2.17859889124043	-0.9603965881652892	0.0004964503877675	0.6452323916629139	0.5690257771082199	0.0421489110718014	0.0381776547062592	0.3457303059765589	0.9573779686142668	0.8896799941630645	0.432167777784863	0.7929558550800507	0.7591485885518768
SIKE1	4.7526883231362405	3.39298722295727	0.0108874079514566	0.1764255340469659	-0.16381240146222	0.273972612823712	1.34609475365421	3.18017896682175	0.0345705890591068	0.361062027665365	-0.5378050432035171	0.901821718628147	1.07292604553652	0.0034081414557077	0.9726511538196948	0.720583368968906	0.594679216051556	0.37433526541195	0.291859406367405	0.9954990571163344	0.9350217576746966	0.8760555005796602	0.9411072304215022	0.7293755170888911
RRP12	3.25673506931088	3.49996795780325	0.186214772864086	-0.0352828244044028	0.0477583767395029	0.385374582064511	-0.456480379326267	1.60181122232023	0.295014841507544	-0.0359350119009676	0.0772239782906889	0.6214745013876422	-0.17685369212145	0.127634651514114	0.770081396535464	0.971573118010562	0.938959277800913	0.539081718074873	0.861666372072246	0.9721115667753296	0.993583755086931	0.985314698487401	0.9698557532884768	0.9699425550713644
FNIP2	6.31403137913736	6.58648716743925	-0.7424728896258481	0.13524085868124	0.3020502937625189	0.175906895828362	-0.142881079840478	4.80303364025351	-2.14935140194566	0.2692983724984439	0.9646307593175152	0.5719523817517429	-0.0903444105358003	6.27694675273264e-05	0.0401207991540082	0.789645343053279	0.34309955045336	0.5720739027676011	0.9286430732873558	0.6572001253365319	0.9546504506813944	0.7470691608153393	0.9707345994529782	0.9850228083180212
MSMO1	4.74689905673754	4.02612160217613	-0.0723337607458147	0.4439188739759089	-0.0256188492985371	-0.167890555663069	0.6935411771187959	2.85647921365069	-0.175374453749973	0.696820953308419	-0.0638611380490934	-0.412120999240771	0.418995547987443	0.0124800782536076	0.8621051494899441	0.491462908583691	0.9495188276868092	0.683181322086011	0.681985088584829	0.9841397838953436	0.8641432410746471	0.9879622666521576	0.9805926844148992	0.9188106856524032
TTC17	6.0603898217976	6.7073376907574	-0.0439103432184921	0.631180426174814	0.3829632920909229	0.0907829607312869	-1.4854194293892398	6.2325422339553	-0.141322457878928	1.3511056097937	1.31388176612894	0.313364545060569	-1.15299300881402	2.12041936882072e-05	0.8885657078850999	0.18677901917948	0.199136860907353	0.7563267824907289	0.2658024134129599	0.9867246497079796	0.7060977940183056	0.6381360026244542	0.9889790068786722	0.7122230139087923
FOXN3	6.38764838585032	5.001077394074651	-0.145129424566212	-0.2184274338495969	0.0285318419928682	0.170198335584585	1.15210276240793	3.93700432612752	-0.5788871428044681	-0.624621670268274	0.132217800400152	0.8152642953877092	0.862012894360771	0.0005968058130991	0.567551674884571	0.537594188404478	0.895830771054537	0.422380237976117	0.3957288002840329	0.9407502145813468	0.8805055003393685	0.9707938845279668	0.9540369885940956	0.7921056988325337
AKR7A2	5.3181037736342	4.57421867258134	0.606508139622645	0.733821695175189	0.0261788600364237	0.247623539591153	-0.066341331067225	3.91947152199346	1.84666282074032	1.41944585019973	0.0814904381475722	0.7875269282065609	-0.0473753472484057	0.0013869674279286	0.0748060773174876	0.166078403903473	0.935602245613994	0.437428766990965	0.962774753978299	0.7184636832398602	0.6866847284744599	0.9836595076949652	0.9571722029253004	0.9914377518503796
MRTO4	4.7089273368305	2.29115272628896	0.5604663850941469	0.421304167601048	-1.12897865747804	0.0676415825895196	3.0835858489993195	1.47825633663714	1.43489433991293	0.667406231645959	-2.8818796140191205	0.1758713380650509	1.6931354054798	0.155905702916905	0.1616776461302519	0.509675183252382	0.0074627636734119	0.861679070140473	0.105003987310705	0.7811897261293687	0.8706466252336944	0.3131930789320235	0.9964236288102556	0.5543587829356038
USE1	5.37960968192373	5.35653483480064	0.549825421070679	0.136414540401084	-0.317457241659585	-0.427657359513973	0.208035991942606	5.10441628924786	1.64698301661724	0.257690548198579	-0.9403960154394392	-1.23775063629024	0.1648846203508819	1.7347198107613e-05	0.109998489514036	0.7984052151492339	0.3545253995886479	0.225408497815376	0.8701408182629129	0.7542760667577573	0.9560623015410282	0.7552744350309317	0.9210581780373828	0.9707730273048584
AP5M1	4.57641269915666	6.01815667858992	-0.0358834010604147	-0.204558105211588	0.2161022242006589	0.0953123423290247	-1.59329959407888	5.50689508295262	-0.105071141461617	-0.391795760363584	0.6519268154225389	0.28835772709259	-1.21762816171775	0.0001536012891079	0.917090786822889	0.6980727521019999	0.519511252422759	0.7750878211302009	0.2477729794251839	0.989110302194484	0.9287129509969744	0.8422160136770075	0.9921554964317276	0.6971560946570677
ANAPC4	4.14238027254442	3.85484755320987	0.047928278760192	0.4377370097524229	0.588339090077832	0.380618264211587	-0.546676115377009	3.897658066301641	0.158611167221119	0.950879219660163	2.04283559085397	1.30615357652885	-0.4683185977712379	0.0005054746985865	0.8750381514657279	0.349264069059536	0.0499407870390986	0.201426840844812	0.642941688479294	0.9857507283220052	0.807600608299614	0.4513132697436298	0.9210581780373828	0.9011869733826644
KCNQ1	3.1058308299656896	3.4317645690333096	0.253163935897682	-1.2563302727423302	0.134525161175737	-0.8637670274225691	0.8653179896687672	2.58519808645908	0.614608404135783	-2.0521528478225	0.348613939394953	-2.09376481456774	0.562929247017563	0.014837520542375	0.543447109076086	0.048970013664354	0.729813939165729	0.0448347145752371	0.577666264624531	0.9359633806632488	0.5531529639609377	0.9236606215455182	0.8081240025078082	0.8783997532405694
TRAPPC3	6.07520666449809	5.03942805394963	0.3729796126402929	0.493112631481752	-0.196869839542144	0.219324325993744	0.7165158413442281	5.43099656361966	1.32401141057772	1.1261401619059	-0.714312214447654	0.793850152218177	0.6455068065997479	7.77713790140423e-05	0.196599884854843	0.269336910822891	0.480585499942132	0.43352712791882	0.529004012307006	0.8077100706388024	0.7509740784575033	0.825191905070629	0.9557302592755804	0.8544004971570194
THRAP3	6.85748627965595	6.898465094551559	0.0465314805029422	0.917191713319122	0.1956562088021149	0.0926217298691289	-0.8344196383458922	7.72727043401596	0.162715400338051	2.06603123230454	0.6980317572185122	0.327300131069678	-0.777194740092278	1.27563400301955e-08	0.87183362530047	0.0475548586572431	0.490532836975521	0.745713888720268	0.4431296013597779	0.9857507283220052	0.546345517793158	0.8293866021663103	0.9885366774154358	0.8177135138740843
PHPT1	6.63072250560112	6.909456421924079	0.545826083894439	1.15609292215642	0.132215556463797	-0.4403740484348079	-1.09134273558112	5.838282337515321	1.46843202895837	1.9616172663418	0.3581246329482089	-1.17559929526697	-0.758530241439144	7.47656923200606e-05	0.153600385375966	0.059622277979672	0.7227593930523579	0.249046599635351	0.4621973185215839	0.7767258728555951	0.5716237286073819	0.9226396149487344	0.9225564343825512	0.8283914695669612
ENTPD2	2.65051907996307	5.49934270446313	-0.157691507394214	0.143453469870024	1.08570748075629	-0.104384889823998	-3.84632555803343	2.5396002735901497	-0.2189526590965379	0.139640688105935	1.68725236491114	-0.1490871970628819	-1.5156434842996698	0.0165167959878177	0.828169735392933	0.8898771705122259	0.101927358284836	0.8824825389692611	0.140076409124744	0.979836527767934	0.9778451935465146	0.5377475371015847	0.9978375366810488	0.5934190198691928
LY75	2.83467263933253	7.04161103102647	-1.6227327902992	-0.2045910397879219	0.433467136040738	-0.7709448316151641	-3.97650284075375	4.51491107586994	-3.5450997703086298	-0.331690169750584	1.14529568191167	-1.94465567194108	-2.1664565920919	0.0004149576864445	0.0013125571304987	0.742444922964919	0.261411914064187	0.0621588175616505	0.0458114490037807	0.4643640875608326	0.941390467601916	0.6903579113423711	0.8259082587740979	0.4709481496841949
ARID4B	6.87481212608712	7.0637210261508	-0.133373036520512	0.478851784696296	0.5663159768364561	0.0133562379992261	-0.6868073616037139	6.96805526848283	-0.5295796510066311	1.26767751645921	2.4341289619949302	0.0578889802930927	-0.581095576982043	4.543334546626721e-07	0.600431946581631	0.215137094858254	0.021679241485667	0.954264457455903	0.566087514680981	0.9463121269056682	0.7287066599015495	0.3801487653340346	0.997846761506601	0.8732451854639592
OPN3	3.23587091186855	5.94223307274121	-0.7269091627579499	-0.8323427203160509	0.625287545436333	-0.2362543997948289	-2.46756402021623	4.29914078276959	-1.7601102382125402	-1.42578387345631	1.70125642048517	-0.624184224150808	-1.52236646054188	0.0005573679262753	0.0887002650444924	0.164257393207376	0.0992398864933979	0.537433323947422	0.147666759807352	0.7278768293320739	0.6862958346292468	0.5364130154924062	0.9698557532884768	0.6028713368727964
SDCCAG8	5.38657948182516	3.91519051677646	-0.6380818641529179	0.5113232601120979	0.0542432111979512	0.184759345973815	1.39066978711575	4.02404847312684	-2.19455524475464	1.18030241140901	0.201174825221464	0.675511904124838	1.22764770609224	0.0003574094760329	0.0360748066467819	0.2471543035515	0.841919672308774	0.504524626476338	0.229125218634404	0.6520745602117972	0.745003952028964	0.9559644051304284	0.9698557532884768	0.6845192916523309
HHAT	2.64656261112358	5.6667202117199	-0.481662456367568	-0.8782000448967769	-0.1634411323579	-0.770822994225845	-2.19824678457261	4.38964508352088	-1.12560424257221	-1.40622821244562	-0.41571790228915	-1.82099821153963	-1.46381957527121	0.0001296276260446	0.269257712754953	0.1699304918727689	0.6805751658070971	0.0785947787738214	0.1536436387957309	0.8452773703226842	0.6895238591455719	0.9065928802718628	0.8493592486258618	0.6104220532027494
KIF1B	4.7166139189169805	4.42070046227871	0.0897929810627756	-0.575361839286484	0.265931980306145	0.171477859300206	0.307672065426062	2.94991935199487	0.234499396828914	-1.04894352190667	0.769225287328386	0.5078369645555829	0.1769691999728649	0.0104869313816806	0.8162025884416241	0.30292044570805	0.448320593862916	0.6159177136044979	0.8618537185464751	0.979731237847002	0.7809845789950058	0.8115616753043092	0.9740169767172564	0.9699425550713644
FOXC1	4.626769558886401	5.162481834411981	-1.25208024913471	-0.6946644362839011	-0.4707361532451879	0.6776711247345899	0.3570094753303879	2.5856651210074304	-2.5274471034044304	-0.989247811164747	-1.07457107793354	1.60934857919148	0.1536926780036359	0.0176952259912035	0.0170434939736839	0.330774641067227	0.29172870944258	0.1192139784482309	0.879244059139152	0.610939067227914	0.7970667976602046	0.7102606149018352	0.8941102540447863	0.972911043341918
TBC1D22A	4.57651266989543	3.2445453157072	-0.116164699597041	0.621925034660594	-0.2105923174745639	0.3770920008345471	0.896083637535397	2.86873774977103	-0.353776534175799	1.22895474835771	-0.666640662561505	1.2063467598009	0.669971380258927	0.0144564374267161	0.7262474156862231	0.228785646542974	0.510145522999198	0.237199420732026	0.516440302782893	0.9670183639977064	0.7369717236337373	0.8388266624641731	0.9225564343825512	0.8504470619783132
SYNE2	7.65983270620766	8.35132196345188	-0.419589755401947	-0.0288603123058576	0.592392426866423	-0.191631382717098	-0.909232783326132	5.7380770511525	-1.28318184458004	-0.0609864000606601	2.0433842088805902	-0.6701210618190561	-0.566591369262198	5.21859909491279e-06	0.210274834135116	0.9518197071678	0.0511530265889464	0.5086675294258189	0.5752195693311071	0.8170946849002809	0.9901463404047668	0.4542036675527577	0.9698557532884768	0.8774688436011796
ATP9A	3.0344948438920496	4.51228270083431	0.196986997808203	0.658646936147594	0.9198839488355408	-0.279349208648448	-2.77006672144358	2.3652485481450696	0.340541743924485	0.768509409462411	1.7104856579471202	-0.501484611164299	-1.22966105395151	0.0301878032461838	0.7358935328276149	0.448229005874895	0.0976026520722005	0.6197535587823609	0.235848939899382	0.9670183639977064	0.8475307717949634	0.5347891628683923	0.9753033466352544	0.6895315636184879
FAM168A	3.59916916111426	4.40805935137398	-0.198195916518519	0.0847925592695719	0.4605736535960471	-0.0420856627565505	-1.54010138686786	3.34497896482552	-0.619768119431286	0.19491966226695	1.7229793165603	-0.16007961211669	-1.02395972490057	0.0025879613197678	0.540285140498929	0.8468562855449979	0.0961352788196968	0.8740132026986569	0.314492719361547	0.9359633806632488	0.966822204259644	0.5328641168863194	0.9973488669798142	0.7417475089314064
RELT	2.5470036798935296	3.87720182252661	0.150590677924123	-1.3448176201651298	-0.0227535092346223	0.7295606089773651	-0.8429526270628901	3.09961542468189	0.4174983764258489	-2.47952617070302	-0.0661772163669542	2.1452888065032	-0.570948210414044	0.0088836166552676	0.679326413612377	0.0189977470118668	0.9476815410144972	0.0410065739240265	0.577134597972854	0.960131111706752	0.4572458977524468	0.9873693282903292	0.8054271646079026	0.8778766716147134
GALC	3.776251647451141	3.68827556865132	0.1001778710723819	0.055006159694396	0.457264369516753	0.332227159984965	-0.6431378780156128	2.4475545346491803	0.256579918844917	0.0985218746392295	1.32190620745862	0.9896709085509208	-0.366722356381288	0.0232852135853548	0.799267771591423	0.922191920102422	0.196790036174198	0.3309779951109989	0.7171320311184101	0.9781487808257704	0.9857755253034512	0.6372673891047396	0.9378647561974186	0.9292544918550688
NOP58	5.91600329537982	6.214937188413099	-0.141353530168856	1.3053961659239	-0.241383330360183	-0.0579599492091752	-0.8974141097514179	4.6626915915579294	-0.3758362746342439	2.18892731356838	-0.6623100859434731	-0.158598383904889	-0.5599887058997789	0.0003966457435899	0.7097039211692301	0.0365294612565253	0.513010335550431	0.875127926729365	0.583359873117896	0.9660412788391632	0.5137664850140993	0.8398661644098344	0.9973488669798142	0.8806926289113184
SZRD1	5.58762703072314	3.10409103306651	0.164096524290004	0.5745068345968211	-0.0542942092668587	0.521781784754635	2.16016411097789	3.31432026162072	0.64282641129609	1.4585478660758302	-0.222356693655309	2.1606519046435904	1.9492404988872	0.004593165942065	0.525355985672733	0.155088097194609	0.8255487072030381	0.0390113219140159	0.0692698434682365	0.9321120086552956	0.6784132870123519	0.9523307982518624	0.7929558550800507	0.5162164789750274
CUL1	5.128699486201981	4.164368151428681	-0.189118568669343	0.154820298118377	-0.0534278810522701	0.0640864238904907	1.01905498279513	5.50995608946692	-0.841773651388884	0.456083451546444	-0.250131126878683	0.296040484903228	1.15535513610577	5.5214093625085095e-06	0.406575113408737	0.6516145635069129	0.8041909483141529	0.769238809229427	0.25706443429125	0.9051839670610896	0.914326514541738	0.9441759467204724	0.990569618433724	0.7055915198315179
FAM114A2	4.66485364119509	4.76219173173758	-0.244792381168876	0.197883074893628	-0.291859243402402	-0.0783159962186904	0.0072120512185068	4.77892530332436	-0.7952515296689721	0.415875214798147	-0.9747401808914772	-0.256651890206337	0.0061351654266701	4.34650245765361e-05	0.432714424894106	0.680461297480662	0.337483872948652	0.79919948906806	0.99514549366441	0.9117086493500368	0.9232319969053006	0.744401352676128	0.9950227347358652	0.9990691821559404
TAB2	4.37178986780221	5.91503089102088	-0.534491367804399	-0.322700030922975	0.381494035465647	0.0476911694679072	-1.62039191887625	4.42345660830672	-1.4206511913180802	-0.590351326822174	1.1170979750193202	0.1413111080235969	-1.02396627892084	0.000769913820362	0.165773329834238	0.5594089950828179	0.273113254709943	0.888675772592884	0.3238103876593259	0.7828191145629347	0.8865541450566237	0.6981782470330316	0.9978375366810488	0.7484886393593048
GINM1	6.955272318145361	5.814778489934549	-0.2438129720083469	0.0446201299410346	-0.0122696979051938	0.164044151952584	1.1974989516356	7.91670171079748	-1.17780555342919	0.1460596842968509	-0.0642550653505352	0.870293263377295	1.3723226952111298	9.55874336255565e-07	0.248234897171048	0.884851545692436	0.9492025018253848	0.3914359055013939	0.188717397681978	0.8385521045888286	0.9764926041943977	0.9879622666521576	0.9441739958630424	0.6455370933302925
EIF2AK2	6.472403527609639	6.129820636730799	-0.165218942529991	0.5318334576108921	0.411891352602784	-0.0114518633005271	-0.102510779829355	4.45866434857961	-0.483194748730181	1.04220027157018	1.30524963616075	-0.0364609455934238	-0.063588282609329	0.0003053188556449	0.63251148002051	0.305940012393201	0.2025505224805319	0.9711855764385842	0.949906194264632	0.9559237428973258	0.7832042961337762	0.6423010040202436	0.9987947691523124	0.9891538297410102
USP36	4.509824021645071	6.84614273771748	0.3022632784217899	0.0888242715045514	0.0354621710136666	0.521604636323825	-3.05732223589957	7.75469472981315	1.02547549648266	0.187124089646431	0.118800923954749	1.7561281398113702	-2.81377338583992	1.18713223618094e-08	0.313336975065827	0.8528231353730509	0.9062250223251428	0.0892723214315528	0.0085595809831894	0.8662303798359053	0.9676857090775424	0.9733850670931324	0.8695064804637941	0.361223733310883
KMT2C	6.009312517664981	5.6066096441106605	-0.265484417473937	0.7024844307555831	0.8375320819258009	0.166737607635634	-0.6662985420729111	3.43784553130444	-0.660331714102652	1.21352513863592	2.35558269913988	0.47301275822389	-0.349062694801754	0.0027942153417456	0.5141411051907151	0.23476029406822	0.0257384934767269	0.6399868304016071	0.7305172604185299	0.9300988331611462	0.7405804822088321	0.3939551325703625	0.976714918270123	0.9349291631989038
CCDC85A	4.28853288180967	2.9447078970414102	0.1589496308359479	-1.6879169892653	-0.0439638887804801	0.654031663270457	2.26114056962663	1.49929488747199	0.315467162918428	-2.3674757180446697	-0.0964533135021998	1.5079906926806497	0.9966298724573792	0.148636666291548	0.7546006111146751	0.0247115930794729	0.923834603437896	0.142932941077487	0.329468300176117	0.9701470385618984	0.4920466660144776	0.9795746975818286	0.8959260316509445	0.7514558399877634
PUM2	5.25728088342677	6.10788751060029	-0.5508583156929661	0.590632037537817	0.851479167260923	0.1040260198414619	-1.8858871793663	4.41179231316145	-1.59756773678902	1.21467268511042	2.82520902855312	0.348761792878697	-1.16811558122277	0.0004157614597911	0.120928375207252	0.234697546615117	0.0088048600285848	0.730144352857593	0.257344125434543	0.7637053748309494	0.7405804822088321	0.3155806430186618	0.985943769919639	0.7056899037605978
MRPL43	6.611736740895799	5.22126734630355	0.46375737787865	0.0409587985858947	-0.124468644788708	-0.11343829989568	1.4968721802999698	6.72993048775861	1.95229666955268	0.112602375313515	-0.53991873207755	-0.489159768011448	1.61609788986143	4.27505856832197e-06	0.0610912099207864	0.91111899489009	0.5932483080757359	0.628295375898494	0.125838200121792	0.7079566115459404	0.9840664859974088	0.874754827503561	0.9758580188223618	0.5793062044648526
C4orf27	5.60115369685037	5.14711705236502	0.186239107868256	0.662498000809147	-0.371689677417024	-0.375981019543309	0.305283829860803	6.84017875670897	0.791636957453537	1.78996974131177	-1.5876815691821	-1.57909540207149	0.340155683546859	1.36907297627721e-07	0.43478732085836	0.0835578324520802	0.122843629789356	0.1248017343720099	0.7361096013232729	0.9117086493500368	0.6062216518606057	0.566110615286368	0.8941102540447863	0.9370999586315896
ZFR	5.905333136200111	5.85832226515826	-0.7812169000675709	0.5012404132663401	-0.0434701070797927	-0.081215752447224	-0.0858648500091039	6.29894135202011	-2.96090849529208	1.30035169041333	-0.181938457853856	-0.338003655546439	-0.0781023891604057	1.21267476911385e-05	0.0060025308781687	0.203382046351378	0.856865525273566	0.737804091469695	0.938728760164053	0.5166403689646405	0.7187383447988042	0.9593816828411068	0.9877582634947732	0.986248784069389
ZNF280C	2.76418325093158	3.82985657569466	0.0109311523120438	-0.894379065769601	0.988131590957665	-0.1340602886776019	-0.98560109477547	2.86901066286931	0.0256031279326004	-1.46313877777982	2.57979019689422	-0.32777802461602	-0.633574123583197	0.0074717838159431	0.979743443989326	0.153828624007819	0.0150280863213514	0.745356102819006	0.531159887574841	0.9974321134310404	0.6754873709324343	0.3569531095836475	0.9885366774154358	0.8552017054327107
TRAF1	2.47668803791194	4.76636691472309	-0.447752301775992	-1.23133209048939	-0.677687014511063	-0.388810579047636	-0.9395450951824922	2.45610068772434	-0.8839908996083471	-1.6756816572055802	-1.52191019219392	-0.8681630494371692	-0.4169002817220589	0.0229937688536403	0.383786973946607	0.104469955068666	0.139211163741249	0.3929293656910669	0.680511968221551	0.8979468945643008	0.6247178990912347	0.5803980469010824	0.944607141517746	0.9183448519255968
RC3H2	5.1235043768956	6.78058621065224	-0.55826675475851	-0.3020119136033039	0.467717305492065	0.4928368944523329	-2.12968081794871	7.454033588442861	-2.2408568066962	-0.858931548773594	2.14232529459542	2.29793473519878	-1.9860600644053603	5.0801747065127095e-06	0.0326497286353429	0.397529209526604	0.0413037641021682	0.0301329558337165	0.0655585623788123	0.6520745602117972	0.8303030279951542	0.430361981975021	0.7600306901432493	0.5099413015906099
TRAF3IP2	3.9739414929732697	3.0330942120355	-0.2202690462633989	-0.1754493165321619	-0.334648768800921	0.562302516117081	1.04868973841416	2.1737041230211003	-0.627181891748658	-0.348707685478603	-1.04954102311451	1.85885413685211	0.650360135829575	0.0399963962725523	0.535352816687998	0.729843253611005	0.302888726332794	0.0738332458418419	0.521089173246819	0.9347151573047356	0.9369739759529048	0.7187956360540819	0.8487878107326688	0.851703596723045
DCBLD2	3.2188667304496	4.87075128956967	-0.8165698579812659	-0.582113609490562	0.710984715351802	0.0867988109756373	-1.58634813248349	3.77148521817503	-1.97509596878454	-1.00954515726118	1.96932475269022	0.231166602810211	-1.0531271934769302	0.001365558702796	0.0578749822204407	0.320873341435792	0.0588747788397703	0.818767019556106	0.307458872010881	0.6975690006943283	0.7924946997353198	0.468707201159599	0.995314917549706	0.7379737497480339
SERPINB3	2.33532375133618	7.1811304146788295	-0.527348679229564	-1.86419014506347	-0.305354694387169	-0.772068759608002	-3.16059367090346	2.39376972696825	-0.811297816568283	-1.7179315843638403	-0.482135475997007	-1.19503477942829	-0.936065437832396	0.0246582544820871	0.424139151127438	0.096872946267339	0.63362259289939	0.2426371237905649	0.356795399741169	0.9100822867063812	0.6220769557058463	0.888394554366909	0.9225564343825512	0.7671979900838436
SOAT1	4.38795834440431	4.6867459569658205	-0.2600334648594369	-0.3843145757815019	0.388973437722942	0.8098164380743911	-0.7358702569201151	3.34544595690911	-0.698328855964386	-0.723473235567746	1.16930050391633	2.5134732128542097	-0.447921055437851	0.0036637087447783	0.490351753865957	0.475105397851413	0.251858496324959	0.0180758136947225	0.65919880194063	0.9254293745634744	0.8549821604648732	0.6828655460953214	0.7352720990203847	0.910570496984446
PKP2	2.65981813618375	6.202038992617981	-0.695143480627213	-0.622049399228751	-0.397396232015337	-0.408658578425075	-3.082951393848	3.62278816017802	-1.22816035371178	-0.7467113799620941	-0.756182275638119	-0.7260397347714879	-1.54008387004466	0.0010641727139516	0.2289355258506419	0.461050119250967	0.4554372434678879	0.473441141870807	0.134022641843285	0.8273098435503091	0.8526183321962959	0.8147492996259412	0.9639606800061216	0.585855984052061
GDI2	6.99147015994046	5.177014952098269	0.536110964603314	0.6034566963575041	0.0268908214416766	0.0462412070693271	1.43985212945912	7.36635047926124	2.4400993063939	1.76843944192186	0.124067003825655	0.211920201264937	1.71480080848166	3.31406234081528e-08	0.0208060242385558	0.0871562575812813	0.902089784229772	0.833602508245665	0.0966959554979392	0.626333074491697	0.608707296829094	0.9724482707921336	0.995847463748473	0.5436145207432442
PRDM1	4.46606942634117	5.6158545822984	-0.0200536386164005	1.0952070487743	0.4306921749598429	0.364262024513517	-2.7344237525120096	3.36288796797999	-0.0530267959277251	1.9826698856270504	1.22227963800856	1.07673815477289	-1.51710207300539	0.0023807994424453	0.958095076702526	0.0575660661192799	0.232239306410605	0.29127269835662	0.139849066073998	0.9937908875038846	0.5714021304098021	0.6689102566960684	0.9318594804750134	0.5926919372509583
ATG5	5.0523393832644405	3.5934450493897003	-0.108075001305649	0.274748418882995	-0.36383409250518	0.252074442859285	1.54393561721281	4.22559649471783	-0.42908880792409	0.699868950248499	-1.4827561488505605	1.03025138282503	1.5459681577415902	0.0002047150922431	0.6709243848878029	0.489401114498702	0.148569084296616	0.311126984191662	0.132597324610611	0.9599220334313436	0.8627815705705274	0.5901064529908636	0.9330141670295554	0.5857251518637714
TMCC3	4.67312372270197	4.0177717118822	-0.322592222060987	-0.303339247191302	-0.135114412185504	-0.505157407110619	1.05290242130804	2.2042630064871203	-0.7428190420542471	-0.510492218994871	-0.359501089060243	-1.3574863739711698	0.506851488420989	0.0369499521687613	0.463636777052464	0.613696285728819	0.721983927893409	0.185965288355048	0.6162160021815279	0.917131231012556	0.9039648556644452	0.9224707284927316	0.9181786086719024	0.8935634444664529
PITHD1	5.74528733509269	5.000651319985691	0.342631898124705	0.8744577530908381	0.138792785851248	-0.0647567285254927	0.131906332492057	5.00254224006023	1.20116874705491	1.95756718424376	0.500411115428407	-0.2340357965689969	0.110170851421958	0.000496120751256	0.239563933265982	0.0596688423190352	0.6204856412639991	0.8166365240291099	0.914207909052487	0.8348135677717128	0.5716237286073819	0.8833158331664864	0.995314917549706	0.9817090140680194
MTA3	4.03295123072908	5.6763671681155	-0.0524546064046825	1.1140451006488	0.7518134969757361	-0.203757880527148	-2.9267649115926004	4.13499876413207	-0.122625057755905	1.68537008835247	1.82429610833307	-0.475477818080366	-1.774492868159	0.002001052835384	0.903296571576747	0.102613048750999	0.0782852827270751	0.637934909706153	0.106001828497666	0.9889088500838416	0.6247178990912347	0.5035985902493751	0.976714918270123	0.5561319311009499
USP13	3.17125264405428	5.72452983589604	-0.0850313927201463	0.794174971981249	-0.15338833636991	-0.0841323464383488	-3.5762005813092204	5.03860729693297	-0.2993780010975549	1.92165433956715	-0.6176291249358771	-0.343444885167816	-2.8149810278512204	3.46979427840094e-05	0.7668748000309681	0.0650793566017083	0.5420825266381439	0.7340017406690059	0.0085395223528002	0.970892582869849	0.5780461953559318	0.8520532748830972	0.9866882176041124	0.361223733310883
ATP11B	4.32794829233444	4.45069474309724	0.288208113321476	-0.034715114749362	0.57911082612899	0.193759922105757	-0.7037389206583969	2.6669798306886	0.65899541331074	-0.0530636903039591	1.42058832669493	0.4834958635166579	-0.359441391314163	0.0168463917894951	0.514948793386583	0.95804172660295	0.166535107486282	0.6326937663425239	0.7232854956590199	0.9306648731061314	0.9908889641081974	0.6094634959491037	0.976714918270123	0.9319782845506036
CDK14	3.44360563267953	3.86106430624955	0.120139102594229	-0.53391718000791	0.2246465378236249	-0.054911559055519	-0.172133350333872	3.56193627782008	0.363535716351995	-1.0554868282755	0.7103878570498722	-0.168350996944482	-0.135413935508452	0.0012523313445963	0.7187540987791321	0.29962911179366	0.4829499237309149	0.8674370420669251	0.8931891335033009	0.9670183639977064	0.7775089181193444	0.8266966341511544	0.9964236288102556	0.9775729909266
SEC61A1	5.69511304747453	2.71360426944921	0.6185559515710041	0.4303580112406021	-0.10536207907883	0.176377097907841	2.86492367478939	2.3265411039500896	1.90057534326747	0.8561461030256771	-0.333560398654929	0.5575053689663829	2.08647937916244	0.0354221000646971	0.0678174258992932	0.398808663737382	0.741032237175772	0.5813530397429959	0.056150501861039	0.7152261645259863	0.8303030279951542	0.926736327201317	0.9712568367735462	0.4962194025637156
PPP1R12A	7.17316584323326	5.52397218911147	0.297914504652679	0.468224943243832	0.508308039677883	0.1402759809729369	1.07491454190064	4.85863898906204	1.08648137803965	1.14921759182004	2.01835793264007	0.5640634252862851	0.8107060753893679	9.507001110470092e-05	0.286104420685199	0.259925836192632	0.0534046587715743	0.577405701030563	0.4257982562756359	0.8521120870127101	0.7478372396201121	0.4579567166262573	0.9707345994529782	0.8098790425696047
CROCC	3.57190359605056	3.09687860439758	1.20873888422153	0.462808460669089	0.512676984981742	-0.407330275196551	-0.733623186520389	1.89593133522506	3.11732908414529	0.7840252799871479	1.45498999613422	-1.14599519366132	-0.388852211581486	0.070138397952442	0.0040915999621023	0.439431914855887	0.156898376024223	0.261697784222991	0.70044884700098	0.4768828903524614	0.8468522332653186	0.5992537349275168	0.9237078588830652	0.926202078118141
POLR3E	3.75432950218431	3.5907420272346697	-0.0577048187464547	0.2837692810060839	-0.2175239996628969	0.304217624035441	0.0787733517639265	2.73575921463194	-0.155317917887057	0.4928976469508189	-0.603953089653034	0.8502977922744099	0.0505708964828241	0.0137807620129799	0.877630129980544	0.625674001199081	0.550426344701412	0.402103625153715	0.960211894141445	0.9857507283220052	0.9086065525874693	0.8560008633338412	0.9461216591065674	0.990743949431498
ATP2B4	6.0129670633188	5.582803667023031	-0.459723354842497	0.0467586659209959	0.0657410049633273	-0.0228652540565817	0.400618197033867	4.31039280294496	-1.36358489907522	0.0973247515654385	0.221062110941115	-0.0773464460422242	0.263997432228783	0.0003827635004781	0.1828712026661789	0.9231296749416328	0.8266232065080609	0.9389064624494432	0.794400215256997	0.8026257593302397	0.9859731615080518	0.9523307982518624	0.9978375366810488	0.9552459775645804
ZC3H11A	6.23092990252465	6.542076684468349	-0.894575686733245	0.813987281464792	0.6128992441913339	-0.0265701976003623	-0.991653852383048	5.34703640551154	-2.36668190621211	1.46642772436804	1.7645735452832498	-0.0754557973140362	-0.6824866742049029	0.0001116606387837	0.02512846999312	0.153177408180096	0.087849633094026	0.940355675640915	0.5070518088796799	0.6520745602117972	0.6752341289614555	0.5167895448665828	0.9978375366810488	0.8454552807813709
RIOK2	4.48350714057692	5.0738483765747695	-0.373937975031738	0.6086865093354871	-0.2347239722281269	-0.1653926688448189	-0.665720747420438	5.15791549896303	-1.38295148917512	1.45268455501596	-0.902039942214162	-0.6377764116236371	-0.56908209633424	8.60582954831121e-05	0.176912464550771	0.1567289650694319	0.37438428566735	0.528757921897782	0.5762721658816379	0.7969414506472737	0.6802348760932521	0.7680097726215547	0.9698557532884768	0.8774692098323568
YIPF1	3.88193437798622	4.41043395245045	-0.108568498475044	-0.0412487884677757	-0.653596979026714	-0.413654896808101	-0.160676802466868	3.46535552302953	-0.302768276364506	-0.0756580706077758	-1.90947661177793	-1.21280070472367	-0.1070247804170209	0.0026973108427911	0.764178634387933	0.940193439401186	0.0658804257172869	0.235067956297831	0.915893084461728	0.9702834463842483	0.9882657616488356	0.4777737438432654	0.922311576844973	0.9819337963413368
NDC1	3.3934845102100404	6.70307748586608	-0.543343055493363	0.932374562908008	0.3302739584827069	-0.314937972196062	-4.30440428817811	5.96087799512719	-1.45904749647201	1.64888276281765	0.935910460893872	-0.83865349121196	-3.2152079074502904	1.55547389483317e-06	0.154944048976925	0.109606134756754	0.356792603032155	0.408296691077201	0.0031140211937173	0.7767258728555951	0.6251005153684122	0.7560192777841538	0.9489349508027366	0.2815461669295907
FLYWCH1	3.7917353450287496	3.88757814082565	0.29249110828412	-0.147871878115734	0.0082621119691481	-0.328032343554301	-0.175611278659304	3.06920797499425	0.946062710829536	-0.326184939179856	0.0294863956376555	-1.18145248573747	-0.120714756221718	0.0052340097242509	0.35194629587473	0.746667555278082	0.9766894100607992	0.24772431284591	0.904795627103704	0.8852614045702708	0.9420636792204728	0.995587820664144	0.9225564343825512	0.9807034546347526
UNKL	3.3410591699970698	4.03665567190898	-0.0703801447695077	0.3696241471830229	-0.0868316606072107	-0.0075084437358603	-1.06728475224749	2.85880633792549	-0.1613602277075889	0.552209138334932	-0.207142061761313	-0.017570876672503	-0.6400634761700319	0.0199081439213424	0.8731991275379901	0.5851674794579079	0.837779227330952	0.986098015886741	0.5412489954172821	0.9857507283220052	0.8972236594160471	0.9553775497806012	0.9992877611837898	0.8601874526001367
TBXAS1	2.9790074233935	4.03832840670702	-0.262142146555792	-2.7849306162378995	-0.933494714495	-0.8828330588159751	1.79498647119135	2.7331810518634905	-0.581578676555274	-4.2439785850919	-2.199248860892049	-1.9950570433638104	1.05633434999149	0.0132791550709529	0.5654298991647561	0.0001982600827744	0.0360147313856135	0.0555342262331529	0.305967925620705	0.9407502145813468	0.2113627287786662	0.4216207346695098	0.8089860703475502	0.737302374338267
PARP12	4.79985014433558	4.48673246687633	-0.23280953789822	0.310301517751184	0.29502930471526	-0.521804163257093	0.277486963819771	2.8544415970444	-0.607667302440181	0.5739410173632591	0.8796733421601359	-1.53814469456456	0.155411756497765	0.0086720080402957	0.548340307984459	0.570706406290709	0.387017115015862	0.136236319759034	0.8775696195694509	0.9361707409123886	0.8900855172978671	0.7763680892674064	0.8958384234882234	0.9727952434783906
ALDH18A1	3.59207410305093	3.76233491440137	0.3169247904092019	0.825377471663447	-0.213077679100366	0.3650813495333429	-0.990333531465395	2.67659518262521	0.8646709360283449	1.44069460093718	-0.595002992981195	1.03934772296539	-0.598859525307932	0.0154405837597665	0.3940857674306189	0.160174559673179	0.556518368121964	0.307687165923796	0.5558443362758629	0.9027792846133872	0.6827926289667046	0.8595543296882701	0.9329384884727234	0.8677391081828583
TARBP1	3.4876979800485097	4.23107485143042	0.379970176807366	-0.610652472470593	0.493076831798901	-0.5332692385310429	-0.448138260453072	2.8023452098424	0.8054679500603309	-0.8543504964218209	1.09836138497371	-1.12330206905526	-0.253305257514561	0.0088024719144415	0.426888069878017	0.399681981255397	0.280784011819502	0.270218359499696	0.8017601792456509	0.9110225231446	0.8303030279951542	0.7033587405762615	0.9261381911960976	0.9569446201894868
GATB	3.17355989354199	4.30048134866834	-0.1880982713564139	-0.183439259169938	-0.219641453303056	-0.2110267298819179	-0.911657708939918	3.84490290566316	-0.540674111844378	-0.344037384137018	-0.6586758460849039	-0.611956909337524	-0.693904163742997	0.0005837260391717	0.592724291666037	0.7332180251035469	0.515127850953699	0.545176694773507	0.4930808435373439	0.944997591029768	0.9377121227134444	0.841022690387087	0.9698557532884768	0.8401553143333915
MXD1	3.77056052239339	3.919226264211201	0.0404277485297317	0.4894840856790689	0.952867431397475	0.327322844621362	-1.28700707454542	2.80442269325088	0.101657986799946	0.836776804309883	2.59384441871892	0.896672322267981	-0.7814522585731709	0.0114597038381155	0.9197116526093352	0.4093344588967679	0.014537479314705	0.377179796683605	0.44419571003388	0.989110302194484	0.8333976294668638	0.3539383908054273	0.9411072304215022	0.8186007189436192
CDK17	6.383750549316339	4.20512524257374	-0.0535593901951942	0.396840889157609	0.3336664159186039	0.151510027571983	1.9759885799047896	5.25354309732092	-0.2322378259799959	1.1466451749964	1.53204032225215	0.6907761733285621	2.1020168070645298	0.0002398875370399	0.81815134162562	0.260938859561785	0.13604334178741	0.495037327178606	0.0606482612126389	0.979731237847002	0.7478372396201121	0.5782300467747127	0.9689578849746908	0.5047155633563039
DNAJC25	3.3268212817728697	4.37545869882174	0.0632958852948142	-0.524853356229004	0.708612627126803	0.342862127431659	-1.06060674205633	3.12882076973653	0.172349353404209	-0.943534042363279	2.02090188912195	0.978613126756451	-0.648561980038054	0.0049465532786122	0.864327149118323	0.3530393812372679	0.0525741698113782	0.3360973875715199	0.522828652152861	0.9843550997047504	0.8084083847276867	0.456053735473642	0.9394130802835924	0.8521151869065564
SLC2A3	7.65468003252195	3.8988026806433904	-0.507394555162327	1.06150891398982	0.31039551434176	-0.124724438525017	3.5944234757058102	1.51042684333148	-0.669240078234324	0.9392420157818142	0.435196149917907	-0.172871515049493	1.19578499922654	0.1413967589149689	0.508460396161754	0.355107768455957	0.666535038661944	0.8639134861938241	0.24114694742692	0.9287897434204856	0.8089248860522023	0.9031475878632238	0.9964236288102556	0.6917108569489304
CTDP1	3.65260892291333	3.49250572792932	0.600812049586692	-0.7606477002314781	0.401444764443269	0.396795706625517	0.2626559583623361	3.258138713253	1.84790329741758	-1.5063642411233602	1.26641841515798	1.2405246321618102	0.207688410282114	0.0027866118316737	0.0744973728332993	0.142431961205176	0.215108538394346	0.224395941076072	0.83687573260056	0.7184636832398602	0.6636111864788036	0.6538315235652069	0.9210581780373828	0.9639405014254716
YBX3	9.106614328566211	9.69366890782866	-0.0446053573891463	-0.0839724978276412	0.3622122029412239	0.436962259420195	-1.05260683460994	7.8857110993428	-0.188973847092681	-0.243338859048367	1.70961446902924	2.13071331182709	-0.859204256965888	1.36687546712937e-07	0.851573567621432	0.809646201774717	0.0993444696269302	0.0428581397910712	0.397493545268591	0.983028097478869	0.9576595256063672	0.5364130154924062	0.8081240025078082	0.7931699771873827
STYK1	2.3936900610314	3.63133520482782	0.1847019435250419	-0.8310634794384341	0.323748663270982	0.7157656872479309	-1.51179759740088	1.8888685848781697	0.32026344715633	-0.9785361353824872	0.5994235828179431	1.30850432442135	-0.665188475018588	0.0802075582480263	0.7510688528280669	0.335657197066632	0.553396637351884	0.201108497333776	0.5165168173019979	0.969922267160096	0.7997966568379191	0.8577823337621721	0.9210581780373828	0.8504470619783132
WNK1	6.860951152309361	7.76000245225843	-0.314328684823511	-0.0686293275613988	1.02868359264953	0.0440599927317932	-1.42008151252876	6.18569753558547	-0.8505256011626959	-0.1274008425150719	3.0436748134909	0.1305264120879559	-0.948595869713102	3.74774199590452e-05	0.401852097009806	0.8994732914603409	0.0048935693685374	0.8970821630437958	0.359106575364512	0.9035019002306568	0.9807770006277432	0.309892252965099	0.9978375366810488	0.768247954508151
CCAR1	5.913191507028889	7.08047222956887	-0.578395748796172	0.660007852226584	-0.124452469736386	0.368514924597145	-1.71168434002011	8.55550332436699	-2.1437703969047903	1.58495592593525	-0.4793915003743559	1.40657016668628	-1.72134754441022	1.51627650257489e-09	0.0402767617041737	0.123462473092509	0.635136457087942	0.169829918588772	0.0954864581861948	0.6572001253365319	0.640154162581879	0.8889873772937272	0.9067916765398468	0.5425764771243604
OGFR	5.52457832113773	4.636286803187691	0.0692599569393547	0.0721589028444537	0.0137688462344707	0.21064378465525	0.538124722275397	4.376845248145711	0.303572518747376	0.2231795961186139	0.0686993344191267	1.08051279625618	0.46053262074694	0.0001647127315499	0.763741674807494	0.825063280231978	0.945741773022864	0.289686338288651	0.6484587921989261	0.9702834463842483	0.9613044330186674	0.9870523957479664	0.9318594804750134	0.9046299918108976
PIGV	3.1985914099383	4.55536970466609	-0.643288366380681	-0.758626358869859	-0.0994756433704074	-0.7517277312045001	-0.4120630971810279	3.8216057895402207	-1.6835564222251498	-1.36548555167332	-0.28585345625194	-2.01271448448048	-0.29797966924455	0.0006219408398774	0.10264690235197	0.182252404555123	0.776954945119338	0.0531960074935121	0.7677726689487291	0.7484458176861354	0.7041843385881847	0.937078043915282	0.8081240025078082	0.947019186125965
SNRNP40	5.720207267579969	4.44749237029992	0.0681311525018967	0.986549999826825	-0.203733190324409	0.288326323921376	0.693633459188523	4.30789617672366	0.2183019792376439	2.00862746922284	-0.66708034533113	0.943752143980154	0.5608271931957851	0.0006541663739769	0.8288285346268521	0.0539146533800965	0.50986889821828	0.352836318303288	0.5836850810644489	0.979836527767934	0.5655578621630302	0.8386441211665302	0.9407429062615152	0.8806926289113184
QSER1	4.42731898467382	4.62765730665674	-0.2827774922853679	0.0856127353542911	0.477517221840425	-0.212772765076292	-0.30320023092965	4.20225864986801	-0.889626658315207	0.182044933398721	1.6114972434518502	-0.71072519930989	-0.234598921265439	0.000695665130166	0.380939671983243	0.856776511049383	0.11756115902291	0.4828463905804699	0.8176224576538751	0.896584361317041	0.9678995399046192	0.5592753229412071	0.966187220296386	0.9594834524897402
MPC1	5.911131052827951	6.153432592764831	0.0157629046501231	0.8062125141749442	-0.514923086584301	-0.142441338425201	-0.474485572474813	6.691263862283139	0.0554311525636595	1.79225875169678	-1.83263884364935	-0.504047547392131	-0.428119389809911	1.07840747694528e-05	0.95620231814834	0.0835042164337569	0.0768113395495592	0.617932372873354	0.6752734672529301	0.9933981032169052	0.6062216518606057	0.5021106460970892	0.9746250433937454	0.9167835199367848
ACAA1	5.20114009086119	3.40140092371877	0.0981950936190049	-0.3695704666554829	-0.131622683052103	0.279867861060443	2.28467282430098	2.47309682759125	0.242772484374453	-0.6018650260267779	-0.338376873593519	0.717948933257602	1.42359600810841	0.0192817873687464	0.8098338607834409	0.551785844991861	0.73743599792068	0.4783428842774799	0.164881426392935	0.979731237847002	0.8846396260657934	0.926018983518602	0.964259728127884	0.6201748210997101
BCAT1	2.75312451734152	3.20775975386321	1.03510541118397	-2.79376925492376	-1.3061542211246002	0.0534527625159971	1.74337133100261	1.73098445994997	2.22409027875298	-3.74721608730653	-2.8914493157440497	0.124466341974134	0.812291082888957	0.0989887141166576	0.0338878415705639	0.0007727393400279	0.0073616715719658	0.901868391527482	0.424888728295377	0.6520745602117972	0.2552546003735523	0.3131930789320235	0.9978375366810488	0.8097073417199674
HDAC7	6.6377390399465	4.41075684211622	0.200248315433646	0.0302680024194377	0.242973188167738	0.255584503154557	2.05257001785582	3.88207785545587	0.8285081239611259	0.0857479121761641	1.1232383760645102	1.20549283616382	1.5886613429598302	0.0006736133212496	0.414448973072373	0.932293511174644	0.271457103941811	0.2388910504599539	0.123049060320928	0.9087789109798408	0.9872198313616792	0.696567021704139	0.9225564343825512	0.578870521648338
NCKAP1	6.75319473143766	6.61653723488534	-0.277330552084128	0.0725309754853646	0.519509696645643	0.0788173419759692	-0.1097538551159319	6.33783862115082	-0.8976609902063539	0.158732605944669	1.80716756591463	0.274433127554065	-0.0881873627449224	2.46355798630124e-05	0.376774198599272	0.8749487168380071	0.0808338410115804	0.785701213772091	0.9310099231690948	0.8965511270668314	0.9735636577926186	0.5093079493788314	0.9950227347358652	0.9850228083180212
MRPS35	5.308195589587911	3.64202433490959	0.235343379004067	0.6460784379495921	-0.1443278069136319	0.135044828106537	1.49414459368089	3.4257293101458903	0.8171246176321401	1.44228347958277	-0.519812850134028	0.488783230989802	1.1874305550775	0.0033909110198612	0.420409110588837	0.159582784395267	0.6070338615091999	0.628643640404013	0.251411117479795	0.9094827596651742	0.6827926289667046	0.8800405278330651	0.9758580188223618	0.6998415367756369
GUCY1B3	3.0392331763393803	6.11866316098507	-0.5924011139665949	-1.13732934576567	0.426541882716336	0.15675532602409	-2.7866397528196503	3.16550047638085	-1.11689600209149	-1.49098970059714	0.910215695436518	0.330723224736022	-1.22335882678752	0.0054773470133992	0.27290694473227	0.1464881853869669	0.37019265255211	0.743314895061506	0.23593058316376	0.8465704219779976	0.6699634069275328	0.7661057754315765	0.9882295928904304	0.6895315636184879
SFSWAP	5.450878489037679	4.34545062361201	0.0755590831443506	0.335661192357447	0.2252787362539489	0.572090356090392	0.5954851876508511	5.62475465006791	0.3291740571870939	0.951194586628386	1.01868512612323	2.59251544025079	0.65031982865135	5.99375635675131e-05	0.744600639755899	0.349368234614597	0.316783415167086	0.0145921651754094	0.526564088182246	0.968839154426433	0.807600608299614	0.7297985398821428	0.7260405996443311	0.8535672056041776
TNK2	3.83420658840545	3.19582317952425	0.682968081486563	0.482428783161372	-0.277198549608098	-0.0382550006327065	0.2387721637685849	1.65294365670889	1.4455328275966	0.6385227802362801	-0.613441673443466	-0.0851717923209682	0.104893262652144	0.117220549165565	0.158727622884384	0.528074602631123	0.544588965699438	0.9327538585396958	0.91753135698797	0.7811897261293687	0.877630733120317	0.8533290177921196	0.9978375366810488	0.9825697226940304
MON2	4.94215126924376	6.53193958234473	-0.422980919259645	0.6786408617294329	0.281521305288846	0.210757772332971	-2.9549488902888195	4.17165542651116	-1.07366878277138	1.24082323620297	0.84684998797582	0.6453796182742939	-1.63104139322159	0.0003442473350906	0.2918272133903239	0.224851145905331	0.404377804378413	0.524108666185543	0.114316441838119	0.8530868979886538	0.7349908278296218	0.7881207981363362	0.9698557532884768	0.5692991930944783
GPBP1	6.88379671601121	7.33451731612174	-0.39131361616465	0.583232844778728	0.0081337158971323	-0.232482118269701	-0.5595365212340171	6.801055518351901	-1.24002811165245	1.21495974554673	0.0272581495275016	-0.7731003985709379	-0.432750637508952	8.74542282491094e-06	0.22477719016198	0.233865995026737	0.978437323930348	0.445816633223589	0.671301343521966	0.8268502925075149	0.7397709670266905	0.9959798279657534	0.9598163023508314	0.9155661512739672
ZNF112	2.66064216239872	6.528370853389701	-0.624427257936097	-0.5707969652154781	0.584159987299487	-0.248257835861557	-3.96298690991028	6.43464014086913	-1.8279992871924	-1.17752308711076	1.9277668410768405	-0.750999137605743	-3.34281531018236	4.16548308415809e-07	0.0775104434705579	0.248244262845636	0.0633982234253001	0.458503983849692	0.0022349831966057	0.71985762925316	0.745003952028964	0.4750600025599654	0.960830818146583	0.2675478360770852
CS	4.64971188418947	2.10307409396584	-0.0546852316379074	0.0022809681249917	0.125264489738348	0.536110772160789	2.58250746970206	1.43472118144191	-0.126819784373243	0.0034919478153123	0.30688755448934	1.31882925814441	1.5070422999438602	0.161710016738262	0.8999292405678392	0.997236951915058	0.7610490598876659	0.197205489879453	0.142258759487355	0.9885962502562426	0.9991783276660716	0.9322613801199856	0.9210581780373828	0.596286552199894
LTK	3.1069316107111096	4.10363340467144	-0.21766832520457	0.033365514798147	0.0365146191278937	0.0479804256081487	-1.2973908071904698	2.3820663317959503	-0.449500702251799	0.0474182662974832	0.0827337639918394	0.10905575654336	-0.6420678901473941	0.0294048007681192	0.656311376357709	0.962496012130268	0.934625173189416	0.9139457950935328	0.5290183190556239	0.9587079246032026	0.9919386881580992	0.9834686927870032	0.9978375366810488	0.8544004971570194
MRPS24	4.413565025900589	6.55247117162174	0.2092434491553169	0.4867064420869029	-0.7343745581653441	-0.2111474349988649	-3.9918611643466	2.40220375214704	0.3765901780362329	0.673373898628064	-1.8035676330775905	-0.515822098503708	-1.32524911460495	0.0239974004222936	0.7093653324392509	0.506401966178373	0.0826244487425857	0.610246062045492	0.195117631715956	0.9660412788391632	0.8684167362444182	0.5102759032500669	0.9738295304509272	0.6516681922554074
ELMO2	3.665931452368101	2.9471448459673	0.612375412558202	-0.585185896627568	0.613234223084138	0.722773782622161	0.341484213299638	2.45431923430567	1.9423957403508	-1.23813829938514	2.0509400335381103	2.5301777682034	0.243254207437541	0.0256775290845985	0.0615305558991301	0.225377149980269	0.0494261663024429	0.0174244909525772	0.8105397724946821	0.7081040590375093	0.7357512746688983	0.4494164708331091	0.7352720990203847	0.9577396593346588
WAPL	5.432121506091	5.68532077180277	-0.7430147689063141	0.205898642620741	0.0171462238236329	0.0364951727974618	-0.222243801155366	5.909175196909291	-2.7692966525955405	0.5257605196029961	0.0704451750823068	0.150087553802308	-0.1951467465240839	0.0001443832468146	0.0095815736264133	0.602947076069291	0.944329829869851	0.881837968080717	0.848829383158249	0.5884723259398214	0.9025920320151508	0.9869676056669504	0.9978375366810488	0.9665633463008496
VMP1	6.24437795968612	5.630886388248321	-0.452729599050277	0.316920217371835	0.0904347400261448	0.3802098640359029	0.638967926822328	3.35450437222192	-1.27582395913643	0.592519460838349	0.276799885569211	1.18871528486016	0.335731039274973	0.0025440820237485	0.212879363812936	0.5585129624522011	0.7841358578537672	0.24558737947554	0.7394550283990219	0.8182512667028408	0.8865541450566237	0.9385973405200102	0.9225564343825512	0.9384859145475436
APPBP2	5.733354120458309	4.083672791006681	0.0444395104246758	0.309822765488197	0.3970076914512159	0.0792706475978585	1.1949424533728	3.0643430197282404	0.15016185977785	0.727263034371925	1.50832817059728	0.307150749049962	0.7885964954885051	0.0052157621574487	0.881728379498456	0.4733203112312539	0.14343541118288	0.76120759153253	0.436807589367979	0.9867246497079796	0.8549821604648732	0.5839665541229712	0.9897680090053272	0.8146285447777447
POLD1	3.19352858725164	3.671906118553161	0.151075189304136	-1.3123156201941002	-1.09686759084924	0.158492856744725	0.6358889296567529	2.56453623521517	0.3701355463942199	-2.0944849844066	-2.74717678308851	0.406429000158924	0.3782931613598779	0.0209773534465351	0.7139736832251491	0.044778778650349	0.0100727511518203	0.6874629462008759	0.710158397711208	0.966960767149322	0.537780567565513	0.3286233501863098	0.9818649013868034	0.9281726009142882
EIF4B	7.31908879538641	6.55623893459105	0.0238087133958744	-0.339161910722711	-0.273608284257633	0.1545391984153609	1.18081046150911	10.0908987768691	0.1147291470543369	-1.07526646840876	-1.35161163958728	0.7640155093064491	1.52603642193671	3.7043056474926494e-11	0.909424261329298	0.290827596164157	0.186603768015124	0.450825597093606	0.137475629026408	0.989110302194484	0.769371186216088	0.6283284594662594	0.9598163023508314	0.5910049729021312
GLTSCR1	3.21244734478414	4.96137227587204	-0.277456520660975	-0.259714398301392	0.554478828639091	-0.152639508264462	-1.94778386492698	3.86357352023042	-0.679834022219631	-0.434642858341515	1.48869095126576	-0.3847352238830629	-1.2975930756819398	0.0005547651581855	0.501822212382629	0.666932198459684	0.1470066542053209	0.7031476366418778	0.204316663771034	0.9273024883113864	0.9200849661772608	0.5896669930086751	0.983094148582347	0.660099990644879
SPHK2	3.34551084919819	4.6472010646637	-0.30690095596839	-0.811235080618943	0.782310028400437	-0.3129119264218239	-0.8407083960905509	3.95511824546022	-0.956750915582111	-1.74243750253425	2.6862444300346406	-1.05598998672293	-0.611837074157603	0.0009395301447289	0.346356133739123	0.0917834485554685	0.0118117947776076	0.3001294777501889	0.5477580738973821	0.8852614045702708	0.6135817753235686	0.3410773779352874	0.9329384884727234	0.8621634487023573
RPL18	10.6224531816785	9.10057482853894	0.382685401379281	0.229409732618362	-0.561630243827424	-0.0450829193929243	1.70891045099457	15.0105247642941	1.8991011055613705	0.7492642402487801	-2.80984936659459	-0.22500946573904	2.33875747111404	1.7209419263415802e-15	0.067205241859467	0.4595331932050929	0.0086422627750022	0.823497582838784	0.0262018221901704	0.7152261645259863	0.8517462370871468	0.3134294825996365	0.995314917549706	0.4237869690048483
CA11	2.44454217203952	8.232019037023822	-0.47454306441229	-0.279701577721112	0.8141190139535931	-0.997345741270157	-6.04563451368678	5.29723362780211	-0.893054614550519	-0.3659261357799279	1.65786304113931	-1.8909478398959696	-3.2858901148057003	5.49757167696336e-05	0.3791327902543	0.7170612943681891	0.1081527669049299	0.0685669749108911	0.0045970778539454	0.896584361317041	0.9342757952360364	0.542775053494221	0.838025567360911	0.3135909228921397
ISOC2	5.33905382481369	6.130551604199019	0.223165369514119	0.3370390473798869	-0.554156438492844	0.214401163372501	-0.922895890962183	5.13225738304371	0.6619690560043721	0.63099261776598	-1.67188997103315	0.661828582421496	-0.642304891530063	8.6640112715202e-05	0.5130581977409671	0.532834265816927	0.105235074140389	0.513423971178265	0.5281993949493821	0.9300988331611462	0.8788529550356927	0.5406864675043614	0.9698557532884768	0.8541483203322767
U2AF2	5.55772684244511	3.2732689289555	0.331028484574324	0.3576641719999029	-0.1868797778297589	0.292850036488132	2.0493995559589897	3.74733096090105	1.66096884362945	1.22314855603133	-1.0344196572237	1.66071081026899	2.04062865652757	0.0010532881720319	0.1075927344861169	0.2314476857194529	0.310126514158353	0.108630251431023	0.0514717607358993	0.7508452811164799	0.7378095080340017	0.7245968755579031	0.8847680173498289	0.4869101081378957
EPN1	6.03260997839115	2.82515421680145	0.320244830774851	0.421280192010959	-0.120589894903499	0.281711094141023	3.109768186260609	2.46236528790321	0.999408214444588	0.8628637201966449	-0.394750135634196	0.922643059346176	2.31391251453037	0.0281491755676539	0.32647318419746	0.3952019761264539	0.6958284318717121	0.3635761343124679	0.0385149469692037	0.8727373703546274	0.8303030279951542	0.9137750451146704	0.9411072304215022	0.4585315551007116
MED29	5.76555576406139	5.507433978035071	0.006275239363733	-0.0171061134740584	-0.0571524687514965	-0.0747679543388635	0.320379322042933	7.8198386081403	0.0305789427830985	-0.0558090541274709	-0.295954988276896	-0.38629079605265	0.3830396343054639	6.142324187390329e-07	0.9758131912419008	0.955864879179966	0.769310355639725	0.702079574580114	0.706486233073566	0.9960206178496572	0.9905614055238722	0.9355769110938936	0.983094148582347	0.9274928629066412
ZNF275	3.0447874936644603	5.93734217076104	-1.03834914858959	-0.94555650371072	0.237351873021512	-0.49641219685826	-2.2056172977782897	4.912416295233291	-2.64333197719127	-1.67756627249854	0.675231299985331	-1.31466909029051	-1.56962724002373	2.9830555866256e-05	0.0129256142312121	0.103822105129616	0.504700353161052	0.1985833777949489	0.126990544654654	0.5979730910121815	0.6247178990912347	0.8372869061025106	0.9210581780373828	0.5799370816800328
MTMR1	2.41239587263476	6.28390062201782	-0.808447740274699	-1.90472082462338	0.133581893480438	-0.965800325359732	-2.3513654084647	4.49552090471804	-1.73889846054683	-2.91945569214068	0.322609797440419	-2.12638587121286	-1.46376706687453	9.63958170433547e-05	0.0923066066019445	0.006593323883846	0.749228460659542	0.0418123267997408	0.1536578999677559	0.7280316046183456	0.3615933038353733	0.9294389662578189	0.8081240025078082	0.6104220532027494
HAGH	5.5759620156568594	3.83998086487179	0.0569485322124407	0.856677831774208	0.100978993875998	-0.358473583376962	1.4801585701729798	3.67191612455324	0.182171842494236	1.7637671589610002	0.332193292686356	-1.15577701926075	1.20187486303093	0.0009325717408622	0.856673283425059	0.0879542698576485	0.7420532505599351	0.256894468553893	0.23881386205408	0.9833924101621944	0.608707296829094	0.926736327201317	0.9237078588830652	0.6900935568515207
RNF4	4.8061202365838	4.20287110933891	-0.1133286584116669	0.0105612669621861	-0.077574546356166	1.06477526935359	0.1825283905289549	4.28076320391344	-0.441431057682705	0.0271414800323168	-0.322148647707655	4.5946034549038	0.157125167752462	0.0014416165246789	0.662071125335745	0.978530736513887	0.7497641035117671	9.90927866751005e-05	0.8777080373433821	0.9599220334313436	0.9943961637709094	0.9294389662578189	0.5057971568419546	0.9727952434783906
CASP8	3.9442536703917903	3.19410104803984	0.0431606970927504	-0.7451399098677801	-0.2029676606981499	0.250614288177995	1.32594438671848	3.05241193004808	0.138732876240111	-1.5769841810420702	-0.6778765734193071	0.8421776915177	1.08482256785966	0.0120086678443045	0.8908158355972691	0.125839681702976	0.504018888271839	0.406395723556643	0.3067494300823389	0.9867246497079796	0.6421381739090015	0.8369829934087829	0.9479556507145712	0.7377574406451844
LIMCH1	5.9656318175598	9.82354671926778	-0.2181998648627499	-0.251201677666215	0.261300325247685	-0.279585253272328	-4.060553723189	6.866490429036539	-0.511715553529761	-0.39261992247944	0.6558401526308559	-0.704193141260731	-2.3679904228231603	3.5340892169302e-06	0.6126011714874809	0.6974100707099891	0.5172474268106629	0.4873500621134221	0.0279515946143897	0.9488618037575376	0.9287129509969744	0.8414597962764119	0.9677420265897572	0.4284726526292089
ASUN	3.46325852769911	2.9625419331176697	0.700779145713848	-0.0472411511398795	0.1078904318595749	0.139030584625142	0.1974617789028279	2.28404645554259	1.7944097361018	-0.0771159112105781	0.281617838417333	0.353967486727177	0.12910746895761	0.0361968536469773	0.0840568449435577	0.9390613096035528	0.780521931980827	0.72584229844321	0.898966824609482	0.7244662390399343	0.9882657616488356	0.9381426035062452	0.9845670306995756	0.978464024434686
TM7SF3	5.12028040798872	6.04489003447863	0.0134272240076427	0.285711382454742	-0.271053423412836	-0.0621778464473679	-1.00944527690043	6.50138928806365	0.0453078109482606	0.613804554927795	-0.918898133553578	-0.2093129239304119	-0.9069353794407472	3.46475278487481e-07	0.9641622137084952	0.543971161422504	0.3654784146512379	0.835618842272763	0.371668494864292	0.9951329718349422	0.8832452676728163	0.7629166838373065	0.995847463748473	0.7777009416155064
SPA17	2.8132451831520497	5.362557529824179	-0.0174859440131464	-1.04178201765741	-0.936537593978188	0.0429554544459928	-1.72971185042904	4.340539395276	-0.0459558560288818	-1.76985582013049	-2.49190155398931	0.113289585605622	-1.17919419833274	0.0008572256634386	0.9636738164120072	0.0870829981220645	0.0184916316515964	0.9105974868426372	0.259868740981922	0.9951281740169344	0.608707296829094	0.3729969593022969	0.9978375366810488	0.7067701897974659
ST3GAL6	2.38906089799225	6.38780181060504	-0.226649754023907	-0.201468325843168	-0.181036611639273	-0.6050970945287281	-4.18224931206779	3.51794491249515	-0.480731843393181	-0.2939914955985029	-0.449028514657957	-1.45880663022117	-1.98114558058074	0.0019557030854386	0.634258317771051	0.7708537938863499	0.656883240802328	0.156007950668455	0.0584852451736049	0.9563455162624764	0.9491914113827888	0.8986374489686649	0.9045837517816508	0.5010647823826749
TAF2	4.56650746278267	3.52850309870032	0.19253157725926	-0.530182191318047	0.185152945864602	0.370737396885306	1.21680092710396	4.18552778794133	0.773879831190476	-1.41426508921002	0.781293048747043	1.56104055517943	1.23800127271716	0.0002287893819892	0.445057879710853	0.167579114812126	0.440752568614192	0.12900262149364	0.225316870533023	0.9117086493500368	0.6874655558719488	0.8074210302442077	0.8941102540447863	0.6814706240174727
HIPK2	5.91487760556664	4.14583158451322	-0.335922874520023	-0.632929295007995	-0.126967134060727	0.243107230187832	2.27035054829382	2.44816546850427	-0.777029604719163	-1.04252947204527	-0.336149731382945	0.65501161723842	1.15201964047906	0.0254557472873309	0.443243657852516	0.305737350221102	0.7392499291552241	0.517999168810141	0.2642811302090539	0.9117086493500368	0.7832042961337762	0.9266782188856564	0.9698557532884768	0.7111501482639933
TNPO3	4.60623052580945	5.34309751889365	-0.300498193220802	0.2155463440121619	0.232303940516741	-0.118981876486822	-0.8608516200479149	5.0661632720823695	-1.20926070764465	0.580862541377239	1.01446255582591	-0.523388602305776	-0.7054835743829619	5.863070877191279e-05	0.236633895509511	0.566109400477645	0.319707558305722	0.605325935248592	0.487190543814337	0.832260528454246	0.8878912173193245	0.7315981609459903	0.9731299832054524	0.8378560457155212
RFXANK	5.1717233826145	4.98682786752517	0.358591472181802	1.14256030408752	-0.474439116775021	-0.534076228775167	-0.1939110287562589	6.42535104320688	1.4893612266395102	2.89980509427531	-1.9225494272382	-2.10567852446848	-0.208045764619817	4.27376770090363e-07	0.146831026183176	0.006923257899069	0.0640768783092267	0.0437091464153096	0.8365992089825781	0.7744626450252974	0.3615933038353733	0.4755173612962906	0.8081240025078082	0.963810334952297
TMEM161A	4.26466476468054	3.89186728494723	0.364807945803553	-0.117410033472926	-0.4400345900661649	-0.0877659133757887	0.478265702931024	3.1768667105489503	1.30741117669997	-0.2833826343877019	-1.7330346623794195	-0.358804907410626	0.3445688350539539	0.0039476498029054	0.201769913594166	0.779014123866	0.0947814023586961	0.7226590793027191	0.732899445698062	0.8121150727531359	0.9506850346370695	0.5300601983535135	0.9839070903449668	0.9358020293900662
CTSA	6.22478005212496	3.5051368404478502	0.0529757987262032	0.0327133189969724	-0.0559499159794876	0.0973146922972447	3.06663777570804	3.2275523461473594	0.167792551525683	0.0687126820647613	-0.186239509418556	0.31986807318386	2.42511433588096	0.0030162834818879	0.8678725206999891	0.945674278611255	0.853510589157645	0.751285438707588	0.0215339946384802	0.9850966649303337	0.9891525224797948	0.9586645036964766	0.9889790068786722	0.4083005310775591
SUGP2	4.39282614370271	3.6557678968243503	0.40887393060588	0.491609217401196	0.533312044903588	0.199087680197673	-0.113071909156153	2.27473379743247	0.992884155328168	0.7952926845689219	1.37389042005749	0.520901346585498	-0.0602689344266693	0.034857660994076	0.328751262170578	0.432838167080234	0.180212735062066	0.606614437048204	0.952519958262666	0.8737705589414624	0.8457470948128889	0.6223433738501621	0.9731299832054524	0.9896424227975104
SLC12A2	4.38504302018825	6.131490923056821	-0.0182748840941364	2.73278182687177	1.2177029841976	-0.12315687253125	-4.41785377850485	2.5200071209315698	-0.0315535450450485	2.94233340968647	2.19635948313893	-0.213385056401665	-1.53948953462314	0.0202322090408971	0.975044962594844	0.0064234154870693	0.0367219108654764	0.832646509177396	0.136647620564055	0.9959341842645998	0.3607937284793706	0.4239112944566978	0.995847463748473	0.5893109451425124
SNX24	3.24359529058959	5.070435485861981	0.10410088874903	0.218837367673898	0.8700759476407559	-0.49735094335581	-2.4819658297414904	4.2666640518730405	0.277624580654268	0.387218595954816	2.46722084216421	-1.3209218815004098	-1.7753220185611105	0.000182633414855	0.7832048507142549	0.7013278624757789	0.0195454863559012	0.196515177647671	0.0859919194702815	0.973111305119722	0.9287129509969744	0.3729969593022969	0.9210581780373828	0.5360925670809067
CNN2	4.37254011801849	2.9359467092396496	0.453383239260772	0.512278301445675	-0.304246296084251	0.0466034897822082	1.19689655901437	2.26130075220765	1.18621883114944	0.844083107829966	-0.796325680787391	0.120876520757392	0.784607927382855	0.0421849292855988	0.2469867552307749	0.4057054915026729	0.432746746588796	0.904596420958134	0.448995126361861	0.8385521045888286	0.8316894527248689	0.803326078576287	0.9978375366810488	0.8214622955290407
ABCA7	2.49680853751857	5.560401861733429	-0.465479164102635	-1.33106172690184	-0.272630578153865	-0.337393056848348	-2.28249226605538	2.9252176538500203	-0.8193027223067741	-1.63486543231461	-0.5332007215049721	-0.646199472706191	-1.0242566634626	0.0087857330712756	0.419132953312719	0.112528709106899	0.597839324435006	0.523315042316721	0.318501569706915	0.9094827596651742	0.6264398877838201	0.8761721394223436	0.9698557532884768	0.7444652483361504
SNCAIP	3.69148901020998	6.15423656014403	0.221090695255907	0.602058306705078	0.8783845523134151	0.282919053429078	-3.93095159150732	3.91165058612314	0.519553571709495	0.929664225015254	2.17353290491861	0.697800296519198	-2.11852283144141	0.0009860743782637	0.607248936715503	0.3602156352844259	0.0384212692961197	0.491326719276606	0.0454129907208049	0.947389691096537	0.8115309667182036	0.4262116453634191	0.9689578849746908	0.4707394349619855
DDX20	3.90865791948384	4.94988064475587	-0.0721424315817285	-0.3381094120135399	0.169471140034291	0.2305001735593769	-1.0762076602799	4.484516982108031	-0.208443223957314	-0.6324339513612779	0.505980514199151	0.67794706895536	-0.8207693053604291	9.941359485825293e-05	0.836291676716234	0.531894362979944	0.616568413197684	0.5030010433226589	0.418252195972787	0.981294859595048	0.8788402931426312	0.8816776817716268	0.9698557532884768	0.8067414550610513
BTBD1	4.93733225614499	4.52262948777994	-2.5094154056891e-07	0.0180853979276587	0.534901015726116	0.431015418410455	0.0467987313170421	3.2180616284702794	-6.51322817522453e-07	0.0313553295445313	1.47473817305581	1.20775388469998	0.028221941057775	0.0057241312088362	0.999999484660471	0.9751940618490692	0.150848910364239	0.237093949910869	0.977833673721626	0.999999484660471	0.9937295566196152	0.5917178056835977	0.9225564343825512	0.9937068148618308
FAR2	3.88271176661718	3.8398084685304505	-0.256945258643476	0.003631145335158	-0.8091039481480241	-0.126246839107937	0.320060209351932	2.67545148421552	-0.66411289795222	0.0063049398649045	-2.2670372920957003	-0.360494267523188	0.189813176553936	0.0156638589150096	0.511705210658226	0.99501140971009	0.0310230447408393	0.721192072841826	0.851482984573446	0.9299490266170636	0.9985244641987618	0.4044895862212206	0.983798703252205	0.9679278737646406
SBNO2	4.639408355682621	3.74046312460628	0.141665453186393	-0.842704541731904	-0.136753342366021	0.459706654412248	1.50000807711582	2.6212636305507795	0.351274338432173	-1.38001374420991	-0.35397646905344	1.20366778079538	0.8948769615278871	0.0179884653858058	0.727919484947668	0.177828193658475	0.725836098459394	0.2382489903089969	0.3835971842410999	0.9670183639977064	0.6966857201668313	0.9232917639974196	0.9225564343825512	0.783738680340141
PMS1	4.60563641173908	6.327567561944161	-0.224630362572338	-0.0188493956811526	0.299735964443145	0.123940919851541	-2.10712164891553	6.594078314711571	-0.8401217777921981	-0.0473400514743005	1.21484896334336	0.508716916850269	-1.8467719104119296	2.65391518815987e-06	0.4074883150687379	0.9625587335587512	0.2341822213876269	0.614906034853759	0.0787956083806459	0.9051839670610896	0.9919386881580992	0.6689102566960684	0.9738295304509272	0.5282720381943249
HMG20B	5.621071806378232	5.7857110248861305	-0.0228113841031299	0.3307886784030999	0.211412703690267	-0.2645517756532389	-0.3506854087867739	7.33722910039172	-0.0919428493737759	0.8753690209248051	0.8803805288778399	-1.0757461476818102	-0.375007920590951	3.58184834471248e-08	0.9273546684286328	0.388328108455941	0.385651727551501	0.290616441094983	0.7102927782974421	0.9894762705658352	0.8279677429756872	0.7756370004628301	0.9318594804750134	0.9281726009142882
CALCRL	9.63766129821461	6.73337673172614	-0.387671312006846	0.462627264880655	0.444527725539168	-0.226790533773999	2.31409925267325	3.8892696475045097	-0.96680827802908	0.8481269191584191	1.3230363413417	-0.6841243165798401	1.17728315506486	0.0006471471536175	0.341940871320655	0.40372340699221	0.1971037831686569	0.4999264754867779	0.2485722957789539	0.8816836902276922	0.8315196134097022	0.6372673891047396	0.9697034412631964	0.6977497670760366
TAF11	6.01836473127648	4.14704364849758	0.169702166467856	0.0172561993613281	-0.0375967267280445	0.0915323511593112	2.05268112510326	4.863519163403581	0.6842965801828891	0.04612002323005	-0.158783948227083	0.3831978520328329	2.0503790805699	0.0001735062189973	0.499530189506435	0.963528412721236	0.874910230188648	0.7042792270774878	0.0584893050603765	0.9269157248285688	0.9921805887290186	0.9644391196934275	0.983094148582347	0.5010647823826749
ANKS1A	3.8207585802830697	3.78546607911587	-0.404248884149377	-0.612839364055977	0.2203759709119669	0.1908975876776349	0.335963710825743	2.48951091733696	-0.8700278462493691	-0.892280974366463	0.5103126180098769	0.4352887075749679	0.1896854258936569	0.0185623722782099	0.391193598574576	0.379343902826901	0.613566978460103	0.6664686091711309	0.850833250594082	0.9023865307618112	0.824131426638647	0.881285861127727	0.9795537924184662	0.9677881795031056
AP3D1	5.08815962679695	4.14419337683285	0.588540272270183	-0.124720185236753	0.355465480052137	0.318030716181332	0.694751804809897	4.51260233062205	2.15613863325738	-0.297182609197813	1.33338806302705	1.19380716684416	0.639377598911364	0.0002614583008335	0.0399302835615395	0.7684339916626859	0.192826478131933	0.241923612108156	0.5308523684091799	0.6572001253365319	0.9488682130361684	0.6349160347625893	0.9225564343825512	0.8550363576957504
ZNF76	4.305609595903641	4.33821039453442	-0.114108536227939	-0.581968294374329	0.309589423138531	0.387328688391312	-0.0601654701066998	4.05753384292908	-0.3954143558737411	-1.39296580041227	1.1703862066548798	1.50402480091459	-0.0481583646695539	0.00077070974642	0.6953399845153371	0.1738951068696959	0.251170267293309	0.143585810853221	0.962115697737608	0.9630018621244154	0.6936306880346667	0.6822907608367722	0.8959260316509445	0.991100412293452
SLC9A3R2	10.284759650057198	9.94962653275969	0.0542268091530716	-0.1152975188490459	0.584159374989312	-0.062510564949556	0.444727313783631	11.0225668095718	0.22065570343734	-0.318436934846083	2.58880873004543	-0.279539721823768	0.416882096908786	4.2904102777281097e-10	0.826864976169052	0.75239953734348	0.0150394761873411	0.7819118230528491	0.6804699581283249	0.979731237847002	0.9427600470709928	0.3569531095836475	0.9950227347358652	0.9183448519255968
NTHL1	5.92333922384514	8.894632934196212	0.0244994662498529	0.198605058446798	-0.268395345552281	-0.0518646717609805	-3.28294319451977	10.1717017086455	0.0823990981151004	0.4245895678421029	-0.895579803072948	-0.171148791688724	-3.07752581952676	3.0730781877639695e-11	0.934876683402104	0.67416556333681	0.377607226551666	0.8652559462339279	0.0044306852969385	0.9894762705658352	0.9209236995294304	0.7699451486245233	0.9964236288102556	0.3135909228921397
UHRF1BP1	3.5044163287236696	3.7509997079846698	-0.889921796164081	-0.386630688264201	1.07363458401698	0.3067934514441889	-0.4617672642004771	2.07184897824167	-1.5636774693304398	-0.484618099708094	2.16227106275727	0.596471241554491	-0.219499025204775	0.0469724549048097	0.128381975812579	0.631466930044302	0.0386979692525144	0.555335107420797	0.8277480097337421	0.7655035912756027	0.9092282518498386	0.4265159992948127	0.9701715879857228	0.96222186235766
GNAI3	6.70520468577533	7.01084414873908	-0.0686646960295232	0.184156733395274	-0.129284278109233	-0.117449053456573	-0.0839387184522278	8.67997010458169	-0.327328384861376	0.578078850728604	-0.661147730098738	-0.6059730641383859	-0.0884148643116198	1.3979169762043602e-08	0.745722748764978	0.567636590020926	0.5138818334669989	0.549487887564942	0.930237940814907	0.968874070568856	0.8888730817726789	0.840259922979408	0.9698557532884768	0.9850228083180212
IPO5	4.94827334584668	3.54940158135496	0.119576135668565	0.93883593987576	-0.18134742131415	0.367158696407655	0.857435164733411	2.94970220951142	0.358745083197017	1.79343574761039	-0.5582223945496141	1.14369796930376	0.599726958927144	0.0106490623667871	0.722373598735233	0.0829958340908329	0.5808626000749809	0.262097966026364	0.557943615889318	0.9670183639977064	0.6056887075902609	0.8685194044357598	0.9237078588830652	0.8685319182880432
OAT	5.277256390206451	3.07390414989621	0.0496720246636024	0.16971441905978	-0.544294341209985	-0.449356713836771	2.92957456170861	2.5314197423041898	0.14017685735942	0.312306658640479	-1.58352626421767	-1.2830745306513702	2.07808584695829	0.0168360159874388	0.8894571865395259	0.756967976466106	0.123788091296384	0.2092900591886679	0.0463551020112129	0.9867246497079796	0.9441435461137614	0.5670682353164938	0.9210581780373828	0.4709481496841949
WDR3	4.08387257552719	5.804105647784411	-0.1158291281843449	0.3622128733961161	-0.1717498853087909	0.7855426958851729	-2.52088760808854	5.08345468442186	-0.316997959042653	0.626865837507423	-0.475870087345438	2.17465328291214	-1.82948515536598	1.84052484313222e-05	0.753440732174499	0.535488978422639	0.637614122912706	0.0376723903375047	0.0772819641319061	0.9699337634886822	0.8802944770410278	0.8903893653433111	0.7929558550800507	0.5261482767198897
PKN2	5.996302768485401	5.19381312052485	-0.238631566986808	0.7225683953082809	0.5833781103171589	0.241395196518508	-0.0353387948528024	4.04537963197817	-0.679899234321135	1.39411634822773	1.8122936036239	0.7517391273800731	-0.0233325814318467	0.0013826508452504	0.501888391054639	0.173523267942198	0.0800614707064546	0.458314965718238	0.981729732325762	0.9273024883113864	0.6930845509334741	0.5091109755329283	0.9607908207414366	0.9950627792311788
WDR18	5.05159704650852	3.7161378713599	1.06679223387508	-0.116058930997524	-0.367708475040752	0.333348971943458	1.3283635212789298	3.65188085707657	3.4352700101626	-0.231985356537381	-1.15478882431122	1.0640250708591	1.08851819823585	0.0009842109594091	0.001752859009504	0.818124603078254	0.257292715449816	0.295807123082155	0.285034004128674	0.4643640875608326	0.9603857976212063	0.6879029257771392	0.9318594804750134	0.7243944959996679
TRAM2	4.99534979352638	7.21225160262254	-0.4499838255855349	-0.614856547155614	-0.268002752288151	0.412737067695419	-1.95175823894499	7.23596634699661	-1.35147901299934	-1.20112918056409	-0.8235946085587551	1.26692901394191	-1.62599794941701	4.696578027813349e-08	0.186645750392355	0.239098638062483	0.4166695292474249	0.214928369195715	0.1144105729842799	0.8031409960672671	0.7433325876651584	0.7937242809323609	0.9210581780373828	0.5692991930944783
NTN1	2.8951888171988	5.68560359447727	-0.5355339752803471	0.4998436609920779	0.772704190183077	0.3467702213254059	-3.99165302524074	3.3100662917581403	-1.02677650320052	0.663380290514728	1.63177851749015	0.709524430146945	-1.96318173225586	0.0046473928126013	0.3129043725045189	0.51215781419871	0.1131809283245779	0.4837060663320089	0.0675696888770214	0.8662303798359053	0.8710516498975406	0.5523255976124465	0.9666320360069596	0.5135800606063157
DGKA	3.9044302901111503	5.20027389206699	-0.154700899853919	0.382310539707928	-0.5657456331145461	0.37344561633004	-1.98724321886448	3.73082990066538	-0.4486372941971869	0.743538511956802	-1.8276164412531497	1.24648864377809	-1.21947673249316	0.0011914404142381	0.6569379096757529	0.463085845973582	0.0781631225661186	0.223005610571412	0.2344431274548989	0.959270625096422	0.853195144518865	0.5034300997232704	0.9210581780373828	0.6895315636184879
ANKRD44	4.30664431623507	2.44875308435057	-0.1145273006480339	-1.23599672701528	-0.0797074889694376	0.15237944971726	2.96658170619233	1.27150401633515	-0.24071928544888	-1.83259050125272	-0.1842720769577739	0.367210805745788	1.3408430049716298	0.215941745819883	0.811449767894511	0.0772530858656025	0.855133569669838	0.716303552803272	0.191503358429135	0.979731237847002	0.6016274860812594	0.9590028752708052	0.983777450349824	0.6473343395275373
KARS	5.56548622717958	4.763343656835731	0.364007781878005	0.885568227883507	-0.204597535243046	0.128249504414506	0.7292939071252019	4.250742718985499	1.33643099822184	2.0245961846271	-0.76746253486299	0.493740526671757	0.566742339561014	0.0002647046227111	0.19210074086844	0.0525578040350094	0.4495148282859699	0.6255745464835301	0.5751592314582299	0.806204608843013	0.5629449029834599	0.8122751119359833	0.9758580188223618	0.8774688436011796
ADAT1	3.5981086954936004	5.39326976955358	-0.7384857182066921	0.218397257022438	-0.165675578735788	-0.493484157570101	-1.24973380793935	3.81754461145904	-2.0870169846239097	0.402132399019241	-0.492924493189743	-1.44473271260715	-0.7567070197300029	0.0009698435574732	0.045650016582164	0.69053198905161	0.6258841159427261	0.159951868162137	0.4563781441803989	0.6819025400933486	0.926510392595642	0.8853892986815726	0.9045837517816508	0.8268270101188573
PDIA5	5.09462091858083	2.28439960869663	-0.4111040786943499	-0.54119464238994	-0.110348360558196	0.617018471056691	3.39253379419467	1.55446607859705	-0.9441733048286708	-0.844988194693799	-0.274812277605474	1.53901414301344	1.98710329115757	0.130560710895134	0.352623615144682	0.404806226459477	0.785344218596425	0.134283088212476	0.0561088097495005	0.8852614045702708	0.8315196134097022	0.9389573188377174	0.8958384234882234	0.4962194025637156
TBC1D22B	3.02384759200306	3.29871902991152	-0.377892330345052	-1.02328247475796	0.39917387398482	0.0385318581089041	0.367116566897687	2.58518135369531	-0.947337259683701	-1.7603190968979	1.09863505147658	0.102299106700369	0.2469895289184999	0.0181011988024056	0.351545595506319	0.0887222667601171	0.2824851491401519	0.919200505002954	0.8078595732657571	0.8852614045702708	0.6089863690252687	0.7045993373998618	0.9978375366810488	0.9577396593346588
NDUFB4	8.06851779659675	8.007943071318179	2.11477651476652e-05	0.0297397388992245	-0.182044650542258	-0.0065190435723176	0.24898257854105	9.247279030807029	9.25427974065078e-05	0.0873300176722299	-0.866478421120126	-0.0317136475821043	0.24460351018252	9.32881941681375e-09	0.9999267848774992	0.9310090692046752	0.39368928554069	0.9749349920962042	0.8088080540171642	0.999999484660471	0.9870100583160472	0.780735104312561	0.9987947691523124	0.9577396593346588
SPEN	5.97945780393744	7.058546923607469	-0.7320529855515179	0.0597421506797874	0.611844059629514	0.164405766889638	-1.31792136985335	4.955912825730941	-1.61745256328608	0.0894597462821861	1.44910317764302	0.380867184354772	-0.784004010009807	2.6384441056455803e-05	0.1162486837286379	0.929311126485692	0.157682119552481	0.7059856314807141	0.4391844300366479	0.7624353964251523	0.9868524315939852	0.6008889634742979	0.983094148582347	0.8155251314098105
MYLK	4.64189626874475	4.18110789277855	0.328791166557984	-0.4133112497417009	-0.128500357927217	0.269730208223202	0.3580584337593309	2.51266331671625	0.8384900433443729	-0.7308415304210479	-0.364305124600815	0.788314057880145	0.188125810064993	0.0190453066257769	0.408698214166797	0.470925722306125	0.7184548719446141	0.437455869476356	0.852140562900547	0.9058958240019211	0.8548424443822159	0.9207251174276057	0.9571722029253004	0.9680343674869648
ZC3H15	6.6298496289386	5.36714447648641	0.0512631010807614	0.7729616646551941	-0.363345968960526	0.415362888655442	0.966581372605481	4.352359168993069	0.144187873860893	1.40074898949866	-1.06410948976415	1.22554438016113	0.6538950591879781	0.0005238738404861	0.8863485638352201	0.171570820895611	0.295843020823931	0.2301783778995139	0.5222110325552151	0.9867246497079796	0.6913724842849525	0.7135964871738869	0.9211982388332102	0.851703596723045
MAP2K4	4.30485643556055	4.02638356991354	-0.5848735319117679	-0.1006383705074049	0.861895246157021	-0.089897430685005	0.280485560943952	3.52187215239894	-1.67390655731803	-0.198349154193391	2.7120377604786	-0.274091521048364	0.2102187389098279	0.0013934146966808	0.104545613492652	0.8441099286513349	0.0109618359307729	0.785892785761226	0.8349182021823021	0.7486512814667565	0.9661346319951172	0.3299890609505083	0.9950227347358652	0.963108671298076
TMEM206	3.63160856014946	5.46797018654225	-0.2042149890420889	0.131188989514514	-0.17132738695938	-0.357405440879437	-2.10301994615798	3.91100636020823	-0.5509182215608199	0.246234446733701	-0.520131891100594	-1.09237482992805	-1.29263352046247	0.0007895016547661	0.585812333381467	0.8072381115029259	0.607066211504775	0.2843532611964989	0.2083903932699889	0.9435425846010278	0.956984746258854	0.8800405278330651	0.9313841668836071	0.6646916958563265
SLK	5.942955907579241	6.219122031580159	-0.197907812185831	0.28065796363721	0.682301144804364	0.155193942041422	-0.8789840555045749	5.16567255958267	-0.6749472532228801	0.651624413297597	2.5582914799819303	0.587276174906373	-0.625931470399001	4.6562634111265706e-05	0.5050072958176529	0.519845174591547	0.0163207632634275	0.561945046730549	0.537462684643817	0.9276385819719738	0.8744216520586138	0.37007860594733	0.9701715879857228	0.8577786539196567
CYB5R4	3.84379832298132	2.94559195145993	0.918141653749104	-0.311197670153139	0.728790217208968	-0.282070836324753	0.893836248874035	2.81991053161246	2.9814917109489305	-0.647315169070386	2.40576641521397	-0.903968233190824	0.7310496336681039	0.0084317545590413	0.0056465153763825	0.522350881602225	0.0225083510169828	0.373214348799722	0.470420543670755	0.5118828794961329	0.8750236396576746	0.3846111123340767	0.9411072304215022	0.8307349360852148
GSTO2	2.9165033552874498	6.3006394471153095	-0.5385539628060371	-1.0463677693205602	-0.0660577500520944	-0.202963175913302	-2.72187767993101	3.80331924353513	-1.02818921578817	-1.36306798782983	-0.135605696124723	-0.398864841912347	-1.39848009933075	0.0012290333223682	0.312326545203491	0.183082239230866	0.893049262983829	0.6928969431406079	0.1790755276913939	0.8657601733135935	0.7041843385881847	0.9702949677472096	0.9829125453444908	0.6337059185433491
SEC61A2	2.78770275478298	3.87785242741886	0.0022323074008667	-1.10313689691464	0.318768036386288	0.17899636177348	-0.813829208883433	3.0714702363797097	0.005595060557938	-1.86636416450201	0.864100775561836	0.466994184964595	-0.550351642336796	0.0044993445278482	0.995572851802077	0.0717931705964243	0.3943891626822179	0.643878062383523	0.5861531565738511	0.9989238481836454	0.5912777163271549	0.7809052112028616	0.976714918270123	0.8817243956619221
TLE2	4.36550248289863	5.73567338792021	-0.162677348022695	-0.1170244987180549	-0.0820552725683263	-0.0915144625882267	-1.71886080560435	3.34171073983516	-0.388879925963168	-0.196375058163095	-0.2211197438230389	-0.252833903333086	-0.871949406089691	0.0027953892453455	0.7002292247549631	0.8457357220857841	0.8266624298944091	0.8023650191861709	0.3910038846569171	0.9640535675295584	0.9666681001900732	0.9523307982518624	0.9950227347358652	0.7890091576845858
ASB1	3.2758496631347	4.51986819943504	0.1181032679074519	-0.9765574235223392	-0.7113522903099191	0.094356922833731	-0.278332887112842	3.22407030400411	0.316758474246382	-1.6857629794797098	-1.94529466584624	0.264862306725413	-0.170008872028259	0.0044569894315597	0.7536237094488349	0.102320735078523	0.0616092289334473	0.7930965332804321	0.866583926630913	0.9699337634886822	0.6247178990912347	0.4717805984154209	0.9950227347358652	0.9705472141857844
FAM107B	4.46250416945583	2.5178684685372	0.610852361446546	0.499018371921622	0.290458112539811	0.310616168289316	1.3415654863476498	1.92274173176061	1.57934141646197	0.8156082155496509	0.7640676340550621	0.819542455876115	0.8644420359371311	0.0640517529045295	0.124745276217562	0.421152899163226	0.450795003073811	0.418940604049562	0.394204724013392	0.76434727857541	0.8383867937181115	0.8124763570895337	0.9532805111992784	0.7914294563955738
TBC1D1	5.89238037148949	7.97943290757078	0.179495233347712	0.336801573317489	0.7179384218918471	0.0564746187499197	-2.9672007811216097	9.18005927902781	0.6196467229953441	0.754327717350813	2.52391255888594	0.1958007572520689	-2.80892353721609	3.2271021527254696e-10	0.5401685089088789	0.456533145961147	0.017133955144534	0.8460863493856451	0.0086618796365326	0.9359633806632488	0.8510096240935349	0.3714698368456363	0.9964236288102556	0.361223733310883
CDK13	4.70879599037013	5.383369807849371	-0.748016883599725	0.207435638687277	0.367659285065563	-0.1802446178082689	-0.7395835085044301	5.48172066236941	-2.47194268436119	0.4637680619337039	1.31759228573457	-0.6268809129334959	-0.6426979269696971	5.97890959133208e-06	0.0193333232353665	0.646161450057886	0.197614417010879	0.5354792288201	0.5253020469621049	0.6169524296631842	0.913041357775247	0.6372673891047396	0.9698557532884768	0.8532407263887588
MTHFD2	3.71726046701228	4.269037461323371	-1.21479768121942	-0.132988043866568	-2.18005180420755	1.59086134897263	0.750954628261154	1.43238141844695	-1.7554708720912298	-0.125300242293335	-3.2376644792387004	2.60791020984688	0.2209723733467569	0.164309180026388	0.0897884808188374	0.9011721254336078	0.0031396299106814	0.0146866228337815	0.8266568653820241	0.7278768293320739	0.9807770006277432	0.3005483418682107	0.7260405996443311	0.96222186235766
FOXJ2	3.9304992939503394	6.24773370900542	0.332776822484623	-0.0172434005297675	0.6394622512139	-0.1092681685861999	-3.17433233696958	4.69975658198064	0.8818962436930842	-0.0304432001350211	1.81914426687764	-0.310080276332901	-2.01484834645035	0.000193774999764	0.384855611228842	0.975917679010722	0.0793047286498693	0.7588324994894159	0.0576798078865429	0.899198103696981	0.9937295566196152	0.5064966444789453	0.9893628677982432	0.5010647823826749
YBX1	9.34255614244044	7.92925195197328	0.30179470566209	0.4493050430255689	-0.240763878804776	0.0015465972428726	1.71418738437994	7.28321729639644	1.1070005351181105	1.09533341491556	-0.9550859317619048	0.0062735563298172	1.36250331801708	1.33650910183937e-07	0.27744725368395	0.282541882353886	0.347880898941625	0.995040608485064	0.183578286289023	0.8484592991590321	0.7646308157305906	0.7509652250833235	0.9998546936801456	0.6403235773471574
PDE4A	4.32430713637899	2.97769529427269	0.527703571468044	0.24866375797822	1.01770357641595	0.0017628343112852	0.48892243707293	2.6431490522468395	1.8588381333107504	0.609045632883735	3.98614141444109	0.0069807437248153	0.373530387223102	0.0149129731310726	0.0729864916132725	0.547186463235827	0.0004193356317461	0.99447961338444	0.7121246908580171	0.7155840055162328	0.8833081362044878	0.1493978122329491	0.9998546936801456	0.9285808142181462
PPP2R5A	4.71753412689328	3.89156635132904	-0.11457568850584	0.6453233409727379	0.1151213788827809	-0.318239304687236	0.318424420014225	2.00419619728323	-0.2368881102786449	0.9326903302959608	0.267809546248154	-0.7464830712603999	0.1413449980581919	0.0577499254926425	0.81437582300907	0.358699789724293	0.7907995952949879	0.461741755325182	0.8887983287344091	0.979731237847002	0.8106027121691463	0.9406474602136584	0.9613660480948908	0.976264327652732
ELAVL1	5.8409992740178005	2.92005963391409	0.274675386436532	0.292507546292921	-0.346824925074882	-0.350752636041533	3.39240435893415	2.79654786050857	0.911523316825883	0.631997762799941	-1.18221825769848	-1.1731529720331102	2.78908230695415	0.0089281450047702	0.369286450344906	0.5321754895549939	0.2464050245156039	0.249965215927311	0.0090924602018455	0.8934539401078198	0.8788402931426312	0.6776692640930945	0.9225564343825512	0.361223733310883
TIE1	7.84752141521652	7.05319238404582	-0.0513904014112612	0.310032597963508	0.4398609095471579	-0.0844051990331658	0.420231392885072	7.89567075963536	-0.215364982089012	0.8871651555596372	2.02694093642663	-0.3939804749291339	0.3986729560495871	1.8896358355163698e-07	0.8309458852681229	0.382167960488582	0.0521477669295724	0.696622159538606	0.6940142314347411	0.9804171536206626	0.8258282411876028	0.4556652108630925	0.983094148582347	0.9233383610141576
DIP2B	4.644045538245651	3.78730393896452	-0.0810485575333329	0.488009022303294	0.6505606660812321	0.170064718169446	0.101480704154856	3.63042769616568	-0.322022615838732	1.34176938120073	2.91989717052565	0.7725181277322399	0.0836294308556988	0.0017680030646522	0.7497187423177322	0.190252497365021	0.0069238290399785	0.446631164993545	0.934109942306896	0.969431504721341	0.7103044473917048	0.3131930789320235	0.9598163023508314	0.9853868215842296
SMARCD1	5.15015556673363	4.26870506420883	0.39239210882456	-0.448524009595816	0.1761629194229889	0.43111197754796	0.94052842885292	4.88014822792976	1.47921379262933	-1.10771231687452	0.685198010176885	1.67667881606428	0.9106280979778442	3.26737912344757e-05	0.149507996357569	0.276788612983803	0.498479590252733	0.103997166132238	0.369750460804501	0.7744626450252974	0.7569725728100336	0.833046597783396	0.8836087823308949	0.7771436168448171
KDM4A	3.95499175755468	3.18338215725029	-0.4966016848055039	0.0380890369476376	0.457251440390363	0.496787394830412	0.425770227516258	2.41539486537331	-1.37896095614286	0.0737687203717538	1.4298547455380402	1.5876895954353798	0.274204038801466	0.0278197737169224	0.178171339919128	0.941685779364024	0.163223383316157	0.123387421577124	0.787242258050348	0.7978606466303715	0.9883629545952396	0.606999912910665	0.8941102540447863	0.952943751122122
NFYC	5.33810630534329	4.83818349032008	0.2411859617476089	0.189845215964798	0.0835005603905283	0.0260101446934804	0.212180840165596	4.96763048488236	0.929876922913782	0.490402172640192	0.344444750068315	0.108635194375908	0.184889308763897	0.0002321919074925	0.359863734602355	0.62744984007215	0.7330291507138968	0.9142904782551852	0.8558011984409208	0.8895153276130996	0.9092282518498386	0.9244983687155672	0.9978375366810488	0.969039367079437
CD84	2.25858389787261	5.01992769408418	-0.59359988470357	-0.396078860830021	0.3786343879812439	-0.0014629961084189	-3.10301686387968	2.61714823545665	-1.02230165421687	-0.496060757584544	0.755633348295686	-0.0028270627036771	-1.37550705185339	0.018650388402565	0.314926883197597	0.623467341793693	0.4557993957638379	0.9977643163538572	0.187066269393258	0.8674451796115208	0.907805204456708	0.8147989198516348	0.9999931291465122	0.6439939475266783
ELOVL1	6.1462645684827	3.42270194955562	0.1158217798166469	0.32736833575474	-0.1377852761680379	-0.0584250660664797	2.76342543359371	2.7786113706456805	0.361795940792522	0.691497703490645	-0.4673545980155109	-0.199048685532571	1.91308290851421	0.0128712821437163	0.7200516244904691	0.494580064159193	0.643690332553	0.843631235112223	0.0720852550462309	0.9670183639977064	0.8644106958421518	0.8924380501553794	0.9964236288102556	0.5192967340147678
SPI1	3.5368516749815897	4.83559625949224	-0.635683185388636	-0.426811457514907	1.1891247301126202	-0.7340685679648821	-1.3126193339119	2.92279884191286	-1.2956379298419098	-0.6413621013012459	2.80847924567316	-1.6868796481409498	-0.6826478917588361	0.0091460900890216	0.2050184835230799	0.526157580332665	0.0086736629808003	0.1023568023612749	0.50392242981166	0.8152395917902404	0.8764511247484974	0.3136350615392403	0.8836087823308949	0.8438059922123727
ZNRD1	5.434461053978961	4.46949630884634	0.540205143481326	-0.104671227982151	-0.40988286340301	-0.0049406601676046	1.2169952407722902	4.8631548980348	1.9010679220920697	-0.234423176904741	-1.4394367182423002	-0.017291169317834	1.1106582214191798	3.42780890199086e-05	0.0669378557722046	0.816249041951877	0.160380458942477	0.9863188182767628	0.275538379608125	0.7149595762405456	0.9602568511373492	0.6038724489201952	0.9992877611837898	0.7179615464109065
MPPED2	3.06456230131319	5.74935738050218	-0.1152272442991519	0.0236788458290721	1.0112763387218102	-0.398684460323702	-3.36726263897376	2.8477773357587	-0.179964487906917	0.0252942825377666	1.71928864491004	-0.6462267365498471	-1.40226807853388	0.0214912600527904	0.8584435049773559	0.9799897123900602	0.0958758029982771	0.523640653860927	0.196805721867599	0.9839686854256962	0.9948035103680494	0.532633665565883	0.9698557532884768	0.6527434281318305
CLDN18	2.12292918894556	4.9685129437110405	0.269505649210874	-2.9783753348114104	0.438465323119952	0.3494143579164339	-1.5793593594835	2.35504225526952	0.3820734146776869	-2.8563519864352296	0.6743689137379979	0.5062372469591929	-0.6416039235727761	0.0252567703807892	0.7051001524445508	0.0077089280116403	0.505240629572951	0.61639035113845	0.526002603675157	0.9651761299015984	0.3657487169326657	0.8372869061025106	0.9740169767172564	0.8532595010105543
ZBTB11	4.21675894531954	5.29148876802796	-0.436887550483727	-0.306994452532333	0.584616440999582	0.881788641262831	-1.6920584194783703	4.725286042354	-1.28306175180711	-0.611607274441019	1.8547326451000496	2.8344238583062498	-1.27074012291975	0.000199893342401	0.209665621331217	0.545432786176759	0.0736403358429308	0.0081640331428984	0.221194274589654	0.8170946849002809	0.8833081362044878	0.4967065036822848	0.7006785153448317	0.6763169796920419
ATXN3	5.59349722080714	6.55625695210806	-0.2905226947982299	0.640772250054644	0.0970098265456639	0.0342744727060511	-1.5397944267953798	5.30511089365645	-1.00203151585238	1.47458956841639	0.367782275443457	0.131642024245692	-1.09725241190498	1.7094889447936902e-05	0.324991376527011	0.151707300905608	0.715943824403698	0.8962696282524579	0.281342517465779	0.8724161857258045	0.6744020691334344	0.9200152898603718	0.9978375366810488	0.7213275117404554
GOLGA5	4.56458342997083	3.2624542470850004	-0.0702857559870831	0.631808321791978	0.252582901346597	0.104243044932148	0.8406469329105759	3.58491712992094	-0.258337600494565	1.50767888033795	0.972100933335579	0.396369406330714	0.7834026798908779	0.0011777606895952	0.7979105174281099	0.142096307579857	0.338773530715953	0.6946378958807979	0.439531974859308	0.9777713648150934	0.6627752398974269	0.7451955314608345	0.983094148582347	0.8155251314098105
LRRC40	3.9625154969100698	3.70695790625651	0.269194245436239	0.595624597682023	0.280420589916676	0.374338945939539	-0.4484972317071239	2.8716667191305203	0.7382034312069	1.04543481784053	0.7870869800185379	1.06128267211173	-0.292653383379033	0.0100223059623369	0.466241258036817	0.3041788091201339	0.437406189351454	0.297180808612382	0.7729532286069309	0.9174953034367652	0.7819367894092297	0.8059668997819194	0.9321091698876148	0.9488785014095932
ISOC1	3.714964270127141	3.87340942809332	0.669316440954682	0.123020477079973	0.1267282572530779	0.4703953898325479	-0.8565194087516509	3.21105874773578	1.79388457653902	0.2069276393954819	0.340128015907867	1.26582893053553	-0.594372057582522	0.003147547785715	0.08291729540869	0.837464493630163	0.73613022580441	0.215316685314596	0.556719590780407	0.7244662390399343	0.9639670975078338	0.9255203805968008	0.9210581780373828	0.86832910139333
EML1	4.783466222973339	4.830583484505151	0.328773191152752	0.9428112536588912	0.243713132900956	0.087029211365807	-1.05194283133815	3.69401449921954	0.885190073205629	1.63100833733174	0.677688508435076	0.245090621751646	-0.6719957503264951	0.0020848405266707	0.3831708333287921	0.1133460930913319	0.503226138767803	0.8081302916018079	0.5106453982744121	0.8976020319558045	0.6269610375395384	0.8365655424401643	0.9950227347358652	0.8475416699843368
TRMT11	4.12069150910975	7.1033865759067405	-0.617004144580678	0.6802103217633821	-0.491871734454911	-0.50800123258485	-3.23420232001838	6.374211615092371	-1.68465125288575	1.17819573250046	-1.35524684070963	-1.34318486488455	-2.42360938982648	4.922976842455e-07	0.102433314256796	0.2479801499814139	0.185455912182697	0.1892858168158099	0.0216083774776069	0.7481697834303348	0.745003952028964	0.626723211435447	0.9182543901103708	0.4083005310775591
THUMPD1	5.53863495515532	5.211460916236571	-0.333909655769211	0.897976411279599	-0.0177389636458581	0.4528345321595289	-0.308922595465051	3.94566441745195	-0.95154424744873	1.69029090065351	-0.055180708096655	1.43728942137126	-0.196821746213112	0.0017124006449049	0.349057050425433	0.1020822690163309	0.956418383970572	0.163351227405066	0.8463253209289642	0.8852614045702708	0.6247178990912347	0.9904765430232522	0.9045837517816508	0.9661673895379974
MSANTD3	3.98069300984276	2.80131070200186	0.401897867589389	0.462626418856613	-0.436341223129757	0.171100735526385	1.04954806971108	1.77358647522309	0.946671232452498	0.693028647012842	-1.04744455390676	0.414839678437352	0.5638643871700889	0.0938263460814815	0.351396730463228	0.493633411400726	0.30343954485799	0.6813840630492879	0.579612649476547	0.8852614045702708	0.8644106958421518	0.7197046608294885	0.9803588890957736	0.8796834657782995
KIF26A	3.64745846619106	7.003705272962709	-0.0332425389824921	0.0980149942576255	0.246028598085447	-0.5090903107085201	-3.99518093427092	4.89737190526929	-0.0936789986043643	0.182318185435575	0.750759586979868	-1.53966449892277	-2.41850538494614	5.93179492232988e-05	0.926018789167645	0.856636204613322	0.459273280789029	0.1354948801320619	0.0224170704728944	0.9894762705658352	0.9678995399046192	0.8173232082131621	0.8958384234882234	0.4089275154025603
ATG2B	4.06303506903023	4.73912860919205	-0.784501326506692	-0.0612735747804313	0.0623545427683071	0.130089060670543	-0.7634690530343929	4.06763925859446	-2.38985004580762	-0.129450876400675	0.210019906459287	0.444132203840226	-0.556783732080644	0.00096008366369	0.0234319380514238	0.8978655654640358	0.8350821917695831	0.6603040340858629	0.585536839178189	0.6516871909940498	0.980666949800646	0.9546697734363336	0.9792410001108816	0.8816042881818451
ARFGEF1	4.935799264627151	4.52893732888868	-0.300148495926958	-0.120352620785439	0.3043521195118889	-0.0097136973131807	0.339879933435914	3.7934061938898895	-1.025132196542	-0.288182235970688	1.17028827804936	-0.0378071529179789	0.245199114579237	0.0012640055449452	0.313674313582021	0.7752931548301422	0.251940884991297	0.970126342047417	0.8086900620968659	0.8669668612843647	0.9496637124994448	0.6828655460953214	0.9987947691523124	0.9577396593346588
ZFAT	2.92453559075952	6.037598054585391	-0.0229125094859743	-0.0961098204506506	0.046005935018222	0.416844482446128	-3.9168524275353502	4.35995565361366	-0.0563551449103617	-0.156720845284949	0.118648751460208	1.07826398603741	-2.38243002127914	0.0004004509502484	0.955438271492708	0.8765148948159092	0.9063465153748628	0.2898355828030949	0.0279758776630755	0.9931650558116392	0.9744344062081316	0.9733850670931324	0.9318594804750134	0.4284726526292089
MTFR1	3.75959884499634	4.37887381055504	-0.365721815513983	-0.7576810863537379	-0.7598267847744701	0.295587101322103	0.101189551315642	2.88637992679166	-0.783720545387297	-1.06271213493891	-1.67880771384811	0.654557149488496	0.0570718392908059	0.0071575550323409	0.439348240618114	0.2963925941567479	0.103577629298572	0.51774017528308	0.9548664058465268	0.9117086493500368	0.7748541545145039	0.5389211516760949	0.9698557532884768	0.9897934061739808
FECH	3.48074434792634	3.79463205696625	-0.103796104014705	-0.181949813705998	-0.089919393472874	-0.108420474424762	-0.28113996599303	3.0318458264368395	-0.302456776030471	-0.364587661770994	-0.2898706107249519	-0.354007142681856	-0.191316768666398	0.0067720186263249	0.7643942845085101	0.7179898595326629	0.7739510283520911	0.7259509089861321	0.8501725418690501	0.9702834463842483	0.9342757952360364	0.936589174599105	0.9845670306995756	0.967486853512433
MYO9A	5.3405345797164605	7.1842824397471	-0.387430709521499	-0.0802627178483225	0.477287957683539	0.0680315079003699	-2.14280211117442	7.624592174164209	-1.37971946216347	-0.193957513536421	1.83496658035862	0.261934655336821	-1.9004474210709	2.13513352716958e-06	0.178010896254154	0.8475165274529979	0.0765514244183166	0.795258483276277	0.076134906246712	0.7978606466303715	0.966822204259644	0.5021106460970892	0.9950227347358652	0.5245936144099944
DDX3Y	4.99946573740963	9.39939143743162	-5.126958191119111	-0.227513687820517	0.221136605332498	0.0685952063764446	-3.42966677022495	6.48844177156495	-9.27591656426409	-0.376580736436314	0.58408025030057	0.171351804143116	-2.0890235231371	3.59066951976524e-07	2.55653018748915e-10	0.7091356386594979	0.563532860000718	0.865097724176452	0.0452897514055119	7.811477987873099e-07	0.9327728329362792	0.8627345681202078	0.9964236288102556	0.4706899163929986
PFKP	4.775080127361759	1.91333952962154	0.0493504117509603	0.406074130154685	-0.29030470983995	0.184779519376406	3.29263599539756	1.0429517015173702	0.110540459114618	0.59330332736929	-0.684824639973823	0.445881061159394	1.53660311291159	0.309798103853476	0.912722391548658	0.557541277276932	0.499029988417531	0.659182555251881	0.138933514075683	0.989110302194484	0.8865541450566237	0.8332164642676317	0.9792410001108816	0.5926919372509583
IDI1	5.6215797048683	7.03054572342769	-0.7317316349800359	0.3875844297063711	-0.0867802168252011	-0.0559801304218925	-1.57445298406555	5.661570549265631	-2.27814225511131	0.8349119505388192	-0.301970241665362	-0.197705746766643	-1.08697221189294	1.20742947603835e-05	0.0301602617216823	0.4106717694569949	0.7649326319679379	0.8447690652675609	0.287580601322075	0.6520745602117972	0.8338977182760247	0.9331962343825566	0.9964236288102556	0.7257505904105722
SP100	7.4717315132627	8.58208116941688	-0.250679217413559	0.304550241374399	0.0646069648850228	0.0004779484961763	-1.31991155487943	9.930720801876593	-1.01272665297731	0.813854640606283	0.278642989407771	0.0020759906812009	-1.27556547764208	5.80412793077337e-08	0.319293350538784	0.422174272615479	0.782535212906902	0.9983586905645973	0.2186034733854819	0.8695197363697941	0.8391305838195454	0.9382189618340562	0.9999931291465122	0.6759380487641133
KLF6	8.48349519077249	6.32163083098963	0.223892979772168	1.5021962154165602	0.131174157292848	0.1735419999933579	1.10292209960458	6.13090728326695	0.6817181091247061	2.9634027632078905	0.4066298516140179	0.538843266641619	0.8912222929832799	9.6756522287078e-07	0.500646706548025	0.0059083982565761	0.6871663294311589	0.593971434622564	0.379902340613585	0.9269157248285688	0.3488523840187159	0.9095242449975768	0.9731299832054524	0.7805753679544927
PLPP1	8.45682410981723	10.5404900495588	-0.330917710891226	-0.269842519219683	0.157393637962267	0.324483565707342	-2.22126843564117	7.53953092396353	-0.7798177451834201	-0.4257518231773959	0.3966233470968119	0.8331785181446969	-1.31437161164283	2.31159032731345e-05	0.441682316566722	0.6733296304582089	0.694651125286749	0.412282903765321	0.212682762667281	0.9117086493500368	0.9207171315627845	0.9133602918005216	0.9503379214189928	0.6690884749857166
NEO1	2.90617937701384	6.645042688976259	-0.801678403691535	-0.86464598628833	1.01169343537214	0.9663483346624208	-4.440112437204469	4.34677585998648	-1.54709074444955	-1.22003320199379	2.28648906019305	2.10756411863064	-2.47458889123319	0.0001461055060775	0.132326812379243	0.231956629879571	0.0294558046776099	0.0435333174813758	0.0192153492254574	0.7700019618943627	0.7382877448468907	0.4031046171168972	0.8081240025078082	0.4024528644079638
TRAM1	7.37768856625822	5.976845080934111	0.1036197912309609	0.126452991910739	0.282046286333096	-0.108477049103329	1.4096091584111	13.7217322445067	0.7539790542602409	0.6078536077457521	2.1208253074733503	-0.8084358451504201	2.72330639010996	1.82456568164646e-14	0.4567393530440871	0.5478589506171421	0.0423143607180529	0.4252045436962949	0.0106676379436861	0.913683052639986	0.8833081362044878	0.4335005169287866	0.95460138373551	0.3740551230160684
PHKA1	2.39893389827394	2.98336999207255	0.183557611644351	-0.595131135577117	-0.431402942040477	-1.02279509559426	0.297542739765626	1.9830638734116	0.381115798401705	-0.8226296915538891	-0.932777244239303	-2.09282028188961	0.169834709115708	0.0565807387468139	0.7058030926564319	0.417209634713818	0.358381954340056	0.0449250400417428	0.866280241301979	0.9651761299015984	0.8373906250142545	0.756868565934829	0.8081240025078082	0.9705472141857844
TNFRSF1A	7.385125595839031	6.389578825828741	-0.3994476565969779	0.0389455357625122	-0.4436648710564289	0.345751336040757	0.990953633104403	4.27273685608688	-1.21978341879489	0.0838112652167818	-1.54486744608816	1.25574937930561	0.598693835194648	0.000232408563558	0.233129597027857	0.9338356819713	0.134512007193807	0.220581029442637	0.5538744404646739	0.828923453872121	0.9876735438132274	0.5778579092874196	0.9210581780373828	0.8667898381783319
EVI5	5.65651902852608	6.86773129157758	-0.392465398207192	0.1394456452500619	0.149504898224076	-0.0414759920329117	-1.33397739000024	8.84771844265991	-1.54058653628396	0.359542520622321	0.609762383302875	-0.166341010424795	-1.43231771085431	7.304864805680301e-10	0.133900399544533	0.721707864983502	0.546610365475975	0.869004636700714	0.16239103693751	0.7712208686301991	0.9351032549580386	0.8538523421033234	0.9964236288102556	0.6174322836667203
STOML1	3.85859799002444	2.90562158918491	0.152338944458095	0.582291108871424	-0.7676201497275971	0.332364308750721	0.7788183753757751	3.2080666650221903	0.563230980718803	1.33974251239652	-2.80995076940737	1.21738467879844	0.726733409458058	0.0031719388881529	0.5774634145082099	0.190389989009576	0.0086401167450149	0.232947561822593	0.4730222399296099	0.9425402375314306	0.7103044473917048	0.3134294825996365	0.9211982388332102	0.8320337572935034
PKM	7.55140024394985	5.13968497733273	0.6158568236874761	0.643114256721275	0.211906503439405	-0.2931638372517319	2.30219097906134	5.42423924411294	2.46008741746203	1.69016916833091	0.901643801305886	-1.25326347276002	2.0577264177313	3.38130311728698e-05	0.0198962011283665	0.101512049628464	0.374853927659732	0.220665484157511	0.0520760183429547	0.6215391919653096	0.6247178990912347	0.7680097726215547	0.9210581780373828	0.4877630807169978
DHX29	5.91517869218567	5.68783542835713	-0.1736928804051569	0.4130158625908139	-0.4659664134754029	0.4053387540985629	0.0422112856850187	5.14603235103081	-0.5315941677703789	0.819261496727155	-1.48759811133293	1.30752652529304	0.0318372781314526	0.0001955714665332	0.599152692080822	0.419136161685674	0.147349715220506	0.201296513880344	0.97507271988192	0.9463121269056682	0.8378823951096661	0.5901064529908636	0.9210581780373828	0.9935255341723076
DNTTIP2	6.16992096335875	6.09406787196654	-0.142640149807843	1.0196300852395	-0.5160342013536521	-0.232223211412955	-0.220354377818454	5.67249647699005	-0.430915454079604	1.9547639487776205	-1.57897435620224	-0.6985545565475529	-0.172265268907649	5.43453857997534e-05	0.6701244693059039	0.0605343875123655	0.124968306644419	0.490210792323107	0.865936232547915	0.9599220334313436	0.5727698041431669	0.5685655446178848	0.96862661846367	0.9705472141857844
METTL22	3.7532569924812	4.62160344256559	0.128225550305336	0.105307156670724	0.4556506198267649	0.306964743914362	-1.50001684800625	4.71588380219184	0.425640530180125	0.226015322744343	1.56860638788787	1.03133761604213	-1.29174610787727	5.19093534322701e-05	0.6734078955416151	0.8227223071128671	0.1272284042819569	0.310625852621635	0.2063086028026639	0.9599220334313436	0.96080390831624	0.5735837540147836	0.9330141670295554	0.662732869274889
TP53BP1	4.33921436613827	4.08276625180222	-0.380897911625984	0.965138664160804	-0.1117072375117009	-0.0776849034761603	-0.442620705810424	3.26158412422782	-1.12761900262179	1.9181654771745904	-0.359409841391407	-0.251479552470716	-0.29934634546843	0.0042279844343667	0.2684396723269819	0.0646957693721334	0.7218474491389001	0.8032372353112601	0.767857434065918	0.8452773703226842	0.576740841186152	0.9224612634227976	0.9950227347358652	0.947019186125965
TRO	2.64817875198715	3.93147665298447	0.176884424894664	-1.16962994592396	0.459784242747267	0.567803961571562	-1.2819449384193	3.2282868851631403	0.459621915876316	-2.04411302717973	1.28445497223449	1.53056748662936	-0.895140040609577	0.0030105612917605	0.649101160615901	0.0498066949291133	0.208813254096786	0.136354061961897	0.377838442752786	0.9573779686142668	0.5550115155530125	0.6484429160107104	0.8958384234882234	0.7796625776337246
RRP15	5.08172309241091	4.18820283926995	0.162972832584013	0.542242170082602	0.0696553554320112	0.465933567952813	0.67130628136435	2.89234184462381	0.438423119825003	0.9317540670636928	0.191324972790743	1.31490579784011	0.392456809980166	0.0089464529240079	0.664229251680583	0.3590092298157871	0.849612465910339	0.199185333575991	0.698345463242487	0.9599220334313436	0.8106060976923241	0.9573120271371036	0.9210581780373828	0.9249800809569572
RHOA	9.26132970416844	7.19896120937315	0.263921822678659	0.5820116706685329	0.230243120721698	0.150867207459784	1.5070225986661898	10.9443142690003	1.4301689262046695	2.14016983562826	1.3521996683402802	0.8940087745437579	1.9255753625213603	4.2669727752915e-09	0.163055831816641	0.0405944135312763	0.186674076796005	0.378789084890839	0.069635328167716	0.7811897261293687	0.5329161355308902	0.6283284594662594	0.9411072304215022	0.5162164789750274
DHX8	4.2901556090338	3.4285187348043595	-0.0399029234317291	0.095710781432178	0.0488811153177684	0.323287462427226	0.769371072918279	3.22049343936008	-0.12524567760346	0.1943560317799	0.158820467760352	1.04660394549809	0.6141805758774389	0.0030718071835448	0.901164597622362	0.84720726571124	0.8748746800218341	0.3036419601527489	0.543725989716032	0.9886319429367568	0.966822204259644	0.9644391196934275	0.9329384884727234	0.8608992892881964
PRKCZ	2.51106971529166	6.000214972977929	-0.0114611910772425	-0.9673097399993608	0.083656043148379	-1.0112821528884	-2.95848325028432	3.33495918451581	-0.0234627449362771	-1.3664384259041398	0.193819823090207	-2.28588104911373	-1.41174593669992	0.0032810503408241	0.9814375066154508	0.182140947855358	0.8476982037476121	0.0302510015369404	0.171653312755889	0.997553888583954	0.7041843385881847	0.9567571163025514	0.7600306901432493	0.6268357494614039
ZFY	3.5258033539422704	7.575373157637481	-2.86735237571207	0.3569372291188959	1.09030069199367	-0.0442911792240535	-4.62540914792491	4.36981705180735	-5.612892919109429	0.5933575415362199	2.91346684270641	-0.115480199958145	-2.28740378694325	0.000775568823002	4.13164242346579e-06	0.5575982793762391	0.0069002525437329	0.908959592328598	0.0387844261676141	0.0063121167124498	0.8865541450566237	0.3131930789320235	0.9978375366810488	0.4597703749957124
IARS2	5.4856140841584695	4.70147082764335	0.5025551018366311	0.458472725713994	0.376862183373972	0.0945383648836828	-0.0255130476491112	4.73273610277086	2.035170000571	1.24894289111747	1.66537604501239	0.424549270347107	-0.0220037392081875	0.0001180345269365	0.0509554888196543	0.221776731740122	0.10713827726976	0.674539761227576	0.982629521840944	0.688218217313978	0.734283635758488	0.5415609256538316	0.9797205728410048	0.9950627792311788
SYT1	2.6496016099064303	8.861770457055322	-0.189254396892958	-0.265872298439558	-0.1012439588238	-1.38972368159199	-5.713326712668019	3.63928714355482	-0.294308598262396	-0.253239607958517	-0.1643014586365939	-2.1819610818698	-2.07414690550132	0.0013648868149802	0.770718784901388	0.801930878184751	0.8707487720405	0.0383204988695212	0.0468007946195331	0.9721115667753296	0.9566191816743398	0.9638883698830716	0.7929558550800507	0.4726861049139212
NAV3	2.78448482426248	4.29740034913311	-0.0103862147969419	-2.02005366001876	-0.367871261152872	-0.7183562365325451	0.23498749108788	2.3372030824008	-0.0178140722076851	-2.34905403647006	-0.678817708750967	-1.24139106694206	0.1102739032581799	0.0262936856483937	0.985905129712775	0.0256006225064658	0.502456940044332	0.224080378273446	0.912926561469716	0.9979268023098838	0.4972560527831146	0.8357415243905587	0.9210581780373828	0.9817090140680194
IDH3G	5.531410238844731	3.98882436772437	0.698269397471239	0.316802930211396	0.0154904657687739	-0.245410803223058	1.5047057494985	3.76322456143131	2.2542663155935	0.65770964874351	0.0509548298361306	-0.8001826506516708	1.19673122532207	0.0017471835846036	0.0323241482741668	0.515865947930132	0.959701319109448	0.429905480431815	0.249657821485065	0.6520745602117972	0.8718355183917931	0.99113988710512	0.9550267963987008	0.6977684892161086
ROGDI	3.23288901723265	4.5092688441567805	-0.2482294753720839	0.801448851404624	-0.282419935437192	-0.691592525438948	-1.5538021111038205	3.76453500591484	-0.658254242932204	1.3827075004844498	-0.7756794073961679	-1.80573419993028	-1.10347188465852	0.0007261704328261	0.515394926164475	0.1769614303035739	0.444010445360083	0.0810039028417797	0.278595363299583	0.9311191226407564	0.6957117403713625	0.8096690199737085	0.8498231718700655	0.718645056695922
ROCK1	6.534087555043321	5.99168145238173	-0.0245289396051829	0.144852101719501	0.276837972744943	0.203269119436689	0.35837918054439	5.840104149333731	-0.0988445014185232	0.39123464484826	1.21781190196368	0.906665529759556	0.300718926789897	6.78483245768602e-06	0.921945365098968	0.698552247951113	0.2337745051092579	0.372733194015705	0.7659933579151191	0.989110302194484	0.9287129509969744	0.6689102566960684	0.9411072304215022	0.9462002736040532
CBFB	4.72619844785492	3.78323189680834	-0.102974463579679	-0.4492698855327561	-0.236951918564325	0.411073896919123	1.38445236532119	2.95984859978485	-0.287079070241501	-0.835261020388512	-0.700588398998103	1.2337863879768	0.9222781970861428	0.0094040730403421	0.7760826196324709	0.410183625969524	0.488961638476021	0.2271134375622039	0.3705607206681799	0.97264910698475	0.8334494147346766	0.8286806694897758	0.9210581780373828	0.7777009416155064
PDK3	4.8120063796437	4.69197027991404	0.153215179360642	1.05581195074819	0.663399944599235	-0.240522891670138	-1.4768455963527	2.51432038257472	0.343648290577821	1.69592154920716	1.72922069555606	-0.635268286876416	-0.687182461447745	0.0193398817440743	0.7335896509666658	0.100864843086815	0.0949622162041513	0.5306171812820311	0.498153926031551	0.9670183639977064	0.6244875458432246	0.5303978844436692	0.9698557532884768	0.8423199034275785
HYAL2	9.16884046420328	7.778050101010701	0.008759684643831	-0.131367052450984	-0.118259633745499	0.355626987427442	1.7262348639533502	5.29578725208179	0.0207597448716248	-0.209497710925208	-0.29931736281296	0.912698253289019	0.984276459863936	5.4650433519043e-05	0.9835755647611608	0.835476071881914	0.766808814949304	0.3690326774362609	0.337135298610919	0.9977288841066776	0.963592280141322	0.9342765809713064	0.9411072304215022	0.7544451061599536
HDAC4	3.3598114217583297	3.6284584868999	0.0041785451311135	-0.6180118752529711	0.374678915887276	0.0793733992366763	-0.112816400733152	2.6065920229546804	0.0099807877568366	-0.9879644032512728	0.952478563964859	0.198023237613403	-0.0689099336414459	0.0184884369804147	0.9921056004214872	0.331147614635603	0.348717865169515	0.844376953255734	0.945905159804011	0.99847782018704	0.7970667976602046	0.7515481834071261	0.9964236288102556	0.9886140638895692
RASSF1	5.92554792869442	4.40532957456898	0.292332558702476	0.3964169913444939	0.325044748214703	0.677492690154269	0.868303636804005	4.416578730517481	0.96884880818245	0.850656543618398	1.1102713264409498	2.31709615177518	0.7323827003466881	0.0001202294204817	0.340367233130978	0.4016988700106439	0.275702345430101	0.0275086165300013	0.4696186901793179	0.880498645116238	0.8303030279951542	0.7000715842887857	0.7522812491371011	0.8302733446219621
FGFR3	4.39032784401691	3.13564633413146	0.239932485331349	-0.364451074023162	0.469328162605443	-0.392181984604995	1.215747405114	1.8965035259693104	0.5941766636044549	-0.650576485432118	1.33386247869697	-1.12584675949626	0.64124166657412	0.0699953621191441	0.557001360647317	0.520532740081017	0.193093020881406	0.2700942062145289	0.5268975274201461	0.9386140218948674	0.8745647869248394	0.6349160347625893	0.9261381911960976	0.8535836488346005
IFI35	6.447134381979559	5.9680990185971705	0.138185087324577	0.372170924927137	-0.137410160000268	-0.0456238787170966	0.338670533488442	5.5160153831198	0.552888985649666	1.00034676712547	-0.6055448105627271	-0.2040175628753519	0.282252454241065	9.71343740931378e-06	0.584869222506718	0.3260535110572899	0.550062315834446	0.839941966362524	0.7796904735053181	0.9435425846010278	0.7952556400203947	0.8555436019506997	0.9964236288102556	0.9499921019730978
HEATR6	3.1776149696621903	3.38605567786175	-0.267732931737618	-0.0456323255721235	0.273941479527848	0.107423314713711	-0.508680956069323	2.29163716763381	-0.706938877554178	-0.0846694965301559	0.8310525394748691	0.3289370844408	-0.29431270260704	0.0356717891748599	0.485110191061801	0.933111711052754	0.4131398110902279	0.744820938828093	0.771719450241133	0.9246262038900396	0.9875728552551748	0.792346641506787	0.9885366774154358	0.9484950588543892
COASY	4.90245354140318	2.7681704756899	0.252899699952228	-0.11313116124146	-0.0880696558959509	0.0738567337795734	2.36736048455732	3.07161999648632	0.965358099245592	-0.281395417766786	-0.3459417987141069	0.289944641075517	2.25263163605181	0.0044976343832884	0.342083460895084	0.7803390128077281	0.731800828793876	0.773853260138945	0.0317541187495093	0.8816836902276922	0.9510063805089668	0.9241650888116092	0.9921554964317276	0.4441588864211069
PLEKHH3	3.61750034627754	5.220499105630911	-0.8333116603885359	-0.724147756058639	0.34107804392573	0.6515832021010469	-1.6362117741734998	4.423105402726749	-2.66998106938032	-1.67749166190586	1.24819527256301	2.49770949181953	-1.18958183278155	0.0002540343515689	0.0121518389452473	0.104136989992062	0.222116569162091	0.0187971132837239	0.2465523097452889	0.5937619175265636	0.6247178990912347	0.6613675725308249	0.7426631368532853	0.6964091355920781
MEF2A	6.843554941844291	7.94129932211212	-0.403745845434131	1.10794917192666	1.1886252356016498	0.0549716023201112	-2.47251896101676	6.534943680144839	-1.01768764528799	1.84215908143552	3.12604038429082	0.142065353859931	-1.69222754217952	3.15882054383443e-07	0.316963956498658	0.0753564427975915	0.0039155127189403	0.887978178489919	0.100965430884148	0.8691795998040384	0.5995758821026654	0.3064445811548396	0.9978375366810488	0.5495249972421448
OTUD5	4.714726564741429	4.19080962393313	-0.155352395253549	-0.381479284452436	0.267419808388391	0.0198080391351811	0.7872178194564899	4.47836326424312	-0.5902510648166249	-0.9862196829268992	1.09943001208714	0.0815847939814116	0.7161947566336991	0.0012004469377954	0.559594196450762	0.33191527636503	0.280374965713659	0.9355613855238522	0.4903351178932429	0.9395525069590722	0.7972159852756987	0.702811775075391	0.9978375366810488	0.8395327555903017
TFE3	4.546778107815321	2.70849016950797	-0.3787034612221029	-0.370747824453936	0.0586290979044685	0.467682022143544	2.12927345023982	2.3799457772270296	-1.1971366550401	-0.809091636982539	0.20334927601153	1.65245671234225	1.6022375854138002	0.0338747678074747	0.240975034617397	0.424834641814863	0.8402356811709591	0.109315020148173	0.134739764534294	0.8350944135852874	0.8406891546616582	0.9559118025943836	0.8847680173498289	0.5864098452163382
TBC1D25	3.37380916595207	2.81408470559218	0.5072671861320001	-0.317068552416256	0.7814717823091141	0.617147516221567	-0.006596011667877	2.5531486017955096	1.51508333210108	-0.621311404168919	2.4578004652651098	1.91392190996908	-0.0050671989838589	0.0160003696717051	0.140217706369681	0.539087535189115	0.019975159251533	0.0652129276056142	0.9959905237196128	0.7714560396944193	0.8808026163561561	0.3729969593022969	0.8297018766739335	0.999230905010016
ACSL4	4.78345793520185	4.6018515481286695	-0.22437226627306	0.312622870808774	0.891906626003443	0.6180114492340301	-0.6741058154533011	4.72452555575605	-0.759362148888838	0.7108329405274741	3.2519265025098503	2.2351450316438704	-0.586281840906606	0.0002355242926799	0.4541140446170549	0.482833520807502	0.0030437826395439	0.0330677797210115	0.566564672661505	0.913683052639986	0.8602285830462417	0.3005483418682107	0.7626136113656095	0.8736311982246138
INPP5A	3.14514386294651	5.9730966327529	-0.6293463911612261	-0.115690054044938	0.557897523140875	-0.0497845807943358	-3.25435189452843	4.12427771234077	-1.3260439045271202	-0.165523686407483	1.28243808605643	-0.107859116508009	-1.90674272820244	0.0002710746347071	0.194833377219612	0.8696422253321721	0.2095101662462919	0.9148255906474392	0.0661715239695892	0.8076471389032581	0.9719372757422098	0.6491824135281038	0.9978375366810488	0.5099413015906099
GPKOW	4.3199764406642505	3.61373302557787	0.185198306829921	0.0088835899513524	-0.501147250588395	-0.0891189371608909	1.1218680640117	3.0088848818246903	0.550366457723374	0.0168397834880683	-1.50768537835227	-0.269409042902869	0.7924635823184369	0.0080163250208702	0.586248376782157	0.986676136512546	0.1421226568708559	0.789516541364593	0.439045968799183	0.9435425846010278	0.9967891999054668	0.5827665494220668	0.9950227347358652	0.8155251314098105
GRIPAP1	4.98505154986606	4.731341687723161	-0.032339696244544	0.140816992469841	0.445812447113739	-0.356534999896029	0.186992284040337	4.22594449502037	-0.101041851183291	0.295814435193787	1.4855539521406902	-1.16805174314985	0.141658487572072	0.0032722100690867	0.920240164574982	0.7694241213907209	0.147838914895536	0.252679171159525	0.8910187125404442	0.989110302194484	0.9491914113827888	0.5901064529908636	0.9225564343825512	0.9770242801062018
FTSJ1	4.72345852082691	3.8224443330169295	0.452165559682071	0.0538934470187561	-0.1896782573447319	0.6501797454407	0.5830877618248521	3.53350130167754	1.65783373687202	0.1291960973766	-0.7298716185596821	2.59914982491317	0.460053729223995	0.0024273476215497	0.1078798569542059	0.8980904498961491	0.471554138712529	0.0149830969906251	0.650307614621138	0.7508452811164799	0.980666949800646	0.8210762203685139	0.7260405996443311	0.9055775845265236
PRR11	2.35957290289914	6.48128813410981	-0.774766785722055	-1.93099370647877	0.5173088022033939	-0.428674922384072	-3.0648934835736297	4.16048873074148	-1.55040520153933	-2.79664786445925	1.17537773374987	-0.9307660642814009	-1.67811454614606	0.0006670101110993	0.131733884980865	0.0089378094990152	0.2491154741720669	0.3598004544005549	0.112071194689084	0.7700019618943627	0.3859996738408617	0.6804737229626444	0.9411072304215022	0.56506411325355
ATP11A	4.65180712345167	5.033419405549879	-0.592932117923039	-1.15591862738328	-0.4939769217867419	0.0041827211958398	0.857192519946779	4.954556953186071	-1.90189102364678	-2.51780797201632	-1.68746671861885	0.0141339067009755	0.7274240091383259	0.0001026983073248	0.0676097161327074	0.0175501735600422	0.102416188152368	0.9888168614216408	0.477792775261362	0.7152261645259863	0.4572458977524468	0.5377475371015847	0.9992877611837898	0.8333325510336682
POLR1A	3.27078040075145	3.6504243433969	-0.0126054536022744	0.582698064597019	-0.0821913020610574	0.36620264679088	-1.13936669860693	2.8648434070585096	-0.0321677348854746	0.9520048054155508	-0.214363239894408	0.936543167604707	-0.755403297459404	0.0075490831325929	0.974551352745582	0.3487022695404689	0.83171423059675	0.356472224071275	0.4558973705574949	0.9959063436688624	0.807600608299614	0.9532128494901038	0.9411072304215022	0.8268270101188573
LAPTM4A	9.003202209817779	9.02735750736897	0.0393676005533659	0.492993718282969	0.232899410891949	-0.308114133508241	-0.267431411829342	11.374841976785	0.166208942525536	1.3885602638618502	1.0428345456003398	-1.38181884764257	-0.280043277082191	1.11873526307002e-08	0.869128430748792	0.1752060027824969	0.305519176850067	0.177721555796002	0.7829376343065558	0.9853884675892148	0.6942740960679815	0.7210722881374404	0.9108921331593912	0.9514829239827708
TTC7A	2.8542668757523195	6.2066262942504	0.3008922314218269	0.3654472067739289	0.5738874180332622	-0.342533085415946	-4.536132946325769	3.63617712184145	0.602438796339454	0.48411274740043	1.22333130899278	-0.707938443359414	-2.2366934478957203	0.0017746874869781	0.551418065297432	0.631822050257451	0.230840079134631	0.48467979931644	0.0366771170927949	0.9361707409123886	0.9092282518498386	0.6679278994279025	0.9668336307659762	0.4517219696294411
IP6K2	5.17757560256007	3.22882976125363	-0.082071808543999	1.00559094673429	0.0913717204649115	0.19591279634144	1.32779289991943	4.03973697467358	-0.3717349610364389	2.97703634868074	0.438711266551166	0.944584349388948	1.40793915377308	0.0020754320334456	0.71284911676814	0.0057146263555832	0.664021614963078	0.352658423588003	0.1875676263178289	0.966960767149322	0.3474833995917343	0.9015421493019062	0.9406790163886016	0.6446268206583893
SRBD1	4.04360490107876	4.62435306225678	-0.317737317769477	0.8661355286014789	0.3502673757810219	-0.138208545521968	-1.40859039975847	5.06659186572277	-1.2225953702841	2.22280575658037	1.4431479557216298	-0.559057067667969	-1.30541773478247	8.8027257804276e-05	0.231097434935237	0.033911238854037	0.159354977554896	0.580388467724693	0.2083561310977169	0.8273098435503091	0.5112413949458156	0.6032514250072437	0.9712568367735462	0.6646916958563265
KIF2A	4.94445109771728	5.48407354783884	-0.29568653547739	-0.129832273893745	-0.432002864015887	-0.4161012168457249	-0.212363485920685	4.09492020835162	-0.842391309236425	-0.2520275716774119	-1.36266030900801	-1.30871092893582	-0.135268118993819	0.0006359555066773	0.406235877910481	0.802756102469506	0.1835160843381089	0.201256576016298	0.8937588442993492	0.9051839670610896	0.9566191816743398	0.6251612611734495	0.9210581780373828	0.9777732745335268
RASGRP2	4.23435661956201	4.17744819172397	-0.4154441014666989	-1.26374600855831	-0.313623462235106	0.1601279609469069	1.14019087155885	2.59644913067523	-0.909264502161756	-1.9062367123001496	-0.746448640517608	0.38793028129751	0.6055956847139661	0.0220216800635029	0.370678715025861	0.0662464416536563	0.461212348495954	0.700963251086614	0.555313469755851	0.8942825217224779	0.5821249938860161	0.8177810124566244	0.983094148582347	0.8676861707179765
PSME4	4.308983369016779	5.6050480224392905	-0.191604287750271	0.522405936784608	0.221289212545812	-0.278892939300447	-1.63042141451599	4.25253818366975	-0.4775945502516789	0.835636822571412	0.5653306633335	-0.6912442413752359	-1.04261372595534	0.0013109212263801	0.63685692903159	0.410227109853131	0.5761946401698149	0.4947615859016529	0.320818595134322	0.9563455162624764	0.8334494147346766	0.8672466833761705	0.9689578849746908	0.7460905307032245
IFT80	3.4240240594538505	5.15947200008278	-0.266276548519393	-0.5247457391309011	0.449257463979365	0.129815332680985	-1.83137042638651	5.11726137650654	-1.0320635145122	-1.4019089801452402	1.92799840661966	0.5641584622733979	-1.56282758045494	5.38658468593419e-05	0.310514571150822	0.171698920718185	0.0642647006861356	0.5774048191131421	0.131464728834273	0.8651001003991716	0.6914346652446977	0.4755173612962906	0.9707345994529782	0.58529005224725
SIRT2	5.41732345438984	5.30020260655129	0.2278861610521689	0.214077091828961	0.259440839262579	0.115432481842666	-0.184955781509603	4.39441526779903	0.601833451598266	0.366528594839823	0.7029659244867501	0.309666177801213	-0.128220646406401	0.000127911744482	0.5518065877450029	0.7165431548277159	0.4874967067310429	0.7589556201169508	0.8988300598421191	0.9361715873708252	0.9342757952360364	0.8284985468245729	0.9893628677982432	0.9784022970600624
ERLEC1	6.26599126082378	5.29941386779813	-0.167937597028079	0.0184362000488935	-0.210593664523025	0.1516113616024439	1.1544087981432	6.057232542866861	-0.6119088817316372	0.0441947833310674	-0.79431587787571	0.5670776561779479	1.11386491243402	1.18827572583474e-06	0.545208049918568	0.965042001984863	0.433250428119912	0.5748804572619921	0.274182076681601	0.9359633806632488	0.9928649862793556	0.803326078576287	0.9707345994529782	0.7179615464109065
PPP2R5B	4.95364068036226	5.36006463959136	-0.2346923932192439	0.850946283580491	-0.0093798654640145	0.64724840741783	-1.41653958639969	4.05134476275996	-0.678740142030095	1.66933097663235	-0.0300462599488488	2.14544798874722	-0.910024063798063	0.0006936118909661	0.502570640070136	0.105993781054568	0.9762475541710072	0.0412980950499714	0.3725868934454671	0.9276385819719738	0.624750422869155	0.9953864692648744	0.8068817910201972	0.7778820855997975
MAST4	7.20989345295915	9.01445178306167	0.122101449421313	0.163522792324918	0.474027544083762	0.268283220619359	-2.6275689461328904	8.58367640886108	0.46164709528922	0.4119706158677079	1.9428561651436105	1.1235518462541298	-2.1538002724129	1.9107963932849e-08	0.647861992184174	0.6835110478747679	0.0627610024787783	0.271544505141135	0.0402986708681862	0.9573779686142668	0.9241123099717374	0.4750600025599654	0.927216648963891	0.4618502370643079
ADGRF5	8.16491464393531	7.565465807893079	-0.3827046534707609	-0.3409724385184669	0.5616874339254301	0.2925102877905839	0.2237126140251099	4.9598686866140005	-1.08628285500413	-0.694217860577429	1.8472145779785	0.985184769216115	0.1297444651705	3.81666775653761e-05	0.286631179423748	0.493348245089351	0.0757664449624643	0.333431383067223	0.897642997493144	0.8521120870127101	0.8644106958421518	0.5012779756270734	0.9394130802835924	0.9779524240277048
NUP133	4.46992459282646	6.41189186747404	0.119852039185124	0.293081003388121	-0.0084861683874059	0.358152245367275	-2.94154105625023	6.94639654943119	0.52314594727595	0.8730959830339621	-0.0414347755608983	1.81416490511493	-2.7921501448519503	2.8191096558551896e-07	0.6049141578158771	0.3899969702336379	0.9672516656160948	0.0808016003459011	0.0091330927374293	0.9469708941947742	0.828372412564603	0.9935913478870324	0.8498231718700655	0.361223733310883
NUCKS1	7.82116634456816	6.57617532747718	0.376870970540858	1.03428154331747	0.158072629853208	-0.207476916201088	0.61484675141705	6.719137709587881	1.49773580513496	2.68491190234548	0.6713477384318921	-0.884572776269117	0.532409707801056	2.52081003211668e-06	0.144800681351666	0.0118642582885866	0.5076113023862701	0.384314065729832	0.59981150685674	0.7731559316208221	0.4153894928018586	0.8378173331440886	0.9434210496375256	0.8889083190344874
VPS35	5.88092449091437	3.85064895749327	-0.18086843884227	0.486168040655109	0.152139885502418	-0.164351726591868	1.93956182184798	3.4054838494000204	-0.712700822959072	1.31148773734526	0.672439668161276	-0.7307099051828821	1.48652368165748	0.0025935323810182	0.481803971538025	0.200426649967597	0.507069624361323	0.471480700926401	0.149671959860457	0.9238481550263165	0.7171441554461642	0.8377705627900489	0.9637441415942508	0.6035546563341746
DNAJA2	5.836194926861861	2.9270016193441	0.217770912192235	0.6220954570274829	0.078822761754127	-0.164403262079353	2.70080501085492	2.40036478251482	0.726887665261315	1.41516427619031	0.290262493543542	-0.607313409699246	1.90191212498295	0.0275706835796987	0.472946046896585	0.167558185290328	0.7737286121140409	0.548639304585868	0.0724269720111662	0.9179524511942292	0.6874655558719488	0.936589174599105	0.9698557532884768	0.5192967340147678
BCL3	6.400165462006941	6.26927909227286	-0.205855187688811	-0.4062311694169979	0.31083987217496	0.588799976279156	0.0148372394526968	2.76587328140744	-0.392411367987253	-0.541018864093427	0.6655016065250401	1.29335246629186	0.0056796636192925	0.0136185204478009	0.697782113769037	0.5931218950853829	0.512036729787904	0.2089385872983589	0.995524140457228	0.9640535675295584	0.8990735103930313	0.8394517654550989	0.9210581780373828	0.9991817356513282
KCNAB2	2.96763881632333	3.90916221900007	0.0469609465462855	-0.515096405168338	0.0054454170188502	0.0605399668956438	-0.792500954213717	3.3781799729213	0.140295995920393	-1.02964625595724	0.0172696072124425	0.191265351826657	-0.580591206688036	0.0038954108810035	0.889380770201187	0.311406727746063	0.986336214984578	0.849676790735211	0.5693333243358671	0.9867246497079796	0.7872652322696498	0.997026784311865	0.9964236288102556	0.8752017804983242
ABCC9	2.86036470989434	5.73945339952176	-0.334777773592025	-0.9858360441276852	0.923980099367744	-0.1945750449253349	-2.91449327999537	2.66189544852742	-0.505056357022335	-1.0570708702728	1.56450263366344	-0.314543652761526	-1.15660572677871	0.0155296336966894	0.617258346028178	0.298938765856598	0.128260258474215	0.7553426391178342	0.262511954990021	0.9509065979749808	0.7772973681444681	0.5753534509676129	0.9889790068786722	0.7101326007781258
CLEC2D	3.03258733422685	4.425462742385871	0.8013852807774559	0.860134734253287	-0.2234594336732989	-0.321145761801878	-2.37984156807277	2.9883160964473303	1.81010735063812	1.20377583923447	-0.491251497318945	-0.6957795996096919	-1.34946053961043	0.007946298099204	0.0807709484888506	0.2381920181733599	0.626837638255922	0.491987364335299	0.1936984330379669	0.7233681109129259	0.7433325876651584	0.8857517800637766	0.9689578849746908	0.6505227500429744
FUNDC1	4.5683987858968695	4.5337073570453095	0.273967919041155	-0.4664286739522419	-0.3709865570426979	-0.078160173415918	0.5571093794242951	3.24185405723636	0.712057283314261	-0.7856782755565139	-0.989171949565795	-0.211875504190763	0.337416615143847	0.0094893125572216	0.482029930738864	0.4382183136176629	0.330696473395332	0.833809963176411	0.74260812068264	0.9240385033700688	0.8465156043994114	0.7414421418410087	0.995847463748473	0.9400146589348316
RORA	4.372447957529601	6.78798476283218	-0.440814711876808	-0.125221556187432	0.853426716297701	-0.211180422953121	-2.68985768018478	4.95570994362185	-1.0775510086325402	-0.2073829837663089	2.2579644471359	-0.549473321993955	-1.6425105253795502	0.0004003408125106	0.289871194806508	0.8371140787004291	0.031512934155927	0.587162623129446	0.12522153706024	0.8527572243271203	0.9639670975078338	0.4044895862212206	0.97253036724327	0.5793062044648526
TGFBR3	4.78655731678075	2.82365512959817	-0.630939925775079	-1.22426301589968	0.0132055165138439	0.515926182660161	3.0051157971488194	1.30124318485745	-1.03021643162534	-1.44066998974925	0.0245545419412269	0.972055989817838	1.19127117949971	0.2171105763814169	0.3114268273970449	0.160040622281939	0.980572910037799	0.339167345820807	0.257528574975533	0.8654521792739163	0.6827926289667046	0.9961456670180484	0.9394130802835924	0.7059402562743118
KIAA1107	2.2028825623736603	7.13129679072768	-1.06971213921802	-0.0462296203244758	0.304541820677021	-0.381810617637628	-5.45048126060164	3.54542611941347	-1.8588436349985304	-0.0600159431942268	0.6665497101212541	-0.800168941405526	-2.31545229026288	0.0020337104783018	0.0729308944350209	0.952550998773176	0.510500158926241	0.430544746770109	0.0297453351102688	0.7155840055162328	0.9901463404047668	0.8390728485030393	0.9550267963987008	0.4355593431053908
ATP1B3	7.40082516864825	6.655492721979481	0.636295963103704	1.08367655124173	0.0059022287406953	0.0949205816151475	0.180952104311367	5.62919682238786	2.16661972377454	2.3294512194135897	0.0208622471595704	0.339007785244282	0.130880932106281	9.56764415265544e-06	0.0386199802111578	0.0270663005913973	0.983505907663522	0.7372196666655959	0.8968225773929019	0.6572001253365319	0.4972560527831146	0.9961728525265394	0.9877582634947732	0.97783152596103
NEDD4	4.7266119188202405	4.682601169321741	-0.8438903338171999	0.301401120368196	-0.0720959406111691	0.5641048640800911	-0.492871577200119	3.4060241002832004	-2.44848739374384	0.6409283076441129	-0.250373727905543	2.00602619643161	-0.3078613218159949	0.0026115396366296	0.0204433607568364	0.526606863712609	0.8041048821026909	0.0547538290699927	0.760934110314549	0.6215391919653096	0.87674555078266	0.9441759467204724	0.8089860703475502	0.9439931064802752
PIGB	3.64011317591494	4.45403505656047	0.0243597326505288	-0.504115886861278	0.434305458785195	0.0104279904146799	-0.7568362766202041	3.5190676421185	0.0675303168199329	-0.926388014443448	1.28428858058445	0.0308611220716949	-0.504196854830139	0.002715254935719	0.9466095381297048	0.361640936744859	0.208982873099094	0.9755957381435432	0.620253495944594	0.9907627960289704	0.8129438162397769	0.6484429160107104	0.9987947691523124	0.8953808606842024
MAPK6	4.51967657610244	3.545288520517	0.178098248070132	0.3877205513392079	0.3538504296118699	0.189695327880554	0.4440825014526121	3.495249189966	0.58403022251317	0.829808724255207	1.20540335739029	0.6419426682863001	0.372225551251693	0.001495549014085	0.563566081735978	0.413201614447353	0.2374697400082349	0.525785631279515	0.712341519313828	0.9403038621963096	0.8350001582330205	0.6726991542516356	0.9698557532884768	0.9285972410060392
GNB5	3.94447148370676	4.5555349623596	-0.621146554725941	0.516513286892564	0.379839405364852	-0.2912223808816699	-0.9324011940477	2.95847905615638	-1.5837199437670002	0.9000787802641179	1.07428494296483	-0.8259597533952959	-0.516617874199427	0.0082324592044034	0.123810065838386	0.375443190230293	0.291707749177301	0.415980523051777	0.610952856713967	0.76434727857541	0.8221581871249446	0.7102606149018352	0.9522595903238096	0.8924774022738864
RAB27A	5.67870888948425	5.06829178469343	-0.154235616364737	-0.4911856806068329	0.2934449209684339	0.7447647465677741	0.71323025905055	3.42896555151663	-0.456548693003091	-1.00193469627707	0.952392196129168	2.5022600834554902	0.422310464197954	0.0021430531890236	0.651476857353539	0.325034015700818	0.349370173127129	0.0188809292132788	0.6760079794209201	0.9573779686142668	0.7948043845548064	0.7517505321865887	0.7426631368532853	0.9167835199367848
CECR5	4.87838234681813	5.74949791164716	0.0822437670278569	0.7440726025824159	-0.698228110167189	0.0274739782808226	-1.23134628034181	5.2961405297839095	0.237821419493298	1.33425808477128	-1.9694144640933504	0.0776299948635385	-0.9382787440942792	0.0003765317314332	0.8140770847758871	0.1931706793564289	0.0586323379650541	0.938638385825778	0.372052479034067	0.979731237847002	0.7122874785198661	0.468707201159599	0.9978375366810488	0.7778820855997975
UFD1L	6.62363246151276	6.49545165996326	0.186907381792063	0.0375245315085432	-0.401197712113471	-0.050881816854257	0.410647284751184	8.211513995432401	0.911615289551911	0.1206558171299549	-2.1078681323352098	-0.2709004914878999	0.442387169067092	4.8669434186923e-08	0.36937054149313	0.904795406852824	0.0442236397407805	0.788523272819907	0.661981623702605	0.8934539401078198	0.9819063512456206	0.440247904028223	0.9950227347358652	0.9114272169531644
LRP6	5.06428287353424	7.50970923108649	-0.0145896228201638	0.558215003292866	0.352513717738407	-0.3437753899918189	-3.5127029733802795	4.996549092715831	-0.0382437041371325	0.995131262016848	1.03176065514711	-1.00195396908649	-1.99789012124352	7.14643846825871e-05	0.969755892996008	0.328098853850061	0.311282721553381	0.325480506029825	0.0574872584912334	0.9954990571163344	0.7962645970031108	0.72478998849939	0.9359588466147218	0.5010647823826749
SCT	3.1832524672033298	0.4415996068701829	0.269940829065811	-0.0100658320819485	-1.11202613311705	-0.540231089006055	3.33624171422258	0.166914707435743	0.4131117689415259	-0.0107754331903614	-1.98112661641261	-0.973934473595298	1.08490905263045	0.86911700829549	0.6824915222344891	0.9914767631032578	0.0575649508470096	0.338707671978127	0.289494320880986	0.960348338267021	0.9981273547568154	0.4662417688881055	0.9394130802835924	0.7267626863687624
PHRF1	4.2148039639800094	4.22687940332098	-0.230280782701796	-0.133942903230365	-0.1019292270711999	0.230012677921641	0.0034204409320836	4.0405867343249104	-0.762667283756855	-0.296120017968042	-0.357337931110465	0.8184148251824699	0.002777041494315	0.0010448810661274	0.4518648562969999	0.769185480425071	0.723340783603513	0.4197585726231679	0.9978210757617	0.912899731380732	0.9491551794526852	0.9227294705356576	0.9537626463283804	0.9992927882628234
IKBKAP	3.857159990916121	4.37732421076289	-0.0563834414600199	-0.846643546531266	-0.0203757126300573	0.108449580394866	-0.295660314077338	3.0499137703365	-0.143768142746361	-1.5122108492348605	-0.0577452010959341	0.3179610428719669	-0.17609709690588	0.0065519915962519	0.886645156723498	0.141017862977096	0.954344853429572	0.7528634736928621	0.861958596022218	0.9867246497079796	0.661782738640625	0.9899911544485988	0.9889790068786722	0.9699712697342372
NUCB2	7.21951177985664	5.841397745252871	-0.0168605615516236	0.259410337961125	-0.19619857414663	-0.285942698586871	1.7750577258596398	6.11684484412884	-0.0731269136664519	0.743547056236463	-0.9217425436473928	-1.3511746836953995	1.59428238904132	3.75480711488852e-06	0.942203814578045	0.463185975092727	0.3646492505465829	0.187881295421233	0.1232717105696369	0.9898610380975849	0.853195144518865	0.7624568122465235	0.9182543901103708	0.5791967390899713
PFN2	5.959265509070599	3.57479998495062	0.0931005598806796	0.2127247787711269	-0.287230765472991	-0.587326493798195	2.54786470220451	2.44689739771781	0.27766892695556	0.447281189666932	-0.985296436022601	-2.02782146984162	1.52071325987951	0.0233634854502929	0.783315485783254	0.6582687581035109	0.3337430245729509	0.0535324907017149	0.141142336787408	0.973111305119722	0.9170314159159924	0.7417725488871807	0.8081240025078082	0.5947550357507423
SLC44A1	5.80395932054723	6.057575598310731	-0.322327896343256	0.462309546727805	-0.059485201638838	0.341141324564276	-0.651682937607845	5.42058612437421	-0.931847903216605	0.8753651352766371	-0.180098049832117	1.0347625065126	-0.486796560998438	0.0002876301341349	0.360016072827404	0.388611540333197	0.8582939515194771	0.309124212287704	0.63731044703524	0.8895153276130996	0.8279677429756872	0.9594435937702508	0.9330141670295554	0.9005906213047408
TMEM260	3.868350727448029	4.891734078227071	-0.6775710144992049	0.261233291331948	-0.0829379191988635	-0.123562504952394	-1.41002565253459	3.2153546354175098	-1.7561048068491	0.486140920737954	-0.251086708935527	-0.38110783603238	-0.7986676887589929	0.0040097159381108	0.0894118021729772	0.630547587137338	0.803588348184593	0.70609318826092	0.432103981376474	0.7278768293320739	0.9092282518498386	0.9441759467204724	0.983094148582347	0.812932698013488
SMG6	4.67226911761253	5.831446248853671	-0.2512259520131989	-0.123356168807726	0.035469169055338	0.6997957793098628	-1.66072766723026	5.576311118275941	-1.01447420761981	-0.3355465100743821	0.156296773987354	3.19379293631535	-1.3717593702580602	1.5506714076171803e-05	0.318882987135256	0.739738571972045	0.8769807960054201	0.0036779537282551	0.182137282880346	0.8695197363697941	0.9405093411883724	0.9646709826998692	0.659868097495767	0.6382549528686992
EXOC5	5.39026077890115	6.17582226937905	-0.207905250709528	0.0195734126341957	0.364633712913574	0.455333891311425	-1.35443242435416	6.36456785035359	-0.7650223663468051	0.0490533889485736	1.46636506454306	1.86059927022076	-1.1745259756196598	1.0783282535123e-05	0.450237787025209	0.9612045905553628	0.153349038748434	0.0734200149329957	0.255981475667023	0.9122649178869426	0.9916301600209037	0.5957341081820199	0.8484015561091331	0.7049188267247105
FSTL3	3.81123648896343	3.3624873615733795	-1.80753393305256	-2.01777603056796	-0.397086022741077	1.4244218130017798	2.872816657506581	1.02263970444857	-2.20325266615368	-1.7478936185983798	-0.524076130879682	2.02688903711491	0.756660503911121	0.31674235948164	0.0355154915144772	0.0910950730397226	0.604266227410046	0.0524262204638455	0.456004022935441	0.6520745602117972	0.6118593288853187	0.879540305920017	0.8081240025078082	0.8268270101188573
DGCR2	4.48058528923098	4.24965559247285	-0.317199080963737	-0.433659713604215	-0.3035299327443029	0.003989628339317	0.811680610817285	4.5906251434632495	-1.1248369631289898	-1.01294748735537	-1.11800827701088	0.0145438164489956	0.750715992275955	7.38243363956932e-05	0.269577607768919	0.319185668222106	0.272436703287904	0.988492415452362	0.458671864017197	0.8452773703226842	0.7918866654790235	0.6975990927818968	0.9992877611837898	0.8280439459595206
RNF126	5.25967796502336	3.4403693277813	0.4428232100283039	0.279281140731667	0.197934224230117	0.9298918381847142	1.26021995569269	2.51394079638248	1.17084733864344	0.4789960260588979	0.5434454251252461	2.60935643243754	0.776068299748986	0.0218897964241091	0.251068212134637	0.6354166755258559	0.5908425836293879	0.0140817817513669	0.4476400706466599	0.8385521045888286	0.9115117095356003	0.8736653527967703	0.7260405996443311	0.8204628166443779
MNT	3.3821084937312995	5.587132207106531	-0.0412877260805845	-0.5802955168625561	-0.121841702804288	0.369922296245177	-2.27864116229372	3.59758373541968	-0.0821884419390988	-0.745224040494792	-0.249659049073545	0.7427370746154979	-1.22908417341269	0.0011385187698426	0.93504278598249	0.461935259952235	0.8045526390854021	0.4634175196133729	0.228593985399133	0.9894762705658352	0.8530934945808728	0.9441759467204724	0.9624801716689892	0.684102764335995
ZXDC	3.67758428140145	3.94017731327121	-0.506193595380257	-0.520683818824175	0.421716659221895	0.76146218216536	-0.362352339967423	3.40604188154076	-1.44145461846973	-1.01760278725384	1.31362844156524	2.38867655002469	-0.2664224891559429	0.0105345676819042	0.162225780316658	0.317375734371959	0.202838857393849	0.0234237650290117	0.7979812830836199	0.7811897261293687	0.7902580631856411	0.6425192142111164	0.7520088482170901	0.9557318374793986
JMJD6	5.09461658886762	4.991694110332031	0.238353246419626	0.152347499482662	-0.0810423180572427	0.818475328696481	-0.360979665340627	3.0361209713858	0.522900270483969	0.213577456829251	-0.1827453390123339	1.89706412865954	-0.18405415080573	0.0106178411609072	0.604991662132215	0.8323215018965859	0.8562507674771859	0.0680887106939025	0.856831267058827	0.9469708941947742	0.963119811705726	0.959262069952304	0.8359530045690832	0.969039367079437
POLB	4.62484797342963	3.03822138822699	-1.236255900329	-0.95203853324847	0.0023447050178811	-0.0468608739079992	2.8807728699095203	2.46558251991261	-3.30551627623583	-1.87055108605206	0.0072626858493643	-0.1424569160125	2.03603265566918	0.0236342068597501	0.0025481557870419	0.0713256733677642	0.994254690429435	0.887674710723329	0.0587512122270635	0.4668052642458629	0.5906113684964864	0.9986230381296956	0.9978375366810488	0.5017870830462404
ST6GALNAC1	4.11435617285351	4.47974578278536	-0.9511915207154809	-0.0985993552495048	-0.0450674539343533	0.0534560599357428	-0.286502052286666	2.02901798192635	-1.50538203602919	-0.11029398488153	-0.0802234526534389	0.0961427186854655	-0.110287796132169	0.068279513681929	0.142941173079542	0.9129114767355742	0.93659891612426	0.924113187748524	0.914207402649502	0.7714560396944193	0.984558659626648	0.984105222908417	0.9978375366810488	0.9817090140680194
WIPI1	3.98338427167196	2.7526246582188203	-0.0298917841817062	0.0266891227486662	-0.1127796024758019	0.324136475799648	1.1652153605238798	2.20409274869636	-0.0884013357070246	0.0528545353586547	-0.356267859738917	1.05578670420786	0.793353091112131	0.0423159755335931	0.930149196273182	0.9581993045488252	0.7241778185876891	0.300019317067648	0.438452750232101	0.9894762705658352	0.9908889641081974	0.92313008781079	0.9329384884727234	0.8153172192272425
GBA2	4.802651034804071	4.41384948485704	-0.283109365344671	0.122236625838321	-0.1012350881553049	-0.0088562652458608	0.4801542712564679	4.42308555159191	-0.9252454326266508	0.2627210993653819	-0.3468144499848289	-0.0298996934632324	0.408571560245595	0.0001180619734997	0.362221640585357	0.7945614098760592	0.731151754013492	0.9763450799537148	0.6857559712293241	0.8900428008110643	0.9552477149843094	0.9241650888116092	0.9987947691523124	0.9199110267200392
NDST1	4.0764294076277405	4.36901486556203	0.0633341391099459	-0.560752345075065	-0.543025086492673	-0.21401820492322	0.32662384991463	2.97883664973646	0.149248031248821	-0.8641253478114991	-1.32849226011829	-0.5298510204891621	0.187727366602868	0.0096032085541071	0.8823776495601671	0.39437814789956	0.194103239417806	0.6003401543184019	0.8535417938222378	0.9867246497079796	0.8303030279951542	0.6355920699197233	0.9731299832054524	0.968345660827568
ASNS	3.86655856061731	4.53226210742017	0.263004545216406	0.5064061485333511	-0.205413448777301	0.968820799166318	-1.4120469039988	2.8666819891549804	0.7007370627796701	0.8578624596771279	-0.5590430146315329	2.77210446648955	-0.7733086316277629	0.0086148207383919	0.4890832520482859	0.398122082473534	0.580662706246806	0.009991024976887	0.445995369268747	0.9254293745634744	0.8303030279951542	0.8685194044357598	0.7260405996443311	0.8200624948401725
AP3M2	5.34642443731412	7.564879533910131	-0.601174031105175	0.3788008408622371	0.443644310520741	0.081747817884117	-2.84789987046971	9.05736291953021	-2.16511300891874	0.904887800377485	1.68846333146838	0.3045981314660599	-2.8361763103611404	4.3557750284871293e-10	0.0384604011897094	0.37273481667096	0.101692520634273	0.7627753147686751	0.0081015843487738	0.6572001253365319	0.8203790616518051	0.5377475371015847	0.9897680090053272	0.3584753085390437
ST6GALNAC2	3.1904636349284	3.69458408111836	-0.436729549300797	-1.90870713855358	0.250470315759428	-0.15765378101929	0.9802665488291692	2.9111675550662404	-1.09326478736405	-3.3963904947787897	0.706874730073942	-0.427084437631924	0.6707405733012199	0.0067306301936384	0.282978894733667	0.0019419475352743	0.485099094644294	0.6723675104617151	0.507517250975203	0.851235060653428	0.2947877964758857	0.8278215656121711	0.9797205728410048	0.8457698174828103
PABPC1	8.32120229834743	5.50316472871829	0.140466746208576	0.173198313587775	-0.298403513204315	0.0885538629516104	3.2131199703358	5.332361107177309	0.520506640558956	0.431468841613707	-1.19757014847586	0.3608630326769461	2.6419063812952004	9.39708026273739e-05	0.6065317428034661	0.6692547437056751	0.241112351655502	0.721030747915975	0.0174305430679696	0.947389691096537	0.9206024351919404	0.6745332577308882	0.983798703252205	0.3915652217698596
TESK2	3.06937414598838	5.95427532300768	-0.456903888294558	-0.152210663731179	0.271004196231015	-0.264175338788863	-3.504473356130529	2.77579800007657	-0.753380798220693	-0.1814802745207939	0.523035615806332	-0.50499065640232	-1.39296105075807	0.0117024026778739	0.4570937299041129	0.8572204438775111	0.604880586311698	0.617471392986083	0.178223468743754	0.9137388889251012	0.9678995399046192	0.8795988761541026	0.9746250433937454	0.6337059185433491
CFAP20	5.40788365114261	4.973430017054651	0.2774058017336669	0.355073388416202	-0.3868285087044479	-0.347434148996749	0.544592035792127	3.68508418519339	0.6729302920988091	0.551431316128472	-0.947058261922282	-0.8428724455536641	0.337210400291876	0.006017732190403	0.507410879859489	0.585755543523699	0.351248617579261	0.406080087791314	0.7447701729465541	0.9285186066241464	0.8972236594160471	0.7528749299773858	0.9479556507145712	0.9411275246654576
CSNK2A2	4.64135594475721	7.203563931927509	-0.0079690659971234	0.184496857018551	0.0376789055260373	-0.351627396704376	-2.87959364466888	9.88097634621447	-0.0328794270320327	0.486351226387306	0.156831817869076	-1.4226746900050602	-3.27197256896315	6.042292470856939e-11	0.97398852379672	0.630252221936657	0.876428114534616	0.165146253834944	0.0026883301003729	0.9957413415176504	0.9092282518498386	0.9644391196934275	0.9045837517816508	0.2705735039847245
PTPN21	2.9680750755577896	7.36012445524565	-0.521127954902198	-0.465584534266846	0.4750025879729099	-0.6093852632778011	-4.4501922518526	4.538041491637941	-0.952409973768371	-0.5840933430017061	0.943611519439387	-1.13924621718904	-2.3055056848127995	0.0002482172049615	0.3487076759667349	0.563597692120084	0.3531142032603929	0.263754221328377	0.0336181770051386	0.8852614045702708	0.8876252433798895	0.7539765535025371	0.9247949256288408	0.4469594772140259
EIF2B3	4.352617021206751	3.83674696828733	0.770995683562804	-0.2170440538714549	0.115489039850539	-0.0433034364089055	0.4572342682075569	3.1503535670118703	2.07736551144823	-0.373707906336517	0.312265564811764	-0.115697702272225	0.317990900528696	0.003679326867495	0.0464260356955189	0.7112497446655559	0.7569988972893872	0.908663115075956	0.752694859837702	0.6824743397687574	0.9330145265019792	0.9312572242245486	0.9978375366810488	0.942945238507714
TCOF1	4.51028647018697	5.42441097851308	0.1631834293921369	-0.841633567726146	0.598999370665337	-0.0472774420828413	-0.543883115495961	3.8684268917598894	0.424560226462475	-1.46373276416903	1.64079334487475	-0.130409489756675	-0.330357693120213	0.0011912164076002	0.6741869039192221	0.153710069520834	0.111563102243215	0.89717770902532	0.744742282013624	0.9599220334313436	0.6754873709324343	0.5500011773605014	0.9978375366810488	0.9411275246654576
CDC42	8.204603876412559	7.721150001672861	0.0134806429424562	0.677278461162923	-0.182312561504995	0.0608912042789423	0.0796448276585741	6.06273418106874	0.0430856968346341	1.44491571372581	-0.636015381525799	0.217163250930932	0.0536534592998971	1.95023303615916e-05	0.9659478956086308	0.160419072642749	0.53090696944175	0.8300609470511792	0.95770816359388	0.9952106921131222	0.6829125412189754	0.8470745932407314	0.995847463748473	0.9901954531074384
RAD18	3.14787345965823	5.8917256831181	-0.0197722709100644	-0.128250652728986	0.461508221035526	-0.142507399529905	-3.2378659497431403	3.78469535617418	-0.0379729405815661	-0.161916795475155	0.929072283122484	-0.270584848302559	-1.74345962707989	0.0006875390851819	0.969960824952993	0.8724569931042478	0.3602673557463859	0.7885633002199541	0.0914949964910761	0.9954990571163344	0.9724019274285014	0.7579940819301652	0.9950227347358652	0.5393784423681843
ATP2B1	5.70760368835384	7.395241907178709	0.1288939379755669	0.8497672919271171	0.5474711514508811	-0.116663420680115	-2.54844314785832	6.66913608007838	0.488255484373827	2.05471320024136	2.18260008797747	-0.467345356194609	-2.03655731855362	6.593757953024429e-07	0.629326737919777	0.0497609626567601	0.0383803981579875	0.644226869728151	0.0506082581539376	0.9552133529529848	0.5550115155530125	0.4262116453634191	0.976714918270123	0.4854657698253015
NCK2	3.8491341678033	2.89330041005981	-0.5354169502962539	0.211152965035551	0.0315037816700883	-0.3735250377406869	1.2360223859898505	2.7310801268355	-1.63985320970326	0.4345479862867	0.10379347281058	-1.18309592432141	0.99897598480951	0.0104689987401423	0.111481419771853	0.667000308693081	0.918024030222738	0.246062332043764	0.325796282588626	0.7565385410614034	0.9200849661772608	0.9767641418457652	0.9225564343825512	0.7496013113324901
MAP4K4	5.6464714218949	7.15340231446546	-0.014252267288855	0.7696817824552259	0.0013236455491692	-0.297191710072173	-2.05355447408867	6.49604990700307	-0.040983064802127	1.40565097971355	0.003869068303157	-0.8609898887088621	-1.5382551189665703	1.88195652739318e-05	0.9676090616887528	0.170431973479141	0.996938626200371	0.3961209510466379	0.147493584076601	0.9952106921131222	0.690373569223412	0.99940796135574	0.945975812408074	0.6028713368727964
MGAT4A	6.08266819978838	4.7484817004236906	-0.3514102613747039	-0.729907450375372	-1.04168516586477	0.5129858020536939	2.2228867393521003	3.11897037766718	-0.8460627486889399	-1.19150265012803	-2.70065901329609	1.36697529308661	1.24098156150372	0.0080585155740339	0.404395440001447	0.242798012396903	0.01138152982408	0.182499717551921	0.2357052783334589	0.9051839670610896	0.7448669290976163	0.3390910830251095	0.9119016957970476	0.6895315636184879
RPL31	9.75771343688327	10.9749648031441	-0.3249877748402039	0.0055341182330584	-0.623664002561278	-0.0501196449052671	-0.190084922475003	9.1438679489616	-1.16961377835105	0.0131277053848702	-2.42608306259733	-0.200574926903415	-0.146444517958061	1.84071265342631e-09	0.2522343033049189	0.9896214360773722	0.0223107196800899	0.8425631420865071	0.8845662487093492	0.8388027616856828	0.997702977129229	0.3841294775619978	0.9964236288102556	0.974681634666937
WDR1	6.8742904290329	4.0657053048024	0.6952890327045309	0.568290501626692	-0.281464838277709	0.4388874144711929	2.47787494857028	4.94563646506778	2.8415715561115302	1.49499404639036	-1.1748455840895	1.85041340740332	2.522906694116	0.0020337507377685	0.0094572990807079	0.1463541472214689	0.249313309533106	0.0742881921589264	0.0428055585505631	0.5872117416626679	0.6699402199778254	0.6806136406329287	0.8487878107326688	0.4680788404157419
SNX13	4.84147979809224	4.14092392955198	-0.16990405714478	0.481773104666109	0.246713317677532	0.330796818480001	-0.0180910347081683	2.89780746421463	-0.46323069223902	0.902232655806197	0.746688566382027	1.01990373877974	-0.0108168828541231	0.0096982984440272	0.6465443105873039	0.3742531331573579	0.4613197273684279	0.3165859191697849	0.991482321498381	0.9573779686142668	0.8219989698857179	0.8177810124566244	0.9331617660622528	0.998064661731272
ARHGAP10	3.3154072626848103	5.53671576972535	0.084559919876709	-1.45970279859064	-0.297468093249965	0.2291315495239669	-1.68288290567359	3.15920361374	0.187988547235261	-2.2024517229989105	-0.736497581810588	0.584822369985009	-0.8224742407982449	0.0049050028433763	0.852166860871714	0.0356873905944468	0.467545645885175	0.563471353121785	0.41921608420421	0.983028097478869	0.5133579248665538	0.8199497389496131	0.9707345994529782	0.8077293501734844
RPS6KA2	6.8628528128452	5.602882179078519	-0.232573127812098	-0.230675681494207	0.192331488228854	0.296503733947289	1.35192701267593	5.164220056708111	-0.7884327359550479	-0.536773527826002	0.716795172443526	1.12350746987438	1.05537798433293	0.000564034893904	0.436736130768512	0.5953994599139809	0.479367788491662	0.2714109354671	0.316254742059932	0.9117086493500368	0.8998026354549665	0.8243749980223855	0.927216648963891	0.7425380474930516
ING3	4.68225315817361	5.30392091131546	0.105369385958275	-0.0957412388293088	-0.125110857778237	-0.217440599610762	-0.4187220475200089	6.18980599990139	0.3877187190767289	-0.225764723298056	-0.465819390240384	-0.7969494688571109	-0.4096267988165589	8.2122290789738e-07	0.700961597728724	0.822915442511667	0.64470915215485	0.4317427635613921	0.684989981442451	0.9640679244846784	0.96080390831624	0.8929777037212803	0.9550267963987008	0.9199110267200392
VASH1	4.87481558724454	7.80584274316923	-0.563303753511651	0.608494863210303	-0.3747457823742829	-0.245767591639636	-3.23105566516923	8.002302656384911	-1.6990714529982098	1.16636903425654	-1.1458585596355602	-0.7323826346939449	-2.71703097564788	6.2285721591289e-09	0.0996546168619648	0.252654051751203	0.260912072711825	0.469618729650731	0.0108305524355523	0.7420208787575976	0.745003952028964	0.6896268150054501	0.9629416825675317	0.3740551230160684
LMCD1	6.968021012543679	7.312244399347071	0.630511327171935	0.9198268026621248	0.354702892589973	-0.6948587437612739	-0.882449151853426	4.20888639507836	1.41813468679489	1.33389762903038	0.838482169580364	-1.63922090207249	-0.437627069802531	0.000354550062785	0.167101183565836	0.1929960026822169	0.409328294046927	0.113344417306253	0.6650013541448969	0.7828191145629347	0.7122874785198661	0.7908201113971263	0.8915700730883579	0.913011763022746
WBSCR22	5.97693665252486	5.88723823993733	0.139985670764708	0.5445412466101079	-0.6171772475548281	0.0761074827624629	0.115223536221804	6.94776130727999	0.620146235052717	1.55097875111907	-2.85665891727827	0.358793404413847	0.114774639952698	7.73778176431973e-07	0.539860910215907	0.13155683958969	0.0079066725710248	0.7224559601036291	0.9095814131999208	0.9359633806632488	0.6481929424022108	0.3131930789320235	0.9839070903449668	0.9816137651363798
SEL1L	5.56156260761914	6.13460217437587	-0.5507881522688511	0.71343266731739	0.111727279507281	0.379138745032306	-1.22986018997499	5.05627205314846	-1.46281407054946	1.23667352554555	0.313024668311586	1.0587019415555798	-0.8454436591069271	0.0002963099480252	0.15510810090948	0.226069453957561	0.756447403256102	0.298217974636125	0.415457181501872	0.7767258728555951	0.7361828916418962	0.930858665688779	0.9321091698876148	0.805975370506684
ATP6AP1	6.54459050011147	4.03361043362148	0.0530081781131965	-0.292885694748292	-0.0495434333596651	0.0150194091426899	3.06032550279011	4.17719995710385	0.1859042303916749	-0.68421917524692	-0.182067580184683	0.0546132539123092	2.71431663026384	0.0002341324020708	0.85377118269106	0.499088631729597	0.856754381535718	0.956808664687097	0.0109017358819837	0.983028097478869	0.8660995561217271	0.9593770702672312	0.9982055656316208	0.3740551230160684
TCF3	3.71999725309076	4.36004035503743	0.250994434761883	-0.194988594059686	-0.232562938712993	-0.0496896583632486	-0.593594394645597	2.9637700283049906	0.553689998122498	-0.274081335044923	-0.518752199779517	-0.1086050337145719	-0.342467488371069	0.0059029686789616	0.5838946429483921	0.7859005391204391	0.607739273445587	0.914238933662458	0.7343870037266609	0.9435425846010278	0.9528098788939596	0.8800737927420246	0.9978375366810488	0.936515723203334
TRIB2	5.79446877755903	7.598019237251049	-0.235338906467596	-0.0858787765702686	-0.0196523762670187	0.24465491018659	-2.54846513048944	5.78283175912533	-0.774913088120975	-0.201999884323054	-0.0750664450015024	0.959170122484936	-1.74304028458747	4.848881429798549e-06	0.445073490535547	0.8414356491332521	0.940730520339403	0.346316713080871	0.091574376623213	0.9117086493500368	0.9648547808985914	0.9858108228146958	0.9396855503813548	0.5393841113681491
DAZAP1	5.2721066626183495	3.67471773241741	0.5053600282244021	0.367407182445842	-0.27004460523973	-0.069067623266449	1.52686158413885	2.65249672283813	1.60923050001065	0.777115583200552	-0.923013111504866	-0.2427191722519289	0.964338469303042	0.0146202696238545	0.119283708851645	0.444073516998724	0.364947939875735	0.8102975253272809	0.34341096319685	0.7631297351973803	0.8472043850636174	0.7625533918745776	0.9950227347358652	0.7581591026358202
MBD3	4.15695951909011	3.47871119256323	0.596364268453035	-0.526419797749163	-0.227681405634472	0.2097542325875959	0.9768894964385092	2.79994976231403	1.6812385035775	-0.947574329485025	-0.648113875870768	0.6031258674035761	0.6666865173506911	0.0143441911302398	0.103803286808563	0.351004289910616	0.5218730040587679	0.5510373705535739	0.5159256377774071	0.7484860008107711	0.807600608299614	0.8434081474913864	0.9698557532884768	0.850390174634588
HLTF	4.536914955742589	5.24059337885061	-0.194085234200172	0.579907676519915	0.173857820131125	-0.0803754385845518	-1.30896258759144	3.20043624868892	-0.408124978211151	0.8085514835491279	0.3902933123218789	-0.181055421524052	-0.668347692871271	0.0057995562346707	0.6861117541743911	0.425141155653437	0.6991014627029599	0.857598792029934	0.513117746488204	0.960996775099634	0.8406891546616582	0.9146900405122328	0.9964236288102556	0.8484875276668893
FAM50A	5.88501315609757	3.94048849262121	-0.0080965302537857	0.348045181480728	-0.101530671235656	0.27190543438872	1.8323840782079897	3.83238576063456	-0.0270064799370506	0.764803574950773	-0.355019175770876	0.946504914455647	1.52054876465072	0.0013870747966047	0.978650234956949	0.4505111903393479	0.725086549200726	0.351453515486872	0.14901987588294	0.9970929412998184	0.8475307717949634	0.9232917639974196	0.9406790163886016	0.6028713368727964
FAM3A	4.65565273777784	2.80148074531811	0.147417499224561	0.104668135497621	-0.0472981759434762	0.286842861624714	1.8163079775507	3.19208273192459	0.568600159671158	0.2613755444572869	-0.188965723724237	1.14782157239964	1.76261725061154	0.0033053317276839	0.573859717935695	0.795589029081537	0.8513922821218921	0.260113324848209	0.0881516172997715	0.941311699451089	0.9552477149843094	0.9579805438315708	0.9237078588830652	0.5381549784766771
CPSF1	4.098321591572979	4.11302535483571	0.8224823010159	-1.03123738730944	0.12839556586539	0.0065078283737702	0.311444334304931	3.5211374710447902	2.48162844120588	-2.0527373916282703	0.4034209847932329	0.0209452636775787	0.226618236926884	0.0022165081337682	0.0189211425541482	0.0489124244958577	0.6895341698020621	0.983434206280562	0.822942392492111	0.6128102951571016	0.5531488987154307	0.9104892184312792	0.9991261525014647	0.961511646338791
CYBRD1	5.3192294280874	5.34333962720403	-0.406673673039667	0.14202907643813	0.237740075509771	0.21655668631001	-0.412463302975629	3.8855378633125297	-1.2548893040280902	0.3055161988440769	0.831913022861338	0.771408853972297	-0.259316696101885	0.0008148936764348	0.219621039297103	0.7622438132485899	0.4127675598010901	0.447370668894493	0.797509640779479	0.8232198160387145	0.9463778835355816	0.7923124986064362	0.9598163023508314	0.955604198981058
PDCD2	6.085601097939071	3.02134162945728	0.0624598045161742	0.4564435861553471	-0.4862303409778429	-0.0134257677712532	3.33222384538773	3.4598417605012703	0.248614607906911	1.18859204303022	-2.0137629254743	-0.055010779816424	3.28185181649001	0.0016426557054105	0.805353012292452	0.243924304572582	0.0530796455340679	0.956494604459706	0.0026201881602731	0.978698954269566	0.745003952028964	0.4574298107628237	0.9982055656316208	0.2705735039847245
RDH11	5.48081363378726	4.69014056884066	0.0387997748582577	0.452534578435623	-0.6050158790236899	0.1061959035162209	0.7651689261803521	5.9185581669038605	0.158865531508125	1.17605724299596	-2.49948229476732	0.438498676894162	0.8120887379210809	1.75108156498419e-06	0.874839484305864	0.248820539693942	0.018137463795946	0.664166487926622	0.423138057163172	0.9857507283220052	0.745003952028964	0.3729618779259722	0.9792410001108816	0.8096334526677943
PRKACA	4.36559513451786	3.64748758324138	-0.136075435461541	0.2782605178046339	0.294105700928093	0.353830264984716	0.24491609427584	3.13904043387088	-0.388840430784438	0.516870400641512	0.877551142400878	1.04711020241465	0.178517659986947	0.0037874834494734	0.7001403787564361	0.609036446585532	0.38716129494094	0.303412254654296	0.8595165500826552	0.9640535675295584	0.903560641623187	0.7763680892674064	0.9329384884727234	0.9694579122136384
ADGRL1	4.32221520709854	5.13670434374412	-0.189005326741395	-0.106444353724565	0.948833186041144	0.2803156036993869	-1.53351203252457	4.03081349878168	-0.588669627953782	-0.237307565960093	3.32536550654727	1.00710140133412	-1.03959350953638	0.0005614773157032	0.560622289916435	0.814116181129626	0.0024819808750619	0.322866644867258	0.308666545342768	0.9395525069590722	0.9593582487166676	0.2958799929029918	0.9351772885393322	0.7387663957833659
ACTN1	5.64984608490136	4.24138016545174	0.8739370610895308	0.886522226636519	0.070364907571562	-0.0859053134831335	0.918130359846508	2.67620738996858	2.2676665483034903	1.45273944958233	0.1893103454958919	-0.232829163438938	0.494940651878391	0.0136333325519656	0.0308893442271979	0.157011024268053	0.8512156155877009	0.8176173052532281	0.624816474574561	0.6520745602117972	0.6806704750534265	0.9579702811890314	0.995314917549706	0.8972769733635781
ZFYVE26	3.6723393346788	5.948071859387129	-0.739018391747449	-0.7922947707113659	0.6261434444568579	0.6979926722318771	-2.56262946119848	5.08297331589457	-2.0744126544724097	-1.5717271411078	1.96735399553504	2.21488547800806	-1.85515742504028	8.2694825278709e-05	0.046903662568601	0.126522032677282	0.0585182069809861	0.0346390551309398	0.0806162285703763	0.6824743397687574	0.6433906434688044	0.468707201159599	0.7704885820296876	0.531991498700475
EPN2	5.36147893518546	5.99569036422114	-0.6382868639828921	0.5949934186162039	0.399377420564242	0.2288059523635439	-1.24428087014957	5.45182855690583	-1.82821552491211	1.12966945282314	1.22183052721967	0.690619817032492	-0.949515350004785	6.504789984056e-06	0.0774771570813326	0.267567407468272	0.231285962304021	0.495113616302034	0.349945608870494	0.71985762925316	0.7503618310692999	0.6681108558921638	0.9689578849746908	0.7632216530238946
PTPN18	5.15834323977916	3.5657909278496405	0.0336666323593458	-0.373250530813239	-0.0341389657784773	-0.236479583459647	2.10772485829223	3.87690385151216	0.133866576374464	-1.0134742537236898	-0.146777148264677	-1.01825661462292	1.95755186393211	0.0011144085301994	0.894409904284252	0.318938329769466	0.8842960287661171	0.316966115776115	0.0659269065714132	0.9879688470009492	0.7916458705203927	0.9672809090718388	0.9332100611706764	0.5099413015906099
LIMS2	8.17240734132624	5.2717137998719	0.0740771077422688	-0.457240240349683	-0.16106779460429	0.265937728338064	3.2901442659677005	5.38950627347653	0.293613333416432	-1.26644116389468	-0.718266897189382	1.21205674203035	2.8705182137126	2.59856958227939e-05	0.771082159221268	0.2152680617168839	0.4784349708424939	0.235656111643582	0.0087355315375508	0.9721115667753296	0.7287066599015495	0.8237976853609641	0.9225564343825512	0.361223733310883
SPEG	3.56622601818865	2.99510331686889	0.1927262802421329	-1.22982218274573	0.981521692517024	1.00391853251516	0.487292585010614	1.72402900576908	0.366864516762705	-1.59777847079155	2.03057469430976	2.08931084142584	0.2402496468252439	0.0949947493817347	0.7162951528900992	0.120573324532086	0.0512440615541744	0.0452620606076394	0.8117708875693109	0.966960767149322	0.6369468703252874	0.4542036675527577	0.8081240025078082	0.9577396593346588
LNX1	2.09402933929018	5.78619186872586	0.144559630112808	-1.0250752901175402	-0.12099982444335	-0.4754656952288389	-3.23176325669987	3.2681550785314	0.2539161222951719	-1.2011362492649	-0.220029894171676	-0.85086184195524	-1.5337002287507	0.0049387213682493	0.8013127726114381	0.239138335715085	0.827340848733322	0.402040841250513	0.143461533318188	0.9782111198951304	0.7433325876651584	0.9523307982518624	0.9461216591065674	0.597609700141409
ALDH3A2	3.9670793525099	3.8967332573573694	-0.0675839877954844	1.6215804634063602	-0.0771697101017589	-0.0693644928174043	-1.25913288519703	2.03754803131051	-0.128134444628699	2.01289513505901	-0.158292811865475	-0.142682444538554	-0.5525526251947099	0.0570011412565898	0.8989018240613871	0.0532183856905735	0.875318150906579	0.8875502088615459	0.586956502119652	0.9884119595061814	0.564909247575422	0.9644391196934275	0.9978375366810488	0.8821313051307885
[truncated: 11,341 more rows]
