# Supplementary material for: An integrated cell atlas of the lung in health and disease
Source: Nat Med. 2023 Jun 8;29(6):1563–77. doi: 10.1038/s41591-023-02327-2 (PMC10287567; doi:10.1038/s41591-023-02327-2)
Supplement: Supplementary file 4 — Results of modeling the effects of demographic variables on cell type-specific gene expression. [file 41591_2023_2327_MOESM4_ESM.zip › SuppT_X_covariate_modeling_gene_results/Adventitial_fibroblasts.csv]

	AveExpr	Coef.(Intercept)	Coef.sexfemale	Coef.age	Coef.smoking_status_num	Coef.BMI	t.(Intercept)	t.sexfemale	t.age	t.smoking_status_num	t.BMI	P.value.(Intercept)	P.value.sexfemale	P.value.age	P.value.smoking_status_num	P.value.BMI	adj_P.value.sexfemale	adj_P.value.age	adj_P.value.smoking_status_num	adj_P.value.BMI
TSPAN6	4.26506587930795	5.88139789744458	-0.0990753146255477	-0.9913305791847	-0.8737286206504259	-0.887804363024435	11.481109749604	-0.374102223941317	-2.51393848772478	-2.46593619747546	-3.03150137817443	1.3814380653390399e-11	0.71096006770241	0.0178181013113979	0.0199987852861103	0.004996394167424	0.9476426978793664	0.3733422085288613	0.4593282694566798	0.3817751419002688
TNMD	0.698220846214941	0.822001552478349	0.193017050059208	0.828199886460158	-1.87088978209815	0.318667192847242	0.8133953620302379	0.405827808619296	1.18095478085465	-2.8349906706160497	0.6344464170597329	0.425811625329946	0.68794393174403	0.248048421753841	0.0082277479032247	0.531002095350834	0.943005509826962	0.7710016919280104	0.4168633879128821	0.8792943059522109
DPM1	5.879911701686259	5.31611000313792	0.380269067422806	0.187822398423935	0.507784364926351	0.123506644223645	9.79047467787696	1.68520558099526	0.57775292570545	1.51861744590832	0.458661277894993	3.76571418196104e-08	0.1032179307511619	0.568293203247494	0.139778904310434	0.6500671992783511	0.6387626696863211	0.9149828606649256	0.6813070457922813	0.915841987141798
SCYL3	2.7112271724462795	2.8979923347585	-0.134825294814077	0.171831516866008	-0.5749472685190571	0.0507102800893729	4.953078334621191	-0.4368034682040619	0.3531116494067529	-1.47089420062118	0.1421731493618959	2.6596387215589e-05	0.6653818422412161	0.7264739400776741	0.151731832971889	0.8878937689248121	0.9396918016265338	0.9613171206637536	0.6979070303906257	0.9812552746286508
C1orf112	1.5520553186106398	1.25585643420518	0.0010061209616752	-0.6231864865597679	0.370911984173899	0.919393176629344	1.95441269384671	0.0030865593321657	-1.21698637329184	0.851880412933218	2.320053090141	0.0600287382416739	0.997557719582356	0.2330968583559649	0.401029930722402	0.0273268144135818	0.9995371316855024	0.7622700097732621	0.8598611195263774	0.5236815647269049
FGR	2.53629803721634	2.02419585480847	-0.299212166596672	1.0290551568249902	-0.6814737221133139	0.443696751144386	1.76108443146493	-0.5323465179308521	1.21673687593569	-0.878008610492472	0.6956651621084781	0.0901832737707583	0.5985227100781071	0.234066966050751	0.386917512619276	0.4922485538604829	0.9188344894070732	0.7628153479433626	0.8550479837664237	0.8663746051592558
CFH	8.42864529871265	8.81064918554392	-0.3642030567869229	0.29391525430805	0.042673364584449	-0.492272922903528	14.5150042821293	-1.27508542740277	0.7021112381143341	0.107012180931506	-1.48383407033119	9.786019966952539e-12	0.212960237450871	0.4889146426052	0.9155077869544642	0.1493692153184529	0.7591967395263469	0.8882759631790215	0.9881095245277532	0.7011993248851303
FUCA2	6.2777776888185	6.2900954660773	-0.0566313709764388	0.265056004365917	-0.173380490324725	-0.0189221507340465	15.4502664360951	-0.260469948347115	0.7809533207406659	-0.619565639029116	-0.0742081350479296	1.0572279596603101e-14	0.7965317274967758	0.440949469670128	0.542291674495738	0.94135564304419	0.9676103357852164	0.8708000939818351	0.9130126643424996	0.9918345135955232
GCLC	2.94227840952799	4.19686453331813	-0.0208920926786215	-0.5629426859583821	-0.938305556811572	-0.883792388330889	8.93076730621421	-0.082771942544488	-1.39858273857259	-2.9949107697883304	-3.0676624117768103	5.94784508287916e-10	0.934582702547109	0.172191394625547	0.0054593847472471	0.0045430353022754	0.9897688981721664	0.7113717628367789	0.382773750057883	0.372061206434488
NFYA	2.36006388055498	2.11378278886093	0.355796528871562	0.068867085601869	0.0218999027355924	0.338349867394761	2.8369078915320296	0.9700025104268192	0.129580004102624	0.0420397842641465	0.797210768638123	0.0098808050676645	0.33999794020753	0.8979869718880179	0.966756652025325	0.4318709213923	0.8345233395242564	0.9866158003547224	0.9951346416750458	0.842508088196613
STPG1	1.85719449483196	2.4300469419468103	0.0073479555147041	-0.7740374183077879	0.221168183768465	-0.2759560868123089	3.48342806547077	0.0210698427549625	-1.5313542359883	0.458678817910911	-0.686070778401912	0.0017970164243483	0.983330140353636	0.136968117970029	0.649843678774727	0.498045544004896	0.9970862313398416	0.6712408520931492	0.943771631651648	0.868561716824479
NIPAL3	2.46659399483082	1.7715254310227	-0.7459526671404549	0.8385075278027259	0.10473548833622	0.50361272694481	2.80864597087967	-2.25996252996243	1.62106652680823	0.252180166834705	1.29691951445151	0.0086677689660278	0.0312432011167439	0.115468367126302	0.8026215514645358	0.20454538018357	0.4608600328311133	0.6447586780672131	0.972010795370852	0.73315982432085
LAS1L	4.15332222255373	3.5001990838925	0.238014573121433	1.02356047283373	-0.296565597007684	-0.0862000809020566	8.50058592925051	1.09460128821686	2.9773380919178503	-1.07951833485789	-0.3405697827554329	1.7415095536989602e-09	0.282402143678837	0.0057056588519671	0.288959698849193	0.7358009403434959	0.7996381109559508	0.2843257432514819	0.8035709325988125	0.9442311262400356
ENPP4	2.6439439263546403	3.11853005894126	-0.150424936059706	0.0320532491439839	-0.55787451525466	-0.477908491968604	3.93391064836	-0.3578433858175019	0.0483164679024092	-1.0608712023275	-0.977815146399764	0.0007061846649952	0.723702547602584	0.961808941211521	0.305047572028203	0.337007699718406	0.94910631722041	0.9946951748327392	0.8125840810014502	0.8046224811716521
ANKIB1	4.21870309564286	4.71180411103145	-0.0048833542707913	-0.997965992215748	0.4100333606409099	0.033256737947707	10.6071641946195	-0.0210945493737893	-2.77147606005837	1.35770079581683	0.120871721933544	1.13916494987379e-11	0.983309913740108	0.0094912622855319	0.184684154669156	0.904598583652728	0.9970862313398416	0.3167029347214181	0.7236886340100993	0.9840120549405624
CYP51A1	2.60893629817366	1.1496013287374098	-0.34286411893483	1.39421595821523	0.8589929841085179	0.418598080487261	0.966211271576337	-0.577447328788346	1.7056333033540902	1.12398891804342	0.6851785277179809	0.343933723508759	0.568103788416429	0.0994660058464731	0.270016052181613	0.498897464563645	0.9134426272968528	0.6205822119767591	0.7898810879804206	0.8688122417145255
KRIT1	5.06629895985462	5.507021825726	-0.3894638099472	-0.1857424358536619	-0.130355092636228	-0.150936731569335	16.3054128649276	-2.16709731246629	-0.6578606830394921	-0.569988193594644	-0.7156850465139091	1.86999384193358e-16	0.0382952991616166	0.515644304804734	0.5729299185123521	0.4797196411950499	0.4868511546706842	0.8970498247560511	0.9248718252443112	0.8602452805991377
RAD52	1.88427674303888	1.53419220900346	-0.507366242838257	0.289252074660741	0.0665409779665967	0.425380877010086	2.30364144667665	-1.46916264042133	0.531848990392371	0.1502857553725159	1.03016481941649	0.0283497667279954	0.15219799213562	0.598747399606003	0.881545074023419	0.311166944142297	0.7068399210028535	0.9236684680887312	0.9833172284045498	0.7905477863370098
BAD	6.341481979602049	6.6226035132753305	0.264263132436883	-0.391312243244307	-0.136345212852265	-0.44531848507475	19.477688702303	1.82682526024778	-1.92608752047052	-0.6777314950065421	-2.7375704328434503	7.293513578848509e-11	0.0789173065288149	0.0653080072745931	0.50352528974219	0.0109094113483635	0.5921545878304354	0.5542582645393899	0.9013239530077322	0.4497119517621903
LAP3	6.48051644706495	5.91593450223611	0.362883080103361	-0.13636156870625	0.567764151391849	0.523590150625798	11.232713967888598	1.3314535768916105	-0.340998554572839	1.5173575923724398	1.64367579306149	9.06126189518996e-12	0.1930857998778019	0.735601398516757	0.140642138831481	0.110701765474055	0.7422118199311907	0.9619647180653986	0.6822247073833191	0.6580014992680995
CD99	8.97917311330808	10.1615964645518	-0.533885291041757	-0.859199448805158	-0.34179569308801	-0.464985097765525	20.3889773873431	-2.0558237849279903	-2.2349244542124103	-0.974517426254588	-1.54033687930606	6.28325848388709e-16	0.0486415669083244	0.0343179188794855	0.338342582682583	0.134454638978584	0.52260361496043	0.4464243135826605	0.8343232971400878	0.6861562396273998
HS3ST1	2.15951555877137	0.8413066210846271	0.422694007158198	1.79375955555352	-0.5593953510992971	0.3705849216582079	0.7677103661686858	0.7604230611212429	2.19923269010713	-0.729574300449624	0.588187813713449	0.4494877678615939	0.452991014156787	0.0364231294488793	0.471369973972726	0.560912293024578	0.879415136801151	0.4536227865410198	0.8927129855137035	0.8895791799653824
HECW1	0.634992454119678	1.03181384100232	-0.237158527154062	0.181969094114718	-0.603476116805595	-0.304683506621045	0.9941755258816228	-0.434640519296442	0.218831256141642	-0.8356797351904229	-0.475867216525216	0.329442322906579	0.666952651732021	0.828394891304657	0.4112794925370011	0.6376826159809361	0.9402257324668144	0.9766288617441616	0.8642865602029355	0.9119469413287266
MAD1L1	3.74210248548063	3.58883084128035	0.385830035746188	0.374030310183409	-0.4421771751805889	-0.124224456222651	7.78665240345274	1.58340799232257	0.981633425267608	-1.41567573555342	-0.444241089413218	3.51752997244096e-08	0.12591403639732	0.334173376520265	0.17359583287507	0.6604293262669411	0.6742533473393222	0.8314295090086847	0.714620454408814	0.9204259094409863
LASP1	5.085375366699849	5.79851911612358	0.371932931766315	-0.898218808142448	0.0589694943838378	-0.419546129606505	9.99004798635444	1.2323606634563302	-2.04206656786684	0.144925657419224	-1.22011001437582	5.36772703503315e-10	0.227604721886931	0.0504884348078297	0.885949595837588	0.2319280848651849	0.7689527055899015	0.5052746151854868	0.9836310473477156	0.7461694687929452
SNX11	3.0191500883626903	2.71266886200342	-0.0221106873562238	0.351161209707365	-0.0454731921084003	0.281564253601948	5.03734934358641	-0.0782906105035608	0.792440340301715	-0.126285116071679	0.8572870192035341	2.09648303596929e-05	0.9381167576303828	0.434326074423897	0.900348819187793	0.398083220923891	0.9906771142467696	0.8682371149154235	0.9860033443125767	0.8276918355443349
TMEM176A	7.38551468096753	6.38682186250785	-0.0375926424116861	0.15625821001258	0.8467366864559069	1.1895574576335	10.6358832605444	-0.118164052707806	0.314333150070708	2.0524452737562	3.0787762008384103	1.0679001537341698e-11	0.9067253148750558	0.75544366226384	0.048939816632522	0.0044166329711213	0.9848828421089264	0.9655508142211652	0.5337675746734432	0.3704320375104342
M6PR	5.82934099082855	5.181558355632769	0.112180937529518	0.5563307373124351	0.027174643584589	0.162112506742634	13.9644633068922	0.655475993445894	2.30845356659115	0.113217824042128	0.84086383373116	3.392086208790529e-09	0.517887623357149	0.0301880514866443	0.910648332426384	0.4082638832901961	0.9002583111817702	0.4284038412637393	0.987460393012914	0.8310609952788668
KLHL13	3.0527143948270297	1.8352528656123603	0.2319598573966869	0.6555424159238579	0.794190613774345	0.912880193831072	2.5371124967603	0.629885669307843	1.24040264633232	1.57373843120354	2.20513139332706	0.0177853606555795	0.5335434422826401	0.2257183434688099	0.126614313930149	0.0354829617566216	0.903291194360719	0.7584123344832543	0.664141902947055	0.550221700078548
CYP26B1	1.73783687443966	0.8140276201420699	0.7444416258805872	0.952020805113263	-0.0171459219177041	-0.5359193632178539	0.819770273260055	1.43371244507487	1.17300258840794	-0.0256012939063991	-0.8540361503702891	0.420357189271683	0.164346293387146	0.250255623810328	0.9798858728077958	0.400434209893611	0.7201910711158229	0.7729941612542787	0.9963695148291954	0.828225365118271
ALS2	2.56781950425194	1.99178943142454	-0.510425681703644	0.67046646835928	0.212723305861522	0.416448943702857	2.47625417067146	-1.2108566793708602	1.05815518802165	0.385693171022536	0.8689658689184331	0.0196258006399103	0.235666905481583	0.2986198041056779	0.702949078730994	0.3917962614912589	0.7762813548903025	0.8098445063367194	0.9551065172219496	0.8251295803712976
CASP10	2.34495483302688	2.59985289029259	-0.2140945848006799	0.168054241966573	-0.5097380705430761	-0.212076661861083	4.77342173448762	-0.739917727499138	0.37538101650371	-1.3823036121192398	-0.6428466776550029	8.38742929101231e-05	0.467003665354928	0.7100185889137272	0.1874680337315649	0.525383199232572	0.8828170624707047	0.9584085965719392	0.7247280577376704	0.8778845795386677
CFLAR	6.21832890079955	6.928024027826671	-0.272103449814698	-0.5739974592229301	-0.385467939486906	0.0047671994463664	19.9551703489462	-1.56071216585435	-2.24927202152632	-1.5949797080359098	0.0240249238362454	7.062371460835351e-17	0.129264149974901	0.0326974303362647	0.121250666778938	0.980997028708528	0.6792308733852845	0.4408140643478806	0.6572123569225308	0.9972358399857092
TFPI	8.36975588756103	8.980023559850009	-0.402165446118215	0.11055524963581	-0.5958060030659971	-0.467773670063214	28.1953520160906	-2.5035683681214302	0.467694648530968	-2.6972184004280697	-2.51956545349982	8.017033893375851e-20	0.0181688800589895	0.643791919445968	0.011367283479889	0.017636539865365	0.3954602931230344	0.9383709237277176	0.4343535634150438	0.4770998971793114
NDUFAF7	3.41985431957281	3.5900893696901	-0.50664214828602	0.747746467684779	-0.8553475402727221	-0.16375520331488	6.59923423593709	-1.73361546897697	1.7040703720968402	-2.2561972652316498	-0.5130138985917511	4.57988338142675e-07	0.0936277799554552	0.0991150763184928	0.033333448949073	0.611699921305396	0.6252250731863329	0.6205822119767591	0.4970057997429006	0.9038716181488176
RBM5	5.149523807410009	5.312448710965019	0.1016572810732269	0.175667709926982	-0.211305943409006	-0.3495724876709989	13.994071518836698	0.529480980461957	0.6235537612386229	-0.803100826117021	-1.6157739828123605	7.496477046269108e-13	0.6004416459871811	0.5382907825711599	0.428325191182621	0.117071305787386	0.9201778269274768	0.9043542831456468	0.8740820289978897	0.6669850362441183
SLC7A2	2.27624773619169	3.1956117120839704	0.0730547764472357	-0.99823862516348	-0.2269095339216619	-0.448094589456031	3.08233471417711	0.134832782025413	-1.19507155112242	-0.31960751440856	-0.710717100762262	0.0049365002485125	0.893776691079883	0.241466304159193	0.7524877000180792	0.482877785131853	0.9826437928116908	0.7670638768943574	0.963287940272451	0.8622869739849699
ARF5	6.68747546037383	6.49096614126967	0.270915027506155	0.502350802962673	-0.0745129046070123	-0.6760323332060529	14.0311091010087	1.44378786459176	1.92558544671788	-0.2917057661564389	-3.2670738211176698	8.21503314040212e-09	0.1603184102949419	0.0650840558084217	0.7726837008605351	0.0029742352368962	0.7172952433538243	0.5535981816068392	0.966781336048682	0.341338557604103
SARM1	2.28366981327283	1.89630936271424	0.416976761159967	0.287596126162557	0.1955907049266489	-0.225464021799473	3.84569649768979	1.6259074179922	0.71254300332221	0.594416452921352	-0.7399260740988779	0.0005824655370271	0.114429919621583	0.481634196826967	0.5566902922554211	0.46509625519846	0.6539037541861037	0.8851396337295041	0.9189263596089596	0.8569590623464588
POLDIP2	5.184628987871981	4.30060987103475	0.4310503707535579	0.615525290071944	0.4917492806193939	0.0565660660423649	11.1983759963636	2.19957934887438	2.2017678587992404	1.83075940478938	0.252458779240168	4.15064065811768e-11	0.0356937890653738	0.036459295680749	0.0775736221791962	0.8024440384558811	0.4785178854436704	0.4536227865410198	0.593940017751416	0.9602079499800134
PLXND1	3.92442009197321	4.25440358591184	-0.384426469461026	-0.0704443982810342	0.2302845314167769	-0.39518471929326	6.66920087270125	-1.12549438535306	-0.131295788247844	0.5417746337854	-0.995283173300942	2.1844270097589801e-07	0.2693034977547699	0.896417880316843	0.591975240884881	0.327559057630052	0.7951789552803888	0.9866158003547224	0.9286848419663224	0.7988074958206145
AK2	6.057097993882151	5.86761163239936	-0.0142874973526712	0.174639657526767	0.13848448059488	0.0158363116579249	14.0421128583447	-0.0663821557218015	0.554225175094942	0.4708265241218909	0.0640696093124613	9.780028082127911e-14	0.947514128995953	0.583823147301646	0.641372833980255	0.949344304913271	0.9911799403267618	0.9201347622772494	0.9418531467591008	0.9936282198054426
CD38	2.28119919883928	1.50612043602644	1.13118531314981	-0.113321267408822	-0.019336485326234	1.08227375829211	1.8237970359391296	2.93545510900813	-0.2063092776616309	-0.0336082738222909	2.432092443498	0.081837093004854	0.0064923677837865	0.8381124611634331	0.9734125618528712	0.0214638345207256	0.3256717866112007	0.9769250971872624	0.9963695148291954	0.4942896888857226
FKBP4	5.241572117949719	4.89497982542963	-0.0562810506997201	-0.0983421909635323	0.9577082497729152	-0.2432447691340969	6.08396324199329	-0.1471746358269859	-0.183492387891654	1.80533566829703	-0.552845287769691	4.173177624042121e-06	0.8840175791415309	0.855781504328478	0.0811273858366568	0.584702051282923	0.9813132781135084	0.9812915145348018	0.598509269022289	0.8968269177760396
KDM1A	4.0548383021092205	3.55447979131049	0.146795857948757	0.1240438615746609	0.368784967874672	0.394804287301252	7.525319423088749	0.60033034674845	0.325913401204183	1.1557322049014298	1.3618242130742402	2.1722096379833898e-08	0.552794514627068	0.7467524216161621	0.256912519201022	0.183392984713891	0.9106507917761564	0.9643518680947596	0.7834767708685476	0.7246879047940836
RBM6	5.139531893425951	4.79539901076933	-0.0766430107760882	0.5786463646506529	0.0511669134539728	-0.106234172305051	12.3755173459264	-0.373579172735219	1.78695361846475	0.196668041862409	-0.4389590507073	2.57381027518013e-13	0.711344534082053	0.084054190384208	0.8454136079852108	0.663836589843472	0.9476426978793664	0.6016823306154209	0.977521394451945	0.9218299948574332
CAMKK1	1.48207008705263	0.61063860443641	0.500606527124619	0.9914744559165992	0.6179729259063511	-0.6984925868125419	0.756196991227677	1.18641446314631	1.49406571678571	1.1481066538296498	-1.33375648877732	0.4554285539025129	0.244769752840522	0.145603077874308	0.259997473517612	0.1923219282608179	0.7783661673999103	0.6824693770785557	0.7836395890761049	0.7274618954364872
RECQL	5.6813264070482505	5.2231179079804	0.399645567622987	0.1011721235067899	0.54735935489835	0.129882614765158	10.2598861635779	1.48289712170398	0.255972523887175	1.53443443292199	0.418391660089517	2.77149183710614e-10	0.149917424993507	0.799803081559402	0.140477254200074	0.6786517245767789	0.7046390360009859	0.9726587278852384	0.6820186310815678	0.9262902041277254
VPS50	2.7386310349677205	3.51566323593838	0.267485935008016	-0.253582938927542	-0.5724778579742221	-0.721376645756878	6.257617322586241	0.962411092813513	-0.6456568813146789	-1.51622218738897	-2.38418618692184	2.35544702172304e-06	0.343717594093118	0.523957392809654	0.139930605175824	0.0239663755543438	0.8353887105593848	0.8983058560065017	0.6813914297038116	0.5021668371684014
HSPB6	6.71735576754367	5.31248365692058	-0.672244968987353	1.0063395118419	1.38554920276881	0.313770219151196	8.24216870115642	-3.4908066688395296	3.84419751610904	5.33646740720664	1.50499855106608	0.0001949458447987	0.0017554976921839	0.0007235384578973	1.36885115230956e-05	0.14456222868438	0.2375361956393649	0.1980720936356266	0.0691224203544584	0.6952812327319047
ARHGAP33	1.18593286014958	1.2327252143413898	-0.0191412949316546	-0.0211274447588857	0.305205054781491	0.3250243112132689	1.1397132211448302	-0.0394978576704478	-0.0289590239540424	0.43353640160067	0.5623579168276379	0.268634616037072	0.968778832600687	0.977118385215037	0.6678072893742779	0.578461731028287	0.9961281548125772	0.9967020617041848	0.9483736000398296	0.8950175429830987
NDUFAB1	7.23765357140175	6.68256681852473	0.3573868817521289	0.190628267946867	0.470701441120317	0.2315565232863519	22.660014540828	2.2745201094727205	0.77161111112871	2.3285094070403103	1.22817359915262	2.1075513634506098e-18	0.031957568599456	0.446386199165824	0.0312702408462327	0.229551535321376	0.4652546976376304	0.873533402965638	0.4873589285798139	0.7452362403414424
PDK4	6.414890297922731	8.888755113487651	-2.93337772642026	-0.0552190609493058	-1.32520181479702	-1.00578706373071	7.42799629432382	-4.66623010252528	-0.0596112047939119	-1.6272236224514198	-1.48110175564832	1.02716405059451e-07	6.30374472881124e-05	0.952899407255269	0.114210962818246	0.149818916818697	0.0563936921771479	0.9946951748327392	0.6500679804857439	0.701727744551499
ZMYND10	0.922399173998307	1.53107865067048	-0.169604627075487	0.3766591021817899	-1.1998997819892	0.0155037418618272	1.08917587754046	-0.252845963496033	0.3709590867505529	-1.27334221453532	0.0199113433740984	0.288169906039901	0.8022397279210359	0.713689125385994	0.212776288773031	0.984257732164004	0.9679669984042896	0.95909384375615	0.7469704105332977	0.9976053240935068
SLC25A13	3.6526248567985498	3.09677510782948	-0.0960242645000277	0.0156670102605581	0.6801409638714799	0.6935997219498939	4.69078333644154	-0.287950421144472	0.0330589073035629	1.50464904671201	1.8929941235067904	7.59078479389686e-05	0.7753884609620251	0.973864507831527	0.142889270460282	0.0684180246452942	0.963325004356204	0.9967020617041848	0.6862994765150331	0.6047051664828249
ST7	3.6731992313592703	4.8347537024833	-0.53722395121013	-0.9162429646624	-0.3854212469898029	-0.316160675483613	10.2053988738804	-2.13098143005129	-2.31980283676316	-1.20768357759596	-1.08206783486259	2.8434570339567497e-11	0.0414014219259259	0.0273421585211316	0.236604118938178	0.287843753175885	0.4997531002038657	0.4196619649813805	0.7690004935932916	0.7809810484836026
CDC27	5.1049152021211	5.45115969225027	0.2049906292644999	-0.3795674935828679	-0.198882891495957	-0.1060927054838239	10.8670301154702	0.7751924943925009	-0.963591408708904	-0.562978080781772	-0.353713486306286	5.7879306208920605e-11	0.4446268557895189	0.343234488691056	0.5790190079338979	0.726036416028122	0.8782805716343146	0.8335206584059913	0.9252699189144874	0.9404967275396536
HCCS	4.15824814252323	4.04531715470557	-0.297407472643208	0.396944674449755	-0.371323045886866	0.3540268219540229	6.8458800521286	-1.02298234553715	0.936071609218942	-0.91259266280475	1.07425039442454	4.1871492712665806e-07	0.314717154259002	0.3575545878108629	0.3687393415489789	0.291680861908199	0.8253219524206616	0.8386617583837215	0.8494574642830721	0.7809810484836026
DVL2	3.9977001290680896	3.94166305266183	0.117903332161203	-0.0061050008627337	0.0288549251788086	-0.041037778566713	7.2888654324246	0.430738206762152	-0.0157578446125663	0.0778207035653832	-0.135401961153159	1.10071906373228e-07	0.6697556668936341	0.987540145037384	0.9384915998848248	0.8932218182909809	0.9403593046006108	0.9984703162138912	0.9906178951658264	0.982435875647613
UPF1	3.60535136643132	4.29129630055878	-0.249833741996848	-0.422574790624678	-0.1145453661101319	-0.7541222444027841	8.67304883938336	-0.948486260127228	-1.01971089337763	-0.349057344646989	-2.44612358330825	1.1287885229018402e-09	0.3504604422221899	0.3160189125201779	0.7294844258062281	0.0205197663136058	0.8378121585620987	0.8200622064658318	0.9606457928345834	0.4931282987319234
SKAP2	5.76854535513561	5.959705366132551	-0.287632405988763	0.0150530244191257	0.173597951256398	0.0523990263274481	12.2235719394189	-1.09848203279042	0.0368225624071724	0.524578648455945	0.1705405202204819	3.51332706635676e-13	0.280732201588283	0.97087042066108	0.603731185112276	0.8657300494408299	0.7994259111171793	0.9962761499692088	0.929238732132878	0.9768145115662408
SLC25A5	7.94985184429994	7.414716373102269	0.2337235538149999	0.3123575644026569	0.2304757098542489	0.228842496307469	15.467389026528302	0.915802470437083	0.816902919290461	0.6784522862358199	0.760383050746288	8.15877013990638e-11	0.368388375256224	0.4222849320657299	0.5124075507916971	0.452961136554162	0.8462526673193774	0.866293572461524	0.9048213063228135	0.8519378045771748
CCDC109B	6.269842663533599	7.188835742419309	-0.0756294588737919	-0.871674737150438	-0.252805421460452	-0.288841052886388	18.809093601920495	-0.378774346063137	-2.93822594471596	-0.938281579753022	-1.2643116855018	1.6417225112114702e-16	0.707534050430111	0.0064913810762781	0.35660362355829	0.215880013364372	0.9476364427948648	0.2889860418813285	0.8434329888032062	0.7397818344728212
POLR2J	6.51828417806507	6.33751235697815	0.0807720680745823	0.182813646759874	0.190388799499809	-0.238847089369304	17.021538065110303	0.444124583154827	0.698730112640306	0.7588006172076271	-1.14302251018211	1.20478675884834e-14	0.6602615274476229	0.490697219103156	0.453904174486332	0.262543827388227	0.939197265119758	0.8891933754846698	0.8852036876898078	0.7682589223689881
DHX33	3.30800775865566	3.2735891344607	0.0801113324161908	-0.407258852456039	0.38348144720208	0.435073687611243	4.50425407257424	0.220186110658404	-0.7547060087987549	0.7531991932820029	1.0404674970839398	0.0001187800500885	0.827222552238881	0.456734794342243	0.457438591283719	0.306545825172579	0.9704953216883688	0.877048919185561	0.8880082485690542	0.7877378539790102
MEOX1	1.23016887896179	1.43229016718188	-0.0517983758094339	-0.278591313213158	-0.5903926358249469	0.195210389760089	1.23464526337079	-0.085740310536065	-0.2896252759553079	-0.7546004801005239	0.268804065937399	0.226546074821601	0.9322425377544992	0.7740952474372191	0.456371866360013	0.78992046148002	0.9890957101046302	0.969010149121071	0.8876046835034431	0.9563258268169762
THSD7A	0.818894292287333	-0.27327792374709	0.0804574743772793	1.08089322279849	-0.0672723223501076	1.3128673785135	-0.227532496499647	0.138955363542352	1.30190774789746	-0.0825456447691719	2.05269034289352	0.8222277709941129	0.890471088057072	0.2043877276551689	0.9347665478808928	0.0496339386844751	0.9821757331783936	0.7432481892086572	0.9900689130502116	0.5716698938775664
LIG3	2.94743579953108	3.196116247263109	-0.312899042997826	-0.165686156472105	-0.4491180654005929	0.344112057049126	5.41449668617419	-1.00417699294572	-0.349335740859659	-1.1016356008266102	0.977693591027726	1.22960871232835e-05	0.324733540279219	0.7292872594410691	0.284018928770944	0.336226414164427	0.8266781348437332	0.9617999252239244	0.7995039152581682	0.8040455129764903
RPAP3	3.9329150551828302	3.9031409095218494	-0.3059284355800539	0.219897882104958	-0.0112310447373262	0.2077264522083529	6.233334173751629	-0.921951498833788	0.42246489619152	-0.0267112908184872	0.539623707642866	7.276114328862459e-07	0.363909354278222	0.675698358072076	0.9788669041389492	0.59343965626428	0.8429453834802424	0.9484446815916036	0.9963695148291954	0.8994977789470787
ACSM3	1.67524844193329	1.94535216217231	-0.0294631903297307	0.10619442061998	-0.37177320810424	-0.6496748809956701	2.34841708824731	-0.0673537820355511	0.153374607752513	-0.6751572844338279	-1.23381536062245	0.0256374461348512	0.9467469596182172	0.8791299026565831	0.5047467106124299	0.2268508166581289	0.9911799403267618	0.9835576247969992	0.9023374933995398	0.7424856979712633
AC004381.6	1.00445641905583	1.07565721840412	-0.0124106071115399	-0.414246636529291	-0.0526968254942105	0.191643060217163	1.17756775391641	-0.0261533722374964	-0.5515743436360661	-0.0852571059283932	0.330121816103998	0.248226718107586	0.979308205900053	0.585325462651844	0.9326234391888728	0.7436022067253292	0.9967147302852496	0.9202556871257755	0.9900689130502116	0.944800105699474
CIAPIN1	4.81312290700152	3.4839023238492	0.7046661706711601	0.80163975160595	0.661615454284181	0.318563612530477	8.96549656276397	3.55867435180534	2.85630998342535	2.4214340556575698	1.39827207609603	8.12579028284563e-05	0.0012720547152153	0.0170428294969017	0.0291021297042735	0.175123001296362	0.2109858540888036	0.3667355455235282	0.483696551375553	0.7210123474590923
SPPL2B	3.7300424087153705	3.0776854313782698	0.165591045129844	0.227899863458867	0.653692944310893	0.332929689588294	7.94883042773538	0.819293777626049	0.7572256247666991	2.44032109961452	1.42877718353374	2.3952723307699906e-08	0.41999838206473	0.4549307035109829	0.024127472085313	0.163429455002438	0.8687352016041916	0.876562258297676	0.4752146136312914	0.7098856134050983
FAM214B	3.2674227288475697	3.0407736460050696	0.050912264447319	0.0528924855488743	0.398303244676349	0.0178463478968588	5.08090957132435	0.163272007446938	0.108672244094295	0.997901536537108	0.0482470668159914	1.8538028422514103e-05	0.8713992033572641	0.914186075726167	0.326308504154536	0.961839113860396	0.9783379509034308	0.9887944045972624	0.8256437020639065	0.9947865331753566
COPZ2	4.94704598830871	4.8968649630410805	0.356217312337174	-0.4872769769635829	0.5462062180347059	0.3593151733752779	5.97754734794714	0.8637500154914771	-0.8038605063645259	0.943115456884152	0.7461971735364659	2.80700398228578e-06	0.394578869252544	0.4282595382782779	0.353867038318394	0.461379909312546	0.8583030126734398	0.8663078653231856	0.841769328579183	0.8561909472747695
PRKAR2B	1.9052895611501297	1.92023274928509	-0.309997453739953	0.261755136643932	-0.32988387857339	-0.0163162721928409	2.39089684074158	-0.7347183682407591	0.391603233293548	-0.616999457896526	-0.0327669506376969	0.023284348423283	0.4682156771511049	0.6981192690526229	0.541889874758252	0.974077472834743	0.8837527153204696	0.9538927398645428	0.9129603019418472	0.995985812530044
MSL3	3.93117115562897	3.13383405500843	0.1978833781350129	0.33587183286361	0.8901361028490931	0.263220965728733	5.32773411039733	0.648872820115428	0.706051688257736	2.2603250327250497	0.7222774025451609	9.23251488119387e-06	0.521357313274005	0.48560337985453	0.0312181302077338	0.475716900706335	0.9008346056762724	0.8863855075189707	0.4870478419330168	0.8590706886358688
CREBBP	4.46958620670205	5.71803063149171	-0.6722760501982349	-0.953183212667554	-0.487914721928573	-0.0554182289305547	12.1518631359577	-2.67554681973292	-2.4734970345634304	-1.50484423449691	-0.194616551569358	1.4142554275408402e-05	0.0270597717779372	0.0195028568522034	0.214383176947089	0.847374940487935	0.4412993278721399	0.3825698080858558	0.7469704105332977	0.9746730152056132
BZRAP1	0.872112683216458	1.41458269601412	0.289603237940264	-0.14132287283218	-1.1535471752041295	0.224269316116876	1.19969525960655	0.492138576835562	-0.161807732414596	-1.4255843363717402	0.347836812029398	0.2422539775525539	0.626326411477428	0.872669661804097	0.16431592959221	0.7305329238658341	0.9300965377982536	0.9828686092811046	0.7071808315602853	0.9420770609916516
GCFC2	4.00662972231489	3.4269059303804905	0.299518333189086	0.614462964714424	-0.2175988334846089	0.21203800277869	8.44215043825525	1.46052967470795	2.0686626473175203	-0.7691885571929051	0.92508158820564	7.1867093215241594e-09	0.154649491808282	0.0481137323472159	0.4478554682836621	0.36250031449135	0.7087146390660053	0.4945215491868912	0.8823725437676156	0.8165238624164471
WDR54	4.14300380365986	4.13605830916323	0.0449609980617733	0.207473091202306	0.0478018543276235	-0.5160015143805321	9.321930117170169	0.191692209610185	0.562569134881165	0.1612727296404769	-1.87163229353697	1.92536576022385e-08	0.84999250304287	0.578265173561723	0.8748553022138649	0.0730366628786577	0.975273530909372	0.918638749400854	0.982262554774649	0.6096107736603272
CROT	3.50531337637944	4.07816543129481	-0.294861326222566	-0.0308310446362729	-0.430299710213063	-0.235870765826928	8.178472801846171	-1.19147887269862	-0.0849293683052691	-1.28828938449322	-0.8641807259115749	7.25113228071342e-08	0.243401822005752	0.9330102173514492	0.207496164263658	0.395135845727447	0.7783661673999103	0.9917039275907968	0.7404851336702367	0.8262398305246942
KMT2E	6.373598974175639	7.118565945920089	-0.418090807945413	-0.0585118361174998	-0.713906167030288	-0.4329632787447229	30.0105519643567	-3.26959096182618	-0.288039168561901	-4.40467253130379	-2.89301812024078	6.188220552339799e-24	0.0027050097539569	0.7752974038838841	0.0001242978174697	0.0070407857873144	0.2489457618586157	0.969010149121071	0.1263985472696547	0.417179623224473
RHBDD2	5.888485164419861	6.062726523836559	0.149234571967967	-0.023567142601717	-0.302498875173906	-0.1435256139654259	16.4744797247954	0.7618791997196229	-0.0779792544902511	-1.18398537449734	-0.63120461935381	2.0931017605587503e-15	0.45271799391635	0.9383631819768008	0.249273269189813	0.5328206969237179	0.879415136801151	0.9928026609648316	0.7774659211140015	0.8796267833165382
SOX8	1.1001249992343602	0.175403877925051	0.406438564574302	0.0442301754109246	0.4957101099488971	1.2216888271595	0.191426454796041	0.887401737971866	0.0669538810377373	0.7627631941812479	2.2745135428620897	0.849796246375714	0.3819799170305189	0.94713601529323	0.451859416219308	0.0304436427186437	0.8528296957510799	0.9942623443222924	0.8847152618756788	0.5302732743895711
IBTK	4.57208913607461	4.86076358753109	0.152068368540303	-0.165136009263603	-0.213300025853016	-0.110299236383373	9.88314500470261	0.5920044211747629	-0.429797757567481	-0.6195491879572679	-0.375668211776025	2.09626260354636e-10	0.5583814639104699	0.6705092335605309	0.541172218737006	0.7098077515476009	0.9108039937890002	0.9465815444830143	0.912810662195768	0.9361342651005038
ZNF195	3.4161194580186405	3.321735954106149	0.0215277619410665	0.58104712606602	-0.700539251796742	-0.020878768359491	5.804934034656321	0.0709594150438993	1.28242044906509	-1.74117151151021	-0.0620337737709033	3.56872942734425e-06	0.9439144301925568	0.209931187759841	0.0941448661795242	0.950947767935768	0.990870789241884	0.7464094236386936	0.6223511175605503	0.9936282198054426
MYCBP2	6.119723201689419	6.5622532922327	-0.0030680144624691	-0.2633046755132939	-0.177372160755952	-0.20175910948232	18.606187292827	-0.0208989409460398	-1.2398995588051298	-0.8564658651161501	-1.19696026755095	7.2635294586836e-11	0.983481672795112	0.226204376942185	0.399043619931231	0.241859263090236	0.9971163874957044	0.7584123344832543	0.8593933180070095	0.7553927725715592
FBXL3	5.1052966705817004	6.06469420649193	0.166433796257917	-0.31096144671044	-0.604127526161489	-0.8993879441711609	12.6133798276049	0.6466561274876601	-0.7622258340147191	-1.8520881957087296	-3.01360863160924	2.3127617539446695e-10	0.5250943941205	0.452223899144652	0.0890495511066769	0.006189637801058	0.9024764889506288	0.875870518421166	0.6098788282461918	0.4041673407251217
ITGAL	1.28828332690696	0.8012331527529691	-0.325270745452596	0.91359897031218	-1.1926346217993	1.1308881200015302	0.595204043611584	-0.488933258620587	0.921267736037495	-1.27577750630036	1.4992636710228602	0.556851604497481	0.628533959778159	0.3650106232215079	0.211825694616061	0.144666237907658	0.930466645688208	0.8415478861794082	0.7460928303264407	0.6952883369489565
PDK2	3.8805978073444702	5.08404678147117	-0.43157874811727	-0.299032461134941	-0.925769345766583	-0.619942118644383	6.2951845087807206	-0.999407717257866	-0.466249188164601	-1.67123440132898	-1.31714775305729	2.5296994241150103e-06	0.326053868716502	0.644628004249032	0.108511666575478	0.1978302059989919	0.8273685187916732	0.9384636908948772	0.6422575576135147	0.7314989147771404
ITGA3	1.64352943939095	2.51572594429306	-0.448383845622172	-0.112007326290319	-1.0916176158559598	-0.267040682043286	2.57287726126287	-0.914845996186204	-0.15088979897437	-1.66101166240746	-0.4937005941083039	0.0162237845226323	0.367729713971996	0.8811539798583751	0.107128633217269	0.625291341312371	0.8462526673193774	0.9836138005759336	0.6416609111668874	0.9054540004939444
ZFX	4.06940806310208	3.86966917391762	0.602980949096263	-0.0193038416003667	-0.2749317465367019	0.118740652246008	8.67048859182537	2.5772393074576097	-0.0547664374984024	-0.8779851981251191	0.444018272422684	1.76719543318539e-08	0.0165210110800475	0.956704629758692	0.3951705080963389	0.660522196103156	0.3922833806452031	0.9946951748327392	0.8589168645081668	0.9204259094409863
LAMP2	6.720035013666211	7.356867355747791	-0.209250809855018	-0.5607131979478709	0.0547772845858736	-0.190901307268401	21.4733846781838	-1.16272376727623	-2.08317153449078	0.2269063162260489	-0.919340604120133	7.52134426402512e-18	0.25416320775205	0.0463760185843148	0.822302216135257	0.365271751109265	0.7843386502822989	0.4858577493318015	0.975485621483332	0.8173165738412238
GDE1	4.917254783302139	5.1721411732746105	0.295653216012388	-0.107812293995273	-0.4913559392461989	-0.3489655670498039	10.947531692563	1.39086261684414	-0.354547154172976	-1.64457579246202	-1.4281290908914	5.412025959678211e-09	0.175387262568834	0.725794091766912	0.110857334880749	0.164549248655372	0.726734584424307	0.961022174300931	0.6459185960576702	0.7112121801989308
C19orf60	7.18476025830778	6.8743192581038	0.1966396740360139	0.0647800846649289	0.28550532266624	-0.0004802280626672	26.4912842390515	1.59317245030085	0.3690444920757039	1.6685719732316202	-0.0034076361264286	6.519432096997872e-16	0.122509627548513	0.7151523134521199	0.10581565248999	0.997305995422692	0.6696714193036332	0.95909384375615	0.6404320094170431	0.9994523783998776
CRLF1	3.07941835019651	6.00772044944997	-1.4552935227257902	-1.26111620129177	-2.2555457151024503	-1.69361809363689	4.838319161555661	-2.73481814379315	-1.563626484646	-3.2623245917218195	-2.9857718354657594	0.0002172837113553	0.01086724487705	0.1297547465597869	0.0029036870853114	0.0059934942120478	0.3666713223436549	0.6622825659144922	0.3422180211645867	0.4031238226771672
OSBPL7	1.7031982812518305	1.90692142208329	-0.128617383166639	0.381844428047925	-0.720006492936395	-0.264180597639136	2.6067548563137795	-0.330656113861506	0.6515831375622428	-1.42358408956458	-0.607363776498335	0.0149295572621243	0.743280566492157	0.519885329546122	0.167338557372582	0.5481922727925479	0.9536679344278552	0.897307016023257	0.7109967591799623	0.8860939228488305
TMEM98	6.63964378808683	7.392993972242099	0.2087681262920949	-0.6709436712173481	-0.21462115460619	-0.3957558783500179	14.3564777524862	0.7620225812230308	-1.6023453816285802	-0.593271130568043	-1.23999379735242	6.3134821845692e-14	0.452346531058368	0.119700040489284	0.558943043369784	0.2247104708187269	0.879415136801151	0.6470146996151439	0.919970069807269	0.7422283866539598
MAP3K14	2.86073483649054	3.6179115944112894	-0.522336349735981	-0.0792739812402235	-0.99555065520819	-0.0938076049436675	5.28073466433027	-1.43554863783375	-0.1451471668499419	-2.09514631670379	-0.235084601340165	1.92289951890194e-05	0.161689941440215	0.8856274122171309	0.0468995555631057	0.8157449626221691	0.7179052053224645	0.984543161934198	0.5323647305204212	0.9655223407112462
TMEM132A	1.12317086424459	0.941214640467115	0.633287722549394	-0.24208984142271	0.2400083865574599	-0.299995052070163	1.16115035725442	1.5061749540027498	-0.365012380832158	0.437350019449622	-0.577333001022358	0.25473685681084	0.142480342607411	0.717662924555805	0.664989899454562	0.568022408156148	0.6970312473415773	0.9598195147961412	0.9472836096787184	0.8924467393857588
AP2B1	5.71816086631568	6.03000459021443	-0.29543237965703	-0.3610526497441589	0.220786796119653	-0.0806330281690376	15.5528392335017	-1.5062514330683705	-1.2660457174206998	0.820236296869697	-0.358949869091796	1.2556469986371598e-14	0.142533998572911	0.216024141253962	0.4186480171922629	0.7222064484137779	0.6970312473415773	0.7477210122246611	0.8689675872893416	0.939639811525246
TAC1	1.45567057394542	0.0417817097911307	0.103874570868735	1.09401404814977	0.954991803049597	0.299240469202564	0.0257144402762456	0.123261665717164	0.862869239300449	0.8415868036817281	0.300488256340876	0.979670705935088	0.902734888809723	0.3954006936842129	0.408166392037415	0.7658881852422931	0.984269173666102	0.8576639617156561	0.8632294671191958	0.9515525488646206
ZNF263	3.38335254708812	3.76245406062121	-0.283602024769522	-0.0589617225776604	-0.211891068078096	-0.0290141469107427	4.50410816612591	-0.669911312939149	-0.0939880056000359	-0.3659022225258139	-0.0610985115795972	0.0001294552782771	0.508060231337472	0.9257921075952508	0.7171026898945391	0.951694091137948	0.8972905046407005	0.9906857540673284	0.9585931661539316	0.9936282198054426
CX3CL1	1.6183961213217	0.48913730427569	-0.5618396331630451	0.748211370914483	0.175252000201665	2.15242065932403	0.399283026065425	-0.9138216711398108	0.8763489824357021	0.202254234456233	3.2027986007364304	0.693338218258871	0.3682972623021929	0.388870877891214	0.841084261881178	0.0033376336176941	0.8462526673193774	0.85481350302663	0.9769253729086486	0.3511236921836682
SPATA20	4.33025608287546	4.45367722606662	-0.101437021898585	0.111821743052935	-0.3982450988754399	0.0569304087333694	11.4500040711604	-0.508094753804364	0.3901535195460689	-1.47928142108401	0.25900105288454	8.71879695065182e-10	0.6151566638247099	0.7000008195706099	0.150126962711973	0.7975655299351702	0.9268777896256518	0.954483565767342	0.6957091948986476	0.9587508970385644
CACNA1G	1.47517006864356	-0.153552728992875	-0.527082243242384	1.77404046157805	0.640125408511439	0.459534386333384	-0.1699828962307819	-1.1261413664151598	2.3997174694647003	1.07381928401309	0.809381319466252	0.86616472124809	0.269033937402209	0.0228211341597018	0.291465304352682	0.424669084021526	0.7951789552803888	0.3980385988772197	0.8044313817679662	0.8391332566381965
TNFRSF12A	7.243794990725251	5.648404167935129	0.237389953583381	0.828332989211693	0.961038801801872	0.814083851480386	6.722446703458769	0.680767597537037	1.6793563977709902	1.86433085567175	1.95977057144234	1.33971905886704e-05	0.50178337396163	0.105145256503065	0.0725943841531435	0.0604211658434917	0.8937369418228239	0.630580162614779	0.5823171720187532	0.5899798221261332
RALA	5.486870892649339	5.370073173826901	0.31946540076689	-0.0836586175682115	0.0311936180097812	0.0593051820443893	11.6446344374968	1.3456670991473705	-0.2440063926202169	0.096407882113994	0.219051588476781	9.143607560086028e-12	0.188493788672076	0.8090367194896569	0.9238711098333872	0.8281111839381121	0.7399576318824048	0.973231150578358	0.9891288335486907	0.9684856672287014
KDM7A	3.5217823037134903	4.03386333314955	-0.187178242734901	-0.440450439509642	-0.174390790276426	-0.0908536776029174	7.27143856259857	-0.6394970349347779	-0.9601220769921668	-0.465255051005248	-0.267683845252085	4.27073494441821e-08	0.527353184519348	0.3446686680627699	0.645108550942822	0.7907745421467149	0.902616745993552	0.834577795119056	0.9426055539594692	0.95645056114984
ETV1	3.46879290067326	3.7116007378392	0.252107655917998	-0.0328118193226083	0.0468983039233593	-0.414513449828512	5.379142904976339	0.802133644804004	-0.0730473559963872	0.108358907131185	-1.17870257163687	4.28631799878414e-05	0.429336538112596	0.942332112258176	0.914461606217878	0.248740113959516	0.8717646802773813	0.9936023286514624	0.9878003785752498	0.7606281073471958
AGK	2.80212994869288	2.29714086920792	-0.0672223311889649	0.268428244498841	0.0542478471749967	0.688538964127433	3.98180298018006	-0.2252511471598119	0.576073501338291	0.139860432943494	1.96403065889029	0.0004014180849265	0.823311287583462	0.568862453400699	0.8897050393827399	0.058851385780144	0.9704903688673272	0.9152533335451546	0.9841949739397448	0.5877263552417342
ALDH3B1	2.52604858977571	2.63347286088093	-0.877331663345558	0.499827334604819	-0.203725880870461	-0.156489141755837	2.48965494978857	-1.59049016118154	0.6029963425994389	-0.284298578268597	-0.25353803557999	0.0192492807068436	0.122209756863724	0.5513100553496899	0.7782757364234141	0.801653586055086	0.6690840645929002	0.909934154304016	0.9685450695045018	0.9602079499800134
PHTF2	3.5071448879243703	3.78316838339329	0.213110814369228	-0.163896532043107	-0.182064589712687	-0.230837893824618	7.38742387371518	0.847276205475001	-0.453029205749881	-0.531706267794836	-0.8387701280250791	1.28743125623307e-07	0.4037353980208839	0.654083162279876	0.59884974793146	0.408531206081651	0.8601160409900342	0.9404688611741422	0.928915502268162	0.8310609952788668
CCL26	3.51327702038014	5.29190854659169	0.18341201836951	-2.03507222770502	0.194949288366431	-0.831150501783194	5.46635413228547	0.3830948772658729	-2.90188949237481	0.2942281422339939	-1.5470662411963303	1.36543443625982e-05	0.704363276379887	0.0071395959322125	0.770654235475422	0.132526207516208	0.9472426691775264	0.2936491746480616	0.9661649695984568	0.6821744878229816
FARP2	2.91877865503891	3.4069928412086803	-0.328052030159197	-0.235490602646427	-0.271909859216704	-0.256258631358922	6.1670768292186295	-1.12547560269698	-0.5158026197886311	-0.737892858791668	-0.754498760890566	8.748461412167419e-07	0.269311326331328	0.609773070885213	0.466312706797713	0.4564320071240371	0.7951789552803888	0.9274550452650696	0.8913585884915142	0.853956832891446
GGCT	6.07073241771768	5.08229282882821	0.3396227330065389	0.101958386350834	0.846814776197457	0.8022230280001321	7.95595384254293	1.01777254252597	0.206098023113303	1.87936284664727	2.04600751046021	1.54728526652421e-08	0.317380463032948	0.838155096307386	0.0730947788582681	0.0496195871864096	0.8263477337028421	0.9769250971872624	0.5835414339078902	0.5716698938775664
DBF4	3.66695433472044	2.35104137993882	0.229226520082006	0.506022561563442	0.828705556652773	0.810710169337788	3.81856228806064	0.7262073880703279	1.03916960931302	1.99302990128294	2.15150328584807	0.0007176365059884	0.474976101225503	0.307058548373589	0.0604884627998699	0.0397847590188842	0.8876492118032894	0.8142086450291977	0.5609352005006847	0.5549717443619492
TBXA2R	2.96716872085171	3.2091875550270803	0.689927651562061	-0.360391652174111	-0.0724098657805594	-0.363199810602459	4.738583167644291	1.9457117985894	-0.656341530644904	-0.1566627271767059	-0.88683219292462	6.87321330572115e-05	0.0623761985359621	0.516624898461241	0.877086864312754	0.382881929145919	0.5533249670075229	0.8970498247560511	0.982672680203368	0.8219184277499684
IFRD1	5.993726125749179	6.40100015356766	-0.644665733745898	0.3500820218994709	-0.369643743166587	-0.30098877164268	10.894368768738302	-2.10366722461062	0.764088926979658	-0.8984634270898292	-0.864485958652566	4.68969279497325e-11	0.0439032063731488	0.451341657018731	0.376732977624475	0.39432423375768	0.5108215617103157	0.8757399557164667	0.851607915450298	0.8258931549427623
COX10	2.7591384208188794	2.37541618710418	0.0953696228076202	-0.0480624605151345	0.518821513127689	0.477892878614757	4.121800461701451	0.329284196849421	-0.1178606543849619	1.2935341186881202	1.48741448008331	0.0003866339132851	0.7442460882684109	0.90705850389359	0.205894678334635	0.147686800568343	0.9536848394352462	0.9881261437000404	0.7391228630548308	0.7001374314332213
GTF2IRD1	1.9335523411876	2.78130715114887	-0.3602865390043379	-0.476461669951264	-0.665423900473949	-0.256174355624646	4.111761852726221	-1.00994087490649	-0.8442473334962579	-1.4728935492738402	-0.608354731249354	0.0002806173296584	0.320600404662981	0.405213475514415	0.1511950031974019	0.547531007931198	0.8266375759109622	0.8614340360044728	0.6978833343806955	0.8859194645986811
PAF1	5.08506048609431	4.6033525631909	0.43849781988774	0.2497739263980199	-0.0143909449542625	-0.139372328374359	9.468972661877109	2.80459340334723	1.16252080396243	-0.0664893016839127	-0.815513766187585	5.98686626548312e-05	0.0094743437303553	0.2559397870057739	0.947493929666354	0.422315194075998	0.3539443348952377	0.7781327822833012	0.9916059333719736	0.8385371581543617
VPS41	3.89790905696148	5.006432296370019	-0.3867737920286049	-0.569478402382458	-0.552948401330464	-0.433366536525234	10.596161363292302	-1.54536363878003	-1.47914984625512	-1.71123639969846	-1.5257028781137698	9.502595309413379e-11	0.1337996062852069	0.149530176337994	0.1016231888650869	0.137759913773415	0.6887292679628273	0.6872801536469467	0.6341736912845601	0.68761941804068
ARHGAP44	1.77128034783763	2.0002694598616104	-0.308111385759898	0.104408760939584	-0.352216804899742	-0.5759140839822061	1.97381204629873	-0.5715139219565271	0.1225817574941499	-0.5275337029242321	-0.8919354675548191	0.0576747323274841	0.5719087492924761	0.903255810313787	0.6017031461295171	0.379526093899642	0.9150685109759404	0.9880337047492156	0.928915502268162	0.8209608739106886
ELAC2	4.404226971808559	3.6679999295376895	0.3033870214156289	0.454477799823535	0.333460641501258	0.404248683152462	6.522433041127321	1.033339567692	1.00344532686849	0.8696263452404459	1.17339462654077	7.80573861082696e-07	0.312301445847321	0.323678813631973	0.396711816981916	0.250491924129243	0.822714027137017	0.8226762192163191	0.8593933180070095	0.7606281073471958
ARSD	2.83731190769448	3.6124238816621	0.372074191348772	-0.767755039865766	-0.280416016478034	-0.9023908337724872	4.77979257649024	0.9326613805859432	-1.21720945532873	-0.5558914037450461	-1.94279099380776	4.335894198683879e-05	0.35844081675633	0.233013231914486	0.5824076486963901	0.0614786969995079	0.8417395502425148	0.7622700097732621	0.9266771841299876	0.5919395230826294
PNPLA4	3.68248288772874	3.2350078242208906	1.06975232659471	-0.126982677293807	0.6731137629305561	-0.578385729810324	4.24168622064742	2.83771122728942	-0.2356080219847639	1.26799904896593	-1.2951794865596298	0.0002436987806485	0.0080789887495085	0.815436504804563	0.214757161628196	0.205195179060771	0.3394351627243017	0.974292213443639	0.7469704105332977	0.7337462986338412
ADIPOR2	4.31125943655344	4.33278798362054	-0.229181403755471	0.386935159015117	-0.4606568009736179	0.0063445684005801	7.16194171099084	-0.712798544389903	0.7638618234190211	-1.12712850826589	0.0171144434696547	5.72956894915457e-08	0.481478323798266	0.45091580844043	0.268623026362302	0.986458633764064	0.8878025167778196	0.8757399557164667	0.7897505505449551	0.9978616511378348
CDKL3	2.03737539198454	1.77185173146207	-0.9754311569672628	0.7023036934044239	0.410314863259484	0.0802608295955224	3.5548983708484	-3.68957957348711	1.74555003939233	1.22217637225285	0.264356819109914	0.0013720853339657	0.0009441325223991	0.0911800799555106	0.233600862518699	0.7933208539215649	0.1945979304334784	0.6086146647287992	0.7656232223716544	0.9570875854853929
MARK4	2.54221004139772	3.11059777376688	-0.1786113406008189	-0.346872188421196	-0.3606125334318579	-0.03593818931354	4.174392233032161	-0.4661460425434179	-0.60035852935761	-0.6945106902372921	-0.0831770748060046	0.0003527901849271	0.644481037170038	0.553444669467107	0.4937340963794129	0.934273596842462	0.9347618792518848	0.909934154304016	0.8985618343195292	0.9907812893641202
CCDC124	6.38126758654203	6.37871538421885	0.153180209271814	0.0518000868447038	-0.127200003035822	-0.281103539373662	17.7356140203785	0.87238019288618	0.206236685531165	-0.5266314911360039	-1.41209294887092	1.02328020109757e-14	0.3902310066501889	0.838166122680646	0.6023370559378821	0.168819420697099	0.8569502830131606	0.9769250971872624	0.928915502268162	0.715694010741397
PAFAH1B1	5.81256975253988	6.20936999653219	0.0332762055848892	-0.111331627168356	-0.316230680833685	-0.3637104544230779	17.141164777916	0.172161942533116	-0.364385039369459	-1.28277306379568	-1.60351352513795	4.80584587381284e-17	0.864466382300285	0.718126421776587	0.2093942960975769	0.119299223381539	0.9765698154710676	0.9599716896374014	0.7415972519292015	0.670423036051976
DNAH9	0.910714810089226	0.673667173559791	-0.670987576132898	0.6711793262666	-0.0796506331047284	0.4679506487472309	0.704930703464725	-1.3700153127286898	0.927781623233824	-0.120657011541181	0.8340986537814801	0.487567185468397	0.181012439255575	0.3622482120330579	0.9047898982315842	0.411303870390582	0.7316321884425576	0.8396939999903928	0.987122681921306	0.8322367155626205
KIAA0100	3.84665939629982	3.4298356217570096	-0.1668514988660369	0.1991239635903269	0.4214648768269349	0.279946928745082	7.499318719985441	-0.6963262536448289	0.541323502855945	1.3573913993692	0.9999324517144058	4.64664148461105e-08	0.49230324399567	0.592284715559018	0.1886558039826449	0.3254193690342399	0.8903179918907634	0.9216148462573768	0.7258297636627159	0.7987190397060125
GAS7	6.5488993252168894	6.57931751302601	0.0604876299499051	-0.125045779770775	0.37360595289519	-0.0663713214984145	14.4844351621619	0.250117955060438	-0.328496594590755	1.20594708921393	-0.230234975369521	4.4256200869626e-15	0.8042010395390881	0.7448182376531601	0.237263114491356	0.8194719517165681	0.9682097934372872	0.9643372877796016	0.7698993847419681	0.966593259649926
TRAPPC6A	4.048950600678579	4.30592880639951	-0.0546847269158873	0.453772962489626	-0.335416967695176	-0.685751639945545	7.172645209183071	-0.175813401474468	0.9764794585505172	-0.817994047086889	-1.97745504435241	1.4061992466221098e-07	0.861623826168942	0.337366090645384	0.420100746508397	0.0575290814811526	0.9758044075458232	0.8318301850793108	0.8701430772694148	0.5857182779673036
MATK	1.6267018664715098	-0.776777778747587	0.6895441011175499	2.24426222847196	-0.0310899094046545	0.8835903283115328	-0.532998013504063	0.90804138627282	1.96510773387642	-0.0307959241626987	0.993358398357948	0.598152116083773	0.371444912735663	0.0589049980435652	0.975673202363304	0.328480730115607	0.8483778361401932	0.5324821931626804	0.9963695148291954	0.7995018899399299
CD79B	1.9793824659691	1.9346366512352904	0.5011912391225151	-0.117470307023333	-0.301097047482785	-0.118340515986021	2.31597198291965	1.15246404831072	-0.1753799002607459	-0.52283410319583	-0.2332729929418189	0.0297055667278231	0.260931279564393	0.8619597463840841	0.6082709869755479	0.817259823434875	0.7872359735439054	0.9817526917565076	0.9303592485139224	0.965804012080608
ST7L	3.7512539756527103	4.16116683461722	-0.357348242692096	-0.541228331583593	0.0905392314772303	0.220410843573784	8.441183051369011	-1.51557679379909	-1.6574668735889098	0.283998623565307	0.8797889246132171	1.6293823671982504e-07	0.140937767930695	0.109741197267409	0.7784069571316241	0.386821151426823	0.6954940950605242	0.6363319607414865	0.9686028708901168	0.8236396624557876
RPUSD1	3.45219740588506	3.22730751889336	0.2104141183290319	0.3861129313185759	-0.396482436797976	0.136158007830139	4.91997286173881	0.607724871648717	0.707600334430217	-0.895723015371736	0.34319156789453	2.9201194855445e-05	0.547943213903648	0.484654757508959	0.3775319488539629	0.733847757767117	0.9095892553803728	0.8863855075189707	0.851607915450298	0.9434028922618852
RHBDF1	4.50646591137372	5.31796948801624	-0.393520620024939	-0.6281020884116241	-0.219151808984629	0.0211905579533605	11.1330359981391	-1.6310091745785298	-1.78583015645835	-0.668881443323431	0.0797198913140445	3.16191389048587e-11	0.113485123613553	0.0850323672934834	0.5087077886831229	0.937008989176915	0.6507139052315346	0.60222315667554	0.9043072520265264	0.9911735597815148
LUC7L	5.10159975758508	5.00882314382276	-0.0470249370564014	0.2133527444230689	-0.0504107026691291	-0.0086460710272355	13.7644596312274	-0.248175762888837	0.7766217574874692	-0.1971796052797269	-0.0404028958699548	1.59556408866252e-13	0.805693504471876	0.443853874370442	0.8451399388014	0.968041097066631	0.9682097934372872	0.8725159807845598	0.977521394451945	0.9952507684904346
CACNA2D2	1.64083938742194	1.3995505196442	-0.378477057069957	1.05366449039362	-0.1222504350765509	-0.6918289840548411	1.57913980555233	-0.809185115208139	1.4867888899324295	-0.202342791546002	-1.30059463691872	0.125483516146764	0.424788789776652	0.147883460360651	0.841112164786265	0.203507737916549	0.8700593991499376	0.685102917738074	0.9769253729086486	0.73315982432085
TSR3	4.81909124113844	4.96862179432942	0.311313918045339	-0.497250003826691	0.2130146997987569	-0.0159631107744489	9.33965852628778	1.11687882562467	-1.1759273499644198	0.5744340505604649	-0.0494181866377211	9.40620995439867e-10	0.273903548268767	0.248892494823852	0.571820614072124	0.960924561202443	0.7966728427361867	0.7716399471475678	0.9246572441119548	0.9946055054424576
PIGQ	3.5292133883899504	2.9884778368633502	0.568630022275463	0.420344688324056	0.10411369172042	-0.149374285117411	7.58984613200158	2.74605780866958	1.29172773262275	0.396637019120506	-0.618309109616838	1.8314923689405e-08	0.0100959866706475	0.206314886140111	0.6944426221299289	0.541037923447129	0.3585747002974723	0.7440094936483642	0.95375732802734	0.8826387575167517
CRAMP1	2.29622882787211	3.2505327728247004	-0.139193483488442	-0.8426657475217141	-0.4011822762665839	-0.5134933128391911	5.2037145953838495	-0.4201347678190471	-1.61349586995946	-0.9583917733138432	-1.32374470256453	1.31045075412385e-05	0.677381000191561	0.11710798742996	0.3455258510022619	0.195586936331459	0.9411805468616956	0.6461426617029975	0.8380858614256804	0.7312775426750607
TEAD3	3.41028930399393	3.2122434646620204	-0.420409147644781	0.562364193065418	-0.0945900504070265	-0.0079436188131036	5.719436507886631	-1.52954576087495	1.38313540524122	-0.25133436624097	-0.0253127167772696	6.21904207674368e-06	0.136943346045134	0.177930206292499	0.803269312582426	0.9799828943333	0.6911543629116977	0.7173971063679523	0.9721759859639828	0.9970975210958412
DNAJC11	3.33319467619085	2.15672701509592	0.314829078040864	0.521572897063634	1.00485169096203	0.4604683639634699	3.84570791073451	1.09420830536076	1.16824398620471	2.67716667318214	1.330963792987	0.0005824474285511	0.282571643793377	0.251908799411241	0.0119208888877511	0.193228411446546	0.7996381109559508	0.7746416988751424	0.4343535634150438	0.7281629082002621
FMO3	3.11812476454539	4.38772964986332	-0.806859163322302	-0.0887542520316981	-1.34471916040155	-0.5218926144013111	4.76919169290673	-1.60986658208817	-0.111295397128652	-2.18945751336702	-0.92225868290171	4.4673475912888895e-05	0.117900786088734	0.912123397934896	0.0364781315139055	0.36375174418744	0.6593130337608828	0.9885672422525632	0.5052119416023435	0.8172605362506591
MYLIP	4.875092012527491	5.57945137190397	0.077358730038972	-0.654811061956918	-0.161622195255584	-0.074265571793173	8.96643536965708	0.2781796606528839	-1.61902682523865	-0.396383428259262	-0.2295698550880919	2.71330792013471e-08	0.782917135507126	0.1172943639635119	0.694682830148475	0.8200993427616741	0.9649671862173504	0.6461426617029975	0.95375732802734	0.966593259649926
PSMB1	8.394855118126731	7.679333479417799	0.382621557552476	0.592234731265021	0.277045387875441	0.0484969438251736	34.5123961238211	3.21608656097094	3.161940808745181	1.80468971988878	0.336989794803361	1.16721038531732e-23	0.0034137457013241	0.0035724752983359	0.0856928277621338	0.738550456483259	0.2687985531078041	0.2565986502749161	0.6046068018944204	0.9443223661621816
SYN1	2.00520190438059	1.42536430355724	0.878217609613163	-0.3399595921619019	0.17792644587478	0.381185711410122	1.65972423354885	2.00046001428638	-0.494360085844073	0.304980086078556	0.7302435374159599	0.1073892263555969	0.0545727611790656	0.624652669935553	0.762487229554058	0.470905804104821	0.5397532579194414	0.9344377623925818	0.965093552516803	0.8579834892836228
JARID2	3.2284015616607005	3.43439575069557	0.0899990321595871	-0.632067416996699	0.170314103771074	0.633614109277725	3.55424623167242	0.1961676833337819	-0.9309994654657392	0.25171267293799	1.17729619179702	0.0016652181672365	0.845851768145927	0.3603062058443739	0.802985884022411	0.2486698212149899	0.974234155479122	0.8387241026670069	0.972010795370852	0.7606281073471958
CDKL5	1.89432465392394	1.83623667716491	-0.1217817745375519	0.535643931161618	-0.0025664642840955	-0.336099604140959	2.2580046758877	-0.296431997827849	0.869411424588052	-0.0046062057683915	-0.718322814930386	0.0326876253040521	0.7689679285723381	0.392201234187021	0.996355689773947	0.47836348867518	0.960908615849406	0.8557214167959499	0.999552883667644	0.8598396344999443
CDK11A	3.42085232322158	3.69279133565818	-0.622742488427907	-0.2793764501876649	-0.0406340499019242	0.3963918186836471	5.56756863857242	-1.77793996072261	-0.524122100404408	-0.0901276713305317	0.9878247121539928	1.15871177223893e-05	0.0897008422474941	0.604045005007615	0.929355674825635	0.331172255776033	0.6173912127248016	0.9259549881234832	0.9900202033871288	0.8017676216615539
NADK	4.508483282485781	4.57965582371761	-0.454738399815067	0.0624501927857316	-0.055348336416138	0.190812673695601	9.95055234907652	-1.8890987871613	0.176000722610272	-0.172512195858337	0.7019168371728709	1.93638502385637e-10	0.0687010358708428	0.861534889835992	0.864369656036596	0.488175133593264	0.5697001744109282	0.9817526917565076	0.9798624179633274	0.864954982316299
CYTH3	3.9859507431672494	5.3674518538402	-0.8759238152341609	-0.971066422593164	-0.5626738476569301	-0.232673360076617	9.84019955528995	-2.98742257443253	-2.1166997957505	-1.52555276798064	-0.6868454595184201	6.649155608081679e-11	0.0055630714069372	0.0426902848940397	0.13759578727618	0.497455467995473	0.3086995192076628	0.4730908016531144	0.6781050732462339	0.8682443557826648
ADAM22	1.3237736725900502	2.76512606154562	-0.0874293171376807	-1.18822578053089	-0.672807384736778	-0.738302385990072	4.11461770853498	-0.2464944466912739	-2.10508409289338	-1.48709249652315	-1.7254867081581595	0.0002784112107516	0.8069783865356559	0.0437647067460233	0.147426168301309	0.0947283406419331	0.9682511631142178	0.4762870276548182	0.6914092982049109	0.6396116953935592
SYPL1	6.395844069477071	6.804341955659651	-0.0362345007028615	0.0508734468584483	-0.505515816023965	-0.3134419941970049	17.1231341888648	-0.171813180450768	0.160072479813845	-1.8031573169877	-1.29699896751941	1.73593579036485e-15	0.8647651505998829	0.8739537686967829	0.0841993569661746	0.2045184010059189	0.976761651240503	0.9828686092811046	0.6022210059631649	0.73315982432085
CYB561	4.61085683680677	4.29764406466846	0.190374052530534	0.240821545561551	0.293684716241263	-1.80352153015659e-05	6.45650939965212	0.550853295141283	0.4649875854827039	0.633023390191686	-4.48061780893934e-05	6.21299175008086e-07	0.585940970492999	0.6453757628931001	0.5326812453686279	0.99996454707703	0.9168879232260376	0.9384636908948772	0.9095577345519626	0.99996454707703
SPAG9	5.79911858575615	6.845066787031519	-0.420364468313757	-0.542333570893938	-0.6420498139515529	-0.29589847059011	20.8958218233	-2.5034202561054	-2.19768521302404	-2.8182114945253303	-1.5757803812173	9.64305258398658e-18	0.0180219157176058	0.0364312723695576	0.0085166459781864	0.125829835158658	0.3940237548194643	0.4536227865410198	0.4216296402730268	0.6786031231108971
AASS	3.70326379687926	3.47235975244086	-0.672054863104447	0.425500292517322	0.280246623931813	0.201672287672554	5.06721783950593	-1.8428872025438	0.777674521057872	0.5971083014374531	0.490598219757037	4.70609152153083e-05	0.0778299753120513	0.4430174019626239	0.559365516706266	0.627285296042536	0.5904087611428468	0.8723216061629632	0.919970069807269	0.90673754907646
PLEKHG6	0.637417851193579	0.251852018696385	0.78855514256586	0.443183871151616	-0.326054396803447	0.2977748131144339	0.223768766769803	1.47692360253995	0.567032422709422	-0.424874826171395	0.478365102632693	0.8250458904722591	0.1506659553886669	0.5754354496723011	0.67397145958464	0.636055748703434	0.7046390360009859	0.917237186146785	0.9501203835145832	0.9110699396318198
SS18L2	5.48350413065848	5.12151064212824	0.5025438898157439	0.1915032341724389	0.3741919271310669	-0.116991437519971	14.0018041022379	2.6049600371581803	0.6315181533940489	1.5102151940378898	-0.5133919368604529	1.0773623694382402e-14	0.0141599979627585	0.532484692400829	0.141450539458362	0.611437643484594	0.3776626297703517	0.9020564350217606	0.684534156455158	0.9038716181488176
MPND	2.1902174175061004	2.4509037195581804	0.261753257236307	0.185965962272033	-0.5569007748641949	-0.733313495436244	3.44076361618851	0.6964842563905129	0.311973867518483	-1.17599191754589	-1.6690053686851	0.0017276174606724	0.4914872531022639	0.7572183950416259	0.2488462443700519	0.105521138416642	0.8902091839127915	0.9664812096204046	0.7774659211140015	0.6532170023639223
MGST1	9.21823606726448	9.18167097411552	0.0195008846884094	-0.0449323458858607	0.0804233874446293	-0.397748394134484	15.3617051152567	0.0738475488607556	-0.1192649613141159	0.218250849635339	-1.30137564039996	1.1835212794043102e-09	0.941689660014356	0.906026523302514	0.8288126704071501	0.204539577371663	0.9906771142467696	0.9881261437000404	0.9761043881137343	0.73315982432085
CRY1	4.30996980889381	4.0522463862072495	0.225637491448548	0.168343848035457	-0.0676214623132994	0.1994529209700419	8.0733540853027	0.8585536554250409	0.408383913329949	-0.199801191498206	0.647662260578732	5.183539035156311e-09	0.397394864945535	0.685892218290094	0.8429842547139649	0.522129396197108	0.8594435339611417	0.9508138606262748	0.9769253729086486	0.8766195525867216
NFIX	6.48909967697653	7.25975728321986	-0.287754624954586	-0.7289101490806371	-0.1536486937849089	-0.174352092575498	19.192947452601494	-1.41910857029921	-2.28034258985531	-0.592069629912501	-0.7284460061552891	2.1290966908253007e-18	0.166174485449845	0.0298615405768174	0.5582401501416719	0.471988941235758	0.7224747209175245	0.4284038412637393	0.919596160277292	0.8579834892836228
ST3GAL1	5.42428806446592	5.19296302536499	-0.311088954939043	0.583791705060285	0.0456526129598298	-0.0465429916094576	9.7509769792566	-1.18391307793946	1.50705378951153	0.125156710534971	-0.154890146610519	1.5247975390127802e-09	0.2461010158733539	0.143709157865696	0.9012350052092672	0.8780120262213491	0.7783661673999103	0.6796909249164623	0.986117379479488	0.9796900518470164
IL32	7.95798577564132	6.52945500504637	0.523152008346991	0.0891285638784313	1.62424163056873	0.793842930875244	11.0895127304416	1.98580911147582	0.239771998596155	4.2414096782757005	2.53244251139935	1.3094259984568599e-09	0.0569145379211148	0.8123464739326879	0.0002029332513752	0.0172372221945238	0.5463406254566746	0.9735046754482553	0.1467205503463431	0.4739186490366386
PKD1	4.23589780159675	4.64510060696571	-0.2873590098840269	-0.159302255157896	-0.0279881846225082	-0.228684715519031	10.8688024786908	-1.2706483522292	-0.4520902978814939	-0.0969890823896195	-0.865623703181287	5.640454905756371e-11	0.21532090359673	0.6545121405370711	0.9237035467382572	0.3938134180991149	0.760744091664364	0.9406108296307604	0.9891288335486907	0.8258931549427623
MED24	4.004127220964089	3.70279389787691	-0.0992119026548779	0.3459671272216879	0.0723124528230103	0.0979833080662296	7.69546029041263	-0.389441529760651	0.8685917141556551	0.222782564622281	0.3327408992740089	1.02269584867032e-07	0.700825459273078	0.3921275012625	0.8267239759589592	0.7418618024851559	0.9470620749348218	0.8557214167959499	0.9758607345775576	0.9446552663172
RHOBTB2	2.5759036019672004	3.02585459426172	0.2521657659060389	-0.314379719115641	-0.173444273401758	-0.441196931620835	6.001017174289969	0.949907857655237	-0.7514703016886979	-0.515956660133293	-1.42301797100916	0.0005024201823177	0.3690412942909339	0.462886177859686	0.6384457851941701	0.180190291666756	0.8469332778690136	0.8779603450416209	0.9413906977877164	0.7243742462908138
HEATR5B	2.6157311813655	3.04227685688818	-0.615712486134227	0.168195029351765	-0.40113722841959	-0.31871955449198	5.00138566794376	-1.90861382710116	0.353288737995245	-0.965775463712554	-0.9049976028171112	3.015681478866889e-05	0.0659545993424598	0.72645046360756	0.3424745647673789	0.372820056969047	0.5650785999794066	0.9613171206637536	0.8370679544467607	0.8191038019616164
SEC62	8.33661651868806	8.417769375387879	-0.1882649462466619	-0.0066168385457866	0.0727938145492902	-0.15621161787227	36.0306974630063	-1.69818247026845	-0.0410973028422886	0.467976896166716	-1.20383121892925	3.8080854112676594e-21	0.100367637766564	0.96751968653225	0.6432135797556351	0.2386464838709789	0.6340572746145446	0.9948735987037136	0.9418553106883476	0.7520814612360017
RPS20	10.181610680123098	10.8576657511062	-0.2241553348655539	-0.5516493414405109	-0.1244589888886369	-0.3621574305483629	16.2554678628087	-1.27098379634331	-2.12102589580595	-0.472101210220556	-1.66895497941602	1.49238231201327e-06	0.214843277558798	0.0435667446042653	0.640688541418908	0.106959294335223	0.7599482765412165	0.4750275790585448	0.941790799877656	0.6532316487361854
CSDE1	7.15325333706987	7.14267623014977	0.0968082849227152	0.159942266239161	-0.140062703445223	-0.399563348656136	17.683729596189497	0.501302009036767	0.581548442359806	-0.526584975461851	-1.82074596237447	2.07836149930964e-13	0.620081749975834	0.56587927887481	0.6024180001802579	0.0795236474307616	0.9289497156298931	0.9148267586859754	0.928915502268162	0.6158797911138163
UBE3C	3.97695237978433	4.26859923784249	0.0664752380569	-1.01473872001114	0.597228590323382	0.274862883562572	9.0095614804216	0.270278051565592	-2.6623834198310496	1.85108541865602	0.9396564531965308	4.89828181882767e-10	0.7887970667298129	0.0123505926894506	0.0740251015839071	0.354898548599918	0.965931398244972	0.3371557613767613	0.5856217112412486	0.8131165494918098
REV3L	5.490777986690401	6.682098510997349	-0.7077740320723571	-0.501720547972464	-0.5092855180303879	-0.526078276922226	13.033220044112598	-2.58949003861605	-1.20828019286922	-1.4297908829884198	-1.7000455527708402	8.410046064658861e-12	0.0152153404428313	0.2366679373681569	0.169136623083518	0.0994733746095384	0.3826502107023496	0.7643037566840976	0.7124663124435647	0.6428074857009458
TENM1	1.69125888375854	1.6909768795832198	-0.7819191651151921	0.597264808361472	-0.200691795205033	0.6764183453982671	1.72293822300415	-1.68075177399723	0.8719041713272199	-0.31549259669393	1.32606091771406	0.100548196993834	0.104112450650738	0.391338782609376	0.7546255844893509	0.195965741120165	0.6406171872087856	0.8557146676890065	0.963287940272451	0.7312775426750607
FAM76A	3.74199667120302	4.19489500770216	0.1430408286322559	-0.451058954153583	-0.1013357774290759	0.1137058670816769	6.23459912479712	0.42457837224439	-0.9122621207621172	-0.2176794094197939	0.3032563325420769	1.8176924176433896e-06	0.6742256968635411	0.369712033030661	0.8291655597201899	0.7638629125716321	0.940757514223139	0.8449470505960197	0.9761043881137343	0.9513589939486244
TRAF3IP3	1.54106898366756	-0.38281775621436	0.108648878635933	2.21994595122956	-0.545523740122448	1.21302913945333	-0.35467768799378	0.194181154427273	2.69953521222659	-0.7161321174747941	1.90956734792027	0.725592058206864	0.8473454976047571	0.0120000834382947	0.479961927507031	0.0659998490208027	0.974234155479122	0.3360245175725072	0.893225395675075	0.5997790718753091
POMT2	2.75365308434466	1.45653605388949	0.0817808925788504	1.12110326334727	0.7312465834068441	0.281939498110878	2.1001123332397698	0.227512586342898	1.9923091977123504	1.59240333129305	0.6573909570259351	0.0442318652833852	0.821568611108897	0.0555056788902923	0.121777603213607	0.515942032097464	0.9698928846344992	0.521476069814299	0.6581598622508231	0.8744692150642741
VTA1	4.35036408430903	4.16142729944538	0.0674953027222898	0.302945569419337	0.269736589084912	-0.233060806324802	7.80432378085006	0.242586376646511	0.729937687988195	0.7276229000891741	-0.7321481769912541	2.9907417405002406e-08	0.810007586926859	0.4714258836166429	0.473822546923198	0.46977207758314	0.9682511631142178	0.881141825973547	0.8927129855137035	0.857740360975589
MLXIPL	1.83982557423619	2.53192906366511	-0.904597695295118	0.376909392306424	-0.7346195171020541	-0.272145228604205	2.62465649603103	-1.87385236407597	0.534873555504909	-1.1686657660613402	-0.540953640960646	0.0149583293188108	0.0711304722134879	0.597051992610822	0.251813278692897	0.5928310985450209	0.5751951434345246	0.9231517932434796	0.7798642192426015	0.8994977789470787
BAZ1B	5.32552472868155	5.79336342291201	-0.13417592574791	-0.264186743840092	-0.5103684074968711	0.0474288638228425	16.0479182444929	-0.698967348999618	-0.872154302571249	-2.06981891234525	0.212342390071215	2.8745047848867704e-16	0.489956321904823	0.3900511620843889	0.0471749612688454	0.8332761169184559	0.8887585582163355	0.8556951154131782	0.5323662479152848	0.9693379961104156
RANBP9	3.375672734750629	4.98290567381816	-0.200140135825058	-1.21570238029455	-0.7644303299653008	-0.581190605954423	9.60114474700378	-0.731870109829387	-2.88040060570614	-2.14253181444972	-1.8731486038785496	1.6459775786997602e-08	0.471863514502008	0.0072721176842799	0.0518728553923148	0.0718199933313555	0.8856246121052259	0.2936491746480616	0.5419461285090875	0.6095244139925515
ETV7	2.40572468134775	2.0276917178257703	0.322514764009033	-0.5081875012398099	0.555360371698205	0.8794151793587841	2.2951589781977595	0.7516644875435621	-0.818479953041672	0.886817948525966	1.74764016202295	0.0304634242052345	0.4581542958242289	0.420267614923111	0.3825473467411329	0.0908702947095019	0.8804160783634988	0.8659958174769651	0.8538462198743071	0.6340829546541891
SPRTN	3.61663658258932	3.2158591989344503	0.380428086430759	0.188842556523594	0.0998339187393835	0.217026400315612	7.68168912101915	1.7510215896188102	0.593500250216823	0.338868203628353	0.8877640782581121	8.55576194591047e-08	0.0903788448822623	0.557878050810504	0.7378563968346541	0.381742407353441	0.6177046770900552	0.9123284004611965	0.9607133382053852	0.821684530974322
METTL13	3.89862556579232	4.58212024107275	-0.379893582810698	-0.7208305815067141	-0.223018172462623	0.1123829451066559	8.95475995596171	-1.40404750707118	-1.7515396473851002	-0.630225984843509	0.366439091911788	4.112706213353191e-09	0.172425586912704	0.0900786008863147	0.5360828940959179	0.716663366250629	0.725446630961904	0.6052241861348323	0.9109500575052228	0.9380277556227312
DYRK4	4.82920954285509	3.7391154755621	0.411098434424905	0.6315550313905339	0.988211544008253	-0.0295585657008148	7.25275327663126	1.6039045375173202	1.76187528478864	2.79583792406268	-0.1009252748849259	1.20397141859282e-07	0.119322033782324	0.0891239059067119	0.0089526817667964	0.9202998100438432	0.6626473844901621	0.6052241861348323	0.4305529399530116	0.9883226455688884
ZNF207	6.32038854074059	6.06557119730396	0.154898870350099	0.191907583904948	0.0500503366568531	0.1796045644616289	15.1546729222478	0.726810629882877	0.577625509746592	0.181474237222203	0.716712708634587	3.29040647590054e-13	0.4751734005522889	0.567828119398177	0.8585137633976769	0.4796676700014899	0.8878025167778196	0.9149828606649256	0.9792654921851824	0.8602452805991377
UQCRC1	6.30253867614021	6.0217165125224295	0.293312006905958	0.353978520948279	-0.0922938562819876	-0.357571139916323	13.5476941000064	1.47064730556055	1.25645023712174	-0.336074703052134	-1.59578105142208	1.34681634194424e-08	0.15339738653151	0.221066575944564	0.7393320430751591	0.122832893051989	0.7080350742412909	0.753247314211471	0.9607133382053852	0.6754248627385051
STARD3NL	5.06417987913498	5.0266609071489805	0.0549125462702285	-0.196935887067962	0.5074346670331761	0.098568868737764	13.8981043711625	0.288716458072118	-0.661689479423156	2.07148807216741	0.436719734765677	1.30821335833661e-14	0.7747839972507801	0.513220989692447	0.0470084003469011	0.6654418976488851	0.9630893374292984	0.89651399686244	0.5323647305204212	0.9226608291339752
CD9	7.6210839871730895	8.06265849671537	0.144725358372672	0.519897858141935	-0.650821356391884	-0.907438542805146	12.6846923044593	0.4355558388025629	1.02269740818057	-1.44472584122109	-2.31475136547173	1.45368144468357e-12	0.666277212554627	0.315379938195208	0.160468639703342	0.0276982281162015	0.9399062441747248	0.8199989097470093	0.7017723507118729	0.5236815647269049
NCAPD2	2.32401903390443	3.46439722801577	-1.08641549917109	-0.994339529384635	-0.456989924716139	0.384967472378563	4.74181379617119	-2.79352185036148	-1.66388282058882	-0.920620737646989	0.859797270549626	0.0001988739647876	0.0134111018838628	0.107025732631454	0.377875170096291	0.396869813011147	0.3776626297703517	0.6338283126012106	0.851607915450298	0.8276315324791987
IFFO1	3.93270351215829	4.7698115356617805	-0.463335570340481	-0.4572286385455229	-0.858617769422538	0.0899074105401234	9.91867476690497	-1.81155167664238	-1.1366680002032	-2.6248492112410897	0.306713204389326	5.5316974743375003e-11	0.0800783995773862	0.264675405232671	0.0135071530264084	0.7611804783134609	0.5946585606308342	0.7871997277178238	0.4343535634150438	0.9497751143993828
PHF7	1.7153785930794998	2.5437371833658395	0.217182383737758	-0.408463265879434	-0.815421095834768	-0.19798537554207	2.71084073315601	0.4768937879171289	-0.612187980436679	-1.31242163452157	-0.405899489968316	0.0128213921012576	0.6370581019626109	0.545552721039902	0.199418900215806	0.687900475358513	0.932696598862225	0.907693249663177	0.7324092538171221	0.9284639514257896
NISCH	4.5989745018187005	5.23521291598748	-0.299516828390351	-0.654157843859339	-0.3002041441617539	0.0669709710946739	14.0917694270439	-1.52496239159699	-2.1265673276984502	-1.1859040915192098	0.292580817329867	9.11145472020431e-15	0.137742574754094	0.0417960336394489	0.244968217483225	0.7718566775153192	0.6917488972337811	0.4699082491856934	0.7742590291369447	0.9523772689007286
STAB1	1.76980674092894	-0.4029687200980949	0.406271443853467	1.83033232686026	1.04484369364755	0.400681401515488	-0.383204245202681	0.7517418827747031	2.1596123756179897	1.5015794789339	0.595973301898603	0.704270404495855	0.4580637736385779	0.0389214028031816	0.143659008536326	0.555663355677198	0.8804160783634988	0.4632374886690407	0.6881896610329498	0.8875731943435126
FUZ	4.109865601037891	3.8169763911585295	0.3497790638898699	-0.0313123486201653	0.253538786316873	0.100649262055888	6.80473440069208	1.19413152579952	-0.071080182180249	0.6494917998614	0.297502355559094	3.86836885998193e-07	0.242790261495961	0.9438187627726312	0.5236691139219279	0.7681560589076128	0.7783661673999103	0.9936964797826444	0.9074919704145994	0.9518954405140628
IDS	5.86562811029871	6.60595366265893	0.115995967489309	-0.428385113121021	-0.271961209862368	-0.5877118468657161	17.2993094548648	0.5864920599244	-1.4643244682153702	-1.01977492100025	-2.6217977002041	5.69072572111624e-16	0.561935794611928	0.15410679787238	0.3162824807724461	0.0136625847818044	0.9118175649444652	0.6914349949340631	0.8190364617473138	0.4626604152808143
ZNF200	2.12880634961337	1.35568452567249	0.6921207805287971	0.337816072361932	0.411080377078721	0.0167062774628656	2.28890065477542	2.269060807104549	0.7472958129664008	0.9909029247742892	0.0472942332324457	0.0302172552981631	0.0307253084700847	0.4610147669816629	0.330974355326297	0.962592762554124	0.4560865404675562	0.8777027714457442	0.8292777272830214	0.9947865331753566
CD4	3.8962461774794	4.305818903564759	-1.15214654350477	-0.0345088432054352	-0.279859738572362	0.7891898968878579	5.77904555716184	-2.90191401316733	-0.0575299254193331	-0.5458144671737399	1.7677429478171598	4.93321909846881e-06	0.0073745856917967	0.95451189145595	0.5915121774639879	0.0872778872848593	0.3284067551115444	0.9946951748327392	0.9284859575590044	0.6312474822461996
LRRC23	3.80564465079286	3.91994715800713	-0.315677786106891	0.151259085595244	-0.0085014096007082	-0.263903549653443	6.40217819494327	-1.0995366931840902	0.368699327023351	-0.0220515610817435	-0.834524428842379	3.4572246206562994e-06	0.280951000863436	0.715325590718617	0.982557540565935	0.411272512729687	0.7994259111171793	0.95909384375615	0.9963695148291954	0.8322367155626205
BTK	1.33973053800034	0.9850775301286	0.10085208058257	0.7366666969442021	-0.25990578278459	-0.0987472911720108	1.08842564645612	0.220864427371603	1.07061963335547	-0.4136231307933	-0.1824953477125599	0.286020497329307	0.8267008877022192	0.2934695505381789	0.682180662807125	0.8564507509602479	0.9704953216883688	0.8050537036821841	0.95211310307881	0.975516723781714
HFE	2.207168471357	2.08206293672436	-0.389635946586625	-0.0345152978393833	0.549016667381276	0.0452550143626253	3.4792242291583504	-1.24775268554426	-0.0709053346058811	1.37556219623992	0.120354257836035	0.0015604777429732	0.221773625361292	0.9439436737118008	0.1791418611048439	0.905004969311314	0.7668679868975604	0.9936964797826444	0.7206107418686355	0.9840120549405624
SCMH1	3.15136065644138	2.92197919446374	0.111458608080125	0.676302538842947	-0.5276399786021521	-0.2613649412127889	6.54750523344943	0.474191282967437	1.9448809997958296	-1.69116915322394	-0.995995053019338	7.2539094704834e-07	0.638908895098702	0.0619550487482415	0.104485909091131	0.3272194125748811	0.9327195578539303	0.5447996000344725	0.6398895526048125	0.7987190397060125
FYN	5.42284166676391	6.34482347675692	0.156913014813679	-1.09062604688426	-0.184568170484008	-0.15564241426947	12.823471803192302	0.59888543253542	-2.64716533187175	-0.5441932914573799	-0.507683863127807	1.65361596939359e-09	0.558158331737812	0.013365077632296	0.598664326644145	0.61702456280195	0.9108039937890002	0.3443475051714816	0.928915502268162	0.9047060800101474
HIVEP2	3.3016481320899804	4.56754538890024	-0.4228353720783029	-0.8671457087465251	-0.334749354919206	-0.314884147893353	7.56755408113413	-1.49775876018951	-2.05669984457313	-0.8455447467106361	-0.985288395194104	3.73592899132936e-07	0.1456350357639669	0.050218442718974	0.404609400627111	0.333241918299388	0.6997225362474898	0.5052746151854868	0.8613935496990197	0.8028438009410669
FMO1	3.557539016839	4.39324608760997	-0.0959675579565089	-1.10844570082508	0.38207724066748	-0.252355189140954	4.86108881866155	-0.2125832626274519	-1.6853259705036798	0.612023212259841	-0.487176086337218	4.6212982794574e-05	0.83309135446034	0.1028824951596409	0.545272843475337	0.62970699983486	0.9723820359934886	0.625930489627872	0.9143084290225776	0.9088181492699954
TCEB3	4.38993831692086	3.61263268730934	-0.3120783895259379	0.7761605651151959	0.306572487806209	0.515772769487695	8.394421406994361	-1.41797553257826	2.42306915886538	1.0203314137327	2.0616334294367	5.7149923798902395e-09	0.166515800673993	0.0222052832570026	0.316086146692392	0.0481833921203192	0.7224747209175245	0.3954202943495805	0.8190364617473138	0.5716698938775664
LYPLA2	4.5617245388867005	4.791437236829941	-0.122987108603803	0.0262919042002886	-0.4290274123422679	-0.162948860689729	9.747318225958493	-0.515637130365131	0.0779881861826845	-1.32249222144425	-0.6173711787999661	1.5460045146713096e-09	0.610046567463089	0.938415654920316	0.196073611649112	0.5419405844493479	0.924714373674038	0.9928026609648316	0.7315147911482416	0.883010307954272
CLCN6	2.8097259826550096	2.83632212127547	-0.221059193768407	0.0647617898793234	0.469094978634261	-0.465440382162869	5.4915871288125	-0.8127327987666529	0.158796691797751	1.33217079441676	-1.5065184856705	9.65426929043211e-06	0.4231249509818329	0.8749078850865759	0.1955541096543419	0.1424345164376959	0.8691416789727169	0.9828802972047672	0.7315147911482416	0.693984292112797
MRC2	6.297288823264509	6.76680913908066	0.0371333011778929	-0.6948459808834119	0.347001876434084	-0.0731876898521245	13.1282299941381	0.139682093226612	-1.77087276820047	0.956752925639902	-0.239085620889621	1.00269853085954e-12	0.889845173549987	0.0875845593275394	0.346913015787853	0.8126862688762979	0.9819540016104862	0.6052241861348323	0.8384469170660793	0.9646292157763864
TSPAN9	4.3320261017186805	4.37413273845369	-0.0691275938845473	-0.0053715256373203	0.0715900550257618	-0.309288705729315	8.77295318669654	-0.282799009725503	-0.0157412641125731	0.21614757461643	-1.15661440188823	1.2980631634108201e-08	0.779341655742583	0.9875575745539408	0.830339607745852	0.257150250790963	0.9645626423892476	0.9984703162138912	0.9762214180687282	0.7651692581635553
BTBD7	4.24344591077696	4.30258423008421	-0.0461643570725059	0.110082564065542	-0.0882519034915625	-0.21275558769257	8.72118729824172	-0.1764742546393	0.267146399510351	-0.266862482886554	-0.696944217561989	1.0008090477910999e-09	0.8611073316374209	0.791184396289621	0.791400934557745	0.491203464176939	0.9758044075458232	0.9714313251519794	0.9713462995923818	0.8656915735727108
APBA3	3.30464047446718	2.8494094074058105	-0.162428773294664	0.395635179321675	0.439291406615666	0.160780213026539	5.36194637378495	-0.582856210503933	0.923192342512441	1.2248892515271002	0.4958115400844849	2.29008497814409e-05	0.566482614577845	0.363273463739904	0.244704527578059	0.6237583069231579	0.9134426272968528	0.8401901024160182	0.774149002404657	0.9052521627995712
MKS1	2.73850573032399	2.5545628822243702	0.307684384834482	0.7319307544651109	-0.709493473665848	-0.313721611146046	4.25537647750546	0.993261334729479	1.6333200969835002	-1.71506025589854	-0.92458617903703	0.0002544631005281	0.328559682358055	0.114056282195595	0.0968399525164074	0.36280829775238	0.8285917476347886	0.6406520648798919	0.6271233484615608	0.8167904447393081
ABHD5	4.608754391137451	4.7089823296261	-0.8984947131858779	0.1174184859082319	0.315372177539536	0.305217201338296	7.84243346603992	-2.8062636619098504	0.2364897209309779	0.782177132133604	0.8130021243613471	9.43766298322953e-09	0.0087184709295535	0.8146599910654441	0.4402408059144989	0.422622310096899	0.3426230863026578	0.974292213443639	0.8795981589434455	0.8385371581543617
ANOS1	2.6866085841234497	4.80454908149812	0.736446739088697	-2.01910977661327	-1.76848938090605	-0.7314186229286569	4.75595727566011	1.4086163860518102	-2.5077757364194904	-2.5061149660599	-1.22372668638047	6.44598885713245e-05	0.169618430131255	0.0178464676385333	0.0194579653985182	0.230865980602768	0.7224747209175245	0.3734200804642831	0.4593282694566798	0.7456075246884094
AKAP8L	4.1975096157473	4.401406513891759	-0.0879929089217875	-0.0685027377410859	-0.262936959731229	0.1874627527214249	7.87132432733272	-0.308603495314033	-0.164860744030768	-0.676887885519772	0.594706604754193	6.623185507834001e-08	0.7597789175651279	0.8703362558606529	0.503852599993649	0.556696614757182	0.9582466021512984	0.9827611762099754	0.901377307192228	0.8878864653287319
MBTD1	2.04458470998458	3.3820947628974505	-0.0079329690739368	-1.06489173621899	-0.496443976873673	-0.7764562081504021	4.75756994808922	-0.0215748627869764	-1.89959127145184	-1.01298238300064	-1.83647077083684	5.887878922917421e-05	0.982931071032535	0.0672927684197479	0.320070739205506	0.0762331714412788	0.9969439665922304	0.5602358585645217	0.8233046142763819	0.6126565011500261
UTP18	4.75966270681281	4.29040637900902	0.308956423083321	0.114388518086308	0.311790200904799	0.352474760719405	9.77518056028473	1.3468830525526898	0.318623752272171	1.04627711505924	1.30534005959356	7.748836674097289e-11	0.1881051146952619	0.7522196042275129	0.303790318395046	0.201700111365858	0.7399576318824048	0.9650117487911228	0.8124299572681113	0.73227019643717
RNF216	4.40169230666408	4.4231499903045	-0.221388355580733	0.0131985793819114	0.184162527798142	0.0647655150100622	12.8487434697154	-1.2132180848376002	0.0473266241070304	0.78057175340798	0.305817071571023	7.417249821132479e-11	0.239700299444721	0.96256659480354	0.451369431254487	0.7619614092319029	0.777945651886609	0.9946951748327392	0.8845789798284894	0.9499591299855236
TTC19	4.60052165622687	4.51887876412143	-0.0975336952087987	0.6974780090708039	-0.4767172723394099	-0.30724479208253	10.4424180513344	-0.4231927772549779	1.90933454848328	-1.6487537296104198	-1.14662513836977	1.6535026425509397e-11	0.675173085767882	0.0658240549594052	0.109632747165017	0.2605999407709959	0.9411296536895148	0.5567663922836568	0.6447307790383705	0.7669613283879381
PTBP1	6.16836807130039	5.52989687450286	0.0738024399808495	0.508571021593024	0.352621820952676	0.1385239205087559	15.154028443564998	0.393072939421433	1.85621518535808	1.3747512579808798	0.6397743997756721	8.958824164062251e-15	0.69704727913227	0.0738985392230589	0.179781098766758	0.527228628602882	0.945763513924014	0.5759348548409476	0.7212669134580553	0.8787530525585939
SYT7	1.52814936378095	1.15552512110908	0.772724568427254	-0.766397719986254	1.04290006714901	0.338398993614167	1.38283686324049	1.82335840140118	-1.15473720659966	1.83886070928906	0.648146576866652	0.176922146771535	0.0782277894811993	0.257313529975974	0.0758535560932985	0.521820429952959	0.5913536840572295	0.7791094244682413	0.592814635776586	0.8766195525867216
LARS2	1.7876419675023505	0.860566536101115	0.45822542295616	0.745502331633341	0.459562851239517	-0.154902385057463	1.24200144869491	1.27644026204978	1.32584062662114	0.9881864782740658	-0.355243401397693	0.226626721936191	0.2149711353036219	0.195495907448108	0.3387631263257429	0.7250808981590541	0.7601768741163795	0.7337877854141199	0.8343232971400878	0.9404967275396536
PIK3C2A	3.89122359384454	5.57544918998817	-0.334033606283626	-1.09863360870467	-0.931344338039378	-0.569359346302328	10.875084685764598	-1.24779051242671	-2.70673859265773	-2.6170055659332903	-1.90889330199243	3.35028164652497e-11	0.221854382170128	0.0112267457383003	0.0144935359323602	0.0658896289143217	0.7669721669318277	0.3302407207563325	0.4358150039344732	0.5994966897435792
PLAUR	6.72429124094368	4.6053066244914005	0.111070159819028	1.4770867486534802	1.5238674295543302	0.770643248754158	5.10023963061582	0.266717136443035	2.49949407209471	2.5448731138218	1.5720844733563302	0.0001149562742201	0.7916684585822099	0.0193657851966932	0.0163834145964537	0.127576995747026	0.9665517748949668	0.3819951561780016	0.4519737323019555	0.6806614349859174
ANLN	1.07925502580137	1.46092427666531	0.13277891430408	-1.29093525365833	-0.402478189329209	0.8995019894876759	1.1304572243733602	0.198445003821848	-1.2539782882721	-0.44688630450663	1.1335215636024498	0.2679569837110589	0.844207075517866	0.219638473490352	0.659124013977633	0.266062964818763	0.974234155479122	0.7520601539220778	0.9461715477393629	0.7706546888243091
WIZ	3.56959547491027	2.82154986360886	0.285046404254909	-0.0928063317780463	0.6293512535605029	0.624729291187865	4.21228237172621	0.8258712260395209	-0.180982039459521	1.34671479106828	1.5558823166175602	0.0003195423678471	0.416756852504409	0.857651376907119	0.196449360546571	0.130313077575396	0.8674336722325261	0.9815905436244878	0.7315147911482416	0.6806614349859174
RABGAP1	3.53072594099935	4.87570125077403	-0.6381555894405961	-0.907501666384742	-0.5645419892204661	-0.212531930582477	9.71750022939748	-2.41688316936493	-2.25191262826317	-1.6314618665475902	-0.7167789969650831	2.87935114994705e-10	0.0221317117360012	0.0318962716576214	0.1153793587717959	0.479054084987149	0.4136708105753635	0.4372820084536711	0.6502536852804828	0.8598396344999443
DCN	13.1918612716993	14.156440405216902	-0.241911705976128	-0.640372097790034	-0.4874778815039099	-0.211754745563909	22.3688418886477	-0.7783570633227271	-1.40425742783005	-1.1154175042764298	-0.5819633484630551	8.094059486941001e-17	0.442750138141092	0.171832025000966	0.2735336709571569	0.5652099201818579	0.876764690852531	0.7113717628367789	0.7918520124842292	0.8913104625090095
QPCTL	0.9698687908861228	0.379525875580233	-0.158859752543357	0.5371144697164529	0.0710834320357335	0.4493051616535239	0.4196499490679821	-0.336570329563135	0.75366707042168	0.1131391139111799	0.813406633027807	0.677999651989066	0.7388073634658209	0.4572112254219129	0.9107837334200592	0.422448335191417	0.9528542608352032	0.877048919185561	0.987460393012914	0.8385371581543617
PPP5C	4.536828203563941	4.66504529034664	0.164882633475003	-0.2875699987956199	-0.1063074743280369	-0.0453105091311522	6.940765649211	0.479079315547101	-0.5734268991737861	-0.227177826846247	-0.1155239020264519	2.50095494510092e-07	0.635357201819166	0.570986860379157	0.8219433459066391	0.908808878999797	0.932696598862225	0.9160097371475008	0.975485621483332	0.9850143598746458
CEP68	3.60942161808735	5.16185876306764	-0.219833207014942	-1.1829359151661398	-0.774151784335933	-0.752343389128203	8.85715001221233	-0.70501859210454	-2.38983622312755	-1.97714497542701	-2.10247859924018	7.13602348016499e-10	0.486236788968335	0.0233406202709579	0.0572785155399591	0.0440089766904552	0.8878025167778196	0.3980385988772197	0.5525517902585595	0.5626092724757011
MAP4K3	3.00256815658731	3.931306421870581	-0.2501192692475589	-0.280086732811469	-0.753724831203907	-0.724513493889517	8.45138260769526	-1.05669613043157	-0.8012330338024541	-2.38135845810968	-2.74978924372581	1.0409797178596601e-08	0.2991600378275	0.42997090387264	0.0239536659957501	0.0101871736635039	0.8097243226282235	0.8670540517313157	0.4752146136312914	0.4444900068226284
TYROBP	5.86830141083828	5.50266014090369	-0.131968501204493	1.4962585688865802	-0.6755760267413001	-1.41203116423446	5.594997568654519	-0.370215923618399	2.81527949154649	-1.34085344107805	-3.30941834604493	0.0002932889767857	0.714161786840086	0.0091820735447024	0.190996501148769	0.0027025512483849	0.9477726499267984	0.3134501269791904	0.727757347750123	0.3394579759711923
TMEM159	4.93376653035352	6.87637103140682	-0.776837628352945	-0.8220882884847951	-1.08144762617381	-1.02591535718641	10.3442203753247	-2.19895868800515	-1.5376496697484898	-2.35337529004908	-2.6248434927306	1.2924755497848202e-10	0.0358277705410029	0.134896268240569	0.0264641336906523	0.0135229489361664	0.4790422735442655	0.670558735223637	0.4790022266034229	0.4626604152808143
BRCA1	1.73216211299565	2.94363868206175	-0.65759044955633	-1.2671680217673702	-0.947297474781385	0.605684998009565	2.8652625535801604	-1.22600898083431	-1.48603393338493	-1.35606373279838	0.96197372448128	0.0075412743723925	0.229732377306047	0.147704516710388	0.185198725655269	0.343752952078553	0.7710016235227343	0.685102917738074	0.723891096846814	0.8078078064034727
ERCC1	6.10173409362022	5.42754841245472	0.160686336057104	0.643112136437042	0.361541483366592	0.0252364298675592	14.7674724857007	0.824421042867488	2.0948026141235103	1.45246295008613	0.108853855191719	2.65392784185079e-15	0.416207283165777	0.0447356555313646	0.156752762473418	0.9140432487737008	0.8668028777396695	0.4790827499791679	0.699758457269209	0.9870859121523236
SEMA3B	5.16127031905394	4.10419414147215	0.6726485825632371	0.6199213332812701	1.04932310095298	0.0658200340736619	4.38997591239983	1.68619969308109	1.1224509963221598	1.8389594998219	0.146445399513553	0.0005978656383767	0.1030663011185619	0.271883953689939	0.0762984331088739	0.884651460895343	0.6387626696863211	0.7900357486455076	0.5933074842288768	0.9808040802849436
MBTPS2	3.01633564944828	3.42637905335026	-0.27090578047054	-0.376483399308457	-0.0679547197482821	-0.0432379102689385	6.21252488166687	-0.9305177544694408	-0.83258811723929	-0.183586462708445	-0.1279486050803299	1.98021244768285e-06	0.36146027115248	0.4118991946552299	0.856321084645608	0.8990718819214749	0.842633785298343	0.8619462371646739	0.9791901663987927	0.982524470492422
PRICKLE3	1.90134229257412	2.14495550929883	-1.1040698343104098	0.149658766703312	-0.431845446692198	0.599357009193976	2.86692491119699	-2.76237344867736	0.244947718082159	-0.849351231130307	1.32647575871566	0.0079420054338572	0.0104388319937417	0.808183059855723	0.405098381019423	0.194694367521771	0.3616894436886897	0.9730334273726656	0.8617940421377952	0.7305791715379202
LTF	1.2676939308216102	-0.31365691808605	0.726160443334357	1.18111762716001	0.0975286033114332	1.6111832737778602	-0.231698144720641	1.14976748340746	1.27610095106805	0.1047274246357899	2.1657380735484	0.8189619344446359	0.25987632705865	0.2132039755625639	0.9172926058108172	0.0389357490583011	0.7868819107380922	0.7476918483756042	0.988480984878935	0.550221700078548
EXTL3	2.0861523942293303	2.23425473221109	-0.0980273682084833	-0.557452760784469	0.0490732243697445	0.662154788591422	3.36929231282453	-0.288011431772803	-1.04389455863818	0.109243758254209	1.6365928460526002	0.0020852086767891	0.775318431439223	0.304873361641598	0.913736621719667	0.112165045170213	0.963325004356204	0.8136861563021405	0.9878003785752498	0.6593668099664559
ELOVL5	5.76478991443916	5.1710829365456	-0.118245787035343	0.110206751981498	0.832505494371314	0.645032455757457	8.409949872219501	-0.365695752422253	0.22294883127013	1.96277939295474	1.68772992039769	1.0966241054723e-08	0.7178205354551651	0.825090430478188	0.0665651772595134	0.102070283295024	0.9481863965411972	0.9764185767284074	0.5752400857412256	0.6481796449667357
ALOX5	2.33884611018258	1.62848479044877	-0.236459876150886	2.061795626793	-0.8381361497653359	-0.7164160444955919	1.4611929741157	-0.429171018992577	2.49121978143514	-1.12042564644746	-1.11279338519749	0.156356803362707	0.670951000213936	0.0190811366543169	0.2714229374488719	0.275115034321534	0.9403593046006108	0.3810282443263078	0.7908801845379807	0.7765451192354982
KDM5D	2.37091818711558	4.04745190193465	-3.81020185414076	0.140992205598107	-0.0910250345724508	-0.049231970692908	6.216891584333191	-10.1262462773951	0.2691410895616209	-0.213331619880754	-0.133188091984074	1.11620151570791e-06	3.61894783288274e-11	0.789758912398732	0.8325611551260799	0.895017062622955	1.0964688144068127e-07	0.9714313251519794	0.976331889139924	0.982524470492422
CALCOCO1	4.777280889943111	6.484366340141291	-0.7488625561864101	-0.954453206068499	-1.12343491510525	-0.479579884123502	8.51871865973821	-1.86228467474738	-1.6455505088389295	-2.1366181609887	-1.12476745666654	5.79820004949436e-09	0.0724000736863759	0.110931909924871	0.0410539569515583	0.2698324287270019	0.5796980529994238	0.6366026151852006	0.5195384396735114	0.7732404856073033
UBR7	3.46682951246142	3.20491106617642	0.260682853931696	0.1725192472301409	-0.0077996406746126	0.0348597574467426	8.25927664822813	1.27971919566145	0.546676090177757	-0.0296512969830717	0.1477958799112999	3.50015855741176e-07	0.2206519049439849	0.5887928842256679	0.9770599108680932	0.8837777359428051	0.7665891859380284	0.9207751196385664	0.9963695148291954	0.9808040802849436
MAP4K5	5.122326191729	5.968734571781121	-0.557096897023304	-0.5702703665279499	-0.3395770161507579	0.102763939564365	14.0393098029034	-2.4769282776089905	-1.69938659545638	-1.1414784723514	0.407690959874539	3.9773668156788585e-12	0.0195334958980772	0.100440091301484	0.267457292087017	0.686403252341887	0.3996522769232883	0.6212812475372893	0.7891768528245904	0.9284639514257896
EHD3	1.66894853128885	0.954234903308496	0.0940328973071563	0.338694728050148	0.577071134085333	0.138403189784015	1.0762935818611998	0.205506729698089	0.4714306919716379	0.9744996020347072	0.2465958586441199	0.29037559270578	0.838564392353981	0.6407437511971321	0.33760129336938	0.806900621317855	0.9742248735278916	0.9373232745294576	0.8343232971400878	0.9623203642152371
PSMC4	6.272486234079059	5.664328219772901	0.005205941411979	0.375157775026667	0.0648213465805383	0.446323651132047	11.807163816168302	0.0227491462086743	1.15684440512331	0.200185709778939	1.7049015311636695	4.5249396815476205e-10	0.982011362518263	0.258124910327451	0.8426943479912942	0.0995065871747202	0.9967147302852496	0.7801674769826263	0.9769253729086486	0.6428074857009458
MAN2B2	4.23787244215218	4.68742727444995	-0.338420443837241	-0.1089591956338579	-0.401907685808144	-0.1608539792983659	9.09265116394999	-1.23147428467527	-0.251711773015587	-1.15845639965703	-0.506406435586528	3.99499049848133e-10	0.227712119123945	0.8029802293024059	0.255816928841432	0.6162730199958621	0.7690594651781788	0.972747152933376	0.7831633226526732	0.9045216255719414
CLDN11	5.14596640319402	6.18231361516226	-0.244464754955072	-0.4435749765260999	-0.301680677222654	-0.517749958890851	7.709098291860711	-0.567539689703729	-0.653456722434095	-0.5579816883525429	-1.03375100882596	1.33795046782028e-08	0.574570598567795	0.5184393493479179	0.580997435380026	0.309514442551118	0.9150685109759404	0.8970498247560511	0.9259393813741024	0.7901332915248275
SLC25A39	5.75678908414101	5.481296909137759	-0.128026616071421	0.258245964540342	0.118174562703356	-0.0792609036178873	11.7133084116413	-0.592995636566086	0.841032693036245	0.3950230142651439	-0.324126461471917	4.09841689004071e-10	0.557949897283938	0.407876606229523	0.695695267103595	0.7482895484312679	0.9108039937890002	0.8619462371646739	0.9538983764685692	0.945791636915036
MVP	7.11303179443107	7.19896405944194	0.185827882601772	-0.171911800784117	0.0261368782040482	-0.188480756889717	19.2688605954714	0.992773732052747	-0.634748415763431	0.100912143557565	-0.87381245781245	2.2731667593411803e-16	0.3289193774029439	0.5308699469693829	0.920293513060812	0.389400191765669	0.8290817176996558	0.9015077748220486	0.9888018767709542	0.8248075370606991
NUB1	4.95373141944417	5.984129876713751	-0.190602376599378	-0.686766371501781	-0.699340005805933	-0.346283017951829	12.262722251777802	-0.7474308871022249	-1.84198242151898	-2.05079927711841	-1.2265881193101298	2.6009570536298e-12	0.4606331790474179	0.0759015166930576	0.0497486638791124	0.229581592779813	0.8815280185340347	0.582783617021353	0.5352574638527513	0.7452362403414424
PGM3	5.66819846842338	5.33436260850274	-0.103797531117527	0.0135351959365935	0.318913795613353	0.4469785508232439	9.34509835575831	-0.396530614326902	0.0363904738789534	0.8463055228699541	1.47726453791946	2.8313907043769903e-08	0.694730770371502	0.971250627634415	0.404187796690118	0.150959106325971	0.9446468181498976	0.9964981280816302	0.860930029859853	0.7028278327445336
RWDD2A	3.21023366644191	3.0390886437314	0.230555809438261	0.2040489579841	-0.163421057569683	0.0927617827504105	5.21450661398604	0.7628418979215451	0.463351012277898	-0.400096359810101	0.276299691079883	2.0613411477378697e-05	0.4515242603903689	0.64674868748213	0.6922299635984279	0.784226915038817	0.879415136801151	0.9389536257970656	0.9532770178880254	0.955339629547138
CLK1	6.133418483383889	6.91600888592806	-1.03069444708751	-0.31057695943329	-0.2704282279894789	-0.0293116373722291	11.1604824806	-3.51007364051908	-0.7341719056853371	-0.660816550503503	-0.0885974012751131	2.04120193154066e-10	0.0015106627056417	0.469180527420077	0.513825663521809	0.930032640977684	0.2221847507550137	0.8807945678012526	0.905182815965116	0.9891921981444174
POLR3B	2.7836572443550303	2.94765267527308	-0.0655636723354817	-0.108588204181485	-0.171669196418621	0.0647857181284502	4.56864635933623	-0.1929522894617	-0.203835548558085	-0.39571212798376	0.165145047858714	0.0003281591043688	0.84958674466407	0.840010880255032	0.701969120118036	0.8703378783245671	0.9751033862350176	0.9770206043705854	0.9548653591370792	0.9784607629869166
ANGEL1	1.7182632690921995	2.2370742906777004	-0.563898591130543	0.0913396355953501	-0.425912698639154	-0.420982679851024	2.9412348079409902	-1.38935962532674	0.143350743389639	-0.8401271376273599	-0.879439611756495	0.0068617577103803	0.176332052249007	0.886985527153649	0.4107533433784949	0.386197391307124	0.7272143744193498	0.9846151770953576	0.8642865602029355	0.8235507152184152
RNF14	3.96604165354425	4.15251052726882	0.0833825643542804	0.0418737385832215	-0.2165464224889899	-0.2281618818261989	9.30908969241533	0.3545519627053271	0.117148239450213	-0.7011915131832389	-0.8531757328704642	1.1356144001987501e-09	0.7256086314875871	0.907535217101833	0.4909909517295049	0.400402306877811	0.9496604679615946	0.9881261437000404	0.8972282180639652	0.828225365118271
DNASE1L1	2.6013537386005803	3.26168835148426	0.1373115985782519	-0.517226359245088	-0.3655663806950099	-0.5713937216496701	4.82542070121655	0.386363232917367	-0.9469318344628992	-0.792371173857561	-1.40021706384135	5.56227891519682e-05	0.702244360755507	0.351242136845468	0.4371904204859939	0.171874187835728	0.9472426691775264	0.8363242714437613	0.8779869247278879	0.7195579795021391
DDX11	2.18312357142763	1.32478453559485	-0.32683958925447	0.601037495163326	0.3898297381566121	0.81890068412392	1.53101677880606	-0.7212649333137942	0.88331399315768	0.654067560466606	1.58087783411062	0.138503419515038	0.477325484982466	0.384600554320195	0.521667809963838	0.124396986498116	0.8878025167778196	0.8520900428688898	0.9074919704145994	0.6769998691770244
HEBP1	6.59092740840596	7.083088847269349	-0.0094344275648046	-0.199002989985688	-0.187798231886307	-0.538304091033139	15.8792957573665	-0.0408395329817883	-0.590536547027398	-0.603368226449993	-2.0563998958603	8.052157491965151e-15	0.9676952506362708	0.5596055342046129	0.550925514184781	0.0487048363139698	0.9956875415006932	0.9123284004611965	0.9168753309495372	0.5716698938775664
GPRC5A	6.489140759336539	6.13911588800962	-0.251843342488444	-0.404294316724941	1.11325114027057	0.641430544430338	6.8856582681029295	-0.7546826399688309	-0.844113269059789	2.2504708293367406	1.63044582681104	3.1334916919867604e-05	0.457030392428543	0.406301716377032	0.0325438680928381	0.114758625061916	0.8804160783634988	0.8619462371646739	0.4931479152451794	0.6640145127770147
MAMLD1	2.235504906024	2.66080015829994	0.380902700300712	-0.140848586025385	-0.229244257069777	-0.3605920903653959	3.01666623414873	0.914107344434069	-0.233877612118432	-0.399521344907723	-0.793778410361298	0.0068255455051748	0.368412518796063	0.8168902395176959	0.6923875522923829	0.4340874409745929	0.8462526673193774	0.974292213443639	0.9532835617265571	0.844157977320168
TACC3	1.5167794682881102	0.6474410110578461	0.171607218064229	-0.3171218463400949	0.0063908645614053	1.77786539757516	0.597829244842338	0.317565056441747	-0.372463312286881	0.0086121540258145	2.7136726028411298	0.5544404001992029	0.7530147134023821	0.712166363294612	0.9931855964166478	0.0109186894073141	0.9566202359092894	0.9587317370967812	0.9987234384411416	0.4497119517621903
UFL1	5.54248718006523	5.29258335859478	0.1204693904949469	0.286094443278483	0.166915965553279	-0.0775432378188902	11.755659363877498	0.511365176638668	0.8301067221584051	0.528903787137369	-0.28955060096872	5.37244164390367e-12	0.612849800684627	0.41344446463427	0.601128418751708	0.774164524088354	0.9261833230817452	0.8626217961551841	0.928915502268162	0.9525517257763522
POLA2	2.60911713960134	2.9672737545671404	0.258584361331945	-0.266371851543504	-0.590469700343307	-0.0615286780330592	5.29186875318063	0.88369634863527	-0.592070858669979	-1.52488081143174	-0.1837650431561119	2.05083693066238e-05	0.384956991114581	0.558280097694093	0.1460157537474249	0.855517582703562	0.8549551296241729	0.9123284004611965	0.689899960617001	0.975303408566282
ZC3H3	2.87385146849689	3.06941464624904	-0.755531089684673	0.201855635977857	-0.448866020981355	0.3476134783932669	5.70508396624305	-2.62845002693376	0.4652498853028811	-1.21796288149332	1.08420768197049	4.73690898703582e-06	0.0138750654293848	0.645153129564937	0.235913934930338	0.286909563963271	0.3776626297703517	0.9384636908948772	0.7682574642860539	0.7809810484836026
CAPN1	5.948211624601481	5.74102757389226	0.2993919198821019	0.108304523556823	-0.019991322304964	-0.0173568207458173	16.1118441623772	1.61865546084472	0.398559241480301	-0.0794028026262404	-0.0814870632919413	2.9009772193115896e-15	0.116003745827374	0.693212707642692	0.937291309360772	0.935597284810787	0.6560675049481669	0.952787168050393	0.9903261153341352	0.9909885090511336
MDH1	6.78597238077466	6.7583293269768	0.1971925478960549	0.02301932843425	0.0651730637120642	-0.220777557383352	20.0060862579835	1.1355005768621	0.0905219229889725	0.274652234047833	-1.10072615784933	2.79212973835564e-17	0.265191558397707	0.928525527180956	0.7855313938046942	0.2799140489480219	0.7914473834056075	0.9906857540673284	0.9707958137336689	0.7789606241320337
SLC30A9	4.55409311926445	4.36918146366596	0.0066334650251885	0.499740432971082	-0.2060031816373169	-0.0710988430142947	11.275073537885	0.0322832323370472	1.5373506900201597	-0.7926218839900709	-0.2974810991621789	2.60413018292915e-12	0.97446001274808	0.134688905577371	0.434221885844562	0.7681495348636809	0.9962054719621972	0.670514672249612	0.8771741746569739	0.9518954405140628
MTMR11	3.67170940216817	4.766172343822401	0.0953160491653039	-0.699458764322895	-0.395666277268152	-0.7409634893994351	6.1657639185313	0.232581142992855	-1.07781602999701	-0.767942627794007	-1.55683446668509	8.780494562563401e-07	0.817666127432226	0.2897065205606	0.4485240809353129	0.129997666698421	0.9689472609934664	0.801539158300258	0.8828744331149477	0.6806614349859174
COX15	3.58874063529684	4.15980794931075	-0.30701714265251	-0.7526211333901079	0.260811021497165	0.0969377753641494	10.7929311203373	-1.51635184147331	-2.38399231480488	1.00539488636635	0.4079635883610379	7.514603087139309e-12	0.139897892272629	0.0236529024913252	0.322747647261741	0.6861974476425229	0.6954940950605242	0.3980385988772197	0.8241352954818736	0.9284639514257896
CCDC88C	1.68283440519294	-0.327727586820973	0.293959189776118	1.14458104643487	0.749226570005638	1.14474924121869	-0.333733275034706	0.593931488011178	1.4719756544819098	1.13874752076365	1.8812442178532696	0.74090243222827	0.5570103856859461	0.151441271053273	0.263820464362772	0.0696753869480149	0.9108039937890002	0.6887343581711662	0.785073789325779	0.6074124103967009
YAF2	4.7961318871008	4.98122377335203	-0.0115470711672665	-0.2228749908353189	0.0798200400645257	-0.0015674745763133	10.2082828285027	-0.045442911089933	-0.590339213059829	0.233673324845384	-0.005350068837801	1.57616408224433e-10	0.964064722353235	0.559602330346803	0.817251791891272	0.995766705072973	0.9951463738059948	0.9123284004611965	0.974954230443692	0.9993424773866502
ZMYND11	4.7032452014579205	4.83917171540658	-0.0489061388632061	0.161361561338086	-0.2939925296646789	-0.1592788943262	13.0352455136195	-0.2480206825327419	0.519425825268004	-1.17115126737856	-0.69394846608715	6.86678888134858e-14	0.8058082431617479	0.6072752407364079	0.250756405411867	0.4930534557389229	0.9682097934372872	0.9268948786800304	0.7797021316880897	0.8663746051592558
WAS	2.26163078895678	0.0369744689921078	0.0426413066293377	1.57055805629841	1.02279618962644	1.1681892815540902	0.0421418472488785	0.0951469777996995	2.3026899779041	1.71333783132429	2.17308310282328	0.9666761667185558	0.924890314614602	0.0284746888035754	0.0999396941876806	0.0378013977295495	0.9875175186346212	0.4225908827436102	0.6318021068117183	0.550221700078548
BID	3.87520668674501	3.69162509579228	0.1872863659104089	0.1544640851890709	0.0323477563472978	-0.4146283284826579	5.549290900085841	0.691650576627457	0.39167252144176	0.082886367327212	-1.28310401913473	6.43406006538839e-05	0.494993088740198	0.6984438670158171	0.934524249628775	0.2102521685665919	0.8916423156376443	0.9540748413256364	0.9900689130502116	0.7372702053250527
MATR3	2.09881964045477	1.2343857628218602	-0.2460300305794769	1.25159413556614	0.2408760750085789	0.386001681356032	0.910388060325028	-0.427375965351959	1.6129753588168303	0.332328838979966	0.705180053651962	0.37954743260881	0.6724573338507409	0.118561791630358	0.7421264566402671	0.4867727698565139	0.9405795640514704	0.6468413747981397	0.9607133382053852	0.863986021154813
XYLT2	2.85144651551507	2.60818313277913	-0.0774517822137357	0.536623852147307	-0.251974038500998	-0.0094955472382938	4.23124640521719	-0.2386189875393949	1.05167797004182	-0.613000096581121	-0.0251960005460013	0.000201527804894	0.8130235478823109	0.3013451935687299	0.544495875126209	0.980065482023163	0.9684075875175272	0.8127373958727799	0.9140700368225776	0.9970975210958412
RGPD5	1.4430976680473602	1.33903410482102	0.368359385580791	0.289932991985022	0.33330664698137	-0.187535271763037	1.77759035739418	1.10418446629766	0.592075139840919	0.6903715181979929	-0.473248588568995	0.0932182329812983	0.279136991283491	0.558970336857727	0.495445254319544	0.639825169482266	0.7986227198359129	0.9123284004611965	0.8985618343195292	0.9123346915697116
NUDCD3	4.45593997131083	4.25368992925682	0.0442749529003703	0.180116805242566	0.2280551839186939	-0.0462362905230575	13.4383693150416	0.26611826710256	0.690125394436654	1.07257454175499	-0.235082251640723	3.13447532833274e-14	0.7919686152169101	0.495420034967881	0.292014594984107	0.8157421656493199	0.9665517748949668	0.8910132620185797	0.8044313817679662	0.9655223407112462
CHDH	2.40138828901515	2.40939950743393	0.6624791962620761	0.416284276016296	-0.5918800384176091	-0.54830762967675	2.921859619145009	1.59370017939969	0.6637077654545861	-1.03532832836001	-1.13961088825296	0.0070081784182471	0.1215205673956609	0.5122783951177221	0.30907515326912	0.263560720804029	0.6677240027119581	0.8962085711923414	0.8145449148186392	0.7683537505225011
IL20RA	1.75193772248631	4.19675132322725	0.0881433289203269	-1.29080961068025	-1.68371741532895	-1.8389359926229096	4.24222289820482	0.168794576878295	-1.5519187683666202	-2.50145042652662	-3.0465019849465	0.0002553647346559	0.867128558319242	0.131201359333175	0.0198376454497708	0.0048090265950721	0.977735203014275	0.6651213132538351	0.4593282694566798	0.3766893525232216
GLT8D1	6.0077838829036105	6.102988722688531	0.217871075930381	0.258862147309411	-0.2411851400250969	-0.3172722537101289	12.1730329609314	0.8145107216440859	0.610063220800773	-0.7087858466447858	-1.01013817007948	3.89871352410488e-13	0.421771322683962	0.546413714152122	0.483929286183741	0.320507437261144	0.8687352016041916	0.9080034774061354	0.8940989067771703	0.7966987842927069
ATP2C1	4.24349797400044	3.84031790510134	0.3294600331390119	0.4166201134506639	0.322158639336318	-0.105570809230267	6.90418793811939	1.12677242464787	0.921151576277833	0.851599889399767	-0.308361635829291	1.8866391569404e-07	0.269705895189145	0.364324455914336	0.404029345987287	0.7600073715509741	0.7951789552803888	0.8411116301427151	0.860930029859853	0.949248198132866
IGF1	8.3128898930602	6.6698911684424	0.390804619377449	0.8786605282726858	1.81549380410808	0.260162529496292	10.930935230481902	1.21100435797607	1.7296264044566	4.37859295104726	0.654383369259512	5.5321644977454796e-12	0.235347673801949	0.0939751993577777	0.0001336911275077	0.517850555262391	0.7759933869757534	0.6104761128091657	0.1265804306634097	0.8751331729399119
SLC38A5	5.0508896215105406	3.44908008662571	0.723714327072836	1.42625211015835	0.6884354981433628	-0.280832442746922	4.0241171474046205	1.74059286485312	2.40592831080769	1.1737935968959698	-0.567644442920431	0.0004803786279274	0.0922646545683231	0.0231962790905952	0.249712840839602	0.574649311071338	0.6210351385209131	0.3980385988772197	0.7777343392021239	0.8943524318939827
RALBP1	5.40378152579945	6.32904029506714	-0.144735826270639	-0.7467898858760741	-0.445989025761411	-0.315816590117627	14.8519545754765	-0.7127630197396021	-2.53673467305695	-1.57264416960824	-1.36506354144437	5.37742748351994e-13	0.481772346704547	0.0173208804404977	0.126363630492993	0.182994272925932	0.8878025167778196	0.3695690391452108	0.6640332577459558	0.7243742462908138
RUFY3	4.5270583245449805	5.14563015196341	-0.285019785072381	-0.5210702284129279	-0.265983229234439	0.0420390058861098	10.2118039820973	-1.06725750853549	-1.26370342465847	-0.76839137500541	0.136890392236059	7.11558778659778e-10	0.296782433723497	0.2160883617083349	0.4534527809809029	0.8920880787971529	0.8080487638899571	0.7477210122246611	0.8852036876898078	0.9823538784399264
CNTN1	1.2877034665223102	1.70133286723905	-0.3213718612447439	0.390687414363546	-0.711458966009756	-0.834252125305279	1.94298093621188	-0.6842273079050739	0.5234571576107979	-1.22975377506547	-1.47678533125946	0.0614547564763543	0.4990835697926261	0.604501702645561	0.228346668905016	0.150154410904021	0.8924508151466762	0.9259549881234832	0.7609378986454219	0.7020645588842637
SLC11A1	3.11902534591577	2.93207225717583	-1.00031889527922	1.1471089743292902	-0.173787946430929	-0.472002251545515	3.21716198139911	-2.49792176410338	1.8863996130934	-0.317024068340467	-1.0286536944230602	0.0047836087548649	0.0187295741024066	0.0701249671074689	0.753512705965851	0.31269590568583	0.3971904730493528	0.5653662196439843	0.963287940272451	0.7916578652297175
WWTR1	5.49982218393284	5.95587238690958	-0.058204977630885	-0.696551980719506	0.0211184589795954	0.1047009419276199	11.141065248620698	-0.212199369349226	-1.74527349203836	0.0562533051064935	0.335072952741176	1.9378100066438498e-11	0.8333867450003579	0.0918918915929196	0.9555325766424292	0.7399263858581899	0.9723820359934886	0.6096129103011859	0.9932191888270898	0.9444847336843376
AGPS	4.24484037390598	4.58190584042905	0.0845632044235457	-0.114492966138177	-0.167105905182271	-0.100300094440298	9.32331775106869	0.325996171594258	-0.280480533017207	-0.5038759582473429	-0.332460470071382	2.27940114944981e-10	0.7466904206367	0.78103403929901	0.618028962094282	0.741853547180212	0.9541983201023868	0.970622203555431	0.9335231230502457	0.9446552663172
CXorf56	2.88093336061458	2.74760667952928	0.0934138674839751	0.527737054630828	-0.400858764082277	-0.269098467776916	5.528155525759339	0.354553960706245	1.28883375371493	-1.19169413442671	-0.894397284491266	1.85115680259786e-05	0.7265233507737209	0.207316778857331	0.25679610956369	0.379063577762842	0.9496604679615946	0.7449551519649051	0.7834767708685476	0.8209608739106886
TTC27	3.4679717827851	3.11064103875233	0.117868088192493	0.571865883708565	-0.4566972823863849	0.148409571051918	6.824359649057901	0.489835237035421	1.54401085870517	-1.46711972552879	0.539567350199327	7.0714602818777e-07	0.6293787161388089	0.133116306056134	0.167136943625782	0.5938264761535239	0.930466645688208	0.6667923714135097	0.7108246937077405	0.8994977789470787
ZNF582	2.00051873438268	1.6460364642590402	0.037557662838334	0.639744074815155	-0.0344899019263994	-0.3026835235017169	2.55445255583085	0.1107011332310569	1.19361918600993	-0.0807503737167907	-0.748491901684931	0.0159514608924643	0.912590634638256	0.2419807432038239	0.936176783020682	0.459991811725391	0.98640841370083	0.7670638768943574	0.9901468229571524	0.8553782150425296
PHLDB1	5.844851004513139	6.1989303545018695	-0.114415781109586	-0.469121586195834	0.292846828172806	0.0197368743871068	9.95265245648176	-0.347236568623226	-0.9089689940849368	0.689089525092417	0.0503782082703472	5.10937995619874e-11	0.73083785624863	0.3706114147507229	0.496062360380074	0.9601549351305708	0.9500004242220732	0.8449470505960197	0.8986537377868756	0.9944352008155666
MARCO	3.64131716916936	5.4054422740460994	-2.01522922029823	0.151297387391902	-1.83403689857148	-0.6650701145911619	4.0782649781365095	-4.14699118404718	0.197157855010119	-2.6219402820370097	-1.16034289880455	0.0016634854062751	0.0003043159265272	0.845218002096245	0.0140626709469332	0.2561852303611739	0.1213179466042605	0.9784092056035428	0.4343535634150438	0.7647506169701751
PRDM11	1.5886222939311	2.00238970326064	0.268444009811281	-0.137208281914983	-0.435245357200481	-0.446796582142302	2.20550589203671	0.579232814097753	-0.1979229407691269	-0.6953356239974089	-0.8526732204012579	0.0372306874228003	0.566773578682582	0.844616833509343	0.492437981469723	0.400910589043611	0.9134426272968528	0.978263004446656	0.8982471982281558	0.8282550322657617
SNAI2	5.63092299588314	6.50489505619888	-0.351355646526852	-0.429985000860775	-0.425757780796352	-0.443035669115317	9.2777741170671	-1.03527763723771	-0.854728328185652	-0.889157071837504	-1.1245733193575702	1.7304110950311099e-09	0.309056280110812	0.40009426605319	0.380993293915945	0.270035852960534	0.8192304615397993	0.8593157264639679	0.852797981095322	0.7732404856073033
CD74	8.887836346996211	8.3829189391344	-0.8581096481688442	1.6115463084407402	-0.274578236078839	-0.167491659599998	12.5081101296512	-2.647405229913569	3.31600342471021	-0.6055601745148179	-0.434029564089669	9.04443764145209e-12	0.0130735464513947	0.0026245995419523	0.5493745921748789	0.66757952251802	0.3776626297703517	0.229826927520441	0.9159120686121748	0.9233117141925348
HGF	5.13152808539044	5.93986902851694	-0.2978517607772249	-0.915353003957386	-0.0623944210710974	-0.0324436566495167	10.6362629947819	-1.0527794605258	-2.21210786601801	-0.160294218310273	-0.1004422702339409	4.92569440504479e-11	0.300854539668541	0.0351559447906738	0.8737596594102199	0.9206682911061692	0.8108246613482882	0.4514716567135846	0.9819425133831916	0.9883226455688884
ZRANB1	3.5241138374552405	3.535148103323149	0.141269095662495	-0.0880548364600031	0.125950778082251	-0.2201021223581989	6.90816699625465	0.5262172023324	-0.209778282244922	0.367402914889486	-0.7001285072669899	3.54396838018222e-07	0.603504184431734	0.8353248422351891	0.7175152455596021	0.489715279765378	0.921687851975305	0.9769250971872624	0.9585931661539316	0.8655835449750297
NCDN	3.31322457190369	2.386222131824029	0.533745846900294	0.2376228235806099	0.6743567950779019	0.527060794275983	4.68568220387417	2.0383580091582703	0.584499704277708	1.9710874390572	1.69482998956428	5.65141973892312e-05	0.0504133107021151	0.563254354046588	0.0580004078799125	0.100465293529434	0.5280778380582709	0.91346304951315	0.5529659925697739	0.6446203861403623
ADGRA2	4.75349650924466	5.51534288024511	-0.200935421292183	-0.7946825475401179	0.11891484987035	-0.331959968222256	8.68492001978063	-0.6277175416278311	-1.68869106553517	0.269459638047846	-0.9054818847311608	3.499559346682619e-09	0.534943894060179	0.102219676311331	0.789486538123557	0.3725024783353	0.9044398567949576	0.6256670207839811	0.9713462995923818	0.8191038019616164
ZFP64	2.47783357818894	3.56837994044369	-0.080832781968252	-0.4716192284672659	-0.7768688709702679	-0.751496858477172	5.63352302878581	-0.246076428911533	-0.976571565084833	-1.78336801152048	-2.0769668856188703	7.02390571496344e-06	0.8072989562527901	0.3371351979026439	0.0852446416359516	0.046555310524709	0.9682511631142178	0.8318301850793108	0.6041400041476934	0.5692086560878923
MNAT1	4.9464871199274905	4.574914454055389	-0.0426856255002056	0.5830818174566329	-0.0507681248567336	0.0652514859621344	9.77939359591706	-0.172637916025294	1.4969344418053503	-0.1613170902507449	0.22478946285113	7.672240280424129e-11	0.8640954979159079	0.144858356710233	0.872925160353145	0.8236671767209659	0.976445194396566	0.6822775118146596	0.981441535860902	0.967416193219562
SAMD4A	4.38953626151334	5.30953722785214	-0.3831625283591121	-1.2535141021341298	0.515466407062273	0.2054174856237139	7.220504352386941	-1.22040453851044	-2.70049998281372	1.12614298206983	0.56405758210257	1.25865955254417e-06	0.232565279504701	0.0118370059345088	0.269330950636243	0.577265402738527	0.7742840131793886	0.3348050032259669	0.7898810879804206	0.8945369871200844
RUNX3	1.5663593432053602	-1.74535964885203	1.43908574087539	2.56256025130314	0.9638133399535892	0.698093150633234	-1.67137561421007	2.68612068818228	3.1807142453623096	1.32420548217645	1.05365742353648	0.105761005386672	0.0120645778883799	0.0034605559898242	0.19874568705463	0.3004632102751469	0.3722327707353739	0.2544852557759582	0.7321006978580363	0.7848318448254972
MRE11A	3.36993237825554	4.0861898948832405	-0.120383685825614	-0.496871431159919	-0.453269206537387	-0.253362665951436	5.54772936041635	-0.312496540775081	-0.8588560947507041	-0.887115929380411	-0.581925442089525	8.807994217913879e-06	0.7569333571169878	0.397420899989061	0.384444304262826	0.564971585734629	0.9577421440334444	0.8581270464445446	0.8550479837664237	0.8912897071028821
PLEKHB1	1.66742005285261	2.02342848667671	0.7903122965291121	-0.399175709719001	-0.1661279182001269	-0.0542032700944907	2.49662812967259	2.50761245495334	-0.8686292751207919	-0.356679398121317	-0.1451789339878509	0.0278364343876788	0.0185313457614255	0.3930572255867289	0.724026199816095	0.885656979394917	0.3971904730493528	0.856058337473237	0.9590037085895806	0.9808040802849436
SERPINB1	6.14144454935488	5.98417730048995	0.4575826039683761	0.217285985695473	-0.27297192985422	0.0100554069377613	13.3029381486446	2.00085162183266	0.658702108013874	-0.8700135773628859	0.0389052862450343	5.53006072368643e-13	0.0546440285249435	0.5155390848072751	0.3912368375801	0.96923025261758	0.5397532579194414	0.8970498247560511	0.8572698100074025	0.9952507684904346
SPAST	2.8179659728658097	2.56976362258299	0.376888577155084	0.246216959065358	-0.122024034391265	-0.050599826279248	3.85462118384565	1.07661375806365	0.465201502871862	-0.264962490132765	-0.1265682045068819	0.0007796410143548	0.2916313972118879	0.6452549950175711	0.7941703007521701	0.900138755349859	0.804192875944834	0.9384636908948772	0.9713462995923818	0.9826780057667908
OSBPL5	3.57436445196844	4.57732117878275	-0.0850309541812717	-0.5501603930793451	-0.364966069222942	-0.8570957416366519	7.800691335483121	-0.286300881297918	-1.28837948136156	-0.9177180312878548	-2.64354490100736	4.04095699926736e-08	0.7766326693997649	0.20824272900006	0.3661243528838049	0.0130772834364223	0.9633348324520624	0.7451401454956825	0.847110525610526	0.4626604152808143
AQR	3.66159492028204	3.8288316559729902	0.0027031092943141	-0.189477502260488	-0.0380355012644883	0.0555547081864385	7.47838085217551	0.0100259589666255	-0.447789940965184	-0.110927519347448	0.176806352314996	2.4600110477573703e-08	0.992066953231794	0.657521799418277	0.912412636053196	0.860848754661375	0.998703181518865	0.9419666201004704	0.987460393012914	0.9755428981950096
CPS1	1.51619882583206	1.58343882620359	-0.5051231994809771	0.0910249822991031	0.119914323780644	-0.146564777426756	1.99880979060318	-1.21468616843119	0.138848783684297	0.2279645753310639	-0.2900699393797429	0.0547605241325798	0.2339604371266939	0.8904975324445741	0.821220416704941	0.773758326213444	0.7748909579228804	0.9856175289693032	0.975485621483332	0.9525517257763522
FHL1	8.03430160916362	8.73516909095419	-0.263272876521305	0.0487763218798276	-0.4258853878456839	-0.6755022275549171	12.733910127971802	-0.7431418762415831	0.0917461451074668	-0.8813802211812919	-1.64039260992056	1.7191956130101698e-12	0.463229663285773	0.9275708013082858	0.3853937849044779	0.111653428090151	0.8817114773955936	0.9906857540673284	0.8550479837664237	0.6584466554498383
RTFDC1	6.276103299412579	5.90730113603889	0.109323165927312	0.311398721298601	0.166650698317015	0.0362933798917964	22.7297854741032	0.815252657007045	1.59215594518672	0.9118883285703592	0.2358623954887589	5.48880241413492e-19	0.421359264334675	0.1225609934548609	0.369395734792442	0.815161499255429	0.8687352016041916	0.6494991388555189	0.8498065279226582	0.9655223407112462
SLC45A4	1.02319731679491	0.628791030904895	0.106083980642775	0.135899452246211	0.461342996109136	0.201498829911518	0.7406616340868829	0.2439195791515689	0.2072623604103649	0.774015320490552	0.388276886169976	0.465438306970878	0.808959209310355	0.837303215985372	0.446016166873699	0.700576638678019	0.9682511631142178	0.9769250971872624	0.8813851959261239	0.9334026231664972
RNF10	5.588824950607981	6.14822815792665	-0.176314719857324	-0.511460505735529	-0.250932587761707	-0.276088995233682	14.8795723652262	-0.925534982915302	-1.92394931151802	-0.9550178632765408	-1.31455106487323	1.7570160322958895e-09	0.363077399859251	0.0664161171126396	0.34760682190026	0.200338263753536	0.842633785298343	0.5580353622514572	0.8388402966244345	0.73227019643717
ZNF839	1.53367535714504	1.04061044384822	0.1834456045841739	0.200993599806635	0.322868651888187	0.0882279373842204	1.0783015756178	0.364739686681046	0.259933755113516	0.486348007410375	0.148182486834253	0.291009689450601	0.7182624670795441	0.796702303860732	0.632356796800548	0.8831933966615508	0.9481863965411972	0.9726587278852384	0.9393874918006494	0.9808040802849436
ZDHHC6	4.39701032556619	4.34629103139206	-0.0640702798888148	0.197158955324622	0.11383923193951	-0.147186855071453	13.8924190851953	-0.386646820629932	0.7619243743654971	0.5415118333145129	-0.758224272724138	1.3222533579345101e-14	0.701746691008413	0.452053982879354	0.5921540698731379	0.4542323803375829	0.9472426691775264	0.875870518421166	0.9286848419663224	0.8530792261571615
RNH1	8.39590074457881	8.2695996541433	0.230646681097578	0.265393530584914	-0.0655984143918883	-0.187986190477705	32.737414384573	1.7030512971188	1.2327976322651395	-0.3779182942483039	-1.14676777008748	4.909291409507051e-25	0.0988989353074796	0.227224947537681	0.708152135547588	0.2605418946135079	0.6311423563880543	0.758626898704781	0.956884833636772	0.7669613283879381
NDUFS1	5.23357145655618	5.35993157128905	0.1617877174318059	-0.0142759859160047	-0.155703503330354	-0.245261990151552	27.583805241176	1.57052799977304	-0.0878410876771301	-1.18343464260284	-2.03110519215594	7.12684687463757e-23	0.126780968708189	0.9305867239011212	0.245930170493032	0.0511870589882677	0.6753181768496328	0.9906857540673284	0.7746227339170269	0.5724291640760525
RB1CC1	5.16210231924722	7.02026868082677	-0.905748049616768	-1.00215813967457	-1.06901942063713	-0.4865990374927539	15.6321121536903	-3.76659203309682	-2.76104903045066	-3.41747783678016	-1.82854755759734	1.83749602685283e-14	0.0007563227584861	0.009799258561717	0.0022202332877682	0.077427454978768	0.1827516044217873	0.3175176283443268	0.3220863912041559	0.6126565011500261
ERP44	6.722751881153929	6.336544419503831	-0.0322488582983147	0.363259995432891	0.328368586817021	0.0381666307831987	15.1625881840725	-0.152917180724591	1.1765648270847	1.12780409100649	0.155590314128653	3.89540026857685e-14	0.879503478692895	0.249587852963931	0.268448959503616	0.877431407389605	0.9801745598416592	0.7723189549107288	0.7897505505449551	0.9796900518470164
ALAS1	4.33069881688918	3.8861699461316697	-0.0433359473218345	0.42677551675777	-0.0557609801993302	0.554621527299997	6.46506135527886	-0.137719263255141	0.8665603411269699	-0.137379601086476	1.50260390246925	3.8298973504944603e-07	0.891382497738308	0.3930610851134249	0.891648646705652	0.143395582073757	0.9822909331663364	0.856058337473237	0.9847716714361606	0.693984292112797
BIRC3	4.09601329824694	3.48973460092886	-0.3921345030272539	0.8286413975233321	0.115768710321043	0.429227633094043	3.3788801549464	-0.7693857836530981	1.1147079317625	0.160397870496106	0.7290988042371329	0.0023684083310649	0.447786011408247	0.274805105201643	0.8736562270216071	0.4717847872780299	0.8790346361051619	0.7913700013027183	0.9818991158951202	0.8579834892836228
AKAP11	4.44202405667005	5.50382899024516	0.129810842885574	-1.01298028030606	-0.3261513752551749	-0.416345506026808	11.5640353069052	0.5201340112278611	-2.68882766436588	-0.980768536315124	-1.46289494788244	1.59626637692847e-11	0.607029080174516	0.0116691758790532	0.3372424453294519	0.153980345717952	0.9236623389508556	0.3348050032259669	0.8343232971400878	0.7044369887046295
GLRX2	4.931750566494549	4.7399467574272505	0.0798419644083457	-0.0756526833136817	0.3968971651989529	0.0140820991728545	10.3404318707986	0.354516178848524	-0.238459133822528	1.27364441480082	0.055449555057801	1.63605234114545e-10	0.7254786513881301	0.8132804656810859	0.2125695695185079	0.9561606478903748	0.9496479814982096	0.9737118325525912	0.7469704105332977	0.9938013302545098
SNAPC1	5.14721923657763	4.78930828672504	0.1308708884473809	0.353603621822775	0.426155577997592	-0.348217527584867	10.3719945180684	0.5522367044962049	1.01394688889776	1.3193541374783402	-1.27324847204827	5.5720017904276895e-11	0.584877518985781	0.319160089480059	0.1975412540293989	0.2127795862645529	0.9168879232260376	0.8217124737480308	0.7315147911482416	0.7384971271263769
DERA	4.86833759211948	5.4638263002497895	-0.0610934285276727	-0.232701221835703	-0.497054160975917	-0.2313001613162519	15.6914900955072	-0.329646569357762	-0.80379622060975	-2.08022523663082	-1.0859855954827	4.5518402751814396e-14	0.744474518337255	0.427855875933062	0.0524041084380048	0.286935164040853	0.9536848394352462	0.8663078653231856	0.5432659310815894	0.7809810484836026
STRAP	6.6507287254888405	6.12829695401771	0.376177814939026	0.347181193897822	0.2252278738991569	0.168659899964315	13.6482172872196	1.5747208462582098	0.951744845211844	0.717835360292385	0.601101226169073	7.2673742728413995e-12	0.128774549263482	0.349138253745793	0.486573476513617	0.552590733461158	0.6788434173014308	0.8358241792027526	0.8944426156661551	0.8865745887105231
ABCC2	0.7839687945348629	1.08988595185895	-0.0115264572879699	-0.310509276932226	-0.212827639626422	-0.0721465755865934	1.13572919835924	-0.0228872608319506	-0.401437333562531	-0.319452858637621	-0.1194230613312959	0.266534564615522	0.9818991823263192	0.691024454893656	0.7524731612739051	0.905736427466118	0.9967147302852496	0.952787168050393	0.963287940272451	0.9840120549405624
DEF6	1.57634386171449	-1.44092661676409	-0.13802163025138	2.72911864383185	0.6522574956164972	1.59060913643119	-1.7808013367337	-0.3390735124480679	4.23390875367382	1.21640142520558	3.1849781943872704	0.0850744356673592	0.736916440458096	0.0002000428984616	0.2333162431890439	0.0033663292571562	0.9522773314424376	0.1522992035061482	0.7652106014442145	0.3517001511493784
PLEKHO1	3.98711030497002	4.58488121051576	-0.121428205799844	-0.918537444336769	0.222421563632675	-0.0770790524774294	9.0325083723569	-0.491288852298373	-2.55017118068185	0.643026203340982	-0.2717810711124849	2.3614798981369903e-09	0.626850145574367	0.0165628686714469	0.525107430670834	0.787706581183663	0.9300965377982536	0.3616964831015861	0.9076737183058492	0.9558144307530582
GCLM	5.28956253661354	5.477458596583741	-0.5768509941282349	0.0096044667853438	-0.3553381685575729	0.4845025855429079	7.13587680606596	-1.5058310803918302	0.0172279480335239	-0.6601866225972	1.1098402892246295	2.38769035855118e-07	0.142738349948768	0.986382212345518	0.5142474733525779	0.27621551754988	0.6970479087161104	0.9982752344011954	0.905182815965116	0.7772193335481793
UBR2	3.99169129985516	4.9793814207362095	-0.447683828906551	-0.845121635314774	-0.0605136554205735	-0.2674556509692189	10.5564494795325	-1.94268612173626	-2.56158020674359	-0.196237246889964	-1.0664788167659	3.1469893591700604e-10	0.0618742670240424	0.016309544808304	0.8457563349136411	0.2953137884558919	0.5533249670075229	0.3606909405853974	0.977521394451945	0.7838984722828644
EHD2	6.11557927967059	6.58730313301027	-0.2773198315072619	-0.213370990247768	-0.218002570287953	-0.3985229724039609	13.3443829616031	-1.14370831100823	-0.613572374879565	-0.659416843620551	-1.45940391024587	3.75477213275944e-12	0.262161647279059	0.544685049070089	0.5146728319477261	0.155496366896583	0.7882045189295144	0.907325890362084	0.905182815965116	0.7048603997321802
CCDC28A	4.02958138171258	4.62410858855444	-0.205079441008212	0.1153094351644119	-0.369544792148672	-0.6602069563420551	6.468705811443431	-0.5401827125923679	0.200065531253878	-0.75481538254638	-1.5512883629864498	1.18117705962718e-06	0.593377993071267	0.842810861651671	0.458801093306131	0.131321361222529	0.918138893766136	0.9773575512671764	0.8886323519669871	0.6814462571081008
RRAGD	1.96016804971857	3.4077701973217405	-0.381655338503494	-1.09838444995366	-0.4008435825588189	-0.925943154936002	4.03663905656486	-0.8594400490746421	-1.5880660122877	-0.700571489499502	-1.76029791878245	0.0006328151674143	0.398742146697705	0.123071483780238	0.4948414007453899	0.0888309471346171	0.8594435339611417	0.6496201769292075	0.8985618343195292	0.6317099066575519
HSF2	3.18315775347777	3.4993135733511203	-0.547390121204018	0.0666279239201582	-0.322499817344739	0.0246308099273805	6.175567993455711	-1.81298063369645	0.140422457699091	-0.854111766184393	0.0708122975953426	8.54411851700235e-07	0.0798524521296674	0.889264817481647	0.399812133645811	0.944017099872117	0.5946585606308342	0.9855207225451742	0.8598145708677027	0.992705473133604
PHF20	5.63297520465014	5.69571648914739	-0.135009292827189	0.1663058653986679	0.119934852647958	0.107358733458408	10.6846357591219	-0.544592381973602	0.453935028970018	0.340476300750066	0.374737358606072	5.105735244196758e-10	0.590305515473541	0.653519936591599	0.735900164890237	0.7106730134841309	0.9168879232260376	0.9403565559144222	0.9607133382053852	0.9363880952458304
HSD17B6	1.6817783141108302	3.9903707071206	-0.0929358461971616	-1.54859977235271	-1.89048548701948	-0.828059071415513	4.649274104336401	-0.219715975172447	-2.3957386678347	-3.2350775261896003	-1.72625331509027	9.20235157811891e-05	0.8276121607174308	0.0235723972095462	0.0029593082561595	0.0949332725544059	0.9705027963050538	0.3980385988772197	0.3422180211645867	0.6396116953935592
NR1H3	4.13744410769002	4.55258226394033	0.167464925551295	-0.367728345414783	-0.130133591836038	-0.1856730618412869	7.75086294497009	0.57936023742433	-0.888356937241057	-0.331649727352827	-0.591115971696072	6.03886959460553e-08	0.566806245980513	0.382077155632771	0.742465362157364	0.559094973310418	0.9134426272968528	0.8492162815860068	0.9607133382053852	0.88867608138901
TYMP	6.933621193278579	7.26360914399954	-0.145118432953426	-0.5062349574070251	0.206569476795845	0.0180972002597571	10.8553553707407	-0.43496487241311	-1.03858710683267	0.4439446247230039	0.0467601596082508	5.2195762168571597e-11	0.666746997048838	0.307971308246568	0.6602898735467061	0.963023198257027	0.9402257324668144	0.8148132815998496	0.9462011574662657	0.9947865331753566
NCAPH2	3.78223254996917	3.07251224544275	0.7694588569131279	0.241913406501513	0.327450579951752	0.0935168468733601	6.600608073569489	3.18480491976506	0.6780349664961178	1.00020986127097	0.334223983827916	3.796600030177271e-07	0.0034245244405443	0.5030871660759241	0.326753642758871	0.7405465941113659	0.2687985531078041	0.8940951993059799	0.8258936247405804	0.9445566983856984
TOMM34	3.2656147599598	3.50511356931686	-0.0105563764000432	-0.529069523450755	0.145704622715432	0.0475613623999398	6.5589339524418095	-0.0391860487305545	-1.40164874935323	0.397414985274105	0.160185587459874	6.136590217514129e-07	0.969002740919568	0.1719847922219719	0.69389672704503	0.8738321477391441	0.9961281548125772	0.7113717628367789	0.95375732802734	0.9791552022559932
SEC63	6.846796462295259	6.33256036299488	0.3906105684148939	0.445934615749549	0.0511936950202898	0.0835340478899793	16.2639270769718	2.11894776917116	1.66408073391466	0.194470250882491	0.385732579184068	1.59857700590034e-13	0.0429474863965766	0.107814495097755	0.847125211896047	0.702579843353491	0.5067040978411211	0.6349844526704765	0.977697455909594	0.933711908672869
KPNA6	4.658456634238879	5.18796059013121	-0.113108279615337	-0.4293272912217079	-0.0120004196102001	-0.2125117203237269	10.702939364593	-0.44903163776678	-1.1442291055966898	-0.0354908692304993	-0.7352757475721461	5.97247189783728e-11	0.656708421727551	0.2618950454161239	0.9719726341731558	0.4678836287047699	0.9387756534588264	0.7853222571276449	0.9963695148291954	0.8574620359660019
VIM	11.802686291264	12.0697127353145	-0.0835350215506259	-0.111902452769669	-0.0360593878678525	-0.302408230652488	34.1100819006774	-0.4467405639035589	-0.39715795217163	-0.1434775174924419	-1.36435291274629	1.1644387098496901e-23	0.6582853210625389	0.6942003524558871	0.8870074311373621	0.1826288375717699	0.939194229494858	0.9527922430040288	0.9836310473477156	0.7243742462908138
RTEL1-TNFRSF6B	1.0273062101944	-1.09848317821505	0.519920486742809	1.091931882458	0.758296238114076	2.3613343949783703	-0.881160003421766	0.981679683390121	1.4537181219469395	0.9927171697607622	4.1680997849933	0.392460214234424	0.334855551435234	0.157815746326156	0.329212077447055	0.0002784500545469	0.8320766903369615	0.6939150922226678	0.8272648730891107	0.2098058723778698
FAS	5.725341284494951	5.38436942584407	0.397193600773324	-0.0002666777876909	0.181436920577327	-0.028291484401159	9.62099787822568	1.6760352198501998	-0.0008218320870763	0.5438870219416491	-0.107607917963045	3.70526534195269e-06	0.105900407511692	0.999351144721926	0.5909432707085279	0.915161850868213	0.641419577239184	0.999879168574893	0.9284859575590044	0.9873969153700336
RNASET2	5.46122932229437	5.2442235988383095	0.169185419872642	0.188726640185517	0.27128947794687	-0.239560649887126	18.4970776789174	1.12616701064071	0.8062256372547071	1.40388810841729	-1.35549231771702	2.1116789917675e-12	0.27668431483693	0.426515603941027	0.196646079184781	0.187664561517457	0.7973820334760694	0.866293572461524	0.7315147911482416	0.7255446333009898
CD44	7.73612104315293	7.13028028516793	0.0394293290827755	-0.11674044075077	0.705909467650938	0.4045148800334689	11.1733448971358	0.151528787653653	-0.316942683500354	1.87543015214663	1.32233306612774	1.2232310767784e-07	0.880698477209138	0.7538601554507479	0.0712168719220947	0.197346933082094	0.9804540559498304	0.9650396599411248	0.5823171720187532	0.7312775426750607
AGPAT4	2.93387588557693	3.003194910507009	-0.24575180742851	-0.441718767760566	0.7168304713618441	0.247072482749998	4.23552805052325	-0.668918418407222	-0.792154316744218	1.4772435164329198	0.5776050258330029	0.0002519052993914	0.509312899683215	0.434491093020914	0.1545392310550059	0.567877063911372	0.8975780732085882	0.8682371149154235	0.6993364237888268	0.8924467393857588
BTN3A1	3.56272495723202	4.43929143385494	-0.191690647727796	-0.8386931961888989	-0.204402587504201	-0.247263288137573	6.70016521998739	-0.558976044080679	-1.67835128607902	-0.444353422488724	-0.65039365029052	3.4139696373743e-07	0.580333534562709	0.104025885846416	0.6601614854471191	0.520410501520973	0.9165356114811364	0.6282866078779243	0.9462011574662657	0.8764337046933282
MIPEP	3.23577034660761	3.12558706942602	0.2324223529285899	-0.0048006319368025	0.3173505775575549	-0.135834190954794	6.2986566130819	0.8943379494451259	-0.0118088990733054	0.9580703689420808	-0.4449572690605979	6.0693168146475e-07	0.378260398355567	0.9906562633200658	0.345685230049893	0.659544617897474	0.851386915090598	0.9989803494139384	0.8380858614256804	0.9199375210872694
PRKCH	2.46252948399212	0.5827034191721121	-0.240259791973753	2.30855301200577	0.0796242724911836	0.396298657481818	0.784241056919824	-0.616330678906289	3.74878827556964	0.163994804326916	0.860990249670109	0.4390474719572829	0.54232519828037	0.0007578088434655	0.8708351341031421	0.39607281503832	0.9082118537198014	0.1980720936356266	0.9809116994965053	0.8270534545153795
IFNGR1	6.4697730483366005	6.53651323629969	-0.109319958863249	0.253826028260273	-0.0942398287148127	-0.1488384428387	13.721254305682098	-0.454741866161464	0.7234782356832808	-0.285173194285901	-0.5456441853845251	8.192635661631249e-13	0.6526532096982379	0.475675733311856	0.7774784274157011	0.5895380148376961	0.9380731743380978	0.8829571012287335	0.9684279474527592	0.898805425354772
B4GALT7	4.64403969459316	4.18135206570997	0.1445757458671669	0.334826930067166	0.287435559548117	0.085709859919312	7.32027404792138	0.485509964286516	0.7560786809487858	0.719403383555302	0.248838022847046	8.39803884223064e-08	0.630991849222036	0.455800420166615	0.479236737927937	0.805182259846105	0.9315796231788492	0.877048919185561	0.8927129855137035	0.9613576650700384
SH2D2A	2.01473596839618	-0.74619574282804	0.8388752078897329	1.95360723531234	0.860915542284479	1.22186807730559	-1.03651611619453	2.30121419542104	3.50674123966466	1.74535402410909	2.7507883887368303	0.30870576171958	0.0299937729284184	0.0014605750066464	0.095578044320148	0.0100616067641849	0.4533499550858657	0.2029931263824446	0.6259948651056452	0.4444900068226284
VRK2	3.58499206082136	2.96454670901671	0.175994062680905	0.3029949131045349	0.2467748795852629	0.455667433697289	6.757719768113089	0.7693895186688531	0.8776901410054291	0.8161072743298241	1.7213438013635098	2.83806832898845e-07	0.448301433283998	0.387136127130291	0.4231369419363939	0.0955440785351123	0.8791347271885224	0.853671788922384	0.8722413298944662	0.6396116953935592
TNFRSF1B	3.43049203793083	2.9748101171640005	-0.183389097554598	0.978044557651764	-0.447510332717818	-0.0213262971780249	4.22376518880166	-0.496726571478237	1.79017248062303	-0.918732286917224	-0.0515297307624938	0.0002626693223153	0.623055071291837	0.0843498179145944	0.367119325211363	0.959248751762924	0.9294910190965	0.6020382360128438	0.8477894445467549	0.99436563161739
VEZT	4.36913050381222	4.29159783663028	0.0400564360161682	0.133610486344381	0.0695918227636799	-0.0849483772801903	9.74520450288163	0.172047717903348	0.363354089290856	0.236474301211348	-0.3120435942371989	8.31691369706127e-11	0.8645553922044471	0.7188883529094291	0.814671844966347	0.757165924880179	0.9765975420554148	0.9599716896374014	0.9743004483615056	0.94822194747658
POU2F2	1.12647800313862	0.2991628554360029	0.870954722394985	1.02913074892614	-1.09722911482091	0.0589608062356385	0.259667811355603	1.43730678606917	1.12539304472597	-1.34607084951141	0.0842320477848578	0.7970689486239649	0.161436308877614	0.2697829562927289	0.190542810681528	0.9334318325511892	0.7174400261149546	0.7892495028719926	0.7272695991470063	0.990458772420838
BRD9	4.30025297234342	3.81490352389261	0.0066020420306296	0.305945153813099	0.5534184735324179	0.0481771448216815	11.1486787942524	0.0368436759527983	1.09179635592804	2.41852456597571	0.22549794168206	3.4285813276405995e-12	0.9708537259706992	0.283613545100865	0.0218614386388609	0.823121061793121	0.9961281548125772	0.7959499533691621	0.4593282694566798	0.9672997413004412
SNX1	5.348712963624839	5.790547111049111	-0.529415391035629	-0.251538513689238	-0.166192795631814	0.1891050077150139	13.8741785818766	-2.3816033587933703	-0.7524270151653509	-0.57114507584873	0.749193582143157	2.31059810493737e-13	0.0244123947209194	0.457741097419212	0.5737070771939761	0.4595831518604429	0.4255609753468741	0.8771345447110268	0.924879058466696	0.8553782150425296
TBPL1	4.89713685874411	4.27284378533316	0.384628157272626	0.45367844038971	0.420789834572924	0.0479746591874643	9.0628198218406	1.55722159991023	1.2276331792416295	1.27418635512821	0.1679248810639	1.3164764284426702e-09	0.13029272630175	0.229623689881284	0.215472671341227	0.867770929522538	0.6820162512672788	0.760003360797149	0.7477833165683564	0.9778964376505936
ARNTL2	1.32939215854719	0.451868790058687	0.484762524967927	0.0576625456222713	0.593017785924925	0.574830909448088	0.5956620158207271	1.24964975483878	0.0946174700120046	1.1556603572712298	1.20476920223018	0.5558686100271321	0.22108920985528	0.92524782854164	0.2569414604316249	0.237710896300562	0.7668679868975604	0.9906857540673284	0.7834767708685476	0.75120029018529
BCLAF1	6.53379570757558	6.53539397564718	-0.109243005834083	0.197361290104292	-0.2415014463552749	0.0879716206467877	29.8064335354635	-0.933490981644865	1.09973995645994	-1.5744228331116998	0.645997602766952	6.8852235455113e-22	0.3585597738508379	0.280321405878192	0.129850638278704	0.523237475758357	0.8417395502425148	0.7959499533691621	0.6679481559538495	0.877283484173219
SLC39A9	3.77183786030544	3.59693874504358	0.183568939729962	0.162754062680248	0.195964291525154	-0.089445509447165	7.75320296640562	0.751331104683307	0.430336130487052	0.624031375658527	-0.31460875513429	4.45487185951846e-08	0.459490165327085	0.6700311351224411	0.540766927965162	0.755335466364103	0.8805586988665415	0.9465678194156436	0.912810662195768	0.9478966257779952
TFB1M	3.6718232104500497	3.4956050504223297	0.0665086549253285	0.171472948160936	-0.130453447233344	0.102488583347523	7.916496571027159	0.292396143232747	0.5201228678959859	-0.423077821346666	0.40343375797055	2.0547620409272305e-08	0.771996497251729	0.607107297256298	0.675434142745571	0.689524358413323	0.9620742791104346	0.9268948786800304	0.950599693092466	0.928993306552011
RABEP1	4.68909231563303	5.716315980025411	-0.345400327222284	-1.09596882953257	-0.260320177803763	-0.0188755455032759	16.7170001287782	-1.98069106395786	-4.31818550109388	-1.09243961441228	-0.0967078702479444	3.69143718779819e-15	0.056863899775962	0.0001785811063448	0.283719046588163	0.923612081842832	0.5463406254566746	0.1522992035061482	0.7995039152581682	0.9883226455688884
HMGB3	2.2532570933058502	2.2813915791767405	0.962422366065908	-0.963898880007938	-0.1488249726329069	0.5505831718843011	2.00223862003813	1.71974585336427	-1.1866115285363998	-0.1837032749874889	0.8461561585553101	0.0564494051731154	0.0958728874625633	0.245899540930231	0.8555071341325631	0.404327324412265	0.6287352260477799	0.7703608840022861	0.9791901663987927	0.8296914275745022
NUP160	3.96365090056966	3.9639436838972	0.227292533989409	0.0392576511799868	-0.0880314050557671	-0.172268177148234	8.25002426320631	0.895931443088945	0.098422738600961	-0.273103909033151	-0.582387989331221	3.2923412212425302e-09	0.377422408875907	0.922251312696905	0.78664463773513	0.564657182693339	0.850745056423149	0.9906857540673284	0.9713462995923818	0.8912602734111511
BAK1	3.34428547833959	2.01989863720438	0.803111119861091	0.402740161047103	0.87314078063498	0.546193511043013	2.74544887856976	2.1378809855476697	0.7286907214123639	1.6884230474555302	1.23691452308965	0.0107274151728106	0.0414496618837125	0.4720020409685079	0.106276396822725	0.225881952396975	0.4999370444875483	0.881141825973547	0.6409873241009594	0.7424856979712633
MUSK	1.05250432859024	0.8734281624067309	0.257929476517077	0.463723773942618	-0.3993424736051679	-0.167198915218237	0.9459071749956	0.544806777518505	0.662720388231455	-0.627695709567058	-0.31642948762332	0.3528640717920649	0.5899447087047359	0.5130157145672279	0.534999619404538	0.753956132959501	0.9168879232260376	0.8964041429307038	0.9107210515335852	0.9478966257779952
IKZF2	1.53086295605759	1.76057279110761	-0.418787747012534	-0.509366701926826	0.34595070104686	0.598294175713605	1.75816690207565	-0.830901974069979	-0.67600515647287	0.494957730212769	1.03079351069792	0.0902659475962824	0.41261240404905	0.504592701333351	0.624354816013987	0.31109246799608	0.8643090376534932	0.8947276123106259	0.9357005564567896	0.7905477863370098
GRN	7.52901672928553	8.42219125449659	-0.0414134002961649	-0.6215849399746899	-0.2750160710852	-0.479935638415889	14.8568567011297	-0.137659179022337	-1.37027804288161	-0.6844187326943051	-1.3639877923256898	2.12265263090205e-13	0.8914527404239448	0.181525486127978	0.5010145859830271	0.182723122441677	0.9822968842509704	0.721387615255178	0.9004472610104255	0.7243742462908138
FAM13B	3.51024689072711	3.64052006150067	0.149108770503013	0.391017899391391	-1.01335786789017	-0.0808330384589912	8.11627874095918	0.636964175635663	1.13282115717262	-3.22203850476978	-0.3140780272572089	9.06244596651588e-09	0.528979367301256	0.266773024316968	0.0031485360953359	0.755652808008484	0.902616745993552	0.7879073294653307	0.345936840549821	0.9478966257779952
ARHGAP31	2.14930167161432	2.7679762068065696	-0.4040480839368339	-0.363726154998214	-0.605777967457263	-0.0622627434745723	5.89716569306249	-1.63487584700665	-0.931788547638152	-1.93522701357274	-0.2150129151927739	1.85921044636818e-06	0.112526455296246	0.358884448931547	0.0624386829292008	0.831212253677346	0.6481609396512664	0.8386617583837215	0.5656380189531127	0.9689883738217864
CENPQ	2.86624866516046	3.35998298937628	0.000479799495508	-0.631097304272383	-0.200024229567047	0.1218008520952569	5.981534774251269	0.0016327240074152	-1.3978474837488502	-0.518008082418105	0.361718057795182	2.65846915466347e-06	0.9987097004997858	0.1724179834686059	0.609925289758466	0.7202101147043442	0.9996275016610676	0.7113717628367789	0.9304817297226696	0.939318076245844
SARS	6.8662541844702005	6.192994479797269	0.295607132321481	0.7627608147358259	0.0239192603414541	-0.0465607413069234	18.514431958892	1.66406855072808	2.8372410868626403	0.101457683228943	-0.224197529390016	4.33810089942519e-17	0.106760357709509	0.0082058827491316	0.920012962977866	0.8241253228368041	0.6435195618650182	0.2995443801604697	0.9888018767709542	0.9675792075993755
RANBP3	4.28059783203294	4.21066348826685	0.0786105933485499	0.3083542568111749	-0.253116548428185	0.0326586619104739	11.3461888000214	0.401977731257543	1.00320752050856	-1.01194397735287	0.143304089249392	2.2326735800014503e-12	0.6905500413814771	0.323784326720465	0.319657383518107	0.8870082640427428	0.943914219758531	0.8226762192163191	0.823176481026406	0.9811741711915464
ARID4A	4.348992466534591	4.51750897883621	-0.186180118581303	0.122529521552545	-0.2412989627957449	-0.0303680829353461	7.84980758028748	-0.611267698152545	0.255663270319102	-0.6238130267635269	-0.085507703934418	9.2578338048875e-09	0.545626740994544	0.7999557010908809	0.537465231430968	0.932425895293324	0.9090501302379776	0.9726587278852384	0.9113567037102904	0.9896531834791962
TSSC1	3.68560111760643	2.51117418643586	0.5210512412031111	0.545214473032434	0.840782794701828	0.312026274253697	4.04340570391392	1.68276663016902	1.23978891540104	1.9573544874045	0.86670715987938	0.0004398388792342	0.102855052846032	0.225722951629986	0.0598639206000017	0.393186476795674	0.6387626696863211	0.7584123344832543	0.558710752501221	0.8253265812633596
PNPLA6	3.90322062253846	3.91495920273394	-0.2752534329217609	-0.0927492190532604	0.086409272871297	0.0982173284360493	7.45639669245548	-1.10307631895503	-0.258890313214966	0.249180048450647	0.349078773470616	6.055981232514921e-07	0.279430056331625	0.797838781244856	0.8049357250299141	0.729741014143575	0.7986227198359129	0.9726587278852384	0.9722453277922588	0.941960346221968
IFT88	3.6635560820397	3.3176523336621404	0.46017747890487	0.2277779429912799	0.256271409356029	-0.0746032288490215	7.18414039751115	1.96164842930913	0.675207524951994	0.802001668532172	-0.284324145596486	1.73955715077911e-07	0.059188584876442	0.505295380764189	0.42901646749968	0.778167320472581	0.5494140146350225	0.8947276123106259	0.8744937584662369	0.9535532388650908
ALG1	4.28245710059235	3.48717875593983	0.354964533589378	0.279320876081106	0.461748110020279	0.48532660590718	8.71756240047612	1.70569670494169	0.859130880492798	1.71120478336619	1.97195973647451	1.00990842078274e-09	0.0983992956541101	0.3970814211019329	0.0973657743469266	0.0578959668610139	0.6311423563880543	0.8581270464445446	0.6271233484615608	0.5857182779673036
ZCCHC8	3.71667045569628	3.9637636834074095	-0.714062611392725	0.217804676758926	-0.415457955431199	0.264343160688885	6.64541695219204	-2.28273145236038	0.46802040200758	-1.00211614264186	0.7707281415207009	3.53987194586534e-07	0.0297038380774693	0.6433399618429471	0.324677647251795	0.446995580272222	0.4516018561873868	0.9382062575865788	0.8247975584410597	0.8480538050366151
ABCF2	4.98916661594025	3.77563593540829	0.4986773697552999	0.638370690875116	0.435906509473042	0.6765980456554199	6.68014484251912	1.70180992801339	1.39654288009116	1.13504886791119	1.9447159732782	2.1198852645497e-07	0.0991341257145269	0.172798595599517	0.265342457193841	0.0612364457667623	0.6315766488324486	0.7120185596503084	0.7867740880091145	0.5919395230826294
CHPF2	4.17064012169948	3.82633939647341	0.561536876465552	0.0959042077450088	0.0558875954421568	0.0627562112979963	9.30073675854255	2.60661209672502	0.283880726610833	0.201535065956578	0.249424216321579	2.40737006877999e-10	0.0141046765686215	0.778451887144843	0.8416405316323459	0.8047325767352751	0.3776626297703517	0.9696886735784436	0.9769253729086486	0.9611710634639556
LRRC7	0.560380033774468	0.4787491355596739	0.493812904158881	-0.0254770516528878	-0.10524686887632	0.405094277804472	0.403817178755678	0.865810716796133	-0.0302931132196099	-0.129376841404025	0.603593186380903	0.690231669069107	0.393807976874017	0.976061777867164	0.897923827569483	0.5509442012817249	0.8583030126734398	0.9967020617041848	0.9859264963474524	0.8864847270543655
FUT8	4.11395296068275	3.90767269107702	-0.0068106755754138	0.11583141077843	0.288926632886426	0.0674754902327894	10.2899509355973	-0.0343190431638285	0.398395610253722	1.09267510889149	0.301132386147496	1.16829261397349e-10	0.9728540843873628	0.69330811073266	0.284663528483447	0.7653984757775909	0.9961281548125772	0.952787168050393	0.7995039152581682	0.9515525488646206
UBA6	4.13105011114439	4.6526137745663	-0.176664202740762	-0.317530576364822	-0.0204640126020859	-0.3702342250095159	12.572447790069	-0.90307548599908	-1.0453705446798298	-0.0815851296353328	-1.63202217683979	5.95229095998667e-12	0.375038947290614	0.3043267955793229	0.93587749104588	0.1136518087441619	0.8491192643638257	0.8136861563021405	0.9900689130502116	0.6622173099808963
GAB2	2.8004253625860698	3.16213863656333	-0.195246945368158	-0.4924491492457339	0.13294137969097	-0.0753551146148508	5.18893510070976	-0.6145097543712739	-1.0640984200364398	0.315918921644972	-0.214294111233986	1.9926199033108495e-05	0.543554926339998	0.29616724480787	0.754455528281199	0.8317862629939151	0.9082800348034756	0.8073900484111497	0.963287940272451	0.9692391872263152
ATP6V0A1	4.4567497410375	5.60799624535622	-0.40071068562036	-0.5531179032871391	-0.8156231924281229	-0.454892486056264	11.4889587158794	-1.53494893459854	-1.34117545751237	-2.46994341898085	-1.51533321132402	7.303227887157479e-07	0.153639920460145	0.192581170839592	0.0540026857477096	0.1480296084294129	0.7080350742412909	0.7299004646107029	0.546484092446261	0.7001374314332213
PIAS1	5.0322191280151305	6.494890619530589	-0.908416908270261	-0.183305515100337	-1.39644073518614	-0.483997707458373	16.1540227660151	-4.41042583152448	-0.603407924949449	-5.08681692022394	-2.17684051893572	6.199733350414541e-15	0.0001269013233196	0.551135307814621	1.8253396280242e-05	0.0378583612696002	0.084850484836977	0.909934154304016	0.0691301750623465	0.550221700078548
SLC4A7	4.44679884184336	5.138988373464191	-0.625896998831023	-0.639408968447972	-0.152463067527349	0.4556920473269999	8.24732594277007	-2.32097402762548	-1.64528433296477	-0.394650829023897	1.50705573550793	2.99913795675837e-07	0.0278811173555747	0.111671039468708	0.69600022421583	0.143222436044299	0.4442527868856978	0.6366026151852006	0.9541816648548062	0.693984292112797
APBA2	1.25018613536951	0.4938956125753029	0.8012076945331341	0.0683342316193215	0.192444523807611	0.4231125239775379	0.657646854210613	2.08144788526087	0.1130682689486699	0.3757824767481129	0.9017824771428892	0.515779824703273	0.0460252975952349	0.91072967757962	0.709722840059029	0.374355777779058	0.5180645783154625	0.9884313199139686	0.9570213331953108	0.8191038019616164
MAP2K3	5.39774380920404	4.89526822736303	0.0990329758920145	-0.3074956339531	0.913858593808399	0.54079267394855	7.677323484765441	0.323046999564155	-0.7087939808053091	2.06796256339604	1.51963928741819	1.1781926975513601e-07	0.7489667837263441	0.4846132108933929	0.0473728162658621	0.1395442423340269	0.9556712825460004	0.8863855075189707	0.5323662479152848	0.6919658681237888
TMSB10	12.0117098316255	11.8817241715401	-0.0137073487477027	-0.427551540678637	0.354193838470466	0.0854520531382182	25.722164460563302	-0.0764060463591689	-1.67240423110001	1.3778997528171102	0.404455686335825	5.26595530781945e-11	0.9396699875693132	0.1065498005402399	0.1793415397826519	0.689129462889594	0.9906771142467696	0.6329893836800374	0.7208155053498989	0.9287920136400764
ASTE1	2.36222833028297	2.62637609278584	-0.3948149774559489	0.254752750504023	-0.331889133812696	-0.308699126155938	3.8802739043796097	-1.08911033906581	0.443740838105337	-0.743916539948223	-0.732200938162815	0.0005300538304857	0.284777050074147	0.6604140790358841	0.462714198093654	0.4697279752690109	0.801176180086763	0.9424244720584748	0.8897907659553894	0.857740360975589
RNF19A	5.80282599434053	6.44424371046996	0.245308750820701	-0.4586494251782	-0.5035730165966471	-0.1071783155110319	13.059829121858598	0.9749912804700972	-1.23863718721208	-1.45289686957013	-0.3759758281282609	6.51668966641677e-13	0.337411553983394	0.225799770701092	0.1568189849896219	0.7096254727474549	0.8339774239344813	0.7584123344832543	0.699758457269209	0.9361342651005038
PEX3	3.5117459873021297	2.54181160398123	1.04385129108385	0.614837595709044	0.104703349334902	0.214989262799697	4.3160633414409	3.4934319437503905	1.47475871059619	0.252599630335649	0.647994022339603	0.0002396642253024	0.0015087798703611	0.151951483412172	0.8023445236998779	0.522012665014475	0.2221847507550137	0.6887343581711662	0.972010795370852	0.8766195525867216
GABARAPL2	7.586323625722719	8.24552844219232	0.007872187232111	-0.370562341240891	-0.23110803391026	-0.4726134292117439	28.0958971270253	0.0498957385006205	-1.48085395524373	-1.14580610694361	-2.50275292765638	4.186866957197629e-23	0.960536200794081	0.149072676707812	0.2609334400786	0.0180000527576399	0.9942500276360884	0.6870404561748232	0.7836395890761049	0.4786724263862371
MYOC	5.772238813425571	7.74909767629925	-0.2426263273644969	-0.916622324820955	-0.748437409608069	-1.30523152305924	5.74693620484815	-0.3539597460871639	-0.8889865982484371	-0.8053163100152031	-1.6883147710699498	6.18036251334769e-06	0.725880722127205	0.3817233409576121	0.4270531156694411	0.10209154208742	0.9496604679615946	0.8492162815860068	0.8740419695011201	0.6481796449667357
SH3YL1	4.22062424105028	4.201655169366529	0.105372922414739	0.534793246678562	-0.237306376221083	-0.596632686638365	11.3207380396804	0.533730441874834	1.7077861798855098	-0.962403411160864	-2.59181427982492	2.35892662291101e-12	0.597460872652505	0.0980061536303351	0.343540687834255	0.0146074177967337	0.9188344894070732	0.6200631329408064	0.8373752137130303	0.464149637001131
FAM136A	4.770160975146951	5.462156520439099	0.141393580589919	-0.810044194173221	-0.037238320650028	-0.460853621361021	8.33792847343193	0.4275763973389709	-1.73694125628012	-0.0832309205092859	-1.25701413074585	1.2042468964426e-08	0.6720329118737041	0.0934730894464327	0.9342235195931852	0.218707578631448	0.9404733175246192	0.6096129103011859	0.9900689130502116	0.7412960274151178
VCL	5.23975863405522	6.1572902438892605	-0.1598382805354559	-0.798908244565102	-0.209173634915375	-0.185471801199805	11.934961515645002	-0.594169628330661	-2.01233286110409	-0.579240845877369	-0.6116508355152671	1.3677513376351799e-11	0.556865769521245	0.0539601054579398	0.567335376079995	0.545432578764687	0.9108039937890002	0.5131460374025926	0.9228427862311211	0.884190276694087
DAPK2	1.83237541003159	2.61208870910916	0.2971656025382169	-0.343320340846539	-0.7644645680076521	-0.645042206501084	3.0766593000770097	0.6889934591453941	-0.52617267742886	-1.30636856803181	-1.32651290902875	0.0047855570752631	0.496142488825036	0.602862987864696	0.2015285880784419	0.194873796018021	0.8921142508261685	0.9259549881234832	0.734805138199003	0.730909417152018
NSMAF	3.73672498111498	3.51225395066459	0.34427965359927	0.21763255236954	0.138111208106269	-0.1803279130335439	9.03132104230761	1.68766922729254	0.680227054966907	0.5313990709348	-0.752828135026456	4.6432478609780606e-10	0.101846466786105	0.5015768676097	0.59905524771569	0.4574204224354821	0.6370239989028508	0.8936126034833994	0.928915502268162	0.854528290937285
ADSS	4.88695884282812	5.173306304786349	-0.239482564569202	0.0282553429489479	-0.254970472988815	0.0122887752549319	11.6773744555841	-1.00904623123169	0.0768558920009891	-0.8445085990432991	0.0447195090118447	1.09912027417592e-12	0.321022201779346	0.9392484754189572	0.405069829311422	0.964627229006414	0.8266375759109622	0.9930677801592532	0.8617940421377952	0.9947865331753566
TIMP2	7.72799515118173	9.53423850127025	-0.217504953273913	-1.95473129579916	-0.275705331925372	-0.260881277230029	20.1604752291185	-0.8670133026140909	-5.13871302216798	-0.822726324713805	-0.8902040896554201	1.4735909674630098e-17	0.3929828336260839	1.6454186980728798e-05	0.4183796231725901	0.380441623978259	0.8579931924959916	0.1318348083416812	0.8689675872893416	0.8209608739106886
RFC1	5.45239131991392	5.915330799677651	0.302519968976032	-0.162016885187884	-0.326575748670286	-0.6844337722884231	13.096687260398	1.28448270457751	-0.466960048761227	-1.03725550887223	-2.5571839599112702	9.46211679998695e-13	0.208818116289107	0.6441780991778691	0.308680442305351	0.0158867564684519	0.7571530980525806	0.9383709237277176	0.8142672461018846	0.4655096203879649
TBC1D23	4.23366194194091	4.82356662770163	-0.5579310331646999	0.0617228842170398	-0.212499976774768	-0.384285194360466	6.9881703716242	-1.51380355884107	0.10604393615508	-0.462436943910502	-0.8941400308294959	9.15871286414e-08	0.140540958725074	0.91625341622804	0.647104613048047	0.3783645641593689	0.6954940950605242	0.9887944045972624	0.943331369936222	0.8209608739106886
CUL3	4.28463282129282	4.996479344936691	-0.196761713584075	-0.467060342652398	-0.188503069637726	-0.16532688114366	10.7289525456029	-0.835675566284658	-1.32930014396947	-0.583521544308834	-0.62044765256566	5.009957147401821e-11	0.409979716106082	0.194501099926598	0.56402340602187	0.5397443942023781	0.86278519337057	0.73241291642755	0.921461566193027	0.8819531687813423
MYOM2	2.87489991288276	1.6320775422271898	0.627858363434196	0.779514388513534	-0.0940265858069679	0.987282164966616	1.8407615311092	1.40836782923309	1.2223292173088	-0.1474793878156199	1.95487584456783	0.0772170060965734	0.169325110716293	0.232002667776278	0.88378853362853	0.0600476861686563	0.7224747209175245	0.7613606363390042	0.9835093290192172	0.5891595840472632
CYP46A1	1.25426336803756	1.3599105475544	-0.031015507146727	0.736422436583578	-0.828694286508047	-0.7375188604584341	1.71650757784627	-0.0730536801624407	1.09683240772845	-1.56373422144041	-1.45770614761433	0.100107328738911	0.9423902339966248	0.2816403876619199	0.139287478577727	0.155780394601398	0.9906771142467696	0.7959499533691621	0.6812998846799354	0.7048603997321802
ZZZ3	3.67759741020119	3.4661572963361604	-0.0975561874028849	0.148825006925593	0.17614333789898	0.235189673580091	5.619547622608139	-0.301308102384317	0.312882370673725	0.408914002605619	0.651109170863474	9.15564833932001e-06	0.7653547613203641	0.756722798371054	0.686605663565744	0.5199370189985261	0.9597678637645272	0.966205182060765	0.9531115442474892	0.8758726411084552
USP2	2.2669076926626	0.241247540811476	0.637103936313424	1.30183579088853	1.15921147435704	1.49867470215408	0.240876849598205	1.51266452818133	2.15831414196951	1.8229393604837296	3.03383998298295	0.81268175425384	0.1416802968452609	0.0401039761365636	0.0786119277941539	0.0051940031405184	0.6966292816971303	0.4680548031531602	0.594850705764903	0.3835408692390336
TUBG2	3.5787733958882897	3.62295297110636	-0.161718619380096	-0.233362984268623	0.512798208069845	0.0299266389835321	6.54940147006171	-0.579613843411221	-0.5965200288691159	1.36566390339065	0.0987859603077049	8.71687354418617e-07	0.5665590135438799	0.555745086695357	0.18222395024251	0.9219948609344972	0.9134426272968528	0.9110749894308628	0.7220456993198333	0.9883226455688884
RPL26L1	5.774078869375559	5.114783004833299	0.3245431410102949	0.1229368466588	0.707648809428484	0.0981932360834324	11.7900883826179	1.51315703237377	0.405044161775744	2.38706879967144	0.400746372490987	1.3924176018560499e-11	0.140923391173065	0.688604415472959	0.0234887531907785	0.6915564060269761	0.6954940950605242	0.9518808045455344	0.4726541811825741	0.9299100732393488
NSUN2	4.03984281133264	4.02877348579593	-0.3742833306507779	0.367778759822032	-0.474015069908015	0.317977353773081	6.55569797430861	-1.14112924545848	0.7578464330154921	-1.09904282733039	0.8731709075192841	1.92656473748382e-06	0.2645271671481219	0.455001935429102	0.289088817871943	0.3895155660248039	0.7909340667344794	0.876562258297676	0.8035709325988125	0.824838504024601
FBXO42	3.7319170888232303	5.8198973711810496	-0.604243474067079	-1.46282204480151	-0.929621596283756	-0.747747859506415	8.87401102583915	-1.7462934144733402	-2.7922202842728696	-2.04915025622603	-1.9566508078481	2.6016142605542892e-09	0.0912162890689716	0.0090749815655416	0.0507543634446815	0.0597536642651333	0.6182709454612307	0.312587524256281	0.5384702889808386	0.5891595840472632
MFAP3	1.94739852253182	2.56136506144275	-0.8908497337659821	-0.149864040634952	-0.288908963898433	0.0839232250955158	3.47195420383541	-2.3577698288919704	-0.284810707588182	-0.588830306498273	0.210766654243804	0.0019809747731802	0.0252524380704472	0.777947332047486	0.560383930452196	0.83458541890422	0.4338110187996978	0.9696886735784436	0.919970069807269	0.969591365521293
MRI1	2.95385087481521	4.160056090299061	-0.773103288378315	-0.368555305567379	-0.655770651652876	-0.453507057037375	6.664427805543081	-2.30254957488398	-0.696569163872279	-1.58293564733349	-1.17273424435871	2.2131959080736107e-07	0.0284190382358894	0.491434859540114	0.123922814918038	0.250130569623535	0.4470448283041608	0.8891933754846698	0.6617224967195481	0.7606281073471958
METTL1	4.51240159373459	3.65728851428264	0.451495730105257	-0.0096368135077149	0.714740063146613	0.7386402590739691	5.38773347101354	1.32476173821964	-0.0196979841783171	1.4779826110126102	1.8577068009913105	1.11274722287314e-05	0.195254479180516	0.9844238678608248	0.1506598555798419	0.073077058928638	0.743941173316307	0.9979531858068346	0.6968995884516109	0.6096107736603272
HOXC8	1.58560533915191	1.3614928824475	-0.17374275497129	-1.6415957913307602	0.6292987931742821	2.16755883719554	1.53293029629772	-0.393389877749936	-2.37471201729276	1.03663220702185	4.02701676670154	0.135772149162678	0.696813456711444	0.0241566459185366	0.308191218304871	0.0003545018226688	0.945763513924014	0.4000943039575032	0.8141991836116756	0.2201586260663067
AGA	3.87892175911698	3.72417746659835	-0.0289064563968547	0.364994122727017	-0.200137795821593	0.1492943478893089	7.684773568734981	-0.113395066153308	0.9121031146724068	-0.617091727593162	0.501417160964999	1.4262463793273602e-08	0.910472801527876	0.3689861321690421	0.541829828687873	0.619737363234765	0.9857552060281988	0.8438557673460787	0.9129603019418472	0.9051296788423432
PI4K2B	2.21790958154404	2.18018163932758	0.4352291366758429	0.542968869591421	-0.4503762163879879	-0.8152218185120791	3.5210656657518	1.33028614487809	1.05605398001868	-1.08872162072128	-2.11631148015788	0.0016576269655175	0.1949384008826259	0.299502761076182	0.290080587392583	0.0431515532208474	0.743941173316307	0.8113675478438986	0.8041044498463387	0.5601567092910174
BOD1L1	4.67290615697963	5.585390101007191	-0.540196515449885	-0.599650253486544	-0.4993312178512659	0.0395876946149634	10.7297925952352	-2.03948521446591	-1.5422318836277198	-1.39157745710532	0.135131021939107	4.3640811663299196e-11	0.0503928322334307	0.1342588527106639	0.1743358305857139	0.8934392678952271	0.5280778380582709	0.6692620466317369	0.7149576980603791	0.982435875647613
MAT2B	4.755654580040139	5.441742973066581	-0.193207872453053	-0.1507152531857269	-0.663868675089977	-0.346989547308536	9.63662676659566	-0.6699234310952521	-0.3594897809435279	-1.71339989829153	-1.09666776439201	6.60522047058628e-10	0.508091609541807	0.721973004628627	0.0970121792843778	0.281824657323621	0.8972905046407005	0.9604598946643949	0.6271233484615608	0.7795573567263462
EDC4	1.16443818704959	1.5020489360378302	0.351896017954131	0.0243845183659123	-0.566649721914696	-0.39169983747772	1.6098810766055602	0.8346262709337329	0.0407801707316455	-1.00997337076479	-0.8967659260031329	0.1264906528137719	0.4110419734566489	0.9677749286104008	0.3209282898720449	0.377710653482238	0.8630457180727339	0.9950334188624244	0.8236949838500391	0.8209608739106886
TRIO	4.30418129010784	5.042385883325981	-0.292866931372696	-0.250815616079026	-0.263513608983941	-0.44404374386265	7.411526151432611	-0.8101378825101679	-0.4457138030708039	-0.5727443512382421	-1.05739994270464	1.4426668235489e-07	0.42569315827927	0.659063046132115	0.574054797493899	0.299116315976341	0.8703952779456994	0.9423627659231576	0.9251069593879022	0.784313590552882
VCAN	8.51682509236693	7.75014824587762	0.4619522326977949	-0.255616495305323	1.05632836260758	0.5227420115709911	12.7075733128979	1.44471524536886	-0.538778694855484	2.43295433458981	1.36991564040299	2.22513146143571e-12	0.1590628799667769	0.594393780511614	0.0231001292977437	0.1809004299316469	0.7154037840377189	0.9222059098342305	0.4696626155644011	0.7243742462908138
CLEC16A	2.55129245602509	2.88756062559788	-0.602143032682076	-0.290199798240264	-0.165076456839249	0.443598160826693	5.12829846761864	-2.05207807594706	-0.6720728247617499	-0.424192132978313	1.3588881736487202	2.18594520432405e-05	0.0490544542743202	0.50694111263202	0.674784186396894	0.184460832890926	0.5245210692015444	0.894836056065412	0.9502174967437692	0.7246879047940836
MSR1	2.27824895208029	1.97993522828052	-0.314990346947224	0.632490488214788	-0.0482633822621818	0.106100137064	1.80437472130508	-0.7024902564691651	0.916418029525567	-0.0724441476110368	0.189947838873103	0.0896757646309456	0.4882941182351329	0.367637877440712	0.94275121754609	0.8507458724455391	0.8878025167778196	0.8432015450945264	0.9906178951658264	0.9752462897501254
SKIV2L2	4.76477844945456	4.71050536941772	-0.100896512583115	0.5413414003924021	-0.0030819811241101	-0.4112167454772829	12.5636275478983	-0.5030176260740329	1.7187446111315805	-0.012296415541302	-1.75075741665559	1.75725205435738e-13	0.6186250954841899	0.0959658129877339	0.9902705378646052	0.0902089692961705	0.9287959932101082	0.617007137338006	0.997692622163524	0.6328406971196938
DNAH5	0.8392747129551229	-0.117093041381316	0.465844542911091	0.641339314772418	0.108395687667638	1.03425922661335	-0.105125731019104	0.8936943272908321	0.839183250816658	0.143465849314618	1.70467790112055	0.917276832735125	0.3790507539170329	0.408945241312051	0.886890155123272	0.0993303360763109	0.8514590556181987	0.8619462371646739	0.9836310473477156	0.6428074857009458
ZFYVE16	4.33959385612971	5.1074061382816	-0.634401453666561	-0.678259933469129	-0.444067454710871	0.4193621258854	11.6484301385116	-2.7245064987368	-1.86309168468373	-1.4831673000712902	1.55749677827294	1.16873775733892e-12	0.0106367440160502	0.072266283667091	0.148460414461381	0.12984056803402	0.3653878346919376	0.5715314574241122	0.6926476189330031	0.6806614349859174
FAM65A	4.04518086849371	4.14585248087827	-0.233934889367964	-0.359485851385191	0.265302949530584	0.401761224990908	8.78366512619852	-0.9422638339845352	-0.9748825451398342	0.8084698222262471	1.42254096443504	5.7655004327252094e-09	0.354788600967403	0.337641019740754	0.4282527698058879	0.165184796679374	0.8404903499314721	0.8318301850793108	0.8740820289978897	0.7117319672683771
C6	1.75193300719951	1.96637018486606	-0.0391950920096873	0.585219346682731	-1.08621146655498	-0.248380135931421	2.56510994531155	-0.0970585305340329	0.9806700356309492	-2.01793209184322	-0.557897131898061	0.0163644225162445	0.923326069743728	0.335278294871126	0.0534792487819846	0.581094913452906	0.9875175186346212	0.8314295090086847	0.5445802643415131	0.8961362173978951
RAI14	3.932862559253061	3.95068988395735	0.8234102098468101	-0.7282577599266359	0.145060653872607	0.0971901156726723	6.2417395093336	2.53643750670048	-1.53861443644698	0.323062876943848	0.259980898887712	2.06914922808626e-06	0.0167644360196557	0.13554090093586	0.74963208385829	0.796656081269713	0.3940237548194643	0.670558735223637	0.963132795447817	0.9582771935171416
PNKP	4.8808673507071605	4.485704472568731	0.155908098226693	-0.0219130041626408	0.345003798105473	0.358395991283247	14.2957111568063	0.946598620788587	-0.0870248590231106	1.5931938423686	1.86356130191576	7.983260458738391e-14	0.3526992967616479	0.931231056679838	0.1270883928819119	0.0724510495119738	0.839572854594941	0.990814670434251	0.664141902947055	0.6096107736603272
PHLPP2	2.05958843532406	2.28957323973658	0.111099402556303	-0.241170248770378	-0.560195524907777	0.0609885531458995	2.2923302685991804	0.212237007309028	-0.2993504482067429	-0.8177453872660859	0.100817693187909	0.030243374946179	0.8335866574033391	0.766738659767545	0.423035548697256	0.920380184899492	0.9723820359934886	0.969010149121071	0.8721604137112031	0.9883226455688884
SPDL1	2.4976001743876	2.0253184261423	0.343486312502621	-0.0805749709653334	0.0757684358251429	0.561498114896662	3.21878453651883	1.07220354963848	-0.1721827120322979	0.1709850047639809	1.5104612994783797	0.0032687765639669	0.2922939074952069	0.8644992487065319	0.865536898198304	0.14138914157449	0.8046399438725691	0.9824538357827628	0.980112240374782	0.6931264615597338
STAU2	3.3907830908394	4.94860736881279	-0.3056385346383239	-0.79748579420247	-1.2325094734565	-0.6222395372320699	7.65382745787554	-0.913353513038784	-1.58388887115281	-2.74166936454691	-1.65365832366714	3.96988285870084e-08	0.368378259951182	0.124071427613333	0.0108112894504565	0.108625104416152	0.8462526673193774	0.6508165017016558	0.4343535634150438	0.6552612484430593
PQLC2	3.28294338640992	3.04479575007935	0.244720654694805	0.0857218866137298	-0.004090538964001	0.0044104082845123	7.20926322548365	1.13007707738057	0.276093151255799	-0.0140188204071192	0.0185320019869454	1.7387579401847501e-07	0.267423203221831	0.784589781263673	0.988910790147703	0.9853414508005188	0.7945075712115155	0.9710752914681552	0.9974954531619914	0.997798998194168
CTNS	2.78455717235677	3.0758405954284704	0.05473107251654	-0.4416667677677429	-0.163120476395938	0.119156838533188	4.632323739275161	0.156992662667078	-0.835652165509371	-0.35681226166408	0.299077347224831	0.0001382447134579	0.8767594692456859	0.4099625036984989	0.726217637409525	0.767078680861781	0.980158393320998	0.8619462371646739	0.9596018122572496	0.951648720104262
PHF23	4.1295547478920005	3.92985095478906	-0.124142211048548	0.169547271651918	-0.0636677665914018	0.311760294863644	8.692625644720652	-0.525416742019707	0.481886774456224	-0.201706950034405	1.15942792819741	2.84090021642343e-09	0.6032813056766071	0.633508059814324	0.8418447252541199	0.2554277509246749	0.921687851975305	0.9371158749087504	0.9769253729086486	0.7642873264241592
INPP4A	2.70284949390103	1.29601356039107	0.440297651944615	0.824135607180414	0.8399106438640881	0.464296828816118	2.2791469748862703	1.52584826696513	1.93239741729856	2.10659286106084	1.3598693342326	0.0310430558867723	0.1376150914869419	0.0637830740979229	0.045527139437793	0.184078036497015	0.6916824886979709	0.5479216393700328	0.5287233103575717	0.7246879047940836
PSMA4	7.584072318924909	7.40920522224441	0.495902019568785	0.0927068331193924	0.0953085844046794	-0.270044699837878	16.9281170074264	2.39266467338929	0.304876165424413	0.323141670685188	-1.09558039685862	4.1317396342125904e-14	0.0235646320617254	0.762819732600759	0.7488425062663442	0.282483364237289	0.4224622616604474	0.967979738655724	0.963132795447817	0.7806166517385428
LSG1	4.28205372681256	4.386342058437791	-0.624475788801191	-0.4097019353145539	0.0157133043466763	0.7478143993176051	9.921326193969607	-2.68436117450588	-1.13487302901716	0.0522118272167368	2.74709436884705	5.4974926317341094e-11	0.0117168398262025	0.265414972672805	0.9587060289573928	0.010070636865865	0.3667322448907886	0.7872315537027539	0.994151104005372	0.4444900068226284
PARP3	3.1139648230643795	2.5291739547949	-0.1114742061288669	1.03780302664337	-0.0786064741405749	-0.110284061719005	4.23152996697375	-0.358251023706536	2.29923328989695	-0.191919203842639	-0.3208194178405539	0.0002681713202293	0.7226643452589839	0.0295796271923135	0.849168234927065	0.750666376420092	0.949080378528682	0.4279864110184882	0.978045648096742	0.9469808041732198
TNC	4.00860264505474	1.66824120637202	1.3724629715926695	1.84780314951282	1.44353599657644	-0.8332621301190201	1.08182946077852	1.73513410050558	1.60943397860313	1.33272168844938	-0.882721287830859	0.2886819518635639	0.0930653157976266	0.118463948693835	0.194362103956408	0.384406551656749	0.6238258712470112	0.6468413747981397	0.7306969185259524	0.8221599675989285
THAP3	3.91055464293857	4.31092464718373	-0.449938830501166	0.171549452853528	-0.6732229158952929	-0.253526840912591	10.0009812569234	-2.08119552031105	0.5538407392499599	-2.32481630361252	-1.07443393107746	8.210922927405261e-10	0.0463216035824202	0.584345957170671	0.0270362460193306	0.291786326689281	0.5193447395016895	0.9201597765774244	0.4817253142929006	0.7809810484836026
FAM65C	2.73482649673724	3.92249273931086	-0.8247109053111491	-1.29721320236475	-0.224500238082056	0.233050120593744	5.16005397962659	-2.05256593430108	-2.07037512436944	-0.43719138340043	0.497549002422077	1.48244545180066e-05	0.0489273615434908	0.0471194005524795	0.665103650622659	0.6224293735516391	0.5241871287286719	0.4903939963367192	0.9472836096787184	0.9052443283237324
TDP1	2.25443855980707	1.5969856520050705	0.2533582357776019	0.6572745919991129	0.0975256214530297	0.0436212206772941	2.01336454316155	0.639224263151109	1.15079977550571	0.176404921053948	0.0954885944698559	0.0558372616292186	0.527564778330997	0.260536084730736	0.861212734445996	0.92458961029635	0.902616745993552	0.783262779834475	0.9797630632912916	0.9886234880734608
AIFM2	3.83041235808458	4.01233888507214	0.345693954373039	-0.165639067501101	-0.182318883836307	-0.215170187651323	6.96737953743415	1.14720902065765	-0.361499684008331	-0.4574419306962	-0.6225786594256689	2.2743630174876003e-07	0.2611821244327459	0.720265557862813	0.652104483199784	0.5384319361093379	0.7872359735439054	0.9600543587344568	0.9438831693417012	0.880959737574732
SPATA7	3.28432590495102	4.69947595725583	-0.385362242482687	-0.810504085671442	-0.7284663257470841	-0.7200843464688109	9.38373951968591	-1.43033599768377	-1.8939455144728896	-2.1824623435844	-2.3342131465523503	1.97010294971659e-10	0.162954260967716	0.0679105239337577	0.0370381460605851	0.0264712113891261	0.7189275719447901	0.561594522011833	0.5085401201942104	0.5184333793216079
MED17	4.13094510964865	3.45718997853158	0.035209710225675	0.440803059373197	0.29890260472328	0.686273783104728	6.53824746526759	0.139967806779859	1.23080014839665	0.83341448009369	2.42209715620347	1.39434127813164e-06	0.889663099144402	0.229127008785763	0.411219806833146	0.0220731650943676	0.9819540016104862	0.760003360797149	0.8642865602029355	0.4981231659290404
RETSAT	3.5109712914313103	2.90233527270271	-0.186386150935338	0.837613292568945	0.232485687734201	0.0287550317583116	6.7680408516512	-0.824939490942936	2.42950635965915	0.796294780736279	0.110306984893843	2.495540291823911e-07	0.41634115813574	0.0213708558114912	0.4340114826119129	0.9129012714870592	0.8669625023502853	0.3895873582289774	0.8771741746569739	0.9867208387224764
CAPG	6.2488615726122	6.70264640979336	0.0033218009836517	0.0063542101354018	-0.580220844912105	-0.423086142730286	11.1550763637566	0.0116003534146227	0.0151549783386795	-1.4461409619486698	-1.26801102210648	1.7381801461304002e-10	0.990825444607515	0.988021277558813	0.158573990208637	0.21513192701178	0.9984045936117628	0.9984703162138912	0.700726868232887	0.7397818344728212
AP2S1	7.41842370674746	7.51286860829347	0.215805070336238	-0.4207917110479029	0.0579082825831521	-0.217034748723521	18.8084054659695	1.38463365849258	-1.9105676729437	0.263442279365948	-1.20768579836929	1.8316331836743695e-09	0.177710682202617	0.0672673162339312	0.79417799820876	0.2378562052408889	0.7278018720431049	0.5602358585645217	0.9713462995923818	0.75120029018529
DCUN1D1	4.15895764158401	4.56231289916799	0.0142566523842012	-0.6275538492750949	0.145818583156403	0.0380380918310379	9.18342665759804	0.0547226512489679	-1.55223748621523	0.429946855741191	0.12529900196587	1.6458890931514101e-09	0.9567924428289007	0.131231336922688	0.671867579248078	0.901179655311136	0.9936172491500176	0.6651213132538351	0.9496043472442404	0.9831494316825358
JADE2	3.57282063398608	4.32844201401004	-0.313281296901149	-0.044575892338209	-0.864666492820008	-0.540522301983861	6.7834073444605805	-0.921045019502361	-0.0829840749673699	-2.02597538868374	-1.3821343090006	1.5983117152241398e-07	0.3643747124617921	0.934415444282292	0.0517406060450188	0.17713557325747	0.8431485908999979	0.9918343305375869	0.5409375023988888	0.7224266035990531
LCP2	2.62668496026373	0.507375381720216	-0.3520375030606779	1.79801730160156	0.78046948328088	1.18055980893591	0.521839807281528	-0.7371463430112819	2.5814836233607004	1.17745689690772	2.14299070121323	0.6062519854944991	0.4668859429997349	0.0157437533306693	0.24829300092655	0.0408875800989799	0.8828170624707047	0.3570391006082473	0.7768258304494642	0.5578015445364551
TRIT1	3.282052956785	3.48547019333234	-0.0971270127906907	-0.126412972571348	-0.196294384534028	0.1708587103410039	7.68953005554391	-0.408115233623428	-0.3390656511285639	-0.64242532619196	0.619923413910219	1.4085262265599498e-08	0.6860873204866991	0.7369223027733649	0.52547656283882	0.539988758582102	0.943005509826962	0.9619647180653986	0.9078051719398568	0.8819702503085024
CUL7	2.4713926780642	2.16973239788847	-0.1042421880801019	-0.34327985420151	0.860311258814641	0.367948861689413	2.999030810870729	-0.281782040358163	-0.598427792617943	1.77133913082653	0.8179805822370521	0.0054031196489781	0.7800453558567529	0.5540462881889999	0.0866640923602472	0.419818013102982	0.9647589217004996	0.9100448165667222	0.6071493921434574	0.8381422088161671
CTNNA1	6.54327587281087	6.80038111510665	-0.0442833270102183	-0.326475612146672	0.0089896806147977	0.0693023196255875	29.3720912964012	-0.359005931022325	-1.73231947765919	0.0555196929195164	0.481561941432128	2.4724818114574e-20	0.7225038827530709	0.0936146148992994	0.956328504604476	0.6336854995772541	0.949080378528682	0.6096129103011859	0.9936656155435784	0.9103552625858594
PHKA2	2.21835663229142	2.98028867799916	-0.5705297242212081	-0.2146522154766049	-0.250639660639528	-0.293984140043513	4.857828790114519	-1.80289837899089	-0.461991988864397	-0.597222198967749	-0.8431157433101009	5.772217840527149e-05	0.0815080306526491	0.6477794046559621	0.5550009513399871	0.4061864842830539	0.5962119792454422	0.9392827914366048	0.9178722065337842	0.8302984562939244
CNTLN	4.261956954404741	5.069361718977481	-0.526381917352945	-0.7394675490691041	-0.273284283517583	0.123818144118517	14.4678819497885	-2.82115883482409	-2.58917608617738	-1.13504112053672	0.581772855105995	1.7665260498556398e-11	0.011173087523681	0.0147713853477585	0.2774019389538739	0.565318762328466	0.3666713223436549	0.3525360015967115	0.7949411042994788	0.8913104625090095
EPHA3	3.69590870335748	5.4592980385238805	-0.8590102182067441	-1.05239206856655	-0.601456531491759	-0.737311151699792	6.43927649919782	-2.00006395176858	-1.7486701318261697	-1.07203401872632	-1.64674114629045	1.33132609889837e-06	0.0548616982965018	0.0915084626232814	0.292264772838454	0.110685273465375	0.5397532579194414	0.6096129103011859	0.8044313817679662	0.6580014992680995
HSPA5	9.143467035626472	8.37683601838548	-0.28650638855996	0.0696130271903092	0.909299288107834	0.861678450283895	11.495980141161802	-0.844648183627102	0.14295784882663	1.8730070523242897	2.13907637745426	1.55068137112439e-10	0.405371621656526	0.887390032924835	0.0709418286848619	0.0412455257925712	0.8601160409900342	0.984768266704148	0.5823171720187532	0.5578015445364551
GEMIN8	3.91423772647215	4.683759163684821	-0.219777896992918	-0.614350788673546	-0.291745771085681	-0.29313369936594	8.84783376725883	-0.798731686202986	-1.5382203755293795	-0.7990550889104241	-0.962883544139573	2.1815011104472203e-09	0.4307369862400569	0.134967404965465	0.430896635158247	0.3433709625709019	0.8724262537074076	0.670558735223637	0.8757354095791804	0.8076406418913479
OFD1	4.4049683360659095	4.74550753499242	-0.3011748348240869	-0.0675205626938301	-0.49349204273299	0.0591413042533572	10.5638631449141	-1.25970395180476	-0.179554999774606	-1.62303097831334	0.214157447046546	1.25595308623928e-11	0.217488442119857	0.85870921465202	0.115046026515432	0.831873253172919	0.7639073521153985	0.9815905436244878	0.6500679804857439	0.9692391872263152
GPM6B	2.53455890115109	1.5167941799297402	0.295417214153908	2.52856454588068	-0.9756292620770948	-1.2618878323756295	1.31577548721253	0.469170248982137	2.49477100476496	-1.30131709310857	-1.74315650360727	0.198216208550505	0.642339876594977	0.0183370981191797	0.203055652011486	0.0915487465211057	0.934206046772955	0.3766866617712155	0.7363957034114229	0.6345487778426773
PREX2	1.89732913933274	2.36358462390655	-0.923578770189169	0.413605603672725	-0.4668361380302059	0.163307382409899	2.43222650013398	-1.87227969800355	0.573367633408864	-0.7169537212329309	0.304219793069738	0.0245650784160338	0.0716320063429297	0.5718484061318511	0.47894785181665	0.7634049715771399	0.5765736962112704	0.916130658258398	0.8927129855137035	0.9510544337518168
WDR37	3.21834940464628	3.13704148735896	-0.336375458188542	0.041375103535774	0.370647242036246	0.186889925119686	4.82400043915218	-1.08003512649987	0.0937954106286299	0.867942922701077	0.55242504694899	9.36782935249033e-05	0.2891893336261369	0.9259744721528042	0.392378967153096	0.585074691252213	0.8032182283480039	0.9906857540673284	0.8575880124659523	0.8968269177760396
YTHDC2	3.70899522108331	5.7055511776135095	-0.620855009389777	-1.3913408270888	-1.15734646299392	-0.310612126124926	8.99567913412824	-1.8583548193417	-2.7215128965099	-2.60987437012413	-0.834321405739232	1.7636887348522895e-09	0.0732316175297595	0.0107850777004591	0.0152057600127476	0.4107002678071529	0.581083614279923	0.3278325989148422	0.4429847277559873	0.8321115898101592
CTPS2	2.27999193471148	2.18191162982223	-0.469019869073872	0.4619000581263529	-0.153170106096073	0.0740126023624618	3.61670810166018	-1.46979639142118	0.9390142098850012	-0.3760987731085949	0.2013710181544039	0.0012372517422098	0.153579589000657	0.3552231414185929	0.710723960812103	0.8417733179626881	0.7080350742412909	0.8367635638153306	0.9570213331953108	0.9720318677675708
ATP6V1H	4.88115459918752	5.42687060714885	-0.0461781475064082	0.008310749684784	-0.4129626079319849	-0.471033472346164	9.6345558384253	-0.155438394128109	0.0184256805968044	-1.05640921856042	-1.38680088682347	4.2314935412578704e-10	0.8775620094148621	0.985423560498033	0.301700412764444	0.1757672849142799	0.9801745598416592	0.9981399784691564	0.8116908633381125	0.7210123474590923
POLR2B	5.189832185038821	5.68513322394765	0.0378939211066979	-0.5312499837632261	-0.166604022230237	-0.102556830508975	16.2731394880559	0.2047306518876069	-1.82325869671919	-0.6994621411681099	-0.4738663766451029	1.9729364415092002e-16	0.8391652792833671	0.0782432630122497	0.4896515840686621	0.639025837496558	0.9742248735278916	0.5894433255959047	0.896212202588335	0.9120209463094584
FAM214A	3.2054725081533	3.96292481735022	0.0876548216846024	-0.0888705327344298	-0.7156841861334621	-0.615243654060894	6.68704676491838	0.29488983342061	-0.201667098311076	-1.7988224460874	-1.88628153109229	5.19350737851856e-07	0.770149124848708	0.841655534344846	0.0821174172587374	0.0693553818024727	0.9614343459610036	0.9773575512671764	0.5987856293740392	0.6074124103967009
ARAP2	1.66164561264714	0.69117242740337	0.6050622418059761	0.91230904421706	-0.462194688161305	0.366830854230255	0.596543733747217	1.01436413910712	1.0224710652858	-0.564111400091355	0.534110320063382	0.555618829443221	0.318536574672396	0.3151841913759949	0.57717455775668	0.597222939159495	0.8266375759109622	0.8199989097470093	0.9252699189144874	0.8998519429525597
TPR	6.39124406773705	6.9654617328523205	-0.4133245260977249	-0.2462001411215	-0.498887772250161	0.0402941760646882	19.978341990840494	-2.21002527346327	-0.83399233136488	-2.08335550066119	0.1834438033117399	6.956746770363529e-19	0.0348751775907793	0.4108770124687979	0.0458390914892755	0.8556840453663249	0.4760697825071772	0.8619462371646739	0.5287233103575717	0.975303408566282
CP	2.56848692873633	3.09361677771011	-1.50429344080729	0.4256457102148011	-0.65718149244861	0.456840768673291	2.52138898096104	-2.42301801903212	0.455193415091315	-0.7890010841852281	0.6615344280525329	0.0179894855284859	0.0218154907926432	0.6525963045911171	0.436313459984379	0.5136338177943979	0.4124629573497964	0.9403496555461464	0.8779869247278879	0.8735869210471914
KIAA0556	2.16119260537036	0.898174964136395	-0.7366624843744741	0.5661075780089351	0.5215536625576129	1.66915747283322	1.29855958322629	-2.08103948302493	1.046481480887	1.11764860760821	4.01976697569412	0.204406358048058	0.0478609969611149	0.303737356392089	0.275282717637101	0.0003616449000773	0.5213227904996391	0.8136861563021405	0.7935790465241567	0.2201586260663067
DTNBP1	4.18016358776981	3.89938991282544	0.42103712720725	-0.121685935863875	0.132053670848645	0.117386549756095	8.33009357960226	1.71975470723617	-0.31755296938868	0.416052763667626	0.4106635297378629	2.68372801577023e-09	0.0957795545225017	0.753023792697169	0.6803327905585841	0.684237757479644	0.6287352260477799	0.9650396599411248	0.951893032531495	0.9283099142154252
C12orf4	3.23907219873932	3.0405128859543504	-0.46339471354106	-0.0834762226396638	0.184839174008057	0.725225483048425	4.10636384262498	-1.190911917284	-0.146859728000559	0.358477691311387	1.68807345178394	0.0003834020543149	0.243289889205675	0.8843138256094971	0.7231306443184009	0.101927497080887	0.7783661673999103	0.9839493311904716	0.9590037085895806	0.6481796449667357
SCML1	4.2561792137706105	4.99933986067357	-0.386895044721977	-0.367569634789076	-0.47522917737422	-0.161865537752964	8.834531929557901	-1.29277661749923	-0.812940872052569	-1.2050169245673	-0.482880971739304	4.480779722139351e-09	0.2065367323964899	0.4228324164165179	0.2412953492821439	0.632691673332758	0.7543782840366912	0.866293572461524	0.7715581152952357	0.9098417664592025
WWC3	3.36879710592249	4.0792217012125	0.0149592075637293	-1.33783898953935	-0.0108544478235233	0.382540000323448	8.03689801672655	0.0568856700872331	-3.2712713753406	-0.031403798524786	1.23862607372445	5.695308265977369e-09	0.9550134680282588	0.0026932306541285	0.9751555129009258	0.225088578394817	0.9932376099931411	0.234378872871569	0.9963695148291954	0.7424648124933628
ARHGAP6	3.5062248103644595	4.08266747742275	-0.4975844572201621	0.362171614359253	-0.818344859016922	-0.4502643851569629	6.647765070372531	-1.5502580020015202	0.764368826045378	-1.9501084768496	-1.29369100131738	5.37267056457091e-07	0.1315924452090809	0.451176599655747	0.0609079655384555	0.206036049960731	0.6827715410619566	0.8757399557164667	0.5612498600620818	0.7341617480601479
FAM184B	1.62122791975095	0.679869581450423	-0.122165146953904	0.384482273653797	2.04929849190586	0.8705436992500941	0.55884060418198	-0.250470348040148	0.5470853430460471	2.791959053393	1.46903283774183	0.5852193867915171	0.8041266599593421	0.5890064217862421	0.0092964857407523	0.153411960277644	0.9682097934372872	0.9207751196385664	0.4334119851401439	0.7034012670236166
MAP4	6.25167458311658	7.06712156895223	-0.443198388416352	-0.7163239640171601	-0.316778988887003	-0.0891713220954522	17.1858994751751	-2.2115628979425	-2.48559121290819	-1.14514843716701	-0.393927269873881	6.939512590172579e-15	0.0350404803600969	0.0193305197003357	0.261223954568639	0.696561295668397	0.4760791363005453	0.3819951561780016	0.7836395890761049	0.9314332304775838
GOPC	5.41182544985988	6.198547478216269	-0.206328946009187	-0.647007708612124	-0.277770032855006	-0.120170149384958	18.6984880207844	-1.20767636202056	-2.5863127432176096	-1.2046944605372198	-0.629201456017307	1.3880279033869903e-16	0.236624923906099	0.0151872401439318	0.2379979627578179	0.534069314876413	0.7771236480357705	0.3541110203619459	0.7707183584725275	0.8798428373248056
USP28	2.3840125199378	3.17354424774626	-0.5321552817126679	-0.466552930404008	-0.2144748429592	-0.303345533801948	4.93731343995503	-1.57000905895849	-0.8795081722847908	-0.500317075186058	-0.7550628913797529	2.7806558515806603e-05	0.12690167390597	0.3861167541716899	0.620502415478043	0.456098527971569	0.6754861061143851	0.8527293962105843	0.9337413022312046	0.853956832891446
TSPAN17	3.8082207281958	3.42545236542154	0.313134383250115	0.0585939862887468	0.1855703648484009	0.160472898741412	7.53989507158176	1.32989727199638	0.1726256625984359	0.5844225120941589	0.606198400950745	1.0272005060456501e-07	0.193682518615735	0.864246917840273	0.5642271759196329	0.548985833942805	0.742621228678757	0.9824023830091017	0.921461566193027	0.8862215649562265
NOP16	5.71991423889463	4.01949309753687	0.326354891795821	0.735197739767757	1.28757707644006	1.0820621256035	4.85742025583075	0.778584004226019	1.22509845524502	2.1795913252985097	2.2031157473208	5.7156491437338e-05	0.442323646037527	0.231229555242848	0.0382359553656809	0.0355076591827484	0.8766468942368724	0.7608376482132722	0.508921509762193	0.550221700078548
CC2D2A	3.75452600005627	4.95066919385433	-1.0302355180085798	-0.166204662929015	-0.618390099138838	-0.554444032189183	8.782934783208951	-3.40908866307876	-0.361230983359413	-1.6115325200557	-1.6478474453371	3.2879897394231e-09	0.0019573703321556	0.7204705056974681	0.120919173190336	0.109821063477894	0.2375361956393649	0.9600543587344568	0.6572123569225308	0.6569853265040124
RRM2B	3.2746223212864303	3.1228534288067697	0.3815942638600529	0.539748457875925	-0.372731139291367	-0.4929657345279489	4.26948128080112	0.9865312722797572	0.9122493438023	-0.742158487622665	-1.11972991116806	0.0002608804302602	0.333114228909701	0.368975900618121	0.468067698953726	0.272037476501866	0.8319481419084525	0.8438557673460787	0.8913585884915142	0.7747314369120786
ZNF800	4.66986233492294	4.64764636778938	-0.098987738666586	0.6666423685903621	-0.488006561427346	-0.253349138405165	8.290565512296821	-0.334659626171662	1.4884236521269	-1.24479393372989	-0.7590530809671658	9.562671783870281e-09	0.7402357161782429	0.1478128999109809	0.225220560294547	0.453749372093115	0.9528542608352032	0.685102917738074	0.7570149252057007	0.8526233239690647
SNX29	3.7729738795177	3.76671148815798	-0.2307837005493819	0.178768786633127	0.201549511173064	-0.135961614358378	6.49819138080528	-0.7619342092120319	0.3947524625533	0.504260058153745	-0.39502987802137	5.82624084953084e-07	0.452144279711568	0.695909409981481	0.6183065313455329	0.6956291295603089	0.879415136801151	0.9532807353114616	0.9335231230502457	0.9311995003877924
LMO3	3.712865670529741	4.740523384913191	-1.2199316659946202	0.433638424602041	-0.592126722459972	-0.879002315138925	6.18019482198984	-2.9455876823186498	0.6970671218273989	-1.1422510112929398	-1.9741673384124896	1.46981581107093e-06	0.0061854714695708	0.491319430872479	0.2634192358570489	0.0578697591630859	0.3216451328880326	0.8891933754846698	0.7845857323987745	0.5857182779673036
MRPS10	5.60458454180233	5.56614840259572	0.136662442352276	-0.0267672299322164	0.142527819163316	-0.0639298905430787	13.989797787281198	0.6756309900292939	-0.0907796406393998	0.5113754297701889	-0.274955725237639	8.0923649481313e-14	0.5044612847309361	0.928309792399375	0.6129344188490761	0.785256837222086	0.8956966716348981	0.9906857540673284	0.9319826870565746	0.955339629547138
RSF1	5.95811604416553	6.789041861262421	-0.48700191106239	-0.108232414666588	-0.7285555259685621	-0.428742687029754	23.0139694651608	-3.06396747738055	-0.428797712698816	-3.62548988540759	-2.31348397761499	1.2856253769673101e-20	0.0045858162830579	0.6711338914220559	0.0010564888911229	0.027732191123018	0.2884177899326731	0.946748544530114	0.2319529016177105	0.5236815647269049
VPS13D	3.83198199271595	4.2837152623556	-0.411534813731137	-0.6473850875967071	0.219265814157643	0.1869200898301	7.39170587863274	-1.34816713682154	-1.43466830271761	0.5452602013786749	0.54290306758269	8.7089777681145e-08	0.1885202194940669	0.161892516279898	0.59080996210022	0.5912089159187571	0.7399576318824048	0.6989257804366116	0.9284859575590044	0.8989278646380496
CELF2	6.5629969372105705	7.38290761671533	-0.225188231524536	-0.4957408785758879	-0.3987897068698179	-0.2497578842211119	16.7588163104772	-0.967692631066432	-1.4148690145479	-1.28248452353056	-0.9334337717253208	7.147662368174501e-16	0.340982911038543	0.167727054469165	0.210660884588143	0.358054240707001	0.8345233395242564	0.7069944747516692	0.7438585225162787	0.8145424592254875
FAM120A	5.92096754593313	6.18647802930658	-0.14324082151581	-0.5696600075520339	0.1554953061214899	0.0377389647446369	16.1122149049874	-0.8054353855578671	-2.2442025029743395	0.6247932109460179	0.186033475931844	9.517893860191948e-13	0.427344876549002	0.0333932236237826	0.536932558895909	0.8537734749245591	0.8709425056037491	0.4425261210258288	0.9113567037102904	0.9752462897501254
R3HDM1	3.5363346183044904	3.32891107271393	-0.229523156397381	-0.1863760713746039	0.0907965395931776	0.5712266506019	5.29318110346721	-0.708380799345717	-0.402861431329346	0.206606416355326	1.58626502563152	1.57221986019556e-05	0.4841824450391599	0.6901717636128001	0.8378129077368471	0.1233970814609169	0.8878025167778196	0.9525759842544108	0.9769253729086486	0.6763430713246938
KITLG	3.6612835250601	4.78819939116216	-0.7863766534849201	0.176869345376386	-1.3581826358116105	-0.601982960496165	8.78025049750358	-2.65399731120214	0.381363991190641	-3.6757691353419295	-1.82367936611577	7.68142348160054e-09	0.0137723284917581	0.7056279905917578	0.0018375661343966	0.0785484845826756	0.3776626297703517	0.9565621614605808	0.3025792322823303	0.6145046586501896
ERCC8	2.75919139470962	2.72281816771431	0.223440677953335	0.1888130867289429	-0.258165851752129	-0.210972190384881	3.79209803094958	0.5912096757031671	0.317185138368685	-0.539758123892839	-0.4804589904465189	0.0006738633914285	0.55880862110272	0.75330010931852	0.593348090592302	0.6343862165718629	0.9108039937890002	0.9650396599411248	0.9288825263383208	0.9105837840929506
ADAMTS6	2.03625921673946	2.9413497925126704	-0.122971882709095	-1.1805636289678798	-0.1959290884575199	-0.0138730746222394	3.27017327066235	-0.263608710794584	-1.6689493457449902	-0.315093350128873	-0.0255003994585749	0.0029929917925912	0.794043261817447	0.1055434624432659	0.7555596771044709	0.979824908140989	0.9671091151650568	0.6311303389224631	0.963287940272451	0.9970975210958412
H6PD	4.737494602544349	6.10550560415677	-0.500711535184868	-1.00991449677774	-0.977736016415482	-0.0431606076365739	12.9859232187765	-2.05744231889976	-2.82770701240521	-2.9751371119745	-0.1616088717896369	3.24690297058646e-12	0.048442711542432	0.0087007430363314	0.0059290022684911	0.872731818531115	0.52260361496043	0.3081409129793289	0.3871059570018275	0.9787361692250238
VAMP3	5.5358686903005	6.879734322230001	-0.3624130807798929	-0.5751066988113399	-1.04201785477855	-0.5004755912030511	17.8341458093899	-1.74195717045081	-1.73317655447018	-3.93976017429828	-2.09172683805019	1.62229573267939e-17	0.0917616744321091	0.0933333385058209	0.0004504766109135	0.0450298071173562	0.6192547378367439	0.6096129103011859	0.1935596906129005	0.5679904646301658
PER3	2.89125179006923	4.0430746351815	0.174309840274149	-0.360157503119151	0.168253721293492	-1.6545056683487298	3.83577668729312	0.3309487244453	-0.464467751670373	0.240903844871915	-2.82395651576276	0.0008327242279317	0.7430269627695408	0.6459870140879079	0.811273002020082	0.0085736595610085	0.9536679344278552	0.9384636908948772	0.9740661630451438	0.4402760178137095
LTBP1	6.75957056881086	7.52455346340695	-0.3507884070819	-0.250604606653282	-0.3702988632409369	-0.464490871369962	16.9226241204356	-1.4678344565758898	-0.674454500945369	-1.2010063539941498	-1.66565873463117	5.81992033637472e-14	0.1551241466987	0.505189746793263	0.247616802386666	0.106711221421052	0.7095337253437821	0.8947276123106259	0.7764742163849314	0.6532316487361854
RCN1	7.38614211042515	6.759252658550251	0.217555757209237	0.3012453796165639	0.318106655383114	0.2043421041417089	16.8439729920675	1.1186021337177	1.0782154355329	1.1692592300713798	0.9028954171291949	4.55326459965753e-14	0.27261551754908	0.2906284891604289	0.2515309645861689	0.374211556940858	0.7955793633887521	0.8015779902171899	0.7797099616361518	0.8191038019616164
ELN	8.363268084205659	8.20127252152625	-0.478589147992168	0.17410570371974	0.542172473712319	0.211743919266591	15.6238729097207	-1.688983714035	0.3922072818309779	1.5052985220544	0.6169440568078389	5.90653298017896e-16	0.1015917441272169	0.697677680246492	0.142704529607299	0.541925929632602	0.6364819403569933	0.9536334185738616	0.6861711045312769	0.883010307954272
RFC2	4.30142243105983	4.29934567998936	-0.0457441772175388	-0.287486736724854	0.0083081317393057	0.4850602131715349	8.88247358727894	-0.185427792048515	-0.802876118647134	0.0243886373634677	1.7221953186976	1.93815856393726e-09	0.854141739630282	0.428781799528901	0.980715409114085	0.0954037242381621	0.9752892645923488	0.8666699143814407	0.9963695148291954	0.6396116953935592
ARID1B	4.16877411547345	4.91725122527534	-0.6768441299769721	-0.64621017597228	-0.188735028164713	0.0959026659543255	11.1696200500291	-2.8917190865688105	-1.77463830328468	-0.634260028606646	0.3518610905898061	3.2754043590164998e-12	0.0070634941745756	0.0861069912922678	0.530718302219677	0.72740206009111	0.3282096419072391	0.6038805714261576	0.9093004478741638	0.941287479428876
CLPTM1L	4.26481272914711	4.554127474504781	-0.1125719955338789	-0.6487249970674929	0.40992407550898	-0.0996964945769997	6.69469095234915	-0.333796930472837	-1.32718192647129	0.8783903217453309	-0.2577521307483719	5.45235358621386e-07	0.740873296862757	0.195341305727647	0.38680785761562	0.7984142963636001	0.9529198144144936	0.7337877854141199	0.8550479837664237	0.9592199635856358
NEDD4L	1.96013614684478	2.04757783479709	0.491992316325754	-0.250885418378893	-0.0388750294532144	-0.175001505334022	2.3291794676516298	1.1646323635056202	-0.3969866717751071	-0.0654434364971807	-0.3562496491556989	0.0285695571913734	0.2536515889717939	0.694483649381897	0.948255224994911	0.7242845647070091	0.7841975349660626	0.9527923206381416	0.9916059333719736	0.9403011694116932
PPP1R3F	1.77753029467847	0.291564697734277	0.444029484459694	0.200855209929161	2.16245343247859	1.16598516802702	0.318570281123098	1.15624816270998	0.3784944062053739	3.7724401918276698	2.57298668642427	0.754417271432265	0.2575979256170599	0.7081511710865559	0.0007479291180222	0.0158408253071677	0.7865160036264586	0.9576666747714904	0.2287521833504244	0.4655096203879649
HEXB	7.18618012712055	7.419230697448269	-0.0782241050075991	-0.131504429355281	-0.0374742324981229	-0.114580928318282	21.6873933887064	-0.456767388077156	-0.525693860257921	-0.157915798936456	-0.5794456127565251	2.59301929948355e-16	0.651254629839591	0.6035867749723051	0.875585233801762	0.566890770007385	0.9377534218258052	0.9259549881234832	0.9826091345183268	0.8918528974899681
PTCD2	2.43656016671778	1.9781086626227504	-0.0482494033252262	0.161642112017179	0.333223667486693	0.412957445593331	2.5473747882343702	-0.1218672064968399	0.283680204861946	0.611763018583229	0.9079438024508448	0.0167667022224911	0.903820086925486	0.7787151100032471	0.545734597640563	0.3711709752264779	0.9848212973339702	0.9696886735784436	0.9146292089453356	0.8191038019616164
JKAMP	5.13841443036268	5.1036703005489406	0.273637654866657	0.640775580888725	-0.395718036488121	-0.5749200032819051	7.99407469263263	0.8115166165638441	1.28363395718403	-0.8891714230947471	-1.51183483466849	1.6736599350609e-06	0.423670346380445	0.2147710463448219	0.3877750513579099	0.141541690154157	0.8695110937848483	0.7477180955571161	0.8553296815697405	0.6931264615597338
DKK3	5.57817064508499	6.302256565897091	0.135825547772571	0.40819049598145	-1.5828358802605	-0.6588407732292281	7.74855844601408	0.3114567218067	0.604349740666904	-2.74558067809998	-1.34044223788672	8.24239170726574e-08	0.7578039437474721	0.550365714566068	0.013501785457581	0.190566798708696	0.9578074191822924	0.909934154304016	0.4343535634150438	0.7270179201720349
ARHGEF5	1.71345221525066	2.6054775786839	-0.196615702816099	-0.113257886085216	-1.2598004133826102	-0.471247924845773	3.5885124814230096	-0.507703067972919	-0.189008272158349	-2.53276328188238	-1.07270196143558	0.0013387630415158	0.6156435054277939	0.8513774528585502	0.0187952321598771	0.291965785589205	0.926920895601224	0.9797045838011722	0.4593282694566798	0.7809810484836026
NFE2L3	0.849971727663165	-0.176649349125424	0.31941873480994	0.68906176927783	0.62910170097467	0.16847295176278	-0.1852118112829119	0.648792888028531	0.918351340559118	0.9457977547916592	0.281346607642312	0.854424904296065	0.521491529956104	0.365975256237395	0.35338478356984	0.7803840451563241	0.9008346056762724	0.8417968060676296	0.841733661367847	0.9536054497562626
MCUR1	4.939804894226559	5.27207524445709	-0.0131662882353994	0.2032736723204199	-0.283123337742448	-0.550138993618223	9.573793127436698	-0.0468397829764103	0.493893316024495	-0.745139873521528	-1.73360766770876	4.53067759833301e-10	0.962952816752002	0.6252417637209301	0.4620802644875759	0.0934429138916847	0.9947187995977692	0.93502344310053	0.8897529146042438	0.6373555617042465
LIMA1	7.53960925264178	8.06375788766213	0.158955610417368	-0.831776598549352	0.113784378641798	-0.0880308443162851	14.4375737387225	0.5521344156245289	-1.95924428666094	0.288120741956669	-0.261372332909007	3.06380115990217e-14	0.5849481622051079	0.0599104095696239	0.7753235481375159	0.795603169102797	0.9168879232260376	0.535718987191759	0.967657027597059	0.9579234150960318
LETMD1	4.62456782532105	5.51522967133471	-0.6666819610732939	-0.162004407307762	-0.642079257325343	-0.300807968564849	9.62711642723691	-2.19581593373722	-0.365472783261522	-1.6253649235793302	-0.9149452314173	3.7498308445420496e-10	0.0359768143914676	0.7174629895834058	0.114996506212818	0.367661714802692	0.4798845165675	0.9598195147961412	0.6500679804857439	0.818172387083599
LAMC3	0.599055375334888	-0.0501702925546116	0.344618163690507	0.543061884153872	-0.3896555200405771	0.4387665003157729	-0.0410107790563473	0.535691139594086	0.55390607860628	-0.450485076777772	0.583066580582315	0.967585253384496	0.5963184257684039	0.583966653540693	0.6563816561068271	0.564206371616414	0.9187937827604528	0.9201347622772494	0.944974129450615	0.8912602734111511
PTGER3	3.761061665123	3.664962845066	0.312856005660705	-0.7589374500057829	1.01937009266486	0.5529297682186141	3.02475019788473	0.499534384178425	-0.7927782462239901	1.22610006543324	0.748559320164495	0.0054695664541663	0.6215944259210121	0.4341619588822079	0.233271608511793	0.460092635419873	0.9293534303778844	0.8682371149154235	0.7652106014442145	0.8553782150425296
MAPK9	3.14702457195373	3.77863597306028	-0.0812719243518513	-0.756087513258123	0.0420077781938411	0.0100055302803073	8.26671663946976	-0.3580471985198689	-2.23348417652929	0.132489805603793	0.0381510299740301	1.0079799631557e-08	0.72282605343134	0.0337274699728771	0.8955189652984481	0.9698234272697128	0.94910631722041	0.4429080316163798	0.985494769431691	0.9952507684904346
BCAR1	4.24154637525564	4.16675044106184	0.24411027240481	0.0658301120873268	-0.0682374882129103	-0.0741506169809985	6.893573157108259	0.8047034680793199	0.147872665323874	-0.162026678099209	-0.212390022330392	4.17065415594001e-07	0.427393662067349	0.8835672363832919	0.87241006877371	0.833283085788962	0.8709425056037491	0.9838512475770932	0.9812664347787196	0.9693379961104156
FAM160A2	3.55847811962857	3.9197896040928	-0.0944198659984183	-0.028869377000462	-0.270401958970475	-0.237796694342767	6.46217074291715	-0.294279811551947	-0.059131550406345	-0.646092584847943	-0.657668198220655	1.92183132177366e-06	0.7709492846700441	0.953246804274498	0.527584709101383	0.515869009084365	0.9617143172071924	0.9946951748327392	0.9087414165067484	0.8744692150642741
HERPUD1	7.74505483524723	7.7434657014872	0.0199398629961522	0.0849864312599936	-0.159184913099583	0.0489253695523872	16.2433660853168	0.0827271007683333	0.2409530565123589	-0.4750489592848521	0.174163288945589	4.230393251103701e-15	0.934625657690464	0.8113645292452142	0.638221679116734	0.862935959782027	0.9897688981721664	0.9735046754482553	0.941336302827026	0.9762874903553942
HOMER3	4.19951019857765	4.43033251132084	0.427660639143371	-0.411499816859306	0.17951769716876	-0.40685954763147	11.6323143335164	2.13650290750275	-1.3086875698686498	0.700096147221854	-1.73106412876897	1.20944554822879e-12	0.0409124804721418	0.2005774586399719	0.489261262423121	0.0937148147068725	0.4960723548029571	0.7410294170256826	0.896212202588335	0.6380538518746963
RAD51	1.1371226419078402	0.473863865876854	0.861422334758756	-0.7983922899219109	0.268613527483033	1.20353789657915	0.468980114521544	1.68810152944653	-0.99567533644666	0.387201966590435	1.93324323884066	0.64247421207814	0.101762635931634	0.327371549214731	0.701340042230068	0.0626926002864625	0.6367625657696504	0.8254579891900733	0.954614065096202	0.5938922740661203
PIK3CB	2.2273495098986	2.5066834553120803	-0.333346093808809	0.348742629689018	-0.4528642100220039	-0.352796079443456	4.70447833856136	-1.1892880558461298	0.823732446223898	-1.23944739413055	-1.1150759699488502	6.63371864891232e-05	0.24382650664928	0.416819880813644	0.226367059168306	0.27373291404083	0.7783661673999103	0.8651054081991908	0.7582251595830128	0.7755799430546265
CYBA	8.367078334386362	8.37866793750261	0.272466601685882	0.137377853011863	0.0584953915817716	-0.525418204781351	22.6057279265837	1.44471224410537	0.490457369810155	0.224341662949407	-2.34810443535927	3.27156117523468e-18	0.1590400594838009	0.6277575641961899	0.8240504725896379	0.0258588821606242	0.7154037840377189	0.9351416570786222	0.975580874584081	0.5140895089912022
THOC3	4.18366058016876	3.4747681594827204	-0.0348750794696984	0.308358914425282	0.518243991654381	0.8633118515735642	6.14693462714249	-0.119128783386338	0.679509321415945	1.3615383515231398	2.4734478822721098	9.25314652809515e-07	0.9059674884324358	0.5020249522999279	0.183482269612042	0.019266136776742	0.9848828421089264	0.8937119689011791	0.7228096426388463	0.490194213808431
HEBP2	5.57693607615672	5.51493691392361	0.1913544474791149	0.309894832590373	0.1114116262232419	-0.585914429355842	10.06118722772	0.677175381874694	0.7570452422299591	0.291926216876728	-1.8069202509222704	1.8428614135028696e-10	0.503484494707766	0.45537779219953	0.7724479030747141	0.0809288265503087	0.8950052822506482	0.8766382180795934	0.966781336048682	0.6191872693993062
MPHOSPH9	2.4924483173122502	2.0980112196843503	0.0412331653061764	0.0682749422206952	0.4837769916125639	0.156764462344013	3.76917856516168	0.141876400161184	0.159368487152178	1.25388423991053	0.4748387261657371	0.0008643060331137	0.8881854841605991	0.87448965511454	0.222513672179005	0.638345782120059	0.9818464601288456	0.9828715081740886	0.7534035106959447	0.9119543477309024
PLEKHA5	5.523152028347019	6.7175293545811705	-0.6200671663810361	-0.343417930188234	-0.721856498945982	-0.5188013809081901	13.016386714283	-2.29459973259352	-0.8491623807793229	-2.01136914695771	-1.7330214832890098	7.859416032423951e-12	0.0289330108877275	0.403385087119674	0.0544938464668471	0.0937342893766003	0.450006346959121	0.8610882825432912	0.5477951427513382	0.6380538518746963
PRSS8	1.1103177080332098	1.00780139502733	0.335995186523761	0.119133411771261	-0.213418343487888	0.302290047778697	0.853371812859631	0.621951205244172	0.145268520502419	-0.2750373702290289	0.4884645308737599	0.4032097357612449	0.538976133064759	0.8855789967024809	0.785208041234643	0.6290452228145861	0.9059080705423316	0.984543161934198	0.9707958137336689	0.9082146655747028
SIKE1	4.66041476644284	4.222927445564549	-0.218592209278213	0.5231367555495651	0.373227651871	-0.106772156076008	9.00293016401348	-0.9085623345673348	1.5170483182333	1.15964359070801	-0.399229567204415	1.48428140974889e-09	0.370856983986985	0.140497312766108	0.255432603161621	0.692634829067066	0.8478889904042916	0.677036176411362	0.7831633226526732	0.9302061192851934
RRP12	3.33575211567604	1.7132208388203098	0.3927920671356071	0.718361350666818	0.934152522290908	0.8247519732740921	1.81918493172745	0.8195708582016291	0.9674029246869592	1.47438562208299	1.4347559633262	0.0788777269200593	0.418924659060699	0.341077405961672	0.15079536956089	0.161700177989063	0.8685910820302783	0.833246568303716	0.696970838200255	0.7091185394643676
FNIP2	4.14880698744498	4.05512462813773	0.512448542274324	-0.0602103828821405	0.237926709631166	-0.157609291973445	6.31050363146811	1.93225521719495	-0.154218390486893	0.602605366127686	-0.497718986753387	1.26460927823627e-05	0.0636528804566339	0.878602733278328	0.551482737291273	0.6226275563279949	0.5556698977847064	0.9835576247969992	0.9171091629801876	0.9052443283237324
MSMO1	5.017114542908041	4.077130728651221	0.35931372183647	1.06290713585241	0.429385672156287	-0.650618506060323	5.088462856090911	0.9848036524560908	2.06415269446832	0.8602515796072591	-1.5314607943198202	8.36191068214393e-05	0.3331699243805061	0.0489805676486416	0.3966942802144479	0.137042068205966	0.8319481419084525	0.5000814538448622	0.8593933180070095	0.6873116022914263
TTC17	5.111497535280559	4.87052639207674	-0.0001476605219192	0.1395998124774549	0.113201017093385	0.1055532233067539	11.288880975710402	-0.0007926896668805	0.536393905090125	0.437255671750784	0.516941126134433	4.33149911071125e-08	0.99937338682931	0.596337691884173	0.665266862818461	0.6094921585419311	0.9997374107317124	0.9226666622716856	0.9472836096787184	0.9038003919926336
FOXN3	5.57403187094046	6.30292569021862	-0.401881341710461	-0.127876667948562	-0.480960608668941	-0.473732714029656	13.213586698609	-1.65684144840847	-0.356147148016215	-1.4702195212833	-1.7429577185266398	5.356744413579042e-13	0.1081295162623119	0.724415703069473	0.151951061970392	0.0919413593636037	0.6462644838837643	0.960769609956081	0.6980713345101834	0.6357028159021888
METTL24	0.253746678755514	-0.389509697320115	0.401293840708252	0.3180910333750769	0.0332772042761697	1.11896098377088	-0.389691946678145	0.871761049180678	0.475766907711407	0.0499766991627038	2.08347570060758	0.701026834900109	0.390772374949889	0.638182588329102	0.96047814546589	0.0465387952885629	0.8569502830131606	0.9371158749087504	0.9944375632105624	0.5692086560878923
AKR7A2	6.27795555377108	7.05413002036982	-0.208137433527256	-0.66509135610033	-0.0002558366671146	-0.2604977245173299	18.169121717865103	-1.00686877570021	-2.10891580154565	-0.0009436405117129	-1.08995241369758	1.88481319990754e-16	0.32252934161578	0.0434610166265588	0.9992550556010008	0.284461107449267	0.8266781348437332	0.4750275790585448	0.9996509831142814	0.7809810484836026
MRTO4	5.4599332932593	4.00020809096511	0.432030698675202	0.961592923229376	0.622431965235442	0.5696056303779561	6.38232606618597	1.3228104526018	1.88314915093626	1.46640587055931	1.46121329366077	4.81366860261405e-07	0.195893775546971	0.0694081978045118	0.152942513798135	0.154352776427867	0.744921280982529	0.5631841395503745	0.6989503328274008	0.7047288155834108
NNAT	1.6158080022411	0.895789700551792	0.0822626137120849	0.224663945475375	0.9941827705281808	0.0689415644721989	0.937139633364558	0.166974101812992	0.294504355218989	1.5350029993923997	0.1144861999509509	0.357415676196276	0.8686870901644019	0.770424389145814	0.141462292353795	0.90961598402017	0.977735203014275	0.969010149121071	0.684534156455158	0.9853251728224208
USE1	5.3016327705287	5.68650821907143	0.0457653572150057	-0.4196198896400159	0.1029368336843599	-0.337843715916403	12.8805071125226	0.200669587729748	-1.2803296985071295	0.3363323861401149	-1.32263617815574	7.27477532134698e-13	0.8423112240921401	0.210809604441633	0.739034535598358	0.196078991687681	0.9742248735278916	0.7466483084769361	0.9607133382053852	0.7312775426750607
LAMA3	1.8110841666267297	3.36555545318056	-1.143974874263	-0.520963631216544	-0.825299470105041	-0.8093477009164108	3.28585039253606	-2.10032999200507	-0.6357961394682471	-1.1908861951352498	-1.34934438812177	0.0027870670517098	0.0442127213416285	0.529880407708423	0.243518355801151	0.187611239130244	0.5116718988573951	0.9007134533634314	0.7737552611806089	0.7255446333009898
AP5M1	4.07527975342728	3.788487200262421	0.1069746692533069	0.324961318843297	-0.0161544177390871	0.0945231956964263	10.2037810640485	0.548391071939349	1.0640594241699102	-0.0646288497167594	0.414669017326284	2.0221359588487e-10	0.588432501672809	0.295929992000824	0.9491691535278391	0.681585693750107	0.9168879232260376	0.8073900484111497	0.9917794076123264	0.9273703677582514
ANAPC4	3.57745934551696	4.11554369511789	-0.319817521139729	-0.087287207615526	-0.513107044802241	-0.260507272699286	7.38789862321347	-1.07393478655716	-0.1855577947779119	-1.37725688423395	-0.762141477837448	3.1290870303710403e-08	0.29141437141105	0.8540404652232091	0.178622827703742	0.451926358376939	0.8041231898918026	0.9807921769925018	0.7198609249491854	0.851306041194137
TRAPPC3	5.90476743224211	5.770527109826309	0.3004246072507899	0.0983334243285641	0.0866738701876492	-0.1721152614056569	13.810920488377098	1.40587280345067	0.3161465013132999	0.2977407851663239	-0.7038751402817991	3.5033448082622306e-13	0.170101409857664	0.754330318594813	0.768009686630554	0.48707955378807	0.7232193591882995	0.9653108630167954	0.9659386954020712	0.8642456101598843
THRAP3	6.465568242493781	6.6294904135149	0.067753922211634	0.0512054580629788	-0.232246380927406	-0.221697784995244	21.048707280621	0.401990638721211	0.191777351194291	-1.07879750790606	-1.11681439124947	1.6081008441640098e-19	0.6905406441248871	0.8492087874950179	0.289275767825475	0.272938801114301	0.943914219758531	0.97934167156476	0.8035709325988125	0.7749383006461427
PHPT1	7.924698191377719	7.74072284325924	0.279319392051763	-0.0263958455913727	0.262179594443521	-0.257618023220311	24.095690004141	1.84957557870055	-0.12163743984777	1.23986245087321	-1.46248900448156	1.01414976657071e-16	0.0748409343908626	0.9040931387897008	0.224771476266861	0.154703800949664	0.5852648175141986	0.9880337047492156	0.7566806875481505	0.7048603997321802
ENTPD2	3.24643956999994	2.92203900262259	0.0008911829669834	-0.102050299188863	0.749550369739792	0.78152477859237	2.19425678755535	0.0013884787991312	-0.116848374187997	0.8196421470529971	1.10296125228928	0.0392836283965839	0.998901651603752	0.907862785071962	0.418885530039992	0.2792878137568039	0.9996275016610676	0.9881261437000404	0.8689675872893416	0.7788901124082885
ARID4B	5.90201242596093	6.31196839744489	-0.394331969311656	-0.0232584470427208	-0.37691466306543	0.0229956327970657	14.4687937584791	-1.73597161857202	-0.0687434942646153	-1.22644784755797	0.0889414846144315	5.154061033851e-14	0.0928317504262153	0.9456839131074158	0.230331319757771	0.929726886901024	0.623363558159014	0.994211563515756	0.7621863615138649	0.9891578242744168
OPN3	2.53012998913042	1.44750091906172	-0.328486121782973	0.898868689354127	0.7605902503413442	0.323220696886341	1.74681655197217	-0.765540126286957	1.3432920383802802	1.39623756900561	0.625604562004692	0.0909015240151417	0.449931251098611	0.189251519500681	0.172889621533156	0.53630500515082	0.879415136801151	0.7286188726793675	0.71384706367015	0.8804166149793858
SDCCAG8	5.21967859268463	5.9098153209845306	-0.0747827148091953	-0.532537511459622	-0.443935125734637	-0.0734293315862961	13.8088897765738	-0.3338896384958789	-1.6146754533951002	-1.47673342865741	-0.293112324864589	1.25463216909005e-13	0.740789529640799	0.117395623654611	0.150948998341449	0.771465309907905	0.9529198144144936	0.6461637882633916	0.696970838200255	0.9523772689007286
HHAT	0.815046229910695	0.581060774289035	0.3291163040604489	-0.2287541672361649	-0.0744454329948673	0.814335741087427	0.6230515822202359	0.7057247504253921	-0.335765633844852	-0.113636628382264	1.51334855403068	0.5389590771863679	0.485893301989846	0.739668644171989	0.910290939198562	0.141016787338301	0.8878025167778196	0.9625027478208508	0.987460393012914	0.6931264615597338
KIF1B	4.33812180988602	5.18487827579896	0.1467387938371019	-0.7923202512077739	-0.4719788089507079	-0.22975637435597	11.938566429549802	0.7022396028378521	-2.59623373856144	-1.6057042515567	-0.973165464015233	4.0637241312495006e-10	0.4882868964641439	0.0155246211099453	0.118822480669891	0.3389161424290169	0.8878025167778196	0.3568778227535073	0.6533476267003854	0.8055255200442374
FOXC1	3.36019186656618	4.11976115459572	0.0424872444172733	-1.28350887270471	0.527676704248456	-0.378125075553441	4.59087595172208	0.0909904259679188	-1.79668856852224	0.859210238962961	-0.6989271872015351	0.0001248911844053	0.9281896766280632	0.0824639353097853	0.401015448458287	0.490030380509248	0.9878771230111806	0.5989319565045523	0.8598611195263774	0.8655835449750297
TBC1D22A	3.76365133632725	4.26528373549625	-0.0977892162595217	-0.392781369929254	-0.371920984347014	0.0426904070811233	11.3253478929608	-0.492767805855406	-1.26227527753937	-1.46211796524578	0.185679957126566	2.3355270028259104e-12	0.625764146323295	0.2165747101337769	0.154106330789931	0.8539455070480609	0.9300965377982536	0.7485490038367755	0.6993364237888268	0.9752462897501254
SYNE2	4.07988404360043	3.9120951225372	-0.0382688397475242	0.7422928096045358	-0.6425202009601241	-0.0347211173028001	5.279159558439179	-0.1015221842841769	1.33691105904347	-1.2691680061051205	-0.0828132920646045	1.7398962809078e-05	0.919822551129212	0.192443889896587	0.2141833355997169	0.934574456546056	0.987503157984059	0.7299004646107029	0.7469704105332977	0.990822901687746
ATP9A	2.85087891202292	3.7040213873172303	-0.421526255268185	-0.655048969766739	-0.040889413399635	-0.462450541353265	5.355075341825179	-1.14603682028758	-1.13667345148721	-0.0891606180343519	-1.0746065702982	8.54672580194407e-06	0.260839465145018	0.2646731614590439	0.9295468427260608	0.291118260789813	0.7872359735439054	0.7871997277178238	0.9900202033871288	0.7809810484836026
CHRDL2	1.84799475898972	1.08469399845455	1.46874335300402	-0.3220199944894399	1.07727818087805	-0.431564035499741	1.03302474018464	2.7462492116308304	-0.385625051465676	1.51744630119191	-0.653952019493356	0.309848611415277	0.0100913012902067	0.702495379503254	0.1396224332806749	0.518124590936568	0.3585747002974723	0.9559060903705016	0.6813070457922813	0.8751331729399119
FAM168A	3.0049975042214703	3.0738876729297995	-0.354984673361128	-0.1931812407365589	0.3816887554387679	0.123553073933889	6.35392092454708	-1.4036843824522098	-0.490909388985582	1.18422259634204	0.413600196156787	5.20742131693991e-07	0.1706801388696219	0.627062527946746	0.2456229279499789	0.6821087797964039	0.7241286286648676	0.9351416570786222	0.7746227339170269	0.927415715772368
RELT	2.4963641602551	1.19868361496893	0.0512344640234217	0.991839276099392	0.4448192543187179	0.572613091060592	1.17638012170375	0.0967505106338663	1.2277253771308	0.64103721079048	0.9297617675829772	0.249731134875065	0.9236765039906422	0.229204604716505	0.529160777833498	0.359942332106491	0.9875175186346212	0.760003360797149	0.9092941816468942	0.8151734797908889
GALC	3.5922832848996205	3.76795821314102	-0.28688240842439	-0.1117484783734569	0.156424831842897	-0.0209092534667076	6.878256997352231	-0.996520408206795	-0.254888145512767	0.418857064689135	-0.0629380759442861	2.42249625225783e-07	0.327693645844182	0.80055138148366	0.6794162378537629	0.950234384502243	0.8277413833807211	0.9726587278852384	0.9515973176078638	0.9936282198054426
NOP58	6.13005635892269	5.47474243252396	-0.0580017105918429	0.381859354618262	0.288312285434975	0.634648604586933	8.08452736731451	-0.168368089433952	0.764202613135621	0.600941621426177	1.6027588765199	1.90318205792489e-08	0.8674311632336559	0.4513555345198889	0.5525657861658649	0.119717144298263	0.977735203014275	0.8757399557164667	0.9171091629801876	0.6707725092078982
SZRD1	5.65920434580652	5.914699764071639	-0.186785512484182	-0.569961687546948	0.1090682739891469	0.2121555750493099	12.7766717023367	-0.807935555912567	-1.73071128660182	0.340743177237041	0.812042372512307	7.235026892227269e-12	0.425613840424671	0.0951500796054783	0.735686088969131	0.423481020068751	0.8703952779456994	0.6146142472595653	0.9607133382053852	0.838746135585684
CUL1	4.48148953488778	4.04010628703782	-0.0763255723934661	0.8305430214698829	-0.170911058607462	0.0240747746839636	9.91805598556584	-0.353446954010012	2.51598654128902	-0.610775681995157	0.0970572297509256	2.937661322917129e-10	0.726599097792052	0.0175926623392143	0.5489926506398599	0.923332680609932	0.9496604679615946	0.3714966217544465	0.9159120686121748	0.9883226455688884
FAM114A2	4.22844374720041	3.9486984079510896	0.2789579023452739	-0.213425182955348	0.3305506405758869	0.251896313279257	8.60463567844613	1.18325948837016	-0.629447767683171	1.02632798840598	0.945680502270131	3.3207292577090997e-09	0.246017802759233	0.534069957433646	0.3134914031369519	0.35190510529093	0.7783661673999103	0.9027954858259034	0.8172069213448544	0.812296583863087
CYFIP2	1.61145169735917	0.7683229996819531	0.105270872431258	0.9455373222315948	-0.586075932235759	0.655645793247247	0.581672264808945	0.153290742378444	0.926704610380095	-0.634571897943765	0.8406366776464759	0.565454995221597	0.8791992890486451	0.361904744511087	0.530887529336618	0.40726038037245	0.9801745598416592	0.8396939999903928	0.9093004478741638	0.8310609952788668
TAB2	3.77990907918152	4.596681170311889	-0.2071841643018319	-0.8920567805108659	-0.0833765821132873	-0.0456129484335992	11.119664048927698	-0.950343051886216	-2.6144170087273504	-0.298938335935731	-0.179472491288276	3.653046238275191e-12	0.349531891965176	0.0138460170743443	0.767048181128353	0.858773423258856	0.8371505473009775	0.3466752968027416	0.9659386954020712	0.9755428981950096
GINM1	6.65977800018787	7.54513542521452	-0.319028166208731	-0.3545125336698879	-0.5528889191824461	-0.4297376974013761	26.353743197734605	-2.0709466873513502	-1.4528346390690698	-2.81850700880248	-2.36830387892392	2.65720161977786e-22	0.0470623666443205	0.156650217000971	0.0084608284974497	0.0245101664570857	0.5213227904996391	0.692988425205238	0.42103443045947	0.5051762063379472
EIF2AK2	5.3615901760780496	6.628561521720459	-0.433361113090761	-0.964994061690926	-0.695941663923532	-0.156085362709104	14.7584931059921	-1.80530525478532	-2.5470096010019	-2.26255225600781	-0.55995292697795	2.6970228088906404e-15	0.0810725034496191	0.0162324972429985	0.0310644916173385	0.57966907678588	0.5953307584868055	0.3606909405853974	0.4851504984650113	0.8952066149355729
USP36	4.13808590338352	3.7206998086855	0.155709638982308	0.7385983737049749	-0.175096426579399	-0.1409525941184219	4.67363143229692	0.375880412313342	1.1884442303336102	-0.314153362580366	-0.300059847638764	7.29822474669387e-05	0.709653609785381	0.244494989415441	0.755811288435646	0.7662093593032941	0.9476364427948648	0.7692325222543127	0.963287940272451	0.9515525488646206
KMT2C	5.13413935108618	6.047716278476651	-0.480363037319895	-0.600124624939159	-0.255666664234447	-0.245123625095685	14.6046033197009	-2.2192405882677595	-1.86321104019484	-0.889847301326069	-1.0091594527421	2.2987245380008705e-14	0.0341857285396586	0.0725967330062274	0.3810541642375229	0.321042138319607	0.4703720269276005	0.5733930700267669	0.852797981095322	0.7966987842927069
MCOLN3	1.11884513130131	0.578019733118848	0.160717150583202	1.53724646326175	-0.467426347327092	0.2651289307814189	0.39890433847276	0.23833170133466	1.5378046957946203	-0.4974164305529739	0.350374629947591	0.6944722672603629	0.8133882199203258	0.13628040605391	0.622627424779537	0.728762714592253	0.9684075875175272	0.670558735223637	0.9343688146330452	0.9415885206404728
PUM2	3.96314762487437	4.2967174572150695	0.0352989063715075	-0.2419518698929049	-0.4632634832161599	-0.1877215361602029	8.22180892903635	0.146445619020121	-0.708658140384272	-1.41060375331261	-0.7139176707231751	1.22274886142276e-06	0.884673952362993	0.485295479268704	0.169183695943958	0.481666135437909	0.9815035374806378	0.8863855075189707	0.7124663124435647	0.8613812165917699
MRPL43	6.25701078461113	6.4889260160636	0.138238607326329	-0.150237349436278	0.0050015591129235	-0.373257157214181	17.1614601533014	0.707258089722934	-0.52868587993313	0.018937023741477	-1.68416660266949	1.27431839228985e-15	0.4848755600407289	0.601224644679793	0.985020723051564	0.102702016413803	0.8878025167778196	0.9254167996600472	0.9967953087453943	0.6488043564022944
ITIH4	0.602492353441109	0.548725651990892	0.619517787483102	-0.51698146704535	0.1711863349585719	0.603068106215641	0.5145274422860371	1.19556462530158	-0.683464815581692	0.231927720618846	0.994351745731986	0.611824330701812	0.241577875411272	0.50021501169427	0.8181690231742079	0.3284097196020349	0.7783661673999103	0.8932547820225738	0.9750329917236926	0.7995018899399299
C4orf27	5.40056550720283	5.33329176960883	0.237062920966105	-0.30790235986412	0.3084880192116289	0.118578048719962	16.149051805603598	1.40536697424555	-1.25511658895757	1.32768191058622	0.614336181719046	3.9649231062754e-15	0.170190290955616	0.2198338221308289	0.194766730479683	0.5436735019753929	0.7232193591882995	0.7520601539220778	0.7312147438441229	0.8833857707299724
ZFR	5.5001088207233	6.162167348423769	-0.402888135934356	-0.526470959581235	-0.207528929771934	0.07042685837417	19.5757430297142	-2.40114971558281	-1.9950816010755896	-0.964833525002146	0.358828016887631	1.22837919675116e-18	0.0227467182764634	0.0551868031188931	0.342341872738005	0.722236845032673	0.4194865797546916	0.5196129872857964	0.8370679544467607	0.939639811525246
ZNF280C	1.26505820505983	0.5276847055472921	0.119156982924043	0.8359824756872819	-0.0797005864489075	0.8126745085806109	0.6829200981974181	0.327592244940881	1.58668124856814	-0.15520467639816	1.9760805312276295	0.502437539132834	0.7456546465056909	0.124696414161074	0.877715135411683	0.0582160207717691	0.9539706616331854	0.6511951273660044	0.9828878316345052	0.5867694601939655
TRAF1	2.21064501035667	1.16955503199907	0.1043885494155369	0.8369242411770681	0.788749933285873	0.0965466354995402	1.28244630961897	0.222181753820108	1.13844804672633	1.29959379986471	0.170065802651485	0.209507321098671	0.825678041297938	0.2639434618472819	0.203638444570511	0.8661000924170141	0.9704953216883688	0.7868843823491442	0.7366786280315837	0.9768855855874728
RC3H2	3.73052255082014	4.376389904416991	-0.2239891014511	-0.700560135547598	-0.346798185974733	0.0461574404198553	8.971395334556869	-0.872519715716605	-1.74310874037677	-1.05298247961764	0.154687296225375	5.38071769675163e-10	0.389855059005096	0.0915572183551609	0.300756673861033	0.878103868806451	0.8569344477819436	0.6096129103011859	0.8116908633381125	0.9796900518470164
IL17RB	1.84024793288298	1.7657964344726398	0.525605654428701	-0.0865279208136757	-0.388806266390175	0.2651758551017339	2.03222242540447	1.20696984634202	-0.134324205866074	-0.6327727611769449	0.5228002458986271	0.0523131269891767	0.236887576905882	0.8941125280600392	0.531956183287943	0.604970951923211	0.7771236480357705	0.986314849318863	0.9095577345519626	0.9017939628751928
TRAF3IP2	4.1899962303526	4.09653997605657	-0.534530722600822	-0.0525087747323223	0.452196079593582	0.4514242469930539	6.11196045811234	-1.73757913297847	-0.118140979286465	1.03427658247324	1.28197814140194	9.34733771553779e-06	0.0933761413357898	0.9068721212906372	0.309422661471598	0.21068573842965	0.6248035181518903	0.9881261437000404	0.8145608298810212	0.7372702053250527
DCBLD2	4.58450288545226	5.58059401992058	-0.239762365742	-0.8787746634190359	-0.674766809564466	0.164216851459817	10.5216571279313	-0.8532038190083859	-1.9892785315742296	-1.85758799791938	0.505978862050257	1.3816164211076998e-11	0.400307378307276	0.0558561032702337	0.0730680172765095	0.616569559154891	0.8594921324316339	0.522131696963554	0.5835414339078902	0.9045216255719414
SERPINB3	0.576236255500849	1.22086200926564	0.5043740610883789	-0.105714388563647	-0.601151272427343	0.80805177104854	0.725649200393039	0.914184848399346	-0.121871769754047	-0.6978525318257429	1.15707729300169	0.485415318019044	0.368871540486926	0.903934876857609	0.4911753277299339	0.257484356533555	0.8468002677430583	0.9880337047492156	0.8973223721299489	0.7651692581635553
SOAT1	5.16348774503393	5.28534694446532	-0.294619932979675	-0.167249265188085	0.168835970582048	0.189859842341436	14.705737440940402	-1.55370096114261	-0.564769297674288	0.692081586133652	0.8464148306358941	2.96517693313294e-15	0.130743028798045	0.576429779992534	0.494208306611834	0.404022733852951	0.6822687369140833	0.9181300322896536	0.8985618343195292	0.8295663316804494
PKP2	1.66872158036006	2.34551207765185	-0.7196698205385649	0.4631088436180711	-0.82645806607161	-0.0399773668087038	2.44757489335743	-1.64573398013802	0.7040627926038121	-1.3649868709956798	-0.0811293909420149	0.0247270742023325	0.111331733773893	0.487718449729323	0.182819150638557	0.9359418278623648	0.6477758094902449	0.8878210520246953	0.7225482162858073	0.9910241665119848
GDI2	7.4084502992707	7.408824731713179	0.0652132948951869	-0.0301294984885539	-0.0222710345134908	-0.297243174796383	16.7799733491069	0.329776531234221	-0.107922610570191	-0.0811981039546895	-1.32016815143131	2.1918635363702198e-11	0.7440918864822571	0.9148902660336468	0.935849960349604	0.1978663036494169	0.9536848394352462	0.9887944045972624	0.9900689130502116	0.7314989147771404
PRDM1	1.98704873775569	-0.031197500300441	0.1994375798244	1.23460097196849	1.40403239449738	1.1584317862036102	-0.0340422913389868	0.43755674048861	1.84104729717627	2.19055276622926	2.14766720265297	0.97309464989971	0.664848314433106	0.076640916138724	0.0369013545875507	0.040182975177771	0.9396918016265338	0.5849033947534156	0.5085401201942104	0.5559195351306419
ATG5	4.6519841746894	3.910736653199	0.118772810356384	0.4968331120934629	0.5433403634706591	0.426195245536387	8.72535000319232	0.5085768863685111	1.36086957513055	1.7995637148582602	1.53231840087924	9.90462841212556e-10	0.6147687418161321	0.183691284807966	0.0819955192229989	0.1359226531369219	0.9268777896256518	0.7234882757116881	0.5987856293740392	0.6870005617491053
TMCC3	0.9214717373925708	0.835100839527619	0.1872799764131389	-0.0099064278117159	0.0617162010382641	-0.0991218046773603	0.8504293927436359	0.36515683685384	-0.0126315535419612	0.0901347468537025	-0.162316365963158	0.4027668785064759	0.7176510509819201	0.9900079802698252	0.9289682031060328	0.8721454782123751	0.9481863965411972	0.9986492330648896	0.9900062827191904	0.9787361692250238
PITHD1	5.660841370275411	5.44705860591012	0.228708930285245	0.328629606694233	-0.2235280546032449	0.0026072278745526	14.8103076255626	1.17260352669456	1.06850256863408	-0.890982311028925	0.0114107916347911	2.4578910828445602e-15	0.250182205882839	0.293816613649163	0.380029001105239	0.9909712496127708	0.781264431453289	0.8050537036821841	0.8524187997965875	0.9991496479456816
MTA3	3.70411255877246	4.77991447776008	-0.0630508106754441	-0.871397047430452	-0.3571776663740629	-0.4397135273714549	13.1856914654271	-0.329184691078757	-2.9183117217323	-1.4462036834248702	-1.99999250385533	3.38404418665038e-12	0.7448083559659681	0.0066959411093095	0.16531026182076	0.0554453666775999	0.9536989001727884	0.2922901833392067	0.7074251854018907	0.5805209817232059
USP13	2.61392587504556	3.97197187948082	-0.2979266308874509	-0.995584761608327	-0.3646168390261079	-0.5553980547553431	5.71169942439526	-0.81702930657052	-1.78642048250726	-0.766343158640654	-1.35198258692337	6.15327755410792e-06	0.420505998442836	0.0842778466675601	0.4508681860892971	0.186492167311206	0.8687352016041916	0.6020070953881939	0.8840541225817707	0.7255298812513552
ATP11B	3.6214812366978495	3.63266060788065	-0.0310408906819729	0.28146946893189	-0.0220853231560212	-0.337811575907255	8.57249928808182	-0.13971674947304	0.840635898518865	-0.0754602160950111	-1.3412483175526395	3.0846418790751003e-09	0.8898287281743941	0.40738921663751	0.940423758605448	0.189920548236511	0.9819540016104862	0.8619462371646739	0.9906178951658264	0.7266488496711885
LAMC2	1.94812290523772	1.8810283688253	-0.129671579422945	0.0668496544767106	-0.134119100168084	0.2428241564096089	1.87387965479909	-0.255596397469131	0.0871728090918316	-0.1916461193285739	0.4178167316669789	0.0716487270737415	0.800011281683622	0.931151868868183	0.8493515744969559	0.679116278529855	0.9676103357852164	0.990814670434251	0.978045648096742	0.9265363009860832
CDK14	3.34901284354669	4.9109746986529	-0.3957466855483579	-0.992143473509348	-0.917686549623885	-0.711596044902717	7.64763158781956	-1.1753201394753998	-1.96921987802752	-2.07089849022277	-1.90200130240742	4.28968108449102e-08	0.249245694302271	0.0584976789523141	0.048489730271522	0.0668157955947991	0.781264431453289	0.5307544406671897	0.5337675746734432	0.6015765217763852
SEC61A1	6.50096964506661	5.23593009805551	0.489881060874599	0.610826741960602	0.805056281633103	0.5082718416854489	12.4137338713607	2.25381343490162	1.93972336109521	2.6955900397481094	2.00468443149628	1.03439760322885e-12	0.0316713503032074	0.0625152574570279	0.011686257565128	0.0541578373442994	0.4631170711807808	0.5447996000344725	0.4343535634150438	0.5793094162220608
PPP1R12A	5.89875406659244	6.99792198267819	-0.129504155299602	-0.619501866859746	-0.7029915787767829	-0.531187809233099	19.5589704814962	-0.67488663557596	-2.03521064847628	-2.86956462254465	-2.37517273443834	1.25809710031731e-18	0.50491624359396	0.0507478057275853	0.0074615646001387	0.0241314090876586	0.8957452020609165	0.5052746151854868	0.3990287836229577	0.5035467689469911
CROCC	3.30237876541292	4.060565290250169	0.136810114126198	-0.346917794147128	-0.763715017728973	-0.6505962158627671	6.535426618697211	0.413873225728306	-0.6630406990547449	-1.84035912823056	-1.7131012952304798	3.15462286516926e-07	0.6819109778363851	0.512367267938145	0.0756273749268549	0.097012033813487	0.9420088234113158	0.8962085711923414	0.5920822236521575	0.6400500336347237
POLR3E	3.97567073670051	3.66952488995598	-0.0251818744492446	0.427964391542697	0.0905016276488159	0.13369434356287	6.90656655663535	-0.0960531229249896	1.1102495337801	0.246053483195403	0.444756126364137	2.97907506804288e-07	0.9241292056519692	0.276577382944548	0.807326630978629	0.659793314040844	0.9875175186346212	0.7923783383903534	0.9729398842142338	0.9199836859468556
ATP2B4	5.39605855698268	5.9370260507728	-0.2419528890097809	-0.526173210594449	0.179542446853814	-0.252344937532422	15.4889367306429	-1.18816375734977	-1.66772350982342	0.684258534988468	-1.05934491853136	2.8553958356908204e-14	0.245719039420243	0.1058225604016469	0.501633827962048	0.298130952156005	0.7783661673999103	0.6316414371649133	0.9004899209537542	0.784313590552882
ZC3H11A	5.42801231779153	6.427789534540469	-0.577696453044637	-0.79503229016028	-0.3086623144191049	-0.0504583611315802	18.400333968265	-3.1130479055447995	-2.85361288613718	-1.26556807116549	-0.2405454617535939	8.62226244851888e-16	0.0042349016794251	0.007865259838062	0.2188548691398189	0.8115437460603471	0.2828222208030809	0.2983529005850922	0.7505538447026744	0.964344847257061
RIOK2	4.345352177604879	4.15457909594591	-0.126218446594984	0.213059732927896	0.0873103184724462	0.206217714408716	8.386590141108611	-0.524495128494064	0.6259017080009661	0.260063777299829	0.769825433224639	2.36537335339621e-08	0.603925539792962	0.536683126213223	0.796592710121681	0.447759527998636	0.92193008640946	0.9043099821335217	0.9713462995923818	0.8487439987523046
YIPF1	3.90039571828865	4.22845016932112	-0.15400362605776	0.0126186860235476	-0.24157024375778	-0.243390575526457	7.508264091367249	-0.521024493688037	0.0286702979455421	-0.6168545745949239	-0.7352002644292159	4.15446075090713e-08	0.606230409722736	0.977322150508395	0.5426198260711721	0.467927827007125	0.9233646166187138	0.9967020617041848	0.9132482774305284	0.8574620359660019
NDC1	2.73776211114046	2.64907965356119	0.444462287796026	-0.6366679937629439	0.321590255394966	0.369959744813786	4.19215140523681	1.37345313871549	-1.2637833938378302	0.7508644690227609	0.966208955930609	0.0002246256583759	0.1797894484074549	0.2160401463302169	0.458583825908465	0.341664597041341	0.7288280315559368	0.7477210122246611	0.8886323519669871	0.8073252726408298
DGKG	0.344315964511009	-0.158742728597939	0.343333498112138	0.250985785499503	0.0963602278842763	0.5472606312791	-0.153772361501378	0.657169469784511	0.323490784696356	0.13202153939896	0.8832827733673421	0.879017082350003	0.5161279282811799	0.7488392469125369	0.8958781453930551	0.384325643525475	0.8999564900473751	0.9645751204809744	0.985494769431691	0.8221599675989285
FLYWCH1	3.61059996459371	3.70141700010037	-0.181722296043651	-0.0945118640841345	0.0540578682407264	0.0555532533460409	7.143117132937	-0.667164983646907	-0.232712648293745	0.150062569734233	0.181677341550931	2.95219400139132e-07	0.5102713640415779	0.817662815023068	0.882309763277092	0.857057935886614	0.8980839504011467	0.974292213443639	0.9833172284045498	0.9755428981950096
UNKL	3.3307465154702096	3.3900417792753603	-0.0150462683635812	-0.392734203324995	0.2448447692616939	0.153425521549293	3.7935692838442496	-0.0322743801937232	-0.549576823618647	0.399380694874242	0.2852789741103739	0.0008154750597064	0.974508674958846	0.586684981680121	0.69388047090886	0.777477011251698	0.9962054719621972	0.9204747221981896	0.95375732802734	0.9529941510043104
TBXAS1	2.21858819943199	1.19414615573085	-0.338215682632197	1.5290646265008998	0.2589275780548339	-0.137419105807109	1.1645372678773702	-0.6220555582733149	1.82526864952389	0.376409706079615	-0.216671416345528	0.254263534478559	0.538929062400178	0.0780230938666389	0.7102868685935492	0.8299392944783449	0.9059080705423316	0.5883384016852726	0.9570213331953108	0.9685262472161636
PARP12	2.8504211527586096	3.0338597256663298	0.4516251003333139	-0.406572161168692	-0.425311490326257	0.161131219372537	5.436213398075809	1.55103152156823	-0.8896260616221541	-1.1257993438156002	0.480494180545525	6.7977085716385e-06	0.131380747842552	0.380745330783896	0.269176414588474	0.6343614914031129	0.6827715410619566	0.8489055434253482	0.7898810879804206	0.9105837840929506
ALDH18A1	4.505539342229559	3.7810191400010096	0.312293766366454	0.1082014279324409	0.788815339178274	0.250448929103668	6.92233485308496	1.14556146011168	0.278835142837355	2.0697366588767903	0.7946290880359369	2.3239186910689898e-07	0.261059937564618	0.782424547074365	0.047369455903519	0.433163454840396	0.7872359735439054	0.9710752914681552	0.5323662479152848	0.8435161178181443
TARBP1	2.78888712519692	2.25990635672573	0.354101324534734	0.363930450072478	0.621991857742586	0.1720823902739059	3.7628100926383503	1.28693256856561	0.925817809651293	1.5938547685762805	0.551643313847709	0.0013084698793599	0.2086454518691549	0.363000833067627	0.121646286401496	0.585621874637954	0.7568893559305145	0.8399419001285294	0.6581598622508231	0.8970699084635676
GATB	2.9444555218637403	3.92866567986297	-0.7118871569334448	-1.07788953429773	0.164844880947608	-0.0771389138566379	7.95970368925911	-2.9396127022873904	-3.14016733304514	0.5011257346934339	-0.289559823330181	2.64261947286171e-08	0.0063370916875881	0.0039612185328958	0.619940508974134	0.7742273020981071	0.324796732418308	0.2695003020436746	0.9337413022312046	0.9525517257763522
MXD1	3.3966954647577703	2.58532992469303	0.125420456727869	1.02614679077266	0.278676414594088	-0.328391441022941	3.48124010152428	0.320269464227085	1.66870267897851	0.566960729637442	-0.713786692290102	0.0015521625744223	0.7509841786925259	0.105581633232025	0.574958886175301	0.480875852224746	0.95642365052653	0.6311303389224631	0.9252699189144874	0.8608160267009011
CDK17	3.88983041029425	4.7394326387264805	-0.0762483050245067	-0.810201366546435	-0.180588803885258	-0.0999278391439722	5.77263875358462	-0.1827578615881619	-1.3223924642436398	-0.316634982341598	-0.215991276636967	6.581860678641291e-06	0.856223640011467	0.1970354153853039	0.7538080540523471	0.830497032480973	0.9752892645923488	0.7346884092166722	0.963287940272451	0.9686794155828102
DNAJC25	4.12777486908284	3.97000245999318	0.6415546137116911	-0.304068646620533	0.271043262967791	0.0647837423426975	5.13446245819374	1.59114351663249	-0.4826582328976939	0.518236515691915	0.137263449372338	1.59357343134603e-05	0.122061284275904	0.632841815712116	0.608094619118881	0.891739662608269	0.6685127966361785	0.9371158749087504	0.9303592485139224	0.9823538784399264
SLC2A3	7.274979000391509	7.13356262554664	-0.661670022735032	0.167817500173871	0.288379022264966	0.406244576900916	13.4834033098753	-2.32945552079706	0.376289602836527	0.796542997603218	1.19174974283611	2.87459244330153e-14	0.0267559355677852	0.7093497760979579	0.431975249466039	0.2427021542264369	0.4410876908486073	0.9584085965719392	0.8761237266899556	0.7558994519688104
PSD	0.7213046209440941	1.03740788318458	0.3066771806593	-0.5967449971385289	-0.4515834387158549	0.59946192630379	1.1562326853	0.6841749305004461	-0.8999592177884069	-0.712539203386015	1.13891869459117	0.258434054453861	0.499179550083436	0.376074944927046	0.481737477031803	0.263975373108808	0.8924508151466762	0.8469093712947555	0.8940896424368217	0.7688188452815121
CTDP1	2.8198378901980696	1.8120963466165	-0.175820785067914	0.5556826145853461	0.704211481187188	1.00762685267686	2.2355769737719	-0.430009482825731	0.933101832725184	1.23020320938149	2.13093318305504	0.033855257942647	0.670262347690286	0.358868273201586	0.229186247814895	0.0414802110564006	0.9403593046006108	0.8386617583837215	0.7610570951661211	0.5578015445364551
YBX3	8.38390999078035	8.348860673257459	-0.403452543711671	-0.262314045035514	0.432836933660766	0.459659641082096	17.7226956116695	-2.10769888764352	-0.954122076336438	1.56785973656233	2.04395769786432	7.80808599880255e-11	0.0444094826318225	0.348678057248959	0.128047687005523	0.0507844410367647	0.5125346356617169	0.8356468737959943	0.6654901922154137	0.5716698938775664
WNK1	5.15159829572966	5.5835445668277695	-0.117577586593273	-0.4392789252794079	-0.14540849453592	-0.0520266543029509	11.0488261065298	-0.4597630507192279	-1.1887518803665	-0.419371348907974	-0.181001925893617	6.14610719012827e-11	0.6490486063301011	0.244987407736209	0.677950590875978	0.8576388592659681	0.9371836614514608	0.7693994244357235	0.9512154766305632	0.9755428981950096
CCAR1	5.14431737246378	5.3436934561508895	-0.307845987293083	-0.2775412130290209	0.011663718980148	0.223983207902684	13.7197357808943	-1.53908101912388	-0.964135347153157	0.0432023194200427	1.0011876099355	2.45266830965381e-13	0.134291052347049	0.3433486127900789	0.965833403615618	0.324965515694908	0.6889207993994342	0.8335206584059913	0.994878431504434	0.7987190397060125
OGFR	5.14015744813671	5.85344667762192	-0.141161311251376	-0.6695706073166171	-0.405880214444739	0.0274342613968768	17.916367333654602	-0.8145656123764491	-2.4537741000211697	-1.8148478350440704	0.135990497978393	1.4295014627487398e-17	0.4217403791861129	0.0201614334943197	0.0795580296816907	0.892737238892505	0.8687352016041916	0.3852795543701254	0.5967252458512494	0.982435875647613
GNA15	1.93777564051477	-0.0821581691954748	0.143565033182313	1.6029695133332802	1.22972059987021	0.465769750051168	-0.0898371403228863	0.3097119516905089	2.2958279286249903	1.94137178710808	0.830940230408316	0.929057237940093	0.7589337320310681	0.0292843326102238	0.0631029797244844	0.4127059722846999	0.9582466021512984	0.4265112242469868	0.5673276200867741	0.8334999032316918
PIGV	3.18263693381156	3.6992193343783	-0.444901448725734	-0.290609950330475	0.0642339311185164	-0.201870068560416	6.03090266309574	-1.3670152412802905	-0.5696967420916689	0.157459789003118	-0.531965117291218	1.27893290017705e-06	0.181777515530159	0.573125090222015	0.8759375203364341	0.598667954410913	0.732359218797422	0.9166125971089436	0.982672680203368	0.9006216263029033
PTPRU	2.90148566503881	2.57513734176292	-0.227286001120451	0.4398760054233929	0.265464754195263	0.0425854411170087	4.40597431530448	-0.740319790851534	0.95347921482597	0.6624348750381229	0.1218485265810919	0.000169826814309	0.465484285645215	0.348123227687491	0.514937285605898	0.903831650927328	0.8825401746903373	0.8354563381699167	0.905182815965116	0.9839329210444624
SNRNP40	5.647106127617509	5.18075161866441	0.0502950633683424	0.5591105621845601	0.0745613868190916	0.0948318173307169	12.8462915584823	0.239586495111001	1.81554017052568	0.2623473628580389	0.3955379887826729	1.03374197231414e-12	0.812282560239962	0.0802875031740743	0.795072093232213	0.69526495675375	0.9682511631142178	0.591949679389305	0.9713462995923818	0.9311995003877924
QSER1	3.8230892127785	4.5966140482641205	-0.0544898945138194	-0.7837402674126109	0.0127252163241672	-0.390389659017356	10.7941057851368	-0.242737273043987	-2.2272069959056897	0.0444001403343365	-1.48670865382108	7.494963604233009e-12	0.8098608875440308	0.0335848521745192	0.964879674956592	0.147527050746886	0.9682511631142178	0.4425349576571219	0.9948466009213354	0.7001374314332213
MPC1	6.2164400602692	5.770391729105201	0.0816419011714448	0.7269494195042859	-0.0402612734345521	-0.0792879357468702	21.473221444522604	0.5703281077956199	3.20553406319588	-0.22141291911941	-0.468076146595121	9.159029246465311e-20	0.572702335422637	0.0031927255918785	0.8262711375564119	0.643113059534541	0.9150685109759404	0.2468441093171074	0.9758607345775576	0.913342787077344
ACAA1	5.405104022882361	5.99338789884485	-0.0615976029973118	-0.550023687155687	-0.264872016161107	0.0187263372535005	15.6436151264605	-0.3048851478403649	-1.82200987532722	-0.9816689743350892	0.0819298817228123	2.0474480929743803e-14	0.7626361792575871	0.0788276624835258	0.336233915716756	0.935246840681422	0.9585382050975632	0.5895980869399741	0.8343232971400878	0.9909885090511336
BCAT1	3.72609904548737	3.1457088543917204	0.100047487837616	-0.168305529306456	0.794319278748433	0.675443624634905	3.800872300052721	0.2354664650471029	-0.256029882476711	1.4164950467145698	1.3329721719739198	0.0006579973225275	0.8154467150143621	0.799675250238055	0.166931258398789	0.192576177967245	0.9689472609934664	0.9726587278852384	0.7103487734503524	0.7276564187108375
HDAC7	5.776134246783349	6.43511659454969	-0.134967755168253	-0.530466073709835	-0.174572248359243	-0.1787611952332769	14.192946740060698	-0.5578138660204351	-1.4013776362594	-0.559696557418184	-0.634588826034219	3.9866657407861295e-11	0.583748158510115	0.1715497056606749	0.5864914663311059	0.5314575829119389	0.9168879232260376	0.7113717628367789	0.9279473882711318	0.8793764264587175
LZTS1	1.17709657809197	1.00580625824376	-0.1995701985555389	0.0344486112423289	0.253100200478414	0.102892620527999	1.08204870876324	-0.410943627923941	0.0455505207396775	0.399953406892252	0.175699941820056	0.290242433287138	0.684882347922432	0.96397076169671	0.6947715066750799	0.8617275842696228	0.9429503488754812	0.9946951748327392	0.95375732802734	0.9756858319107132
PRDM6	4.156300356398	4.53360000762518	0.1052866456782209	-0.438480553079669	-0.1138362338494529	-0.0255823805468019	6.379039516017821	0.281416145899876	-0.7878866868825279	-0.229706263371059	-0.0602273356089102	9.73340442201729e-07	0.7804731450057579	0.437070364584647	0.8203292071387759	0.9523746922628727	0.9647589217004996	0.8690600808158253	0.975485621483332	0.9936282198054426
SPAG4	1.71430709945187	0.599440455252933	0.0764161070701457	1.3617429546328	0.62161322485542	-0.310445334667149	0.715222253474327	0.173625516499808	2.07005127600688	1.08192796881121	-0.61437260922667	0.480630103881759	0.863332187815357	0.0476651252478341	0.289087877297241	0.54371172528129	0.9763305442621208	0.4926158037899841	0.8035709325988125	0.8833857707299724
NCKAP1	5.44028160125479	5.92404371686592	0.0299655695025437	-0.687829508455663	0.2051637829912889	-0.11786701580393	14.0015455700459	0.133935470899902	-1.96163862850692	0.7112757426540122	-0.445523229160367	1.07788253114342e-14	0.8943480816126491	0.0591423018569924	0.482407617098011	0.659140254518973	0.9826437928116908	0.5329843728920749	0.8940896424368217	0.9196275295365556
MRPS35	5.451016350704171	5.53530418739705	0.0350907361729931	-0.0789143498237859	-0.0541298490517235	0.0174896981150462	12.0594212198699	0.145757801385864	-0.222692454174442	-0.1672289574541919	0.0634922259946743	9.63343895800182e-12	0.885126830240611	0.8253620572933149	0.868701930479242	0.949796052889678	0.98157249317117	0.9764185767284074	0.9807127137684344	0.9936282198054426
GUCY1B3	3.5999739873065497	3.16909218844719	0.6872806827530269	-0.0804609914888347	0.329569030332936	0.284849379584431	3.94939813870737	1.64805222201325	-0.128822479999436	0.5904110032997021	0.5890936096106121	0.0005276829054835	0.110947716461786	0.8983688787466079	0.561448167663556	0.560346074765379	0.6477758094902449	0.9866166553669976	0.919970069807269	0.8892428112653135
SFSWAP	4.482196504676519	5.28119598608975	-0.391599068773656	-0.4871333556652529	-0.3794996001337249	-0.273073012703282	13.4902256418596	-1.87748369109228	-1.4860762536279	-1.43385732074789	-1.12534928731812	2.8371992261489894e-14	0.0702054492951087	0.147693380542307	0.161954529316292	0.269363978610478	0.5731361247105455	0.685102917738074	0.7050141277622148	0.7732404856073033
TNK2	1.57834734161666	0.9539348208100792	0.277563692537891	0.31972821747151	0.6468558320818101	-0.251314881402622	1.10539884533499	0.621730234515547	0.456290890383924	1.12161422041826	-0.454863195222543	0.2777732872801359	0.53881574385957	0.651467102645213	0.270924228921496	0.652482289817699	0.9059080705423316	0.9403496555461464	0.7901869741878598	0.9169840678661924
MON2	4.03597032104446	3.89400974080765	-0.0018614052853066	0.3002995271055	-0.1341152505498319	-0.0528658388108413	5.84813520133569	-0.0059059518514117	0.6748023535919949	-0.315856010410666	-0.156268384803174	1.83684351157365e-05	0.995329943251785	0.505804139998606	0.7543582860871909	0.876982103432005	0.9991214562107752	0.8947276123106259	0.963287940272451	0.9796612292929032
GPBP1	5.9915329886371	6.544783800118259	-0.283127308149027	0.021427199411989	-0.4495349431149729	-0.251613027843061	13.5607534386741	-1.14472302286095	0.0578747470374333	-1.32402483779518	-0.8852964449623569	2.82879776505369e-13	0.2614074873946639	0.9542642545759592	0.195994408513796	0.3831417998848	0.7877585093578207	0.9946951748327392	0.7315147911482416	0.8220394787698008
DGAT2	0.889695643624609	0.587859943321844	0.1554587456411099	-0.321431665018945	0.684691077833632	0.0579017834495546	0.6753983993356191	0.34515778669802	-0.4530769862127349	1.16382284972092	0.1025207294260769	0.5045957040973479	0.7323841460515942	0.653753357301844	0.253668686772348	0.9190255858584152	0.9511357434791448	0.9404339198334094	0.7820768511760675	0.9883226455688884
ZNF112	0.999791811308361	0.6258823560469101	-0.6437015253977321	-0.1288012045866919	0.521191675287181	1.0539496655809	0.7378506733013679	-1.4616432542542	-0.19340415229103	0.8826863866438951	2.05370749377756	0.466969544244739	0.1546132697748179	0.84802230673207	0.386312458266176	0.0488571756418899	0.7087146390660053	0.9789070880728016	0.8550479837664237	0.5716698938775664
CS	4.21650307788754	3.81711453121958	0.062661258012029	0.310229430825639	0.0427197348843578	0.194196672910912	7.90716563962806	0.289919575301574	1.00992970815305	0.143219248151336	0.809923620337034	5.98562937206219e-07	0.774049352370187	0.321795158039431	0.8871153987843259	0.4250196453280829	0.962779977860476	0.822588414329127	0.9836310473477156	0.8391332566381965
MRPS24	3.30874815507422	1.40567392448936	-0.488043670114275	1.81631693333581	1.37295717684408	0.0632903996943345	1.07027496872701	-1.01463146937025	2.9267057421586697	2.42718881568669	0.1426594753246809	0.312654100944159	0.319348579581645	0.0069552233458798	0.0221341102847301	0.8876381308022858	0.8266375759109622	0.2936491746480616	0.4593282694566798	0.9812552746286508
ELMO2	2.99147809960781	1.9515261461528104	0.347428904855077	0.426341093624646	0.9453750330844058	0.227910646607369	3.4240335927998	1.190501406834	0.939792846693156	2.4848774716106696	0.6447892454226529	0.0018056002770313	0.243184766231873	0.3548297111466679	0.0187629130143321	0.5239642460988839	0.7783661673999103	0.8367635638153306	0.4593282694566798	0.877504504841604
WAPL	4.77167430941683	4.726885159853191	0.403817783648939	0.218912878443637	-0.283443393915514	-0.2038912782722929	10.4811318612345	1.69145971220143	0.5798695867480279	-0.930663228310837	-0.736759129092252	1.5144141798684998e-11	0.1011133896438599	0.566332482971413	0.359456946542426	0.4669918106138579	0.635424489494592	0.9148267586859754	0.8452985537366053	0.85735643413343
VMP1	7.479134974088909	7.47760239727144	-0.0848614575877551	-0.3373276555802419	0.314266023640352	0.2240322572184239	13.8272657277514	-0.381473456990284	-1.06340970493303	0.974577495372017	0.862380268863601	1.00664047193823e-09	0.7057973499789141	0.2972050269523549	0.337993702259013	0.396002307185604	0.9472426691775264	0.8085979731189443	0.8343232971400878	0.8270534545153795
APPBP2	4.68911663834467	5.43102378506999	-0.276407323568041	-0.2214597201017569	-0.5951237468927391	-0.324635350111474	12.5165934651962	-1.18961576836173	-0.6009462391374849	-2.02827468989866	-1.21330958852922	1.9324767427679898e-13	0.2435275872701519	0.5523896045544051	0.0514918455996956	0.234478392277809	0.7783661673999103	0.909934154304016	0.5392037900185886	0.7488614670518383
POLD1	2.2331017089551097	1.71925113741295	-0.1140271645151919	0.1163979139905309	0.4682844829865449	0.492109053515235	2.1398582393236296	-0.276518604872306	0.180622598184508	0.8689232466596049	0.990664455528687	0.040617873428386	0.7840459813173329	0.857878491768028	0.391787885134256	0.32977295584046	0.9652351866293848	0.9815905436244878	0.8575880124659523	0.8003575190254337
EIF4B	6.4840937971788	7.77366160730017	-0.613129086128807	-0.32162483497758	-1.01767951688744	-0.6945885711853249	15.742440150692302	-2.3658372239614303	-0.828154829294641	-2.93082647766556	-2.36029232299908	1.82763794171277e-14	0.024648848543471	0.414661918592361	0.0068404035117737	0.0250367229183421	0.4277266971191778	0.8634557007949193	0.3934096289630614	0.5075682919154803
SLC6A16	0.7466178997084929	0.789204937420965	-0.3797827354069821	0.419083505820772	-0.516446820442943	-0.0591484735924146	0.826513986630846	-0.751055688988725	0.535511517115557	-0.7839236889507191	-0.099602916412843	0.415606326220505	0.4588286132089559	0.596341258413801	0.440902530166198	0.921322751251034	0.8804160783634988	0.9226666622716856	0.8799091769291912	0.9883226455688884
GLTSCR1	2.39436013893555	1.88812620032385	0.353626170935114	-0.3576508935510921	0.9818934126311052	0.569813197514239	3.10004469697252	1.2026114572797	-0.869273763417737	2.35964951304632	1.71075866733974	0.0054550655073069	0.238888915396812	0.3928287925777349	0.0249952369730001	0.0981812413855725	0.7771572778936979	0.856011720527003	0.4752146136312914	0.6413816364874328
SPHK2	3.23698062173288	3.42774945429654	-0.309763315171202	0.246993846482955	-0.475738388221456	0.0070238945290244	6.233552594109349	-1.06102603393829	0.556024063287711	-1.25538603286709	0.0214170105541754	4.77400976331915e-06	0.299986204532789	0.582433059470638	0.2324140956570689	0.983059411975628	0.8100696991920179	0.9197621617763676	0.7644031991117971	0.997405690719702
RPL18	10.6391237218754	10.7268261791529	-0.0099727937403176	-0.1149623941234769	0.134972873397236	-0.0865524884426838	37.8476181287598	-0.0657155559962704	-0.477112516592247	0.691964575923327	-0.467384191815594	6.99223719113794e-27	0.948040268126092	0.63673946203913	0.49428073965535	0.643602261607565	0.9911799403267618	0.9371158749087504	0.8985618343195292	0.913342787077344
CA11	2.62217992484671	3.11460771362938	-0.322239889959062	0.0453194811448336	-0.4708826898931429	-0.415562817799342	3.93072560560714	-0.761878333890534	0.0678194731025507	-0.898113322026457	-0.8472086942650129	0.0004617614011618	0.4520810505714029	0.946379343445538	0.376276949845305	0.4035871659815889	0.879415136801151	0.994211563515756	0.851607915450298	0.8294359992250226
ISOC2	6.41534696432564	6.04778509445743	0.4010993807584779	-0.271509533863002	0.565853563010421	0.0002083607263715	11.3601333015169	1.57514454115437	-0.7566043228820029	1.5929050769618	0.0007107880449999	1.6265916897211002e-10	0.126193042099672	0.455909717109484	0.121725317828176	0.999437855788062	0.6742533473393222	0.877048919185561	0.6581598622508231	0.9999217132861904
U2AF2	5.2988244114777805	5.01904413153675	-0.247938947402719	0.288676530739318	-0.017443515723196	0.4090449026757439	20.9260203269046	-1.9548104727455	1.45099134609131	-0.107055848860715	2.74252330309394	1.89570748099334e-19	0.0599796416713237	0.157159289095238	0.9154574077364253	0.0101828747572551	0.5523596301999287	0.6939102508026116	0.9881095245277532	0.4444900068226284
EPN1	5.65028333007633	5.94630777975774	0.0476508055293374	-0.1459609989528769	-0.5327771869936789	-0.2680643095817739	14.459444277773	0.238700734339663	-0.5155665410922979	-1.95193056367408	-1.21632865874402	6.46625228281493e-11	0.8131085675492209	0.610801886682797	0.0604839289725726	0.2345598825771319	0.9684075875175272	0.9277636240568592	0.5609352005006847	0.7488614670518383
MED29	5.21860806978358	5.42029245375279	-0.0506661017068406	-0.1519585692771269	-0.0287368052261849	-0.0575967769828715	16.7322589373285	-0.295260373420553	-0.582928857100455	-0.127587310271461	-0.2918185840473969	1.7117003462015802e-15	0.7700254692515659	0.564328887481964	0.8996419502691708	0.7724543884531909	0.9614343459610036	0.9141542583697057	0.9859846827711296	0.9523772689007286
ZNF275	2.66979019884236	3.15187790950169	0.351961774740166	-0.7014925922918659	0.0710076030019049	-0.4603102048001961	5.09195965569071	1.1146976784455	-1.47498466311549	0.165047214204857	-1.26243345932565	2.4155024574292e-05	0.2738681306057189	0.151000592294243	0.8701429992363571	0.216531292863602	0.7966728427361867	0.6887343581711662	0.9807127137684344	0.7398995050202792
MTMR1	2.0616467062718	2.45359144385188	0.340138033432644	-0.8286030904533209	-0.2753795439437549	0.176068274484653	3.7227200779511	1.00332489962276	-1.61205572622445	-0.595266902792088	0.4469923641317511	0.0009291792418214	0.324189878604352	0.1175597330807499	0.5574877063994771	0.658139723207337	0.8266781348437332	0.646424923023156	0.9192850208576748	0.91916277928164
GPC1	4.44575312287399	3.91414973120784	-0.0057650083358183	0.905900812560136	0.2374664599090789	-0.51731421579229	5.41165767568366	-0.0164726790400077	1.79560398205082	0.4819776247343649	-1.27170828777469	1.4687172879856e-05	0.986969208635886	0.083620445769094	0.6333197303614929	0.213636173452952	0.9972244464912688	0.6012271922307216	0.9401021760782724	0.7389474844525554
ADCK1	2.0761791955922	1.98294421321612	0.141256652059133	-0.214601243705588	-0.0575287533943176	0.401213359119727	2.9872681993858303	0.410512460347034	-0.4080357353752371	-0.124830656287829	1.0031831376145	0.0061435241631081	0.684861783812099	0.686173748304142	0.901950122784856	0.323961344598294	0.9429503488754812	0.9509510669709494	0.986117379479488	0.7982170879448474
HAGH	4.781032773435019	5.1061267817298095	-0.0526689083108753	0.107747209162385	-0.506698110735179	-0.145380946466284	13.0715478718984	-0.253873355960912	0.328306511365579	-1.92084063550053	-0.603989953932616	6.394053751840771e-14	0.801325337758845	0.744960506353471	0.0643005149054119	0.550390803758341	0.9678129268682724	0.9643372877796016	0.5703561412827095	0.8863821513286197
RNF4	4.42808760332125	4.611714482592889	0.0191706673918862	-0.3382463806745939	-0.160998763123783	0.1234823260557069	11.8595340371054	0.0934317945172644	-1.0496372546702	-0.6095532315808571	0.518123209476968	7.48468123901677e-13	0.926181736359688	0.302267462121006	0.5467471053820221	0.6081727087808709	0.9875175186346212	0.8127373958727799	0.915280195261824	0.9032557220903348
CASP8	2.57247873622993	1.23292233171318	0.108469646284031	1.57077071193744	0.0341599319305527	0.308124239852343	2.0023494031725297	0.337384321007015	3.1035248878774904	0.0837766401045193	0.814349593401738	0.0543584787235577	0.738176467379988	0.0041470724886418	0.933790564098494	0.421862163426167	0.9528542608352032	0.2706579057674139	0.9900689130502116	0.8384619852007043
LIMCH1	4.79961628017975	4.9444712919259	0.0251568247144459	0.7326187870508629	-1.01379653375448	-0.421972425653935	7.73868749043998	0.073257950681097	1.32932244768099	-2.3625436053411497	-1.07625539995142	1.2380011837968301e-08	0.9420871230084108	0.1937627132394009	0.0248319571676088	0.290392386587436	0.9906771142467696	0.7320418979081887	0.4752146136312914	0.7809810484836026
ASUN	3.7181077613506	3.5538868013807003	0.0730468102832772	-0.0992122841519039	0.4619991896773279	-0.0879085320682396	5.03724053952107	0.202046130178546	-0.1883868635185919	0.940570418553032	-0.213413347557159	2.60583763822642e-05	0.841247344517139	0.8518916584394941	0.354952453926671	0.8324534170169979	0.9742248735278916	0.97985768986516	0.8423151611976166	0.9692442405956884
TM7SF3	5.1425116873584	5.483139887524019	-0.4325051157872139	0.19333000987504	-0.452091127220146	-0.11639626558623	17.725781808661303	-2.77996410160168	0.8470382113574471	-2.12278223578051	-0.6617253046371079	1.1055285780706802e-15	0.0093803973213557	0.4043955199244879	0.0421787464757013	0.513406816794022	0.3526144888863973	0.8611634848202165	0.5195384396735114	0.8735869210471914
SPA17	3.05890109143818	2.9303243004201	-0.233108459825017	-0.5046507883239221	1.04237742119484	0.8422052272840121	3.9668699706519104	-0.812440382765212	-1.22191187632423	2.37778865976993	2.4245917903335	0.001570340785232	0.42370657431644	0.232808478147403	0.0244784904531358	0.0223176954061656	0.8695110937848483	0.7622700097732621	0.4752146136312914	0.4981231659290404
WISP2	7.412369813041249	8.44392735693609	0.570654583882635	-0.834528706443575	-0.0830766752157331	-0.350393593692471	8.30293831733809	1.3892640757946202	-1.39038395693279	-0.139805808490324	-0.7387332016988349	1.22524544525518e-06	0.176051019785388	0.1760251992435849	0.8898092733829659	0.466422950458852	0.7272143744193498	0.7163371433486109	0.9841949739397448	0.8571256869365255
ST3GAL6	1.30106849853227	1.64860915364327	0.0830250269787718	0.573362016179103	-1.26445195665274	-0.7371520201726659	1.91203062932233	0.179960144335773	0.7978899827456701	-2.15612234780757	-1.36728831020681	0.0666660728228585	0.8584893758459209	0.431215734905899	0.0421494739975641	0.181742902571717	0.9752892645923488	0.8671826852634361	0.5195384396735114	0.7243742462908138
NGFR	3.0037330627897902	3.55667191655268	-0.624461910566111	-0.7506033825297329	0.958157317014163	0.214589932641196	3.50215606784913	-1.28783777883385	-1.03735342634627	1.38497917710171	0.3758922092674071	0.0018424323440671	0.208101671466637	0.309017834876246	0.176283690462275	0.709803761725871	0.7565472092747981	0.8154413633134039	0.7165338413772481	0.9361342651005038
CDON	3.5673837285599204	3.68957580804435	-0.483723037177962	-0.0860649621718168	0.3691672781741429	0.0045789957987426	4.562916698830019	-1.13773072383275	-0.129709863294061	0.6853956662271479	0.0091271563199296	7.97961066286368e-05	0.264238243677598	0.8976617754670172	0.498356656968462	0.9927781100188492	0.7906271288706168	0.9866158003547224	0.8991906856140105	0.999210806412243
TAF2	4.15095218602693	3.59404427271811	0.2488661375662769	0.444275002037726	-0.0408808836583144	0.331021196099976	8.966637522018608	1.19024133724134	1.4260079318948302	-0.145133440186236	1.38732400362743	1.0655956988875e-09	0.243395251129089	0.164588595151237	0.8857198654125621	0.175564031768918	0.7783661673999103	0.7023446604742005	0.9836310473477156	0.7210123474590923
HIPK2	3.4299620040719803	4.09924841884338	-0.60803509251679	-0.3950426802963739	-0.0718649599520899	-0.3197943372037869	6.637943393375	-2.07273739580648	-0.900444333843229	-0.179337888233804	-0.970432007333126	1.14623886189619e-06	0.047387990816638	0.375878431831894	0.8588885201796072	0.3402221020338449	0.5213227904996391	0.8469080597032097	0.9793846881695714	0.8066407474473085
TNPO3	3.97269177905338	3.34932050316908	0.1765095419388239	0.416762633601462	0.529251643237041	0.0692541993415843	7.1061648874935806	0.7262849294238679	1.15761434679512	1.61432960613994	0.2454968117762969	1.12019361120912e-07	0.4733568657172399	0.256507196135188	0.1185408208378149	0.8077447118405141	0.886388523949378	0.7785328479132259	0.6533476267003854	0.9625714607054664
RFXANK	4.981837793522019	4.2935190878003295	0.546099639879663	0.4957220404947439	0.383557155101721	-0.197747719215017	9.663100846254029	2.34747589139228	1.43139427421388	1.23709448308557	-0.732935530223218	4.49337703479111e-10	0.0260845360850008	0.163180123741265	0.2288904780526449	0.469292831530563	0.4392125582650182	0.7006847206792584	0.7610570951661211	0.857740360975589
TMEM161A	4.31924997364927	4.0205557742179	0.1026997956629919	0.298459599797916	0.289453897997866	-0.0181040123116182	7.400668378813009	0.361005658939223	0.7087685625934	0.767715050491199	-0.0558835345066507	7.454075677466742e-08	0.720717903427864	0.484220800996187	0.4500075763292439	0.9558056907566208	0.948780245944006	0.8863855075189707	0.8832997913003854	0.993788634816201
LPAR2	1.00162196542749	-0.805240682600552	0.446748568930632	1.13874662324753	0.642905761878158	1.2994021716976	-0.8863187217708459	0.989297395180395	1.72495305523622	1.00458458501661	2.47769666673756	0.383604643247379	0.3305396174925369	0.0959784899375626	0.323205041532731	0.0192777661036553	0.8305431523294813	0.617007137338006	0.8241352954818736	0.490194213808431
CTSA	7.050928230506919	7.29917939151232	-0.129290553150746	-0.31067866464068	0.0267825556165862	0.1217537391873729	18.542421923438894	-0.6156352479392471	-0.992694664128071	0.0962790173510569	0.501866635628223	4.42829558328933e-14	0.543280650391871	0.329684120926108	0.9244533524640708	0.619425119475938	0.9082800348034756	0.8281188439578198	0.989161169407982	0.9051296788423432
SUGP2	4.19293099645041	4.03955567336787	0.2985711412197299	-0.2578395862845909	0.277531373576598	0.121577530659819	11.3011224386215	1.60473829942467	-0.888137396726122	1.14768218447736	0.552671146591286	2.4612162374695496e-12	0.11902856814243	0.381532600622128	0.26016998294309	0.584583479862404	0.6626473844901621	0.8492162815860068	0.7836395890761049	0.8967954568542338
SLC12A2	2.8776198315284103	3.84953551086724	-0.274050301918411	-0.5920832160069351	-0.568999883713348	-0.3665139509030349	6.430544598158491	-0.86371935150924	-1.20575970075453	-1.39368261751315	-1.01632408779867	3.4489873745109803e-06	0.397254243425907	0.237349668391903	0.18820429718692	0.3184842804969719	0.8594435339611417	0.76460162363235	0.7252879415122491	0.7960502273010505
SNX24	3.69994777437124	3.82915952766305	0.186359409944333	-0.37004938627052	-0.0080187040911412	0.152156182534272	8.751030708914959	0.8148563960371241	-1.0349499092709	-0.0272121719542063	0.5685875211081801	9.29004919622832e-10	0.4215764793347299	0.308963355041692	0.978470723571887	0.5738681875534879	0.8687352016041916	0.8154413633134039	0.9963695148291954	0.8943524318939827
EYA2	2.64982163093865	2.5286528355545403	-0.5678529597383389	0.756094681161554	-0.272420951178344	-0.0465519819824031	3.29855476473903	-1.4056367818082198	1.26106706530267	-0.518521494770975	-0.1055257790610519	0.002690200146189	0.170104556050454	0.217523818587015	0.608072367789413	0.916676774146263	0.7232193591882995	0.750288781369465	0.9303592485139224	0.9879579148791788
CNN2	5.4005055085284805	5.377601436535809	0.0023991755432457	0.402250067309545	-0.345142703654204	-0.433629401187186	7.98427856717965	0.0074514193599178	0.89551106586957	-0.802861702116058	-1.24519123106595	1.03119463693418e-07	0.994107014404795	0.3784964830562239	0.4285297748107829	0.223463204859066	0.9988732384506052	0.8479717496161339	0.8741237335133792	0.7422283866539598
ABCA7	1.3503064149131	0.650692714935725	0.326853849480024	0.9537013893992592	0.0920745596410301	0.0384397199411192	0.6078937651774929	0.603698082408539	1.18159311755973	0.1243774018486919	0.0624169816498893	0.548816694590503	0.5506499678638139	0.247858507790156	0.901857057991246	0.950666290793016	0.9098644113959876	0.7710016919280104	0.986117379479488	0.9936282198054426
SNCAIP	0.9245841480083752	0.682283590461412	0.399741404499282	0.466448864688695	-0.174335477611999	-0.0041770257455655	0.6643987468680239	0.79741418527728	0.6370083904403511	-0.251857704979688	-0.0074399298553763	0.513275685411937	0.431755215693884	0.5295937605496389	0.802873207174995	0.99411676378565	0.8730903299451969	0.9006304309122677	0.972010795370852	0.999210806412243
DDX20	3.13526562515482	2.60673661864702	0.109594072017169	0.3796058395605439	0.0894661454316114	0.4290143596975529	4.09171726069595	0.347329716289221	0.8483373857943409	0.2041471854403879	1.23906689369917	0.0004323599409494	0.7308318035469019	0.403781160733779	0.83961759480259	0.225398317821349	0.9500004242220732	0.8610882825432912	0.9769253729086486	0.7424856979712633
BTBD1	3.50634343671418	4.1084326973593	-0.0680660315895052	-0.213219719059883	-0.469245300959303	-0.3247641746361049	7.99248946162096	-0.250431477232486	-0.526950971386057	-1.31456205609821	-1.0773876930188702	2.2878174502726e-08	0.804026653530833	0.602209915340124	0.201213866986202	0.289897930225433	0.9682097934372872	0.9259549881234832	0.734805138199003	0.7809810484836026
FAR2	1.4686143765068898	0.594473300182949	-0.0996163187758965	0.986693699683928	-0.11335591886791	0.250769743994107	0.6923540455893481	-0.222393943395825	1.39292803404532	-0.197938014735827	0.463656861018827	0.494039668658261	0.825514371907759	0.1738787498671549	0.8444287203131391	0.6462402185667641	0.9704953216883688	0.7127892025477556	0.977521394451945	0.9143093615138176
BCAS1	1.5201443460782298	1.28916583337038	0.5477701291460491	-0.0351679772984374	0.272050330570951	-0.0299746872976259	1.23556601463189	1.0792113898400302	-0.0456086681103947	0.374388803051196	-0.0488060475050908	0.2275256931132049	0.289230671043525	0.963946982425707	0.7107694910410219	0.961406803458659	0.8032182283480039	0.9946951748327392	0.9570213331953108	0.9947865331753566
CHI3L2	4.55988789596861	4.70942311014667	1.11761302034093	-0.302897313075904	-0.2357777935921129	-0.7087587077753729	2.9243967498336203	1.33627206162391	-0.242695951351606	-0.2070387593077589	-0.734523268795292	0.0072174634187105	0.1918626705716689	0.809958481770677	0.837849954052685	0.468431253572404	0.7415261608725328	0.9733147254241648	0.9769253729086486	0.857740360975589
SBNO2	3.7393678278721296	2.90072553671511	-0.388793212472997	0.0127854237846803	1.11881165345483	1.07240446119281	3.7417517667104314	-1.00219126144004	0.0231420754315654	2.05554209254047	2.39768435084982	0.000875070873137	0.324267879676791	0.981701565120787	0.0490440756538648	0.0230339693414965	0.8266781348437332	0.9975326304244472	0.5337675746734432	0.4981231659290404
PMS1	3.90552542469791	4.90852382564888	-0.4764700180863529	-0.240266484317433	-0.4335215084319621	-0.6721507315879461	7.657070305983219	-1.45776329780078	-0.500800707191139	-1.00629544718463	-1.89146347667086	7.726271483323691e-08	0.155512215730428	0.620633028894045	0.32235412243842	0.0688677412151154	0.7098085435674161	0.932683515199726	0.8236949838500391	0.6072627541721671
HMG20B	5.04238728327043	4.95019093410841	0.0494628341559682	0.0378131301221617	0.147560716353009	-0.245663673674563	9.71399985209377	0.203995741661008	0.111129092283569	0.444692140454185	-0.901214793721662	3.73679076909361e-09	0.839805370833696	0.912347723797345	0.659777221592033	0.3751633205039	0.9742248735278916	0.9885672422525632	0.9462011574662657	0.8191038019616164
CALCRL	3.77049082746827	5.705281585748299	-1.00844367923823	0.173261700007603	-2.02221104805301	-1.1528584842324798	5.84904455641008	-2.00570398257595	0.231573847607368	-3.10693684681651	-2.21878118599346	4.36307370561771e-06	0.0542736532834152	0.8185785722328209	0.0041131935500257	0.0347192577079203	0.5389001208402334	0.974540507580254	0.3558090422973002	0.5488885386628544
TAF11	5.05022357104143	5.44703577506352	-0.266440263652116	-0.176754429325376	-0.147096068807283	-0.0340524489043947	14.4906723579705	-1.33146361418397	-0.560951202820174	-0.576904929724791	-0.145792431485639	4.37567108532428e-15	0.193065932303202	0.5789969400429	0.568307847801052	0.8850604616943291	0.7422118199311907	0.9187828096911872	0.9229809186984592	0.9808040802849436
ANKS1A	2.964064008948589	3.34361344776525	-0.136645737086342	0.119510277600022	-0.541565109712476	-0.4627766875753279	6.541212125091209	-0.5020529505840651	0.277862789029688	-1.59728527328718	-1.4721273776253403	3.10477221097854e-07	0.619295401826675	0.783023720288448	0.1206834139544949	0.151400542152694	0.9289497156298931	0.9710752914681552	0.6569288674080649	0.7028278327445336
AP3D1	4.784367535038361	5.3800282362824	-0.0693118409343814	-0.7350686723951579	-0.0269669879083555	-0.0024018854873423	9.63401072092481	-0.254328337884814	-1.84864025268636	-0.0699125551531079	-0.0076339480820991	7.457948198089561e-10	0.8010044112164622	0.0752258500590821	0.944729374911812	0.993960879637125	0.9678129268682724	0.5802425674872885	0.991357201472212	0.999210806412243
ZNF76	3.21605814863591	3.995307078784721	-0.3814649085471689	-0.0331545761985447	-1.02897973132924	-0.292882625894129	7.41549105303146	-1.32605672699519	-0.0729262662797121	-2.86283290035033	-0.8867666775387449	2.9074503537756496e-08	0.194829180961754	0.9423488496864608	0.0075866451011783	0.382258423094384	0.743941173316307	0.9936023286514624	0.3993991847905476	0.8217508527967502
SLC9A3R2	4.65410520295624	5.624819729583209	-0.554177346122621	-0.136675011986198	-0.901547935188268	-0.4173646319098139	6.30230665433088	-1.1561091150521698	-0.186841893663213	-1.4477747260498703	-0.7844363770846609	1.12806338678791e-06	0.2573239796359	0.853050486513382	0.161168744535744	0.4390064519227589	0.7865160036264586	0.9804902746730824	0.7038181928428903	0.8454393588363635
NTHL1	4.44214080109201	4.72428333678325	0.014008300362441	-0.3455741353342659	0.1013525617292559	-0.191840059306743	10.6076110529206	0.0594895243586875	-0.9323820706157858	0.3376790066415089	-0.696624662825685	1.1380195615440199e-11	0.9529567323693572	0.35858274135319	0.7379565977292321	0.491400614698427	0.992403813157626	0.8386617583837215	0.9607133382053852	0.86584767474998
UHRF1BP1	1.88338649693048	1.83606218780794	0.314890050507731	-0.159064336726015	0.1198717830145389	-0.3686274502748929	2.89354113659369	0.957744857881722	-0.307613488840973	0.282132086107919	-0.9248228189019392	0.0070316623966405	0.345846695697965	0.760501956288947	0.779779509071191	0.3624378867886679	0.8359397041096764	0.9676686398182884	0.969268057588864	0.8165238624164471
GNAI3	5.967955847159231	5.79740465138737	0.166313442710066	0.084949969351618	-0.0297415081433832	0.0020048032593981	15.109375482487	0.856218184608368	0.302147293014172	-0.110837972433303	0.0090364033533918	1.9986183201224897e-14	0.398713643694959	0.7647830530222841	0.91249245635871	0.992851067614211	0.8594435339611417	0.968784887552018	0.987460393012914	0.999210806412243
IPO5	4.837421250711549	4.029342574120641	0.410456662378914	0.8090312400346971	0.286741135946853	0.0552994757876739	8.73160509939347	1.69895185421539	2.12960727103034	0.925458873051164	0.193563179245708	9.75121021270475e-10	0.0996774006208517	0.0415239122448201	0.362112458046358	0.847822552868693	0.6322363846590463	0.4699082491856934	0.8457281567479455	0.9748511463687156
OAT	6.73929378160944	6.98548501724391	0.232166812445336	-0.157652975173207	-0.092647407928269	-0.365998553193698	16.6203589227474	1.1015024043431298	-0.5161036351341161	-0.3182882557467399	-1.5222550763446998	9.7598232708845e-15	0.2796319678829461	0.6099654483653439	0.7524764294291791	0.138815143747828	0.7986227198359129	0.9275613910145146	0.963287940272451	0.6900264181627365
WDR3	3.8814025349216497	2.91952466066427	-0.214369160994599	0.469737847973832	0.607604827541053	0.8869277943046141	4.01255649105679	-0.565132804196433	0.8089763207994859	1.22405144662871	2.00540360467153	0.0004882324705541	0.577852466069201	0.424902521058232	0.237980056786973	0.0542454090045805	0.91583678272321	0.866293572461524	0.7707183584725275	0.5793094162220608
PKN2	4.808939753093809	6.238030894074991	-0.725814709383578	-0.4582613859725089	-0.926270538069856	-0.6081674530301701	12.3926234234246	-2.70153267131202	-1.13016705399498	-2.65227382556454	-2.04845995959622	2.5532822979076607e-12	0.0113531268179841	0.267539590511994	0.0136569386715623	0.049362133447621	0.3666713223436549	0.7879073294653307	0.4343535634150438	0.5716698938775664
WDR18	4.92419567194081	4.51833326910627	0.320079618143229	0.460358178318051	0.187607837813249	-0.0755584272899074	10.3406239360231	1.3976658283127998	1.28006440773384	0.6385256619640861	-0.2781137100447539	2.0851588434126897e-11	0.172464121862613	0.210332628966448	0.527976490098784	0.782832936706688	0.725446630961904	0.7464094236386936	0.9088308021481134	0.9548672018406056
TRAM2	4.902618153965509	5.08140311060008	-0.034595080708159	-0.7179509408296629	0.765975002399345	0.0769757722272783	9.92283645941231	-0.129414853788782	-1.7364646805337098	2.19293423494446	0.241504574624541	1.27846839675218e-08	0.89869296358446	0.0935790278348312	0.051503589950287	0.8110093360429481	0.9835766964141146	0.6096129103011859	0.5392037900185886	0.9642113036975845
NTN1	2.82934005995511	3.54253660400844	-0.130855498623895	-1.09512036363077	-0.157759769661064	0.441218159391755	4.3687502099886695	-0.312772815108059	-1.76546608998695	-0.278366621338497	0.943107650731562	0.0001633033678058	0.756625065758226	0.0880166225194308	0.7827954162022931	0.35318948413038	0.9577421440334444	0.6052241861348323	0.9701847140676216	0.8126185758236177
GLP2R	2.6631108723174903	3.98714562092973	-0.664639418226451	-1.05702770145432	-0.606123935016859	-0.194063759772856	5.57387055797762	-1.81389149850996	-1.97207163538205	-1.23912988872424	-0.478553251929397	8.45204276708746e-06	0.0797157132749524	0.0587093550550139	0.225274255340486	0.63585218889422	0.5946585606308342	0.5314987300965893	0.7570274388094549	0.9110560568530504
DGKA	2.68442936121567	3.49979487397686	-0.9417315487455572	-0.0220454560344521	-0.4946768586285801	-0.392822683160734	5.74529010112801	-2.8703442146815097	-0.0438377666837658	-1.20704693339564	-1.06061785600782	8.610343837475211e-06	0.0084654584359583	0.9653245060933872	0.2447271059649239	0.2973318737577589	0.3426230863026578	0.994781471210794	0.774149002404657	0.7841655500173886
ERBB3	1.08189201865301	1.6178369077539798	-0.045087019642543	-0.544940210007961	-0.8479532817878559	0.383018494529762	1.51937537683328	-0.0810772043732868	-0.646695145398182	-1.1329562323663	0.5968421269106021	0.14006493617069	0.935925013753657	0.522951251140565	0.26730209950882	0.555099387813111	0.9898855322033436	0.8981684086117043	0.7888874937578636	0.8871438514886513
ANKRD44	3.0817023784963595	4.35230726888726	-0.0812585739313617	-0.5875003652284829	-1.00795293430951	-0.811970568245606	8.38876033784386	-0.292720658559921	-1.3312794934499	-2.90659375745041	-2.55998141634375	2.31167786252238e-09	0.7717508089929491	0.1931257729941549	0.0068075535752515	0.0157456138087915	0.9620589281758176	0.7310971390110321	0.3934096289630614	0.4650623451152644
KARS	5.860230198114901	5.59140783662559	0.212676509310921	-0.0554590041463614	0.2534985796653189	-0.0106981360335466	11.975978904965	1.0984701296109598	-0.200866072307938	0.895229577953204	-0.0470737525178398	3.1831989915851504e-09	0.281504865875676	0.8423332753777191	0.3781351411324349	0.962794459911434	0.7994259111171793	0.9773575512671764	0.851607915450298	0.9947865331753566
ADAT1	2.83352779776832	2.6172057029934104	-0.191797542252503	-0.0751938947593677	0.0073999677252966	0.677388820936274	4.69657780326945	-0.69306720455746	-0.1872046149295549	0.0191294673160027	2.1463895079325	7.70858395503996e-05	0.493643883450477	0.852895896427271	0.984866692053763	0.040304373447973	0.8904976432638145	0.9803977576775512	0.9967953087453943	0.5565824552081523
PDIA5	4.7187699501773	3.61906172846046	0.313190640924722	0.233401404112148	0.979721868975028	0.7373774079276469	7.058913448319241	1.17982203905389	0.582657725537545	2.75961728431983	2.34882529885226	1.2317304865948e-07	0.248540757459266	0.5645146411028211	0.0115833254128962	0.0256739789897419	0.7812376276268942	0.9141542583697057	0.4343535634150438	0.5139385146186564
TBC1D22B	2.12494454755799	1.57775329079109	-0.0332533661152213	0.608123648583359	0.3457815577362981	0.290014220943788	2.30843946315839	-0.097973671625903	1.23663251105093	0.743385584385935	0.7626553139181791	0.0308556354656414	0.922632156452586	0.227841758766633	0.463036123285132	0.452215595667635	0.9875175186346212	0.7591877695384706	0.8897907659553894	0.851306041194137
NDUFB4	7.838189371575661	7.77147806241137	-0.0488361234557595	0.1690247289106309	0.0298349865038443	-0.30896674232247	22.171719133428503	-0.301196572467241	0.7273411070423359	0.132542936362234	-1.65050413485171	5.43856247532122e-15	0.765502595417418	0.473409346652871	0.89546394356659	0.1101721619729289	0.9597678637645272	0.8819625944496713	0.985494769431691	0.657603657103192
SPEN	4.39805532725863	5.591032564911861	-0.8543875904561171	-0.7985808826105942	-0.472779478538809	-0.094041844224318	13.0790410453665	-3.72859952230566	-2.2282793018226603	-1.6273619920022402	-0.3553303640963979	6.30071530352997e-14	0.0008003427949912	0.0335057631852351	0.1141194031902999	0.7248283279087672	0.1827516044217873	0.4425261210258288	0.6500679804857439	0.9404967275396536
MYLK	4.81897077855178	3.66219756426507	0.3077306496560539	1.0830390164190502	0.24531437278189	0.207530285977996	4.46725169896535	0.714294441038976	1.6129199521846205	0.441334972339414	0.410966039169294	0.0001259064416947	0.481658197715455	0.1172344150558969	0.6635420692074591	0.6841112957976	0.8878025167778196	0.6461426617029975	0.9472836096787184	0.9283099142154252
ZC3H15	6.822697988637461	6.38363072874063	0.3276872146847899	0.0968904618588163	0.3901614019735979	0.143927763415053	20.5620322329512	1.98574123260528	0.3731742608540029	1.83839728786511	0.729477378772796	3.10421640328614e-19	0.0562675542251627	0.711642710276535	0.0759236252317153	0.4713672914683939	0.5453724378776068	0.9584522042361469	0.5928695869253892	0.8579834892836228
MAP2K4	3.23212746911889	5.01891724084928	-0.54527144640229	-0.813634196245085	-1.2511841233689398	-0.858359821452865	10.2508542269826	-2.06226351893194	-1.93804526735054	-3.81954203175269	-2.8510853807263	2.56124788805979e-11	0.0479354309595968	0.06207949117281	0.0006254415428178	0.0078096626492225	0.5213227904996391	0.5447996000344725	0.2135658725614942	0.4324611708900007
TMEM206	2.46666885788435	1.64420209825882	-0.0108816930087968	0.118174235395188	0.6604901658117529	0.968406565590035	2.98685093938352	-0.0388795538577763	0.2708754025984189	1.78591267569477	2.87835796143076	0.0055710628389652	0.969244001254133	0.788341928225368	0.0842260774032122	0.0073011012677845	0.9961281548125772	0.9713436613562936	0.6022210059631649	0.4202273476590712
SLK	4.676981562382871	5.6468662181549	-0.428457096920747	-0.608936787459457	-0.6290471467996129	0.0085194143077335	13.5056470289346	-2.01310326253401	-1.94147421641933	-2.16586205385252	0.0359791369758799	3.31441068999855e-13	0.0532151271943347	0.0623749404336298	0.0385429120188181	0.971543280324488	0.5371256151010421	0.5447996000344725	0.508921509762193	0.9952507684904346
CYB5R4	3.39804734253273	3.85764905493218	0.5401462558714559	-0.270177262342986	-0.368687592491276	-0.683265348198521	8.433598394661761	2.28312649011471	-0.7692768542446411	-1.1567177919158702	-2.5273763774249103	7.66300896007021e-09	0.029768394785706	0.4480789027131479	0.258253730022521	0.0169963746872931	0.4516018561873868	0.8743118150906813	0.7836395890761049	0.4739186490366386
GSTO2	1.7793939231789802	1.23308714206381	-0.545267465530229	1.08748416455241	-0.129989066131453	0.0457358621066114	1.3901218504353503	-1.16324477121764	1.4645435817941002	-0.222303489761026	0.0825279416343824	0.174720914908693	0.253899461202155	0.153447107878034	0.8255841410495791	0.9347750916411728	0.7842017850194487	0.6914349949340631	0.9758607345775576	0.9909662605508835
SEC61A2	1.65845041948151	0.900567766950005	0.0545000273782148	0.7069187959186949	0.2517095453843119	0.256973313443341	1.00990253250677	0.118072410862945	0.971933549724048	0.421553721790481	0.4605122173580539	0.3206184741225689	0.906797307092998	0.338855433966408	0.6763561371049189	0.6484694304130839	0.9848828421089264	0.8325137429462736	0.9508075730798852	0.9149881176135644
TLE2	3.36229398292253	4.415817737645151	-0.338947321366335	-0.319492283008749	-0.7285602619559559	-0.79996108187866	8.964460400685631	-1.28281982449802	-0.7631548438871101	-2.23021379925887	-2.62315256827774	5.473460793615e-10	0.209378125260905	0.4513309332539461	0.0333635055284323	0.0135617351665929	0.7575991035661098	0.8757399557164667	0.4970057997429006	0.4626604152808143
ASB1	4.0619405779639	3.18576034302431	0.2399653463397519	0.703554208764153	0.352576051876539	0.234802739605656	7.83818087391827	1.12795910600757	2.12090728441702	1.28909799348748	0.9387328653253608	2.2292720152854298e-07	0.275495707361555	0.0425108913977579	0.228774029574157	0.356847531085447	0.7972306822805425	0.4726565755332129	0.7610570951661211	0.8145424592254875
FAM107B	4.97816165757187	5.78972724684026	0.131973664253169	-0.7602787314600981	-0.5007831823730371	-0.234159001668397	11.3886077855387	0.490023454166023	-1.818444030856	-1.42769791770495	-0.752818753704692	3.21145358334179e-11	0.628364289337123	0.0790263498646938	0.1695615593710349	0.457847088308771	0.930466645688208	0.5895980869399741	0.7124663124435647	0.8547043180270576
ME1	3.69042083428058	4.37005966944094	-0.504912635377474	-0.484463754563029	-0.0057119476597348	-0.0898978447760602	7.655070673922981	-1.66724382941976	-1.03728342000566	-0.0147815005498704	-0.2574895852344019	2.4173917578646e-07	0.1104937103544169	0.308215520481344	0.988418010173322	0.7986321116996651	0.6477758094902449	0.8151145785498453	0.9974954531619914	0.9592199635856358
TBC1D1	3.30483989158524	2.53645387650432	-0.03134691024512	0.24883059220077	0.742648075917169	0.560612207358959	3.37771069641068	-0.0815552412020216	0.418112021945785	1.47595333045233	1.21563448003367	0.0020396467969922	0.9355420831782042	0.678843047008956	0.150376389442709	0.233604119036853	0.98986242099604	0.948633134818442	0.6960134200023217	0.7479197145838209
CDK13	3.53716634327944	3.72309901258594	0.132583822338574	0.0885976138954305	-0.362548702804819	-0.259304082419062	8.18362444232659	0.551793213919348	0.234343083228823	-1.19379121190515	-0.929428136318064	3.90290615724681e-09	0.5851773610813571	0.8163106453104879	0.241914438782122	0.3600859836705189	0.9168879232260376	0.974292213443639	0.7716912682902434	0.815265665315303
MTHFD2	5.78373256759834	4.0366510705268	0.0511234994500421	1.4796658849238402	0.921692155159305	0.862581359369722	4.11491936095868	0.0995881697477248	1.87995211035816	1.39099441737102	1.39814061596223	0.0003271624002531	0.9215469596280408	0.0698671076758538	0.1797156144915249	0.172434621061868	0.9875175186346212	0.5648341616906062	0.7211951904455925	0.7195579795021391
FOXJ2	2.86337736822008	3.6721089942375498	-1.01349277377434	-0.530056109850737	-0.484878107415015	0.380753601507474	6.4639147799504295	-3.36915720250962	-1.20957750465447	-1.2361602490269898	1.15610159566574	6.371134596749579e-07	0.0021098866686926	0.2363262218502889	0.227192089446026	0.256926509622295	0.2375361956393649	0.7643037566840976	0.7595470498758029	0.765003412910531
YBX1	9.77940824714241	10.2433326731052	-0.4913028235442539	-0.1416543681806009	-0.3461363666837039	-0.4403885788995971	17.5209481949547	-2.09227438238547	-0.4176096305680221	-1.03092998376325	-1.58412001659026	1.55195539303127e-10	0.0459133401973226	0.679614430563772	0.3113683835883289	0.12480366465831	0.5180645783154625	0.948633134818442	0.8157708875151097	0.6769998691770244
PDE4A	3.80520353238347	3.89895880275336	0.0084952576185209	0.0243638280747451	-0.149158275466768	-0.1009587077043999	6.54947965678239	0.0272117413973013	0.0521720152099182	-0.361372644479517	-0.286103253281909	5.53988724992198e-07	0.978476849307764	0.9587473438704672	0.720948196519414	0.776765592419015	0.9965675534599514	0.9946951748327392	0.9585931661539316	0.9529658211496322
PPP2R5A	3.63909030142942	3.909414244896	0.1036725629499819	-0.0111524279405149	-0.135435114314043	-0.47051306522923	7.33534795257318	0.3661970748454989	-0.0261825801017004	-0.369637385124799	-1.4788254540179802	1.9771186893569105e-07	0.71718527303053	0.979289539484852	0.7158588969477969	0.149622284153452	0.9481863965411972	0.9970104127389586	0.9585931661539316	0.701525219015984
ELAVL1	5.59705267756285	6.27597724772104	-0.276753448852412	-0.4871966344445549	-0.375694717402296	-0.116996740993306	12.736724532542802	-1.11614733284374	-1.35648342734537	-1.10552517527457	-0.419120853687491	2.6199273140678996e-12	0.273350387243375	0.186057572746556	0.27776968780411	0.678222489130334	0.7962436601143893	0.7240139145999427	0.7949411042994788	0.9262497383156416
TIE1	1.25908188410345	1.40051120484973	-0.461438078041949	0.7654896922058371	-1.4505415223970402	0.0449035089657934	1.27772680327145	-0.78134565522587	0.824784689349164	-1.9283096473835504	0.0671489783303162	0.212756367443446	0.4424199667982529	0.416152856724655	0.0687465399499215	0.9469116974692958	0.8766468942368724	0.8645501407736971	0.5814859484653047	0.9936282198054426
DIP2B	3.2303183024615003	4.3102109043646	-0.2464500026207	-0.784933719686944	-0.912367930316096	-0.256257670997133	7.460859331770611	-0.803823840914994	-1.62548735053513	-2.34366425137184	-0.7281327198285079	2.57713228446854e-08	0.427822438479658	0.114519723763746	0.0259137425094896	0.472177865459315	0.871220736554118	0.6411696305173057	0.4790022266034229	0.8579834892836228
SMARCD1	3.59438439410061	4.07829150919717	-0.153739117240848	0.150822897255514	-0.88594531265551	-0.261310696474385	7.7920004847522195	-0.5504878224587401	0.341074588119427	-2.51972463845778	-0.81962310090238	1.07667565473673e-08	0.5860609427472429	0.73542472947858	0.0173022653698457	0.418895331128981	0.9168879232260376	0.9619647180653986	0.4558469879787696	0.8379566052123245
KDM4A	3.10656580970603	4.094423696383931	-0.5128430703577921	-0.230420464303802	-0.757341367149641	-0.417805012323834	5.9952445301869	-1.40286015546672	-0.39887868596985	-1.6601693002649298	-0.9966695168661178	1.41293538704625e-06	0.1709235896434509	0.692807743328382	0.1072990201663569	0.326896521085716	0.7245514707009713	0.952787168050393	0.6416609111668874	0.7987190397060125
NFYC	4.64580955346856	4.11493255620674	0.38314004842722	0.347939399012719	0.33272649547853	-0.0940866707947956	9.15009269438032	1.71323875892769	1.11789126299034	1.09347825227384	-0.37957556624669	6.62928280946039e-08	0.0975256067599692	0.274959186445885	0.282887522253738	0.7072490476633309	0.6304753364753193	0.7913700013027183	0.7995039152581682	0.9355160829865574
ZMYND12	1.05325125472745	1.6336651550908898	-0.286707599638393	-0.361930359367321	-0.751845954668279	0.226378851112346	1.8279181417979	-0.6102838760744039	-0.506884550467281	-1.20332150818973	0.416334608730786	0.0784736682891325	0.546365565904442	0.616081884179766	0.239828412358687	0.680131260728171	0.9094486273910988	0.9307860494004604	0.7714297270220107	0.9265368794190332
NGEF	0.7292753623641741	0.9667100315382968	0.152598805008746	-0.1592858134010639	-1.15107483193194	0.594697163618466	0.873405134211573	0.264100758450537	-0.183387416854493	-1.46004581665633	0.8903573105154151	0.390013421712475	0.7935227834388959	0.8558089825227819	0.15583883651594	0.3803725635767679	0.9670797481442692	0.9812915145348018	0.699758457269209	0.8209608739106886
ELOVL1	5.233014936817	5.29979062924982	-0.128609822733281	-0.144899540394262	-0.1223026033646649	0.0826148393287094	11.0036979413948	-0.5733401801637379	-0.467053981870151	-0.402746498898349	0.340039649508055	2.0657179556683e-09	0.571003871141659	0.644300078238397	0.690086365133238	0.736420941179854	0.9147412443442946	0.9384195640066796	0.9531115442474892	0.9443223661621816
SPI1	3.26091247781831	3.3854770152866203	-1.4215396024622	2.0097639694326697	-1.75040124266473	-0.646634261484669	3.12441433013868	-3.06873177424842	2.85277098878163	-2.80293254942879	-1.2262780388765	0.0067815485408021	0.0048265503759254	0.0083166802847743	0.0090532575381864	0.230744156807742	0.2902917711586663	0.3028591096972282	0.4318281763148738	0.7454773366347801
ZNRD1	5.34280799548603	5.00936065977013	0.0857291463155256	0.0234432614667756	0.2337468239576019	0.337897894297086	15.518360530886	0.506397353009256	0.0928243274752521	1.0308059604802902	1.7293205234241995	1.05478722073558e-14	0.616481829575923	0.926686084492496	0.313665278411089	0.0940408723757894	0.9278771223294244	0.9906857540673284	0.8172884937477789	0.6380538518746963
CLDN18	1.95275791075046	4.00464634302522	-0.527501426890433	-1.69454791331877	-1.2184680980768798	-0.422025517251027	2.88047686689359	-0.7409615334200709	-1.56927877125247	-1.27456476618954	-0.537437773411649	0.0077689445045851	0.464499021907831	0.1276650313438539	0.2123682349341689	0.5950597560762989	0.8820005923917662	0.658458041613977	0.7469704105332977	0.8996933429217288
ZBTB11	3.41004282133786	3.7209746281496296	-0.3883715290772629	-0.32791722384502	0.231542297574207	-0.100613288637881	5.3359886724232695	-1.05854395020182	-0.574029245447462	0.4966896420169461	-0.2326788194375079	9.01985126814014e-06	0.298256687846438	0.570227231612849	0.6230281603789289	0.8175909687099069	0.8097243226282235	0.9156513385787396	0.93466563691626	0.9660467658518352
ATXN3	4.87708522553472	5.257692507969519	-0.289735308783123	0.0861482136519252	-0.3036313989013189	-0.224183456021486	12.6935795628999	-1.32939400624308	0.263936732140002	-1.05005716203003	-0.9112557132896508	8.120509849523359e-13	0.193825430916731	0.7937071541680841	0.303267159736336	0.369442504039167	0.7426925814583946	0.971547323730794	0.8124299572681113	0.818587756865488
GOLGA5	4.5707257905476	4.74138950937384	0.181392661190563	-0.0405845431772352	-0.264856161951007	-0.153217128449986	10.816152883896198	0.783016403413928	-0.116453021451321	-0.8659621226408499	-0.583058019217217	8.2488175391791e-11	0.440362118748521	0.9080897167240408	0.396705787730667	0.564249196549226	0.8766301795524124	0.9881261437000404	0.8593933180070095	0.8912602734111511
FGFR2	1.02142414627685	1.2895326308152	-0.296041316997978	-0.12553794614712	-0.341816882193271	0.0912694996977941	1.1015741260323202	-0.4913845431663161	-0.1369914807353109	-0.4192683971654489	0.127523322383968	0.280248341137247	0.626739748893675	0.8919966797438701	0.678382570982444	0.8993860276774069	0.9300965377982536	0.9859819731803652	0.951304515433972	0.9825339967754408
LRRC40	3.50820380961392	3.9025285419910896	0.0583720363144125	0.104810447297903	-0.573216058799968	-0.411842359978767	7.47982486731331	0.210525702997112	0.2392000562858089	-1.64297061990459	-1.2917707891981598	2.45060338442517e-08	0.8346807993011031	0.812577117371046	0.110831001991499	0.206300163363588	0.9729504126695608	0.9735046754482553	0.6459185960576702	0.734479396311693
ISOC1	4.49698880094519	4.86926416390761	0.262212800882792	-0.156949261440129	-0.547969600916011	-0.194721917431118	9.0312456449734	0.923686888810427	-0.367587783263428	-1.4498371704151898	-0.605669702296005	1.1001385844873202e-09	0.363235424654696	0.715803979582734	0.159680577095648	0.5493221048035379	0.842633785298343	0.9592263627673392	0.7012878081265224	0.8862215649562265
EML1	4.58351424685629	6.06425703086602	-0.206399391357352	-1.12016784702197	-0.590973022474066	-0.578049613647609	11.8984410991496	-0.765677584340084	-2.6775195573642203	-1.6813531476221002	-1.87670290321083	4.8510564403866796e-11	0.450828100317901	0.0119123306316454	0.110675397542934	0.0708228976558543	0.879415136801151	0.3348050032259669	0.6459185960576702	0.6087572530186123
TRMT11	4.50976137100728	5.340004043088901	0.0299058485470815	-0.203040027063723	-0.926918017979889	-0.601448930383265	8.59503251399424	0.0899466921652521	-0.383847262585475	-2.2091134895474305	-1.57913200857374	1.37274632920786e-09	0.928927421898837	0.7037987546932291	0.0349448777369905	0.1247933321741709	0.9878771230111806	0.956366782799098	0.5012219704958398	0.6769998691770244
THUMPD1	5.03586145280943	5.72158692741451	-0.317061241894155	0.0340208393854119	-0.7439657514227779	-0.4614463654535711	15.294892852165	-1.5712802032702198	0.105885845111438	-2.93115641239788	-1.99269582708273	1.04383641715123e-15	0.126606173483878	0.916377784563592	0.0064039790060671	0.0554611130803375	0.6750992334062893	0.9887944045972624	0.3919650257574247	0.5805209817232059
MSANTD3	3.97176151196841	3.74782139241516	0.192613497026572	-0.112040557114681	0.705986902321841	-0.186388590610357	5.36367735531956	0.5340289398694289	-0.207637212720348	1.45409123358269	-0.44258896512559	1.1797152304826598e-05	0.597384851881459	0.836949744122936	0.158945428659539	0.661239611303577	0.9188344894070732	0.9769250971872624	0.7009771216159623	0.9206064581966628
ATG2B	3.105256101680569	3.35216712011317	0.176485666127493	-0.8996439838466128	0.655492582650948	0.0567367523499427	4.87815840905237	0.544690892024939	-2.04525714076306	1.5188539667988898	0.166578052452448	8.964926398320671e-05	0.590194671399789	0.0506371620753883	0.139507727958664	0.8689028380981021	0.9168879232260376	0.5052746151854868	0.6813070457922813	0.9780392411259328
ARFGEF1	3.74279509024194	4.90121646103504	-0.577553714716057	-0.963796324968124	-0.303987326054188	-0.239723339574976	9.76443354890464	-2.16691079734723	-2.31011570096218	-0.8986473965422671	-0.7739534339503381	7.947790632441989e-11	0.0383107909795691	0.0279421510911769	0.3759969111722789	0.445015010577166	0.4868511546706842	0.4211896983882974	0.851607915450298	0.846713438235806
ZFAT	1.71082059793435	1.3314941342021398	-0.503046274770655	0.5670504049647189	-0.198378005986336	0.430738433074137	1.5088687241401395	-1.08599592918742	0.814963865857157	-0.326063918412289	0.818075376494198	0.142693828749791	0.286353837028714	0.421817768378416	0.747056518060881	0.4198169611443449	0.8013099522728522	0.866273680654625	0.9624434158303632	0.8381422088161671
MTFR1	3.5338718088643097	3.5169677360887794	0.149775488680702	-0.296430301165106	0.284817097593406	0.123582274736468	5.98417677164425	0.503441616145311	-0.6995618731733472	0.6982941288083822	0.372591519451396	3.05457988225851e-06	0.618336243087777	0.490045484468152	0.490559832546834	0.7121227158505009	0.9287888058182052	0.8891933754846698	0.8967649213529612	0.9363880952458304
STAG3	1.5069398589968797	1.29551785074473	0.4508787421869749	-0.190435104456297	0.1056774557069649	-0.3630456599216071	1.36496779876553	0.916035690020818	-0.24585441827606	0.1657083787427	-0.5997610292533571	0.182413358655378	0.3669533882699279	0.807469222525458	0.869498140356206	0.55316894065955	0.8457445175498555	0.9730334273726656	0.9807127137684344	0.8865745887105231
FECH	3.44688926921188	3.4287956057461204	0.150087745993453	0.115061428890949	-0.21850243642667	-0.0388115875141943	6.70170964150036	0.559906692090611	0.274169261069821	-0.637256859357599	-0.124034389195869	1.9983025300811307e-07	0.579700215941077	0.7858336125213431	0.528791242555572	0.902115386706248	0.9165356114811364	0.9710752914681552	0.9092941816468942	0.983254255388896
MYO9A	4.26545887466444	5.94590478631512	-0.48956505233488	-0.684497051791398	-1.06888043067277	-0.8646901157028141	9.87975335824975	-1.52698096977566	-1.37752947348847	-2.59292266691622	-2.3927367105704	8.75736599035789e-10	0.138322015509268	0.1785400183125089	0.0175104172987304	0.0233007719097509	0.6922107788760562	0.7176476872206269	0.4569590650861205	0.4981231659290404
DDX3Y	3.1531192512878	5.59166397074661	-5.70834028317477	0.133768104505721	-0.305850982791609	0.394460577557673	8.2831974746838	-13.1701923761148	0.235595575181272	-0.6935200811326752	0.9600072687173472	7.2218508219811614e-09	5.77964441859497e-14	0.8153778505261651	0.4949255374654039	0.345688526061978	2.18889583243238e-10	0.974292213443639	0.8985618343195292	0.808692443094503
PFKP	4.66785788574675	4.33318843912786	0.23697672604282	0.090121776002414	0.372227655658484	0.0627898531004724	7.406567069338251	0.800847448182672	0.207180450613654	0.901950722397947	0.1827501180245549	7.158367495481692e-08	0.429521083776965	0.8373794848695492	0.374786647250231	0.856232569154609	0.8718825100722792	0.9769250971872624	0.851607915450298	0.9754882447261164
IDI1	5.65119344630712	5.24432977650716	-0.114394458688297	0.5510727399387929	0.213053125950014	-0.2172900520562199	10.1192487258031	-0.478826902114063	1.60657309291976	0.62829909757605	-0.784509773363076	1.4840365093471698e-09	0.635721596294647	0.1197794324294739	0.534627838920961	0.4392848613783139	0.932696598862225	0.6471250434643729	0.9104757208406684	0.845474064924416
SP100	6.1225049503933	5.97223329585624	0.0514465644302357	0.0187986633957987	0.247380358447725	-0.0926600428748743	18.3231726633952	0.320079059007026	0.0819356808128332	1.11686156673646	-0.5067413897811811	9.19486375809111e-16	0.751183878508175	0.935292822561184	0.272920499075828	0.6161897219186739	0.9565171535278092	0.9922094516092	0.7909838608187715	0.9045216255719414
KLF6	8.20057424869173	7.47671246136505	0.195414557755494	0.262439567633849	0.1734511833514719	0.812229106981984	19.997969558185	1.28825441992007	1.21369186056803	0.793371187643396	4.58984691907689	6.837189059915111e-11	0.2086100367720839	0.235743556603107	0.4342186912451189	9.25491339317404e-05	0.7568893559305145	0.7641215175656945	0.8771741746569739	0.2098058723778698
PLPP1	7.20531322119326	8.16437176539497	-0.124690219941655	-0.390534023928539	-0.720595686120593	-0.48787840132078	14.538310059542	-0.4179078103548179	-0.863092962420082	-1.81232463914254	-1.41246559730543	5.57548069145967e-14	0.679042096660145	0.3951812852094339	0.0822284807763881	0.1681036478816659	0.9411805468616956	0.8576219185430012	0.5987856293740392	0.7151368047625268
NEO1	3.70665375200035	4.35293173679007	-0.3430992367704349	-0.243391408915805	-0.5199070773865639	-0.292287337915513	7.385212347584949	-1.09272157014333	-0.4918771730902629	-1.31565615865891	-0.808118617188874	3.15156203638059e-08	0.2832135531875239	0.6263862344644799	0.1982557838515989	0.425384295274793	0.7998921187133565	0.9351416570786222	0.7321006978580363	0.8391332566381965
TRAM1	7.55784671656537	7.73908555099667	0.2167625829299569	-0.0970105129868646	-0.161797439185812	-0.22261588310966	19.1925061142907	1.01514813628617	-0.3007332288268869	-0.5655293216827421	-0.887817972080566	4.3265602595318496e-17	0.318282128278787	0.765775394854236	0.5768842652483349	0.3817037293508289	0.8266375759109622	0.969010149121071	0.9252699189144874	0.821684530974322
PHKA1	1.15070648618305	0.5078553882219289	1.19882872165978	-0.0570248023295542	0.289784299686153	0.37626823780065	0.478385649116126	2.2919065227232203	-0.0743904298710843	0.383516041322422	0.609380262557318	0.6367630325377961	0.0292148806545819	0.9412597631291229	0.704118497372178	0.546950357327081	0.4512730922190343	0.9934533098591763	0.9555156066417888	0.8857516864752245
TNFRSF1A	7.60309157077016	7.37809840463026	-0.184063707458597	0.0627968105145705	0.168211631312319	0.257732826122602	15.4018764759947	-0.849085633026937	0.2038811730228539	0.5489390266737421	1.03204765004881	2.8850199990539603e-10	0.4033762618918939	0.8401116337843392	0.587292320356708	0.311448487879414	0.8601160409900342	0.9770206043705854	0.9280531468572238	0.7906639053419667
CACNB1	2.06552530975815	2.22241969743248	-0.8351266193130541	0.51192436057838	-0.317712008108713	-0.362562958360985	2.60729558627623	-1.8201199530345904	0.7076517459110341	-0.568988539638673	-0.676249616590782	0.0140818476465015	0.078731715634281	0.48462328353864	0.573599478976869	0.5040628001388721	0.5919013033199509	0.8863855075189707	0.924879058466696	0.8695378133449775
EVI5	4.81532486563458	5.60221132560436	-0.101631331710086	-0.8819619306131321	-0.0699318928140378	-0.0852889006724073	12.5858759317704	-0.434556562001438	-2.46914698808312	-0.226389506158767	-0.315739844811089	3.13651022049119e-12	0.667396060995071	0.019462654827602	0.823194358744243	0.75444160999437	0.9403207638823112	0.3825698080858558	0.975485621483332	0.9478966257779952
STOML1	3.93947577388122	2.86298256476427	0.614865196590602	0.310908626237523	0.738611204870204	0.7483559882331009	5.37399506376984	2.2439306152929	0.731611941372997	2.05250074100494	2.2945541109968	1.11917589658415e-05	0.0338992790686016	0.4701498918720139	0.0532693698182581	0.0295658013389577	0.4672795073796594	0.8810816569561292	0.5439837068142725	0.5300354400220192
PKM	8.836746906253369	8.727864074386309	0.0343353340225209	-0.3367984675299009	0.233631577435203	0.0006505596962062	16.4127640656948	0.159813932548242	-1.10520822244614	0.761786399262435	0.002574209710599	3.78179868540655e-10	0.874211059661048	0.279066075502733	0.4525318904840971	0.997964956488907	0.9799520203994918	0.7951047541453645	0.88513952342719	0.9995485041884596
DHX29	5.7567252137932	5.86097972219578	-0.142230946361484	-0.0565231131010417	-0.0130629866642841	0.0139094617123269	20.768885924564103	-0.9765882748400708	-0.265392861649671	-0.0660505788284796	0.0839727553248855	4.66770717226136e-18	0.336586000996359	0.79263727432913	0.947794014968714	0.933642568497562	0.8336918716848444	0.9714313251519794	0.9916059333719736	0.990458772420838
DNTTIP2	5.31308929966524	4.70492051975055	-0.3342224582240949	0.4435681121952221	0.0390329328479414	0.814130909532706	9.1067631999166	-1.33046627674654	1.23938963256698	0.1103371374063099	2.85996607863361	8.86159051393957e-09	0.193848205629843	0.2262548857268589	0.9128771645953472	0.0079262117990821	0.7426925814583946	0.7584123344832543	0.987516150132456	0.4366333910701632
METTL22	3.3306476010632	3.84450659266212	-0.4859143061651789	0.0633541012863581	-0.5463126124843649	-0.263014308384734	8.49811839834006	-2.00791834121775	0.1681685093188999	-1.7923539510123998	-0.955450926055292	1.48598242052298e-08	0.0562399381390926	0.8675917108965508	0.0914327020479669	0.34731759645921	0.5453724378776068	0.9827611762099754	0.6155507389295686	0.8088453280040996
TP53BP1	3.9833651419253	4.82390092162782	-0.21204860245238	-0.553752358723235	-0.571581964720861	-0.323681329619237	10.5638381598922	-0.873140348123693	-1.4426874474926998	-1.8599108977603895	-1.15837165854795	1.2560239034565699e-11	0.389522134003931	0.159468972107743	0.0727287078776197	0.255850957731093	0.8568184431677016	0.6957823967107136	0.5823293845867129	0.7647506169701751
TRO	2.16488213072551	1.7581667370700005	-0.265351160654818	0.2205352224828169	0.175499686099874	0.4354353082442539	2.07291664628037	-0.6032444078586899	0.3201781488105499	0.3098085608315	0.831659974578902	0.0468662597041015	0.5508800560778149	0.751052711058335	0.758848397287029	0.412171967835432	0.9098644113959876	0.9648792029211074	0.963387534501932	0.8327544866282954
RRP15	5.06530106757792	4.59520286221407	0.0032422296442774	0.0977652003564919	0.3641020190651239	0.4422938129219989	6.005463256175469	0.0085764396724659	0.17792700489843	0.682031256693368	1.01118533448704	3.5150654468447e-06	0.993214894509336	0.860123027726932	0.500522639025989	0.320335143963294	0.998706520578728	0.9815905436244878	0.9001001245294851	0.7966987842927069
RHOA	8.96016013872013	9.1096050204424	0.1482838668405769	-0.11752278546849	-0.33075318019964	-0.276216547047771	19.1103457411112	0.677222088803263	-0.375654631643303	-1.08176626633635	-1.08977847287853	1.5711401484036699e-12	0.503990354159009	0.710282753235435	0.28830630535341	0.2854856806764489	0.8953744108718177	0.9584085965719392	0.8031541411913954	0.7809810484836026
DHX8	3.60529639990134	3.55707460845512	-0.3874511214512821	0.2126656918479969	-0.0108153545564476	0.0058467639160267	7.5250676986518	-1.5539697077121002	0.5443220841470271	-0.0343891536255669	0.020034780502237	2.17365801389747e-08	0.130678966235782	0.590243117765732	0.972794629059182	0.9841482878434272	0.6822687369140833	0.9208561603701044	0.9963695148291954	0.9976053240935068
PRKCZ	1.9650046395149	0.6024830022484879	0.119338636306589	1.2465120153056002	0.911552614444932	-0.0207571021178897	0.6528732270053261	0.2487122872053189	1.7116582421751498	1.43867607153758	-0.0366441798836741	0.519101336442034	0.8053048573121241	0.0974967966772073	0.1620536551113719	0.97101339198393	0.9682097934372872	0.6200631329408064	0.7050404426427841	0.9952507684904346
ZFY	1.89057287861313	2.16284867609522	-2.80437024189381	1.0343114220125	0.4707064427378939	0.306602623932117	3.15520987083291	-7.5419210252852	1.97078757196806	1.05285034194948	0.8167981643274559	0.0041094282489905	2.5767607587516604e-08	0.0592287608706464	0.300826090361733	0.4213281686708479	4.337260970480989e-05	0.5331292325783852	0.8116908633381125	0.8384619852007043
IARS2	5.26775594908293	5.73896344741655	-0.0336027414225005	-0.0595020863483293	-0.5912906180754139	-0.420946907222856	15.106960197858	-0.19494682179336	-0.244145453504111	-2.51898122983646	-2.23155558211744	1.2274479774673e-11	0.846850935420763	0.808988837605467	0.0175747265844294	0.0339726685533975	0.974234155479122	0.973231150578358	0.4569590650861205	0.5482207663961899
NAV3	3.6606348858177	3.13062689521971	-0.0568521870366277	0.505347139325382	0.3636967211081239	0.106080495635729	4.9152056638234	-0.170409116267458	0.96744085293918	0.8588455643698059	0.268471473125892	2.95966793636698e-05	0.8658324759050808	0.3410587640658689	0.397236333425046	0.79017400986749	0.9772940521637486	0.833246568303716	0.8593933180070095	0.9563792164283018
IDH3G	6.209828027317059	5.802754591144461	0.1914726697901219	0.2253606459050799	0.324780154688121	0.0578389689063202	28.1508745746584	1.7516577678459702	1.30992186290426	2.31677755095812	0.4452864829052129	3.95659203550065e-23	0.0900513718895173	0.200164725508241	0.0275282703873298	0.659309390670175	0.6177046770900552	0.7406681550376998	0.483696551375553	0.9197787972430684
ROGDI	3.40555999042713	2.8107185880524503	0.3324281031386369	0.7850236386388371	0.1622025998657099	-0.223545208356538	5.23362661945559	1.1819084902527	1.83311244933831	0.441455201029896	-0.6811341438305579	1.64763482890163e-05	0.247221751022477	0.0768140875250589	0.663347458765156	0.501070711027528	0.7792680620556603	0.585046059284624	0.9472836096787184	0.8694233966546633
ROCK1	5.97249478162474	6.709268303306461	-0.248321732002691	-0.329451874589422	-0.543423521742649	-0.270436327015868	24.2485219398912	-1.6748347855542098	-1.40355769945977	-2.86991682618949	-1.56137665237988	2.89711228180311e-21	0.104361710204049	0.170717539291281	0.0074550741405932	0.128923378998784	0.6408504502175152	0.7106897506797515	0.3990287836229577	0.6806614349859174
CBFB	4.67102575384398	4.53350728397021	0.4320043563745649	-0.0943425895607727	-0.119282183041349	0.172313194149834	10.9667166533519	2.1376120775893	-0.320047071486146	-0.411440998324549	0.7333615811449491	5.66387115986744e-11	0.0409655103213743	0.751376021889922	0.6836987476509521	0.469156580546461	0.4960723548029571	0.9648792029211074	0.9522008394352106	0.857740360975589
PDK3	2.19864593632877	2.04983587809859	-0.761548188207182	0.4805359895612979	0.132503362176396	0.166202050422307	3.15318211505599	-2.22133578588295	0.901121015089374	0.306239342173437	0.413748779551697	0.0043141039255241	0.0368007280633005	0.374841720175373	0.763402641568646	0.6820253583951821	0.4810131401474886	0.8469080597032097	0.9652628266337444	0.927415715772368
HYAL2	5.13140128092678	5.32571730313498	0.286343222883905	0.0295212662500094	-0.7117621932824608	0.0345842998516039	9.132065658974607	0.9245758259455028	0.0601910853965629	-1.78642169250873	0.097012774250563	3.6279355098219e-10	0.3625643093463471	0.952402638152578	0.0841419880460151	0.923361477471857	0.842633785298343	0.9946951748327392	0.6022210059631649	0.9883226455688884
HDAC4	3.3964498626185	3.84059924944085	-0.238702073487635	-0.7586946954728749	0.4012395640710289	0.310844818820472	5.28403030442033	-0.669497236522639	-1.46290108470336	0.8101350182283621	0.781721696446028	2.06135422668995e-05	0.508434268299836	0.154969801071449	0.424248007512009	0.440795305628924	0.8972905046407005	0.6922238152197497	0.8726615969378602	0.8462309067257089
RASSF1	5.062231896130861	4.6903804913077805	0.3370686824929119	0.920098551767573	-0.458924442665504	-0.257216122955922	9.16858184754808	1.2402166691479	2.13212361205445	-1.3329039960777298	-0.814557026928504	3.31864269210807e-10	0.224508184126802	0.0412998543604418	0.192598290604097	0.421745218959837	0.7676709915416954	0.4699082491856934	0.7291933633558072	0.8384619852007043
IFI35	5.667967416131389	5.48697391057058	0.416808648591177	-0.24665983589323	0.3558100709401749	0.320510321353777	9.830334143551893	1.4229342897904798	-0.5385515400569829	0.934765670878311	0.921453974998563	6.805133857616699e-11	0.1650715993991519	0.594170270621709	0.357372766028812	0.364164719118189	0.720446459031332	0.9222059098342305	0.8440661104724778	0.8172605362506591
HEATR6	2.75225092087151	4.118859374952669	-0.790961388008851	-0.758043782828919	-0.7576158435334	-0.3049235688456779	8.03324042370176	-2.85692153610066	-1.73965156852908	-2.2167408749675697	-0.9555267577501628	5.749416839832011e-09	0.007698107766208	0.0921721820159627	0.0343656415494525	0.346948300204449	0.3331960987151008	0.6096129103011859	0.4988314442143626	0.8088453280040996
COASY	4.81465411169395	5.0421082232320895	-0.121425163572403	-0.211880581364044	-0.0030249211470028	0.0374359601679093	12.466396258500302	-0.567083144488763	-0.6509702073466099	-0.0107666921391037	0.152995224678998	1.4368554859259498e-12	0.575266493538537	0.520036210639182	0.9915048479591992	0.8794396857376892	0.9150685109759404	0.8973294678167115	0.9980938176624908	0.979915234371198
PLEKHH3	2.87847879276552	4.98835090487033	-0.5719722876948969	-1.37297613543808	-1.36273440347726	-0.6881343261167849	7.09999450878335	-1.51080546781145	-2.27567829699084	-2.89170269515567	-1.59334171851369	6.769847040978992e-08	0.141300590793264	0.0301727963669214	0.0070637811532719	0.1215666522302649	0.6957987121096277	0.4284038412637393	0.3934096289630614	0.6733503527006524
MEF2A	4.901049476543321	6.27188677222082	-0.7832844781769079	-0.423007871780274	-1.1771939449249298	-0.449407197785971	12.6924832013833	-2.93290610845182	-1.01866829101352	-3.47014850541304	-1.48680097636747	2.7902011667080607e-12	0.0069939097241392	0.316516187286667	0.0024402191378426	0.1477890131903259	0.3282096419072391	0.8200622064658318	0.328389226882785	0.7001374314332213
OTUD5	3.97557730916694	3.96186312727194	-0.0319130012761399	0.1558841787961919	-0.25777123416163	-0.0507217713783371	8.70288455832333	-0.143548456668123	0.4833578911765879	-0.834066507351241	-0.20024748055243	8.160884928279451e-09	0.886845392618838	0.6327564430841579	0.4108361480883459	0.842702850724468	0.9818242546436404	0.9371158749087504	0.8642865602029355	0.9724000703908174
TFE3	4.41314582779476	4.1766532349964	0.0644583877036048	-0.0442761581120582	0.0305146968225406	0.0387856211977789	7.11485876840047	0.253428833447618	-0.129197835651601	0.0891621046707882	0.143427539221253	1.7337115255945003e-05	0.801901509844165	0.8982412262907299	0.9295987389101	0.8870659085510211	0.9679669984042896	0.9866158003547224	0.9900202033871288	0.9811741711915464
TBC1D25	3.18111466666574	3.12015346909173	0.0558053560681213	0.4738420381124579	-0.396129873677729	-0.220620555601659	7.2662878369218	0.246815762934111	1.3891108173456397	-1.3349702757496398	-0.8655226776758829	8.24729234469091e-08	0.806772487682002	0.175316676329755	0.194093144488218	0.3936211327883649	0.9682511631142178	0.7152698500463402	0.7303821832338034	0.8258931549427623
ACSL4	5.14552668225457	4.02711752351261	0.274274861514618	0.355848360613705	0.963209719747	0.761697567050805	5.47058268760069	0.7235858861036301	0.640550584528478	1.841535557765	1.72195415642629	8.77283613473026e-06	0.474944788281046	0.526998785859929	0.076852013341878	0.0954209994581863	0.8876492118032894	0.8997475249329283	0.5933074842288768	0.6396116953935592
INPP5A	2.12059017568844	3.65398756636692	0.0597440760252372	-0.8738779430368109	-1.0451742769939	-1.27207066749285	4.49671926571795	0.14126622854185	-1.33773068264934	-1.87473492958873	-2.60123915636756	0.0002194441620683	0.888691338797229	0.191265281955267	0.0783891610905579	0.0143541088640823	0.9819540016104862	0.7299004646107029	0.594650676695474	0.4626604152808143
GPKOW	3.6884424862743104	2.9518545041399102	-0.0188706214681186	0.676162667289837	0.256916666546298	0.454481608262006	6.98645273904945	-0.0852405841583819	1.96813917184075	0.9016122622182808	1.76093597090827	5.74720819186335e-07	0.932960494423423	0.0584248493424872	0.385218918195474	0.0895073699858018	0.9893108649076168	0.5307544406671897	0.8550479837664237	0.632411396664157
GRIPAP1	3.5478412534774204	2.98726456607378	-0.261254334085622	0.457003480531452	0.134900316580549	0.600822199087663	5.74868061677985	-0.965768640530917	1.08060611067958	0.3879812116848199	1.89043203610574	2.82001063209095e-06	0.341881314575314	0.288483192698385	0.700769390701602	0.0683948215053565	0.8345233395242564	0.8014370775966245	0.95441967253057	0.6047051664828249
FTSJ1	4.81382465221268	4.14863700603253	-0.087354547281515	0.411545883168353	0.323776994839145	0.63005493570252	10.131936158842	-0.4056996694501459	1.28161641223155	1.13708067118043	2.54363180514722	3.65231754047642e-10	0.6883810251095269	0.2104391404271129	0.270907591061116	0.0163629708215111	0.943005509826962	0.7464094236386936	0.7901869741878598	0.4703516079757977
PRR11	0.97202953306491	1.06165639915343	0.613429785049947	-0.347348443950344	-0.759865957203465	0.388692054829277	0.855874636030119	0.958908275683276	-0.3592215192293429	-0.860300024078131	0.518923567456839	0.3995160657055429	0.345298714635448	0.72207511499376	0.397243932926919	0.607623219258625	0.8356118575099685	0.9604598946643949	0.8593933180070095	0.9030593690325625
REEP1	0.3200874814665819	-0.237398085667172	0.450224692373501	0.3049440846385109	0.0562940740031445	0.63600588976004	-0.243241317502439	0.935629732847145	0.430872868446751	0.0825925896223688	1.11930927619459	0.809929899267568	0.357178635809813	0.6700651612015911	0.934725131296501	0.2723497489581519	0.8407239207400338	0.9465678194156436	0.9900689130502116	0.7748781169562895
ATP11A	3.71355837917284	4.6882360275064405	-0.204403647452756	-0.967158582515242	-0.339017948419651	-0.0557233467057566	7.929155490687999	-0.750562949778749	-2.3812050217103504	-0.875594209397951	-0.1774514554681789	7.432371999586411e-08	0.459067940801101	0.0245247691201005	0.3882693952774779	0.8604178235635109	0.8805474125621533	0.4020841205632061	0.8553522744716748	0.9755428981950096
POLR1A	3.21489884375244	3.35208930422965	0.0358860846174224	-0.539486691437441	0.0078154541851954	0.246657254797071	5.08437904983293	0.105174531039341	-1.01584162464618	0.0175499364370089	0.615227170139397	1.83572593592583e-05	0.916937393407113	0.317827916318747	0.986114097177632	0.54304389768648	0.9872751512001068	0.8213610883801212	0.9970706106797388	0.8833857707299724
LAPTM4A	9.74669049808614	10.0876684536601	0.299241310557726	-0.0628382892425917	-0.343864483305447	-0.497267900337334	25.3902133915988	1.40233487511576	-0.1847511620002139	-1.25553570489737	-1.91858191005164	7.75397948685856e-22	0.171078883453332	0.854667525705699	0.218975829442483	0.0645971618958542	0.7245514707009713	0.9808780080896624	0.7505538447026744	0.5957692212661693
TTC7A	3.21752457597078	3.69069626375128	-0.0890422565980038	-0.422839697911266	-0.194184815705626	-0.0210772856820684	6.89478730684561	-0.3163885013256289	-0.994506140071986	-0.524831384421078	-0.0663445509963583	5.042946958964479e-07	0.7542237382679521	0.328063401552544	0.606125118749984	0.947547851464241	0.9571386631441112	0.8262014162284981	0.9298878395453612	0.9936282198054426
IP6K2	5.39418920468993	6.49752600222212	-0.455522769492375	-0.357934840341037	-0.585677179305775	-0.600765450222222	12.4823205687747	-1.62848733126326	-0.8064513706583509	-1.65843358397924	-1.8470014659147096	2.0713902705259806e-13	0.113879648787386	0.4263297769104249	0.1076511722469419	0.074631686597002	0.6522354629414407	0.866293572461524	0.6416609111668874	0.6119919043008022
SRBD1	2.9681697983828395	3.87302140697677	-0.404283202233938	-0.629167319627266	-0.405476674504491	-0.0476089269590237	6.699701808280059	-1.31613796246302	-1.30089422735996	-1.04567480477642	-0.13462649201656	2.0093181738384305e-07	0.198096030896498	0.203198540744702	0.304063857802046	0.8938063699877429	0.747843345786606	0.7426428694189363	0.8125840810014502	0.9824606514979188
KIF2A	4.33363246167182	4.8742358879194505	-0.247110753961117	-0.0650200441198397	-0.7670176031348209	-0.250238919069621	7.55014997141402	-0.764244963334208	-0.14548194518795	-1.79990012412285	-0.740376588574902	1.9184268512730003e-07	0.4509234911398239	0.885422770087447	0.0820044420198572	0.46525157466529	0.879415136801151	0.9845210931584608	0.5987856293740392	0.8569590623464588
RASGRP2	2.5006598597578	1.61504340026544	1.01331851453977	0.796531423481495	-0.502190238034887	-0.144551734919049	1.98499635203905	2.39514433654665	1.25784945805787	-0.882635359560986	-0.295653379443287	0.0581213538486907	0.0236476525762275	0.218631448457284	0.387991601003313	0.769562517773665	0.4227025026439276	0.751372008321097	0.8553522744716748	0.9521568570282102
PSME4	3.83826896213124	4.30961523202547	-0.269710044012314	-0.332082635378171	-0.507688975699331	0.172193627902345	6.953163198350119	-0.8427171119135242	-0.702096338898536	-1.17175307516502	0.4813349975595279	1.93426376244674e-07	0.406055857787735	0.4883737660824599	0.25116895458928	0.6338053306814351	0.8602257577680859	0.8881417408380103	0.779704609236271	0.9103552625858594
IFT80	3.2204158833067	3.22691868049196	0.11938887922127	-0.417885696715127	0.362843947288986	0.319805862270507	5.572147100880031	0.396446171076234	-0.918113833604613	0.9094108609648052	0.921368566957028	7.31409528905077e-06	0.6948445108353231	0.365908175421483	0.3730821042723089	0.36425636403899	0.9446468181498976	0.8417968060676296	0.851607915450298	0.8172605362506591
SIRT2	4.98204701244412	5.390920488841441	0.0296758556839476	-0.102629550939676	-0.336548689822747	-0.180413095033693	12.2358676175864	0.126770404842663	-0.27731413346527	-1.12684392643189	-0.662980584166658	3.42562887122888e-13	0.899967989709673	0.7834409290856691	0.268741440891098	0.5124052329244551	0.9838850987109252	0.9710752914681552	0.7897505505449551	0.8735001141605154
ERLEC1	6.540865666975441	6.59983895391371	-0.0744121843397104	0.0013240290902653	0.0498099738504805	0.0004669856729161	19.082084339962	-0.4027574655659189	0.0045395921443931	0.2111493176916869	0.0021317392855317	2.50112052705659e-18	0.6899824471419711	0.996407995231293	0.83419855085139	0.9983132319777992	0.943914219758531	0.9995188646318228	0.9763841723056036	0.9996966988603928
PPP2R5B	3.26610618307176	2.85031061674739	-0.0693808347363278	0.3505532483945819	0.154733685895881	0.372655088287175	5.58529903736481	-0.259924383868844	0.8390671422078	0.452314998363045	1.19782097763468	4.46532224750654e-06	0.7966977184745	0.408068193291465	0.6542959099151171	0.240365075244754	0.9676103357852164	0.8619462371646739	0.9442630026963998	0.7534224135904777
PYGM	1.88732951968	1.2732355435025	0.0353744379554345	1.06040433330616	0.189475066590223	-0.5669444707823399	1.7329848305532	0.0909086153700021	1.72924429405576	0.392088921737565	-1.20181838687626	0.0933679072308453	0.928169494846612	0.0940445053644494	0.6977641987536821	0.23883542148442	0.9878771230111806	0.6106644713956467	0.95441967253057	0.7522626862326658
MAST4	4.15582853026588	4.616591022298509	-0.259755113341557	-0.0422905224809356	-0.7661339073477741	0.171683400851928	8.45979600706794	-0.96026409674906	-0.10609236771976	-2.0633300592861	0.569113601846676	8.60702014871402e-09	0.3448050685471019	0.916283632749144	0.0478274412562699	0.573701208225593	0.8354473731478582	0.9887944045972624	0.5332264007613245	0.8943524318939827
ADGRF5	1.61496189015305	2.72822610719452	-0.216892783281246	-0.490334917354635	-1.39505786477218	0.317737133725393	2.4466860370627703	-0.437516578644352	-0.652777767556207	-2.00347214473211	0.5927203688962099	0.0251050946153854	0.665138428654563	0.519483935576086	0.0546312955286526	0.558231325079309	0.9396918016265338	0.8972868623924737	0.5482608322628211	0.8883368381522843
SDK2	1.20398423307918	0.906742798605641	0.20757239447361	0.6141014736775401	-0.4271377446202489	-0.3567969577566379	0.863641710097403	0.374261925735681	0.696053518125929	-0.605055397482694	-0.5371364447487801	0.394637357174635	0.71084186139192	0.4917530957855821	0.549692014333025	0.595135229604536	0.9476364427948648	0.8891933754846698	0.9160928850529148	0.8996933429217288
NUP133	3.82606906572287	3.91225301811563	0.1132930540465569	0.0139946094410452	0.0093389132093138	-0.171955391590824	7.31023169571736	0.429467997873483	0.0372603900936255	0.0263403532920392	-0.601861415653093	1.70072915707269e-07	0.670749634501832	0.970548862637318	0.979160922594991	0.5520318509966889	0.9403593046006108	0.9962761499692088	0.9963695148291954	0.8865745887105231
NUCKS1	8.18095215139606	8.55845666738065	0.049671952838389	-0.407255387765135	-0.11178365962363	-0.174429291556249	27.8741758910201	0.398108628903244	-2.2563015422549904	-0.6232761480879571	-1.18240849626854	2.3533031258733697e-13	0.693670605772178	0.0325883090940436	0.538121281020304	0.2473254723320909	0.9445459317540882	0.4403927693716918	0.9117314445796274	0.7600221382651823
VPS35	5.92782081887509	6.65841831000744	-0.236747425953426	-0.4249745651031629	-0.347707242060072	-0.299136299833007	20.963693836618894	-1.41501393789002	-1.6851966639621898	-1.56370269549348	-1.56215555316656	1.3372229085337798e-16	0.167688351579773	0.103132753189626	0.132360792957244	0.128745822683843	0.7224747209175245	0.6266979855875027	0.6708307272131968	0.6806614349859174
DNAJA2	5.67482273372797	5.45053615155476	0.148905815376535	0.356061600885187	-0.114747247174304	0.0238932835883698	13.4633512133411	0.7212763167650509	1.1867436165298602	-0.404937184155822	0.1020626837919109	2.52754829915535e-12	0.4764008180688829	0.246124976124774	0.6884867471504681	0.919415240466087	0.8878025167778196	0.7703608840022861	0.9531115442474892	0.9883226455688884
BCL3	5.32592634588621	4.39420933271938	-0.296940054144005	0.8371821207367008	0.524173638598419	0.5789869689248671	7.21731188711511	-0.926422804790988	1.75372502873923	1.23553535596155	1.5658370981376202	8.67834879658795e-08	0.36186760350672	0.0901967071015463	0.2287546027757639	0.127889437669784	0.842633785298343	0.6054009374751108	0.7610570951661211	0.6806614349859174
KCNAB2	2.48966981474935	0.7590969047268191	0.131644108725503	1.7953869273594698	0.27853785484388	0.4221444723316339	1.32173398526298	0.4580124508766021	4.2989835462461	0.7097127863699692	1.2900370565542	0.197756925006763	0.650284176801301	0.0001977546950652	0.4833869728578019	0.207363719206047	0.937731647523944	0.1522992035061482	0.8940989067771703	0.7348817797789974
ABCC9	3.85693912189739	4.625665778851371	-0.222679820062444	-0.308446234370381	0.2000143673983289	-0.763014016335496	5.711459508201799	-0.59658730184788	-0.57625130772074	0.404963368147766	-1.93860973477485	1.77642147729755e-05	0.555577318611397	0.5692161949956271	0.688477874060621	0.0629018230634463	0.9108039937890002	0.9153987407631377	0.9531115442474892	0.5948187999926018
GAL	2.94907311360572	2.0968650416385297	-0.4717141406242829	0.769112116234328	1.00060895283804	0.536451149934975	1.68249829239659	-0.7312610153849208	0.7995894966494369	1.16895557749473	0.7156817304509759	0.103859725527632	0.470476164039274	0.430424314983406	0.253680473941976	0.479752571212151	0.8850248358035399	0.8670540517313157	0.7820768511760675	0.8602452805991377
CLEC2D	3.25164353282889	2.07062296485857	0.763584131917942	0.8740876705553521	0.418453633587714	-0.125334154997039	3.3954516876279803	2.4388769670931403	1.90732391015568	0.9771624092700708	-0.346230118734315	0.0021393748072535	0.0209092583703383	0.0666646890991476	0.3375261789861249	0.731586677308355	0.4076632626155147	0.559503254937943	0.8343232971400878	0.9426082398204032
FUNDC1	4.17618205816338	4.58693832323635	0.3197095902488839	-0.4649061251616599	-0.27597059581334	-0.0581336960032096	8.32747513957957	1.10274555074698	-1.06373859066331	-0.720288244440832	-0.175747599499915	1.04589410382173e-08	0.280158180596875	0.295948452582825	0.479444979087109	0.8617175390873479	0.7986227198359129	0.8073900484111497	0.8927129855137035	0.9756858319107132
MAOB	3.3769683607908	2.70557549384381	-0.160552272565889	1.25954320726165	0.224256997301773	-0.2191971456820449	2.95767962116205	-0.351874240003101	1.95797705021452	0.3577263678077321	-0.4291529650931129	0.0067002528268924	0.727430607680168	0.0605524556730626	0.723057768554987	0.670995596301708	0.9496604679615946	0.5386430716331329	0.9590037085895806	0.9241821438875916
RORA	5.449892761211691	6.002375201095231	-0.6995628725260501	0.5093070800091649	-0.545275216974329	-0.548713541642764	11.031029319063402	-2.62703454862398	1.2913623697722	-1.4983898934368205	-1.84863422663587	1.04790869075687e-10	0.0136757935870919	0.2074701819354369	0.144518577529195	0.0750439231879328	0.3776626297703517	0.7449551519649051	0.6892074440924424	0.6123816092305945
TGFBR3	6.41769935364481	6.793689037685519	-0.2329759678074089	0.0187574936957558	-0.4033740419419579	-0.234322647032265	10.5945567883908	-0.7952439381419191	0.0446395234841729	-1.00511241224034	-0.7189664057612281	3.872503657378811e-09	0.433212208842231	0.9647268272482932	0.323169091716159	0.478222433737352	0.8735346407611905	0.9946951748327392	0.8241352954818736	0.8598396344999443
KIAA1107	1.01142578996093	0.663118600359783	-0.659851444933094	0.4829755672589779	0.0358763411613824	0.2892855514036289	0.7738033461602409	-1.4699051606252	0.677402479179541	0.0629346959667756	0.52850260148509	0.445102430212924	0.151997955691248	0.503341549017281	0.950235964149586	0.6010388993880671	0.7068399210028535	0.8941277117803459	0.9917794076123264	0.9008233785010212
ATP1B3	7.2007618359041	6.441164887853299	0.2168951726042589	0.359017308901282	0.6087971563043371	0.518344804117983	7.884214393430799	0.5977523888372399	0.6742273857160179	1.13585413626546	1.1852470112824098	2.2746055764063403e-07	0.554809781231259	0.505973594773786	0.265181174313345	0.24590684274123	0.9108039937890002	0.8947276123106259	0.7866617229179753	0.7593238403356897
NEDD4	2.84348015509297	3.4921723165729506	-0.259111400634287	-0.541884359360097	-0.291818289490482	-0.12832775261636	5.22990290357348	-0.7674690519292792	-1.1222038944976105	-0.647587023943635	-0.349529306664489	2.15275130748548e-05	0.448875230379665	0.271528682057028	0.522185724626922	0.729252701747645	0.879415136801151	0.7900357486455076	0.9074919704145994	0.9417004067656
PIGB	2.4520519211998	2.20338873149343	0.0566914683961785	-0.1741938960923469	0.292240130388663	0.4679885410900971	3.22787365585127	0.161553040672023	-0.3177225069703909	0.634550544221564	1.12325804809165	0.0030137792726543	0.8727409572559359	0.752896446377631	0.5305313282872349	0.270236752789996	0.9790905482549692	0.9650396599411248	0.9092941816468942	0.7732404856073033
MAPK6	4.573953398738889	4.510516250910491	-0.0517439135928574	-0.170577947522278	0.247307955456195	0.3685265444588499	9.06262335342573	-0.204940742180227	-0.4593975490503599	0.7070011987066931	1.2751967353099098	1.29487734679577e-09	0.839004539296636	0.649480215160442	0.4852504726220921	0.212155374942655	0.9742248735278916	0.939742891924196	0.8940989067771703	0.7384971271263769
GNB5	3.6149079721232	5.76139280143243	-1.32431989039875	-0.529461220968308	-1.5741216681388102	-0.946058688134384	7.60278003087229	-3.38438074658614	-0.897124662232527	-3.07114105287538	-2.20105802147671	5.408943626461589e-08	0.0020139197084773	0.377314378747321	0.0046001977314838	0.0358568434532228	0.2375361956393649	0.8477705507446565	0.3558090422973002	0.550221700078548
RAB27A	4.29596149246773	3.3211106372726804	0.5150035937041529	0.4060117412331079	0.625800293835446	0.270691358890503	5.0346355823368	1.53334399476427	0.822194651238984	1.34791202066955	0.6892078010634711	3.09737180459366e-05	0.135687076685178	0.418192055275592	0.189421401763235	0.496022245493786	0.6897343048268264	0.8659958174769651	0.7262166376602036	0.8674771144765993
CECR5	4.40133798001476	3.84031673465739	0.165845931297548	0.2911784303457019	0.414535688566332	0.3498175866104279	9.14675057940935	0.757707548279352	0.8510999167801379	1.46273866562759	1.3505045529598	3.50015786748077e-10	0.454537090694599	0.401456451041423	0.153937424797768	0.186954436367043	0.8797473344745728	0.86080307804799	0.6993364237888268	0.7255298812513552
UFD1L	6.12210898375297	5.8251864602762105	0.0475830515646694	0.449888552196057	-0.411015754423345	0.0621091994111188	16.3916541026507	0.301438853998418	1.98633961734674	-1.83605682163475	0.342793981259713	1.4025980383436298e-11	0.7653531136767959	0.0576136071454939	0.0766820870313699	0.7343846811420809	0.9597678637645272	0.5286423589625007	0.5933074842288768	0.943580176432355
LRP6	3.77878138182732	4.5402291752308495	-0.387564308228782	-0.6965057162092281	-0.0179555998374731	-0.201909895435905	7.67296749854831	-1.23436901745969	-1.4154935927798402	-0.0451550921143567	-0.550647292129735	1.47121643628314e-08	0.2266474787527329	0.167221959897036	0.9642829270183052	0.585952967484529	0.7684668273064517	0.7066332693577285	0.9948466009213354	0.8970699084635676
PHRF1	3.25981213195293	2.3867747225575	-0.251214669498893	1.38848493944839	0.142986013575595	0.3534443446023679	3.3109988744700303	-0.7418034504983391	2.76152737135554	0.3026695285648549	0.917696407458917	0.003508809753857	0.4644880012472639	0.0105293299080843	0.764269447937662	0.3668894506813749	0.8820005923917662	0.3248652113596111	0.9654980689900676	0.818172387083599
IKBKAP	3.2019718301115696	3.75274933205281	-0.0498533306820903	-0.470775749391461	-0.13639536218812	-0.129944098540063	7.05219232142534	-0.184850199786715	-1.1724697816696	-0.372111827197174	-0.427786987912677	2.35869583476782e-07	0.854596212956114	0.251246838051935	0.7125431410277959	0.671949820081871	0.9752892645923488	0.7739199572282968	0.9579836331655212	0.9246405508602292
NUCB2	8.12787314610887	7.521517141113599	0.35482304021984	-0.124846581449218	0.927542353362141	0.271682327867749	14.223002156095	1.40955325929547	-0.3427733289258739	2.58079871597516	0.904022985033704	6.722383094290172e-13	0.16937385524431	0.734403643623006	0.0150058762581557	0.373525537807262	0.7224747209175245	0.9618547337597174	0.4410334306692361	0.8191038019616164
PFN2	5.39153980087919	5.551206260233	0.275423016922156	0.167794487382495	-0.1167715146505309	-0.574969913799133	8.63914783022689	0.828276982445202	0.3476338362974269	-0.261791014502429	-1.5197423756137698	4.73084785171318e-09	0.4140552198942849	0.7307444270921558	0.795359145178053	0.1391701929238309	0.8650562027552783	0.9617999252239244	0.9713462995923818	0.6910158153402541
PTPN3	1.50019908700585	1.30968252157869	-0.864394553993264	0.7903101581722959	-0.7763432932092521	0.808797650160995	1.61894395605693	-2.09222779650783	1.30213243311197	-1.38978041933635	1.76878223589442	0.117095600042195	0.0450868162277342	0.2036995781353769	0.174857886311023	0.0874990546127584	0.5151821965993432	0.7429668883300525	0.7149576980603791	0.6312474822461996
FGF10	1.43411903415394	-1.5496997471085805	0.0422757152650943	2.92916786675497	1.38008981853686	0.7680915605510581	-1.61481933406196	0.0850739725587113	4.03610211867644	2.07821160763625	1.32664034223546	0.121070423481888	0.932775678375645	0.0006328334217342	0.0504192918773939	0.196193442237132	0.9892620240627727	0.1980720936356266	0.5380259431581911	0.7312775426750607
SLC44A1	5.5368490135816	6.430190223819469	-0.27913857081595	-0.113610025733439	-0.452045644539058	-0.908549048321465	16.5528601227423	-1.33584209564053	-0.342263411954316	-1.72522273245388	-3.711499926064141	1.2434373903485899e-16	0.191647104371076	0.734539011058007	0.0947765379880221	0.0008381798710823	0.7415261608725328	0.9619235372162644	0.6241554430010862	0.2591344258576776
TMEM260	3.395807385652	3.53438605491208	-0.265269081385435	0.0027540585917876	0.007501203104999	0.04891741634401	6.54731241134196	-0.950237337980928	0.0065974085055889	0.0199856146576657	0.156153121586459	4.967360638218449e-07	0.3495856601623889	0.9947820753017328	0.984197085678656	0.876967997102301	0.8371505473009775	0.9994679872588104	0.9967762866185048	0.9796612292929032
SMG6	4.560142188095151	5.26256743218833	-0.395981095988685	-0.522091742371819	-0.364464904089957	-0.0338868266772047	14.265562202686802	-2.02104397316944	-1.69756067338819	-1.4534004085237802	-0.1488924420004859	6.606667373098561e-15	0.0522776981136457	0.0999427435841094	0.156494229149243	0.8826348850567909	0.5320387676864639	0.6207595828436545	0.699758457269209	0.9808040802849436
EXOC5	4.36962096517263	4.59554454501579	0.3495734573359509	-0.242783279450835	0.0384182872286017	-0.408923629942199	8.17247047329503	1.1925352564146798	-0.572167403431671	0.0979269692860813	-1.24387974841653	1.17763178035742e-08	0.2425054759692289	0.571654982373083	0.922714203067766	0.223184039989306	0.7783661673999103	0.9160725148485352	0.9891288335486907	0.7422283866539598
CLTCL1	0.5834230774150191	-0.219881613758138	0.172458214208129	0.860216772921817	0.0841474327557583	0.608007393036707	-0.232213379376756	0.369779332650761	1.2648376631800602	0.129708009291258	1.15484218462725	0.818409998282702	0.7142452899866379	0.216923896898085	0.8976639499995871	0.25785128146577	0.9477726499267984	0.7490722849576225	0.9859264963474524	0.7651692581635553
FGF22	0.581436193607788	0.3825863882180879	0.216889707332066	0.0217444685370631	-0.387687169705192	0.5877058090566739	0.337271897628609	0.3696126905987439	0.0248575616782073	-0.4825657247519979	0.8558175087322522	0.7386219455714741	0.7142677904854899	0.980349947816704	0.633276590208172	0.398959530101092	0.9477726499267984	0.9974180344733772	0.9401021760782724	0.828225365118271
FSTL3	6.68793402422055	5.49214941456159	-0.19854119652398	1.2907259040218402	0.5449759498359229	0.245060570333023	9.62718047765309	-0.727873575547203	3.34050563020643	1.44558538764552	0.795513671055581	8.52654878962006e-08	0.472960822568932	0.0027463284357335	0.158850847668779	0.43353286936145	0.8863042430847045	0.2363870992779931	0.7009704314984949	0.8436916376433359
DGCR2	3.9639504997289	3.8197405691286	-0.394375848349707	0.257606267054884	-0.0946295151693404	0.393966119299522	9.17116206429948	-1.79598446391435	0.750907140847404	-0.337134569931583	1.54102865594751	3.29783499747977e-10	0.082575441701404	0.45855852583022	0.738362828259112	0.1337929563359819	0.5985336681026647	0.877163055609656	0.9607133382053852	0.6857425646643697
RNF126	4.97966128221442	4.38846660935615	0.529079113626925	0.468442605293541	0.0523213994011523	-0.0929286035679959	10.5441215687754	2.41848654290921	1.36224143760611	0.185875686434659	-0.361382604721092	1.3132045090155e-11	0.0218633411282518	0.183262731107441	0.853793369078529	0.7203462101039549	0.4124629573497964	0.7230067359974179	0.9788638723280024	0.939318076245844
MNT	3.54639271426822	4.24469884760551	-0.143067136152391	-0.778554037292596	-0.0259945954983765	-0.139002079111134	7.07467998872236	-0.45347948319531	-1.6214644698527398	-0.0628306816730937	-0.386983078018616	2.45902137997773e-07	0.653949307255415	0.115386537507255	0.9505329475674158	0.701550616750225	0.9383101018765184	0.6447586780672131	0.9917794076123264	0.9334026231664972
ZXDC	2.6174450438985	1.37063335533465	0.822896058905193	1.10390854160016	0.172780102966506	0.013659521530312	1.63898922375365	1.93372581598151	1.80565637067483	0.2954937431299509	0.0290424660625212	0.1134429856338609	0.0626988049707065	0.0819589394865691	0.7696807343457751	0.9770279587909192	0.5534876470131953	0.5972694747444157	0.9661649695984568	0.9967419833698424
JMJD6	4.42907631620209	4.38381257366454	-0.281663890727937	0.36438776596587	0.0798064104473921	-0.2209114424046839	6.497026138241661	-0.8267716248587209	0.739842316620373	0.1715810636565909	-0.574285188815139	7.15219542503754e-07	0.414934778548956	0.4655871523232849	0.8649355752422411	0.5701569480797	0.8660279087880226	0.8779664988250422	0.9798818878605814	0.8932065777103799
POLB	2.83126818780071	2.46492415845604	-0.404566244780517	0.5353272156672539	0.1463618774194809	0.042038182598655	4.618352111593611	-1.45324269785337	1.3370120182320502	0.4032006370703571	0.138879197800246	8.697541943017241e-05	0.156541738255995	0.191982778756406	0.689727972823561	0.890508235645982	0.7115063884908696	0.7299004646107029	0.9531115442474892	0.9819605904628408
WIPI1	5.60081045553244	5.6216208712913	0.0873543269861528	-0.0619884543463796	0.128935106376979	-0.0823221456396859	14.3554086411587	0.42527484925333	-0.204814693973371	0.468833075840174	-0.353432087904082	6.37886652028583e-14	0.6736912552933721	0.8391836366039409	0.643017614002128	0.7262475012085301	0.940757514223139	0.9770206043705854	0.9418553106883476	0.9405221333739824
GBA2	2.9593241336902203	2.86230682896311	-0.208546414501887	-0.033735641612296	0.188468367356095	0.166024756747846	5.12942504539172	-0.713546133753337	-0.0768777927456931	0.488771124242522	0.5006285543284861	2.56829277485911e-05	0.4814181872732579	0.939245667039086	0.63000620950814	0.620286011574364	0.8878025167778196	0.9930677801592532	0.9392080222944458	0.9051296788423432
NDST1	3.85160467104334	3.5169812832919902	0.376090188568654	-0.045727100267238	0.205969835199546	0.3532307371018099	7.20887412219677	1.49814018777511	-0.122933941592888	0.6010590219491929	1.22344066242407	1.39678746937145e-07	0.144706976076088	0.903051630564532	0.553448443200675	0.230700571073962	0.6984877783156908	0.9880337047492156	0.9171091629801876	0.7454773366347801
ASNS	4.01922332869603	1.9458815096412097	0.7632507427507609	1.89135838652532	0.78885322438051	0.106173860212261	3.49867957339354	2.63341169717516	4.21867416381238	2.1024562076499	0.308174530538342	0.0015834638586877	0.013901079777098	0.0002096237650296	0.0483281188726837	0.76013795574294	0.3776626297703517	0.1522992035061482	0.5337035658078858	0.949248198132866
AP3M2	2.91937411578265	1.90904126523898	-0.15281297267628	0.4497782185709579	0.9411369536106072	1.01555331397921	2.99683578839854	-0.538031199024525	1.12280560282758	2.2798993637792004	3.0699259823601	0.0078694375939652	0.594902016264075	0.2720718529727119	0.0301291176507367	0.0048239312422935	0.918266124252523	0.7900357486455076	0.483696551375553	0.3766893525232216
ST6GALNAC2	1.2368152233123402	1.48699612747802	-0.0642879517195701	0.361380769793387	-0.548715609917668	-0.36886567292957	1.32325142636267	-0.111375951484742	0.415212090484231	-0.7085535204343281	-0.563187276826432	0.197549210867772	0.912065462914872	0.681285165021494	0.4842432587652849	0.577699007717082	0.9861164284651864	0.949100853004574	0.8940989067771703	0.8947571673913808
PABPC1	8.61702745217549	8.88482744023006	-0.5420134298225759	-0.0178804219270007	-0.3744731760442549	-0.0131088974165583	20.0327032335618	-2.71205665520187	-0.0620795956373782	-1.33018756373223	-0.0564018813516694	1.6615485079423702e-12	0.0114931785315476	0.950983927722858	0.193920386700381	0.95544208456088	0.3666713223436549	0.9943394378326756	0.7303821832338034	0.993635213064767
TESK2	1.35501225762819	1.6146371897411498	-0.0410915784528431	0.0877507942980346	-0.312465018051336	-0.3992737591231889	1.97104853987146	-0.0954628533514399	0.133567795437509	-0.552276319365781	-0.8002847322332829	0.0590288735214798	0.924600681278239	0.894656823626202	0.585682007742695	0.429851830383444	0.9875175186346212	0.986314849318863	0.927585041122782	0.8416458946959485
CFAP20	5.05061604751914	4.99577462499233	0.242783948144341	0.261603012765281	-0.1403633321105799	-0.265054911512606	12.3323335574785	1.2094655226533602	0.9001182187127259	-0.502635561080681	-1.1575777665607	5.450559602275279e-12	0.236127341122962	0.375985798576912	0.6188981499331689	0.256489143797313	0.7767846016659612	0.8469080597032097	0.9335231230502457	0.7647506169701751
CSNK2A2	3.2517181809882905	4.90135301400191	-0.671850643320492	-1.32498764651825	-0.175776962284672	-0.537083931774204	7.42420869160131	-1.90492196088756	-2.4032442745688902	-0.395962018308908	-1.30353827731855	2.84079608233329e-08	0.0664165710152174	0.0226382889403039	0.6949352027702012	0.202306363470311	0.5655675291228378	0.3978508574903292	0.95375732802734	0.73227019643717
PTPN21	2.7152440943904304	3.63622049466156	-0.113976412977909	-1.15668965251547	-0.0635598790693425	0.0842614847708876	6.6465823993303	-0.39891690125228	-2.5848611954493	-0.171822387772553	0.252230594634479	2.32419796131697e-07	0.692779885392024	0.0148493264526424	0.864730986715528	0.8025829384127622	0.9443425387088734	0.3525360015967115	0.9798818878605814	0.9602079499800134
EIF2B3	4.72050113781175	4.11734963311706	0.6875333565383179	0.440791844143818	0.27647210753071	-0.106755084853185	9.154363313547972	2.91747302575652	1.1907916747958898	0.917250197208201	-0.383602060199031	3.4357370981903e-10	0.0066259272278108	0.243072484223629	0.3663270956687379	0.7039785952196709	0.3280267044905448	0.7681070220074585	0.847110525610526	0.9340957991576416
CAMK2A	0.743445576497386	0.4072020045014269	0.0802007131952254	0.143904100356248	0.183864055143815	0.369818061622131	0.394631618379409	0.151430197157897	0.1821492939821239	0.254698246120736	0.588458033892486	0.6981485966422499	0.880650170758703	0.857313356950944	0.801589078261985	0.5611181198774251	0.9804540559498304	0.9815905436244878	0.972010795370852	0.8896434141794917
TCOF1	3.79964807696523	3.15857609327317	0.3818587362646229	0.222287260210819	0.4418241696080979	0.169012767671531	6.23974112473042	1.51549417364496	0.6169416547961271	1.25177163137975	0.580531990929257	1.45931644091427e-06	0.140174307630296	0.542380960628359	0.220522247372606	0.5659788619348729	0.6954940950605242	0.9064093712984036	0.7519488308778205	0.8913104625090095
CDC42	7.73203499202101	8.05550786629927	0.119929191362025	-0.0144685820703685	-0.4653827226004509	-0.468793861216337	26.209565911518503	0.803006032564784	-0.0665263165689625	-2.22922520799466	-2.70006472906688	9.71418141805098e-19	0.4285558294701799	0.94744744171682	0.0334544456730121	0.0115362212719925	0.8716489492908762	0.9942623443222924	0.4973517149170365	0.4530554071257481
OSBPL3	1.4137934929850502	1.3847763822148502	-0.390712238196801	0.0691975519522829	-0.286709634054473	0.336293078243266	1.34619233986729	-0.7478745196924359	0.0888170488636223	-0.4007443434633039	0.553557396709908	0.1900193970490269	0.460361270557265	0.9299002860976392	0.6917149992964681	0.5841300272894511	0.8814532680594338	0.9906857540673284	0.9531115442474892	0.8966151348025816
RAD18	2.12659408887292	2.04972062278449	0.412814766442505	0.197679360342835	-0.442885924451491	-0.1074412038069269	3.31553577440226	1.27898589988068	0.387736313340855	-1.06659004872421	-0.285300246060538	0.002400098705348	0.2107071343261689	0.700948713913265	0.294665682996544	0.7773746432559009	0.7576036801388497	0.9549860059076142	0.8060473874529875	0.9529941510043104
ATP2B1	5.811291712014261	5.93878019452049	0.276679786768196	-0.4648870858670579	-0.0755993496923398	0.186340945097111	14.5976564294222	1.28538505010421	-1.3732251123693002	-0.270760397932543	0.7375808809604859	3.60364114618676e-15	0.208492471358748	0.179859573379295	0.788429547610116	0.4664995239812299	0.7568781329052657	0.7189162736472139	0.9713462995923818	0.8571256869365255
NCK2	2.26740118227784	2.82418981171734	-0.238355848420983	-0.178694191997401	-0.233418690072853	-0.537386712265888	3.76878670984308	-0.606829250578905	-0.297855723291001	-0.456492590769193	-1.18597569142427	0.0008942410827492	0.5490162786532	0.767887054186451	0.652984050641131	0.244964068994573	0.9096226180916492	0.969010149121071	0.9438831693417012	0.7582674052306468
MAP4K4	4.98019545385662	5.30041221297162	-0.375177494467383	-0.7569078550744329	0.21002302806585	0.4327131858808229	8.590618362927989	-1.1550248481344	-1.54102509523932	0.490847664485449	1.14894115880704	1.38094696331209e-08	0.2603990875271489	0.133803288480545	0.6300135151564089	0.259780700801803	0.7871371343869837	0.6682707633633465	0.9392080222944458	0.7669613283879381
MGAT4A	2.3238303371977405	2.0900239746713503	0.361125129454241	0.4771164348583179	-0.755964763898778	0.0890518907327559	2.4381335205086803	0.8519642529049849	0.76545228260683	-1.2997864378819	0.187788227317307	0.0223277592972216	0.401157573485887	0.45064501417857	0.203573276452593	0.8523737738455189	0.8594921324316339	0.8757399557164667	0.7366786280315837	0.9752462897501254
RPL31	10.5767971018073	10.6926940742913	-0.415817399294438	-0.0395412372434941	0.027595614945777	-0.216326934074568	20.441384962583	-2.95941973177076	-0.1942553453981899	0.134352190711869	-1.27805141845497	3.29464734918786e-07	0.0064396448052678	0.847478060921948	0.894131539250713	0.212371430503808	0.3251805971833427	0.9789070880728016	0.9851053591352036	0.7384971271263769
WDR1	6.52306851133703	6.336781147398661	0.108166533713286	-0.128894656204374	0.103216628395078	0.1990899277281939	15.731318981642	0.5689378363513249	-0.476380462485321	0.3864258305478409	0.912173203848857	2.78222408986843e-12	0.5739432967427449	0.637814152087725	0.7019466642107409	0.369588672952957	0.9150685109759404	0.9371158749087504	0.9548653591370792	0.8187421925832059
SNX13	4.02623885652208	4.03842084479983	-0.440057597009113	0.731232719521868	-0.4191346998006109	-0.2507256036445719	12.8334354669783	-2.61612526572539	2.7402189550301403	-2.01123487405816	-1.2881441136514098	1.0234939312208198e-13	0.0137899941761471	0.0102398980235261	0.0533606038897623	0.2075430813416319	0.3776626297703517	0.3236405184300959	0.5439837068142725	0.734939256485363
ARHGAP10	4.9924321430657805	5.97313715638686	-0.580374680770369	-0.160704261463803	-0.588055028205521	-0.512264676303207	11.779426778635	-2.33404837549635	-0.45175759351941	-1.7726451976140498	-1.92568321905854	5.6277539362370106e-11	0.0268663691969569	0.655068347767373	0.0865721251209212	0.0644233915549466	0.4412993278721399	0.9409825521131948	0.6071493921434574	0.5957692212661693
RPS6KA2	2.53568771585394	2.63865960534026	-0.193672978485285	1.10626342910005	-0.778176636259203	-1.08888481335916	2.59273469523581	-0.3804104998148329	1.4497873348493702	-1.1750358827722198	-1.96803353291424	0.0159677842958207	0.7064169173521719	0.158590779947439	0.24924272656319	0.0591354929993761	0.9472426691775264	0.6941449681197305	0.7774659211140015	0.5877263552417342
ING3	3.6825513101845098	3.1885568042421504	0.1979581087793789	0.545414892205404	0.130704407727377	0.2516374104401039	4.92940456394124	0.644471451184857	1.2244681459179	0.297523803848978	0.708847670755523	7.42158947064563e-05	0.524486420866408	0.232092112919237	0.7681217197959359	0.4843272338630661	0.9020713884769772	0.7613606363390042	0.9659386954020712	0.8635446572916382
VASH1	2.15468010952255	3.078950035066	-0.471690907957715	-1.40714889953922	-0.181330375688623	0.610059219687722	3.94642761464398	-1.290395606182	-2.63432306230442	-0.3424185229025779	1.43237238360727	0.0006011915449333	0.207124821359162	0.0137737858610699	0.734424641910864	0.162846338684924	0.7546257620899338	0.3466752968027416	0.9607133382053852	0.7098856134050983
LMCD1	6.327212024162071	5.4820478474648295	0.5039755710735611	0.253934911162292	0.35359050755392	0.608799112917663	7.38204993331468	1.28457790015699	0.416335063382071	0.6909096089647441	1.31001378969142	6.12060203536583e-07	0.217684933178013	0.6801334077976451	0.50731582776601	0.202488402978025	0.7642431176625074	0.9487340390028844	0.903827214593344	0.73227019643717
WBSCR22	5.883623005165569	5.3304211035965405	0.136601607516765	0.7717198778720179	-0.0825980676779161	0.0220738757989795	11.2970058004508	0.5620607133387829	2.14176032875981	-0.248487327192603	0.0783734095978815	1.2544904408963e-11	0.578255412394807	0.0412349319429069	0.8055693349202621	0.9380578958929928	0.9158542375333604	0.4699082491856934	0.9723960043591274	0.9913938234186516
SEL1L	5.08014509386235	5.52190504321991	-0.0715573487924515	-0.55629372996116	0.12421735728924	0.127897884591216	10.4470458150916	-0.257086998075872	-1.2761972026998798	0.3451113739367319	0.3896330198688049	1.6362096374392198e-11	0.798866730367481	0.211677841628781	0.7324186829726859	0.699560336454514	0.9676103357852164	0.7466826635605858	0.9607133382053852	0.9326445073439612
TRIP13	1.18431172884871	1.1457642577124498	0.559864807582216	-1.14550640711913	-0.245988733434649	1.03850422691158	1.03969699956909	1.00038171113693	-1.29658240185749	-0.324497092763915	1.53844039489521	0.306787997200792	0.325126960683805	0.204659924551358	0.74781360511833	0.134422947928837	0.8266781348437332	0.7432481892086572	0.9627456704289606	0.6861562396273998
ATP6AP1	6.1248502119079005	5.84799966207723	0.0159485414246688	0.313879593461095	0.120158872555918	-0.0904026278554837	17.1491436010829	0.0983393374085298	1.3616716314760602	0.5410661415044671	-0.498077570627052	8.359815297423669e-12	0.922386569378809	0.185669623749927	0.592575172687829	0.622555296279121	0.9875175186346212	0.7240139145999427	0.9286848419663224	0.9052443283237324
TCF3	3.27035296974633	3.20388825301939	0.0956472361689721	-0.570685443704263	0.5352128285166521	0.2841137265615999	5.394905522412469	0.312229426360067	-1.23692000680822	1.30437170773325	0.7957176699266041	1.34087209952877e-05	0.7573492497219251	0.225749468851183	0.2073240241703239	0.432502236325972	0.9577933980225926	0.7584123344832543	0.7404851336702367	0.8430232087110334
TRIB2	4.05073139896279	5.15587424151055	-0.2992074371343139	-0.800119256234527	-0.722796621708377	-0.3065267646182489	8.49520854933435	-1.0058268053851098	-1.8741200898477304	-1.75789420177834	-0.9202468275813028	7.932636403127549e-09	0.322692517632903	0.0714456102751794	0.0889667056333543	0.365012300886506	0.8266781348437332	0.5690481335744967	0.6098788282461918	0.8173165738412238
DAZAP1	5.16231514437865	4.603321005659611	0.119654795598046	0.3653484942037739	0.393285701935942	0.155772099445366	9.56338743768969	0.4753932258667511	0.974743032605997	1.16619661618337	0.535567209676597	6.092258687103798e-10	0.638094325934102	0.337922923089289	0.255883446269228	0.5962061752129879	0.932696598862225	0.8319440835520769	0.7831633226526732	0.8996933429217288
MBD3	3.931654819000181	4.2241297828864	0.0382890507714089	-0.73440510333182	0.176099025325373	0.181185808627486	6.5217826318867305	0.119319037442305	-1.56862208537649	0.3878647142707129	0.48856017250659	6.551917255702791e-07	0.9058201990455872	0.127997866898387	0.7009540880361711	0.628743813261104	0.9848828421089264	0.6586856291169709	0.95441967253057	0.9081655250850936
HLTF	4.07624845523078	5.25391125600952	-0.469591517390415	-0.843963844962064	-0.376940550500469	-0.3682769222296539	8.38462970792062	-1.40422064973651	-1.60293177855263	-0.894397788624121	-0.949712205814092	2.33606133071778e-09	0.170521888933611	0.11942795728002	0.378228908275089	0.349847183268697	0.7240011478293926	0.6470146996151439	0.851607915450298	0.810867843232032
FAM50A	5.972354058519651	6.72165600108725	-0.101324966035387	-0.668897762580899	-0.372143711123968	-0.186865019698603	15.518332774970002	-0.455468349607358	-2.0635163181431	-1.23187883061156	-0.746275655061415	1.34393263362843e-13	0.652070258280673	0.0490289617188331	0.228004948708053	0.4615127126795519	0.9377534218258052	0.5001195925339924	0.7604682888547546	0.8562415876672973
FAM3A	4.94754531507743	5.02419354675216	0.030501019160279	0.0650414014522636	0.0287938049635035	-0.1783217051019049	12.7884076394265	0.146861181337742	0.198982992266528	0.108635381469376	-0.7299252880617891	1.11949151250865e-13	0.884224098460531	0.8436185122434521	0.914215066470895	0.471097466344277	0.9813987008263304	0.977555594245316	0.9878003785752498	0.8579834892836228
CPSF1	3.6563666621248094	3.83861191587695	-0.0355208837390068	-0.288267818398475	0.0780176423885016	-0.217604163483102	7.06091078194145	-0.133233246901071	-0.7791803166856341	0.219592355335051	-0.763154052533745	6.9739297983382e-07	0.8949402867704581	0.442835558246113	0.827688223717297	0.451851172994916	0.9827928730856724	0.8721419490211084	0.9758607345775576	0.851306041194137
CYBRD1	7.459752076966339	8.8517287668066	-0.235755072132578	-1.00030636777784	-0.449711475008931	-0.684879777330402	23.8585631683335	-1.19195779111041	-3.30918876303329	-1.7190071921211	-2.96406137410634	1.6109926403203004e-18	0.243099973505098	0.0024841974167931	0.0998540977284514	0.0059082095654981	0.7783661673999103	0.2277055300979449	0.6318021068117183	0.4031238226771672
PDCD2	5.399619958525269	5.50733522809312	0.0510865653392708	0.0886162244589503	-0.110935147468712	-0.052472257706829	11.3218444939589	0.1977769967095549	0.2175837755182739	-0.335940383763396	-0.1733098023397009	2.3532884114274697e-12	0.844553578689562	0.829226569005273	0.7392541369497461	0.863572009423875	0.974234155479122	0.9766288617441616	0.9607133382053852	0.9762874903553942
RDH11	5.573108973391251	5.26217189253083	0.324288546738312	0.208956446523367	0.1151959213144569	0.0011319360888148	14.251885826395302	1.76193860374514	0.7780039279070491	0.4483816228401379	0.0052975124435383	2.1290167285745705e-13	0.0884720989364477	0.443418606752217	0.657127798938921	0.995809443111314	0.6143847138395372	0.8724962298596358	0.9451604083754996	0.9993424773866502
PRKACA	4.14351084440232	4.54021701975343	-0.3664701185485909	-0.391371681996064	-0.1960726408544299	-0.1115175210335549	7.95972131096775	-1.46851233267425	-1.08809403657963	-0.560533390097236	-0.395610036918009	1.74802712470159e-06	0.153650349391889	0.286893035880602	0.579523719408938	0.695585056177689	0.7080350742412909	0.799915594428461	0.9252699189144874	0.9311995003877924
ADGRL1	2.4758016914225	2.80044657271744	-0.323885688733473	-0.841725781291992	0.2511072107029969	0.549124962146105	4.05686426585372	-0.902464105736494	-1.54504770550928	0.530162185746633	1.3167576077866798	0.0004771256494664	0.376372192932818	0.132879048025485	0.602662285605048	0.1981220023921689	0.8501068469600409	0.6667923714135097	0.928915502268162	0.7315013926977743
ACTN1	5.992522212035639	5.125122648584259	0.577084264051984	0.454692239382062	0.300990157470385	-0.0452800226299789	7.31339989259004	1.715601139495	0.956155850497742	0.635980079878882	-0.1160910467630899	1.9008527585125698e-07	0.0969432855209929	0.347487106498061	0.529626322202349	0.9083911633409508	0.6301955112231798	0.8350477022300195	0.9092941816468942	0.9849844487475532
ZFYVE26	2.01215619253214	2.02700076008403	0.188519604758772	-0.7885666637771059	0.6064076347433521	0.308608025069526	2.14791219558862	0.389246289260012	-1.0973503326823	0.9188196685330648	0.548293119891991	0.0413816962573994	0.700001242475172	0.281597500645221	0.3678684185838	0.587553377786363	0.9466558988373202	0.7959499533691621	0.8487549899674802	0.8979419043540617
RPS6KA6	0.874200210707593	1.18480959474822	-0.2199572935684429	-0.3181970050175869	-0.551134054877484	0.135749005097818	1.1738247189882298	-0.41273550106879	-0.383411905335296	-0.79709744517982	0.213054426791072	0.250877272340571	0.6830983870412691	0.70412969811682	0.434396206241442	0.832731043657982	0.9423784232117464	0.956366782799098	0.877188500180166	0.9693379961104156
EPN2	4.55848501936595	5.73166192991012	-0.641728429311095	-0.6824503425971271	-0.459987451150082	-0.404661659061331	16.0631401449095	-3.35128772304389	-2.2675047165997904	-1.90693099224076	-1.82163431927238	2.801937144092109e-16	0.0021859647909687	0.0307253005398789	0.0661462312378979	0.0784957248941461	0.2375361956393649	0.4316643183791671	0.5732547236973199	0.6145046586501896
PTPN18	4.502640244522031	5.020981922128611	-0.363622717328151	-0.367068873257572	-0.136788194546129	-0.0542999427445913	13.2143213216965	-1.80543985568721	-1.1621581965056	-0.5317753019866911	-0.230851076749375	4.8365672646903394e-14	0.0810509715810485	0.254333647559253	0.598797814215785	0.8189976461418609	0.5953307584868055	0.776951084266006	0.928915502268162	0.966593259649926
LIMS2	3.9523520795850495	4.8925830503177	-0.292649662607131	-0.364913522288891	-0.505776892988725	-0.460259266685589	5.77927124004558	-0.659373854996357	-0.563849598263223	-0.8725754476912421	-0.9598056051926008	4.58579154214739e-06	0.514685854212943	0.5772803705313471	0.390073009479455	0.344985402922746	0.8998540050914641	0.9183051722931422	0.8572698100074025	0.808308209325077
ASIC4	0.400297622096799	-0.690092073553266	0.290211276985904	0.988130265451848	0.250915949092851	0.6746620316930839	-0.7061581341934721	0.59036280531618	1.37154928422365	0.366132947255167	1.1687013237784298	0.486826852878467	0.559460653665714	0.1819206371416619	0.7168690001384109	0.252169311658757	0.9108039937890002	0.7218363635191488	0.9585931661539316	0.7620277623351088
SPEG	1.78647508804773	1.5448671131499698	0.101468464236532	-0.161667778231117	-0.145492804660089	0.542340777638053	2.09708780490366	0.268672714955854	-0.271721560023803	-0.292086828456853	1.19932155648927	0.0445182149768681	0.7900205926324999	0.78769734710678	0.7722306935831891	0.239790013677992	0.966175987550637	0.9711892216820112	0.966781336048682	0.7528732723860923
LNX1	1.24876347006678	0.643543846107006	0.90472960417451	0.049788306332384	0.328744730456993	0.330088758420546	0.743693096235532	2.17064056226712	0.0813740378604611	0.543014509087258	0.664561943675564	0.4642573717884771	0.0382198507121424	0.935742959957133	0.591143984413839	0.511567010299858	0.4868511546706842	0.9923542067547912	0.9284859575590044	0.8731104820901924
ALDH3A2	4.75978605906714	5.79530889220637	-0.4508951480866571	-0.354197339816352	-0.607261608789552	-0.472868076951763	13.6052617385269	-1.99088338314895	-1.0199007584680502	-2.06281393166509	-1.84458925165742	4.23464980513483e-13	0.0561932736730315	0.316014188004964	0.0511359899924808	0.0750127492895134	0.5453724378776068	0.8200622064658318	0.5384702889808386	0.6123816092305945
TFRC	4.550674980193099	4.12913029903516	0.186208422306232	0.9413521850506732	-0.934608932906478	0.220354286526192	5.11161199496896	0.567337517868039	1.89737282054802	-1.9217114603839096	0.5608769499881071	0.0001372180091034	0.575114158405437	0.068719254817957	0.0646756634582163	0.579439918246128	0.9150685109759404	0.5627119715193253	0.5719624201567536	0.8952066149355729
SREBF1	4.66120159072493	5.116174312957631	0.196106730293867	-0.702946529843492	0.0542996657690642	-0.0898811058827336	8.222255788902531	0.685782023229631	-1.76536620890864	0.13980838655758	-0.295443537842621	1.75934667360308e-07	0.498493249267109	0.0889544275055946	0.889777719029593	0.769872629882146	0.8924508151466762	0.6052241861348323	0.9841949739397448	0.9521568570282102
AFF4	5.96072231138622	6.225099927949259	-0.155901754366474	-0.3702086612028789	0.18305352696117	0.0701258619736142	16.4506581122666	-0.8989675469648841	-1.5079573923163798	0.7569039108228691	0.362936821179525	2.3556074976937397e-12	0.376377569145111	0.143447378713171	0.45518558733826	0.7194299069736371	0.8501068469600409	0.6790888562893211	0.886324738121761	0.9390039552895816
UBE2D1	5.38376290250605	5.27244095778825	0.0712211763793964	0.0261752085964225	0.322068576955811	0.0512038936603541	11.4318547964429	0.292106860575343	0.0682470362614135	1.03065219971458	0.178139354695067	1.85637341711357e-12	0.7722155254907851	0.946041835974881	0.3109420029111669	0.859811014015338	0.9621889287432064	0.994211563515756	0.8157708875151097	0.9755428981950096
MPP5	3.53672126741987	4.294531121139601	-0.308490806248651	-0.364421483736993	-0.591150840712457	-0.191384819019487	9.283786882743868	-1.25170454113678	-0.943303337799016	-1.89161504809176	-0.679752971395069	1.92413990899847e-06	0.235943026988423	0.3543828353418521	0.110251097046628	0.504646618162659	0.7767846016659612	0.8367635638153306	0.6459185960576702	0.8695378133449775
RHOBTB1	2.47128801562081	3.38495324333346	0.637653082567756	-0.922649060935566	-0.820863529592879	-0.332193284707454	5.151728022281151	1.85200344105559	-1.69457350697714	-1.84130629468244	-0.8490134942785992	1.51772211133821e-05	0.0738893328969502	0.1005144919416759	0.0754847018465863	0.402598029081365	0.5840831092606906	0.6212812475372893	0.5920048892341792	0.8291104873693859
SMC1A	5.108615771658441	5.006986205768969	0.449812105923789	0.1703915473681619	-0.413537541031375	-0.0511116611137697	12.0303724794595	2.04796518204253	0.4924492916151021	-1.46062310825545	-0.20006195596432	5.238480189041199e-13	0.0494042534669578	0.625986589661647	0.154513720959057	0.842782135914093	0.5248662231772964	0.9351416570786222	0.6993364237888268	0.9724000703908174
HSD17B10	6.75464527476471	5.91773646539039	0.476326338047106	0.360763168137831	0.449809787130156	0.248160520962461	15.2741667413075	2.48039275186261	1.30408917081146	1.67134226241605	1.10593866937378	5.0909048894387903e-14	0.0191076440534468	0.203185453404889	0.105076230586775	0.277846290055223	0.3996522769232883	0.7426428694189363	0.6398895526048125	0.7783548662874453
MARK2	2.9319137710958905	3.85508066231951	-0.6065898164783989	-0.781234882490624	-0.443651051263802	0.171408136739056	7.224403250609231	-2.20821114296534	-1.91162108304372	-1.1975835194721598	0.5567824720016079	1.2113329085588401e-07	0.0350349759089766	0.0660934690330632	0.241601018886765	0.581838063063898	0.4760791363005453	0.5571636057736173	0.7715581152952357	0.8964285371209526
CHFR	3.0723151707928102	2.8842336714604904	-0.0479323706303666	0.5933396318885941	-0.331967532189439	-0.105288632560818	4.30124943971894	-0.135620399845794	1.06734372205016	-0.742314191466716	-0.257055919918971	0.0001658727964251	0.893027307950529	0.294330881264228	0.463669839454506	0.7988904968272859	0.9826437928116908	0.8057135020368251	0.8897907659553894	0.959237024075808
TRHDE	2.27540124602412	3.6879204374122	-0.0137733494525771	-0.359291771485399	-1.8472725655853	-1.2834085980505905	4.27077176935314	-0.0295757952283806	-0.4827846902927589	-3.19240111085576	-2.4430896579171097	0.0002950317710457	0.976650119228348	0.6328017919806421	0.0055056234539161	0.0214596754617528	0.9962994219622666	0.9371158749087504	0.382773750057883	0.4942896888857226
P4HA2	6.633235262261009	6.2813035843319	-0.129320262944887	0.3959769773948111	0.651066677507885	-0.2166105298528109	13.0725806032861	-0.511234390004104	1.05119061658242	1.93970689817212	-0.7355962948925551	5.740030842857221e-13	0.6129743973327391	0.302029194920666	0.0637465084856734	0.467706710853056	0.9262583087996838	0.8127373958727799	0.5679579096045642	0.8574620359660019
FCGR2B	1.67546392008914	-0.411694566797091	-0.1472611592264809	1.71545137651386	1.47875764257681	0.263217123053832	-0.366259678362885	-0.253309034994369	1.93073382061436	1.94937890598899	0.371863390154765	0.7171721625499708	0.8021088027369859	0.0632015202884158	0.0700141015032172	0.712651434645545	0.9679669984042896	0.5471084747709777	0.5823171720187532	0.9364005729340896
NFATC3	3.88944679090032	3.73268926874694	0.101474009256969	0.0833055947887125	-0.103056666482502	0.193270085179357	10.066439043767302	0.521251631232442	0.272880929451449	-0.412319327246476	0.8541092294014251	3.9204750293364496e-11	0.606018355012306	0.7868144171939809	0.683037038159814	0.399813516808409	0.9232272787692504	0.9710752914681552	0.95211310307881	0.828225365118271
TRNT1	4.18666659620486	4.37190397742551	-0.134499385519886	-0.3840142442470279	0.228200272473598	0.287998009011046	8.6572855580086	-0.522602094009508	-1.02730259627111	0.6460527133856689	0.9899779699672672	4.474901955685621e-09	0.6050896860697149	0.313104501660801	0.52353195066974	0.330178719353608	0.9230268225577176	0.8185021735391673	0.9074919704145994	0.8004481022680271
ACADVL	7.17417356000781	7.0550868285328	-0.3957408900621409	0.320628130625979	-0.147108163073401	0.0532017319740799	17.4048206884049	-2.43922242480579	1.38084965747819	-0.637828952045702	0.285886591852397	2.1658734526345e-09	0.0217242748586016	0.1792890621068339	0.5288461910478259	0.77720615830035	0.4124629573497964	0.7183103507245151	0.9092941816468942	0.9529941510043104
STK10	3.007736388176589	2.30092381667188	0.28720417843594	0.719853384090888	-0.173941970607511	0.118969835828818	3.1461587571125604	0.7531635641968109	1.2774255000631698	-0.342003985050371	0.2769265906686199	0.0039748573238045	0.457308705144043	0.211798167781131	0.7350763913233371	0.7837445286483079	0.8804160783634988	0.7466826635605858	0.9607133382053852	0.9553322413612764
FBXW11	4.117555427461681	4.13040511528826	-0.215527784346684	0.354777626698724	-0.3160220880157189	-0.151485076511968	9.027008999137813	-0.907678398305599	1.03081335811571	-1.00370378484587	-0.5808090398422879	2.47179073046689e-09	0.371297615962092	0.311739030036077	0.3238178186317489	0.565870531584905	0.8483778361401932	0.8174717960907963	0.8241352954818736	0.8913104625090095
ACAP1	3.0839293294644	1.23874417230365	0.797273700068356	1.55295788188763	0.624016961098341	0.340918749672879	1.88377222694775	2.35635387339578	2.9392179585395404	1.4249132545905805	0.8452643096683891	0.0693209961315249	0.0251820180532426	0.006276525920807	0.164503375228911	0.4046545127304389	0.4338110187996978	0.286845893693969	0.7071808315602853	0.8296914275745022
CRMP1	2.03851992133514	2.29124154644288	0.318714318307155	-0.397213076939567	-0.4071202492974919	-0.106923933226455	2.70371117433607	0.7419636844685441	-0.6346364985338779	-0.6819104400656579	-0.215968280495031	0.0118797075187516	0.4638820561503849	0.530885048085589	0.500973168162657	0.830483901864246	0.8817362270924264	0.9015077748220486	0.9004472610104255	0.9686794155828102
EVC	1.10555628319294	1.08764700769277	0.286173862863296	0.383981601023906	-0.7056837113910709	0.166240850596993	1.08328268763029	0.5772901226480649	0.528259427495462	-1.03997332652179	0.3091433270097299	0.2896745351882639	0.568208678504969	0.6016204092681819	0.30668389997154	0.759476023527138	0.9134426272968528	0.9258378281190256	0.8137162761150593	0.9491257449606182
DERL2	5.93811370345942	5.494684045818701	0.145735591251993	0.0709130325884431	0.633122392963519	0.2070987534726389	11.2314205184808	0.578090568015444	0.194279218663617	1.83710656242643	0.711593852562047	4.3392393931953e-11	0.5675202239332329	0.8474065613918149	0.0773980980861831	0.482275221354331	0.9134426272968528	0.9789070880728016	0.593940017751416	0.8620392634874048
NDE1	3.603261043893081	3.35888560774558	0.0214320945960213	0.256200020482779	-0.236570491091707	0.288425097422171	5.58229589679268	0.0680902237468583	0.5527113518292249	-0.5626013395079661	0.8214215905843721	6.10768186379266e-06	0.946168988992413	0.5847401350241109	0.5783141022026229	0.417905508072358	0.9911799403267618	0.9202556871257755	0.9252699189144874	0.8379566052123245
MRVI1	1.4716846217012098	1.42155408462313	-0.116182082313716	0.6739521475393578	-0.359833477025197	-0.609378596814265	1.72789811136966	-0.264162239505156	0.966099394125289	-0.662105572109979	-1.1557939744184	0.0942890149147267	0.793461206224415	0.341718513308807	0.51295801289399	0.256887639475705	0.9670797481442692	0.833246568303716	0.905182815965116	0.765003412910531
TMEM38A	1.93382013630922	1.98235246354298	-1.20761802355208	1.14434676795979	-0.757725508564545	0.155896936230661	2.25645618119665	-2.60191709954458	1.64719136546186	-1.26407933857594	0.310433585761067	0.0319926701815049	0.014280110545173	0.110648101932794	0.216106367412784	0.7584601312095842	0.3776626297703517	0.6366026151852006	0.7477833165683564	0.94860892195431
AP1M1	5.10157658826459	4.78935926535879	0.137732563980212	0.182591364411902	0.2669958270942	0.0692711728238955	14.2630729644228	0.888177786289077	0.8425489074992422	1.25691893985751	0.403883134022437	1.22484447856963e-11	0.381983407719867	0.406985601611484	0.218765985230797	0.689397428067153	0.8528296957510799	0.8619462371646739	0.7505538447026744	0.928993306552011
PVR	3.2085539471153903	1.2006864965953	0.3267778343988959	1.04975884995254	1.02563614217996	1.23908038170736	1.83595677658602	0.9843177082114508	2.11737793097868	2.27515589819687	3.13673620687175	0.0771612102797777	0.334329154721041	0.0431174429048834	0.0351114360745427	0.0038101929326403	0.8320766903369615	0.4748395165348161	0.5012219704958398	0.3640591514685497
XRCC1	3.80992394175157	4.4102828913986105	-0.233082956526556	-0.262247834397517	-0.6294415272544399	-0.263953186608681	9.00119389439097	-0.9148453287594748	-0.7253294247042958	-1.86742461716562	-0.969369874760306	1.83543124535947e-08	0.367605661701284	0.474935001791446	0.072088433819174	0.3406567026545369	0.8462526673193774	0.8829571012287335	0.5823171720187532	0.8071017185664029
SCARB1	2.95055470331631	2.79854535156528	0.167134995900563	-0.0460205046732456	0.494044680227791	-0.160647183239503	5.494503638716591	0.627367050654011	-0.110487351274703	1.46005209807576	-0.509828581887186	5.76725258724646e-06	0.53516488347724	0.912758727293478	0.154669563821413	0.613901999625576	0.9044398567949576	0.9885672422525632	0.6993364237888268	0.904006355854371
MCM2	2.14653754720036	2.4448261669501803	1.00485610377113	-0.466318203014791	-0.609531398560564	-0.51897989682857	3.01235205556314	2.37130737660346	-0.717790384821548	-1.08324808213534	-1.05796594751739	0.0056834793198541	0.0250094235558255	0.4784490072272979	0.291138665007856	0.29913977900669	0.4324974400082197	0.8837520489102577	0.8043880423498104	0.784313590552882
SELO	3.37075702733363	3.88407142044401	-0.363832127758222	-0.123553268563408	-0.438528008679257	-0.287242712615963	5.03537007584452	-0.8872042311040521	-0.1922574265640119	-0.852161872701932	-0.604995714038454	2.10823387246018e-05	0.382026633372747	0.84883608451427	0.4008761906372129	0.549731146592833	0.8528296957510799	0.9790633351840016	0.8598611195263774	0.8862215649562265
ALPK1	3.3411156134318296	3.9986209089914	-0.3940476900205529	-0.635439837246809	0.111243037566766	0.0272349215459569	7.34114117852414	-1.3796616206009298	-1.5262446790636102	0.2939639945947249	0.0865676638447778	1.4509701682648e-07	0.178119803364464	0.137983425446626	0.771230015303001	0.931594238651896	0.7278022259917181	0.673409151376025	0.9662859566475196	0.9895035914539893
LLGL2	1.28001233869895	1.91804531095524	0.3920103286554679	-0.0543801525658731	-0.868575353980443	-0.63479037870654	1.8378082290152904	0.788698131471653	-0.0721952170175178	-1.2492551651441102	-1.09419977721926	0.0798228382261115	0.436834228534347	0.942992757666294	0.2212861388311739	0.283313538037383	0.8759362636109118	0.9936343630920512	0.7521966153179945	0.7809810484836026
PDE8A	3.51136334058805	4.585152500507991	-0.191771251719268	-0.7943037563425809	-0.753974465840452	-0.243085694716447	8.71051917566146	-0.684262383208876	-1.79256817625968	-2.1170827281482	-0.760236688715946	1.0278309005685196e-09	0.499061738516544	0.0831322140966564	0.0426552669349818	0.453046820335526	0.8924508151466762	0.5991293583968829	0.5211166441919671	0.8519378045771748
CLCN4	1.89729354743992	2.22688656213389	-0.0116656870714583	-0.0045840830332669	-0.427032501956722	-0.264057634424091	3.05692199190336	-0.0306354433998273	-0.0079382450577284	-0.849393258720451	-0.605229195440349	0.0049776627512771	0.97576709821197	0.9937202760521908	0.403572349260082	0.549584039297617	0.9962994219622666	0.9994679872588104	0.860930029859853	0.8862215649562265
NLE1	3.2482353674642	2.29585392602069	0.328813643922541	0.523777818490663	0.5805901096010261	0.4183635349739329	3.6295242494634	1.00237959655774	1.08405086890101	1.32009883015748	1.10804207375956	0.0011266086364881	0.324524528106265	0.287178454024807	0.198890653152983	0.276653243285481	0.8266781348437332	0.8002440034331291	0.7321006978580363	0.777987745040236
SDHA	5.9692948562437405	6.69478072477939	-0.298375516742043	-0.19839848758167	-0.542967685830739	-0.247783068559421	18.0525128775965	-1.4894445578583402	-0.6329731255124879	-2.1345195125636	-1.06436286915247	1.1605535072621401e-17	0.146809203216466	0.5315469707546591	0.0410875207946037	0.2956566219884869	0.7027304794271559	0.901902800303782	0.5195384396735114	0.7840577222551542
SMARCE1	6.09899419512979	6.22402825490745	-0.0761844713511609	-0.0147270037413846	-0.152577085363678	0.0249140007295601	19.4675078570863	-0.447510329785531	-0.0548502430755302	-0.700535101967582	0.1240020190604249	1.43371140737236e-18	0.6577213536304499	0.956621433595628	0.4889911259972179	0.90214079736049	0.9391860429572022	0.9946951748327392	0.8960598243294853	0.983254255388896
GSDMB	0.9298439987106172	-0.992510310735124	0.265493217688755	1.13805051099901	1.45904830592362	1.10513850047978	-1.1681258610274798	0.6448418259349471	1.93264015124333	2.50834566252862	2.30840695182725	0.255176383655312	0.524166364928073	0.0643997063215573	0.0177687698640189	0.0286133132634742	0.9019048176035976	0.5514930192567956	0.4569590650861205	0.528613515400452
KDM5A	4.62473049964463	5.60906018217317	-0.162668842257266	-0.380106398517992	-0.7428002966215579	-0.4840475364045471	10.847492354135198	-0.598833562563701	-0.9248516447166372	-2.06272416075113	-1.58094674173549	5.7609369939963205e-11	0.553890843066958	0.362658315235536	0.0501331156617227	0.124378886189791	0.9108039937890002	0.8397907088815554	0.5380259431581911	0.6769998691770244
PPP2R3A	2.51022814985568	2.9331414029976	0.518946341091582	-0.195775103880416	-0.240959786943981	-0.963744592949908	4.24329035101107	1.42015921282865	-0.337946000400514	-0.525459656644276	-2.25622046160634	0.0001948958450793	0.165871025811666	0.7377574088742521	0.60312621599813	0.031503067125311	0.7224747209175245	0.9619647180653986	0.929098947138059	0.5345683084446888
FERMT2	6.71165309239507	6.755589447993599	0.419450711659132	-0.188959259745296	0.117517568959934	-0.233845870724543	21.933762445239	2.5537498228790096	-0.728466786333367	0.558188181404673	-1.19868390036281	5.02820408959574e-20	0.0159778018622605	0.471976411502565	0.580858215738707	0.2400342557828169	0.3903995490506198	0.881141825973547	0.9259393813741024	0.7528732723860923
PTGS2	4.9234702365183205	3.90963733009178	0.627802691240381	0.646233769249161	0.522767899045169	-0.0938079405948692	4.06862357672651	1.2858826383193898	0.9041789478270972	0.7642389323289108	-0.163424447287535	0.000376162877569	0.208331714849189	0.3735749669495529	0.451498699320403	0.871280507731428	0.7568386446643559	0.8462890995748843	0.8846034397316069	0.9786497700879904
IGF2BP2	4.00477506207059	5.321823422513599	-1.23679555320225	-0.631852099999832	-0.3487486531144739	-0.286079573320438	7.848841264229731	-3.38255508807725	-1.14593017182102	-0.750303200064698	-0.7000731088633441	2.11385501419446e-07	0.0025371584491734	0.260890240543243	0.465445364628062	0.48927569183422	0.2430760395062807	0.7839330780735407	0.8907981449334318	0.8652336680925077
MAP3K13	5.18519757327713	5.5173771658588695	0.133202978444046	-0.263057191356398	-0.124242822026967	-0.263645314029938	13.0515494540405	0.684090903131353	-0.9229488638084192	-0.4506362040738839	-1.1632998184220802	2.4653141207028897e-11	0.499516729969081	0.3643391984287079	0.655547519162636	0.254529404000393	0.8924508151466762	0.8411116301427151	0.9448327128219044	0.7635126924561382
ST6GAL1	1.53990952220829	2.14106498706471	0.271989247290266	-0.5164669477232761	-0.524965050084651	-0.095152294991281	2.1098699107709096	0.5286756353186021	-0.662820124261435	-0.735901888076376	-0.1579387119231309	0.045248737398811	0.600920720307041	0.513025540907598	0.4684378564388939	0.875568676001499	0.920366797283527	0.8964041429307038	0.8915071150675663	0.9795913545433976
FRY	1.32931148027976	0.185005617859138	0.4315859415184599	1.14777627249488	-0.0186277868603492	0.501996669373275	0.203918870259575	0.955409846939991	1.7246095667635302	-0.0295034136196193	0.949382533363838	0.840048280526919	0.347128345522822	0.0960820725443186	0.976660301668206	0.350313148370323	0.8365372461117463	0.617007137338006	0.9963695148291954	0.8110796094546879
PICALM	5.18514677921643	5.42860863029202	0.183670291238877	-0.310200898180411	0.0583798840650632	-0.2056186880204969	18.2970388547821	1.16971096333404	-1.25584678772865	0.289239074542075	-1.1167640613795	8.00779070749373e-18	0.251326831977639	0.218864559024881	0.7743879083136509	0.2729599823254219	0.782426619202216	0.7514844096196925	0.9673655299977056	0.7749383006461427
NSF	3.80300253113469	3.2263396540707303	-0.0465294199772287	0.451992747019277	0.520935202698308	0.177609170374291	6.51774515780666	-0.179307994570274	1.11294530736314	1.5824252460908796	0.577966491194277	3.3120526326431497e-07	0.858901438535649	0.274570542164478	0.124039337617539	0.567600126669717	0.9754477766231764	0.7913700013027183	0.6618780998830921	0.8924467393857588
GLI2	3.4313072916633702	3.16248937370982	0.0220536832717454	-0.2375917375228529	0.616757568683901	0.375287396819348	4.81972601516516	0.0651049185319998	-0.451773231145402	1.3988830724812	0.925752517660136	3.87436262194334e-05	0.948522376954608	0.654681777219564	0.172102136563792	0.361962283556823	0.9911799403267618	0.9406947857643788	0.7137944659544254	0.816341615840749
CLASP1	3.3524941295773703	3.5953499577684505	-0.0123561660881359	0.044336045113247	-0.1460547814221	-0.3960810491767979	6.98278373232442	-0.0468127678287226	0.1136418443592239	-0.415031638557053	-1.33625951509028	4.36626553443045e-07	0.96297305721131	0.910387054824846	0.681319882734614	0.191962108144013	0.9947187995977692	0.9884313199139686	0.9519336916862596	0.7271554857618869
MRPS34	6.18215279897277	6.1198516226986905	0.510994566572628	0.0522681135804659	0.0526445369749009	-0.568764325135814	11.4678639719963	1.92703909491824	0.140738895892128	0.1467668966829119	-1.9102178660486495	1.39061233488002e-10	0.0638237258000785	0.889145855724744	0.8842990206140471	0.066256558943474	0.5556698977847064	0.9855207225451742	0.9836310473477156	0.6013904202724312
NOTCH3	2.72294372834969	3.81102320654898	-0.200469067949019	-1.25407182168736	-0.442104662498854	-0.139428062242314	4.11952439137985	-0.410038563854942	-1.6266587697181498	-0.7099831198449309	-0.247096843127767	0.0002746606073053	0.6846911765052819	0.114269437057955	0.4831972462748089	0.8065164833455831	0.9429503488754812	0.6408988159907295	0.8940989067771703	0.9622681110657824
CLNS1A	5.8219872152094805	5.80601272215727	0.249401750995209	0.111397628372539	0.0473922310598048	-0.257927826656238	12.3741658783813	1.00863698574602	0.300772701681449	0.144007712464323	-0.902410244488732	3.43912899414726e-12	0.321510955217411	0.765777395441429	0.8868082889304781	0.374041376185438	0.8266375759109622	0.969010149121071	0.9836310473477156	0.8191038019616164
TEAD2	4.31297235606336	5.386664768587281	-0.064534207748128	-0.941584332686861	-0.539906218722627	-0.279595443890989	9.27812241382381	-0.224636639022483	-2.27163369337412	-1.36836379188393	-0.8692506288518481	1.5201528135238701e-09	0.823810372046538	0.031105723231457	0.1813686288282879	0.3918302897540029	0.9704953216883688	0.4343047015975503	0.721716949817842	0.8251295803712976
EED	3.73252981148752	2.87289657954548	0.293525554074354	0.457102397414622	0.572657252303192	0.378306307393302	4.573298774479	0.90580925859258	0.98832452940796	1.30539688029597	1.04276941737621	0.0001057839248831	0.3722586154377779	0.33168100451306	0.2024329785075189	0.305502864470959	0.8485205009444313	0.8292014821641085	0.7358710976057391	0.7873812319108134
TSG101	5.840158604674	5.53017649140503	0.0859170592222746	0.315036228995657	0.104353294175324	0.0237787670185767	23.932621293437705	0.701876260909231	1.70002632272306	0.6461338185568579	0.167784591189889	9.304931900703741e-20	0.488441272135548	0.0996806358496428	0.5245153432570661	0.8678832992000779	0.8878025167778196	0.6205822119767591	0.9075551659578462	0.9779050400897368
NCBP3	4.34509380878366	5.24211595314742	-0.6068960538408349	-0.312945417881205	-0.5942078808655029	-0.208164273858724	14.944413895332902	-3.2200495596984906	-1.05692908930845	-2.50835807189223	-0.960046184494556	1.9350955629212307e-15	0.0030753311433721	0.298981091657949	0.0177667853927097	0.344706234879115	0.2590736029163171	0.8105341012036988	0.4569590650861205	0.808308209325077
ATP2A3	1.5803756725116	-0.0313932560690533	0.326751189757184	1.5071944527102898	0.224748837710959	0.51388614697076	-0.0328555917356169	0.6570003931871979	1.98625576792388	0.341150418611058	0.8704461711357141	0.9740211066940742	0.5165116592477079	0.0563148633825986	0.735964485783463	0.390974040388052	0.9000156909370842	0.5224212280361213	0.9607133382053852	0.8251295803712976
CA12	3.5689036442926496	2.74409283971253	0.34552624421825	-0.452652410919858	1.78703591254709	0.606786593593416	2.4958511339806004	0.6160032078495961	-0.539033764444097	2.34916870177101	0.905081795624913	0.0196569285098773	0.543637898396329	0.5938486868692889	0.0303507585882538	0.3726363111801289	0.9082800348034756	0.922026622669146	0.4841100287145918	0.8191038019616164
MGLL	5.38636995631278	5.4423740781858205	0.6908831494767429	-0.155726934920049	-0.174164645934417	-0.227713426551426	7.44822048317371	1.79103285077905	-0.256869014711073	-0.352876407317262	-0.5022416776023421	2.66512226448573e-08	0.0833834737375825	0.7990334333409008	0.726648496180608	0.619164238353236	0.601512496976494	0.9726587278852384	0.9598373352867698	0.9051296788423432
NTN4	4.8376622958223	6.28070422541085	0.243239616194785	-1.14143480412853	-0.66005677064033	-0.852136983818505	9.98062084265988	0.7274231694411101	-2.17591127453365	-1.52689038107694	-2.2149829433671697	1.03261515044434e-09	0.473762207002386	0.0376725971151792	0.144747234435892	0.0355296922372576	0.8867082977370849	0.4576601232540895	0.6892074440924424	0.550221700078548
BCS1L	4.17546999798316	3.0085356407150696	0.545761814882466	0.8455369517413149	0.700025334758547	0.0056271299982862	8.17078572832509	2.91960155635123	3.13181138675189	2.7223211799075	0.0261062476566857	8.162847951688251e-09	0.0065924463707027	0.0040116097930823	0.0108469125047816	0.979346959104677	0.3274392461304105	0.2695003020436746	0.4343535634150438	0.9970975210958412
NUAK1	2.17928067181991	3.11302903176327	-0.2394238302360549	-0.0561965033666645	-1.3983516866388703	-0.698976299911365	3.04082343450723	-0.437547759376479	-0.0659918314687973	-2.01063167180604	-1.12945468619554	0.0055533612006328	0.665395336725053	0.947822573721129	0.0594805412004849	0.268000841535075	0.9396918016265338	0.9942623443222924	0.5575932664889525	0.7715592452327731
DPP8	4.07567978638819	4.59727671027313	-0.159002382489361	-0.330548468809839	-0.41434171694625	0.0369357415979359	7.74089141332458	-0.519262067378351	-0.7319716260697671	-1.00241275307705	0.10835352672427	3.08913069059068e-08	0.607388196385646	0.4702320414872469	0.3245939512461369	0.9144466156287172	0.9237349449900764	0.8810816569561292	0.8247975584410597	0.987114690927132
SLC24A1	0.9173973260942048	1.15994980938381	0.445517692922311	-0.4279233131701199	-0.502365480880058	0.0349475769905482	1.1581088748272	0.8523411471257609	-0.536566687201362	-0.7124971814748259	0.0565996266670436	0.257027881458603	0.4009976476800889	0.595644618275687	0.482989196629181	0.955239706949572	0.8594921324316339	0.9226666622716856	0.8940989067771703	0.993635213064767
ZNF532	3.6058746577438905	4.35099459228513	0.2525951640585789	-0.795376681199095	-0.4048766854847879	-0.289536846663604	6.85910877652952	0.7562879811346641	-1.51631595714535	-0.943652412995665	-0.750557193122715	1.30028672278856e-07	0.45537482647894	0.139906931248801	0.3528854692122921	0.458766033730873	0.8804160783634988	0.6758450578724764	0.8414933209781279	0.8551966863452868
SCARF1	1.2069890199829	1.2453801432698002	0.109068721450532	0.0746686334260434	-0.6945332389253791	0.190894433414758	1.33429486288983	0.22343992773346	0.101241343320094	-1.06148370293126	0.338850947180419	0.192990710577125	0.824726592365593	0.920060057457026	0.2980640171750739	0.737085279270421	0.9704953216883688	0.990265705891047	0.8097836465344125	0.9443223661621816
LMAN1	7.478941476996111	6.8751352991433	0.163022378458091	0.326859806021885	0.6010501891099	0.1626665319932159	21.4317383430017	0.9526643647271752	1.2147347788570502	2.73890661558867	0.788414336129928	2.81776779922742e-14	0.354544733013442	0.233962437777754	0.0227331961100519	0.437785830899579	0.8402687985639289	0.7628153479433626	0.4666432805939751	0.8451407451710454
HACD3	6.13035567411178	6.05670200056476	0.46469967000882	-0.252267212769418	0.280071206453364	0.0336414663614212	16.713173386242	2.4232657599980296	-0.837244936821173	1.13319699011939	0.147990656081565	9.570872649136092e-17	0.0216253944891373	0.409075366542066	0.266106886353212	0.8833403615535691	0.4124629573497964	0.8619462371646739	0.7877047876886331	0.9808040802849436
ZZEF1	3.12405527215584	3.0397000012910302	-0.0834771401372375	0.0592500106480595	0.0303219098844496	0.0035203719018599	4.3627085538015695	-0.228099074750816	0.105060931505601	0.0642761865112453	0.0083122119080529	0.0001849053879814	0.8213675043837991	0.91702971002329	0.949389087602509	0.993424215492311	0.9698928846344992	0.9889715296606264	0.9917794076123264	0.999210806412243
ENO1	8.7878197110086	8.397557791141809	0.0440215485009159	0.0458861425375321	0.112073033100409	0.272671024703352	14.0252862394914	0.163813879034666	0.1183746609259059	0.29051787607825	0.8539842333387672	5.03769474348146e-11	0.871067603921397	0.906669580540452	0.7734762098987691	0.400484709960401	0.9781617351755456	0.9881261437000404	0.9670358268352246	0.828225365118271
MYDGF	8.48333661630937	7.38965638466728	0.389984970259943	0.447434561929001	0.8603391296558359	0.2076147055698999	17.4769803454603	2.07566690298029	1.68308422886329	3.23705706336065	0.94559895521427	7.44566566426626e-11	0.0476762245055488	0.104814080344698	0.0030597298519109	0.352914199662272	0.5213227904996391	0.6302292402897028	0.3433470187155468	0.812436389933852
ANO8	1.01276503005867	0.797099274614914	0.339430903164279	-0.153274342343721	0.0117242098561762	0.2264606468169969	0.8842020650054109	0.7252798415167901	-0.214640163407234	0.0186579866493889	0.4040454545053309	0.384332440051077	0.474186735640377	0.831522849449832	0.9852721172942628	0.6890487290289761	0.8869557795056269	0.9766288617441616	0.99688071314005	0.928765832908618
TUBE1	4.09695876119683	2.7074250209885604	0.280550113889473	1.44579864917285	0.477481031077257	0.295750908492278	5.193818392479599	1.03214825602612	3.37986964001917	1.37915819018677	0.916645759592592	1.34759702164261e-05	0.310252230320096	0.0020281175679715	0.178041913048202	0.36663870223244	0.8201419992329986	0.2186810217590853	0.7195695432546254	0.818172387083599
ARHGEF10L	2.78097472629781	4.598406319828331	-1.03166470665283	-1.20147129085074	-0.788053481398028	-0.602725188648987	6.83239109200026	-2.9158395358628	-2.2741616337292	-1.71830231984732	-1.55039424085269	5.42974204019812e-07	0.0067145520550793	0.0306785211868449	0.097983758028068	0.131797791560448	0.3282096419072391	0.4316643183791671	0.6280540151643492	0.682156614378587
WSCD2	0.5849463864016611	0.137846175500745	0.792630387634103	0.427616310845292	-0.248481832035428	0.315339957397989	0.1091834682004209	1.29816278403786	0.47684819623244	-0.285273721889025	0.448007087403569	0.914024351979572	0.204557436432367	0.6373414807291801	0.777396751209764	0.6575337489554749	0.7530309306048967	0.9371158749087504	0.9684160853878064	0.9189651068482646
ACTR6	4.00432528713061	4.04650387291393	0.288380079833675	0.486710194244898	-0.504767997244392	-0.53589310403618	6.653427347261389	0.89661048691301	1.003694115578	-1.1902074082723502	-1.4735171950051902	3.69851714456017e-07	0.377260666905015	0.3237509163955769	0.245397896824028	0.1510823872720409	0.8507177497683943	0.8226762192163191	0.7746227339170269	0.7028278327445336
TIPIN	4.07008153011174	2.30888581013044	0.801353777864858	0.8504289902504591	1.56715085316278	0.0330225243781615	3.30268107700259	2.26851044552743	1.66899662543191	3.19038703824791	0.0785666086673111	0.0026686938677184	0.030662707700952	0.10608850108507	0.0035042208212173	0.937900661545806	0.45584824235694	0.6319837604945834	0.3468532419454437	0.9913938234186516
SRI	7.492719896553821	7.10603686693604	0.190902003492603	0.358142628790627	0.3639434688753339	-0.1391985576928049	20.9611581652095	1.0526289895718002	1.26781855516824	1.55386029568086	-0.642683695590913	1.3392802134005998e-17	0.302209341230927	0.214652002872431	0.137083186700255	0.525454394031821	0.8121641494247497	0.7477180955571161	0.6773232861455196	0.8778845795386677
EIF4G3	4.40254258572416	4.80409650083328	0.165204051962074	-0.7162483996531059	0.2263919287307889	-0.0571981414457527	11.3302824356551	0.7453321664075481	-2.06918209366912	0.7879972869059971	-0.2179702457241329	2.3107430128752403e-12	0.46187087882668	0.0472386449416859	0.436880685476443	0.828928165350781	0.8817114773955936	0.4910198776499451	0.8779869247278879	0.9685262472161636
NUP37	4.6305729734589	4.41371309690422	0.122282509967845	0.2007337486447169	0.2310379240149569	-0.0056338426747621	10.700916725148302	0.564204180679886	0.615188528893843	0.806540602524739	-0.0225726354314788	3.9792899318778495e-11	0.577069197852939	0.543170720911819	0.42849439629079	0.98214128463073	0.91583678272321	0.906549233095262	0.8741237335133792	0.9973493981010142
SEMA3A	1.75698660683695	1.14726963209307	-0.1043581725690309	0.8724192586678399	-0.431873545482431	0.236765077402223	1.53606321791378	-0.267364540936991	1.4101432996030605	-0.8657522170766679	0.512164680542471	0.135003681535467	0.7910180351201591	0.168781814901554	0.393497128896443	0.612285873526521	0.966459570452076	0.7082601890128702	0.8582154021346605	0.9038716181488176
GTSE1	0.7645616489260079	0.847132654401347	0.6507844263146191	-1.1027397930649698	-0.4320219190810639	0.8429810170664509	0.670583736043063	0.996097800422726	-1.09411758935006	-0.488749092871041	1.07147530112328	0.508175178430365	0.328551270443302	0.282664284290478	0.629973551649944	0.292919026274387	0.8285917476347886	0.7959499533691621	0.9392080222944458	0.782150217344565
[truncated: 14,099 more rows]
