# Supplementary material for: An integrated cell atlas of the lung in health and disease
Source: Nat Med. 2023 Jun 8;29(6):1563–77. doi: 10.1038/s41591-023-02327-2 (PMC10287567; doi:10.1038/s41591-023-02327-2)
Supplement: Supplementary file 4 — Results of modeling the effects of demographic variables on cell type-specific gene expression. [file 41591_2023_2327_MOESM4_ESM.zip › SuppT_X_covariate_modeling_gene_results/Smooth_muscle.csv]

	AveExpr	Coef.(Intercept)	Coef.sexfemale	Coef.age	Coef.smoking_status_num	Coef.BMI	Coef.anatomical_region_ccf_score	t.(Intercept)	t.sexfemale	t.age	t.smoking_status_num	t.BMI	t.anatomical_region_ccf_score	P.value.(Intercept)	P.value.sexfemale	P.value.age	P.value.smoking_status_num	P.value.BMI	P.value.anatomical_region_ccf_score	adj_P.value.sexfemale	adj_P.value.age	adj_P.value.smoking_status_num	adj_P.value.BMI	adj_P.value.anatomical_region_ccf_score
TSPAN6	3.54921977660019	4.24272674922544	-0.6745823092813499	0.350331593027237	-1.28771507463598	-0.439402512429318	-0.262840319068819	4.49306989960261	-2.15779527021133	0.5840179124594229	-2.50947135794018	-0.987252062337903	-0.197266613225327	0.0001386584362001	0.040747801129104	0.564441269298553	0.018935835211123	0.332978376055696	0.8452139757908249	0.4743886617289143	0.9303206109967208	0.7718203200466742	0.9951037870200038	0.9822849109909632
DPM1	5.892011173617001	6.838180748048989	-0.4767293728814361	0.3239909913291179	-0.1611437328251919	-0.371915678684302	-0.8024085193710141	7.30444884638368	-2.05368817134102	0.7424952357575161	-0.4454898560755999	-1.15350862823528	-0.737431321057011	2.3369197222377e-07	0.0513574199085867	0.464967875346517	0.66010852585494	0.260523724574992	0.467781357442255	0.5055233373947707	0.9123717169402468	0.974902809740796	0.985037163777402	0.9283510080868168
SCYL3	3.2323799237590296	4.64191276223696	-0.5615053005491961	-0.263792736878591	-0.0792164742278399	0.155419989084296	-1.23705806049505	4.67143451856788	-1.6992918070375	-0.418897502946931	-0.15069200843281	0.330215433673355	-0.8722091557335849	8.731727587395891e-05	0.1016761857950249	0.678868268479495	0.881427975721965	0.7439884771368259	0.391394346455345	0.5781009820740507	0.9419002549025848	0.9942549824795288	0.9975419933828372	0.9109200385951104
FGR	2.7808122512447	1.84458127153465	-0.9388401498722808	-1.89227077010857	0.5779164285025761	1.43770822838445	2.09867725930216	0.91368651473701	-1.63186676130344	-1.79319648675472	0.709598920970665	1.93604189934493	0.8186777548237629	0.377515213578079	0.115277055301153	0.0851786736492953	0.4846585861560921	0.0646696751642389	0.4219620020735179	0.6043604249125729	0.705792289182687	0.9579306966559424	0.985037163777402	0.9217667669148786
CFH	5.921006711360071	4.19205513911715	-0.5937364773628061	-0.0895307866355439	-0.5693567142327659	-0.360883860993478	2.94266979795218	2.31491692936617	-1.06469592078688	-0.0856615669985808	-0.652694141997679	-0.4676919384040189	1.19720966900794	0.0291158328286279	0.2971892798809349	0.932417813867688	0.519910791142123	0.64405628135178	0.2424540921124969	0.758882434675343	0.9903683335879364	0.959249894069332	0.9975419933828372	0.872543714976147
FUCA2	5.07407623811125	4.2282652185646805	0.324723193687713	0.546029550946537	-0.113234037566088	-0.0898756291517923	0.453647833969334	5.046573593087071	1.33999564822655	1.19387785891667	-0.304646448516277	-0.27087414937624	0.4212930256063389	0.0001531299840908	0.192353956039385	0.243803135222506	0.7631667640190409	0.788716352374115	0.6775197077962061	0.6873793471090097	0.827156978851537	0.9813754024302106	0.9975419933828372	0.9642250374207744
GCLC	3.09332570284284	5.07717855297038	-0.5558130116579789	-0.0700656529968137	-0.3428318236523889	-0.0267813073441179	-1.86138975245854	5.44762996119771	-1.78113169270077	-0.1173759265878419	-0.683313421565965	-0.0600998168559937	-1.3941240726251498	1.1758615287277e-05	0.0870461393226069	0.9075000797588	0.500693157382914	0.952554000622973	0.1755483777510319	0.5545890029146308	0.9888623531352242	0.9579306966559424	0.9975419933828372	0.8405882649638333
NFYA	3.28176123350124	3.5986153353862296	0.220828018371116	0.16014414783142	-0.0311397512358637	0.49066419772616	-0.957353208640652	2.82642369347836	0.557618972141791	0.214082959356093	-0.0505389087310213	0.904633532125546	-0.5624303978589841	0.0153131950123454	0.582439551478158	0.832304502040122	0.960094614791212	0.374295634920643	0.579610809744799	0.8951444563321937	0.9723067703568588	0.9971283655396048	0.9955182347053412	0.9465185213732142
STPG1	2.96719167715218	3.72021662164676	-0.292298579780531	-1.22017008316863	0.349198305175781	0.0620252027912525	0.149671401695121	3.2074990342495298	-0.755607170102057	-1.6619657670654198	0.5794718980060021	0.113914881645113	0.0907864255817297	0.0036482796232562	0.456945515311692	0.1090097524190549	0.567456450870404	0.910215179800484	0.928385798525412	0.8503499214323644	0.7164438156270211	0.9610005145914486	0.9975419933828372	0.9909001393240178
NIPAL3	2.8701254591040803	4.389751264408701	0.119123063337139	-1.48467267852735	0.453750330877097	-0.3393459181137019	-0.645688770460746	2.42959959508841	0.234171755190318	-1.53770763624518	0.61317030319282	-0.50475236472931	-0.2846406806814749	0.0284379149008968	0.816762031944136	0.136765323390841	0.545494270246104	0.618291982993741	0.778481454279174	0.966961022760569	0.7397203289174302	0.9606818502494168	0.9975419933828372	0.9774857682204976
LAS1L	4.64581946637378	3.10299941269804	0.40617238836837	-0.0127873757316078	0.376815482172012	0.372279742682534	1.27226890622945	2.96227761294997	1.21283822575162	-0.0201275483047953	0.720846429275506	0.800935400019705	0.875955158199918	0.0066097645955105	0.2365280974526519	0.984101408349205	0.477691131583374	0.43071562083757	0.389393520439279	0.7282070815094969	0.998918024647978	0.9579306966559424	0.9957803430727372	0.9109200385951104
ENPP4	3.921804146288181	1.76482849520215	0.1462519158627169	0.221431087988276	1.09990859236009	0.989294285941823	1.43360340210284	1.63881022024783	0.427517414744476	0.347309458686705	2.14452936526505	2.12516589412526	0.966613146810998	0.164127408434525	0.6760863097636091	0.731822492810947	0.0436024060665031	0.0444623884392575	0.3518390299715949	0.9324575503654084	0.9535326656512604	0.8013133598771087	0.9667047695007188	0.9074290010313688
SEMA3F	2.5367528985152203	1.8938395823713896	0.7349729951301801	-0.484367233374576	0.147491817219343	-0.195573262131453	0.8299634798815191	1.54059744961384	2.2052303097894703	-0.764285746349689	0.300130821898357	-0.4423344071370879	0.551179393785009	0.142305233216031	0.0370075256672452	0.451850986112645	0.766706587543611	0.662208040712316	0.5865954818845379	0.4645696056168188	0.9070534626761024	0.9815534860464432	0.9975419933828372	0.947548278222634
ANKIB1	4.24643899136305	4.04157662998745	-0.197786574420597	-0.485617919836682	-0.328907936688121	-0.149772286358548	0.936140158541184	3.56454990393327	-0.644786622124181	-0.819207977654686	-0.6963654615924211	-0.364201288120396	0.6873852906339539	0.0024095173706722	0.525098468019555	0.420414453463145	0.493120987943432	0.719006458357088	0.4982438133849939	0.8775614271464713	0.8980743230395476	0.9579306966559424	0.9975419933828372	0.9343451717056104
CYP51A1	2.99951951439147	3.4043523592144003	-0.531436495111776	0.456348468461553	-0.0861988139302941	0.43902028962152	-0.8506086845827711	1.90408598695798	-1.21130491564624	0.555492612736264	-0.145740581337643	0.8089569079310609	-0.409324805576257	0.0706497709459589	0.23781086805988	0.5836251155583629	0.8854157702079009	0.426894997019549	0.685789692271744	0.7297547772564145	0.9303206109967208	0.9942549824795288	0.9957803430727372	0.9644652832794336
KRIT1	5.09180842975817	7.25037950488956	-0.4231829863453761	-0.155264503200056	0.4649583752250139	0.153282930704764	-2.34120500812197	8.4923368237614	-1.50468661771781	-0.286889360647389	1.0657245192464302	0.381462910006627	-1.9383902513822904	7.77568555684253e-09	0.1449349366494209	0.77656139264127	0.29673298837658	0.706082704007149	0.0639459510140373	0.6410844340925178	0.9607012027307098	0.9239958014080536	0.9975419933828372	0.7403995219740813
RAD52	2.71664780154477	2.36250384025008	0.0687545449102829	0.478842837309519	0.217736158129658	-0.3364665788895919	0.0968450356262655	1.7725318177466003	0.174859942874945	0.6493430720440129	0.3732024885710949	-0.643087406518367	0.0565920637976357	0.0995311788766232	0.8626060873826641	0.522149838789399	0.7121947595949579	0.526096584393496	0.955376149583547	0.9764260317998664	0.9233240353115436	0.9794031316499192	0.9975419933828372	0.993043305509586
BAD	6.214995600200631	3.39922332683473	0.305714942732049	0.705870128490794	-0.216501946786802	-0.5511219931063941	3.0528835546449	3.40468337028163	1.00040303560477	1.23487342661958	-0.455815121293297	-1.30751734997772	2.25801361110638	0.0022405239233903	0.326700742247651	0.228358364270817	0.652457633634941	0.2029345967518949	0.0329251007571345	0.777002119602758	0.8125540624537809	0.974902809740796	0.985037163777402	0.6494860249559794
LAP3	5.853987344043911	5.571322931242219	0.0956893485003308	-0.6028841529549971	0.265854759740583	0.755374562072798	0.264392995600717	4.69557557101735	0.347756887936572	-1.14523699812656	0.618155013491324	1.97683024708262	0.193201058346443	0.0001129618958049	0.7311978675492891	0.263489116787897	0.542656798370123	0.0602620193447896	0.8483696309754799	0.946484940315328	0.83719243830457	0.9606818502494168	0.984795501364578	0.9829341620036744
CD99	8.531122832358621	8.20035699822776	-0.3529931136948889	-0.47446123696309	-0.110838180391664	-0.100686699955095	1.01508745852917	9.00294585103716	-1.58863339272239	-1.16100377723158	-0.34561037808627	-0.349882016150625	0.929536049867658	5.518273111915521e-07	0.126083658350831	0.257069194236903	0.7331530238546391	0.73000985288058	0.3622189045323289	0.6138280112157576	0.8361173876734327	0.9811950577686116	0.9975419933828372	0.9076157472458108
HS3ST1	3.1540347270048303	6.237985971557139	0.0358979166403979	-0.240934216414404	0.0540010682183013	-0.8133220612729201	-3.0675229263512303	3.44403783206663	0.0760895590081817	-0.256587001657985	0.0778124071592649	-1.27807893332411	-1.4096378266495702	0.0026472813520033	0.939978562434882	0.799603251375144	0.938647404219944	0.21371271723298	0.171037171199741	0.9921911568146063	0.964376316355715	0.995665117181966	0.985037163777402	0.8384030835822388
MAD1L1	4.072995992177479	2.95558758337937	0.0248010680011556	0.651992917720566	-0.118397714957461	-0.158971063196503	0.8612906278941558	3.71158326158946	0.0955530507935453	1.31821072080089	-0.286629194253298	-0.435752895264581	0.772768179819114	0.0010350342246871	0.9246373735041088	0.199384030738683	0.776758321555183	0.666755480471006	0.446904601020113	0.9888649188424876	0.7950107771265879	0.9824645315411497	0.9975419933828372	0.9217667669148786
LASP1	5.94089390761827	2.87654524791836	0.13741951628175	0.7251396152136891	-0.653246110438364	-0.3493117372511179	3.3766203691044105	3.01011951731381	0.498084607456363	1.4509500056961	-1.54342620891085	-0.9474977745783892	2.72875704948702	0.0157279397670895	0.6233660917323199	0.159292294021747	0.135298698750903	0.35245462722327	0.0146058831344459	0.9106295828652448	0.7651470291191171	0.8609607010638476	0.9955182347053412	0.6101827078731932
SNX11	3.75611294888122	2.67591009665842	0.0905513849846474	-0.5082269364870721	-0.285413978122762	0.159951187569105	1.65523678592522	3.1866710334575	0.338977391146314	-1.00666336536273	-0.6773245865026489	0.43652539305805	1.45312717038328	0.0090269141235414	0.7380578806514521	0.324551477447983	0.504604564334182	0.666293119603895	0.162152188913951	0.9484793920473644	0.8590780949539238	0.9579306966559424	0.9975419933828372	0.8351930007346875
TMEM176A	3.98367927349518	5.710483946317849	-0.0177824973035235	1.09330426530803	-0.0073294517117094	0.7420211035719849	-3.24861015870057	3.5268548489792	-0.0334744037913447	1.06817986992766	-0.0084980581566552	0.96863165836515	-1.39558462087637	0.0016504101840604	0.973562110718578	0.295645792612365	0.993287063560596	0.3420073040655449	0.175112877645409	0.9968522355785242	0.8451783422514192	0.9987106099551086	0.9955182347053412	0.8401301283508539
M6PR	6.09692344088046	3.4940655926867503	0.0470081436971803	0.0624474615325516	-0.111346546788213	-0.1938022880476039	3.1638119471620696	4.95128137348842	0.217122440860774	0.154851549789075	-0.336307650913294	-0.6515068135648	3.30990988581405	4.22794763600699e-05	0.8298751325110981	0.8781817770716129	0.739445434312374	0.520664050521128	0.0028348974710667	0.9692367048699878	0.9809600053003924	0.9811950577686116	0.9975419933828372	0.4835404223783636
KLHL13	3.00811990549958	3.91629905691434	-0.595264931636374	-1.14771052064331	-1.16684381881606	-0.0555106074304688	0.4465862652881379	2.60673474445133	-1.43785822640737	-1.48526698302949	-1.86391697626169	-0.102014528325379	0.242429237711125	0.0193907187764165	0.16291821352027	0.14998935194814	0.0746170469248439	0.9195942810815628	0.8105312721201059	0.6571935559864616	0.7553932587295625	0.8163569504581609	0.9975419933828372	0.9798474865725542
ALS2	3.0641938257067003	4.94469356845938	-0.6167639136215269	-0.183446468262465	0.102990980061288	0.104929276587197	-1.81982897113726	5.12315847991015	-1.91136448780011	-0.29847963296521	0.201617181235004	0.2283532125841	-1.3162959646226498	2.71086700681754e-05	0.0674871425333804	0.767803958386529	0.8418475576901201	0.8212291834495841	0.200016233584808	0.5313230713769967	0.9585387411449916	0.9925975045641152	0.9975419933828372	0.8477748939793247
CFLAR	6.14101788407967	5.18702699143395	-0.119617661482473	-0.2802270146817069	-0.322297837526127	-0.274148686282823	1.712657289167	6.0666331820369805	-0.4743662222422239	-0.6001168495470179	-0.8337021535738001	-0.7955766031050808	1.52589127337938	0.0001119865849104	0.639714314125332	0.5539540960502609	0.412370768603316	0.4337677402921699	0.144123590149713	0.9157779258204052	0.9293302396805532	0.9562449211196616	0.9957803430727372	0.8205118479576513
TFPI	7.67305221631015	5.28935039037368	0.201625885923347	-0.752195077860815	0.180640866612173	-0.298672726329041	3.44671707366009	4.37192054955774	0.726323207881355	-1.4835735779962098	0.4591746688629289	-0.8549007552549369	2.4543536782063504	0.0002808936254171	0.4751718347378479	0.151312055230143	0.650704640862537	0.4020306115161189	0.0214447190552353	0.8586774083432519	0.7564785120042562	0.974902809740796	0.9957803430727372	0.611467867370635
NDUFAF7	3.80245538857841	3.4260152163874	-0.351342000744281	-0.264233555111853	-0.497474477456896	-0.6836375675607221	1.4144786184369902	3.49544468536883	-1.08816140386296	-0.4291038465999099	-0.975200407994239	-1.51834863731778	1.04070026222967	0.0047922457331541	0.289843675150256	0.6719347824093801	0.339530129703991	0.1421337811841549	0.3112259299934389	0.7514296150965674	0.941392696733709	0.939937347488102	0.985037163777402	0.9054244079770164
RBM5	5.5894370531659	6.3684315733645	-0.448867590728641	1.20751065571461	-0.4368792798110349	-0.154966849156661	-1.47997195494694	6.8958732659876	-1.5199273821023402	2.1215514253989	-0.923253751718132	-0.3628220205858111	-1.1346950291871	3.15001727243364e-07	0.14107668763388	0.0439650842438882	0.3647005529071229	0.7197874211915921	0.2672659736840789	0.6332381721445329	0.6575152036655392	0.9443467373365	0.9975419933828372	0.8830711996177133
SLC7A2	5.212560240976821	7.94946139307672	-0.7639702728393829	-0.11357243369947	1.50973738974099	-0.365220574867289	-2.83518494568332	5.374562140932441	-1.75653953797423	-0.1381221742911119	2.43730157477401	-0.61574823811877	-1.4719566030769098	9.551989378028771e-05	0.0912493816766567	0.89126856517483	0.022250519993024	0.543709721794385	0.155346056633014	0.5592512515056599	0.9852196758479576	0.7770400755608569	0.9975419933828372	0.8288958983710143
ARF5	6.78524023915583	5.31007196238499	-0.0280481720967277	0.729353276660397	-0.753480220871847	-0.5962604293566	1.746129381591	4.99359829581214	-0.103092221806801	1.47337395510999	-1.84467587444919	-1.6683056348972698	1.34845705364152	0.000138996368195	0.918728189587307	0.1532625955388469	0.0777768612872631	0.108599332406454	0.190714761139976	0.9870433046111944	0.7579475643841798	0.8199765364854302	0.985037163777402	0.8456747155586467
SARM1	3.1889911040876604	4.82382756828538	0.0269672673920831	-0.410599347190615	-0.272841728154198	1.1027191982314	-2.18695407830348	4.022450304567911	0.0676708999824622	-0.538411124977752	-0.4204567152832279	1.93428552662661	-1.2702640100428	0.0035357073712002	0.946917653575316	0.59597799799619	0.6779013165623389	0.0647189119720041	0.220208430340588	0.992728106026764	0.9303206109967208	0.974902809740796	0.985037163777402	0.8628427509824506
POLDIP2	5.47384425296803	2.46435337710234	0.5097219637998579	0.491640372695277	-0.235388168086245	0.0069739721339365	2.93715402515306	2.67829830674357	1.82082975414171	0.953301117302155	-0.537110386732096	0.018253248265127	2.38790363619261	0.0350860846329159	0.0865418152475229	0.350109509806441	0.596509453894096	0.9856012311332528	0.0312495315879329	0.5541799320617788	0.8673426139319333	0.96528496499638	0.9981404538630536	0.6494860249559794
PLXND1	4.66255573595012	6.42795967187292	-0.4144120845174689	0.488269245109424	0.543285090542447	-0.0826455050668961	-2.3032728917773	5.617029615420769	-1.10192129324184	0.676112798484092	0.937445986163466	-0.153699285715481	-1.41674333179358	7.62267151480363e-06	0.280991780756631	0.50517630578273	0.357498000771226	0.8790808145439829	0.168899379872712	0.7460860751434625	0.9217625756107086	0.9425340992056348	0.9975419933828372	0.8376065589008528
AK2	5.86343643689874	3.72013831529891	0.257936657195452	0.403932652055133	-0.481047494186662	-0.419198993020802	2.37243217575175	5.05545412047761	1.1219058724215	0.9298497404629592	-1.3153864503981798	-1.29793603999749	2.35205425247787	3.22912952435955e-05	0.27256288110031	0.3613412020199829	0.20031707504581	0.2061572387213389	0.0268513036012952	0.7428995382155169	0.8710986917837393	0.8782635160268889	0.985037163777402	0.6367149935102867
FKBP4	6.01654390302946	2.6121099142412203	0.0781052550829419	0.967879052492691	0.5615673446928461	-0.282520993505032	3.2336813543897005	2.18217172026896	0.225773041293228	1.55012837815257	1.11311138769716	-0.61384812161409	2.07670659037027	0.0605722921530719	0.823424461677337	0.1337229177361349	0.276392688560951	0.544875209930951	0.0546341500206916	0.9680326792023264	0.7397203289174302	0.9144822889411716	0.9975419933828372	0.7260512314481101
KDM1A	3.89417569094737	3.67513509629728	-0.102323975361858	-0.1446125422854019	-0.375809814255336	-0.647830503973651	0.918443592913697	4.94883713746628	-0.4179960184856339	-0.308810079251931	-0.968537710118138	-1.89102316839635	0.8886570951485001	4.25478517143677e-05	0.67951862497153	0.760024810937992	0.342053276630217	0.0702642147302919	0.38265838418283	0.9336969467612	0.9580535711511255	0.939937347488102	0.985037163777402	0.9109200385951104
RBM6	5.762412034982639	7.198575490934559	-0.173531264426586	0.0195169188974276	0.127902974048322	0.156683278908137	-1.6876828046539798	10.4740254710552	-0.841637051569557	0.0498055726414756	0.403750202113632	0.547309919801627	-1.86255093600916	6.58492540301945e-07	0.4082338793654	0.960684942947855	0.6898292810201371	0.589036399268344	0.0769377982991003	0.8224806620531145	0.995611785081408	0.9758828522674736	0.9975419933828372	0.7553652568403078
RECQL	5.325429773570559	3.94628639690334	-0.30370933582071	0.126040379717816	-0.160828120225681	-0.0627607044578848	1.81032930737542	4.90979090585077	-1.20214638759577	0.265320847459516	-0.411439071359221	-0.178501991484881	1.6409502483292202	4.7074608743438e-05	0.2405703427944039	0.792937871252614	0.6842565819834411	0.859767404709762	0.113330613741196	0.7319589663084262	0.962777605506248	0.9758828522674736	0.9975419933828372	0.8014494145014777
VPS50	3.41312486959333	4.31877046772485	0.0115776216204649	-0.5084494965103641	0.3394929153261879	-0.0849891522787591	-0.7162475544067919	2.86884608821673	0.0256570025456313	-0.5967898555323371	0.499265310992577	-0.139610605582828	-0.365788725292938	0.0150030009027916	0.97973943207635	0.556224342644416	0.621979707914162	0.890098357146042	0.7181367491384871	0.9978985117217666	0.929498618680348	0.9705863892245608	0.9975419933828372	0.9703440139764012
HSPB6	7.083746839282041	6.52072326571957	0.529707609164699	0.138844104998963	-0.0745150170151447	-0.8548575351571039	0.776067764161523	4.64064920032471	1.58634732788349	0.230204525710007	-0.152197744621909	-1.96573263659495	0.4732732859940921	0.0001458244359235	0.126531929356485	0.819903690041613	0.8804127285714971	0.0619362487416703	0.640127993991271	0.6149528914752606	0.970787252937658	0.9942549824795288	0.985037163777402	0.9626117315480524
NDUFAB1	7.62710842751943	6.66688112644196	0.328129175685978	0.456959174186683	-0.110440117410899	-0.102352996293527	0.678025661707778	11.9886501263864	2.22554416833806	1.68924950247376	-0.497116635511635	-0.517637478652412	0.987298110226437	1.4471908099231902e-09	0.0354077027448982	0.1036467774142329	0.623632871775566	0.609436024375283	0.333523105810928	0.4582166498445544	0.7164438156270211	0.9707307258741018	0.9975419933828372	0.9064718618395952
PDK4	7.34613476763351	5.664875756067799	-0.371101458101872	-0.0347166400843571	0.6578066394713579	0.0933211846216814	2.01221401066886	2.21468871175089	-0.627967839403659	-0.0341916739155421	0.820435333099775	0.1344146402210519	0.700195591901811	0.0369182436241245	0.536423501731203	0.973025116609927	0.420875784632633	0.894324028210593	0.490368057703405	0.8810510536040695	0.9970163271808212	0.9562449211196616	0.9975419933828372	0.9327440351921624
SLC25A13	3.28207195452532	2.68497967546395	-0.213270677763283	-0.502812149835082	-0.244814824832608	0.442270650430635	1.04473837977779	2.14128766244071	-0.5576852772681479	-0.701762457526316	-0.419401394400325	0.862167458330343	0.634884785153186	0.0526616997463833	0.5822661012733249	0.489563139991655	0.678505796344914	0.396803225945505	0.532293350980106	0.8951444563321937	0.9185120759598162	0.974902809740796	0.9957803430727372	0.9386775457575178
ST7	3.64723790338386	2.1086438530143203	0.137492111515539	-0.288740949678983	0.0223175856110175	-0.0759642023125438	2.02537792857112	1.5222901073388702	0.345553457340737	-0.386500242521902	0.0377569326953027	-0.145569817156811	1.16490280266716	0.148177511052435	0.732571490691134	0.7024201787056451	0.9701847294965	0.8854449329676841	0.256025231728081	0.947360755416802	0.9477120617992556	0.9980116206847266	0.9975419933828372	0.878661161088513
CDC27	5.05060032059267	5.35810124844411	-0.171849682769253	-0.135169707746479	0.264055679107061	0.50444651623147	-0.4589966759612039	4.91619242764129	-0.49057940910864	-0.20171516593389	0.481945304265288	1.01893090636091	-0.300575128492956	4.63006133810805e-05	0.6280023777188399	0.8417717733393951	0.634037235215259	0.3179956385862	0.7662239470149399	0.9117749809960486	0.9756464622444392	0.9731197497175756	0.9850772106468256	0.9774072832034963
HCCS	4.5611208417904505	3.6270238456877695	-0.161003611604352	-0.3583862411472879	-0.274083719455215	-0.113382753676155	1.5954952020501598	3.07835222114457	-0.485699577315149	-0.57232384721852	-0.5334709412412929	-0.253852854590153	1.08916181377898	0.0080297309077806	0.631410574399486	0.5722439482270629	0.598502205979976	0.801732111379269	0.287317646134243	0.9134556030604531	0.9303206109967208	0.96528496499638	0.9975419933828372	0.8960301461357313
DVL2	4.69814413694041	4.667955726671741	0.163366765341413	0.960504133543998	0.248326937343199	-0.0739746770980391	-0.8739072986129559	5.85235088893421	0.683678539789394	2.13629598105012	0.6760940191769009	-0.223588304994804	-0.8311959332714569	5.36261777565283e-05	0.500655921906599	0.0427946803489848	0.505188182825834	0.8248946825824991	0.414822199952202	0.8695191339691679	0.6575152036655392	0.9579306966559424	0.9975419933828372	0.9208413899755022
UPF1	3.4090450665869803	5.007527360475589	-0.181426814794635	-0.0704658761065528	0.0462700632339754	0.185032827167696	-1.82751501745084	3.90277530456406	-0.422835818190267	-0.0853540346875414	0.0672275195690207	0.303167731311761	-0.9969660160797892	0.0006357098891031	0.67603003564688	0.9326598265171392	0.946935354798417	0.764270542385756	0.3283334852571219	0.9324575503654084	0.9903683335879364	0.9958511652032568	0.9975419933828372	0.9064718618395952
SKAP2	6.33478518415627	5.654007919962549	-0.0811765760306165	-0.453816911339842	0.309535743554909	0.0150035420929578	1.1414712569832	8.11545466272645	-0.4322869459538329	-1.3146883134270502	1.11219374337962	0.0600012443866564	1.31325326228383	6.449590690947289e-07	0.669247622870772	0.200549797311989	0.2768531697888239	0.9526475398815608	0.20235158667469	0.92828763614118	0.7966020744849559	0.9144822889411716	0.9975419933828372	0.8477748939793247
SLC25A5	8.00931250513021	7.22333735715713	-0.079071980338913	0.301087017235171	-0.157347451846928	0.102083159822981	0.7205589045482591	7.82717427605881	-0.325013134357282	0.6811538844156779	-0.433908240013026	0.317338101215021	0.63421856389943	6.227164076482821e-07	0.747908909054018	0.5020664708867539	0.6682634568974489	0.7537557858336291	0.532056006353195	0.9510812163684388	0.920255830531201	0.974902809740796	0.9975419933828372	0.9386775457575178
CCDC109B	3.50164255850711	3.88056797550929	0.201320862968012	0.633808260666633	0.246892511651893	-1.06378722242666	-0.6058030129775699	2.14496916327999	0.394955948731926	0.646734630976808	0.3281754448117819	-1.5441036505837398	-0.266597245213154	0.0473692007826775	0.6962367054711729	0.523721252356921	0.7455921573679091	0.135405247846317	0.792084792744838	0.9378745762791262	0.9233240353115436	0.9811950577686116	0.985037163777402	0.977872020421874
POLR2J	6.92871882460775	7.620773025041079	0.1179629932212919	0.3819185049140329	0.113070257876688	-0.326707456539226	-1.0338553205899	9.37332137994158	0.57320766563581	0.995581087673742	0.358252437670745	-1.15577075364051	-1.07412418861789	5.539181903335741e-09	0.5719181704233549	0.329228742619528	0.723379550928597	0.259452779101384	0.2930254749403969	0.8911120915667121	0.8590780949539238	0.9800169791829284	0.985037163777402	0.8992199590813256
DHX33	3.2446793947033195	6.290398039755651	-0.492724909047693	0.3368003595719051	-0.18861770338142	0.3107818106563089	-3.78235573537587	5.64684294857084	-1.30995614300227	0.4636773802288499	-0.307069903512786	0.570140087694881	-2.3345083561929	7.06433648427744e-06	0.202120562334506	0.64689075435299	0.7613334405899	0.573671380389049	0.0279003326687806	0.6984680333712534	0.9393478450757268	0.9812681418049628	0.9975419933828372	0.6420362372973164
LIG3	3.3392240813699	2.62532787398568	-0.0937158344983001	0.120062136795353	-0.328954264142111	-0.0027919309410278	0.8624938433730699	2.9836418647731	-0.3285266679965999	0.2226553800887449	-0.732345064834218	-0.0070703460737217	0.7100390922278019	0.0135792738020239	0.7460000367824781	0.8258016856209929	0.47094251373655	0.99441604849335	0.48630873495884	0.9509524172169724	0.9713342901127874	0.9579306966559424	0.9991372078584494	0.932502412290716
RPAP3	3.97487494557277	3.72705370439337	0.2370739682412889	-0.8395274808714379	0.3282024918664389	-0.283884227326354	0.9742874940681272	3.63456394127384	0.7012238176837289	-1.29758323343204	0.625549132635973	-0.605648162518307	0.684244689069068	0.0012580412247679	0.489639714059066	0.206276652606777	0.5372799487389209	0.550207858359761	0.500114983050966	0.8658027156955809	0.8034524832959262	0.9606818502494168	0.9975419933828372	0.9345952557559344
CIAPIN1	4.512723757336441	3.71554633564593	-0.1372832051149499	0.8782333015679828	-1.09545276865717	-0.702743736320848	1.00690549769935	4.77108298036034	-0.5431163584308379	1.81347030155085	-2.6311128609191603	-1.95580002658122	0.9301504739611428	6.743535747506529e-05	0.5918597457021739	0.0817825919042539	0.0143660872026959	0.0617518737452135	0.361188529912573	0.8993065523735381	0.705792289182687	0.7548024197610349	0.985037163777402	0.9076157472458108
SPPL2B	4.1604340414108805	4.05078691936179	-0.410837150590883	0.339219853562662	-0.3710941455984121	-0.768645481623275	0.573658073230508	4.48090474646603	-1.38262253270592	0.5989759098497801	-0.7912410168116569	-1.83760761206616	0.455581315926286	0.0017399030221168	0.184467665882706	0.5553948219582839	0.4371833512369729	0.0792899323819995	0.654675381554442	0.6761831333640257	0.929498618680348	0.9562449211196616	0.985037163777402	0.9640828390179706
FAM214B	3.2685828105366097	2.80569284656981	0.294847274057503	-0.0951065879987366	0.269039664379686	-0.318586753329602	0.6049593510338299	2.51507685537186	0.793671963827568	-0.133870486400681	0.459542317312209	-0.6131290082564	0.383342788194252	0.018698544595911	0.4348553732970329	0.8945768464488009	0.649816002562221	0.545329193468605	0.7047061282475071	0.8384777253008635	0.985941190203192	0.974902809740796	0.9975419933828372	0.968576881460418
COPZ2	3.82095884909824	3.63477885702	0.590540674453648	1.04619593852063	0.5693390938160681	0.1805636722681319	-1.1372587378515702	2.98661167979784	1.95728784078242	1.79523287462735	1.20335792595676	0.4297743454300259	-0.8177019925138791	0.0067542946394588	0.0625245393074491	0.0851763320272381	0.241293324509654	0.6713728719392329	0.4213707687814729	0.5231155889816272	0.705792289182687	0.898430749594792	0.9975419933828372	0.9217667669148786
PRKAR2B	4.6220448553427405	4.69045810611969	-0.170028250560494	-1.48059731546705	0.3913308455848939	0.216568340767016	1.17202705409172	2.45494599377108	-0.349946182886271	-1.5125807527291495	0.536604378027507	0.332511237862144	0.5209194747609389	0.0240620012133665	0.729480784969389	0.1429705055109159	0.5967247367738471	0.7425147167991129	0.607044056609756	0.946484940315328	0.7462217226833076	0.96528496499638	0.9975419933828372	0.9544651828496088
MSL3	4.40661322362651	4.84332659526449	-0.0766921929707999	0.8205686661726841	0.2299796198457399	0.1337853685637809	-1.26932320063192	5.33532613548931	-0.258840156069911	1.44154652565703	0.4861341759440179	0.317221065637458	-0.992341405636341	0.0001965878118144	0.798467734353116	0.162891414791444	0.6313420255606429	0.7538421774198091	0.333063057132957	0.9633891967637864	0.7664690960215306	0.9717780220129328	0.9975419933828372	0.9064718618395952
CREBBP	4.47035536536975	4.06523418135744	0.198441424407125	-0.339294189618346	0.1231596891257029	0.313766424734378	0.413722770538153	3.3841589863562103	0.6034899801112199	-0.541794010418613	0.246293112439471	0.7089536393691601	0.279066067074552	0.0042218592781755	0.551659310099211	0.5927579097975489	0.807556283521288	0.4851758353841889	0.7826351032041159	0.8848386294964246	0.9303206109967208	0.989629328397389	0.9957803430727372	0.9774857682204976
GCFC2	4.10868621577997	2.97150240627152	-0.0769716473353324	0.923650533643654	-1.12455128751073	-0.27948519603674	1.05179721670368	3.04356409664693	-0.242064414347773	1.51874289628564	-2.1451154417914	-0.621052576959051	0.7707869300647691	0.0054367951971765	0.8107049498905529	0.141373513161035	0.0418484914798598	0.5401867524882009	0.448056991184205	0.9652777836371368	0.7431538677112733	0.8013133598771087	0.9975419933828372	0.9217667669148786
WDR54	4.9697021272819	5.83971068594795	-0.515868750335441	1.01791866790163	-0.359359723867271	-0.0557109797258053	-1.4977801355116298	7.04073235874032	-1.93264214689805	1.98853303956856	-0.837892076853657	-0.144927642049958	-1.28243027875396	0.0002217750960528	0.0718255135466944	0.0595708495522878	0.4106896878461369	0.885998954193665	0.219053752431488	0.5369106582115998	0.6858288913456727	0.9553560249053896	0.9975419933828372	0.8614405653086872
CROT	3.7226403511771	3.34039890550549	0.1878673147470139	-0.1794695507390539	-1.67890067773303	-0.667632434611754	1.25852412160593	2.30517132910899	0.4304603413989171	-0.217295511914135	-2.43129380924661	-1.13340430154059	0.674845513751188	0.0389565360971911	0.670687864581489	0.829803688917865	0.0225714554834547	0.267800720753278	0.5068626457405511	0.9294956241131768	0.971919578643044	0.7770400755608569	0.985037163777402	0.9370038918598708
KMT2E	7.268873430585789	7.377691660605071	-0.0030654546867813	-0.4819284781427321	0.0072441234191122	0.532297099123939	-0.0126753188923661	10.2120695908838	-0.0169960025201485	-1.4228961966714702	0.0263171581312409	2.172175222101	-0.0146358168034349	4.3218440037662795e-09	0.9865819318012348	0.167408183132325	0.9792310557456658	0.0403013180137045	0.988440014383904	0.9986336583682824	0.7698755399743301	0.9987106099551086	0.9667047695007188	0.9991265604691524
RHBDD2	4.94717568976772	3.00342649319788	0.434472307141247	0.949318690996	-0.591664511445573	-0.1806562233366089	1.55913190397676	3.40429493830161	1.7794563933381298	2.1205131461517097	-1.56932929688016	-0.5544940143500571	1.43158237492233	0.0036952666873986	0.0873643061708109	0.0440745852899269	0.129663660452281	0.584308085334838	0.165276086627179	0.5545890029146308	0.6575152036655392	0.8593663460721568	0.9975419933828372	0.8351930007346875
IBTK	4.56415116887516	4.15349156292904	-0.7314347955949331	0.495495169835734	-1.16693040842276	0.0986276988991158	0.6677279083555849	5.29230123397002	-2.89920600598854	1.02856450176685	-2.796027738690189	0.2733151038660489	0.6081888252638149	1.75264889817751e-05	0.0076822511395371	0.313533663386099	0.0098006446092968	0.7868562580851391	0.548548399656995	0.3367134448702807	0.8541482107802345	0.7548024197610349	0.9975419933828372	0.9423209226438032
ZNF195	3.69661263902712	3.1659360359624498	0.0028604159722521	-0.509848658671707	-0.2119193804474689	0.454653977223948	0.771243532933443	2.29368243594529	0.0063332229824509	-0.591119853119253	-0.29246443054788	0.7182239600941321	0.398785669596487	0.0304876879756104	0.994997120617795	0.5597472792270379	0.772345111858777	0.479278150241371	0.6934369778403678	0.99979731427167	0.929937869630403	0.9824645315411497	0.9957803430727372	0.9672060105797162
MYCBP2	5.86827006486901	6.97937636509325	-0.2852450947169619	-0.113748563263186	0.240067833543762	-0.357326655008003	-0.8771041169019871	6.60250034598101	-0.8513849513715501	-0.178901193202966	0.469384110878269	-0.7528441560974001	-0.606184484800434	0.0017311202026869	0.406707811368801	0.859876758073812	0.643601425647451	0.458837152703789	0.556376027141255	0.8218363351677591	0.979727975201149	0.9741823963310028	0.9957803430727372	0.9428643583658692
FBXL3	6.04586160944823	5.00242451788324	-0.373019278645788	-0.6592534834222691	0.2868739154625579	-0.209571882570396	2.05884231634691	4.55967029723383	-1.30783206502564	-1.26032029390213	0.683781436714766	-0.560206284634094	1.54907616992447	0.000205225407219	0.2030194855810539	0.2192304702392619	0.500579461089283	0.58053855758214	0.134385955617508	0.6998352653722978	0.8079403181629865	0.9579306966559424	0.9975419933828372	0.8137836579560498
PDK2	5.186572373311741	3.84359307962461	0.195411587946653	-0.0550335801513885	0.148663693664668	-0.562006353571833	1.81971468427166	5.178397688361519	0.8291003004836601	-0.123807647692095	0.410604876040945	-1.71496197007332	1.78926450225843	2.35061926736405e-05	0.414894028206615	0.90245763075133	0.684860311351514	0.0987239175437897	0.085695809595276	0.8284831302367983	0.988360644402898	0.9758828522674736	0.985037163777402	0.7657762015287323
ITGA3	5.37702600905846	4.3878039257943495	0.5947193166768571	-0.0066031310115303	0.760653866494105	-0.2025604844708639	0.832457139204991	5.36755205365473	2.27928043140226	-0.0133752287137208	1.9194353175894496	-0.555580169308164	0.7361103972246871	1.44423930083401e-05	0.0314513657744189	0.989434598075795	0.0664121037031339	0.5834360523306961	0.468514719871966	0.444234314299075	0.999210130090482	0.803185464508054	0.9975419933828372	0.9284179328414822
ZFX	4.41028705430826	5.73418127976249	-0.090916327739305	0.685804851499705	-0.4204925139395999	-0.0385685261050253	-1.91492435249511	5.7450051335112695	-0.28354207843731	1.11186904632071	-0.810991408598292	-0.0844286001054183	-1.3826663536201105	0.000272116700327	0.779732494951128	0.277897610461153	0.425176938954183	0.933403280633686	0.1828312230881929	0.9579119664586916	0.8384141833972195	0.9562449211196616	0.9975419933828372	0.8431147747579615
LAMP2	5.54655327814547	4.25480380229626	0.136979587324386	-0.8336909025887049	0.8699875107513281	0.0369835271239353	1.96773386895972	3.73007511205515	0.407339528519622	-1.34241024864288	1.75667988132431	0.0814324715195373	1.32058185891712	0.0047636807515919	0.6873909763376179	0.191849168169895	0.0914185398694366	0.9357464989112392	0.203226721335784	0.9359222719546776	0.7922996894849377	0.8381154415677303	0.9975419933828372	0.8477748939793247
GDE1	4.5956422821560095	2.67617003660878	0.2578272020619239	0.0862103073260917	-0.313116458800598	-0.457715621976065	2.4213075162484703	2.90517804327186	0.9594331772334772	0.173287259599655	-0.749211159648532	-1.2571662662629	2.06075129948346	0.0188777349410751	0.346838715871996	0.863848797064082	0.460764439629984	0.220353701192931	0.0532903693342075	0.7867887934773143	0.9799444546250148	0.9579306966559424	0.985037163777402	0.7249404793077572
C19orf60	6.87477521455645	6.465559354980741	0.161304728585795	0.393145314904799	0.0953333151653694	-0.0285329148671365	0.0859535481940996	12.3963736433817	0.979960935336512	1.25643273853884	0.367121478832969	-0.122331235236003	0.11792457289432	3.5676333217695496e-12	0.336494184746357	0.2205731872748239	0.7166177835964259	0.903614772279864	0.907069785348694	0.7819292241818475	0.8079403181629865	0.9794031316499192	0.9975419933828372	0.9890390478741642
CRLF1	3.1609885131801803	0.383466730005107	-0.2883684998594669	-0.528345621491218	-0.162129518832962	0.0968865739863262	3.65351013127054	0.146974243644473	-0.4785931095949829	-0.490984771221342	-0.202972070753772	0.13009551339216	1.2160993778879698	0.8845354902458091	0.636745941846336	0.6279290452376078	0.840989514577395	0.897643950997499	0.235311346511871	0.91516317362466	0.9368239553751928	0.9925465426614138	0.9975419933828372	0.8700385046595092
TMEM98	5.516704106686991	4.50955535216492	0.283581394347556	0.373846955865331	-0.285973076039521	-0.525031908647579	1.1406473477479198	4.30810588172889	0.8515047126809729	0.58745973582955	-0.537564881492217	-1.1086260452321202	0.7823200371742379	0.0002238546038628	0.4025721335902729	0.5621639051572089	0.5956307101068511	0.278143220117835	0.441373937332908	0.8211654954106462	0.9303206109967208	0.96528496499638	0.985037163777402	0.9217667669148786
AP2B1	5.21178555143332	5.92575243881977	-0.436407163200477	-0.087472322343082	0.9414807726916492	0.469008092661584	-1.07763708728842	5.19580772747502	-1.5904411718537	-0.164360901654059	2.2821557588725	1.2475946237086202	-0.8125009761687371	3.63476454400542e-05	0.125727814948067	0.8708413731163961	0.0324212756579921	0.2252173078624539	0.424223465391484	0.6138280112157576	0.9802856546974944	0.7986499033518744	0.985037163777402	0.9217667669148786
ZNF263	4.06210663205128	4.57744989754579	-0.6318499946154791	0.7306903761652019	-0.0563033479416103	0.473062520928907	-1.12009120577905	4.84597211094288	-2.43563497464644	1.5214834189948	-0.1421864534088009	1.35792553647951	-0.96406974116462	0.000119433862148	0.0223697400412732	0.140695271815287	0.888108317724369	0.1870700946172279	0.3443961009003369	0.4229935827305897	0.7416354088123154	0.9942549824795288	0.985037163777402	0.9065644001075324
CX3CL1	4.692364425357071	4.59956024904773	-0.0384629837009241	-1.87153162002142	0.12963818813669	0.8119274600836178	1.01114449138977	2.38091130312842	-0.0813808791205246	-2.08229384328342	0.178207521246512	1.2641473505733	0.441545021151954	0.0279882406096885	0.9358241977085492	0.0478637273332525	0.860101350003557	0.218668570095337	0.662652345397853	0.9918937981277406	0.6640292560056361	0.9942549824795288	0.985037163777402	0.9640828390179706
SPATA20	4.54697241643341	3.99627067253264	-0.729536947877813	0.0640229185995673	-0.0948663311888831	0.2379085850920739	0.819237513083244	4.36543842387011	-2.63921461638434	0.124983780066414	-0.22870624264035	0.640997552157755	0.6809002622099829	0.0008438919022272	0.0145357536090428	0.901564794055977	0.820964918287262	0.527371406074947	0.5035255988620421	0.3907144611881804	0.988245849041222	0.989629328397389	0.9975419933828372	0.9366853938733144
TNFRSF12A	6.785505937515381	2.9783683647211703	-0.254151686397761	1.3580247060701298	-1.49465421782479	-0.524618972063506	4.21770104905917	1.52169291151299	-0.549047746099612	1.7780631973057	-2.12305726780374	-0.905554958130062	1.89871772397107	0.141859530497177	0.588274658781492	0.0885192272903955	0.0450026044005185	0.3748002965190539	0.0692696687566233	0.8967817975139032	0.7113908083506609	0.8028666299942647	0.9955182347053412	0.7471938106994943
RALA	5.24580432534579	4.847197665858901	-0.0966163885656045	0.0267170031508952	-0.5311423694765349	-0.495865540873771	0.871566418632285	4.3318583486237	-0.29089887278945	0.0426516251421183	-1.0181157594272	-1.07877639301957	0.5980771689149	0.0006199641695207	0.7735861523374699	0.96632366967396	0.318375230996389	0.290990612269329	0.5558467646981489	0.9556239952061688	0.996200902158071	0.9306109312720952	0.985037163777402	0.9428643583658692
KDM7A	3.16230954859127	3.77529770050756	-0.314776395225071	-0.841198101227077	-1.39644862289522	-0.4473365712885129	0.684252252453666	3.12595264570856	-0.8319958486931899	-1.16798293859847	-2.33790585801494	-0.867086522046235	0.4271285802278839	0.0086618411957458	0.4139240071255	0.2545705449342439	0.0276960930895426	0.394142150019056	0.673553767013827	0.827848014251	0.8361173876734327	0.7882399663892261	0.9957803430727372	0.9640828390179706
ETV1	3.63419825332388	5.807926509732161	-0.8575754672559359	0.263205778647719	0.7788057094927171	0.259977794595213	-2.7315500698572404	4.57579849129512	-2.16598022968518	0.355563830171146	1.31781846908463	0.478960359035022	-1.5871117937456205	0.0007787471347898	0.0410565891942133	0.725338535077461	0.199526685931754	0.6361534612344429	0.127896074034762	0.4743886617289143	0.9527730692386052	0.8782635160268889	0.9975419933828372	0.8137836579560498
AGK	3.773102636870661	2.75893007649208	-0.134997763943623	0.4261646498183219	-0.445995137387672	-0.163141694649478	1.05570223625251	2.63956296184444	-0.397870731723842	0.6618138321839809	-0.8271174064911759	-0.344102504123042	0.72753352095109	0.0256877683458633	0.6953955228713129	0.514885948573528	0.4164472155297199	0.7337783551134379	0.476216079653171	0.9378351369311764	0.922710253876714	0.9562449211196616	0.9975419933828372	0.9304474409693008
ALDH3B1	3.9391920113772594	3.4271019425789704	-0.0220759286844844	0.2248590501719789	-1.0569323602324	-0.453969415589955	0.8809586380005409	3.18570942913894	-0.0641068003172531	0.342544085234106	-1.89065688335865	-0.9462346988970972	0.601452499205636	0.0102289617060174	0.9495409025921072	0.7351297707548841	0.070656761911604	0.353419160087321	0.554732411943799	0.992728106026764	0.9544086942938614	0.8088125715999108	0.9955182347053412	0.9427384012191689
PHTF2	3.60428349098113	4.927901398672089	-0.290731393787393	-0.8527841847103371	0.0798779786130668	-0.0188605085626214	-0.7540916722034471	3.54460638667463	-0.627601434255386	-0.960479880134947	0.1093248381854219	-0.0288540080909137	-0.384121002167721	0.0015783871501362	0.535956012532679	0.346011892975083	0.913817661031537	0.977210134960838	0.7041365664241509	0.8810510536040695	0.8648951683960119	0.9944841442355205	0.9978683117989698	0.968576881460418
FARP2	3.78151368830053	4.09379675947837	0.1659039897176659	0.1998185793536789	0.4350315252719121	0.739924094642661	-1.16410731071366	4.05938438070964	0.500551588977476	0.31424403371934	0.8245456230911941	1.5737064948474602	-0.8091092226934481	0.0004253033445082	0.6210649830962691	0.7559431276722429	0.4174276470600669	0.128126898287632	0.426086118978205	0.9101544536553612	0.9580535711511255	0.9562449211196616	0.985037163777402	0.9217667669148786
GGCT	5.45520058947207	4.7824011148284296	-0.242987342041555	1.2637937465368	0.322402253467453	0.803778022072297	-0.554876515621021	3.5278457335340696	-0.644020568139253	1.8398046276495	0.5560315602371411	1.55157932626651	-0.3216644011958799	0.0026711353228529	0.525428316060494	0.0777083757271254	0.583174494581415	0.133481020771209	0.7505217659064258	0.8775614271464713	0.705792289182687	0.964722938710242	0.985037163777402	0.9760207725712118
DBF4	2.93213012666111	3.96918765687656	-0.349461281019417	0.3019194351680219	0.25250447961925	-0.251791126188002	-1.25892770612757	2.2718780949061497	-0.665526826527452	0.3052451482530049	0.319975698350657	-0.355049748036167	-0.5517532042806971	0.042437212355286	0.511931299658018	0.7627992932327091	0.751670330964741	0.725568590266761	0.586744014438707	0.8745701315342163	0.9580535711511255	0.9811950577686116	0.9975419933828372	0.9476131425954696
TBXA2R	3.84039206431296	4.86484314667841	0.0240559427231408	-0.2916559082114749	-0.560454583969295	-0.208240512032823	-0.8346441777050742	3.20326207043465	0.0637326781139564	-0.419735992306585	-0.9845412822274352	-0.424736072872821	-0.4854938649015139	0.0042962391966391	0.94974668929717	0.678472164827823	0.3356880019378859	0.6751856515880451	0.631617407614595	0.992728106026764	0.9418828838256028	0.939937347488102	0.9975419933828372	0.9581743314343448
IFRD1	6.0011938552302695	4.4863193275636695	-0.267448986062725	0.75250866780295	0.4244638600494559	0.890019753806501	0.7214215764364108	3.95644223612943	-0.893388264688584	1.3955281819372498	0.9612243754486728	2.23714211361233	0.5098373523147209	0.0012858907500759	0.3802028129519489	0.175257042168013	0.3459433270346249	0.0348123372899444	0.615090644882662	0.807882391166691	0.7751441696095278	0.939937347488102	0.9667047695007188	0.9551885337549348
COX10	3.4729688604771503	4.26848207073312	-0.0939551217942016	-0.7064609726509979	-0.344120232144489	0.198767639500167	-0.363658535983255	3.4987415078415096	-0.2756952161102839	-1.08284892954637	-0.6671486258086939	0.438135307202022	-0.24213863127259	0.0030036413158684	0.785061493651499	0.28923474262134	0.511066141204229	0.665202811730043	0.8107225175729209	0.9591279398598814	0.8407761701627687	0.9579306966559424	0.9975419933828372	0.9798474865725542
GTF2IRD1	2.63397244043538	3.61235261890512	-0.181368658162635	-0.6065664623091489	-0.298535658752491	-0.3650288740102789	-0.3223568804928449	2.57467679537648	-0.403917521616308	-0.714245969150955	-0.42938641717523	-0.5942162790510072	-0.169154793762731	0.0526453735667719	0.691169727716203	0.483608907089196	0.67133932587785	0.5577364453183989	0.8680551934418349	0.93747707474487	0.9185120759598162	0.974902809740796	0.9975419933828372	0.9834686093505224
PAF1	5.16547636828084	5.01433565114888	0.0707863090011259	0.352397164417736	0.23767613347829	0.0726770457654012	-0.208143422462432	7.29220890392758	0.321137957236853	0.83646693107523	0.689278548269236	0.232880527234635	-0.21639474490797	1.2185316482110504e-07	0.7507751927136801	0.410816675589493	0.49699624368628	0.8177502941752399	0.8304361127616591	0.9510812163684388	0.8929685802710884	0.9579306966559424	0.9975419933828372	0.9809016703132334
VPS41	4.36432133113924	5.13238685002363	-0.0529156288309168	0.5948340214226701	0.0562008785421631	0.0469801522556974	-1.39551922250359	5.83915198194714	-0.183595263054533	1.07108920616942	0.1211490503984309	0.114059296239713	-1.12077920240646	4.33237063351314e-06	0.8558119447782679	0.294361244451758	0.9045414690017242	0.910101867812963	0.273033144103969	0.974406778957944	0.8444663486918877	0.9942549824795288	0.9975419933828372	0.8878383525353342
ARHGAP44	3.07602355431626	7.420143226615549	-0.653328258297744	-0.427081301502283	-0.1538628867406519	0.112365312598961	-4.48147536228714	4.666782485326901	-1.28116979189047	-0.437233017176765	-0.192975970224673	0.158702836141605	-2.07048939561768	0.0039322810927057	0.214572319686892	0.666579358605597	0.848544040228207	0.875194669616919	0.0531838762904034	0.7102593484106086	0.9413583797606028	0.9925975045641152	0.9975419933828372	0.7249404793077572
ELAC2	4.56632277973912	3.95927846222075	0.520465633696428	0.153298698042121	0.23770949259034	-0.245407989868897	0.392843768853142	4.89027070892795	1.97371383501349	0.303174003679759	0.5707255813115489	-0.662724605145624	0.347731006791931	4.95158639627818e-05	0.0595635294838909	0.7642658183741251	0.5732804405834461	0.5135711804833339	0.730952962107947	0.5222321695522343	0.9580535711511255	0.9610005145914486	0.9975419933828372	0.973142197143528
ARSD	3.24328291208852	3.51454614642485	0.0263739014944161	0.4891214290177	0.47076610836488	0.0409318050205691	-0.8688470896439351	3.32781825829164	0.0983820440847588	0.9256905328694128	1.17043545067149	0.112820982870111	-0.7010567388545689	0.0033528958038494	0.9224709723594492	0.3636018592168879	0.254111980063121	0.911157734229632	0.489743038370645	0.9887027929391792	0.8725833782298603	0.9015751523107772	0.9975419933828372	0.9326759123499624
PNPLA4	4.18709415164351	4.095942944283471	0.136538312101842	-0.214598193230476	-0.041221986235375	-0.0364306167242358	0.270536089048847	3.6165232523976703	0.367849611475082	-0.301146513673683	-0.0695498126031428	-0.0698777421444776	0.17087893831361	0.0013167200421684	0.7160815017883458	0.765793299082099	0.945105321187567	0.944846927816808	0.865694455847736	0.942698512275522	0.9580535711511255	0.9958511652032568	0.9975419933828372	0.9834686093505224
ADIPOR2	4.27649267621189	5.292553191156269	-0.4635456954037639	0.2455210868541269	0.322009169039953	0.499730012550508	-1.51799488129107	5.904877033289651	-1.61238626641255	0.4497877189153939	0.722743793783963	1.24046187348915	-1.21845391287932	0.0002070079751627	0.1235409123433359	0.6571573453662161	0.476874609790122	0.226457582915879	0.238491486268434	0.6124469944427434	0.9405614031921748	0.9579306966559424	0.985037163777402	0.8700385046595092
CDKL3	2.63781032085659	2.39172155540843	-0.1504368418545109	-1.2776340333896798	0.326011346290095	-0.583738652835996	1.65130432169173	2.55885072992875	-0.477887474801618	-2.14005852264909	0.6659210130469089	-1.33527276394876	1.24948428889175	0.0169382669989069	0.636882457108586	0.0422948580473547	0.511559939580928	0.19381880344969	0.223059964210456	0.91516317362466	0.6575152036655392	0.9579306966559424	0.985037163777402	0.8639689072176057
MARK4	3.13510349525894	6.61534424396402	-0.399254896040167	-0.352007624390084	0.582328503165317	0.915138242223598	-4.27625919092728	5.9318770448895	-1.05700365411842	-0.48396527707962	0.961560944650582	1.68523704154704	-2.63891210550382	3.42636876117543e-06	0.300617384872263	0.632623027137181	0.345479000476781	0.104387201970969	0.0141114393798317	0.7598180767930709	0.9374704655398756	0.939937347488102	0.985037163777402	0.6101827078731932
CCDC124	6.584228594616881	4.647108588685191	0.800807080058313	0.5728463224699161	0.4713556159764539	0.417500649160881	1.07410557488695	5.1162959626584	2.83241633984097	1.08275252526287	1.05921753741877	1.06032405359807	0.850790848432679	2.75934206835503e-05	0.0089972276209933	0.289251459448604	0.299627900888015	0.299134213725145	0.40296111977904	0.3501611600439537	0.8407761701627687	0.925528916823182	0.985037163777402	0.918619524603006
PAFAH1B1	6.16711616040223	6.66325285041588	-0.391486944177959	0.0554940888504304	-0.179908186912151	0.141448836737625	-0.4530152527068479	12.591567598706	-2.3488508324194703	0.1756985297841219	-0.690668879249977	0.60127836854591	-0.6197519941017819	1.74409681330152e-07	0.0294412562453945	0.8620423317270179	0.4964373790921589	0.5531713032945219	0.5432428650409911	0.4370156659048494	0.9798348467875486	0.9579306966559424	0.9975419933828372	0.9400317262663954
KIAA0100	3.94862198512437	3.9279214957522406	-0.647275696220756	-1.53311344344278	0.7852880176968041	0.307930772733615	1.1576500188339398	3.2690143451505898	-1.7685657867729	-2.2366408645545	1.45771469078373	0.630848059704307	0.7346256697459219	0.0062037781250547	0.0896654044733825	0.0348757229968796	0.1574325929792289	0.533879520081471	0.470741989942849	0.5583948700856615	0.6475775841599714	0.8681748265163959	0.9975419933828372	0.929052376424734
TRAPPC6A	4.27134439587128	6.33548572310083	-0.463656464007504	0.6992584150195711	-0.638876448799587	-0.1970218217814819	-2.48044360976338	5.28710882933174	-1.25114979750825	0.985359374723924	-1.08062804614797	-0.3799693549713149	-1.55170445560631	0.0004599142007747	0.223700143834683	0.334590862400812	0.2901899673825759	0.707189886848047	0.136138817476523	0.7192195668717194	0.8613800663860932	0.919993242285645	0.9975419933828372	0.8137836579560498
ST7L	4.06076652109539	3.94415763440745	-0.260013146732744	0.0101025853731308	-0.1117044210723789	-0.196763560443026	0.3974046491569329	3.24859802640321	-0.755369328999562	0.0154782967827868	-0.218456642104462	-0.4323256746247561	0.262230546289232	0.0049725683326594	0.4570864085984989	0.987773982655507	0.8288790242817141	0.6692891653237271	0.7954420617343398	0.8503499214323644	0.999210130090482	0.9909667260015924	0.9975419933828372	0.9779532993899902
RPUSD1	3.79048628195341	1.23818454588252	0.555040512538931	-0.311506072277633	0.254395400688407	-0.1723822748858229	3.0771244969064	0.906891031126715	1.32170145970586	-0.3969464225244179	0.397388555821007	-0.3072707285024669	1.72227319128383	0.3835979046500229	0.199112323477661	0.694929067867475	0.694479787022993	0.7611968826981559	0.1003912426501699	0.6950078291700397	0.9461058926757724	0.9765957737408594	0.9975419933828372	0.7863747325100525
RHBDF1	4.4015835181558	4.09859792679126	0.1793266367539349	-0.48421598838107	0.2244216430229989	1.1087083758950902	0.075450005175309	3.36404780798481	0.5066332368400099	-0.731381842599724	0.4121165389121159	2.34717753003404	0.0488262223333827	0.0038153165840216	0.61686809567985	0.4713772238703571	0.683785180414065	0.0271907309684456	0.9614655878430342	0.9083554632099082	0.9151215218164336	0.9758828522674736	0.9667047695007188	0.99400641312492
LUC7L	5.15505554041577	4.61691801568485	-0.227756385303436	0.447403246546669	0.243447541669641	0.503089079549795	0.0832630253942969	4.58195400072199	-0.7112677059690949	0.73445694978355	0.490547130175385	1.1145459680923302	0.0589450944000282	0.0001101214027836	0.483502567270982	0.4695037174217499	0.6280248905486401	0.275645483872299	0.953464491936053	0.8622843797028912	0.9146595599105788	0.9717780220129328	0.985037163777402	0.9925503554064014
TSR3	4.9261776818781	3.39743961393614	0.425872887432533	0.586806908169771	0.057424736802297	-0.228153911643201	1.31290251831525	2.63937116874006	1.2776454829378898	0.9457705512240808	0.108087598858524	-0.489142774008824	0.856883978782078	0.0154084957050631	0.213568947022248	0.3534583334485449	0.914838693783895	0.629223351805465	0.399649969505879	0.7099086464718587	0.8681112904900004	0.9947893229765282	0.9975419933828372	0.9156375003033652
PIGQ	3.68929756279935	3.34713278096139	0.6265662673605661	0.64457503005756	-0.7685952098453471	0.824589816174895	-0.760290944869598	3.79416291729748	2.16172330908176	1.15512249987018	-1.57390409190579	2.00214305519454	-0.605010827870556	0.0008389502464797	0.0404121391777531	0.2589619269535689	0.128081186741654	0.0562305980412272	0.550624550912244	0.4743886617289143	0.8361173876734327	0.8593663460721568	0.984795501364578	0.9423209226438032
CRAMP1	2.56725333117552	4.79014720038604	-0.266819833715837	0.249039365701667	-0.338769182178034	0.166719173174259	-2.72121185937336	3.00759132025908	-0.57960947585764	0.288051591909287	-0.497809496505228	0.272575780810561	-1.33999187899308	0.0094226164831755	0.56736884453652	0.7757092504263492	0.623116926884097	0.7874843733904471	0.19344939112553	0.8904973266716619	0.9607012027307098	0.9707307258741018	0.9975419933828372	0.8477748939793247
TEAD3	5.1732247738157096	2.65933941493044	0.0965597963238247	-0.394663587090381	-0.2828358913336289	-0.132879375975137	3.47988022782936	2.19091931198489	0.268429963009179	-0.599620130446598	-0.513572450683192	-0.276452031228488	2.21478396888478	0.0468721444365771	0.790692762069322	0.554232237874239	0.6120901092982559	0.7844751462713079	0.0381319597736909	0.9600832860301444	0.9293302396805532	0.967931008914642	0.9975419933828372	0.6710415727288003
DNAJC11	3.49239623898044	3.74097139009236	-0.4304514162804009	-0.202880558426036	0.527403443779937	-0.215992254725225	0.0739963573599828	3.75372856352812	-1.30286066207676	-0.323987154693571	1.03988108213538	-0.4689294094193689	0.0528942537259651	0.0009299180795257	0.204495965564931	0.7486427750225649	0.308348248289616	0.6431836703109259	0.9582365658892132	0.7006513582109393	0.9561342906747732	0.9260850147569298	0.9975419933828372	0.99343321797022
FMO3	3.74078772988599	5.49206228792812	-0.8581219562265929	-1.06476356069304	-1.39585853251479	-0.110703064673362	-0.277448879108463	3.10057173388874	-1.6545243362046298	-1.07998156582149	-1.7139169290178895	-0.159274982770009	-0.123730379643791	0.0085487380405388	0.110699103343265	0.290771757938536	0.0990801896594024	0.8747615429872551	0.902637654316383	0.5964219937698929	0.8412505442333138	0.8428714372742607	0.9975419933828372	0.9890390478741642
MYLIP	6.474467797574951	6.54375861668581	0.0826692762400759	-1.01382790155918	0.5090783332388429	0.835237108215561	0.27653609489097	6.3785217129309	0.360093781346729	-2.2799895148357403	1.41204036601837	2.6195330626555897	0.250561926956392	1.8155323926422e-06	0.722190058037887	0.0322445655440847	0.171943814394018	0.0155870464080717	0.804318265793515	0.94376077567261	0.6430905672561953	0.8701995568183915	0.9084593071854428	0.978991281445126
PSMB1	8.47153796234777	7.708192796020241	0.412053401354285	0.0819117171981093	-0.118232899451353	-0.186848995548188	0.7947023033698221	13.9802378908497	2.5467655929345496	0.273310223334417	-0.477506755134127	-0.850128755097999	1.10432926969788	3.50158845578432e-09	0.0175730424473104	0.7868907212715909	0.6371605472682299	0.403337655192569	0.281827835059637	0.3976727308670559	0.9618421199297744	0.9732896612293316	0.9957803430727372	0.8933483286419702
SYN1	2.57574895060754	3.0910540749876203	-0.507885080570017	-1.5924280893049	-0.907169687552378	-0.156073327635542	1.27072983496989	2.39711017076468	-1.18431112966803	-1.96465711825523	-1.33746961560124	-0.261089109048439	0.7025103653907061	0.0458429422994305	0.253059558495708	0.0634183943557503	0.1937096937083989	0.796206226452556	0.4925370241487079	0.7366186027735484	0.6899031284480432	0.8782635160268889	0.9975419933828372	0.9330703421227824
JARID2	3.49543857243813	6.4239020009135	-0.220931734667211	0.949229854415975	-0.6442885874541271	0.351820015018107	-4.19980676579558	5.983091448855291	-0.60890979501596	1.34302847816195	-1.06085792222315	0.6652002304259771	-2.68283232429742	3.0109486298632803e-06	0.5480779692242129	0.191329400047428	0.298896227066425	0.512013088556076	0.0127545628883168	0.8836026857705659	0.7922996894849377	0.925528916823182	0.9975419933828372	0.6101827078731932
CDKL5	3.50763112450023	4.81489143739787	-0.393312574385957	0.8405738358018779	1.3798675451496398	1.13277713193687	-3.01434267048347	4.83308316373574	-1.1951202669646102	1.34189143506729	2.74807089455307	2.4186694946988503	-2.09016334015216	5.742406814552779e-05	0.243254671049963	0.191692795785811	0.0109633018337917	0.0231892351747119	0.0469331349520152	0.7332654622011643	0.7922996894849377	0.7548024197610349	0.9667047695007188	0.7082055911954761
CDK11A	4.047314178165331	5.131473205504889	-0.39498419504411	0.4731583751761359	0.0618323659376759	0.7742547217954681	-1.9047923634514	5.49863803310916	-1.2903200159821202	0.8034488382663041	0.125595033402618	1.75830279223639	-1.42399431487917	1.03176249443972e-05	0.208746877208261	0.429288768666789	0.9010570576351492	0.0909342101276546	0.166810852625336	0.706204651490825	0.8999834619815476	0.9942549824795288	0.985037163777402	0.8368880921748245
NADK	4.42869369399652	4.280867491650359	0.0776874421211397	-0.0298287313038518	0.501785262938024	0.321763738912301	-0.090067319364988	4.27798538857582	0.2423666531654769	-0.0490481903336021	1.0193649148000798	0.7238461723266091	-0.0653041750732918	0.0015545270063725	0.8110036130924051	0.9613057211410992	0.318557827386886	0.476146998172664	0.948623835189817	0.965381774067591	0.995611785081408	0.9306109312720952	0.9957803430727372	0.9920936308512002
CYTH3	4.118887391915971	5.28223284652187	0.295715849743444	-0.776850942962915	1.02706008367087	0.3961376710555809	-1.29388177878674	5.47313311835366	0.92408552097239	-1.26015913395098	2.088067858536	0.8829128239469541	-0.947056732171645	1.10143626611196e-05	0.364275793717307	0.219248266089761	0.0471375095840259	0.385694824630875	0.352674855625135	0.7975967386546123	0.8079403181629865	0.8028666299942647	0.9957803430727372	0.9074290010313688
SYPL1	7.263061991354601	5.84466434902418	0.076905316156233	-0.464892377078024	0.296688691733918	-0.3248873127428089	2.1840563057603704	6.23343803319662	0.310158852257939	-1.01503647029356	0.816756694633365	-0.9906188840970492	1.8754541292829097	1.18441422560729e-05	0.759015839661104	0.31981246442369	0.421932606305673	0.331632343147153	0.0739376871255025	0.9517080711377968	0.8590780949539238	0.9562449211196616	0.9939403140534132	0.7512223957683815
CYB561	3.33282983947472	2.39648598920151	0.4176109077134429	1.88945277316256	-0.132005454805854	-0.330669203622488	-0.5047352593348621	1.59861797604425	1.0869863752000202	2.5440583400003502	-0.231655309613813	-0.6331905330954419	-0.279348320968092	0.126467096955907	0.287838518736745	0.0175591581693861	0.8188546859720959	0.532721012472266	0.7822960985812729	0.7513617937935453	0.5745097689567602	0.989629328397389	0.9975419933828372	0.9774857682204976
SPAG9	5.59207192152426	4.79241526309491	0.013600218869278	0.267592286902615	-0.648250901964238	-0.0350723981180106	0.913369851668954	4.883109896611691	0.0542290157943255	0.562414577841755	-1.67713197183679	-0.103406508894446	0.7747702077964731	0.0001050749630593	0.957198695455569	0.578912386013606	0.10702896766763	0.918525877785169	0.445823084948878	0.9935654939270734	0.9303206109967208	0.8474324349100748	0.9975419933828372	0.9217667669148786
AASS	3.95859220422967	5.54192661397591	-0.7512084377093909	-0.114078702567254	0.341195603259571	0.731505215198689	-1.78129026129981	3.99186679505535	-1.88992809255204	-0.153428004728795	0.577227734302661	1.3918063220344	-1.02058229113134	0.0009931545256985	0.0704181434675467	0.8792965691048861	0.569018706953867	0.1765520150889289	0.317693065496224	0.5350655209754811	0.9812803943530654	0.9610005145914486	0.985037163777402	0.9054244079770164
SS18L2	4.9648789496148495	3.41125996661623	-0.0065843425487601	0.8493646172612259	-0.279364243945769	-0.2973348898859669	1.3613774150879498	4.30532822048715	-0.0260881724294681	1.7730168007400102	-0.6935686565490079	-0.8355953245247729	1.24113026246105	0.0002254687252624	0.9793941422113608	0.0884116070825492	0.494346997076597	0.411297780028559	0.226077887181268	0.9978172646154436	0.7113908083506609	0.9579306966559424	0.9957803430727372	0.8639689072176057
MPND	2.8730501857184203	5.189158077466081	-0.5696896526706441	-0.862694124395465	-0.357262939827952	0.119031736975931	-1.7134332200790603	4.73425949279074	-1.54911359656367	-1.23055821417246	-0.605819691944548	0.226971233756356	-1.09092064229873	7.419081773773029e-05	0.133922004265677	0.229941261281242	0.550095739716034	0.8222918739393309	0.285710886412205	0.6215925186109557	0.8153176338572863	0.9606818502494168	0.9975419933828372	0.8953966426098159
MGST1	3.63398640493064	1.5397739210966	0.8323668584970559	-0.703685968657776	-0.8265000446401579	-0.9240892772829508	3.16543502230741	0.7619369633736409	1.80160191138594	-0.7935337183017249	-1.2458646961261002	-1.53420536485125	1.37433183470276	0.4543486033559379	0.0848654078726772	0.4352639447117829	0.225785530379409	0.138817756678857	0.1815368523014589	0.5514700922548776	0.9014146069236464	0.8920941521992078	0.985037163777402	0.8420242400814294
CRY1	4.29975957445043	2.2465349868140096	0.1187853733020669	-0.394181038219425	0.77507164079073	0.0531067433389604	2.54412932606427	2.00576609040051	0.393927990195523	-0.7062226595772501	1.76119319873435	0.135665900711093	1.88819945377738	0.0588709100032079	0.6970325282932621	0.486598191784052	0.0907858750912464	0.893213036452537	0.0708474093054268	0.9378745762791262	0.9185120759598162	0.8381154415677303	0.9975419933828372	0.7479670722817578
NFIX	4.666811114617481	4.65821176566529	0.2810737214108469	-0.9505695402259	0.9550505815800272	-0.0457903298643673	0.511210580053779	2.8310901817295404	0.608490377263763	-1.0820010668476998	1.3588041137717102	-0.0722957412713042	0.2469121649535499	0.0133308172902559	0.548366571844693	0.289622926590953	0.186399972555166	0.942951607210934	0.8071783423585999	0.8836026857705659	0.8407761701627687	0.8756586105413594	0.9975419933828372	0.979576974197193
ST3GAL1	4.0195240231279	2.84383666857478	-0.269834421003747	1.3054375105128402	0.444972643550025	0.6797496017092378	-0.0003923374233345	2.70051144740229	-0.791089560439373	2.0221471785842	0.8337510368328449	1.41395304646027	-0.0002630860418504	0.0122437342933939	0.436333053212589	0.0539851440201121	0.412316948490942	0.169708600460749	0.9997921758205932	0.8384777253008635	0.6774427501781966	0.9562449211196616	0.985037163777402	0.999967178827038
IL32	5.22116315268885	6.94825949103279	0.17269768445067	-0.4921184526705179	0.0159684976012183	0.846463773868351	-2.29177790996573	2.91527154184354	0.295467262237306	-0.44338610058977	0.0172835036788282	1.04114679477339	-0.8061120434698571	0.0091224088592176	0.7702332891981719	0.661390357891418	0.9863615033180692	0.30859953085879	0.4278141369487629	0.9548503321811512	0.9413583797606028	0.9987106099551086	0.985037163777402	0.9217667669148786
PKD1	4.4115628597934	3.43166125570935	0.270921632286083	-0.243974183550456	0.824021329667312	0.25584698229716	0.90680598053982	3.8424751952718	1.06928495820956	-0.516136316160309	2.20263523335769	0.76487815139184	0.8098881719982329	0.0014558539976841	0.295157422045486	0.6103094357643829	0.0371161252311222	0.451590554375385	0.42626615034543	0.7561136100473951	0.9321897363524904	0.8001790434350512	0.9957803430727372	0.9217667669148786
MED24	3.80914649527725	3.07678449165902	0.233958043142898	-0.733971003612967	1.31913227683328	1.01554805549325	0.505444516814756	2.32395056179073	0.7009382206741829	-1.1302484499323402	2.64636835409368	2.27593888689875	0.327376629575756	0.0303562416805666	0.4902465260615939	0.269300762258808	0.014438894253592	0.0324367025060774	0.746109956863537	0.865898581825632	0.83719243830457	0.7548024197610349	0.9667047695007188	0.9759121651638436
RHOBTB2	3.3333459038522704	3.68492415469276	0.2296637140726219	1.06569346093462	-0.4254185299803089	-0.0247471288692729	-1.3198383417301498	3.77886469862369	0.7094482742139899	1.71396297832679	-0.8038914630455601	-0.0536943564474316	-0.947436844312144	0.000872290613548	0.484611005601734	0.0989099385810737	0.4290377974167519	0.957605459445216	0.352484998494937	0.862776801483645	0.7164438156270211	0.9562449211196616	0.9975419933828372	0.9074290010313688
HEATR5B	3.17119936281587	6.54299288039564	-0.722910101839221	-0.0563287788180354	0.558587435561876	0.1203985742535459	-3.8108709466441297	4.523195538598809	-1.68460985655677	-0.0694897970539032	0.8858122996981229	0.2096805812422889	-2.02812735203334	0.000540395514861	0.10461352950953	0.945166389127841	0.3842952789678711	0.835656674925345	0.0546217833454955	0.5834381911285557	0.993680682266176	0.947994844861937	0.9975419933828372	0.7260512314481101
SEC62	8.24027592779531	9.08058830159484	-0.147371267076412	0.0627072301119846	0.264286447708701	0.432421639479864	-1.2446338080886798	13.231920907946598	-0.8811953025099429	0.198451252329736	1.03332706233284	1.88185241028211	-1.5700975318403798	8.425964142972629e-12	0.387343466902065	0.844366601102547	0.3123792475339939	0.0726560793899132	0.129035025895981	0.812888995081635	0.9765632544681618	0.9269981928897644	0.985037163777402	0.8137836579560498
RPS20	10.0447688817307	10.8252331465625	-0.0140688988390857	0.306165823116855	-0.12947804807119	-0.1149560275419359	-1.01322525206993	8.54252310682568	-0.0513614948566544	0.5874308266171321	-0.293507826859552	-0.294674594304398	-0.769029627335718	2.44974384879478e-08	0.9595027545188192	0.562755079441035	0.771908372630364	0.7710089561193051	0.449670056700504	0.9937442787493148	0.9303206109967208	0.9824645315411497	0.9975419933828372	0.9217667669148786
CSDE1	7.901825213743559	6.31434542049991	0.499396712718566	0.2917764691490999	0.6115321678136179	0.0944586272305039	1.2017959069871498	8.10915615838502	2.23211871059679	0.713927953966089	1.8177011923275	0.3102497746336879	1.17695695201263	1.62594701898767e-06	0.0351417408063251	0.48193517388002	0.0811186474897218	0.758942758917338	0.252596214105594	0.4582166498445544	0.9176199878541932	0.8277483417002304	0.9975419933828372	0.8785423163395607
UBE3C	4.15450993325314	3.1586951580564	-0.0635452094102618	-0.681060241991088	-0.0475250782689553	-0.2334573024388299	1.8253741081096295	2.9360724454197995	-0.2011512187103639	-1.13801918857875	-0.0981119579496849	-0.548133420675308	1.33285233752587	0.0104600244858344	0.842216747679923	0.266079830217873	0.9226275150518192	0.588481954495111	0.195769187785782	0.9718413027416348	0.83719243830457	0.995665117181966	0.9975419933828372	0.8477748939793247
REV3L	5.2203575237906	7.7226189660520195	-1.24446367564462	0.228415064839995	0.0485018567208292	0.401316497702505	-2.65780692113137	6.86798920728943	-3.36948946041517	0.323319671472055	0.0854021606224109	0.7556588717196429	-1.65925241720927	3.37016004612935e-07	0.0024455840636227	0.749142155632009	0.932621953360962	0.4569150639726529	0.109559742610486	0.2912474544768846	0.956169105845094	0.995665117181966	0.9957803430727372	0.7978378972761632
FAM76A	4.66028085621272	3.52456787083578	-0.063757576419786	0.7279799336938589	-0.7911924573177809	-0.301611256465635	1.1897714401910902	3.02895376881598	-0.197908628560406	1.23462050253748	-1.6001664314974198	-0.706412977838537	0.8308588431515601	0.0075752379799657	0.8447184770947971	0.228456202853191	0.12249021858693	0.4866570091884	0.414273405454336	0.9723100125069376	0.8125540624537809	0.8593663460721568	0.9957803430727372	0.9208413899755022
POMT2	2.8465805172072	3.14740241300084	0.603391027041401	0.394740559105365	-0.101606719852052	0.159862192352696	-1.1274896095108	1.52549938805159	1.1124987514253002	0.382777092161543	-0.129581305382181	0.223542027395962	-0.448824584206055	0.144761060996932	0.276763652685228	0.7051250306769571	0.8980082742379529	0.8250243688054879	0.657542081779931	0.7447727528699035	0.9481742443286196	0.9942549824795288	0.9975419933828372	0.9640828390179706
VTA1	4.408871762364599	3.57634959133579	-0.129636170887469	0.529508086356026	0.158791109254269	0.233757359111013	0.374963460136011	3.7196614127005	-0.417635866601942	0.897204400172261	0.324275540247335	0.536552150949112	0.279615055851686	0.0010140219081959	0.6797785195629651	0.378169105530368	0.748427052642393	0.596319882050995	0.7820732614707221	0.9337150146112458	0.8786354642163446	0.9811950577686116	0.9975419933828372	0.9774857682204976
BAZ1B	5.644946146013121	7.86756909300549	-0.49919261548473	-0.419606872822473	-0.448329284608541	0.26078347635391	-2.00044485868409	9.36064582842412	-1.80136148751542	-0.783647765670538	-1.00099042915774	0.652517736491219	-1.67521826085362	1.1957083427412402e-09	0.0837205241821087	0.4406084680877349	0.326422263951041	0.520022667776074	0.1063566815507	0.5514456198000796	0.9023268041674942	0.9353745921758154	0.9975419933828372	0.7954224533629806
RANBP9	3.33758643895756	3.93393003141429	0.2138475765250289	-2.0215838071631897	-0.238920516236877	-0.298179877854775	1.02895882037782	3.45614054017896	0.7313112745991641	-3.5198105320763795	-0.540762211870575	-0.7630527773268131	0.76766721288838	0.0026768412124001	0.471761482583092	0.0016898326004256	0.5938895733368771	0.45309349611058	0.449913810452502	0.8575298589087921	0.4539524621579329	0.96528496499638	0.9957803430727372	0.9217667669148786
ETV7	2.87349929462915	4.81680031179565	-0.414898217197276	-0.991097646891862	0.134605602831193	1.0870874746703698	-1.93229145584156	4.29404914783764	-1.10774836254674	-1.39367288921946	0.225536247292367	2.03220408791449	-1.1971344303066105	0.0002321428151455	0.278514919352086	0.175683082837845	0.8233956914817959	0.0528865240604192	0.242482886547602	0.7451922315606951	0.7751441696095278	0.990188988977582	0.984795501364578	0.872543714976147
SPRTN	4.11449992002988	4.9250758874769405	0.1091892751602749	-0.0729037166423061	-1.0430532333351	-0.102082359506841	-0.663922100390133	5.953356543635921	0.397391843483376	-0.136319459237423	-2.25800462137233	-0.2608905622463299	-0.568579014643417	3.24548598284796e-06	0.694451195029008	0.892660552924139	0.0329257367649027	0.79631399232177	0.574714378814937	0.9378351369311764	0.9854145628407844	0.7986499033518744	0.9975419933828372	0.9447680711428564
METTL13	3.64846271992406	2.5899293991048102	-0.142935108533307	-0.4469230835180061	-0.128634938276677	0.144168847305388	1.6250804348231995	2.5220026220694503	-0.424602733609204	-0.6981940221022321	-0.241857592899178	0.3076899586620539	1.13461845138062	0.0184091738338597	0.674758251963982	0.49149971865098	0.81086343478498	0.7608670695846279	0.267297465101431	0.9320847701492068	0.9185120759598162	0.989629328397389	0.9975419933828372	0.8830711996177133
DYRK4	4.77948270393706	4.4054089259783	0.531294191673079	-0.321037433623242	0.41418039466501	-0.0762458438398862	0.42978847988536	4.16321546488047	1.66162725516056	-0.528090849802486	0.827060576766955	-0.172105380687932	0.309645342594935	0.0010796113519036	0.109371921868248	0.602228195932783	0.416039669754694	0.864746545876829	0.7597358187177541	0.5934958799194389	0.9303206109967208	0.9562449211196616	0.9975419933828372	0.9766978587963148
ZNF207	6.50078431508492	6.071974645122241	-0.0876582511456972	-0.0690635736684588	0.2257229439808989	0.2962786892205999	0.449943510744927	8.32430052210601	-0.4495215901925979	-0.193464548623812	0.764596208416917	1.12594651265938	0.496782188150644	1.5262024235053302e-07	0.656948920487472	0.8481612573884201	0.4518101845400449	0.271150072392726	0.62390001313568	0.9228225964226924	0.977588184511837	0.9579306966559424	0.985037163777402	0.9552726414666338
UQCRC1	7.09498831307305	6.328902955966309	0.4220783366496899	0.1495768329823699	-0.118959591861576	0.0096441424540916	0.635605647247375	10.8299971564146	2.68559758704669	0.518251477326128	-0.4974320174622029	0.0456842814266357	0.880670438723476	1.58354018509492e-08	0.0127618287225911	0.608853062317937	0.623451468724054	0.96394058094652	0.38745644457353	0.376830640773867	0.931509391373062	0.9707307258741018	0.9975419933828372	0.9109200385951104
STARD3NL	5.33977880760852	2.992851704447149	0.309227450054144	0.0058949779970971	0.29523251911355	-0.0190843341670263	2.52268795944286	3.524896466468181	1.16361646163697	0.011867507754841	0.7254761563264192	-0.0522744397232715	2.18063866243502	0.0016585494864629	0.2555653815724369	0.9906255198258728	0.474896853736876	0.958725482991532	0.0388303351015667	0.7376242953823743	0.999210130090482	0.9579306966559424	0.9975419933828372	0.6743967622199153
CD9	8.98078537973542	8.70999875030913	-0.234650507169772	0.0382631116377576	0.154791267702995	-0.0236812883296217	0.397694646227567	11.7019604492862	-1.16086122839932	0.10242216918141	0.517911116457354	-0.0880833090941521	0.4257608388181779	1.22180697684019e-08	0.256676624324901	0.919238727422724	0.6092261185992021	0.930540969248282	0.674373980383151	0.7382009346422729	0.9903683335879364	0.9670556670925584	0.9975419933828372	0.9640828390179706
NCAPD2	2.9701378484005	5.594526677410751	-0.442967773193424	-0.317110733355885	0.1185732835545649	0.319335437485495	-2.893747985347	3.80158384816001	-0.960715582499941	-0.364245249342748	0.167376202450614	0.505254617773766	-1.45932158388419	0.0028187031979806	0.346653307288433	0.7189496920857591	0.8684212618282969	0.617817731956398	0.159189559745058	0.7867887934773143	0.951600802824646	0.9942549824795288	0.9975419933828372	0.8309304885275943
IFFO1	4.14395562412417	3.7087094141334105	0.95357903068888	-0.279936239528079	0.73271820243911	0.875471264608921	-0.394131427902645	3.0868736706779902	2.73691513529088	-0.428072151673938	1.3831435742725	1.86402979527014	-0.256504505372251	0.0078261284074698	0.0112673693246631	0.672289098466817	0.178950361764185	0.0741589750107083	0.7998266000316	0.3663821536811347	0.941392696733709	0.8710828909150191	0.985037163777402	0.9783172840801804
PHF7	2.83989560016935	3.03307497044755	-0.5508842381435289	-0.381832820669901	-0.7231185250679101	-0.456746598720445	0.7892012444571851	2.87744628694776	-1.6500962756583704	-0.607964983910484	-1.4003757138086497	-1.00490115276863	0.5568535060193139	0.0166713361103119	0.113118660912916	0.549203046896198	0.173700740104976	0.3245729822305769	0.583966771811532	0.6004904368322683	0.9293207641643194	0.8701995568183915	0.989389181363306	0.9475274685118132
NISCH	4.37193017017481	4.148973121577519	-0.0300001061875025	0.563036671130077	-0.215016415197082	0.451817558586951	-0.375967327072481	5.011920665105911	-0.1121725895274199	1.09886816844291	-0.495156987680071	1.18747561091244	-0.321851341471234	0.0003885406725937	0.911956498276668	0.283256879122261	0.6250953331502789	0.246902078040348	0.7510324075805269	0.9865800600723932	0.8384141833972195	0.9707307258741018	0.985037163777402	0.9760207725712118
FUZ	4.11166982180121	5.42801484512282	0.0503476150929696	-0.75615591789273	0.815632690322327	0.622079730815749	-1.48192886500259	5.000912525337981	0.144720419221477	-1.13987577693017	1.53905763197651	1.29291819773896	-0.992566134211984	0.0004585101870342	0.886285690951778	0.266136580734882	0.136714311177012	0.207914923176699	0.332743845333347	0.981687723037414	0.83719243830457	0.8609607010638476	0.985037163777402	0.9064718618395952
IDS	6.25654814635524	6.261102648767349	-0.157371769340354	0.0520771816638595	0.2159034077384289	0.7590041924783059	-0.451510141287027	6.16396351684921	-0.596846075995111	0.1061881406268969	0.54252208546739	2.1265285517137302	-0.361055732988657	1.29800145027649e-05	0.5561000229978871	0.9162940180522308	0.592577805650965	0.0441844689419411	0.721210518015828	0.887602249741924	0.9903683335879364	0.96528496499638	0.9667047695007188	0.9703440139764012
ZNF200	2.7881273486913103	-0.304573162057286	-0.0190224696642383	0.887821869359981	0.153687200243661	0.426523921207666	2.8323350241612406	-0.197092637956409	-0.0531176700907575	1.26087006144599	0.29187814067806	0.9055065225979808	1.70430709163298	0.8456196881959209	0.9581337292520792	0.220261790954923	0.773277057265272	0.3754619694980859	0.101672084937375	0.9935654939270734	0.8079403181629865	0.9824645315411497	0.9955182347053412	0.788099123991196
CD4	4.54276554667966	3.19270264920358	-0.102758817623892	-0.9532760789523852	0.407551526334412	0.4292361597620589	2.18236271557107	2.15524434418171	-0.273980421370362	-1.3754221970711598	0.748407292361242	0.907511792922854	1.28492608482239	0.0423485448462745	0.7864836302397191	0.181584786723153	0.4617666748207329	0.3735288601438139	0.2106088102322219	0.9594437896195476	0.7835036387716685	0.9579306966559424	0.9955182347053412	0.855710076393338
LRRC23	4.10519093178323	3.9736818332332895	-0.135232097061401	1.19320845618347	-0.104657413993354	-0.4440368651004789	-0.614625372174897	3.4818653802852704	-0.360304232516934	1.6598683203608	-0.1730562810814959	-0.8330901988854991	-0.3822862497203029	0.0018475937797653	0.721645959740568	0.109434696661518	0.864000701569303	0.412682519186093	0.7054796722732	0.9435892480452186	0.7164438156270211	0.9942549824795288	0.9957803430727372	0.9687423213679104
SCMH1	3.86122925779078	3.23468893557752	-0.0205925116626264	-0.644935181393154	0.377912927906923	0.27252595209484	1.08488391542721	2.7723482034365805	-0.057876191116859	-0.965921871001471	0.698075659487619	0.5678885155961421	0.7084002572937329	0.0256344115149175	0.954360706168965	0.344117228539398	0.49159893770957	0.575176026588264	0.487980921167471	0.9931289792831042	0.864793684530927	0.9579306966559424	0.9975419933828372	0.9326759123499624
FYN	3.29827840309867	5.43213484798604	0.03842439599831	0.236920917930496	-0.4850721094931289	0.625144251975226	-2.9465094324352794	4.44002367406838	0.0980604544830468	0.31663122935473	-0.774383465122852	1.14115772540685	-1.75612243037916	0.0059483776756715	0.923000575644981	0.754772576078203	0.4459668998410589	0.264624145898461	0.0972858528131114	0.9887027929391792	0.957837441436322	0.9570660015749096	0.985037163777402	0.7790559745736483
HIVEP2	3.51954941505167	5.20316461455641	-0.8587596253721792	-1.10551871981272	-0.0433411854369093	0.7894670218521659	-1.11044704288247	5.31577242825381	-2.8941218422938504	-1.98176881857591	-0.0958226654570061	1.9668263366808605	-0.8619220789141651	0.0001187632449716	0.0079481630561026	0.0590120134305422	0.924426067819737	0.0605042365056386	0.397966860877611	0.3372574752999494	0.6858288913456727	0.995665117181966	0.984795501364578	0.914673363144738
TCEB3	4.30148760619412	4.0020946933071295	0.0641321838738115	0.8528740812271629	-0.433796298638795	0.0732610536825192	-0.283852617975273	5.178248948576259	0.254763803989317	1.76436101842618	-1.05608851375992	0.204792459695841	-0.26059145177034	2.3515215040362e-05	0.8009895784725479	0.0898882313018321	0.301027076327158	0.839392495740383	0.7965420776086991	0.9633891967637864	0.7130949111265297	0.925528916823182	0.9975419933828372	0.9779532993899902
LYPLA2	4.54990804891576	4.28643063898399	0.7767061674456149	1.07987379203808	0.913511939280512	1.0956049909283598	-1.8140116777663704	4.79741473955633	2.67842108076056	1.93102044524878	1.97744874216292	2.6576345839538	-1.4143170216645	6.29858367022163e-05	0.0128851054129227	0.0648951186346503	0.0591159644221532	0.0135172795647565	0.169602868156858	0.3774472795193057	0.69049734492507	0.8028666299942647	0.9041738023461728	0.8376065589008528
CLCN6	3.32220337513333	5.85603376291372	-1.1738386160753798	-1.54163728774796	-0.254156998453082	0.140667431599634	-1.15731990093258	6.28917785133333	-3.78533725233595	-2.6199631712171496	-0.5167406781360571	0.318219416662371	-0.8776939551532391	1.39816229380904e-06	0.000858028642383	0.0147375975768894	0.6098785992579261	0.7529616047704731	0.388467036176877	0.2580408243461308	0.5576863083069273	0.9671485246296564	0.9975419933828372	0.9109200385951104
MRC2	2.70137033729402	4.5382911093794105	-0.404779448619245	0.3795225268910139	0.0439030130110628	0.108388850672886	-2.43136623442139	2.8669224753776903	-1.03743552896417	0.522135938996901	0.0801845511245629	0.2163520216624969	-1.31679807099275	0.0093526283686412	0.310223809525657	0.606316683859104	0.936804416325187	0.83065938882223	0.1998503060354179	0.765058386343421	0.9308611261992062	0.995665117181966	0.9975419933828372	0.8477748939793247
TSPAN9	4.59620946184384	4.15716756445899	-0.220137849279042	-0.278071714629816	0.7236640779516591	0.3642676560696379	0.470944371481478	4.2467445881235895	-0.698762466701598	-0.465639782376102	1.52313436380336	0.8330196108859609	0.3455306655468689	0.0002623392158465	0.491150441599757	0.6455045205511639	0.1402755856049249	0.4127215799915339	0.7325860844396781	0.8664506401052829	0.938647879186126	0.8609607010638476	0.9957803430727372	0.973142197143528
BTBD7	4.95272807298685	5.59896352576722	-0.247672396977598	-0.252528558984772	-0.2357898283213819	0.186710000361249	-0.4489375987210011	5.3919661422908405	-0.737207701458845	-0.3916483279636121	-0.4401646777455789	0.3915215907932871	-0.3089719816416569	1.35643812688486e-05	0.467859051265448	0.69863657106277	0.6636000339485679	0.698729036423619	0.7599030956927719	0.855009163375935	0.9468979679381916	0.974902809740796	0.9975419933828372	0.9766978587963148
APBA3	3.0549586659713195	2.69497545436719	0.154412386236062	0.571911388038247	-0.535270187885599	-0.325943309491625	0.220307810776265	3.3651529629856003	0.6101432944577969	1.19791348648431	-1.35385783221754	-0.941863965789485	0.204815923916279	0.0058311169053259	0.547842713780308	0.242847324670194	0.187901944780948	0.355314115949067	0.8396812151566321	0.8836026857705659	0.8271500564320127	0.8756586105413594	0.9955182347053412	0.9810912994031888
MKS1	3.01210039381377	2.8545359242045096	0.5097535446299299	0.1835542818111869	-0.2130768757099839	-0.324643258316639	0.092942710876516	2.1955761773466	1.45654599558425	0.270478481875801	-0.407676661512937	-0.7045089261534799	0.0603691320658904	0.0403106773783908	0.158089794518646	0.7890186641025101	0.687220441783175	0.4879638819778579	0.952342969880268	0.6519849050014748	0.962213775836462	0.9758828522674736	0.996025663793046	0.992435836436008
ABHD5	4.139008997940939	3.2193957160325004	0.0677710879718511	-0.8721461647885109	0.128170071422193	0.446010025885146	1.45950723529753	2.43271756748323	0.162860945374273	-1.11229548244754	0.19698634171296	0.786471799169227	0.8198364164694358	0.0344702682850399	0.8722005281746971	0.277453113652878	0.845497535976604	0.4391243329783139	0.422383408558503	0.9786778931543504	0.8384141833972195	0.9925975045641152	0.9957803430727372	0.9217667669148786
ANOS1	2.8991606870422406	4.85159343806748	-0.128543363138908	0.1431777472897329	1.3955179661719	-0.6078686258157039	-2.36361783514621	3.06891969537206	-0.280103664899887	0.165492273162264	2.1126577417860704	-0.997384556546251	-1.16861085577269	0.0080017444736742	0.7817028461649258	0.8699029458964191	0.0449779548618983	0.328344325111261	0.25462646984754	0.9582944061269114	0.9802856546974944	0.8028666299942647	0.9921135824374228	0.8786200768765484
AKAP8L	4.72467347865795	4.53917684858218	-0.42422522851808	-0.346031958805636	-0.537264766091984	-0.0377243312654329	0.9994313254174558	3.62102157737882	-1.1341172247005802	-0.4952049014936479	-0.923891610049909	-0.074549245045919	0.6150467972616309	0.0028390959764222	0.267926537596537	0.624872788246848	0.364375290222816	0.941167907426742	0.544923036429682	0.7426785799811656	0.9361886257366332	0.9443467373365	0.9975419933828372	0.9404278782360772
MBTD1	2.88602989821658	4.47059613537794	-0.57210359370686	-0.454360803978607	0.146963256119433	-0.0441716129938967	-1.2802548622686898	3.77295686834715	-1.54808052380048	-0.6552467360720351	0.261791734580556	-0.0876355229185889	-0.8038091574641479	0.0029346902651985	0.13515413545504	0.518693034829369	0.795627190694126	0.930867044713826	0.430614409827046	0.6225479483999182	0.9233240353115436	0.9875964908775646	0.9975419933828372	0.9217667669148786
UTP18	3.84774165413048	3.3191894120472205	-0.523072310109285	0.235736637188955	-1.01043229315921	-0.306475841800259	1.10556529951583	3.59727301497039	-1.7252046604314	0.406316661688875	-2.0538017547890903	-0.717289556434106	0.859219071666383	0.0013822838248853	0.0968336732511755	0.687967170764867	0.0505939307282062	0.479844352756075	0.3983838115214129	0.5706115373892863	0.9443747869595576	0.8028666299942647	0.9957803430727372	0.914673363144738
RNF216	4.654085578946259	4.817490809319519	0.331251176849397	-0.2070107407048819	-0.3183925437945339	-0.131346591315528	0.0451698640920635	5.269874037525571	1.11353760410804	-0.361377345854391	-0.661548150939293	-0.311646150148366	0.0352530738016944	1.85683521654841e-05	0.276069782464147	0.72085361293723	0.514312525968434	0.7578936196413891	0.97215791733215	0.7447727528699035	0.95206913539792	0.9587347130464392	0.9975419933828372	0.9958282862039592
TTC19	5.161987270579809	6.03278995689871	0.308141627319538	0.722113760412755	-0.1878030697517269	-0.1453552872605669	-1.59045056162361	5.69520556573074	0.9222919932566188	1.12206457710255	-0.3492923373898259	-0.304447526389006	-1.09938050639304	0.0003500108138043	0.366695193731987	0.273435189792117	0.7298565751963879	0.7633921652192579	0.285606476578158	0.7989136686549058	0.83719243830457	0.9811950577686116	0.9975419933828372	0.8953966426098159
PTBP1	5.766044839398531	5.596269733174861	-0.0313276595075068	1.08694757604083	-0.4017164118191	0.494848628102418	-0.7367107169324979	5.16927429275229	-0.0922922062120561	1.6680153827915298	-0.7331569468584991	1.0183673609281898	-0.481677897619084	0.0009369139342893	0.927686368630561	0.10867744066222	0.470814836379449	0.319318119076444	0.636499631961151	0.9897041918054498	0.7164438156270211	0.9579306966559424	0.985475619930844	0.9616496290391372
PIK3C2A	4.868315005841549	4.52007917139828	0.0588327559203415	-0.397750898249984	0.7931705449214921	0.573973189623739	0.129950486270092	3.1425005621028195	0.1727519631395319	-0.582865531165402	1.55653646641386	1.22877207067149	0.0774613853004666	0.0049283714288905	0.8643515138769851	0.5653385005399829	0.133390273257019	0.2316317275269299	0.93887314719035	0.976743706178798	0.9303206109967208	0.8609607010638476	0.985037163777402	0.9917659566600244
PLAUR	4.95392443080038	2.16056661712626	-0.0141008551435011	0.9888830901940808	0.25102837243384	0.570915970970893	2.1101630488571	1.95174678298016	-0.0414217380124433	1.56594121683858	0.4821430359754729	1.21726328622885	1.3932263350716103	0.081451135810916	0.967402230412669	0.130334295183746	0.634136367809758	0.2355279398266519	0.1803937560417289	0.9951130031001378	0.7375080979274411	0.9731315175681368	0.985037163777402	0.8420242400814294
WIZ	3.8180356931762702	4.75088029748142	0.0001788824962446	0.536400199304135	0.451329432031995	0.438685866431252	-1.96564107301922	4.009014729370991	0.0005328003778863	0.8355198028660931	0.894507259866774	0.959493063863636	-1.30946855050918	0.0009324037006477	0.999579118681115	0.411362966399778	0.3797906323694289	0.346687245551905	0.2027644221948839	0.99979731427167	0.8934412014054597	0.9470318312279302	0.9955182347053412	0.8477748939793247
RABGAP1	5.660861438284821	8.0350469322319	-0.5026166022004129	0.4214775098158029	1.43715652187603	0.838477496193817	-3.7006580997388	7.33556958601991	-1.5836913319596202	0.7008762567594651	3.10695597690507	1.92589081820916	-2.5914230136573	3.88095868074935e-06	0.125848017101347	0.489874757198105	0.0046752953915037	0.0657462459610484	0.0164616554077942	0.6138280112157576	0.9185120759598162	0.7548024197610349	0.985037163777402	0.6101827078731932
DCN	8.624742106320241	7.29616537501289	0.23642007435112	-1.36300406134745	-1.44274899342225	-0.304663707548796	3.13359904458556	5.7760911470078895	0.686332045427006	-2.14408634459103	-2.67678158787947	-0.665532869557438	1.9854893734990904	5.2131837883343e-05	0.498822394029041	0.0419589693611902	0.0131363985551279	0.511968850925215	0.0597762396200018	0.8684555635228337	0.6575152036655392	0.7548024197610349	0.9975419933828372	0.7298321221980563
PPP5C	5.36893864758685	2.80139629817346	-0.218186295105682	0.512887588216787	-0.624659858014744	-0.361376893521133	3.0768210240041203	3.1579602504827005	-0.901561910787238	1.17993701765683	-1.72730541326792	-1.14234835111639	2.79953082544666	0.0079467552055165	0.375895329238252	0.2491550924358199	0.0968690996465888	0.264671142458233	0.0106793044036547	0.8045149688622091	0.831681687829815	0.8392873925407254	0.985037163777402	0.5980576432248729
CEP68	4.4274675664595	5.34171911506157	-0.221534208832201	0.0276806851971071	0.195419561306811	-0.0248497057448156	-0.9712813899967891	3.8807993019273503	-0.533682108860792	0.0350843071915803	0.306480451945496	-0.0435626781006195	-0.5393139717233251	0.0028744270015344	0.598460563675647	0.9723041385422708	0.7617768886013291	0.965600397625152	0.595468428756732	0.9004199489258755	0.996725125157972	0.9812681418049628	0.9975419933828372	0.9523727707938292
MAP4K3	3.97733670904538	2.9728363511702	0.2394521845058189	0.236653699048656	0.607992771618941	0.2463172655883839	0.609039929183401	2.87730043987101	0.838567754478062	0.4370820299127871	1.41638091383808	0.643310035096599	0.479265948622677	0.0102481844577777	0.409722943178125	0.6658041793504389	0.169401599522876	0.526046013448186	0.636036695077354	0.8234811457333121	0.9413583797606028	0.8701995568183915	0.9975419933828372	0.961536079881252
TYROBP	4.90456219656792	-1.56115602601599	-0.0241569343299363	-1.03746482395981	1.1949152363761295	0.0321527654941261	8.26158513975827	-0.8002896708508391	-0.0399693333906938	-0.950722296240992	1.40746952944757	0.0408673696398779	3.16856244644902	0.4310826652640859	0.9684350625089408	0.35084685238519	0.171600813700661	0.9677262633296322	0.0040131314030595	0.9953603936471754	0.8674463398088248	0.8701995568183915	0.9975419933828372	0.5058429857513862
TMEM159	5.41743742584728	5.723012890205151	-0.230760112431853	-0.4182406379317371	0.589657194256524	0.226303790127524	-0.1036637940218819	5.889676450162179	-0.742835024721396	-0.7102222084666919	1.25475327020477	0.520369077519022	-0.0767200744385373	3.8121042120163498e-06	0.4645050623125399	0.484139329143949	0.221172310412746	0.607384515078051	0.9394569329876852	0.8535456969805958	0.9185120759598162	0.8914336680415113	0.9975419933828372	0.9917659566600244
BRCA1	2.9321633842394306	7.64870318424131	-0.5479832044656471	-0.0264600668597173	0.226387958368688	-0.0014378269573084	-5.383602226809971	6.18429334232501	-1.34044367610995	-0.0338287951624552	0.3512978311040579	-0.0024925947947607	-3.09304764013883	6.80400603696916e-05	0.1942563489319969	0.973311526918947	0.728310485544693	0.998030986274608	0.0054832596620404	0.6887873272090789	0.9970423206910832	0.9811950577686116	0.9994109741946284	0.5481092221135113
ERCC1	6.02214149400584	4.8898108045542505	0.3863055520322279	0.479576666307152	0.0464063396326106	0.107423032275443	0.6838866476102181	7.273204002852111	1.99480172980569	1.3396218197995802	0.154567293314867	0.403303934943659	0.7838886757277571	4.65512972374129e-06	0.0572176857685154	0.192457257331752	0.8784039217736751	0.6901539092906229	0.441550965731659	0.5167678598415509	0.7931771997796304	0.9942549824795288	0.9975419933828372	0.9217667669148786
SEMA3B	4.09554247071393	1.47629776404665	0.648025181967969	0.2652522500738229	-1.34237153467857	-0.5779683760493721	3.21683775026045	0.9558612637853872	1.48356995528103	0.328967913345071	-1.94277418346073	-0.993100081599385	1.6957706124945102	0.354930155554945	0.1504226617257169	0.7449250169976491	0.0636942320723289	0.330258528949909	0.10327566672905	0.6444362469990196	0.9556629305330028	0.803185464508054	0.993479010824918	0.789037542887138
MBTPS2	3.2739586127756297	4.54719196445534	-0.0811834827308779	1.24674938749242	0.717371613616692	0.7338898168260122	-3.03123408707113	3.5193235723176604	-0.21969918126849	1.7827281263012902	1.31696592639905	1.48368041027637	-1.84784849041601	0.0031671898164958	0.8278895872416221	0.0868439172157989	0.2002259315363089	0.150766208575376	0.077267214163314	0.9691352221401252	0.7087112554579664	0.8782635160268889	0.985037163777402	0.7554377879941758
EXTL3	3.45349095052724	6.066899982298059	-0.164020893391178	-1.84257802612589	0.0036230959292279	0.5402274961406179	-1.7490330957793798	3.6962614908774314	-0.372871910893711	-2.11828634483656	0.005442115143692	0.922088977333442	-0.8873253988685441	0.0016612077451371	0.7124696194066401	0.0442665355386688	0.995704254312279	0.365903689197636	0.3834464331051729	0.942259782194086	0.6575152036655392	0.9993408238474129	0.9955182347053412	0.9109200385951104
ELOVL5	5.511724519681059	5.34985018887733	-0.185673984384213	0.947000277174332	0.5444518580877921	-0.3487424433393811	-0.363758496217001	7.849672186400349	-0.8514433106927211	2.27506254731689	1.64116120156434	-1.12302964215648	-0.381770277454375	3.3147706737400605e-08	0.402605582277777	0.0317387966056911	0.1132865398418469	0.2720944145780319	0.7058575585400308	0.8211654954106462	0.6430905672561953	0.8517359061267286	0.985037163777402	0.9687423213679104
ALOX5	2.8172503708821406	1.726530755625	-0.510875030151265	-1.5170603402191398	-0.231367817165712	-0.935438158224744	3.3594005092004102	1.59966650369906	-1.41003979072752	-2.2172042076200698	-0.411625611274563	-1.86756656314504	2.22636930805853	0.122235622604599	0.170848688508511	0.0359297999634199	0.684121607345745	0.073589560015038	0.0352341705550146	0.6660159309142064	0.6476431450819617	0.9758828522674736	0.985037163777402	0.6579854630526822
KDM5D	3.31273492563474	6.6038965498868	-3.9384752680263104	-0.7910054926605911	0.396339176173205	1.71492678176104	-2.34453439539875	4.55283658178845	-9.812950073509962	-1.08333276395884	0.7407360633654979	3.403367534347	-1.28563239485509	0.0019368132230266	4.69662163066131e-10	0.289234239145617	0.466252305617529	0.002597446403517	0.2153045305679269	1.3418247998799362e-06	0.8407761701627687	0.9579306966559424	0.7422022155859882	0.858439395127735
CALCOCO1	5.16312823890671	6.514823580903901	-0.127941798952996	-0.60377334280314	0.870308918111944	0.164650360749104	-1.2240942501995402	3.73948358162828	-0.2884713704164099	-0.7074177566629599	1.3842217517627	0.286732332500594	-0.5988695725797679	0.0011735325930665	0.7754983028102199	0.485970563615987	0.17943501172939	0.7768668512772399	0.554650394548913	0.956280493221328	0.9185120759598162	0.8710828909150191	0.9975419933828372	0.9427384012191689
UBR7	3.94004038868786	2.7175410640203	-0.0856358626571858	-0.219693507220393	0.47377005005306	0.5909687173405289	1.22801094941975	3.42947899907825	-0.332929353300013	-0.450279380758708	1.19178569041484	1.6543986927461398	1.10896327444026	0.0021061787481098	0.7419634939824951	0.656389603151119	0.2445364330085239	0.110549385026216	0.278000498609115	0.949194985920962	0.9405614031921748	0.9015751523107772	0.985037163777402	0.8892778928404113
MAP4K5	5.25696248467075	5.310968187276731	-0.002689226965589	-1.1812969614223	0.182216483835413	0.0802119241445541	0.7836656721569509	5.70844069784224	-0.0122367313493407	-2.73911806670451	0.5599373452107049	0.2772370483898739	0.744539229223927	9.75014330603437e-06	0.990345201767433	0.011505552842937	0.581182565090911	0.784179327221677	0.463558621726815	0.9988465195893244	0.5511857697950239	0.964421632927898	0.9975419933828372	0.9260323305241476
EHD3	3.69971178556132	4.82920106975511	-0.284884673258498	0.140510329435184	0.8439923309865931	-0.155765372549574	-1.40667117086169	4.11207086749489	-0.730971957672148	0.189173663488525	1.4183375744493705	-0.284556724144917	-0.845859648199241	0.0003713530938681	0.471592245581925	0.851484140747468	0.168438408128963	0.778327588233052	0.4056546630926539	0.8574886847330222	0.9788280216385986	0.8701995568183915	0.9975419933828372	0.9202542333078808
PSMC4	6.45677949559802	4.89009868599104	0.23512959547805	-0.136869580987318	-0.133408130903889	-0.638923247924375	2.28012014044382	6.85342090105322	1.14848853947398	-0.361425597460188	-0.425901310526269	-2.284955029049529	2.483066838496	9.94704876261273e-06	0.2617955430133989	0.7208498991141898	0.6738246662698001	0.0310869356489698	0.0216164699350487	0.7392635200289408	0.95206913539792	0.974902809740796	0.9667047695007188	0.611467867370635
MAN2B2	4.25850440443991	5.2936680044554505	0.348824126819357	-0.1129693832204069	1.2088771699984	0.985612146338076	-2.16007085635166	5.74514042972634	1.2155930682409	-0.207472682994797	2.79971814552908	2.49567139529976	-1.72507182460337	0.0001063745535079	0.2364904559032039	0.8373963793851508	0.009750672870874	0.0195414874993267	0.0990679645711669	0.7282070815094969	0.9739610528580968	0.7548024197610349	0.9347994704459708	0.7837473868024324
SLC25A39	5.758475221720821	3.61085822245857	0.278398689326733	0.103546778771952	-0.276965562239202	-0.591377105979985	2.6553968161841004	3.189604548501169	0.9910917232817008	0.205990116145141	-0.654732210083247	-1.59573853274706	1.97882502851393	0.0045452272874519	0.331576627116069	0.8385047930418851	0.519002505011084	0.123935489335528	0.0590600019388595	0.7790281981654563	0.9744927606273096	0.959249894069332	0.985037163777402	0.7286790140341809
MVP	6.21724769864061	3.15761407729562	0.372841595261395	-0.0631521464859567	-0.3072459163149429	-0.111706289190903	3.66104619497671	3.14851714871768	1.2545787352491102	-0.1168039459381109	-0.667962738286795	-0.279769056744279	2.7714594931153704	0.0074341998776862	0.2227807992774139	0.907957006602022	0.510401851516921	0.7819947279440591	0.0117660016759006	0.7189886964536252	0.9888623531352242	0.9579306966559424	0.9975419933828372	0.6101827078731932
NUB1	5.5477910165396205	5.35885930256502	0.0412517710420847	-0.2710014395233889	-0.235143697015137	0.20678465892238	0.360810298975691	8.79271687009974	0.233857203782732	-0.8211327068430451	-0.8448722928925021	0.8483679620449179	0.4586478943926479	6.155311769583359e-07	0.8170243744770691	0.419391964388597	0.406208397844745	0.4043056820243259	0.6509544063728	0.966961022760569	0.8978664985074722	0.953819949114258	0.9957803430727372	0.9640828390179706
PGM3	4.01397968020772	2.7855381772414907	0.133995570518285	-0.0963673600959753	0.238911166258116	-0.339412947055284	1.55636753714915	1.8146535084227904	0.274669636973748	-0.10438742186797	0.317422912446785	-0.506007436210885	0.74861793173906	0.0963417961741112	0.786167285410873	0.917754573846608	0.753636575240491	0.617369772460992	0.4628608489282279	0.9594437896195476	0.9903683335879364	0.9811950577686116	0.9975419933828372	0.9260200556796092
RWDD2A	2.96223186471937	3.90235694429268	0.145708204917283	1.07073737052832	-0.363657558100563	-0.4593576650312739	-1.74667669654878	3.57479320031829	0.413900856528003	1.60466577295344	-0.655732987306944	-0.936968578678869	-1.1614836347166	0.0049224681963759	0.683163706155268	0.122314056818453	0.517994703526463	0.3578132028956839	0.258936329316095	0.9348053373120708	0.7287826075710537	0.959249894069332	0.9955182347053412	0.878661161088513
CLK1	6.5035354162771295	6.39190202568575	-0.349180359768937	0.342392910497479	0.375975872176267	-0.0960637946098436	-0.1624957262232839	5.914047819589991	-1.49084122832359	0.7985776176388921	1.09029752935684	-0.3110782679726889	-0.1361745471158719	5.64235749338584e-06	0.15067672838479	0.433101268272975	0.287899456881133	0.75881007485717	0.89283551709902	0.6444362469990196	0.9014146069236464	0.918257045279818	0.9975419933828372	0.9882108925075288
POLR3B	2.7465112133129	3.21619085469502	0.0777765240727427	0.997969027283552	-0.137371247519085	0.1838222248438219	-1.50320605719316	1.9558131747120904	0.166172772627841	1.1320357331821398	-0.1973413951200119	0.2940455932044519	-0.723070659381092	0.072260288968145	0.8693577936809158	0.268443843886798	0.8452431765623329	0.7712563826215378	0.4769533216739099	0.9776812765372808	0.83719243830457	0.9925975045641152	0.9975419933828372	0.9304474409693008
RNF14	5.04569790866988	4.818213837522349	0.107566178527216	0.133178580174732	0.431171000200676	0.156361962691299	-0.0958487783640643	4.54197123813719	0.3474519507616599	0.228069188266061	0.924560006570857	0.371116826619627	-0.0702360995509214	0.0006540164586204	0.7311795443912421	0.8214780582066341	0.364039693221872	0.7136924173446949	0.944657087286323	0.946484940315328	0.9708672732315228	0.9443467373365	0.9975419933828372	0.9919902826207646
DNASE1L1	3.22400106369176	2.66777447618978	0.407935243138122	0.962751112158318	0.342966385528492	-1.16519754775586	0.1149639835868999	1.72990885190454	1.02824599526136	1.26672979732632	0.6063075937688511	-2.2218304980385	0.0620395209160411	0.0998460672264025	0.314114197684907	0.2169979229317449	0.550199034352773	0.0362099962348803	0.9510313025879328	0.768443867527303	0.8079403181629865	0.9606818502494168	0.9667047695007188	0.9920936308512002
DDX11	3.0866198344425	4.381755467794831	-0.379059214983914	-0.275728802427552	-0.0551719675008763	-0.4380927518365989	-0.844274294521929	3.10204337050807	-0.916623295253682	-0.351360519990903	-0.0892253408084569	-0.79503766842086	-0.469757581970297	0.0075911737026099	0.3681172525019899	0.728312566828732	0.929626261006158	0.4342123396224029	0.642982307953672	0.7996815678793924	0.9535326656512604	0.995665117181966	0.9957803430727372	0.9628960805122976
HEBP1	6.1374188798416	5.68886935744792	0.208218963090343	0.0022077928029786	0.157437480407433	-0.203054109451408	0.445323503489244	5.81995484044186	0.9133423752117572	0.0052603133613554	0.4721361399425589	-0.683005172006585	0.399192872310461	8.38325751667172e-06	0.37135509520404	0.995849534008195	0.6417699094807641	0.5021509102560321	0.693198228441416	0.8018397592968647	0.9994979037798396	0.9737316151813824	0.9975419933828372	0.9672060105797162
GPRC5A	3.9772971261567	5.2275325122104	-0.3101553071304009	0.7470243670037819	0.2057881857894229	0.413448951817901	-2.37430335475728	2.71135752358113	-0.628839555830298	0.820219986075207	0.287043175927446	0.6315546537517829	-1.0198290077461	0.0139898946448769	0.535388772212428	0.4199320026932029	0.7766268797791509	0.533857804576485	0.317683419179723	0.8810510536040695	0.8980348057137308	0.9824645315411497	0.9975419933828372	0.9054244079770164
MAMLD1	2.54609182165054	3.17242085805049	-0.7150648088067589	-2.56040830323213	-0.914472240418471	-0.604902772665541	2.25060416048105	2.5102774283981297	-1.83030307974225	-3.49390488737776	-1.52768581312327	-1.15494164028377	1.35360382560835	0.0290478359182029	0.079914687539354	0.0019275012553252	0.1391454870499429	0.259057504769172	0.1910483107784	0.5416896287440415	0.4587144675735083	0.8609607010638476	0.985037163777402	0.8456747155586467
UFL1	5.6648240948067405	6.63521117555968	-0.70132733713993	-0.2279210242760839	0.1724761913114419	0.260180300758917	-0.766169058618604	7.26216511478637	-2.68388117325136	-0.469405111841536	0.4464133027803989	0.7420110889877092	-0.653337999011632	2.23705546256953e-05	0.0127940399562706	0.642886027138625	0.6591697164394871	0.465236557328179	0.521023031012103	0.376830640773867	0.9375831442241204	0.974902809740796	0.9957803430727372	0.9371031064871076
POLA2	2.6916850041238303	3.44385288810615	-0.246122710916206	0.288769991427811	-0.15881283621506	1.1398690801025602	-1.51892705088738	3.01760692521532	-0.7813418665728399	0.486275971678611	-0.3405410109215869	2.7564070207580604	-1.07932542281158	0.008680557190822	0.441995235524081	0.631008907918574	0.7364984684067729	0.0111193842983529	0.291224684121825	0.8414120482895302	0.9374704655398756	0.9811950577686116	0.8655890576263969	0.8977729001922381
ZC3H3	3.1201133069185696	2.83863473247797	-0.0892234841206326	0.454537050981856	0.4091697381946889	0.286293982925407	-0.2853084677130549	2.4418573506845	-0.230676241465496	0.618688160518902	0.673309648527697	0.526751999427976	-0.172464355254759	0.0220263810186656	0.819443645488054	0.5417185745125399	0.506927612252525	0.6030087922788959	0.864461095226082	0.9671886242212168	0.927027419244258	0.9579306966559424	0.9975419933828372	0.9834686093505224
CAPN1	5.687868492311621	3.3457654055214	0.485176133894224	0.496051425019978	-0.303058382123851	-0.499158417442701	2.54261647760129	2.62948236134795	1.38719931791633	0.7842912882870129	-0.557633399916789	-1.05474671495003	1.60266910040389	0.0177607089989925	0.1776291346929019	0.4402405870769529	0.5821048810129	0.301730602691021	0.122495438905963	0.6696618018220953	0.9023268041674942	0.964421632927898	0.985037163777402	0.8131485549569595
MDH1	6.98069736019247	7.394095100137861	0.0622761089436286	-0.500811972628379	-0.176360872221045	-0.161430899998164	0.0987270233499963	9.99745198360536	0.298000082620377	-1.29310486797644	-0.5452540910867639	-0.5665751665114511	0.105331595762978	1.0136769863277803e-07	0.768165700241168	0.207836597499401	0.590485733802985	0.576139699093652	0.917046450732795	0.9545327212848352	0.8048650071918518	0.96528496499638	0.9975419933828372	0.9903967273871572
SLC30A9	4.87885821521694	4.046242785848779	-0.0315976023262488	0.274600127597342	0.1250552249024419	-0.290386009107116	0.9433281139661608	5.0102261558391	-0.121830035245858	0.558722884943864	0.312244927913561	-0.800206492397227	0.846055084887431	3.629796911219021e-05	0.9040076384014591	0.581321432688624	0.7574439114854309	0.4311299594267699	0.405547694016052	0.984737121409902	0.9303206109967208	0.9811950577686116	0.9957803430727372	0.9202542333078808
MTMR11	4.03532741650558	4.18612766036254	0.0829550187047931	-1.68841692529338	0.455211595431692	-0.8348719922355121	1.57085202049177	3.34556857529244	0.208114842939271	-2.22589509176666	0.7470404830846541	-1.53244406649824	0.939227506128834	0.0110422634344063	0.837159132929062	0.0371848938994199	0.46261844415983	0.138235286323683	0.3612948961337889	0.9705007160076348	0.651307428976018	0.9579306966559424	0.985037163777402	0.9076157472458108
COX15	3.59676523332335	4.31775324490542	-0.394818286836174	-0.295781025645579	-0.3913974217343769	-0.64287247038891	-0.004552076921716	4.32788821259855	-1.25278944865903	-0.495158342998498	-0.798291240867858	-1.4846343505617905	-0.0033951322687192	0.0015999402258807	0.223554427542611	0.625236058957104	0.432284088691507	0.150160702362189	0.9973259611747758	0.7192195668717194	0.9361886257366332	0.9562449211196616	0.985037163777402	0.9991265604691524
YAF2	5.22597441810863	4.584387263864599	0.1679137035575129	0.220649725106047	-0.23770276666095	0.244924534198399	0.520203795229754	4.37749272191953	0.504941342460112	0.348391360703378	-0.445559613770133	0.522853378805182	0.3572865654913429	0.0001870598864818	0.618022385400131	0.7304630905980072	0.659749995800878	0.605679649606412	0.723875788983474	0.9085103962378052	0.9535326656512604	0.974902809740796	0.9975419933828372	0.970728779170649
ZMYND11	5.23120939753721	3.94069541727789	-0.302370864365331	-0.265536949183364	0.0723302960150719	-0.163296944360229	1.99710062820459	4.367683286653279	-1.0577415772858	-0.495691519551899	0.167587542068433	-0.413272842900252	1.62322862906955	0.0001918713028566	0.300287317467236	0.6244416001476141	0.8682560723409459	0.682930185494563	0.1170846125698909	0.7598180767930709	0.9361886257366332	0.9942549824795288	0.9975419933828372	0.8060218445909447
BID	3.30043907977188	1.4084849314190302	-0.207971549616128	-0.7041132187720001	-0.413579874700987	-0.172323204610475	3.0015336006986	1.0037813365925898	-0.446601904698412	-0.7936406301280909	-0.557672531069905	-0.2672593641958389	1.53505269669721	0.325101354677523	0.6590072725473871	0.4348732844005	0.582027754548224	0.7914619047252591	0.137330869277788	0.9229600667025472	0.9014146069236464	0.964421632927898	0.9975419933828372	0.8137836579560498
MATR3	3.3231701492848904	2.7900633625081097	-0.254850854542919	-0.0733990834704741	-0.338240491005263	-0.218851823902907	0.988367975142921	1.4570849375718602	-0.643790665448291	-0.096258797569408	-0.676002746263084	-0.467495928639072	0.4836921659300011	0.158943680738515	0.526360428297587	0.924160303186259	0.5061997765865379	0.644791333622169	0.6329893288473771	0.8775614271464713	0.9903683335879364	0.9579306966559424	0.9975419933828372	0.9587544135278764
XYLT2	3.4430608701989702	3.68351346198623	-0.224978315401079	0.50114541569725	-0.5618998814079239	-0.6779587090819661	-0.0569101541572482	3.79148784304908	-0.6963273442278449	0.8106728399247	-1.08622506774258	-1.48723196957097	-0.0414663717355417	0.0008446884876942	0.492647681165168	0.425204036188452	0.287742427850403	0.149458497679778	0.967253499873742	0.8669064687890488	0.8993902194473499	0.9180893615366346	0.985037163777402	0.9951076505285747
RGPD5	2.26048639555207	3.89060438928188	-0.647417183880194	-2.03462065837774	-0.165957845428195	0.0038591021404172	0.115333177727619	3.75521533542436	-1.85781668339787	-3.09977658271279	-0.302460512079055	0.0078269722756675	0.0777816033167085	0.0009264078612426	0.0750114293967157	0.0047451043743427	0.764803241688188	0.993817167851209	0.938620978712612	0.53761694831356	0.4929732071817124	0.9815534860464432	0.99897463226349	0.9917659566600244
NUDCD3	4.84154947565825	6.0787563257978405	-0.350796942963263	1.03541611055611	-0.113235442626467	0.0679904027145192	-2.11668066407443	6.27953727547946	-1.15124568680798	1.78595105741772	-0.237076908885874	0.157434317644511	-1.5890069150061898	8.196056279200849e-05	0.26248135154086	0.0869763964515009	0.8145581901908392	0.876174139358305	0.128197240466712	0.7399202973381717	0.7087112554579664	0.989629328397389	0.9975419933828372	0.8137836579560498
GLT8D1	4.827630164446321	3.81604503454081	0.489363615562465	0.319490811639973	0.334983892056181	0.431798075660653	0.377629320534892	3.9882057362551	1.82480618816113	0.639922189276901	0.8158819906851948	1.1815006503545802	0.312914990370903	0.000977898585596	0.0800084446014793	0.528045036696169	0.4223706380561179	0.248622451095061	0.757058913203626	0.5416896287440415	0.925110942720193	0.9562449211196616	0.985037163777402	0.9766978587963148
ATP2C1	4.5193522395134	4.41480310226268	0.0171942569012881	0.436025247250122	0.357218129541666	0.901144327914466	-0.772626817336784	5.23049713146848	0.0641174910240956	0.855957111222623	0.8500120154298291	2.39768338109096	-0.657285124020468	0.0002131867855273	0.949509550354501	0.400584215920416	0.403664148410877	0.0244767481945591	0.518303336732303	0.992728106026764	0.8896021650635615	0.9533589551210102	0.9667047695007188	0.9371031064871076
RALBP1	6.198973300201531	6.99821447876371	-0.4040359320308889	-0.386660172538866	0.0640752535246485	-0.223079628091475	-0.2464965069687379	7.26111547896204	-1.65324499862871	-0.823118849752769	0.170551262173702	-0.657045621929788	-0.2120873869271389	6.95216089902981e-07	0.111330567421031	0.418282575363068	0.8660347212724679	0.517573743186024	0.833775548250996	0.5976766713401448	0.8974635288304483	0.9942549824795288	0.9975419933828372	0.9810802861413682
RUFY3	4.33355757851898	6.1046262426421904	-0.918695926876594	-1.6346523445970702	-0.9227400372031188	0.159285745517541	-0.14995501498626	4.58460901943873	-2.4232180119368	-2.24333121591082	-1.56514739550749	0.314091197189365	-0.0905890587475431	0.0004039132434609	0.0229570358562467	0.0340998142504089	0.130568777241693	0.756190609385484	0.928584762171213	0.4242050548722718	0.6475775841599714	0.8593663460721568	0.9975419933828372	0.9909001393240178
SLC11A1	3.30076376023188	2.6041050261657204	-0.0100557321065981	-1.5409435488764	0.475668044916111	0.8083645912959929	1.52711902603729	2.4206700082325	-0.0285050203782658	-2.31003707909217	0.864748807292823	1.6454500513002102	1.01159710843718	0.0230867256392137	0.977485699074068	0.029426016613538	0.395398772367067	0.112393583243862	0.321421881793879	0.9972064425119128	0.6345328731760542	0.9524469508835266	0.985037163777402	0.906023487653109
WWTR1	5.275327139406969	7.07117233063495	0.0726029024604936	-0.7302348551258578	0.882191460745625	0.600723010469334	-2.20244699009423	5.32824505019419	0.242619828044286	-1.19978619941431	1.96837152642515	1.46218037000695	-1.47741021867672	2.38692859682327e-05	0.81056399421545	0.2423014307485969	0.0619513208606685	0.1579803317092049	0.152398614963181	0.9652777836371368	0.8270671298073375	0.8028666299942647	0.985037163777402	0.8258850524362898
AGPS	3.94474320966564	3.0600516597613	0.109354284120259	0.666842631105603	0.420352335462542	-0.0403845232785806	0.390704544107682	2.8350421910005097	0.332915149673276	1.08171231969619	0.8463698949643109	-0.0905001922834692	0.274929866257607	0.0154539108830965	0.7421053764371089	0.290052325929348	0.4053782076956539	0.928610947719024	0.7860610727269459	0.949270230795084	0.8410855063995406	0.9537142138720276	0.9975419933828372	0.9774857682204976
CXorf56	3.92038610141204	4.262593237929259	-0.0839950946647543	-0.463429024727436	-0.4947712869509399	-0.2028995816539599	0.3087950718037109	3.95827246968441	-0.2906945335225119	-0.824235925239675	-1.08321272376523	-0.514455887778813	0.240648711649506	0.0008508400141999	0.773744639788058	0.417608546655743	0.2896400955601699	0.611672159102633	0.811796702481729	0.9556239952061688	0.8972893253693548	0.919993242285645	0.9975419933828372	0.9798474865725542
ATP1A2	5.452112924256211	6.49821923814169	-0.3446202404833839	0.1938478812215139	1.2049836642331102	0.318691241835593	-1.5714777379216105	4.28426765310216	-0.894580180990475	0.26081032697131	2.19518822070091	0.627636137941719	-0.8777970559680269	0.0003217360892278	0.380052791741971	0.796413348030688	0.0383909117025356	0.5363867830093929	0.388416222309476	0.807882391166691	0.9636222065955216	0.8001790434350512	0.9975419933828372	0.9109200385951104
TTC27	3.52287148943479	2.35387354659558	0.267940793785054	1.11168444252347	-0.593900331804965	-0.197103608777101	0.6116162003164201	2.585511758821	1.02382838451206	2.25874245132182	-1.4857563053639902	-0.5642977385617	0.5373993297111911	0.0196682081512696	0.3157221517918139	0.0329057070946369	0.150122557060813	0.577643686115749	0.595979462154032	0.7697026343021316	0.6462589027151617	0.8649129260646921	0.9975419933828372	0.9523727707938292
ZNF582	2.66234566590664	5.04509502218324	-0.7981616688529	-1.07076453509521	-0.51543819311182	0.1233274772924649	-1.46179371071274	4.168920651319009	-1.96545827870912	-1.3912083604698997	-0.795553223209641	0.212639658267052	-0.841541195700713	0.0003207244006683	0.0605634079149013	0.176420335134921	0.4337808279288599	0.833332357319215	0.408022858438854	0.5231155889816272	0.7758426885703636	0.9562449211196616	0.9975419933828372	0.9208413899755022
VSIG2	2.6968378387583	3.56512773479334	-0.39109410259059	-0.723817633007561	-1.18906414697453	-0.935781513504952	0.473087246227561	2.10559357209558	-0.8666168797777108	-0.8512073869527479	-1.8050687463148305	-1.5798977272187298	0.22965446794045	0.0498730442190591	0.394524358054086	0.402736411517213	0.0838108576449691	0.127301689131284	0.820295690555468	0.8182103291894048	0.8903988606729949	0.837000089598562	0.985037163777402	0.980019080749198
PHLDB1	5.38808122148571	6.38462556560967	-0.309628807339985	0.178822563424116	-0.6975986028847049	-0.0005243172312947	-0.931738324684454	8.59093229761905	-1.28805735359721	0.386143703462767	-1.7674837963445402	-0.0015152169942051	-0.8937178571058871	6.2551537432447905e-09	0.2095210380776139	0.7026570090676489	0.0893530936443099	0.9988030584796808	0.379996163186409	0.7081495255066221	0.9477120617992556	0.8381154415677303	0.9994109741946284	0.9109200385951104
MARCO	3.4094027573440098	-0.153889782798276	-0.103275724958513	-1.3455817528402298	-0.135328365208377	-0.551932114892606	5.764299444241931	-0.0881907032682694	-0.19261651015231	-1.3474580789151	-0.166625071881494	-0.7785358771713909	2.5396177765749504	0.931218135868186	0.8489089681057741	0.19042528278618	0.8690148619662049	0.4435726028920669	0.0196489161802519	0.972608607869036	0.7922996894849377	0.9942549824795288	0.9957803430727372	0.611467867370635
PRDM11	3.2771034944904303	3.50752250573931	0.132038534725846	-0.654364944912458	0.111159385864559	0.637127237174829	-0.209181867950719	2.49729450643114	0.30711678688428	-0.8051557563414641	0.1682356958496239	1.0927174912391802	-0.112897020837144	0.0314471102840076	0.7614641847342859	0.428793410402685	0.867753645705901	0.284964205885242	0.9112058620641792	0.9519243731964844	0.8998071143629116	0.9942549824795288	0.985037163777402	0.9890390478741642
SNAI2	5.04415922819473	3.1080118187826096	-0.271803169887438	0.4217954895679621	-0.8906927774923911	-0.118063865036829	2.50575099616722	2.10662873529823	-0.68517575315891	0.588840080985181	-1.41221995007298	-0.22183472911091	1.41819543372565	0.0478158442653309	0.499606426162121	0.561288598885495	0.1706843740682099	0.8263072664322659	0.168550702551244	0.8686708457898625	0.9302982027648204	0.8701995568183915	0.9975419933828372	0.8376065589008528
CD74	7.39104909342145	3.33519239384938	0.0593838411650728	-0.540533318036417	0.959580481594814	0.178175935847856	4.83853059192913	1.1033437428810502	0.0849080371250704	-0.4256469220442299	0.970715113547131	0.198592011111013	1.34414630269061	0.285604789519893	0.933080720153735	0.6743802321610141	0.342422347459693	0.8444651003397129	0.191748190628948	0.9913072875957204	0.9414501346635256	0.939937347488102	0.9975419933828372	0.8463879190836685
HGF	4.3681140126318	7.562009827298289	-0.9311755850939092	-1.18438252273458	-0.524246623007725	-0.23674120603928	-2.1336000995641697	5.043624707338901	-2.24684369097291	-1.49049784154083	-0.829651784326101	-0.4262476298218579	-1.14999162671337	0.0002233315450564	0.0337662858279657	0.148674402158114	0.414954288371687	0.673863571094639	0.26189461627394	0.4536754432252617	0.754140632480787	0.9562449211196616	0.9975419933828372	0.879543219567891
ZRANB1	3.92329694838435	4.37087506421657	-0.134362201076898	0.157105455954659	0.1873473801381439	0.630970998932786	-0.983240573670642	4.94416427540575	-0.4635113855414229	0.282914318658307	0.4077926580999579	1.5349197798438798	-0.7837637761431301	4.306569978022871e-05	0.647008072150011	0.7795718934931949	0.6868971605671998	0.137363428721722	0.440541623478178	0.919195456057972	0.9607012027307098	0.9758828522674736	0.985037163777402	0.9217667669148786
NCDN	3.33935565553746	2.8349133900564	0.533036431781125	0.5069943195190979	-0.6239648625615489	-0.502851816148582	0.30587074666373	2.45148727270242	1.48741311758691	0.746486237876845	-1.11274131916812	-1.02952330803406	0.2007741877227269	0.0301729776600975	0.150153262143335	0.4626480936543339	0.276407457487871	0.313110675015002	0.8427448224697409	0.6439563577739453	0.9115945605685268	0.9144822889411716	0.985037163777402	0.981441743726098
ADGRA2	5.13686735286138	7.003213107975791	-0.2625031344789419	-1.5861574572979298	0.477672316364207	0.7981608219935871	-1.21735012305359	5.55097539428282	-0.8174623537336221	-2.42915603479124	0.9823958809683392	1.84148381084194	-0.838015109812262	1.97159537510418e-05	0.422043242145592	0.0227877802640872	0.336379433565218	0.0786854866110108	0.4099749230517059	0.833426437049529	0.6105876500926227	0.939937347488102	0.985037163777402	0.9208413899755022
ZFP64	3.17249177542989	4.13400024018509	0.4138809138346889	-0.576585946313255	-0.2821488002639	0.533464602148114	-1.10805347287701	3.77883940019564	1.13593414891458	-0.824921741734763	-0.4765855745958309	1.034912345751	-0.7107358088543778	0.0052099447721514	0.2731507186187319	0.418730812494296	0.638023913997319	0.311180777930794	0.486539967021006	0.7428995382155169	0.8975882716470988	0.9732896612293316	0.985037163777402	0.932502412290716
MNAT1	5.20426779416405	5.83922067081751	-0.0206043778704405	0.615023745855728	0.523433568641917	0.401427930109846	-1.55346512638846	8.35733907137668	-0.0913936009938746	1.42105691449159	1.5007576179293898	1.25446186766429	-1.5768356787052	2.02785125069171e-05	0.928197832797168	0.168923281248729	0.147503912747795	0.222190601362561	0.132941406859126	0.9897041918054498	0.7704333502610012	0.8649129260646921	0.985037163777402	0.8137836579560498
SAMD4A	3.9993575308488714	5.612493826540471	-0.348390918690563	0.0307419907386983	0.447832189385027	-0.0769899341883613	-1.76265522530411	4.29013041313635	-0.943940084242583	0.04353276651908	0.7914198283168531	-0.152198433216451	-1.07901774253167	0.0004670181658836	0.354270955253978	0.965623090760276	0.436298161602044	0.8802827635117951	0.291120239484871	0.7910456553562045	0.996200902158071	0.9562449211196616	0.9975419933828372	0.8977729001922381
RUNX3	2.53983094900163	1.79791031571744	-0.395072954419279	0.40323907744694	-0.5364459519927419	1.01498063847512	0.291116977911173	0.874247268492105	-0.7260150357841049	0.398339409107192	-0.680419800833586	1.4322101990113705	0.116492617347739	0.395628414693637	0.4747687247157151	0.693771457878616	0.503169716000958	0.16559365011317	0.908235644010336	0.8586774083432519	0.9455161424248067	0.9579306966559424	0.985037163777402	0.9890390478741642
MRE11A	3.9405180842645	4.67494056488898	-0.422208154178769	0.279709257355532	-0.004174986353821	-0.941995045934884	-0.347320548695747	4.34669826622177	-1.2732282016966898	0.447178743766219	-0.0082501487898365	-2.07036791027965	-0.244512855157841	0.0018898001617723	0.2155282723958529	0.658862918592658	0.993482998076032	0.0488996440210749	0.809453342338719	0.710378314839576	0.9411117217969636	0.9987106099551086	0.984795501364578	0.9798474865725542
SERPINB1	5.58969685837149	3.3297259104802595	0.135720680896676	1.1378108948941	-0.435521761344034	0.442253933795679	1.53515011805249	2.80183825587106	0.417279609885318	1.9408245010156295	-0.8777597610282659	1.02016083956022	1.0251680524382198	0.0144232674744595	0.6800432691337541	0.0636604677363763	0.3886432673225999	0.317665514093572	0.316378623684021	0.9337419776115032	0.6899031284480432	0.948740123378008	0.985037163777402	0.9054244079770164
SPAST	2.65239316699284	3.80373659712908	-0.407078607925768	-0.471604776410746	-0.185736605620927	0.168032907695228	-0.818695630882971	3.39185160767706	-1.14368331476805	-0.7085452796633349	-0.34027914032994	0.344973975517896	-0.5357725752236	0.00785318263118	0.265474788131123	0.485848863650637	0.7364902233583349	0.733001606396213	0.598354792575545	0.7421763996012353	0.9185120759598162	0.9811950577686116	0.9975419933828372	0.9523727707938292
OSBPL5	4.21648337942026	3.22113249244825	0.3123042912170689	0.450215991995293	0.339602010132675	0.58029768016146	0.1961927077649889	4.29258234912118	1.69795080811801	1.31817757246492	1.24387367637025	2.41333409508086	0.229686450601301	0.0003243288548752	0.103433693282769	0.200186691338657	0.226896501091643	0.0246419472469069	0.820229139172029	0.5816171003795211	0.796287333316454	0.8931486615033827	0.9667047695007188	0.980019080749198
AQR	4.30387927481525	4.86835350986275	-0.728490630239386	-0.1062505856698809	-0.1444736513464209	-0.082524341328193	-0.14068864309532	4.4059359051293	-2.32261823471643	-0.1785606213675969	-0.3074752975355539	-0.197017072195258	-0.1013015097870769	0.0005883271425541	0.0286335530825746	0.8597331679505071	0.761077895616177	0.845462966351125	0.9202042136891392	0.4341935006170633	0.979727975201149	0.9812681418049628	0.9975419933828372	0.9904025008513356
CPS1	2.72741931375463	4.50724615318547	-0.3842384277298379	0.250809140389314	0.125005639075294	0.226737590818883	-2.3043226501928	4.23175420822719	-1.0763892960328	0.369108140886064	0.2194015634039189	0.4446651080808799	-1.49976802185515	0.0002726988746381	0.292031328817654	0.715154924375602	0.8281187553248599	0.660387693044297	0.146198247485612	0.7529818935354513	0.9513765748051206	0.9909667260015924	0.9975419933828372	0.8238429843518609
FHL1	8.54910234683795	6.91118823964522	0.7966547736611078	-0.0516340719226504	0.2750219588517	-0.6209015344689761	1.76542853429215	4.20340739170992	2.25025112165374	-0.0831805932257713	0.531796934024113	-1.36353720139308	0.9709329756894168	0.0003383659761129	0.0350166888004584	0.934455227597326	0.6003757000075329	0.186927002948034	0.3412877986746369	0.4582166498445544	0.9907584565236964	0.96528496499638	0.985037163777402	0.9065644001075324
RTFDC1	6.92350077370158	5.5187665356151605	0.3384479272614	0.2956217038695949	0.395774456905604	-0.226529994752964	1.30757612038473	8.99690439899419	2.27309965983115	1.0733731211644202	1.74940619550933	-1.11150937707656	1.7954097977745	1.41024487404807e-08	0.0324866814254246	0.293652873664739	0.0934739075781352	0.277743488981135	0.0847071555085034	0.4490158816838533	0.8440304427164582	0.8381154415677303	0.985037163777402	0.7657762015287323
RNF10	5.827845655494451	4.565286204664711	-0.0025392934068007	-0.070838729808822	0.191738535499335	-0.0119578348927514	1.57150013415772	5.36016370497809	-0.0104993006259571	-0.159810975681839	0.5282116214054721	-0.0368058367587355	1.4428551082712298	0.0001006393540962	0.991706857421183	0.874317970279462	0.60201304593407	0.97093371068454	0.163495304960073	0.9993145195846292	0.9802856546974944	0.96528496499638	0.9975419933828372	0.8351930007346875
ZDHHC6	4.26741661141992	2.8894963063747903	-0.118008944938547	0.323340724580031	1.04347422608836	0.439418573337024	0.995475354165755	2.83140749860772	-0.411054521670016	0.613201563589885	2.4974375932101203	1.1563844741647098	0.776038960746126	0.0116565555325737	0.6845367691962839	0.5452826345219011	0.0195176779369355	0.258645839845038	0.4454096596138289	0.9349981316677748	0.9292159778136544	0.7718203200466742	0.985037163777402	0.9217667669148786
RNH1	7.95696937063627	4.95798361140562	0.6533203220953829	0.0040119451764169	-0.2648155589744529	-0.519000266159196	3.5907376934872097	9.02171910301866	3.9625458363313504	0.0131315583981289	-1.03451650713007	-2.29444645068726	4.865492701354401	3.1419695406623804e-05	0.0010881091337511	0.989635983542141	0.311408146508604	0.031027724231455	0.0002412168191686	0.2645725783086717	0.999210130090482	0.9269981928897644	0.9667047695007188	0.4090117419903231
NDUFS1	5.552672703505441	6.16611322847701	-0.206834438554791	-0.192946212885326	-0.0517669717639077	-0.0730879651764384	-0.379606772255369	8.989673687193509	-1.08181161357664	-0.5318724353415789	-0.176442019350595	-0.27809392797365	-0.439575026684496	3.82932065688299e-07	0.289670932760366	0.599517420357999	0.8613978604763751	0.7832986084964741	0.6643831282669289	0.7514296150965674	0.9303206109967208	0.9942549824795288	0.9975419933828372	0.9640828390179706
RB1CC1	5.93089749195176	7.346491458324441	-0.590649034864517	0.0019136610184206	0.0305564389147305	0.0142422988174263	-1.3032702381715	9.1249658590211	-2.35647553971419	0.004029180348242	0.0792916832571371	0.0404395847196437	-1.18815745865127	2.78702997597461e-05	0.0287845353123715	0.996820305174005	0.937452677524136	0.9680649063901942	0.252293563080408	0.4341935006170633	0.9994979037798396	0.995665117181966	0.9975419933828372	0.8785423163395607
ERP44	5.92875158965719	3.8224447129649	0.0230404474069633	-0.267506763669356	-0.1642254086504259	-0.468629570044397	3.06379222688319	3.80735234161772	0.0815580800515483	-0.520382196111923	-0.387739753436321	-1.2491355263476498	2.40755866139565	0.0031268919550297	0.935657337252657	0.607388704315643	0.701505177976366	0.223385326347922	0.0265369770528845	0.9918937981277406	0.9308611261992062	0.97723072037067	0.985037163777402	0.6367149935102867
ALAS1	4.14745939496557	4.72821394626546	0.110375451905014	-0.5772275202865551	0.437409381247683	0.130416871438705	-0.412868245594442	4.40735410951311	0.3126143135153519	-0.8509486736353711	0.7860918018972959	0.26328343744817	-0.2746046328518939	0.0001731402055448	0.757166530253189	0.402875099913101	0.439201532018849	0.7944899827720441	0.785876531117018	0.9516552872723124	0.8905038079893681	0.9562449211196616	0.9975419933828372	0.9774857682204976
BIRC3	4.287763628068911	3.38543157854715	-1.00410744964732	0.0904852351712293	-1.51783302239066	-0.102794710665179	1.9153000843996295	2.35265948035742	-2.5121900281716605	0.120944269998774	-2.40193679708831	-0.1908790492797689	1.08565191341815	0.0314114731182156	0.0188241687767688	0.904702799807519	0.024312555578885	0.8502085495249551	0.288395559848165	0.4037280201846814	0.988360644402898	0.7820590005513955	0.9975419933828372	0.8970561943235792
AKAP11	4.22276353817977	5.03368654319387	-0.124203138247754	-0.9063486958396708	1.0401738551522	0.290494378224178	-0.588497535257521	3.314382953761549	-0.318646953067671	-1.17513902028689	1.8360320345294496	0.5606857964587779	-0.326023729784382	0.0036559761349951	0.752803332711616	0.25109936543572	0.0793099118557336	0.5804438552690601	0.7471327084364391	0.9510812163684388	0.8338652590645673	0.8239392928827989	0.9975419933828372	0.9760207725712118
GLRX2	4.58884329392292	3.2879964839846703	0.017510218415596	-0.2179514756140139	0.21695101156924	0.373660434471805	1.4741728905524498	2.65160675954206	0.0503545345633869	-0.342386603790468	0.4066708826743649	0.80171928672541	0.947000249194946	0.0173967624131376	0.960240155102817	0.7349235818601071	0.6877359159827	0.430367487611764	0.353281724263084	0.9938076881466212	0.9544086942938614	0.9758828522674736	0.9957803430727372	0.9074290010313688
SNAPC1	4.790164949526861	4.4024041665834295	-0.535539143727572	0.66938539105846	-0.3011237207528729	-0.516165292825836	0.508473491179751	3.51958826185293	-1.67034218309498	1.1277752542026498	-0.607179982262408	-1.1793442511537902	0.3432463709138549	0.0020316570525185	0.1079363202803879	0.270384312947756	0.5495728699771579	0.250234831728358	0.734282948242937	0.5898173145886596	0.83719243830457	0.9606818502494168	0.985037163777402	0.97402044739546
DERA	3.98336547307427	4.36416409982342	-0.255420490285238	-0.9927856980073828	-0.15781175784939	-0.536938838811859	0.8844514218889241	5.36750672825267	-0.9518177970237808	-1.93427328707463	-0.37523538272142	-1.4346481963806998	0.7852524985304001	1.44440753033189e-05	0.350301769041608	0.064474671087024	0.71065019736165	0.163779589261325	0.43968437729678	0.7883514408443278	0.6899031284480432	0.9794031316499192	0.985037163777402	0.9217667669148786
STRAP	6.6816993838808205	3.33941825505542	0.3839993197252649	0.8175082626955931	0.212457345945855	-0.110336866814483	3.1480696373643	3.4167612841681896	1.43705680189478	1.7064825547653202	0.534622185665222	-0.311247790871733	2.54905144302234	0.0036814111819219	0.163124371172517	0.100317146462962	0.597649556459502	0.758204896847555	0.018409211213339	0.6574565696243966	0.7164438156270211	0.96528496499638	0.9975419933828372	0.6101827078731932
PLEKHO1	5.54261701279813	4.5268347678122005	0.789480929454606	0.4612423333336989	0.622859241302196	0.47551310944656	0.0366960920289094	4.40326602511985	3.02363449350364	0.97177510411539	1.54056417191802	1.33010070674917	0.0299124110909993	0.0002653323763851	0.0059308483516305	0.340725898875858	0.1368548779346849	0.196148171244754	0.976374634494482	0.3248566023617547	0.8626465596304002	0.8609607010638476	0.985037163777402	0.997343608213632
GCLM	4.06346129125178	3.0323800796333	-0.0695126489186385	0.691008211174178	-1.10843868227331	-0.651067223717825	1.32615304841506	3.10410870197569	-0.245833002473035	1.31106485121151	-2.49065007275408	-1.7054515855756205	1.0854922869910502	0.0073275680365451	0.807824788800777	0.2018215713403769	0.0198573223335916	0.100626144695468	0.288778653093723	0.964763474387635	0.7980054877842364	0.7718203200466742	0.985037163777402	0.897492002631899
UBR2	4.458056931355269	3.60672508285461	-0.228918683540839	-0.0695209245503167	-0.303512347923442	0.821008773958841	0.757805231481258	2.9846723640346497	-0.7529390682035959	-0.119307863092404	-0.671726901780073	2.06751138835761	0.532066029011285	0.0073446551020089	0.458808895869948	0.9059970324839568	0.508432008569376	0.0499927455736414	0.5993967167730361	0.8510450466645855	0.9885019039560248	0.9579306966559424	0.984795501364578	0.9526989818195072
EHD2	7.487535370425709	5.831089840197881	0.240808833478057	-0.0110233749102031	-0.318729305569121	-0.182446630516983	2.0649795021199098	9.75881638412117	1.30433345349964	-0.0316366172315007	-1.0929139782632902	-0.7059429132596371	2.5102826495042403	5.236005976836891e-10	0.204001145299895	0.9750130656854	0.2848515856247119	0.48675066301729	0.0189013198569675	0.7005760516412189	0.9974812866147024	0.9180893615366346	0.9957803430727372	0.6101827078731932
CCDC28A	4.09164167236137	6.4444376376559696	-0.246231477062141	-1.22290660909244	0.9277509635523822	-0.355425435656659	-1.63628138702523	4.54299313354826	-0.5845373483524979	-1.50279581996104	1.49014441180135	-0.627415728829514	-0.901340344959737	0.0003855630597645	0.564102512071994	0.145749185171245	0.148736853665503	0.536144806418012	0.376744451819109	0.8891811735115515	0.7515878073089384	0.8649129260646921	0.9975419933828372	0.9109200385951104
RRAGD	3.2441642619479305	3.13680359402836	0.15710371057414	-0.93547400734057	0.837485774120335	0.4982695778618929	0.306727829262578	2.33220834447709	0.35250945477765	-1.10219060604014	1.2110569052258102	0.799280281278317	0.160955457981398	0.0280405889813215	0.72741079661084	0.280876957734556	0.2371979999588599	0.4316568064060879	0.873422099033505	0.9451791453858646	0.8384141833972195	0.898430749594792	0.9957803430727372	0.9846569742285584
HSF2	3.9472784290074494	4.13870369909528	-0.0248121815115163	-0.0945192102352253	-0.370831302667946	-0.614781737321577	0.29165324438428	4.564307479264009	-0.0826353758636475	-0.163672249502913	-0.7720726596036529	-1.4548145140403	0.2297318317255089	0.0001152770922212	0.9347995605350492	0.871305162527024	0.447308945139189	0.1581625232146	0.8201694231590859	0.9918937981277406	0.9802856546974944	0.957581340966328	0.985037163777402	0.980019080749198
PHF20	5.77569554616825	5.958815010693099	0.1218130588545519	-0.461699007770172	0.26459262708155	0.372112928227489	-0.0936570045873107	7.527446121183231	0.5999239672371321	-1.1945323718844	0.843163212023498	1.34038197736256	-0.0998420232244645	2.3802467121726203e-07	0.5542114051676911	0.243658182487262	0.4076691677808909	0.19290227315822	0.921266335329629	0.8866761778323358	0.827156978851537	0.953819949114258	0.985037163777402	0.9906235809405752
HSD17B6	3.16047078250058	1.15298830843394	-0.370723380716524	-0.739754931609229	-1.46165980855328	0.2902732752491099	3.32707896004381	0.791136036573772	-0.844373189949206	-0.904169994075592	-2.13611833037532	0.498072089407584	1.7655907296101103	0.446717161309852	0.4070096862754489	0.3749459365427029	0.0426476147574695	0.622792583539079	0.0930267590832437	0.8218363351677591	0.8775101705529406	0.8013133598771087	0.9975419933828372	0.7720857822774888
NR1H3	3.60598532429368	2.15963948566472	0.392633753958423	-1.5157030001666298	-0.679671363632389	0.27806416498231	2.70584669523647	1.51541851166671	1.031638873567	-2.11316789753603	-1.1830635617488898	0.568977735368707	1.59585403589673	0.148786173229299	0.312339045670171	0.04475658913388	0.248691463023486	0.574742515825199	0.1235581436582829	0.7670565940007282	0.6575152036655392	0.9015751523107772	0.9975419933828372	0.8137836579560498
TYMP	5.767093455762041	2.18272004794668	0.128643346590805	0.901037590726826	-0.854225607651615	0.0213597602584243	3.768315351974029	1.48052696167163	0.286686678108939	1.07183223682434	-1.1639367831556102	0.0344078770320439	1.87544596153563	0.151226280491924	0.7767148087323271	0.294033814152673	0.255437937716296	0.9728251574065648	0.0724576068189589	0.9567036898246426	0.8443947274764595	0.9019260611966176	0.9977721275522188	0.7492773012906226
NCAPH2	4.97192427119909	5.21202520425829	-0.1250397063248	1.12829584777927	-0.9687134392828628	-0.1021144232445859	-0.836606968093055	5.88372948624385	-0.545198771196652	2.62549376262104	-2.6788270683994	-0.323803565443257	-0.8023395960655841	8.34010063248703e-06	0.590689761923145	0.0146912454059253	0.01341776299093	0.748985655382675	0.429925828594736	0.8986950547275762	0.5576863083069273	0.7548024197610349	0.9975419933828372	0.9217667669148786
TOMM34	3.59166373082547	3.2800243785035	0.25192978434712	0.3303137686183919	0.0314579542969376	0.0206066973521695	-0.0573214711225775	3.4109991136184705	0.79026939126416	0.5391532736539529	0.0616076878876241	0.0460097336857096	-0.0422018404280209	0.0022055351352531	0.436803004796404	0.594550572348588	0.951365153012454	0.9636680536313572	0.9666730466363508	0.8384777253008635	0.9303206109967208	0.9962086814295408	0.9975419933828372	0.9950665997261908
SEC63	6.3645590821571	6.050180116533849	-0.0379003899390878	0.237105908069661	-0.5319077192573339	-0.040002027225419	0.4106322638836721	6.50568702028671	-0.131815681641955	0.436855053165968	-1.16639870710506	-0.0990869146301825	0.3222792504288089	9.92082167684963e-05	0.896560695101327	0.6661765711156259	0.254906286149198	0.9218833308581972	0.751203976199591	0.9828621125114264	0.9413583797606028	0.9015751523107772	0.9975419933828372	0.9760207725712118
KPNA6	5.296709967899269	5.644407334568791	0.160136393586774	1.26206538444691	0.249310857063702	0.7883340866255241	-2.00635729275125	7.78184446083634	0.689920720147943	2.8115078147613697	0.665257663542194	2.35504073455456	-1.93020123048098	3.87526597215728e-08	0.496599176691368	0.0094509077522592	0.5119769727736511	0.0266763866284173	0.0650013840324709	0.8671040720678771	0.5493551951337727	0.9580173025400393	0.9667047695007188	0.7461258232150957
VIM	11.8680388992917	10.9528611334558	0.501850484538902	0.139392717960936	0.490575673688437	-0.299627186650947	0.764256030096893	17.3002101919407	2.8006345804852497	0.420104706332599	1.8296240508623	-1.23817577657454	0.944767656608639	2.50366197089518e-11	0.0096992704203164	0.678012289399607	0.0793802206391286	0.227266294137487	0.35479975759022	0.3520180922344286	0.9418025767280888	0.8239392928827989	0.985037163777402	0.9074290010313688
FAS	4.73843037926214	3.68861367533169	-0.118829456905809	0.986725246018395	0.441596230415022	0.0675828623855677	0.39434240856247	3.5566346706376097	-0.358475918556134	1.57639022259034	0.874669667357087	0.145838626095289	0.272338149517806	0.0015313372878254	0.7229966482388059	0.127507200625585	0.390079385511292	0.8852183328121659	0.7875987432058199	0.944189105564214	0.7375080979274411	0.9500910523493276	0.9975419933828372	0.9774857682204976
RNASET2	4.68188261013114	3.90293282746084	-0.121864921016191	-0.7327639956354749	0.4984262374483079	-0.2263003493825469	1.58410319766518	3.56812010838745	-0.346064467090009	-1.10122875425837	0.942489325365778	-0.4663154561579671	1.05370158801447	0.0014876897009656	0.7321897714965359	0.2812872038610349	0.354961535206149	0.645027528930564	0.302097514998687	0.9471816229527524	0.8384141833972195	0.9416001541633602	0.9975419933828372	0.902989195058334
CD44	6.02991161407286	5.2849250245692	0.14841111763414	0.6874614646670172	-0.387692343498157	-0.749962974031491	0.81499832760958	3.2471757298371	0.348068238363693	0.885895914268098	-0.596582992608399	-1.30053167649877	0.407286704536791	0.0058047798585147	0.730760886120772	0.384260132641334	0.556517083195035	0.206254901761716	0.6875604229403312	0.946484940315328	0.8833530137938964	0.9610005145914486	0.985037163777402	0.9647427144824612
AGPAT4	3.35204697950809	4.01907366755117	-0.1494617390222469	0.381772263094637	0.343857645120339	-0.31691952694137	-0.965437419447534	3.96811426746787	-0.4519539727094199	0.607651139710105	0.669753565453449	-0.68623930124634	-0.6835899193752049	0.0027658546885665	0.65617520100673	0.549504477282853	0.50926366561325	0.498981641690322	0.502371705360122	0.9225849159823954	0.9293207641643194	0.9579306966559424	0.9975419933828372	0.9361797193655524
BTN3A1	3.2024862672269303	4.4287871324863	-0.042300489343194	-0.1780060862630549	-0.313120523126756	0.659807437259693	-1.53150620457195	5.118095692782711	-0.147116048471708	-0.323185377735215	-0.671594753816767	1.60719216262974	-1.23501839105112	2.74654547072213e-05	0.8842204272292121	0.7492426415975849	0.508000682980637	0.120570352520459	0.2283053319925089	0.9815885271472552	0.956169105845094	0.9579306966559424	0.985037163777402	0.8639689072176057
MIPEP	3.27100596925606	2.88288883380778	0.312159972302205	1.057918566614	-0.656361274039287	-0.442704274989087	-0.2017739524078119	3.1598565974652097	1.02425103111348	1.80463146014338	-1.32042316406023	-1.03160913256085	-0.1558983373420379	0.0040993857342353	0.315526095423912	0.0831933381648109	0.198655469150445	0.312132618752081	0.877365180577154	0.7696004376201798	0.705792289182687	0.8782635160268889	0.985037163777402	0.9849704373640846
PRKCH	2.89072269285048	2.3521928508336	-0.2523525535054849	0.106983458048444	-1.02926452575496	-0.0995216178725341	0.944390246749542	1.36224407996544	-0.502403245121946	0.112223263993142	-1.33985786603645	-0.148142154373831	0.434456668228742	0.1993550916494969	0.619787365410498	0.911561111702415	0.1928936818925039	0.883461241688434	0.668069230005275	0.9095839234507732	0.9902149933659224	0.8782635160268889	0.9975419933828372	0.9640828390179706
IFNGR1	5.985946776056349	5.83641809155586	-0.566911254157843	-1.4102113170161497	-0.4516411658825479	-0.3593246325802171	2.03785335382259	5.55565104080613	-1.73936123251003	-2.31958420822711	-0.896805610887626	-0.799392572518846	1.44724071174714	0.0001065308100241	0.096034243679524	0.0294069656017545	0.378700386718161	0.431627226849057	0.16388957718306	0.5692320211460583	0.6345328731760542	0.9464824777566586	0.9957803430727372	0.8351930007346875
B4GALT7	4.44342304393268	1.59021740584587	0.663917071804522	0.5345299984579079	0.0459275774355938	0.0011711930132629	2.5746587684265	2.06250589493017	2.68687869546626	1.14437981178837	0.117368839577763	0.0034221688521357	2.4089541747611003	0.0496952298985449	0.0126359101433101	0.263305050566123	0.90750563817468	0.99729667148701	0.0236930478776851	0.3765727809533034	0.8370097685311972	0.9942549824795288	0.9994109741946284	0.6203805451616049
VRK2	4.02202842382075	4.84170395786813	-0.765093344146419	0.0999201311657248	-0.0312736988607866	0.286272168778403	-0.8531192221792472	3.59831387002877	-1.73418834302326	0.1191145038831939	-0.0451370539785707	0.45616316050498	-0.4491445382757871	0.0013786586346337	0.0952011301306663	0.906136641363743	0.9643566807386998	0.6522107660662672	0.6571969216482211	0.5663439401075135	0.9885019039560248	0.997433847117426	0.9975419933828372	0.9640828390179706
TNFRSF1B	3.25569880685568	4.78899795305685	-0.505247018626233	-1.07687178356802	0.543622483277767	1.10512199619843	-1.47753291028699	2.96050972870826	-1.0595977311307	-1.19704344664769	0.760655134541247	1.72688414015358	-0.706483406145764	0.0111499571862488	0.2995540530482	0.242783284128927	0.4541116232028789	0.0969094943625157	0.487120404049307	0.7598180767930709	0.8271500564320127	0.9579306966559424	0.985037163777402	0.932502412290716
VEZT	5.26410514809933	4.57578451105378	-0.251377065622443	0.6528784306720121	-0.534910611121286	0.0070080945161549	0.52719903886552	5.69160322949563	-1.09985258424006	1.54934622805385	-1.52402498137945	0.0226761071705543	0.514043250910888	0.0001511372913795	0.282054515652612	0.133902855535159	0.140259101856489	0.982093293151514	0.6126828605431159	0.7460860751434625	0.7397203289174302	0.8609607010638476	0.9978683117989698	0.9551885337549348
BRD9	4.5371682540265095	4.68296498195776	0.0747501725049039	0.5483951129182411	-0.347153996166226	0.266987344118062	-0.6745443740793989	4.39019868874628	0.21565645121524	0.8218210851678259	-0.612245138931815	0.5407594891932629	-0.449123827775239	0.000181005866141	0.831005356519979	0.418947833476166	0.545904424115492	0.5934592809513449	0.657211658892291	0.9692781533674556	0.8975882716470988	0.9606818502494168	0.9975419933828372	0.9640828390179706
SNX1	5.568774055835201	3.4856311841804506	0.150507578817621	-0.481009427351971	0.11381557268863	0.0105650505797997	2.7145012832837403	4.59606768695813	0.6358534051506409	-1.08777802101057	0.313896671164145	0.0324383339421751	2.6301459918744	0.0001061641683314	0.5306503252084129	0.287069401048352	0.7562038323842328	0.974380089448478	0.0143979534765773	0.8804111377006014	0.8407761701627687	0.9811950577686116	0.9977791812022588	0.6101827078731932
TBPL1	4.87981353479279	3.0704203420980205	0.0924359135550463	1.0213537044855698	-0.113225710036628	-0.512481206504016	1.5872897818378502	3.33849698883848	0.334703878349138	1.98085784432256	-0.264340362019816	-1.34138979865037	1.31239789850674	0.0049709142915975	0.7407501516702031	0.0588790510205727	0.793687894741942	0.191881271393405	0.2031121331759239	0.9489582239279946	0.6858288913456727	0.9870885226359613	0.985037163777402	0.8477748939793247
BCLAF1	6.50769745409175	6.42658781435642	-0.378178087573732	-0.6512932455550771	0.0318015286620101	0.499599162815205	0.507828483042661	8.76243679999097	-2.27480249265537	-2.09968786254457	0.125663322879737	2.23239234847608	0.6105715610782371	1.06595527965667e-08	0.0327961660245615	0.0468185812923962	0.901131064775198	0.0359702658895517	0.547077339218245	0.451559741359866	0.6640292560056361	0.9942549824795288	0.9667047695007188	0.9423209226438032
SLC39A9	3.59182765031349	2.95342878373375	-0.14589031427079	-0.3408201277019939	-0.129078344573038	0.443177650084895	0.8209892878042221	2.78079585163154	-0.539399975704756	-0.656044262645281	-0.318396126093466	1.22353764733601	0.650300958774401	0.011721002528861	0.5945845725974549	0.517836871957955	0.7530393435890359	0.233314754548061	0.521456995151238	0.8999690261731885	0.9233240353115436	0.9811950577686116	0.985037163777402	0.9371031064871076
TFB1M	3.78810625756347	4.21416795849761	0.158004447727741	-0.348826792096522	-0.176391123358111	-0.247559411872681	-0.148688361921101	4.001878661901371	0.499421778713008	-0.582010635834508	-0.360659840052912	-0.578683283746989	-0.109246511438673	0.0015729486601639	0.6219557407222459	0.565941226524638	0.721386629975778	0.567990878774465	0.9139983685212292	0.9105444792433804	0.9303206109967208	0.9799128024917616	0.9975419933828372	0.9892377388777
RABEP1	4.86336564219545	3.68363513304829	-0.515274940289779	-0.2965200757011179	-0.908161692129845	-0.326620334531722	2.2812374468342203	3.73667784237758	-1.7547304560351202	-0.54422192417239	-1.97848843331922	-0.820827399889438	1.7845325433005903	0.0030330166639668	0.0924090541919408	0.591232510127019	0.0589931008871077	0.419516559588602	0.0893559527886242	0.561403368199298	0.9303206109967208	0.8028666299942647	0.9957803430727372	0.7695251156506385
HMGB3	2.74628669141481	3.25758989266257	0.0601018556285223	-1.71796614891278	-0.098041066508624	-0.224305404935922	0.8896084172893359	2.0661366166445	0.133529637397105	-1.9913815551221896	-0.144350078971587	-0.374140686013158	0.4537793858562849	0.0576441184357526	0.894846295015472	0.0575689650173081	0.8864374910154991	0.711588397854034	0.654119127983993	0.9828621125114264	0.6803014528335231	0.9942549824795288	0.9975419933828372	0.9640828390179706
NUP160	4.41393877214942	4.02429120893946	-0.287593710280891	-0.319619774092823	-0.7348362556027521	-0.212174259618683	1.1882813889301398	4.23961183616533	-0.932273825738061	-0.540806326839958	-1.46927805365577	-0.488270171760489	0.902769599380574	0.0002672189109566	0.360111798344161	0.59342747322623	0.154229984857294	0.6296138727805489	0.375264681033104	0.7956994647094108	0.9303206109967208	0.8665963858186989	0.9975419933828372	0.9109200385951104
BAK1	3.63510366030757	2.48430422124853	0.0147061658790582	0.228082883431689	-0.508520200538708	0.1033298041748869	1.23178942431794	2.44441702885086	0.0508729520881538	0.424351039337896	-1.13538538597006	0.267417516476029	0.97631178659603	0.0263689147612119	0.959831059576036	0.674947299076753	0.267185311017129	0.7913766105427771	0.338697147511688	0.9937442787493148	0.9414501346635256	0.909018676482212	0.9975419933828372	0.9065644001075324
GRN	7.08662426763956	6.78383895870118	0.427799597586865	-1.9158220650563504	0.638629243646198	-0.345908681005716	1.69344621362791	7.245399756198799	2.17113008373154	-5.1904789592725	2.23376863615308	-1.37032073050911	1.7183176133141598	2.9996126262959e-07	0.0414598149940443	3.37525052085911e-05	0.0365038870535082	0.18503033141312	0.0991571930863809	0.4754272701198263	0.1692342684968264	0.7993743900331155	0.985037163777402	0.7837473868024324
FAM13B	4.46935453060325	4.05461057407753	-0.6299539901336371	0.168199086325578	-0.006460573788027	0.037731704462017	0.6575711329490971	2.91608705846081	-1.6168206279832802	0.231403411848333	-0.0114126905457913	0.074437236823158	0.3807367518394539	0.0102239836441802	0.118473039376136	0.818888157082712	0.990986743546938	0.941275482621272	0.7068862314196099	0.6080002269884485	0.9706725297314835	0.9987106099551086	0.9975419933828372	0.9688529446705808
ARHGAP31	2.855978574467	3.7260596408338	-0.0568014938167549	-0.659468725241564	0.1580906078656219	0.338971107457416	-0.706562450835356	2.5572220685563902	-0.1575060208852489	-0.9450330519866272	0.307845911394412	0.725426951829421	-0.415382309986616	0.0184293636870419	0.876188425577098	0.353845588667224	0.7609997403856898	0.475494881599161	0.681407742198937	0.9796509318859544	0.8685024457235901	0.9812681418049628	0.9957803430727372	0.9644642047600216
CENPQ	3.09733005531264	6.06998810797658	-0.569428975259658	-1.2282963752463	0.0075221758263073	0.263898498639614	-2.28104624746115	4.28589351021701	-1.3006501370576102	-1.47727676687765	0.0111847392955803	0.4431380929993	-1.2170397265504298	0.0012326374930096	0.20583828664672	0.152983097095656	0.991165039797268	0.661515712882594	0.2368234146775079	0.7019755117274592	0.7579475643841798	0.9987106099551086	0.9975419933828372	0.8700385046595092
SARS	7.1623053855317	5.683984001560759	0.0759208282043059	0.352601461157441	-0.365269948265629	-0.0442293606796717	1.5435073838027	7.51814359651467	0.382018342748192	0.976154013506768	-1.20395745477371	-0.1660906914692519	1.653650507398	7.188668613057759e-07	0.7056966463347271	0.3383704501779289	0.2402358890649439	0.8694646191928149	0.111435558631213	0.939722823853794	0.8620280984573842	0.898430749594792	0.9975419933828372	0.7991629592585947
RANBP3	4.42997206860457	3.3103305512048595	0.0561141363620609	-0.364571395269931	-0.214233799496755	-0.478067158641921	1.9752581174311	3.40525276064636	0.178440917555267	-0.610362984869959	-0.435734925314188	-1.09353751180428	1.47393498691843	0.0022373475632527	0.859814857905484	0.547130410762128	0.666768345998882	0.284583169716653	0.152980696797124	0.9760815295869422	0.9293207641643194	0.974902809740796	0.985037163777402	0.8262114380895714
ARID4A	5.127967358196	4.984545802907929	-0.300527822539815	-0.61599895122314	-0.2892573258156279	-0.108178663403198	1.03094944186474	4.41609012939345	-0.981299799699442	-1.06125583490518	-0.6117428376476101	-0.2605469421267889	0.7427050118386009	0.0004778918318473	0.3359199955214669	0.298719138486378	0.5464561709976811	0.796682922645662	0.464981674565405	0.7819292241818475	0.8477184789228527	0.9606818502494168	0.9975419933828372	0.9262975743564352
TSSC1	3.8051946751656	3.3866685402656502	0.24311872361761	1.37142037369106	0.461913485410485	0.3372327178754929	-1.09122003155707	3.10404678411331	0.678303399132342	1.99885018399059	0.810060184351915	0.6608979839561829	-0.698907546846055	0.0046961587452322	0.503810054987904	0.0566080249766076	0.4255495184616339	0.5147224834279729	0.4910613207197089	0.8703782692017662	0.6802486955127989	0.9562449211196616	0.9975419933828372	0.9328750455890308
PNPLA6	4.16802970698504	0.7795935968666909	0.696080413314099	-0.386855692242055	0.448423389928262	-0.565360656034689	4.181750122505241	1.0367483751819	2.8504265437574	-0.8404272369165809	1.19981164061305	-1.7016027423087998	4.0609947357102	0.30977764055626	0.0086230378655856	0.4086351572995779	0.241459866426805	0.101236170497569	0.000423544865742	0.3457686902733771	0.8927675635496439	0.898430749594792	0.985037163777402	0.4090117419903231
IFT88	4.193242128299049	4.77653497143294	-0.1052610735288189	-0.8551328571176279	0.107845290711654	-0.6751326892237121	0.384165213082066	5.52138193705968	-0.369024992589042	-1.56538422410603	0.241663498230594	-1.69692491050869	0.321966655106959	9.73394331179012e-06	0.7152161276088891	0.13006439581102	0.8110121747766009	0.1021285294831219	0.7501547632400111	0.942698512275522	0.7375080979274411	0.989629328397389	0.985037163777402	0.9760207725712118
ALG1	3.5652040940141703	3.37094408988495	-0.0172772791554693	0.688889080679301	-0.367684765655306	-0.6641041169861639	0.0932425109187537	2.53755097560187	-0.0468815907482451	0.9917747555260952	-0.6795159587215911	-1.37700764714054	0.0575071284872595	0.0214172246330801	0.962984804904298	0.330810355591162	0.50341633606119	0.181326820981392	0.954611529297161	0.9942512481647352	0.8590780949539238	0.9579306966559424	0.985037163777402	0.992837691737164
ZCCHC8	4.12845188303876	5.93588966914875	-0.9085551875240327	0.147127470233056	-0.0813827121432673	0.724852114678662	-2.21718479250441	4.87086406227594	-2.31684498481419	0.19752707581832	-0.133224174332249	1.30824730941336	-1.3011893110288302	0.000654262714819	0.0314296570402079	0.84517516208214	0.8951053486148299	0.2027047517940439	0.208519234664266	0.444234314299075	0.9767076299195768	0.9942549824795288	0.985037163777402	0.8539692936009595
ABCF2	4.45884348594843	2.19984624756179	0.42221439533084	1.10164244780849	0.0573427311265871	0.4505541562929029	1.32546682441322	2.01185583523583	1.27700891909828	1.79987664729747	0.1111677280028669	0.9959018669590728	0.9149139529969548	0.0668282737423653	0.214233326566967	0.0841821095707509	0.912373067278668	0.328930816166567	0.3705288872443779	0.7102593484106086	0.705792289182687	0.9943837192464768	0.992621923467229	0.9108592053027056
CHPF2	4.05598275244635	1.56468711701447	0.650450388003862	-0.3378090090609939	0.24257671017051	0.9399441330086252	2.30709806023161	2.1116286961345403	2.7461178557630497	-0.7546879094389141	0.639147277825117	2.87116640492898	2.2316216274030496	0.0448846998252217	0.0110133017168263	0.457487145517252	0.5285404202712609	0.0082104085563488	0.0348410362602152	0.3622819707088801	0.9105663206065832	0.9600171043713732	0.8655890576263969	0.6579854630526822
FUT8	3.6109330038841496	3.60118877022466	-0.243475458287665	-1.3681295763152	0.3838812909792171	1.16863054285471	0.416199426838011	2.89017646456176	-0.8380185371876291	-2.39392725847332	0.895710350495864	3.0227951691320403	0.292537411760828	0.0086269253638994	0.4106863623250629	0.0247981116760089	0.3799733581000779	0.0061357547392799	0.772296538009851	0.8237653749991728	0.6191914101268713	0.9470318312279302	0.8655890576263969	0.9774072832034963
UBA6	4.45376633048522	4.40586795529148	-0.2905657106380589	-0.7801421080121129	-0.6656275444881711	-0.666539689391481	1.3666362663307	4.001868925867711	-0.975787479363698	-1.37074400787538	-1.4285509964585	-1.65084802322353	1.0252647294656	0.0009602044937987	0.338659831385026	0.1826372426623149	0.166023255974111	0.111879697434424	0.315339996572921	0.7833614051572931	0.7846535372725322	0.8701995568183915	0.985037163777402	0.9054244079770164
GAB2	3.70209963965998	5.284382386654429	-0.211235673501736	-0.9420432628789592	0.799555817857414	0.568869672284018	-1.53579807014497	4.64472901258888	-0.610669651391811	-1.4410532232894702	1.55631275662408	1.219424131593	-1.02368933289241	0.000486261824577	0.547097711179101	0.1624842216894369	0.132206413016403	0.234155067668876	0.317172860317197	0.8836026857705659	0.7664690960215306	0.8593663460721568	0.985037163777402	0.9054244079770164
ATP6V0A1	4.80411191137431	6.06859776330294	-0.114145099216773	1.68912342110576	0.76761581458213	0.1991890091041979	-3.0618507338238903	5.21388282276308	-0.330568890935273	2.57853172742046	1.4805266048728898	0.412735653600472	-1.98575803378626	0.0001087766978791	0.74374910513522	0.016241547830819	0.15124144378182	0.6833244268159381	0.0591659150329226	0.9496720417302004	0.5580358256701508	0.8649129260646921	0.9975419933828372	0.7286790140341809
PIAS1	5.203532995022861	4.728520306007731	-0.149052077418534	0.292569226625003	-0.217559744041259	0.0156071350917242	0.48840420932858	3.09253457618505	-0.334957153639771	0.35005796686157	-0.3191111480483989	0.0256178154220725	0.247794787636208	0.0088967689498472	0.740493557800926	0.7292647225313801	0.752299404460976	0.979767384037677	0.806655906826598	0.9489582239279946	0.9535326656512604	0.9811950577686116	0.9978683117989698	0.979576974197193
SLC4A7	3.9945616108698703	5.840754833132481	-0.3514675411183089	-0.1876631250904389	0.5129278416471911	-0.345987417468365	-1.8159869342036496	5.2727282885600095	-0.952153489748582	-0.2645262872048169	0.892622689839327	-0.664560435179246	-1.1659065851131398	1.84323637612707e-05	0.35013485405801	0.7935430690254479	0.380571251262971	0.512415507622076	0.254655257826953	0.788286271114054	0.962777605506248	0.9471465758219324	0.9975419933828372	0.8786200768765484
MAP2K3	5.19296906375083	3.09352689573975	0.324199610688171	1.01962651471921	-1.09022058841218	0.212726955150951	1.64654140541231	1.72291183098462	0.6674323017158721	1.18798984098148	-1.4057165349519598	0.327169437669525	0.7501347837054358	0.103717233161466	0.5106526181920379	0.246116415555804	0.172743890650764	0.746345769165501	0.46041020058471	0.874255096829735	0.8291917443902499	0.8701995568183915	0.9975419933828372	0.92485101721354
TMSB10	10.3603369337837	8.8950466494132	0.0031304732378243	0.673602508134754	-0.126560635065767	-0.0082973902867184	1.17494078541154	7.520340304835281	0.0098154659310803	1.15682518254198	-0.268740724773487	-0.0196444011720795	0.7895980676067059	7.955504556492769e-05	0.992246463202631	0.258290108771162	0.7905474656271211	0.9844973686945891	0.44012578365985	0.999417643352694	0.8361173876734327	0.985317530503516	0.9978787460536478	0.9217667669148786
ASTE1	3.2687988884209704	5.08627101456433	-0.7704867130841311	-0.613507965915734	-0.5340054972819149	-0.181419612779154	-1.00723020920559	3.98920664223183	-1.92372605481853	-0.812103075051845	-0.858468099175573	-0.329403271551528	-0.586320321746724	0.0025714435994491	0.0673471491478179	0.4251611200214361	0.3987967902175179	0.744603433077742	0.5642990986158221	0.5313230713769967	0.8993902194473499	0.9524469508835266	0.9975419933828372	0.9428643583658692
RNF19A	5.05080688476581	5.995098899638151	-1.22033117501485	-0.35379881282145	-0.446841646508312	0.0826651710000905	-0.0957794905395523	6.839102923882871	-4.30906668849036	-0.6621986851086701	-1.01910151564675	0.2075214372094919	-0.0789193296412197	3.61481214355997e-07	0.0002232989495186	0.513902517323272	0.317916235658215	0.8372838278619058	0.937725098628777	0.1450727202672247	0.922472644349272	0.9305864277251482	0.9975419933828372	0.9917659566600244
PEX3	3.97602756094755	3.99894553209115	0.2394082208091799	0.1168825965245549	0.412589392721385	0.181637479420011	-0.435791535031851	3.48114934989527	0.736900601572167	0.186735802895175	0.828664833884338	0.410917085959421	-0.303552908835399	0.0034183455614409	0.468055418802927	0.853381580414317	0.415343541912869	0.684711304743079	0.764130341960929	0.855009163375935	0.9790413546869088	0.9562449211196616	0.9975419933828372	0.9766978587963148
GABARAPL2	7.597486524426099	7.45684737302384	-0.0880198753040708	-0.139027700378498	0.124036436869502	-0.141937545105574	0.396571304030166	8.28549226350031	-0.405213695482666	-0.343438492506551	0.392707220613416	-0.502223182247492	0.373894933843281	5.8329574888097095e-08	0.689031120933573	0.7342659011216421	0.698249878351925	0.620422772443359	0.7116417849836099	0.9365185121347376	0.9543520930596012	0.9765957737408594	0.9975419933828372	0.9700456529906288
SH3YL1	4.14432015669181	3.1546879923121103	0.7392026416214008	-0.7691471134338349	-0.1778307334215889	0.315080761359718	1.33190873708673	3.2046701491701297	2.30933754088541	-1.25878245195733	-0.3411545511427369	0.7099185983166009	0.972562081875718	0.0036736733502352	0.029470728396101	0.21973703818432	0.735837908590928	0.4843243337347629	0.340087750925411	0.4370156659048494	0.8079403181629865	0.9811950577686116	0.9957803430727372	0.9065644001075324
FAM136A	5.031768373775	3.23748431701351	0.019784333269939	0.2388516841957289	-0.0418052997713623	-0.1786070477462419	1.98283595578327	3.04835403305691	0.0696939025333378	0.4598651744065909	-0.0966703668421049	-0.467830119898133	1.52630055271316	0.0067285325199797	0.9449971372348472	0.6495962025204561	0.923777285259782	0.6440799113905229	0.139843415890884	0.992728106026764	0.940144588086469	0.995665117181966	0.9975419933828372	0.8143777341480659
VCL	7.183867859745551	5.59548781803641	0.0473929446095841	-0.381422390482168	-0.100046052607862	0.210877041821426	2.09496748154849	6.01499839582932	0.212967232287451	-0.940397794737416	-0.3127911628532849	0.74627572076869	1.90993558436066	6.38385700637563e-06	0.8331797116610201	0.356311830252622	0.7572816546756941	0.46311949921994	0.0678160820976887	0.9697364871477536	0.8695468001354764	0.9811950577686116	0.9957803430727372	0.7471938106994943
NSMAF	3.83545855945096	3.65239305434166	-0.411357958236332	0.505103143630838	0.132704308099124	0.0640267086369987	-0.0496904675310138	3.67344441790987	-1.2602927758593998	0.815982678328313	0.261000481275344	0.139471722725549	-0.0355131907159172	0.0011401435409669	0.219200862486336	0.422217054278061	0.7962301787203739	0.890194922542101	0.971952572330392	0.715589177948701	0.8993902194473499	0.9875964908775646	0.9975419933828372	0.9958282862039592
ADSS	4.98573461271067	3.55012457869352	-0.0593683649462101	0.5825293549473621	-0.307381881546442	-0.0607293380166664	1.4354667903656202	2.83403074663674	-0.157913769932644	0.83816957687077	-0.5278398885530959	-0.118281785493153	0.869630024889846	0.0144601243250677	0.8758966680543799	0.410014228363936	0.602280151931398	0.906790366185185	0.394468051672074	0.9796509318859544	0.8927675635496439	0.96528496499638	0.9975419933828372	0.9121340358376268
TIMP2	6.476470114569429	7.36312846482522	-0.211122598118129	-1.7822611219920002	0.260861995414529	0.3862942880922879	0.191598537810345	5.557948592240191	-0.685386244845764	-3.15110786398428	0.5810353195680981	0.973190471063852	0.125466762402039	2.00280756530159e-05	0.500423964454678	0.0044911223558035	0.5674696976909429	0.341674591830608	0.901158292283608	0.8695191339691679	0.4891655036504737	0.9610005145914486	0.9955182347053412	0.9890390478741642
RFC1	5.359890225174389	6.136316363933611	-0.43610124697255	0.105843098787794	-0.364882231748264	-0.2364701839569389	-0.463253358580427	5.798711030940161	-1.27511333433844	0.161459972814485	-0.670307351374159	-0.482504195893544	-0.313556829157382	4.800296806044451e-06	0.2139922296930589	0.873028905541835	0.508807086807411	0.633645806023131	0.7564589212268041	0.7102593484106086	0.9802856546974944	0.9579306966559424	0.9975419933828372	0.9766978587963148
TBC1D23	4.48232514630838	3.2673966925860696	0.0183734488734795	0.0011052860648872	-0.2391797173380909	-0.540054681007709	1.76121056857867	3.68859358946968	0.0641014480511923	0.0020276801799284	-0.527598889001049	-1.34506068052373	1.43579735400408	0.0010971968629727	0.949399256232149	0.998398240091833	0.602429351364224	0.19068125348259	0.163455275778883	0.992728106026764	0.9997055636212248	0.96528496499638	0.985037163777402	0.8351930007346875
CUL3	4.2094599053977	4.02064433362105	0.1702183093687309	0.530187810885975	0.945366866169412	0.8016940085729609	-0.930798322994923	3.665560230021661	0.5598469738193149	0.921392957120475	2.07091255025408	1.93531398648254	-0.6781002871837729	0.0022334839420816	0.580599333702067	0.3656519926075939	0.0492358667044714	0.0647219553700142	0.50422018518716	0.8945785608126225	0.873103002824819	0.8028666299942647	0.985037163777402	0.9366853938733144
MYOM2	3.88408822653619	2.5813613848862795	1.06783693090049	0.881113860455523	0.811699345162777	-0.0526939195815141	0.0850372399564115	1.92828896517299	2.43339274988025	1.05002949521011	1.18062029900946	-0.0862285564764533	0.0450301204741394	0.0652500283288986	0.0224444979684404	0.3037495402030989	0.248864849071956	0.931971638712053	0.964441063372791	0.4229935827305897	0.8505557515979789	0.9015751523107772	0.9975419933828372	0.9942901797382157
ZZZ3	4.23410451053498	3.60230144510057	0.0462711723901142	1.05072953854039	0.272116489624108	-0.0643486774291752	-0.198070732848712	3.15777035133536	0.154437611689903	1.81865956242241	0.6196396397235021	-0.160626814806901	-0.1439096961374119	0.0051197962871685	0.878542480202841	0.0810139164804074	0.5414445223709891	0.87374209079495	0.8867397030852479	0.9803713957385086	0.705792289182687	0.9606818502494168	0.9975419933828372	0.9868846370067562
USP2	4.523894366827821	6.71752437632583	-0.0134738648165479	1.04466081167893	0.559743724681256	0.0775835038067361	-3.55617922019017	4.915985983317411	-0.0326515002207753	1.31538964191986	0.878156728383169	0.134923037129099	-1.98213433720136	0.0002071623568696	0.974214559898575	0.200545654197647	0.388235451423896	0.8937558116004929	0.0595425736214124	0.997036252631976	0.7966020744849559	0.948382952730833	0.9975419933828372	0.7286790140341809
TUBG2	4.52309339132749	4.9246040359312495	-0.113233553981573	-0.073761012050807	0.441196856087592	0.4970802427177179	-0.781955477266734	4.13972154064852	-0.319207984334986	-0.110184596636059	0.8279534281796491	1.03373831610279	-0.502024452154608	0.0012139857117564	0.7522974404603009	0.9131622594127272	0.4155312367387561	0.311184267562669	0.6207307459091039	0.9510812163684388	0.990315467897938	0.9562449211196616	0.985037163777402	0.9551885337549348
RPL26L1	5.36046144658054	4.96361290971669	0.281877914511547	1.87934691588736	-0.218645376608196	0.33833503608745	-1.28713210467844	3.88850928487142	0.8283857218423891	3.0615584257232404	-0.404421879101237	0.714823932626891	-0.827088616721353	0.0009500112775802	0.4154590509836529	0.0052585357031362	0.689520018546506	0.4816130454185399	0.416032521241427	0.8290319599513158	0.5049961850037065	0.9758828522674736	0.9957803430727372	0.9208413899755022
NSUN2	4.23171131425887	3.7661297756307	-0.2289828594698759	-0.522849023250713	-1.28490481178141	0.0622490570324689	1.38061304083574	3.57027461761962	-0.668294448210922	-0.794052367482305	-2.26674201539454	0.128707510162599	0.940926980126126	0.0014796383866235	0.510069355338256	0.434637961376096	0.0323128183310654	0.8986189422994441	0.3557460000699299	0.874255096829735	0.9014146069236464	0.7986499033518744	0.9975419933828372	0.9074290010313688
FBXO42	3.607327526038009	2.9138792714811004	0.0598324676814448	0.408932278188806	-0.229327186814265	-0.177204226606659	0.678152334830701	1.70655720586154	0.127308223553041	0.461331140914142	-0.329827254165362	-0.2901137626636469	0.329387994344296	0.1044488943642329	0.899727799002361	0.6485518959221739	0.7444015825239741	0.774213946212616	0.744652331338885	0.9834792044857794	0.9398492349224706	0.9811950577686116	0.9975419933828372	0.975683961990606
MRI1	3.98499261613155	4.63070994198956	-0.508175152054424	-1.94927546239478	0.132361745261366	-0.307215795923533	1.30036585493527	3.18541533389184	-1.16742923617671	-2.37596350265545	0.201787886436682	-0.530237427531274	0.69496447343244	0.0075150611059794	0.254320557544555	0.0258851917272363	0.841716486348552	0.6006675038105219	0.4947515383060879	0.7376242953823743	0.6275709652275077	0.9925975045641152	0.9975419933828372	0.9338575304467396
METTL1	3.76241027808451	3.59438259689061	-0.530623286873558	0.663694267668666	-0.511732061246043	0.6100286756486041	-0.345277400698028	2.31887279476502	-1.19497102375349	0.808103137424478	-0.747445139117121	1.02000171509982	-0.17617480998063	0.0344132052482676	0.243343032678743	0.426685340478503	0.4618679593918811	0.317640239931558	0.861665579529562	0.7332654622011643	0.8993902194473499	0.9579306966559424	0.985037163777402	0.9834686093505224
AGA	3.8152740630192703	2.91024855662404	-0.1917536228691689	-0.0837632398182248	-0.8452979354665979	-0.0445724676222206	1.49045154213345	2.98753327198252	-0.6590803920438449	-0.153863112714416	-1.84436910852736	-0.1131716531082119	1.18561575692385	0.010124474726728	0.516067952323725	0.878982130138396	0.0770226664719998	0.91079988222305	0.248231489318302	0.8753780797710345	0.9812803943530654	0.8188046813414082	0.9975419933828372	0.876496523559132
PI4K2B	2.9636691560383097	2.4384347514493903	0.0915204185178707	-0.435173819931906	-1.07959587211042	-0.1491127241775	1.23081902111926	2.04076912433224	0.229370429633133	-0.569224920913567	-1.66802550632178	-0.267394933614063	0.730644201451941	0.0519665466785518	0.8204472034754859	0.5742827145756451	0.107789814819053	0.7913587131758779	0.471788946522051	0.9674030789638726	0.9303206109967208	0.8474324349100748	0.9975419933828372	0.9295464440649576
BOD1L1	5.07252355660611	6.00575258614047	-0.259888251216789	-0.803919162665253	-0.234686337522431	0.127085099766923	-0.363537391615904	4.26303246512336	-0.650809958366494	-1.04836582285917	-0.377527044300454	0.2317985658285439	-0.205562713112136	0.0008399097023927	0.5211090004236311	0.304544670324098	0.709076986015756	0.8186560942683778	0.838916101424752	0.8772049572749462	0.8505557515979789	0.9794031316499192	0.9975419933828372	0.9810802861413682
MAT2B	5.4009171828417095	4.16247227826627	-0.1288900949202319	-0.480779217840283	-0.306350329854478	-0.399921613818774	2.21282375712436	3.67169170030165	-0.42719681333817	-0.8588965630616391	-0.693559536305351	-1.02187329194898	1.6017492218350402	0.0017565239622496	0.672923014206333	0.3985633956506721	0.494544645605851	0.317024017053322	0.1225211692246409	0.9308999160331648	0.8880442184231553	0.9579306966559424	0.985037163777402	0.8131485549569595
TRIO	3.8261916136569294	2.4753150175332204	0.126833913616007	0.453839532660758	0.593048524743078	0.234377206338576	0.7832738070696379	2.2290557269800897	0.348386266578477	0.654950754821202	1.04336489014031	0.46091761470113	0.501531795342493	0.0350325941658351	0.7304668691355309	0.518480806521348	0.306764098056252	0.6488424435499139	0.6203849895959189	0.946484940315328	0.9233240353115436	0.9260850147569298	0.9975419933828372	0.9551885337549348
VCAN	4.460344522201151	4.52407396619448	0.544548831638346	-1.8249058236885405	2.19243916670212	0.518020607313791	0.100212365664731	1.90525314004932	0.954892466680571	-1.82009187240868	2.76702009336647	0.7319358787627279	0.0368873264341445	0.0711290555828144	0.350286346715033	0.0818888765622992	0.0114060214590306	0.47225356560267	0.970868938730481	0.7883514408443278	0.705792289182687	0.7548024197610349	0.9957803430727372	0.9957200451755954
CLEC16A	2.6367107919704305	4.19128619800543	-0.58846410337859	-0.4922782493406379	0.0521129822858204	0.578639991739401	-1.53289486393751	3.3652852487477003	-1.6043537010411495	-0.7194835819580769	0.0955563611525053	1.18452461551882	-0.951613988853782	0.0046873977092745	0.121312643836125	0.4786436332236889	0.92464616223177	0.247558072540488	0.351450757253625	0.610129559604576	0.9175129096788274	0.995665117181966	0.985037163777402	0.9074290010313688
MSR1	2.7716660101168102	0.5838068133518821	-0.274256728167139	-2.0159709189885	-0.3078495799969979	0.2556098944448419	4.2971016456157	0.4222721560600179	-0.596481413803698	-2.32568045053808	-0.4266080794741779	0.400802840458971	2.2168140279372	0.676435952899152	0.556216936182201	0.0284421812871296	0.6733160450209761	0.6919702158186899	0.035959688284841	0.887602249741924	0.6345328731760542	0.974902809740796	0.9975419933828372	0.6579854630526822
SKIV2L2	5.10155975318769	5.95187003451948	-0.1037291925081469	0.594278174708569	0.163527518893389	0.2452982259402069	-1.65992897352206	9.16209574259019	-0.491062998721265	1.45918568755046	0.488436454638354	0.8100977537166999	-1.8063135399811	1.8187343978465802e-09	0.6276651437955649	0.156965623440107	0.629497770067459	0.425528327738872	0.0829232653938351	0.9117749809960486	0.7610535191656949	0.9717780220129328	0.9957803430727372	0.7657762015287323
ZFYVE16	4.6093658436155405	6.56417687998497	-1.17140426279039	-1.28212211095295	-1.3423417522459098	-0.5532427883194521	-0.0147212649880165	6.702242826360179	-3.63618063773296	-2.0864053957603703	-2.55266204674091	-1.21223302241534	-0.010925408377789	5.04515910263027e-07	0.0012529094300485	0.0473002157291307	0.0171774163539139	0.2367555373826139	0.991369678659609	0.2706279928611699	0.6640292560056361	0.768505589034763	0.985037163777402	0.9991265604691524
FAM65A	4.2729604295093	4.3366499199646	0.708339773381914	-0.130541886674275	0.980809152972693	0.0576933812313613	-0.5938402656589039	3.32044277830958	1.95971883049787	-0.188779526435497	1.85059061040935	0.119443608535104	-0.367977344507642	0.0047177579535682	0.0614610439950159	0.8517900783532809	0.0765830214447997	0.90591084240727	0.7161547268348379	0.5231155889816272	0.9788280216385986	0.8188046813414082	0.9975419933828372	0.9703440139764012
RAI14	4.39622402343013	3.2949396830143702	0.345107869433726	0.258504596613215	0.375180720305558	0.2854396720600169	0.5487958646586579	3.10260781434351	1.30309965083583	0.506296204663166	0.94492589967965	0.7939356943352079	0.4355649116963471	0.0056237893509698	0.205065007877388	0.617145978555206	0.354466227954741	0.435199516852753	0.666901684255674	0.7006513582109393	0.9340326463920636	0.9416001541633602	0.9957803430727372	0.9640828390179706
PNKP	4.98326011212103	4.43289356536764	-0.3287209263815869	-0.1220337352426609	-0.419783755744364	0.0916067609450786	0.940878618896666	5.075454089421769	-1.3895350338315	-0.275309041135549	-1.16064502326825	0.2902261927497199	0.877442163825226	0.0001404907457114	0.176989502047897	0.7853425778941999	0.257315147728368	0.774175444965529	0.3891560321161589	0.668868565229215	0.9616302346699792	0.9036870031468314	0.9975419933828372	0.9109200385951104
PHLPP2	2.7227381296301205	4.70424827007766	-0.4120453751414339	-1.0576174912417	0.160206056106142	0.0270585928518229	-1.39019227266172	3.48680510577983	-1.13336093093665	-1.54772122732315	0.308195358835269	0.0574357186576816	-0.8415545942799459	0.0029802124078723	0.267969650433375	0.134256574771257	0.760645638580617	0.954681766315387	0.4084352030917279	0.7426785799811656	0.7397203289174302	0.9812681418049628	0.9975419933828372	0.9208413899755022
SPDL1	2.74953012967483	4.10522420414885	-0.349206788464614	-1.55421114862896	-0.371333378955243	0.4382657216638799	-0.3173636200472139	5.074034890444191	-1.29203582482757	-3.02732430669706	-0.85952598072537	1.14779439179453	-0.275931715453948	3.0777005248754306e-05	0.208161287406021	0.0056539579820552	0.3982177605490209	0.261918836284642	0.7848686481127299	0.7054766288481638	0.5128050144359353	0.9524469508835266	0.985037163777402	0.9774857682204976
STAU2	4.01095638925797	4.45649928323437	-0.67740672310047	-0.720637129532968	-0.6150468271519269	-0.246755515531387	0.678549240347465	3.37912023379088	-1.6775359635150702	-0.945435455224815	-0.9740710899732952	-0.448070122131859	0.391521009371111	0.0223343889196389	0.109469886836343	0.3553317048383839	0.3393831735430909	0.657978707657064	0.70135585043827	0.5936707434340232	0.8695364084195687	0.939937347488102	0.9975419933828372	0.9683425808378568
PQLC2	2.87941195919842	4.06010963543055	-0.3500574334878389	-1.10106826655349	-0.5970653656503461	0.0667606122915558	-0.263709952583645	3.40649763551508	-0.936207258071714	-1.56407699818046	-1.02717954001823	0.130906314100738	-0.1648590101628169	0.0059790336357943	0.359094706126823	0.131352451148411	0.314176658130513	0.8968972850811758	0.87067909986042	0.7948911348523356	0.7375080979274411	0.9289549415564043	0.9975419933828372	0.9840874449237232
CTNS	3.01653986778987	3.8621038243285697	-0.334771266013653	0.123429803579975	0.308077885057101	1.01911014775177	-1.5538865527932098	3.14814685039794	-0.8889124085691701	0.176155564744033	0.5429526598084891	2.0017012115376898	-0.94793494542099	0.0083803228872571	0.3831017464142101	0.8616522525492171	0.591976094181342	0.0563399372132071	0.353858285156294	0.8101467560727947	0.9798348467875486	0.96528496499638	0.984795501364578	0.9074290010313688
PHF23	4.12395043051705	5.26738649713784	0.0146122548577697	0.5620306850581079	-0.3833394521645539	-0.351143064654967	-1.45655939474083	4.90965156972408	0.041203288761003	0.8186973216429749	-0.6666185212096031	-0.6950046007710351	-0.963661271969458	0.0007873015383132	0.9675844286586708	0.421842919141121	0.511503003115916	0.494008689343786	0.347884209238385	0.9951130031001378	0.8993902194473499	0.9579306966559424	0.9975419933828372	0.9074290010313688
INPP4A	3.81579422316472	4.33565142058783	-0.411004089496771	-0.6438180624240151	0.1345287016557809	0.0842249952465889	-0.0333049890804118	3.42830410060363	-1.12731695102094	-0.931894282092938	0.2446821207808829	0.171836095142241	-0.0207021365437955	0.0042403861861285	0.270336850078311	0.3604314434344389	0.8087288962838208	0.864983390875242	0.983665244652486	0.7426785799811656	0.8702747803863867	0.989629328397389	0.9975419933828372	0.9983537481977796
PSMA4	7.227244681035549	6.10375552254985	0.298837952483044	0.086192284171685	-0.0490700968223019	-0.219221351495317	1.28372991284896	7.624124925132099	1.52001526424667	0.236423938783061	-0.1619215959165089	-0.8168026239431959	1.3451872393866298	2.13615594556244e-07	0.141664850051665	0.81507422534273	0.872761993504583	0.42227927756686	0.190691440008879	0.6353790841406702	0.9695449963916946	0.9942549824795288	0.9957803430727372	0.8456747155586467
LSG1	4.18735032591603	5.898795463562031	-0.0675061967500888	1.07194329494757	0.5199356216880779	1.21856501861108	-3.67625890723213	7.87480683565017	-0.299321361253927	2.4957654998578	1.48562196679391	3.880828268969121	-3.69987753748287	1.74215530431216e-05	0.767274556708095	0.0197537516726602	0.1500584062401619	0.0006810319664503	0.0012849671106188	0.9545037465647248	0.6006404600663365	0.8649129260646921	0.66706786734826	0.4090117419903231
PARP3	3.0707048458426702	2.21385962707053	0.26764577629923	-1.35270511352015	-0.0854844335386228	-0.161627004794933	2.0483087376401	1.85589346728688	0.672476886248559	-1.77571692478441	-0.13496623153574	-0.292617073291665	1.22307016844111	0.0752946936148409	0.5074485434043571	0.0879552460640264	0.8937193568600931	0.7722297716798822	0.232707632048956	0.8724419969948838	0.711090983007197	0.9942549824795288	0.9975419933828372	0.8670958001485064
TNC	5.31898599414789	5.55787351313415	0.737957491204126	-0.344306969418737	-1.02984959451454	0.0009670404432271	-0.178079235535034	2.93230773727675	1.55085186999522	-0.406358922242907	-1.35817319630461	0.0015010320891922	-0.0801287868848967	0.0085722519741345	0.134542218576494	0.688066404473459	0.18788142331549	0.998815255561302	0.936772926067011	0.6215925186109557	0.9443747869595576	0.8756586105413594	0.9994109741946284	0.9917659566600244
THAP3	4.496966790787241	2.841141434699201	0.170719209732502	-0.331748821651368	0.4900427033469389	-0.0793258648400154	2.11769141774597	3.64653828434176	0.782207853772002	-0.8105079652522109	1.49884323793964	-0.272650954680287	2.18943200625555	0.0020127400860255	0.441450554323341	0.4253054536249729	0.1465782219193649	0.7873997909020028	0.0386638073354412	0.8414120482895302	0.8993902194473499	0.8639420417536201	0.9975419933828372	0.6735518143741189
FAM65C	2.56885956619474	3.62781735399075	-0.551564313807096	-1.03791358501775	0.0265743523621649	0.30518844942552	-0.28566289674288	2.07978665811694	-1.13141617680908	-1.1356544898548602	0.0377398294831707	0.484727732185551	-0.132195033064859	0.0536325155820853	0.268632817126181	0.266898319961878	0.970205207335701	0.6322453037035121	0.895955703406582	0.7426785799811656	0.83719243830457	0.9980116206847266	0.9975419933828372	0.9887111686008494
AIFM2	4.34207172527041	1.16187326591943	0.4213883549485729	-0.598645516405519	-0.7869305538878191	0.2042604659402589	4.121366061957509	1.10997357242129	1.43450922790055	-1.10528144786005	-1.73483994028308	0.534136919060167	3.1907299898792303	0.283592326513819	0.163822231429668	0.279575028309651	0.0952833105346026	0.598021962288622	0.0040503312649607	0.6580528860380478	0.8384141833972195	0.8381154415677303	0.9975419933828372	0.5058429857513862
SPATA7	3.48731962976206	4.5235093313689205	0.4989069785710729	-0.0451926796933279	-0.304135992801027	0.211755042322053	-1.5267181556967395	4.15226396469159	1.5910327064089	-0.075570643580592	-0.635707125587203	0.499831710173466	-1.1056785770365902	0.0009510741829485	0.124172184466276	0.9403679721924358	0.530913369917877	0.6216390538611279	0.280173669573829	0.6129761227130031	0.9930257980239472	0.9600171043713732	0.9975419933828372	0.8913765857154003
MED17	4.623001491895669	5.78759304519602	-0.170696620955483	0.16573934906598	-0.8111269472582411	-0.0792693225268492	-1.09335579264377	6.78324422187727	-0.647837483537642	0.328665516088567	-1.90030264548203	-0.215191502445549	-0.96319909089627	3.3804398658913e-05	0.523600175997565	0.7453137377009459	0.0689926447569895	0.831364729797525	0.346512955371072	0.8775614271464713	0.9557566583413454	0.803185464508054	0.9975419933828372	0.9074290010313688
RETSAT	3.94142576521442	4.04447410609258	0.2244218553830539	-0.351814799294745	-0.7814747651795841	0.138750300404791	0.235898009032911	3.55698576888608	0.726738325994509	-0.5923328587037751	-1.64857596113929	0.339412150633671	0.1733097459146809	0.0024887641064941	0.474308188527985	0.5589486766267671	0.112754472978351	0.7373111216227691	0.863823838195231	0.8586774083432519	0.929498618680348	0.849412074618718	0.9975419933828372	0.9834686093505224
CAPG	5.01747764037761	-0.145028410373384	1.4829940517222395	-0.575851841159367	0.441877591675136	0.2272899202821929	5.539525801565469	-0.0890775593976014	3.09016825183622	-0.6749139738364711	0.5932332330008571	0.358345243691698	2.6212751491246298	0.930314503424737	0.0050207375503152	0.505947434914904	0.558405215147468	0.723183507557593	0.0158377614593793	0.3205418364525302	0.9217625756107086	0.9610005145914486	0.9975419933828372	0.6101827078731932
AP2S1	7.04394601485947	5.787507996195449	0.591504930610477	-0.132943363604072	0.22980859549423	-0.590331672143541	1.56352031867908	8.03833374886105	3.349478057330721	-0.41100555214262	0.8625480964815341	-2.48641772371884	1.84121447825469	7.69750883198234e-08	0.0027311944447171	0.684668837682537	0.397261523855649	0.0205472378125829	0.0775009292648018	0.2912474544768846	0.9436077516927198	0.9524469508835266	0.9392553348887897	0.7554377879941758
DCUN1D1	4.34299972848212	3.1264003372849203	0.102635322483592	0.4919778959678929	1.04799098945666	0.580585765996386	0.329757167239873	2.7400584345187498	0.3255164628044489	0.8487575656578492	2.24402880713842	1.3721714398541698	0.231062122739073	0.0154827560972444	0.747511107635588	0.404073897788729	0.0341606974816976	0.1825644806125219	0.8192784728877571	0.9510812163684388	0.8912300301810514	0.7986499033518744	0.985037163777402	0.980019080749198
JADE2	3.789286535000021	5.91420042159624	0.0815023815317521	-1.6613554596482398	-0.676071565729469	0.45443360358748	-1.27998882059982	5.06733913777342	0.2403681367750089	-2.55259385734894	-1.28550237831118	1.00021259733237	-0.8720290032233811	0.000152851462697	0.8120060390603571	0.017277324884875	0.210684405301791	0.326994098057317	0.392034026454126	0.965381774067591	0.5745097689567602	0.8843188638842212	0.9914801147781956	0.9109200385951104
TRIT1	3.53178648586534	3.951366596678601	-0.3907825044260429	0.0987673088069771	0.64496459835602	-0.452230415695079	-0.235320199733563	3.97205159370471	-1.18130075563727	0.157326291398207	1.2803279493474	-0.980655441067866	-0.168090968622634	0.0005322957915484	0.2485994445978589	0.876251460415455	0.2121822613947099	0.3361582036095389	0.867864171454153	0.7351735403701211	0.9805496010547892	0.8872056226332672	0.9955182347053412	0.9834686093505224
ADRB1	2.10947483210879	2.72672738518391	0.1808740882575319	-0.500789884306961	-0.5914863569856639	-1.30210743524766	0.481011527584206	1.91360779170307	0.407461936409597	-0.5986716063383549	-0.8752416751006541	-2.18526245671027	0.2555575062501939	0.0813194207453495	0.6873288828063541	0.555095585785394	0.389789536903732	0.0384545288673559	0.80078194962904	0.9359222719546776	0.929498618680348	0.9500910523493276	0.9667047695007188	0.9785429983956822
CUL7	2.68196771671166	4.72752918634559	-0.395242006750704	-1.11075408003396	-0.450002788928699	-0.0583633678604389	-1.22606039675073	3.22646488354792	-0.883349502284494	-1.32057873547125	-0.660337033490337	-0.0966197969541774	-0.6356451886298671	0.0066857555976051	0.385742087908699	0.19910095411598	0.515102246684264	0.923804361421802	0.531580973888576	0.8118232370723009	0.7950107771265879	0.9587347130464392	0.9975419933828372	0.9386775457575178
CTNNA1	7.0204314851773	5.772373786171499	0.185773098976214	0.0481594100379773	-0.111224902471904	-0.5830229706552189	1.72028698469395	7.7300224041615	0.804002721723146	0.1111087245610869	-0.3120807886743419	-1.80640905635668	1.69134620769941	4.36834051249348e-08	0.428974727227188	0.912417355815509	0.757567178537364	0.0829079520295268	0.103201413322431	0.8365576622655868	0.990315467897938	0.9811950577686116	0.985037163777402	0.789037542887138
CNTLN	4.17468405555711	4.61164339809001	-0.195205436906241	0.684950215385359	0.173760920891339	0.228253524566742	-1.1025636705174	4.257157511388541	-0.6280841763095479	1.1683410551796498	0.368342225635676	0.540197865117803	-0.8012338043842879	0.0009861800477579	0.5356475484431071	0.253755706809727	0.7158120232190721	0.594018321675716	0.431244604623166	0.8810510536040695	0.8359527868035629	0.9794031316499192	0.9975419933828372	0.9217667669148786
EPHA3	3.0544194445291097	6.62197737391548	-0.916540827023725	-1.50918641943652	0.360576938543037	-0.0353999738516047	-2.66265096139761	3.42699722937306	-1.72273147076289	-1.48694184427173	0.466850881480714	-0.0500424497181317	-1.10108333755638	0.0035646368925631	0.0973527101584943	0.149573961280042	0.6448129547393678	0.960503413025226	0.2821258550963459	0.5710209731753854	0.7551053224809751	0.9747251913705682	0.9975419933828372	0.893359454707964
HSPA5	8.04215748409464	4.73322993873219	0.187744553797866	0.641451037447592	-0.528780256796407	-0.728355496845272	3.81997616086035	3.4740840331033302	0.534821206758717	1.0150648410909302	-1.0212667871834398	-1.59464597916687	2.27325020755102	0.0036378464718879	0.5975028762339221	0.319816206709607	0.317229242541894	0.12378247329236	0.0336999352777745	0.9002784363127728	0.8590780949539238	0.9305864277251482	0.985037163777402	0.650545372220282
GEMIN8	4.1575347614894	3.4933621100009704	0.771728397200158	-1.0950778588927	0.453313153643095	-0.119651113231965	1.29672594004076	3.25715906009578	2.3167938638117005	-1.72947589423597	0.869527561594244	-0.262996847804512	0.9154571380038008	0.0063789699692888	0.0294950194776418	0.0967013621329149	0.39290938537913	0.794738644131902	0.3701172883992379	0.4370156659048494	0.7164438156270211	0.9524469508835266	0.9975419933828372	0.9106038553413748
OFD1	5.03295581339967	3.76815371294769	0.236159611080869	0.8820133534473409	0.0789804619223086	0.642418147984156	0.266027678816693	3.87835557335216	0.96659051128127	1.92368982091895	0.20796412144538	1.90174514682393	0.230302824652044	0.0009041635953453	0.3434803953782719	0.0661540901487122	0.8370807379636541	0.0695586200278046	0.8197308240514649	0.7864889663361077	0.6924804523953979	0.9920159232436586	0.985037163777402	0.980019080749198
GPM6B	6.23572575121449	5.346460871453361	0.132997667092773	0.910116244850343	0.0928610134678196	0.140726075581618	0.17016162316383	4.000735615294779	0.443152099360293	1.74991215894997	0.211139560756098	0.3727151640774579	0.1203341895996489	0.0006006084835796	0.6620137188357839	0.0939854475766813	0.8347567750381459	0.7129934191814751	0.905257046918458	0.9251002315914204	0.7164438156270211	0.9918266691385862	0.9975419933828372	0.9890390478741642
PREX2	4.21558332554436	3.69478382623875	-0.400315231993258	-0.6919464435989721	0.6225672311448989	0.649462797006108	0.8297547143870171	2.6681410195892594	-1.13193906954261	-1.04728109966434	1.25622063027321	1.4645455241567702	0.5110249081429	0.0149316548986093	0.26900486522071	0.305194954471557	0.2217033446893169	0.156735570410359	0.613839675323878	0.7426785799811656	0.8509805845374125	0.8914336680415113	0.985037163777402	0.9551885337549348
WDR37	3.1109449283468105	3.35708495046785	-0.2645373940014009	0.273200314107404	0.259028281186869	0.709342345613468	-0.893834046193843	3.9358650762531298	-0.936188641016992	0.508267577678962	0.576487125870503	1.76414200337337	-0.7306782989925401	0.0005840539134854	0.358132242965395	0.6157215427050351	0.5694405668737571	0.0899258654864059	0.4717684808506689	0.7938271162718943	0.9335637753468352	0.9610005145914486	0.985037163777402	0.9295464440649576
YTHDC2	4.33607889045894	5.06532151822468	-0.253318729613754	-0.6510533171983129	-0.0237406683296486	-0.2404969256487689	-0.0142043626465467	3.63973234293069	-0.630068218989926	-0.8390444221285001	-0.03886541354783	-0.444468507382372	-0.008118927501537	0.0024823331217971	0.534367472424774	0.409519159430988	0.969310584124275	0.6606047337788579	0.9935920068775492	0.8810510536040695	0.8927675635496439	0.9980116206847266	0.9975419933828372	0.9991265604691524
CTPS2	2.7545971368987	3.97244702995789	-0.2172959739929239	-1.09875762594972	-0.861977173408477	-0.575263522962907	0.0882573285519146	3.00460995908476	-0.546597706786181	-1.4621795209059298	-1.42623192119928	-1.08165466285275	0.0516129166475849	0.0104167864439158	0.589594981522045	0.156612743881414	0.166274169435036	0.289820182938574	0.959306386932872	0.8976673925971131	0.7600694324131128	0.8701995568183915	0.985037163777402	0.9937654596785654
ATP6V1H	4.99125120989087	2.62461408850526	0.1962136816203239	0.365374413842161	-0.949925850007064	-0.602452076914706	3.01562359627212	2.7627980206459504	0.6538801173024761	0.643688481499271	-1.93186353664327	-1.43407891591296	2.3163326721373	0.0105931005342591	0.519158985877604	0.525638979555749	0.064785914788154	0.163940441131914	0.0290264022601597	0.8760999543132395	0.9233240353115436	0.803185464508054	0.985037163777402	0.6421572569028801
POLR2B	5.432326581148139	6.1107517323790095	-0.0557645429335172	0.434138626503914	0.208316539563712	0.2959845243807429	-1.3289631461100602	6.9860945220749295	-0.219320560877094	0.8950027763908471	0.52741133916369	0.836830874993948	-1.17642078978923	7.72613883735197e-05	0.828196819017486	0.379461433696511	0.6026372008264089	0.410777578230225	0.252932827997813	0.9691352221401252	0.8801472020060337	0.96528496499638	0.9957803430727372	0.8785423163395607
FAM214A	3.58984791237934	3.7669496131520295	0.0610033348036674	0.1710678526105459	0.459943703509139	0.3869793609952071	-0.6833969733694069	2.26697144254188	0.135824755864592	0.198385745434633	0.692930977164573	0.650486400301028	-0.338572815894999	0.0357746619567648	0.893067264467958	0.844348754233231	0.4950970332752399	0.521602823169279	0.737803820251065	0.9824968486510078	0.9765632544681618	0.9579306966559424	0.9975419933828372	0.9752609162423754
TPR	6.925894667239049	7.93687308486868	-0.3253893393700809	0.2068278648139139	-0.0796007867683898	0.0437646579894368	-1.17310268491208	9.588148370143449	-1.3707795746169698	0.4625299370719529	-0.222061366943633	0.134854107162418	-1.09569010127763	2.71176229909572e-06	0.182747064026373	0.647736834969139	0.826101646972446	0.893839524359754	0.286473746797968	0.6739012975105453	0.9397121359098524	0.9909667260015924	0.9975419933828372	0.8953966426098159
KIAA0556	2.5648288020456698	4.312496802234009	-0.84280934120641	-1.12679627544183	0.0892947195429961	0.137469837677531	-0.854696153270506	2.69290757037772	-1.77923839034993	-1.27105697824977	0.126983880027893	0.2174720133861019	-0.411804815988205	0.0194879864568043	0.0875150485997198	0.215783046016178	0.899987298228617	0.829658668969879	0.684530046255189	0.5546988216292834	0.8079403181629865	0.9942549824795288	0.9975419933828372	0.9644642047600216
DTNBP1	4.719287956427889	4.27265471940653	0.0772862019633268	-1.2847026749986	0.293886996594829	-0.160588225074483	1.60393369617773	5.023241675782769	0.3399779996517689	-2.9752794398148703	0.839800903680483	-0.525375675872425	1.56320594912132	7.956252459400541e-05	0.736765867806247	0.0064097047427832	0.409219939704991	0.604125201492031	0.130802209068054	0.9484793920473644	0.5232150414323389	0.9549924520006916	0.9975419933828372	0.8137836579560498
C12orf4	3.39137712396804	3.93209774651344	-0.1910722336133939	0.2961977921844669	0.0968738832351144	0.4961559904668739	-1.0569773435907	3.17898908045996	-0.467622266965343	0.379840606166679	0.148985859459738	0.8542663352650921	-0.599129319176022	0.0039121250678511	0.6441054261340009	0.7072714871159209	0.882760107242552	0.401069569563395	0.554477671059994	0.9176178412392616	0.9484916493690536	0.9942549824795288	0.9957803430727372	0.9427384012191689
SCML1	4.5312154858312805	4.821145165370821	-0.461659064319286	0.0387394157845498	-0.100984994514169	0.359884913311144	-0.282564013491549	4.145935764628581	-1.3452443021036802	0.0605425370933705	-0.192868913562536	0.775082945754101	-0.1874338180904949	0.002432315346688	0.191252725583734	0.952219015290434	0.8486232054239421	0.445658695526487	0.853247451760149	0.6866591730979931	0.995611785081408	0.9925975045641152	0.9957803430727372	0.9834686093505224
WWC3	4.31774849786989	6.2713226098164405	-0.5995752557280221	-0.405991710818931	0.0671059619956049	0.4081541917651121	-1.8544527816826	6.8267854928833	-1.9785424946113	-0.696213913214825	0.139996186428915	0.943763527253895	-1.4234407123808	3.72457690213788e-07	0.0589854583879837	0.4927174876561699	0.8897848073064559	0.354322607465767	0.166969579488279	0.5209318535223166	0.9185120759598162	0.9942549824795288	0.9955182347053412	0.8368984010491458
ARHGAP6	5.14102865036419	4.63909126552297	-0.7548649312069801	-0.2276035939449189	-0.2423961282908469	-0.326452169486131	1.4733923851554	3.4932121480394103	-2.07577309080628	-0.3366364542956049	-0.452772564538692	-0.683390474975248	0.900320426841193	0.0030447569236599	0.0483914287792812	0.7392005912588989	0.6547341778307939	0.500976669179662	0.377302724057752	0.4957611277962708	0.9547387231315844	0.974902809740796	0.9975419933828372	0.9109200385951104
FAM184B	2.6491298024492003	1.88576625032665	0.253806622254027	0.412268198825241	0.264783480413625	-0.949193823062174	1.01355290843474	0.9607564313058028	0.477292029564544	0.395584877838314	0.332360581228361	-1.33504550176476	0.432854959038628	0.355596917334089	0.637856387234399	0.6957847401853411	0.743122120881973	0.196369422966098	0.668856056820006	0.9156846832971702	0.9461058926757724	0.9811950577686116	0.985037163777402	0.9640828390179706
MAP4	6.72618619987817	6.63564119110659	0.155775709870725	0.5214571915129891	0.242542228612116	0.23626465802241	-0.5546793634986489	7.180007124461219	0.532417431473214	0.938247207719021	0.529891473426206	0.569947547435889	-0.4282026971886439	2.56910846525451e-05	0.6007785953031021	0.35756409704018	0.6011862599848481	0.5740793879877609	0.67352183318535	0.9016018105218452	0.8697058868966191	0.96528496499638	0.9975419933828372	0.9640828390179706
GOPC	4.99946632663454	5.15200289731528	-0.489016718848508	0.6814562355253241	-0.518599003488875	-0.138437933318098	-0.258158000364316	5.38462045167206	-1.58979601390498	1.1603056469459698	-1.05281227634482	-0.3154729294081639	-0.1930002376451689	1.38227357133235e-05	0.124448611254585	0.256885376925752	0.302497021234635	0.7550210460251229	0.848518161980173	0.6129841444684863	0.8361173876734327	0.925528916823182	0.9975419933828372	0.9829341620036744
USP28	3.61646227678653	6.7601554711087095	-0.9441506357637608	0.413676842993786	1.3169604969361202	0.637100396866897	-4.27406625089551	6.28570613929316	-2.63151418263323	0.605545024390838	2.41452789436586	1.24477117549695	-2.7536836105937006	1.41030437886726e-06	0.0143528797342782	0.5502752794031329	0.0234027903923302	0.22475881370389	0.0108207979495638	0.3907144611881804	0.9293207641643194	0.7820590005513955	0.985037163777402	0.5980576432248729
HDAC9	2.71936878566194	6.11189217388754	0.2456474810955139	1.09531584610641	1.89968368269821	-0.11817827553188	-5.484625538033449	3.47756093425703	0.505084708431606	1.16390539344581	2.7384086791734905	-0.1799385104789549	-2.46247003449893	0.0032696617372725	0.617962782526833	0.2554896097106139	0.0114831243337892	0.858702557057264	0.0215729288039321	0.9085103962378052	0.8361173876734327	0.7548024197610349	0.9975419933828372	0.611467867370635
TSPAN17	3.7242296526696	3.07896129013271	0.188323557148709	0.076133890630233	-0.140412884827828	0.0149942781172327	0.584713473706254	3.04862470255464	0.5803546013967951	0.1234104758239469	-0.273618105505066	0.0333413461401503	0.422038423838127	0.0159929463511423	0.5687041693220359	0.90290949942506	0.7867131821778051	0.973677085481748	0.678115822291521	0.8907368303786574	0.988360644402898	0.9834849879287584	0.9977721275522188	0.9642736582151724
NOP16	4.75810477848676	3.42209283865334	0.0902969939207837	0.8013830268577791	0.189770710223995	0.468939126588307	0.673749418422987	2.2610345753207497	0.213181159077349	1.03741266000815	0.28932796888814	0.819173375566418	0.358039029542701	0.0374826466634743	0.8329166204203922	0.309475377518251	0.7747580666929209	0.420552129969112	0.7234326694756059	0.9696012668038592	0.8538591536162659	0.9824645315411497	0.9957803430727372	0.970728779170649
CC2D2A	4.645040296507	5.65271109847777	-0.0602814969181999	0.0041828524336404	0.6213418896013829	0.230452914077637	-1.42096052477415	6.98913706558303	-0.228277564763301	0.0082371709489164	1.5167574804029	0.617140522798343	-1.24941333348355	5.69720117826297e-05	0.8219203611076	0.9935015730143342	0.143250555628224	0.543057021878083	0.2275991865758589	0.9676970339101306	0.9994527944094472	0.8635509480945073	0.9975419933828372	0.8639689072176057
RRM2B	3.77447642024096	4.0862725860674605	0.125833425900749	-1.46611398529733	0.42078998841539	0.18780406572719	0.663642497215954	4.02008962387244	0.375370334083615	-2.2896630354119303	0.8029059881720001	0.402130454329326	0.466699252330366	0.0004705219834711	0.710551101454809	0.0307538962231695	0.42959669191013	0.6910055251098121	0.6447566571686241	0.9414987945963414	0.6388677081589154	0.9562449211196616	0.9975419933828372	0.963299657226178
ZNF800	4.80380035276773	3.2794056045076903	-0.1057446090268419	0.10405640992572	-0.612719272230139	0.188308549674481	1.83908322459518	4.3629363416974805	-0.5518771239513929	0.288799489982802	-2.05976338005914	0.7342417771658221	2.08654156959149	0.0002859998731273	0.586150840486839	0.7751618419075401	0.0508844672716436	0.470127018180956	0.0472899603343274	0.8958849545383972	0.9607012027307098	0.8028666299942647	0.9957803430727372	0.7082055911954761
SNX29	3.50810636162884	7.223251274387199	-0.7158699275397841	0.3744118345860079	-0.544515512621795	0.239026461488758	-4.33663146352022	5.48409680642982	-1.61321975924469	0.436503052251306	-0.746226194272193	0.369961846195701	-2.26982543493615	0.0018360229342508	0.130628341129858	0.6676329775953521	0.462904506947241	0.7146058102426508	0.0383096577018729	0.6198339501812292	0.9413583797606028	0.9579306966559424	0.9975419933828372	0.6710499404301662
MRPS10	5.82451280238137	5.11882616946468	-0.20927510148501	0.8551280971952351	0.0703538948082352	0.176092128766752	0.113029896092718	9.13211291093128	-1.28580868397047	2.82337777374482	0.283545534532466	0.7863053654425809	0.153826517668784	3.50526546949626e-07	0.2105979377750389	0.0092159366266506	0.7790936361425309	0.439085673935945	0.879182845458268	0.7083076680831943	0.5493551951337727	0.9824645315411497	0.9957803430727372	0.9851261454943708
RSF1	6.4472748568343095	6.42368381038823	0.0972899083923345	0.238766103905296	0.745373758291869	0.496582862685368	-0.622030393671444	5.697870528872531	0.32404757998175	0.4283295485897599	1.67360012317628	1.22065027690092	-0.441170690443139	4.5131784666453705e-05	0.7486273786470021	0.6721015893171159	0.107188710271074	0.23414888779438	0.663190050083223	0.9510812163684388	0.941392696733709	0.8474324349100748	0.985037163777402	0.9640828390179706
VPS13D	4.75329209923661	7.54015850768347	-0.043060845260689	-1.69684527557192	0.245817806695322	0.163774912126658	-2.05520397401079	5.06897601392137	-0.109456455772595	-2.1069135703740502	0.410097878416274	0.303278087528875	-1.1487622690773898	7.61221065889289e-05	0.91374639828515	0.0453283081807804	0.6854503560673789	0.764326942379458	0.261646689726344	0.9865800600723932	0.6575152036655392	0.9758828522674736	0.9975419933828372	0.8794954149091387
CELF2	4.86683035227078	2.51011993952365	0.3525298087487659	1.47000516316971	0.542705280581248	-0.0054597502871674	1.28602705398649	1.46412930380069	0.7785517646086609	1.81549066114522	0.8230662946326791	-0.0091712151490743	0.6170773947997789	0.160843055110801	0.443775777661863	0.0816676575354979	0.418633063568561	0.992759045509938	0.542921281684669	0.842296892064403	0.705792289182687	0.9562449211196616	0.998734992208405	0.9400317262663954
FAM120A	5.1125907531065495	4.32787002616486	0.4841250870750929	0.0771651175267959	1.04125852228904	0.7371672229888292	0.0304559586394406	2.8868619927911	1.08307523643209	0.0924345899670916	1.53337490892979	1.20269447905925	0.0153655490260289	0.01503681389133	0.289619840078595	0.92710289383238	0.137810145517043	0.240394669784733	0.987889818774401	0.7514296150965674	0.9903683335879364	0.8609607010638476	0.985037163777402	0.9991265604691524
R3HDM1	4.05477985681391	6.354729920241639	-0.586114564432322	-0.394472750002272	0.0417217421534875	-0.269375353528578	-2.0017484493738	6.0999643119793	-1.76391017970725	-0.620017621233872	0.0807914665459022	-0.581161418099079	-1.41240189235787	3.82083333456266e-05	0.0909795416453455	0.541233237811587	0.936256208417063	0.5663370361360861	0.1721757494902169	0.5592512515056599	0.927027419244258	0.995665117181966	0.9975419933828372	0.8384030835822388
COL9A2	2.68548172869725	5.07899085033465	-0.0560342064798837	-0.57203554881327	0.727110134190486	0.431932158398558	-2.74449020738469	3.91336348909589	-0.128346338566819	-0.688314050101486	1.05794600903192	0.696485185062299	-1.46684209888509	0.0006187090710929	0.898901809449056	0.4975929481865079	0.300195922054949	0.492550553820063	0.1548867325804949	0.9832471838136416	0.9187801277414458	0.925528916823182	0.9975419933828372	0.8279572548485358
KITLG	4.62643843063868	5.002646618226111	-0.0535727134958886	0.421849408663336	0.88050833423042	0.811714376042282	-1.46298292649245	4.29578348216378	-0.142270017411366	0.586539808621481	1.53738953735093	1.53166624495947	-0.888722014740354	0.0002311039374969	0.8880071015479921	0.562772135478661	0.136759464982343	0.138162388605353	0.382624156518689	0.9817259320352048	0.9303206109967208	0.8609607010638476	0.985037163777402	0.9109200385951104
ERCC8	2.60499409907715	3.73441452935243	0.5138316475792679	0.239830515084101	-0.297733332462891	-0.4224541293687009	-1.53106319066977	2.32801169895496	1.02274299032597	0.251560112181895	-0.383698402741519	-0.6156933588739971	-0.7145308705671659	0.0382316663179667	0.316848635431228	0.8035566346494479	0.7044527677904101	0.5436625676388879	0.4824712629578879	0.769747659192672	0.9658238020203966	0.977831438152412	0.9975419933828372	0.9313510754035196
H6PD	3.63511425932621	5.02049136775275	-0.3797157190708959	-0.7706679461775892	-0.2138212047841199	0.6331119194673499	-1.09839637806521	4.23424210959512	-0.968129692605516	-1.0247752996485	-0.340087054245276	1.13511243451372	-0.6520038921322421	0.0002709518335291	0.342252984264861	0.31528346094634	0.736631914539976	0.267094369891193	0.520348623674542	0.78602634730282	0.8547397722050609	0.9811950577686116	0.985037163777402	0.9371031064871076
VAMP3	6.30274570261972	5.63156057448028	0.1496910299497609	0.0122269192865442	-0.10650604588787	-0.115500288817974	0.861121819777264	10.2624594721405	1.00015867531579	0.0441238713228027	-0.4704496933647411	-0.5735958353513111	1.25614323521061	9.735400092436561e-09	0.32683059587676	0.965156216661338	0.642177334936907	0.5714645241320461	0.221489122930001	0.777002119602758	0.9960990918455496	0.9739108789793466	0.9975419933828372	0.8639689072176057
PER3	4.03737310311644	6.929965998706519	-0.512082405262034	1.08666957166042	-1.15508605378304	-0.953792380702106	-3.1725575311592102	7.285099724792	-1.60338428299672	1.74855054332762	-2.17590512542261	-2.06062136479987	-2.3335990309111003	1.2392526330982802e-07	0.121410587829821	0.0926397781326358	0.0392208599828845	0.0498885943885657	0.0279557071324587	0.610129559604576	0.7154427549599098	0.8001790434350512	0.984795501364578	0.6420362372973164
LTBP1	7.05178108229334	6.89838064218068	0.411623583030373	-0.462497661616042	0.896103845700052	0.161901880628236	-0.1120402804896009	7.93198123864208	2.43961474614453	-1.510778338674	3.71849663598441	0.7516331432288399	-0.128446187016949	1.54865689016111e-07	0.0237132782214301	0.145529189567242	0.0012862883667573	0.460675933627746	0.898947973243957	0.4242050548722718	0.7508386358349624	0.7258076483780598	0.9957803430727372	0.9890390478741642
RCN1	6.5250560871516505	5.47077785209358	-0.0246124670470089	0.10828546193607	-0.107805108785765	0.2216377121619689	0.978292171263064	5.93954336551661	-0.122253568676468	0.301327935543441	-0.362088955993906	0.851786201318912	0.9637773919085	5.43685085035292e-06	0.903852332258354	0.766023938630521	0.720937527852692	0.4040102040115449	0.3448875989948269	0.984737121409902	0.9580535711511255	0.9798290346474984	0.9957803430727372	0.9066844381243602
ELN	6.74343131210697	5.93400478387298	-0.155724448806172	-0.480036507971349	-0.386454945876581	-0.4573737289982829	1.68198311607734	2.98181433432322	-0.3541552807662519	-0.6424454043540611	-0.6331524821345079	-0.8948766360223199	0.8170878919377249	0.0070209015765975	0.72668575923114	0.52731295490883	0.533422648165705	0.380976823269282	0.422328701960708	0.944774158872977	0.9247883881908328	0.9600171043713732	0.9955182347053412	0.9217667669148786
RFC2	4.36637932473472	3.5634440786950896	0.0211144066818005	0.4436564196846729	-0.0772968058385074	0.295702065451105	0.476220874002961	4.501429391162111	0.0850209824004116	0.94823040414611	-0.197813765112151	0.85931992580336	0.443014156960533	0.0008278668566804	0.9330408267884308	0.3525598118698649	0.8448242686627099	0.398496092400024	0.662464195561263	0.9913072875957204	0.8677677005505715	0.9925975045641152	0.9957803430727372	0.9640828390179706
ARID1B	4.09472609373705	4.19881968148667	0.0095983208560641	0.307593630824802	-0.178802676262798	0.047527095388474	-0.379706792458493	4.1702292295596095	0.0291201711453648	0.486405842778834	-0.337448138356306	0.1020640217337019	-0.268362054225967	0.0003196434334403	0.976999971946122	0.630916256461932	0.7385960236766089	0.919520097593015	0.7906226813814909	0.9971115726166128	0.9374704655398756	0.9811950577686116	0.9975419933828372	0.9774857682204976
CLPTM1L	3.89902713113666	3.15207404148498	0.125770625810989	0.390630802828611	0.314355762077299	0.337113001122083	0.206981238853937	2.94939621500719	0.391123935097876	0.6495685941798921	0.6373142198705649	0.7709734305366	0.147933895555776	0.0121759417478471	0.699156544289227	0.5220455555429129	0.5297168304113471	0.44794931435487	0.883773620461294	0.9378745762791262	0.9233240353115436	0.9600171043713732	0.9957803430727372	0.9866835146323634
PPP1R3F	2.4451200799284702	4.307045755549121	-0.0067910567628822	0.685230360955624	-0.122104372528639	-0.6914065240309389	-2.3267870210509902	3.49578995459126	-0.0191480936276487	1.01755805362278	-0.2306848440779799	-1.4612087887931895	-1.49895110301752	0.0040674808042378	0.98487499894226	0.31875570346503	0.81952580511484	0.1568410073175019	0.147531644327847	0.9986336583682824	0.8583270921768058	0.989629328397389	0.985037163777402	0.8242798882489544
HEXB	6.01938647079061	3.78628154861118	-0.264009948168388	-0.619243941381043	-0.379306334735483	-0.542525841271753	3.7332072392563	3.67475260875193	-0.9196444824875748	-1.19870254913897	-0.8940677159864899	-1.45401945959259	2.8876767547839304	0.0036360214893577	0.3666423093867639	0.2419066528236089	0.37985375802823	0.158678339470496	0.0095797827325422	0.7989136686549058	0.8268109378078929	0.9470318312279302	0.985037163777402	0.5745542960206199
PTCD2	2.96655619316216	3.91608903290608	-0.525242771463156	-1.12983792969501	-0.155246743680095	-0.254886080094979	0.2308174256994019	3.4350065860927304	-1.37922171779332	-1.56209655131081	-0.258134498566536	-0.475835334478232	0.143264524877461	0.0020773145126742	0.180041014422918	0.130836412646469	0.798416311777315	0.6383235224847471	0.887229772073698	0.6716582109254113	0.7375080979274411	0.9877992433681017	0.9975419933828372	0.9868846370067562
JKAMP	5.34134725369348	3.953777247362951	-0.186236542006183	0.109012348116384	0.245774712994492	0.1276124341831649	1.5418777370658503	3.74844354050308	-0.591820470629551	0.18914953865248	0.5249195900784861	0.301993342529978	1.11037490627295	0.0022832069688299	0.559639188956086	0.851520075413307	0.6043102273224721	0.765155883649136	0.279530789278034	0.887602249741924	0.9788280216385986	0.96528496499638	0.9975419933828372	0.8903227034195575
DKK3	7.53329283656114	4.543376638827691	0.190779470992816	-0.854484262710924	-0.380606100815394	-0.22962640087714	4.41944269942501	5.44937759701185	0.7732317490565509	-1.8807317722567296	-1.00365485040174	-0.6855874031191189	3.98135079141306	0.0003893560273515	0.4493241344128939	0.0722416009495312	0.325493260192403	0.499405002251195	0.001099850154752	0.8453862706734527	0.7000599039405355	0.9353745921758154	0.9975419933828372	0.4090117419903231
MCUR1	5.239109537205099	2.45096942936767	0.6546146385861371	0.605707131205686	0.506854041243835	-0.219106065482474	2.48384302266403	3.22017316142477	2.7340848459145897	1.34829325380373	1.37659740372358	-0.662199667018843	2.37419188075688	0.0035365713103598	0.0113261284493928	0.189653797654778	0.180841477343286	0.51390189859658	0.0255792950007722	0.3663821536811347	0.7922996894849377	0.8712716707753256	0.9975419933828372	0.6367149935102867
LIMA1	6.30150442647111	6.31057622757339	-0.810188515596585	0.6991942152774879	-1.0579068567533	-0.410215385397377	0.314411017376814	6.171992912336791	-2.928041480600509	1.37260642081857	-2.5616191953485297	-1.12729848098497	0.245273808125341	0.0008060344471607	0.0071902898126631	0.182078145669861	0.0178928790603918	0.272648038699837	0.809488720274023	0.3273730357733658	0.783724688781609	0.7718203200466742	0.985037163777402	0.9798474865725542
LETMD1	4.902347269617629	4.42135143393087	0.314894141778622	0.408582315995796	0.701191940551852	0.394279043840755	-0.235604279403734	3.4023741635023304	0.897312143011871	0.6210514557450799	1.35182417574981	0.845588682450572	-0.148512268817904	0.00293637742502	0.378235742105838	0.540202422468332	0.1889261732079359	0.406047017097437	0.8831512088510841	0.8061941007181483	0.927027419244258	0.8756586105413594	0.9957803430727372	0.9864775696168692
LAMC3	2.9921008542284304	4.43187508689924	-0.747433785990486	0.296068776528102	-0.782399629906784	0.6874767190858929	-1.61731636293668	3.1215121722631203	-2.03817020200167	0.4248992495854999	-1.4276738006053102	1.45565155847772	-0.985671036570182	0.0050378917387554	0.0527258568940547	0.674603248714038	0.166786392787174	0.158918100016945	0.3337564533200919	0.5111020898526232	0.9414501346635256	0.8701995568183915	0.985037163777402	0.9064718618395952
MAPK9	3.31400177071314	3.84225446537012	0.0238972208203036	-0.0096061234285851	0.237208238448211	0.329668081484786	-0.8921814611684941	3.8456954288574	0.0718666067704163	-0.0150737797520885	0.4481215029625539	0.7028463555234079	-0.6281244557537671	0.000735598661648	0.9432799270586628	0.988092973128384	0.657925065328828	0.488645285939062	0.5356188911353871	0.992728106026764	0.999210130090482	0.974902809740796	0.9962096576734496	0.9392439293992948
BCAR1	5.376454729947031	4.132714376489241	0.868771127270249	-0.501989159024601	-0.321700459801326	0.0288263994571081	1.59184220271773	3.27026547968945	2.600746633772	-0.828367269998295	-0.608234127617411	0.0644169184082204	1.0524412344308298	0.0039682932390611	0.0155569043354229	0.415353203091644	0.548761458231962	0.9491663265517422	0.30277175525613	0.3917083671722872	0.895088894009298	0.9606818502494168	0.9975419933828372	0.9035233179176496
FAM160A2	4.35623670335468	3.4700466711964	-0.103634182096625	0.661517368179461	-0.237989930435112	-0.1221721301128209	0.750662352263325	3.4597291826429504	-0.318770209058122	1.06856333806903	-0.4614918040541	-0.266638806173936	0.534990124778312	0.0019528550355556	0.7525488194171059	0.2954762539080789	0.648436168929395	0.7919343051447691	0.5973836094029079	0.9510812163684388	0.8451783422514192	0.974902809740796	0.9975419933828372	0.9523727707938292
HERPUD1	7.24300746935005	4.95958073862417	0.128753174434989	1.08564980767	-0.652468833293041	-0.3567195571759211	2.0985289625251697	6.469891356820249	0.603719468276278	2.7830770959119504	-2.0072366756069298	-1.2486951470086398	2.13537857271723	2.64055111854549e-05	0.551612716370192	0.0101046144490737	0.0557122630570687	0.2234040641655	0.0455337558950017	0.8848386294964246	0.5493551951337727	0.8028666299942647	0.985037163777402	0.7022398952335754
HOMER3	3.30469376202368	3.54274450381189	0.0091084584679231	0.438400927888435	-0.241486089483087	0.0747912366015154	-0.621749848057525	3.88447801014397	0.031151804493246	0.7923407264172049	-0.52491698194492	0.183963398474963	-0.495374976571073	0.0034019654470899	0.9754544955151492	0.43637682622156	0.60429390799139	0.8555373396478442	0.62589530752529	0.9971115726166128	0.9014146069236464	0.96528496499638	0.9975419933828372	0.9562475366843602
PIK3CB	3.22070999129278	5.17640426876584	-0.410111094648864	-0.628255443424639	0.109569326157731	0.374505207691496	-1.84939028143173	4.23941092309912	-1.00549431568091	-0.8052495824183091	0.168642901605471	0.644366229721307	-1.05849184782776	0.0002673576576983	0.324292447972038	0.428268299547327	0.8674345495122091	0.5252066985983879	0.299951990001404	0.7747202604337143	0.899588159026338	0.9942549824795288	0.9975419933828372	0.902289295534388
CYBA	6.72945545289994	3.5632684708123	-0.0734092900521631	-0.0037608898879976	0.0069024198490126	-0.083722301584512	3.80822782438704	2.03454408972113	-0.1672955144231959	-0.0048060489843623	0.0106784009410339	-0.147686811327275	1.79001333480708	0.0635964127371953	0.868528158935608	0.99620539428575	0.991575017496416	0.883947798745648	0.0877017206884059	0.9775004727512436	0.9994979037798396	0.9987106099551086	0.9975419933828372	0.7695251156506385
THOC3	4.13308370035972	5.06815441469372	-0.420401950428438	-0.6905263259701588	-0.621859972952267	0.1905564193728819	-0.2618819360457839	3.91872946082963	-1.24709581016741	-1.0932489704497	-1.23596330593791	0.443676819612598	-0.173973444123336	0.0008887305036243	0.2244986796971219	0.284875942783637	0.229107347974468	0.6614846531294301	0.863287934847514	0.720278828577021	0.8384141833972195	0.8933092544133917	0.9975419933828372	0.9834686093505224
HEBP2	5.7783392956131605	4.27037381594768	0.323536621094095	1.01219840326854	0.612294471922151	-0.231511176174703	0.781772915397878	3.1103263540213	0.937293308267162	1.58036719969458	1.15901394925706	-0.482154776984974	0.471001250606262	0.0057321709746678	0.3580665143223189	0.126943673336208	0.258179630968719	0.634192974415844	0.64175640704935	0.7938271162718943	0.7364021821757285	0.9042267638125268	0.9975419933828372	0.9628960805122976
MPHOSPH9	3.1293945590614105	7.18629015767673	-0.924899466077393	-1.56181666004233	-0.0750462822389458	-0.551209686252901	-2.67901387296889	6.381780209439111	-2.61828388621938	-2.3306198818641897	-0.1378134474457009	-1.13600790413035	-1.77417453532016	0.0001323766613628	0.0155001152671076	0.0293547994591864	0.8914918501788509	0.266837707845488	0.0917400794005767	0.3917083671722872	0.6345328731760542	0.9942549824795288	0.985037163777402	0.7717268748681733
PLEKHA5	4.72403315067435	6.15061138181336	-0.540906784520685	-0.324918310748634	-0.353299768375457	0.158771398890944	-1.04672767744929	6.27880408954674	-1.6943379206719802	-0.530451758606578	-0.690758823874958	0.348794984192609	-0.7603716636750741	1.43476338477294e-06	0.102624877546404	0.600479381839705	0.4960812313498379	0.730163727287833	0.454144397229729	0.579159062024842	0.9303206109967208	0.9579306966559424	0.9975419933828372	0.9230404689447566
SIKE1	4.93120088854387	5.01562613105568	-0.512255777841167	0.335842946807962	-0.36862069917368	-0.765781791900701	0.321624233949745	4.501850337707281	-1.7478446220613302	0.6003539532431421	-0.848811395104336	-1.9477701575366295	0.2369249704862399	0.0002575654276181	0.0929703237957377	0.553679129587824	0.404349876343447	0.0632804055316602	0.814710594417683	0.5627748698094519	0.9293302396805532	0.9533589551210102	0.985037163777402	0.980019080749198
RRP12	3.02280278079784	3.1614907168278394	0.164283966498406	0.402322643317815	-0.346543370750858	0.491724908294766	-0.7923966001505258	3.3505405020507504	0.523658423701405	0.669869277405337	-0.6798191171543699	1.10442087299985	-0.587268665996099	0.0025634139888271	0.60512767114862	0.5090816500391261	0.502865932590945	0.279927369605906	0.562290207498721	0.903861272428954	0.9217773763468357	0.9579306966559424	0.985037163777402	0.9428643583658692
FNIP2	4.434258662100491	4.71840709869961	-0.424369564381004	-0.0911211450052824	-1.0181924625081	-0.0226519479579039	0.185781136113041	4.38752316148948	-1.2196563472771	-0.136717085505676	-1.7892277853617098	-0.0459609161452537	0.1243836951210969	0.0012021685947723	0.238258966109013	0.892483705524957	0.0866076553538983	0.963724930119109	0.90236690325735	0.7297547772564145	0.9854145628407844	0.8381154415677303	0.9975419933828372	0.9890390478741642
MSMO1	4.28516883665679	3.75020177013175	-0.136612654198422	1.3682608545434098	-1.25000664254947	-2.2013178804944102	1.02315505308229	2.14731137815363	-0.312838715838338	1.67798669270087	-1.97146839130374	-3.8426278499357904	0.507974789337522	0.0431182668255693	0.7572104941518321	0.106291853968187	0.0610347986718295	0.000855497975322	0.615944385340819	0.9516552872723124	0.7164438156270211	0.8028666299942647	0.66706786734826	0.9551885337549348
TTC17	5.19394219143272	5.25553082132221	-0.1489590225607349	0.511098773107587	0.150644733524585	0.170994759154603	-0.484361234995419	5.80141408904158	-0.618850475446845	1.12842776203571	0.4238613344434439	0.535966376474911	-0.440569658225744	1.19835703951631e-05	0.5417132720801939	0.269896784164675	0.675443202613157	0.596917267595583	0.663369682770241	0.8822227967811572	0.83719243830457	0.974902809740796	0.9975419933828372	0.9640828390179706
FOXN3	4.9077617854202	4.91158948265849	0.354507995638598	-0.0815878899248467	0.1807232275994789	-0.102215958500059	-0.190836609968863	4.73421726721508	1.4768473290631798	-0.169320565458932	0.490208755970008	-0.306140569699625	-0.1620838689488909	0.0001030074149373	0.1538116771732469	0.8669837262514879	0.6288748019166079	0.762357897620712	0.8725609713891072	0.6490369804179738	0.9799444546250148	0.9717780220129328	0.9975419933828372	0.9845603061843126
AKR7A2	5.94676036505376	5.471322523261519	0.1827827488640949	-0.376191979612299	-0.117128321688084	-0.497408862030035	1.09268557041795	10.0686726051357	1.05701629129607	-1.1484846013577	-0.4307027284752	-2.03492601668217	1.4557125722948605	2.79225408639741e-10	0.300611730201528	0.26163928353427	0.670375210135531	0.0525926066945883	0.157916023349129	0.7598180767930709	0.8366353959793568	0.974902809740796	0.984795501364578	0.8309304885275943
MRTO4	4.92741971081468	2.4888649064056603	0.626619235403566	1.30421489211588	0.1710452463284219	0.4022884682216099	1.25806580294473	2.91678350020286	2.34895028545289	2.60596108130901	0.405097115777411	1.08377958768294	1.06867085384233	0.0135763961835391	0.0294239635800599	0.0154442205962408	0.689028715600293	0.289881969632258	0.298045258508044	0.4370156659048494	0.557842345188773	0.9758828522674736	0.985037163777402	0.9012266720082796
USE1	5.466610255551539	5.58026353170637	0.5706273432975699	0.26381617700332	0.761122331970694	0.329017519606687	-0.888227677471759	4.94191498777576	1.6549385200483702	0.405154128996019	1.42509103541543	0.682632050539771	-0.5846088026960761	0.0004080118499573	0.1111941389882749	0.688894237237106	0.166641402396517	0.5012086881169899	0.565101807099865	0.5974267138495565	0.9444197868456872	0.8701995568183915	0.9975419933828372	0.9428643583658692
NRIP2	4.2017170407627	9.138784744366529	-0.7302453871575729	-0.9644413463424342	1.3018127457534698	-0.0428888572330897	-4.940596995929	6.67322868871567	-1.5528477320429	-1.06729996410647	1.81988818592236	-0.0638560828268744	-2.51084671159058	5.41618826017842e-07	0.1330284727716519	0.296035077187646	0.0807711903182783	0.949592669809842	0.018877356947727	0.6215925186109557	0.8454117782855024	0.8277483417002304	0.9975419933828372	0.6101827078731932
LAMA3	2.77104412693048	8.21042743722385	0.160228242446465	0.2235700038066969	-0.435364520781592	-1.13083234838116	-6.04998083556947	4.30614386026425	0.3479522264574339	0.23814987238416	-0.642230370539681	-1.79759070764938	-2.75416156400464	0.0002942595519037	0.7310523550065391	0.8137657587148441	0.527277925480274	0.0855303433189808	0.0108350722234285	0.946484940315328	0.9689355724841072	0.9597490731438132	0.985037163777402	0.5980576432248729
AP5M1	3.88082460751693	4.457670062953349	-0.411707108318215	-0.322633605650132	0.788293602213721	0.258739473266043	-0.476212514110889	4.046475380779509	-1.20988308975968	-0.503897925552796	1.56087373413419	0.560596798599296	-0.324108826928727	0.0021550448260178	0.238508003101324	0.619033368234056	0.131181149443701	0.5800737119674471	0.7492437282145891	0.7297547772564145	0.9346430614584216	0.8593663460721568	0.9975419933828372	0.9760207725712118
ANAPC4	3.86304138127256	3.72754472146384	-0.309709324868313	-0.9043861180700228	-0.168573883819218	-0.3332959322101239	1.3373747324004	3.35321322931243	-0.8465594314419599	-1.29460398494578	-0.293024077447924	-0.653199231187691	0.8666500610898019	0.0025464669411026	0.405271730790115	0.207287159817431	0.771922256588516	0.519590535680923	0.3943757663164289	0.8211654954106462	0.8043727206769447	0.9824645315411497	0.9975419933828372	0.9121340358376268
TRAPPC3	6.24777629434927	5.80297644004063	0.669918729098844	-0.437716154102536	0.471348219029766	0.139295711572936	0.403311131447312	8.56361972388356	3.392406048387	-1.20562705094266	1.5516154941349398	0.515869721263558	0.4587582539103549	2.2988674090997e-06	0.0023319596772341	0.239345706121066	0.133324892213274	0.610477994809413	0.6510860646338921	0.2912474544768846	0.8252637245210971	0.8609607010638476	0.9975419933828372	0.9640828390179706
THRAP3	6.851753260420611	7.215566756538969	-0.0660755237476021	-0.120002156157967	-0.1867619279825089	-0.1784063198659649	-0.0850976245561696	11.8533327839838	-0.3905883983171589	-0.378049985413924	-0.727405224936004	-0.775986011501686	-0.1107582943089759	6.921406281191739e-09	0.699411092235304	0.708589630990686	0.4738710381470229	0.445222825219541	0.9127888602888472	0.9378745762791262	0.9486767918581596	0.9579306966559424	0.9957803430727372	0.9890390478741642
PHPT1	7.98883265215639	7.863165907361539	0.260638207063411	0.0136802366148502	0.298203328405724	-0.0359254339301933	-0.0060932792093957	9.02805762545965	1.17319757292125	0.0330124218364069	0.8840873970170171	-0.118509027434552	-0.0058673086156202	2.1146136872885e-08	0.252388362563213	0.9739310057847572	0.385726158550901	0.9066754571366508	0.995365297437851	0.7363107487782243	0.9970512885521996	0.947994844861937	0.9975419933828372	0.9991265604691524
ARID4B	6.50920416524791	6.69130523250103	-0.324695575660551	0.2094304919863539	0.0436268320393782	0.404603870085277	-0.378526286291854	8.88681081860491	-1.8973727373045	0.628878874874217	0.167110028652994	1.71392542018747	-0.445669637877969	9.231963789492629e-09	0.0709373647913854	0.5356099436695879	0.8688318571106171	0.100679020014473	0.65978131595263	0.5361588656322437	0.927027419244258	0.9942549824795288	0.985037163777402	0.9640828390179706
OPN3	3.30302564433702	4.70516167858852	-0.212494403011956	0.062218950871007	1.11207255068506	0.4822357794814171	-2.14444825728931	5.100652648524941	-0.690918089438518	0.105946593243065	2.33953702912644	1.10565603957549	-1.61646270233573	2.87312865186514e-05	0.4959828403413571	0.9164702711635648	0.0275959119621912	0.279402465481632	0.1185449124936259	0.8669064687890488	0.9903683335879364	0.7882399663892261	0.985037163777402	0.8084263102220491
SDCCAG8	5.24283059195644	4.660079839591741	-0.33916455711714	-0.8657893858514031	-0.467789946642471	-0.0009687591236116	1.5606552903633002	3.85126203830857	-1.24591247681848	-1.6255955412449097	-1.15559375568398	-0.002723625788287	1.15682350093342	0.0008540173746133	0.225773023394867	0.1175062112102209	0.260431534501248	0.997851653692194	0.258473730603551	0.7217181822367251	0.7276054768948444	0.9042267638125268	0.9994109741946284	0.878661161088513
KIF1B	4.559318090594389	4.13740422120873	0.125327237721762	0.303850135225737	0.51358552684191	-0.0165457596314555	0.0901436414538224	3.9143245214748696	0.364285090602211	0.461883092866966	0.9585594432728852	-0.0341451693038001	0.0608700443638172	0.0006171883650531	0.718708242551139	0.648159371387302	0.346959909222739	0.973032555996586	0.9519467175824472	0.9430231931548028	0.9397121359098524	0.939937347488102	0.9977721275522188	0.992435836436008
FOXC1	4.0511127510633305	4.68821841651318	0.451742840412054	0.379306884734182	-0.2948346124867659	-0.300404778351281	-1.1850053129053002	3.02374403312877	1.09008398860629	0.4809684483502489	-0.469231329385639	-0.532325506454038	-0.625311265981459	0.0077347776157941	0.286307105229926	0.634725342336775	0.643224524553894	0.599410259465698	0.5375786121206451	0.7511784763082008	0.9374704655398756	0.9739989223005036	0.9975419933828372	0.939921568148774
TBC1D22A	3.83366648721358	2.67708146175188	0.2289635425272289	0.4739275923875129	-0.1634931288582519	0.16008400985421	0.7932165569382641	2.2521100140039705	0.589018908279828	0.637926978183501	-0.260362930040678	0.2936950961425399	0.475780614536126	0.0333451787373296	0.5611337936637719	0.529321559907151	0.796716348205842	0.7714153463124721	0.638361968109084	0.8884173071013337	0.9251261891031636	0.9875964908775646	0.9975419933828372	0.9623351517669276
SYNE2	6.689386500171571	7.124899300056191	-0.59740480759862	-0.118885961211414	0.790101702615367	0.0149356180189592	-0.307901223393033	4.54984056490807	-1.6985907730845902	-0.166423521118216	1.54785724873497	0.0309703565882784	-0.1698546343316	0.0001566744441909	0.10318211201986	0.8692297940870608	0.1357772552745569	0.9755701136142192	0.8664975119465391	0.5811558285672548	0.9802856546974944	0.8609607010638476	0.9978683117989698	0.9834686093505224
ATP9A	3.1121060720266898	4.01033753085035	0.010536560485822	0.4078589143628309	0.4268898071361571	0.0088213247503126	-1.5546503328969898	2.59878746911096	0.0243261533325363	0.495181119405187	0.6737043174424671	0.0152200439403195	-0.7970745424675079	0.0198147609548592	0.9807858058266128	0.624816872426563	0.506895382875402	0.9879809436943492	0.433453127702725	0.9979278664301048	0.9361886257366332	0.9579306966559424	0.9981404538630536	0.9217667669148786
FAM168A	3.1491874073677004	4.4522236814662	-0.193396910440169	-0.6452024837594561	0.937387111166678	0.22428092912672	-1.23026631863803	3.61558058283896	-0.5915154518794971	-1.03291068451462	2.03205907351097	0.532284908922902	-0.830384332510293	0.0018365308700944	0.5596172339454101	0.311548850642051	0.0535432624237607	0.599492503704928	0.414305524420468	0.887602249741924	0.8541482107802345	0.8028666299942647	0.9975419933828372	0.9208413899755022
RELT	2.67142903380775	4.304323631636009	-0.4047250482066589	0.0237283523733074	0.0499098309848454	0.238742093581768	-1.9388745118356	2.90616015422436	-1.04194243723984	0.0319727459008639	0.0880682572604319	0.463037937926439	-1.07717259984348	0.0094638302637003	0.307679870538434	0.974748124239252	0.9305772993542272	0.647598971320048	0.2919199432957349	0.7645825348521194	0.9974410426044208	0.995665117181966	0.9975419933828372	0.8977729001922381
GALC	2.88412212125021	4.781461552895361	-0.443322863107896	-0.3383497365794279	0.48122884533417	0.884185475748271	-2.36297438756898	4.10356748566588	-1.13843190363268	-0.457043662319627	0.7818557389710359	1.5907944480171698	-1.40547878302849	0.0003795777269782	0.265732529864434	0.6515863981792529	0.441641807656356	0.124223263011945	0.172185162510283	0.7421763996012353	0.940144588086469	0.9567914368972436	0.985037163777402	0.8384030835822388
NOP58	5.874603801080671	5.33536813853783	-0.117186232286584	0.470309972522114	0.11934769517245	0.117281316760245	0.2171542957000549	6.67709953372529	-0.484000726835545	1.03683749680859	0.3213370027491389	0.34838010213436	0.202184826818702	2.3964509490244e-05	0.633011738652869	0.3099709961998039	0.750666506471837	0.730487361713937	0.841828286711539	0.91393157387637	0.8539895237635872	0.9811950577686116	0.9975419933828372	0.9814313758698964
SZRD1	5.903748948770059	4.33108525607941	0.5596589112652729	-0.039925229357882	0.466825088867952	0.0285845055004088	1.51640037419609	4.9276494150074805	2.1670660591888504	-0.0843865426465442	1.18293614189699	0.081263203147183	1.3169341999896202	0.0003190594352462	0.0403451426104891	0.933427664004567	0.2480490892826189	0.935882820905022	0.2023202188200639	0.4743886617289143	0.9904581619161952	0.9015751523107772	0.9975419933828372	0.8477748939793247
CUL1	5.25232541214164	4.609718247076231	-0.126023560520486	0.396557800850702	-0.2296799333972339	0.208950540288636	0.494044495642568	4.93717786898182	-0.429558041538162	0.713764185380938	-0.494538818213226	0.506270853498589	0.38260559019508	0.0006361959860489	0.672678779103165	0.482440567944973	0.625577726348966	0.6173650369539251	0.706535772569615	0.930741778322302	0.918123365607852	0.9707307258741018	0.9975419933828372	0.9687423213679104
FAM114A2	4.0583801515007005	3.280285850784089	-0.1732688877486899	0.0075555252523347	-0.376374897451561	0.341013923384788	0.8811804908367691	3.63050308456433	-0.5917330762998941	0.0135152431586277	-0.796814580475023	0.827506741904542	0.698204810287207	0.0012710222448587	0.559342916383323	0.989324004400622	0.43306127352577	0.415779374406452	0.4914930886047199	0.887602249741924	0.999210130090482	0.9562449211196616	0.9957803430727372	0.9328750455890308
CYFIP2	5.0319296491234695	5.55443897849487	0.0571614625126975	-2.25056128328067	0.450618320395916	-0.84369049250143	1.4898539118408602	3.215786665306009	0.143764181711455	-3.1503393687451697	0.7289557486217328	-1.62543290300556	0.8084014258324941	0.0039243225881161	0.8870048120538041	0.0045571044389265	0.473768657158213	0.118490757086127	0.426993844052632	0.981687723037414	0.4891655036504737	0.9579306966559424	0.985037163777402	0.9217667669148786
TAB2	3.7384110240341	5.73232009457178	-0.5136884809617089	-0.825272192654117	-0.306492627970964	0.307850183221234	-1.50472180375601	4.57679462095559	-1.25959890621499	-1.05796009580761	-0.471675033593782	0.53661263386464	-0.8647066449515011	0.000712842965744	0.221813044168291	0.301262153858478	0.641338907065355	0.596299636398657	0.397287785419148	0.7174524798206272	0.8493943738034827	0.9737316151813824	0.9975419933828372	0.9140738497624368
GINM1	6.46117946608647	6.136983117239	0.0821313105749592	0.4429462933053499	0.6445686119111329	0.5860613293598399	-0.467359149638394	7.62728129483811	0.398035651851505	1.16847480493318	2.10430919206968	2.11381516165846	-0.474967351595661	6.02612610381861e-07	0.694096651968993	0.253864678658155	0.0461968491593653	0.0453083604336651	0.6390753306010699	0.9378351369311764	0.8360707630274915	0.8028666299942647	0.9667047695007188	0.9623351517669276
EIF2AK2	5.3898890921636	5.303108341353259	0.214337971787673	0.2099376974415319	0.973411590204812	0.5562464768461789	-0.7627407589913431	4.36932792796953	0.7059863217477049	0.357423971496031	2.11651183143502	1.32016380024174	-0.525344408455866	0.000304711151182	0.487189795383592	0.723851307372648	0.0453250876939651	0.199691687879348	0.603975610965838	0.8641323888939453	0.9527374321736832	0.8028666299942647	0.985037163777402	0.9536740698221212
USP36	3.90166830589313	4.59079072660528	-0.113120391581228	0.0540373047649988	-0.537798101683397	0.350076584865339	-0.8129851861534292	4.24638186482838	-0.354422123507278	0.0889103738714938	-1.08432368275491	0.8131002405258221	-0.588091854635813	0.0010875013328577	0.726035524508352	0.9298802092018348	0.288695574943302	0.423930539525873	0.562398976011579	0.9444497562161908	0.9903683335879364	0.9191011278950492	0.9957803430727372	0.9428643583658692
KMT2C	5.424366680602981	5.946722063128751	0.1033566300977369	-0.2466583785057389	0.578811807433947	0.4336169183555129	-0.854109801745615	8.18312354639265	0.590946933367666	-0.7153522469020299	2.21615680328989	1.8261109204441897	-1.01588388507128	4.4318326128545e-08	0.5603132165201861	0.481247693692195	0.0370028922232689	0.0809441567858848	0.319444300702298	0.8878876836491397	0.9176199878541932	0.7993743900331155	0.985037163777402	0.9054244079770164
MCOLN3	2.4726585108247003	3.24645594508401	-0.7396121364165509	-1.31989430915209	-0.192812092582009	0.0650887061481702	0.566830127620097	2.30111469885234	-1.6402569098896598	-1.57046948703473	-0.279726471540946	0.105570967600415	0.29442820130584	0.0492778601568991	0.116115668961043	0.130614117979078	0.781995227178484	0.916766212134192	0.7718564840928459	0.6043604249125729	0.7375080979274411	0.9826941189409923	0.9975419933828372	0.9774072832034963
PUM2	4.83282510702453	5.14154125521628	-0.620976233471829	-0.300583043405761	0.0321769941602756	0.700651456568988	-0.225821221325719	5.143369280846629	-2.0090355385271903	-0.51978001834257	0.0678817535837843	1.6520669491884	-0.16747571629509	0.0007249828932129	0.0583579522055758	0.608137364703334	0.9464349620827	0.111037172372193	0.868898656026518	0.5189997492648406	0.9308611261992062	0.9958511652032568	0.985037163777402	0.9839252716083084
MRPL43	6.76276540314065	5.37454575161755	0.49162394982841	-0.102215332149685	0.19377380913973	-0.527255582624448	1.74990904666852	9.08964717302388	2.6633759323111	-0.296348730111923	0.6790650496557901	-2.04587603670128	2.1586853275505	2.122199997656689e-09	0.0133398240996492	0.76941171753589	0.503335508065366	0.0514247897620172	0.0406715244115727	0.3818770127808921	0.9593366350649196	0.9579306966559424	0.984795501364578	0.6777292851449583
ITIH4	2.81744899870328	5.19660479183772	-0.516643783820008	-1.7079248170781398	0.265424489837922	0.5119678656117189	-1.52125580542962	3.54809649051356	-1.05193014015131	-1.8359656828824	0.342857451171408	0.7335380256059991	-0.725373643240467	0.0015645919035877	0.302893672196352	0.0782847023658271	0.7345719085851871	0.470053894214997	0.474958622425475	0.7614317830752113	0.705792289182687	0.9811950577686116	0.9957803430727372	0.930064587538442
ITIH1	2.85842965009167	3.1125765052553303	-0.476349186692424	0.327380487239081	-1.03296182040925	-0.326613655913871	0.0085339448606617	1.7671377960593	-1.0025640351149598	0.371089161593227	-1.47236717288939	-0.5251509942267371	0.0039942124491962	0.0950702903669036	0.325821429558827	0.7136996154786209	0.154154334372554	0.6043538496667371	0.996845725970578	0.7763253378709434	0.9509338003602286	0.8665963858186989	0.9975419933828372	0.9991265604691524
C4orf27	5.945171634034621	7.449956915856401	0.012974147024155	0.0787883168276776	-0.12245201068923	0.0818261790080523	-1.80383641070814	10.677425610599698	0.0582880247981697	0.185329047145216	-0.344236809728182	0.258956287078656	-1.87460730704319	1.59513963415425e-06	0.9540731278037852	0.8545882657793459	0.7336363319774399	0.7978323927123331	0.0764805274562829	0.9931289792831042	0.9790413546869088	0.9811950577686116	0.9975419933828372	0.7546917998896325
ZFR	5.665607042037599	4.94375034207365	-0.0838329725017139	0.10060652094396	0.228022958158751	-0.16478936913738	0.8193641452592109	7.316610575923249	-0.393443650749444	0.250863948123147	0.700913351705907	-0.553867875546853	0.8852420564687141	1.1500651079663901e-07	0.697327243187813	0.803969678843025	0.4898301254561329	0.5845897914899449	0.3844617070004129	0.9378745762791262	0.9658341916572504	0.9579306966559424	0.9975419933828372	0.9109200385951104
RC3H2	4.22911592115293	4.51336484879589	-0.683669421539304	0.513064890965498	-0.129945859937193	0.189797901336408	-0.5563066558993189	4.38615121314721	-2.18172085787392	0.8761462552358921	-0.270906956647557	0.4427789296841811	-0.407103830215858	0.000823694549794	0.0394363628102683	0.3895661170267679	0.788687867911869	0.661741425975119	0.688013401322301	0.4743886617289143	0.8857190406919334	0.9841886501821144	0.9975419933828372	0.9647427144824612
TRAF3IP2	3.3091519785436403	4.01605523938005	-0.5723988688108229	-1.8201525910668	0.0806276498475594	0.415408702174355	0.761158718690512	3.26551048091548	-1.51139281916755	-2.55596207759853	0.139554923478585	0.812626081559619	0.4680116963093669	0.006526970790522	0.143966588399434	0.0174468354475226	0.890130708710828	0.424121384758345	0.6446011061011071	0.6401751642913354	0.5745097689567602	0.9942549824795288	0.9957803430727372	0.9631933553746984
DCBLD2	4.22650515687653	3.10376419056498	0.143961859518373	-0.745529010366903	-0.1835443141574129	-0.1782277459107089	1.98568903173044	2.54044224843775	0.368658274119507	-1.00815341255546	-0.298927554177939	-0.330688034148657	1.19246291651992	0.04137768136744	0.7172178532551271	0.324962512315574	0.7678366474304371	0.743896267525235	0.2519897123267289	0.9428696223397668	0.8590780949539238	0.9815534860464432	0.9975419933828372	0.8785423163395607
SERPINB3	2.51726680416437	2.39855201409277	-0.58539705969286	0.121271803802446	-0.8021173454420408	-0.153045688077155	0.516179613587763	1.1767715797079	-1.68709797936084	0.166023311676348	-1.56473993235901	-0.315115950956451	0.260670091426502	0.253935075422909	0.106174372596302	0.8696669109974399	0.132463529051938	0.7557299021442841	0.796703778818669	0.5861440412490166	0.9802856546974944	0.8593663460721568	0.9975419933828372	0.9779532993899902
SOAT1	3.81970621910993	2.86754048202439	-0.5462836710977971	-1.9676773221540296	0.3845790794870949	0.378168896974688	2.678762741603029	3.02149484275684	-1.76908408267524	-3.38313802286935	0.821012758352208	0.893256823849107	2.05397818111949	0.0057339152655961	0.0890799152761001	0.0023639851410123	0.4193995123662279	0.380238189279842	0.0505755722856888	0.5583948700856615	0.4587144675735083	0.9562449211196616	0.9955182347053412	0.7224720501010644
GDI2	6.827341596840559	3.95984625911335	0.276597132069849	0.418675664647331	0.5466495493986371	-0.1864527673533919	2.93051536003539	4.63069600364426	1.1170503929627	0.9274095294924078	1.49343576385402	-0.560642716056126	2.61390724573797	0.0034417722716787	0.277403068514564	0.362702715031654	0.148143642558436	0.580067763979708	0.021677955978206	0.7447727528699035	0.8711573407695968	0.8649129260646921	0.9975419933828372	0.6116908099698939
PRDM1	3.06997058388656	3.87264446840358	-0.3849694646478879	0.430235748486128	-0.6123848096244829	0.195034168925591	-0.979945413891692	2.14987067115755	-0.863158640333519	0.4903599931898329	-0.9285066926024292	0.329595396308409	-0.467868182613308	0.0442071105670494	0.396988995946669	0.628264801665573	0.3633216986689179	0.7447919456629839	0.643932532500765	0.8194707882562516	0.9368239553751928	0.943959348329152	0.9975419933828372	0.9630756421173592
ATG5	4.85758237899745	2.90384946239706	-0.220738952820239	0.86562154366328	-0.3570548189849	-0.394553458693731	2.0006809089228303	3.7917014235475297	-0.90505231931611	1.8825107028613897	-0.931434335179768	-1.15499182524647	1.89272529970904	0.0008442289279068	0.374077590335709	0.0714555717660536	0.360537240273641	0.259014438785046	0.070028078278139	0.8027375907939365	0.6987315099757772	0.9425340992056348	0.985037163777402	0.7471938106994943
TMCC3	3.46617833653637	5.21228113171879	-0.866108715251545	-0.935959631154402	-0.197409377831838	-1.03936856353555	-0.239528002974479	5.05662304938272	-2.81587617481923	-1.59858552046447	-0.42238558433499	-2.5071735906964	-0.1808133923477499	0.0002178684071558	0.0094066744954054	0.1229451175492899	0.6763707805412671	0.0191551360482422	0.858163112222422	0.3501611600439537	0.7294998978989023	0.974902809740796	0.9347994704459708	0.9834686093505224
PITHD1	5.444720315343631	2.9569141166581403	0.96782134772885	0.386605048793905	0.971919671884745	0.26949359969796	1.84185425676405	2.4877497881706097	3.00757677564017	0.6567665614265761	2.01400652225993	0.620332055682074	1.24613182291494	0.0228429091877014	0.005959553448309	0.517343665308461	0.055015598027704	0.5407074693758259	0.224791357594757	0.3248566023617547	0.9233240353115436	0.8028666299942647	0.9975419933828372	0.8639689072176057
MTA3	3.87251661268717	3.22275396348993	0.2185290732193119	0.188661012111276	0.333886430873283	0.12724569191853	0.361378475493931	2.88731313891281	0.6243835729280551	0.2855087320136189	0.620093067307124	0.264509276328233	0.239648589372025	0.0152639469733835	0.5387700555236029	0.7777506459330159	0.5408535865196721	0.793568948717885	0.813020522772515	0.8819190787808057	0.9607012027307098	0.9606818502494168	0.9975419933828372	0.9798474865725542
USP13	3.78976580010794	4.76197365577987	-0.249711468941123	-1.05975603537747	-0.161296385965316	1.0239382826576602	-0.568362772130889	3.3600023815041697	-0.629461407866874	-1.3865691394809498	-0.265898132325186	1.95810341700074	-0.328988091167969	0.0034783562448174	0.5347803941679821	0.177827988300058	0.7925705439528901	0.0618557708414371	0.7449518013457471	0.8810510536040695	0.7764513381743273	0.9867908192909212	0.985037163777402	0.975683961990606
ATP11B	3.51137402633495	3.3539293248553403	-0.196937047404119	0.0699331975479109	1.39158582356085	0.7365199989886241	-0.496441290367017	2.55543945021697	-0.495252938171015	0.0941448519298948	2.40859008421032	1.37658649014387	-0.285129794235427	0.0255474384517357	0.624904847724056	0.9257702125216328	0.0237155159398558	0.180918856742476	0.778327032243045	0.9106295828652448	0.9903683335879364	0.7820590005513955	0.985037163777402	0.9774857682204976
CDK14	3.14302297673127	4.58180909111541	-0.4175833304792	0.8494118069834541	-0.219446384999396	-0.350071012936158	-1.9692748306761	3.0690310800192004	-0.9616849932523108	1.04666470608892	-0.338767301227748	-0.60474493158578	-1.0349688327864	0.0099526120358848	0.345452882135408	0.305425451793303	0.737685115817405	0.550956790289699	0.311981861360391	0.7864889663361077	0.8510166823882889	0.9811950577686116	0.9975419933828372	0.9054244079770164
SEC61A1	5.520546004635941	2.90165899809331	0.727022448558455	0.951563437745696	0.444996986506363	0.467010263471561	1.5482077913336203	3.06625469521863	2.4729518071729104	1.72123279974608	0.9657976702295592	1.1416188531706002	1.17735832193048	0.0431338100000851	0.0365535336450124	0.0993824765143797	0.347761020424266	0.27061543052923	0.266020022404243	0.4610748151161167	0.7164438156270211	0.940207667233157	0.985037163777402	0.8828082878717523
PPP1R12A	8.56982858498142	9.0563342967892	-0.114655128993706	-0.349796303559828	0.112160084789029	-0.0818882680888674	-0.1561948198806449	11.798869227102	-0.551024738814572	-0.8893571241918771	0.362181988493655	-0.2944533716546839	-0.164860550483601	8.58131536680369e-09	0.586591007536247	0.382290589743231	0.720470448024001	0.771011155233616	0.870472687369643	0.8961168879799383	0.8816986598558312	0.9798290346474984	0.9975419933828372	0.9840874449237232
CROCC	3.7527323666402297	4.05683326414559	0.136083361099225	0.0084460839739395	-1.06631130302442	-0.0744393264908919	-0.106171959234639	2.8468164509655898	0.367054783564093	0.0117047161563227	-1.9109798641664	-0.1540479981339849	-0.0634406584075837	0.0098692581510591	0.7167745052133722	0.9907546357464068	0.0684229677445601	0.8788885373710992	0.9499211822572858	0.942698512275522	0.999210130090482	0.803185464508054	0.9975419933828372	0.9920936308512002
POLR3E	3.99996603240394	3.955955396723081	0.0688277117447698	0.341094894391341	-1.06256167604596	0.535808862074104	-0.27572519976189	4.08340145417285	0.217876233025688	0.560297248597071	-1.99900370061946	1.19297304395753	-0.201776726614119	0.000399810574322	0.8292941317210609	0.5802635320692839	0.0565903794225372	0.244079456412338	0.841724161229645	0.9691352221401252	0.9303206109967208	0.8028666299942647	0.985037163777402	0.9814313758698964
ATP2B4	6.476924096236741	6.950355582192691	-0.208317509412709	-0.4090326858517971	0.431228637011294	0.24764434350166	-0.402134604186779	8.52680892852274	-0.924464471010988	-0.974601996760137	1.29033688490613	0.8132555282092181	-0.3893885167038929	1.06002258997129e-06	0.364085333884041	0.3390983465008469	0.208955257979797	0.424005422782336	0.7007735279943411	0.797540194676408	0.8620968995790178	0.8823044839183226	0.9957803430727372	0.9681867715132404
ZC3H11A	5.435658528326349	5.8854879383252	-0.503851861584649	0.281743828315238	0.202438854369688	0.3919235055247009	-0.742846555783155	6.826685945276751	-1.83412420500754	0.5386961206221	0.4760042638816	1.0081736391044498	-0.615724239491099	3.725477724682061e-07	0.0785661082010019	0.594861348022903	0.638204841069034	0.323030002295556	0.543642038280625	0.5412016181561481	0.9303206109967208	0.9732896612293316	0.9886413674969508	0.9400317262663954
RIOK2	4.27618939201263	3.95711114450413	-0.227950574936308	0.564651078154251	-0.6456618663257421	-0.675921581683036	0.6465291735418129	3.7606567812050895	-0.6987973541654089	0.918680211560578	-1.26080163385277	-1.5001130256160602	0.4624364959997971	0.0021930823435962	0.4915826778117949	0.367339966225949	0.2190630684716089	0.146134391140089	0.648401282306816	0.8668117330710063	0.8747574773974046	0.8900994489741962	0.985037163777402	0.9640828390179706
YIPF1	4.0616555307225095	3.19811421971566	-0.2429363746535839	0.243032590385901	-0.640291840906504	-0.152137480541027	1.1173208608941	2.9146269745965694	-0.677715833319	0.354148297395281	-1.10327279753459	-0.300931842723107	0.729172584641657	0.0074057014521482	0.504176309423427	0.726197373287574	0.280415900083433	0.765955085672406	0.472672719675839	0.870382667726006	0.9533582518013092	0.9178267416555896	0.9975419933828372	0.9297249333550288
NDC1	2.77482530465968	3.57069536176321	-0.423350060933926	-0.754403099526383	0.13649402277151	0.377461025769897	-0.366835451211125	5.05197000118947	-1.79387790640428	-1.6886633002397902	0.367124615778138	1.1306272225153502	-0.363313246910966	3.25834777246267e-05	0.084937834206973	0.1037207595509859	0.7166154728658021	0.268942543194261	0.7194250203373241	0.5514700922548776	0.7164438156270211	0.9794031316499192	0.985037163777402	0.9703440139764012
DGKG	5.425852968314481	4.82104944516791	-0.688918069819787	-0.070179220903903	-0.252100104692863	0.3724436006840589	1.08057376751018	3.31589958531506	-1.7488808876924	-0.0974044788997743	-0.4357681144886599	0.7275333210296742	0.604729361129071	0.0037838610507344	0.0926163452021212	0.9231832311025971	0.6668463749832889	0.473914415523916	0.5510614916020771	0.5614958052890404	0.9903683335879364	0.974902809740796	0.9957803430727372	0.9423209226438032
FLYWCH1	4.318930991755351	2.40278675970565	-0.0984801439300996	-0.0627500202812836	-0.32361792947336	-0.424126624491404	2.72334434646004	2.89515011735147	-0.372308490043495	-0.126288328107439	-0.7821369223458001	-1.1658836569242	2.41839146898688	0.0168786332225999	0.713869797117244	0.900613459245242	0.4421529460732371	0.255332272721715	0.0267769842780712	0.9424151600103652	0.9881154581657668	0.9567914368972436	0.985037163777402	0.6367149935102867
UNKL	3.5403646253315	5.86261873842103	-0.129101046026445	-1.1110064934506398	-0.432788998626585	-0.227365962644873	-1.4990629244453002	4.45384638569041	-0.290779702154546	-1.29310868103877	-0.5999442076731271	-0.360555248123461	-0.8013205044026721	0.0001534939482983	0.77361848324911	0.2077957739030889	0.5539429835565639	0.7214605907577829	0.430496811971489	0.9556239952061688	0.8048650071918518	0.9610005145914486	0.9975419933828372	0.9217667669148786
TBXAS1	2.6101993567526	0.5385420148263279	0.121433434813823	-0.131275582750769	-0.582448655032469	-0.523455729584825	2.8649818294289906	0.287435097886015	0.2642366455385789	-0.1524450113514759	-0.905789699205641	-0.8943246977161591	1.3090336376789098	0.7767103081406859	0.7938990499457241	0.880087139963423	0.3745840191382921	0.3804190462668929	0.202486366592468	0.9605800257045776	0.9816158340329884	0.9461349872283112	0.9955182347053412	0.8477748939793247
PARP12	3.72606317563816	3.21786170629882	-0.13329586858505	-2.0009255839317097	0.528021248293664	0.3970511933045689	1.9046057353838304	2.4207154363398	-0.355689452493361	-2.7959393022408903	0.938614496218138	0.7971411260301942	1.15011454581589	0.031331916760986	0.725060871124813	0.0098669774506184	0.357181915595024	0.433207901690301	0.262104244925036	0.9444240803480264	0.5493551951337727	0.9425340992056348	0.9957803430727372	0.879543219567891
ALDH18A1	3.6133475618300896	3.311434714304009	0.1779311628617989	0.9060190363848728	0.338408625620977	-0.178284032105293	-0.482627269779035	2.82399809825684	0.498442981791022	1.35604666284927	0.623999456024561	-0.367308951532306	-0.312377883380427	0.0223986099078318	0.622902556627833	0.1879179863482099	0.538284130689436	0.7164797204297451	0.7581816813856159	0.9106295828652448	0.7905466185816963	0.9606818502494168	0.9975419933828372	0.9766978587963148
GATB	3.3228304503335298	4.9314045738758	-0.2284807216966339	-0.6624393859030719	-0.361672763352089	-0.0156517175925915	-1.1418625484492	5.61366573150629	-0.7786509522255141	-1.17550659754003	-0.764811636559296	-0.0376013667110834	-0.915469921063634	7.68841023905655e-06	0.4434934560760499	0.250866117860779	0.451543337455841	0.9703041689879308	0.368691420199724	0.8422746148917991	0.8334005799165646	0.9579306966559424	0.9975419933828372	0.9094574690239536
MXD1	3.2689225094879704	5.0402638978970895	-0.3196902859516339	-0.972392756885909	1.4264221773732	0.77980558215588	-1.9558300527298	3.47672741600082	-0.7507835089899599	-1.22035569947426	2.34935507152842	1.3882327490085	-1.04149098592194	0.0054804072191445	0.4598662369755279	0.2340726363467939	0.027108132171047	0.17766888136099	0.309766072568802	0.8512068928014792	0.8220162049873173	0.7862266342707691	0.985037163777402	0.9054244079770164
CDK17	3.85045774777496	4.52752393439096	-0.6056092556451911	0.0070261045021521	0.137266133305541	-0.717315296434943	-0.1079882149856499	3.71098278354132	-1.56273549670593	0.0096090863621773	0.232459769482833	-1.3458965828028202	-0.0657216682740549	0.0031422772488526	0.1319165157229569	0.992414586212572	0.8181053965173499	0.190450719695465	0.948249144769568	0.6215607889919894	0.9994108117057872	0.989629328397389	0.985037163777402	0.9920936308512002
DNAJC25	3.68051347544212	3.5525620699213905	-0.7503085120746701	-0.4337437825676489	-0.2914691217264429	-0.52064251633831	1.20800344263544	2.9892137515951096	-2.2606049448164502	-0.69176725484318	-0.578522565579216	-1.17327212049886	0.8215630055396171	0.0082699452640353	0.032761451665932	0.4954713014737689	0.568174176293595	0.252045005464903	0.41944906554808	0.451559741359866	0.9187801277414458	0.9610005145914486	0.985037163777402	0.9217667669148786
SLC2A3	6.256007415843639	6.46069510303764	-0.301582534322125	1.15455395066446	0.4380527154817039	0.590878710108398	-1.52734707979504	3.83720898504597	-0.723733868167858	1.46390654824918	0.723962906361956	1.0564365954152	-0.742590824400652	0.0015037399338069	0.476342034628082	0.156178535514294	0.476614162466292	0.302069555476412	0.465013054259964	0.8588887301561567	0.7594549006000716	0.9579306966559424	0.985037163777402	0.9262975743564352
CTDP1	3.34111190517646	2.2700310258688905	0.45930843146255	-1.27669526506909	-0.8730061110921999	-0.319952222654467	2.46605534362435	2.14144072445922	1.3050364445803202	-1.88917031937448	-1.52907537075695	-0.658463963603925	1.67351619374413	0.0421724309283554	0.203765284355244	0.0705220475501547	0.138801334463425	0.5162588334046	0.1066943581047299	0.7002601310106249	0.6979182659147776	0.8609607010638476	0.9975419933828372	0.7958449574098344
YBX3	7.93202157722412	5.63337208942579	0.1672864197753819	1.22746527238235	-0.0530386451431472	0.0689724116521373	1.62556705771292	3.42093353036645	0.426276969545125	1.7504306709268105	-0.0879494023926219	0.130463489951295	0.8336429575958442	0.0025110020196644	0.673743293497525	0.0928489385655945	0.930670024651611	0.89732231690813	0.412386873995052	0.931358214357048	0.7154427549599098	0.995665117181966	0.9975419933828372	0.9208413899755022
WNK1	5.12975003009476	6.163847023055331	-0.0398696610457448	-0.231324514879836	0.281406234020947	0.457723999548087	-1.44352318624512	5.9935290316249406	-0.172885221414124	-0.502961777641214	0.810378327595323	1.45898260116916	-1.26136178977145	4.94069061864286e-06	0.864345293800091	0.6197729483144621	0.426653049548126	0.1589899859211659	0.219233787228464	0.976743706178798	0.934717697785796	0.9562449211196616	0.985037163777402	0.8614680966515589
CCAR1	5.398430665797711	5.78262476412029	-0.267918905605911	-0.2116329467607539	0.160397980485035	0.6369570751254741	-0.525892499658676	6.535322896177889	-1.17992909821106	-0.497990484243896	0.4661569687194939	2.0900664413807903	-0.49431765862834	5.1703082589731e-06	0.2496887762075739	0.622934163108022	0.6455364002991489	0.0480171668491575	0.625457705854226	0.7351735403701211	0.9356720032213124	0.974902809740796	0.984795501364578	0.9559642875103614
OGFR	4.87439640484186	5.36199439430941	-0.279980311705847	-0.284212681392218	-0.165151920459031	0.0808260459566637	-0.1204302867675569	5.79433251646658	-0.992267325511903	-0.533192598944919	-0.375549208583441	0.207941151571246	-0.0982282165499484	6.32147153851118e-05	0.331175097116601	0.598772175226569	0.7104303094858021	0.8369596262483391	0.922667783651568	0.7790281981654563	0.9303206109967208	0.9794031316499192	0.9975419933828372	0.9906235809405752
PIGV	3.3855697365122794	2.03447725193218	-0.3505318801276149	-0.350909322991098	-0.327968911834515	0.6717409319883462	1.65992944011595	1.72833291597607	-0.9465393192437048	-0.507833961145112	-0.57204909696603	1.32584142920212	1.03899435479055	0.1107687632469889	0.354340935024756	0.6162966419542161	0.5724309289414959	0.196886921905648	0.311085791931711	0.7910456553562045	0.9335637753468352	0.9610005145914486	0.985037163777402	0.9054244079770164
PTPRU	3.2477034027406604	2.87056229937914	-0.0420915980491427	0.165450162480309	0.169784648468103	0.892316673409725	-0.283212262869193	2.9441321186722305	-0.13720201184431	0.288627357605107	0.359453132685252	2.1205450648844097	-0.213123967480019	0.0140497966125256	0.892155191445554	0.775409891933247	0.722283420926443	0.0440610098754757	0.8333949545167659	0.9822163846732088	0.9607012027307098	0.9799702187895388	0.9667047695007188	0.9810802861413682
SNRNP40	5.474739688614651	4.18187785376732	-0.0442029693877538	-0.0307064202325711	-0.38123474958069	-0.500351788601504	1.99917474964504	4.04202599016085	-0.1352443026910819	-0.0498706969079271	-0.7514980376282479	-1.09769412074091	1.4144937439798502	0.0004447228478188	0.893501769588406	0.960621739695918	0.459369587532905	0.282798490127667	0.169551550432568	0.9824968486510078	0.995611785081408	0.9579306966559424	0.985037163777402	0.8376065589008528
QSER1	3.54289728915756	4.67676931040791	-0.426837229994818	-0.166258090469403	0.222807343782551	0.6552797025798579	-1.4238573171971598	4.30052232960491	-1.23915292392085	-0.255807277572268	0.4180996915940529	1.37196615404228	-0.955552071508002	0.0043018000074203	0.230768467161278	0.80054371343008	0.6794763487308649	0.182261490512345	0.352943890814454	0.7256920011625211	0.964376316355715	0.974902809740796	0.985037163777402	0.9074290010313688
MPC1	6.834616753562241	7.01233243949325	0.369552356599219	0.186439609719838	0.140323569228926	-0.0050041823259862	-0.525433935962302	13.2904874526408	2.5017398191314903	0.683440652684075	0.6229721976075351	-0.0248554252353822	-0.7897022063819209	1.8262305979378997e-09	0.0192897285089464	0.50061434246695	0.539066319469626	0.980371691137825	0.437738721943045	0.4065505856312071	0.9194076130547316	0.9606818502494168	0.9978683117989698	0.9217667669148786
ACAA1	5.12757292720486	4.18278815418269	-0.1102782333227	0.130328747523914	-0.0854199088418895	0.3244614228258839	0.9668004457907008	3.7756203072256	-0.338096580299788	0.216651672721846	-0.1709167563958739	0.736027777506365	0.669389295534651	0.0027238649201404	0.738272509209083	0.8302599059575241	0.865665152239963	0.4685743492236819	0.5106679259154799	0.9484793920473644	0.971919578643044	0.9942549824795288	0.9957803430727372	0.9371031064871076
BCAT1	2.7083832784884705	1.32840829080943	-0.0492900306043764	0.491152464333933	-0.6885535495313071	-0.0066518700914468	1.38498080906894	0.68244374449055	-0.1044919074024459	0.5623289938920351	-1.03394508954431	-0.0109678787533461	0.6123117439433629	0.502570834585839	0.917673625684576	0.579056718260297	0.312184127993282	0.991344614648511	0.5458641573538621	0.986742250556858	0.9303206109967208	0.9269981928897644	0.998734992208405	0.9413211996740508
HDAC7	5.07786514948233	3.57780713131942	-0.218363094919829	0.9119927421530172	-0.574355685654146	-0.4694907300939849	1.55590424397161	3.5261628932903304	-0.6764733842783621	1.48940886276758	-1.1050755462338402	-1.0279596495231	1.11406253876085	0.0016532815866472	0.504951270546142	0.1488881667172819	0.279649067088148	0.313812519616067	0.275848841947833	0.8707636125076761	0.7547986219976451	0.9169468629752672	0.985037163777402	0.8884288589082564
LZTS1	3.22757898909769	5.80448637074597	-1.46965099136949	-0.233261243573763	-1.07725820941857	-0.450708787417846	-1.51736684767476	4.53941515965772	-3.4394115951486803	-0.286596291517268	-1.56384527863953	-0.738111870964583	-0.835615416604045	0.0001229621365216	0.0020545878455019	0.7767832278551979	0.13042530549661	0.4673191913446889	0.4112866857229399	0.2912474544768846	0.9607012027307098	0.8593663460721568	0.9957803430727372	0.9208413899755022
PRDM6	4.4439537302476	1.14802846975848	0.9388235961139432	-0.459543973326041	1.2157599269471298	0.922432252343652	2.9591269325392697	0.617767399641719	1.82916042425125	-0.502680667240629	1.62089882741871	1.3889959496008102	1.2742791231257902	0.5477932082315959	0.0793306261519152	0.619589742623437	0.1176998376849619	0.177186126424098	0.2161703538313119	0.5416896287440415	0.934717697785796	0.8534731884922243	0.985037163777402	0.858439395127735
NCKAP1	5.92672433348549	5.85259202258305	-0.1883079699679949	0.206067638339015	0.1835361907264839	0.0361160703373782	-0.0177183347908401	7.66455045299807	-0.7814044709922479	0.452238186843077	0.4960604816037929	0.1064990040197259	-0.0168048666064129	5.08453602764918e-08	0.441902254992606	0.654997124553741	0.624184962421333	0.916036447892118	0.986725686082207	0.8414120482895302	0.9405614031921748	0.9707307258741018	0.9975419933828372	0.9990197976428774
MRPS35	5.64956990016585	4.30489721003013	0.102654618094263	0.302980398965339	-0.439895330920427	-0.0608974634012091	1.4829186793939495	5.2876728107546604	0.401347082514128	0.6252787542857761	-1.07923410561345	-0.1692863461516009	1.31699979509699	1.7736564961240602e-05	0.6915746862367529	0.537454499247716	0.290786186879909	0.866933747866164	0.199783666757807	0.9374773684467784	0.927027419244258	0.919993242285645	0.9975419933828372	0.8477748939793247
GUCY1B3	6.86918037533192	6.85995960191558	-0.377961751209186	-0.169702097257391	-0.0185813703806262	-0.1911845355296139	0.48274680502572	7.3428843594569	-1.5497144708073702	-0.3733172618545189	-0.0527636981469855	-0.6019568052596639	0.420764845428645	9.49560143647788e-07	0.133903565329797	0.712064833257441	0.9583561428226908	0.5528926163212111	0.677781924484232	0.6215925186109557	0.9503774478647145	0.9970733434227854	0.9975419933828372	0.9642250374207744
SFSWAP	4.75995953708996	4.12153863310001	-0.4715929425547099	0.745236661402394	-0.44317201052162	-0.402014166901242	0.7383028149647289	4.23342234261173	-1.5310816575531998	1.2847503709264498	-0.923970388930925	-0.929968870350758	0.554610673037186	0.0021422812321752	0.141829135955176	0.211584422470425	0.364761550981696	0.361475755043696	0.586209129448056	0.6355842729643185	0.8078671527498424	0.9443467373365	0.9955182347053412	0.947548278222634
TNK2	3.00807813879298	6.32610943025969	-0.582579819403484	0.0729963518877059	0.166701482395233	-1.00500536352063	-3.1799731962720696	4.590971581906951	-1.45892206275228	0.0962931713910094	0.2841854057051799	-1.88768301976309	-1.81297274054811	0.0003722842176017	0.1570386362827819	0.9240657254231608	0.778669284215775	0.0710568871449465	0.0829112018609772	0.6519849050014748	0.9903683335879364	0.9824645315411497	0.985037163777402	0.7657762015287323
MON2	4.24290551695791	4.08530313277236	0.0716772750352314	-0.7027540355791929	-0.1149337670400269	0.5567924685254	0.424954010492691	2.67248659892753	0.186183904972471	-0.9505057365923772	-0.207038403416798	1.13709591706545	0.23766848568128	0.0146218811957864	0.8538802531653822	0.351085445350248	0.8378094056969949	0.267161174863416	0.8140836585902421	0.9742555444462848	0.8674463398088248	0.9920159232436586	0.985037163777402	0.9798474865725542
GPBP1	6.4843702851112806	7.0779809040850905	-0.224671011230114	0.97714638359198	0.0755761967061658	0.0520588721842924	-1.43016321903279	10.2958528028793	-1.09077264068525	2.49941968475791	0.238389152746749	0.179844941688625	-1.55037925643576	3.27844437703462e-05	0.287237165330777	0.0196670365709949	0.8135263550603921	0.858724283242232	0.1406960571426919	0.7513617937935453	0.6006404600663365	0.989629328397389	0.9975419933828372	0.8170679848749037
CS	4.82343327077094	3.83590575478445	-0.0202560142043138	0.3030506732413889	0.6019783341099421	0.242861149057377	0.632819798842415	2.70432311546075	-0.0504093786472117	0.404134756912905	1.03574165891092	0.4567643161028429	0.351933773590535	0.016040511124966	0.96019684866831	0.6895568949841461	0.310313043878642	0.651839159503348	0.728139873252844	0.9938076881466212	0.9445080350142148	0.9269981928897644	0.9975419933828372	0.9722901850723148
MRPS24	3.50912872764508	3.87775740771981	-1.01491522929038	0.8647590928370892	-0.646259367083236	-0.483045502489332	-0.341783684184459	1.70813372155046	-2.0985953871805503	0.964827235429812	-1.13484473676454	-0.9017321048161792	-0.137977177502445	0.101253115193576	0.0474718970327619	0.344753072974531	0.268871412436141	0.377121751811589	0.8913914217745881	0.4949898168708057	0.8648951683960119	0.9101488451777902	0.9955182347053412	0.9882108925075288
ELMO2	3.58745072775702	3.12657444069915	-0.492318816776547	0.0492863257477372	-0.664892569130793	-0.120230805942945	0.958980221102617	3.10803136008012	-1.485385017318	0.0780437219434797	-1.25034447041363	-0.257610780256067	0.67940431896401	0.0046509241524495	0.149943771816867	0.938414571234282	0.2227509647781789	0.7988159789190409	0.503124206728591	0.6439524330413966	0.9922889631850286	0.8916280299422169	0.9975419933828372	0.9366853938733144
WAPL	5.15910698695355	6.129195170289531	-0.4073697060072929	-0.0439009972882596	-0.505409222080173	0.270848131306768	-0.853585285709642	7.830842179499039	-1.60487956324808	-0.0897746864304762	-1.23078111977003	0.743889201444164	-0.773717245921591	3.46148696861373e-08	0.121080066272919	0.929181639763011	0.2298592932633179	0.463878335369571	0.4463532127803239	0.610129559604576	0.9903683335879364	0.8933092544133917	0.9957803430727372	0.9217667669148786
VMP1	6.636698322383901	5.109223625978919	-0.0599662508275587	-0.15712151892625	0.223379180639107	0.690001681942995	1.51517014239085	3.50216278768007	-0.178751768138193	-0.257487217023003	0.430775519463464	1.51856937944549	0.909107708862433	0.0019632072716614	0.8597281873193822	0.7990841185375992	0.670778106951276	0.142909342176561	0.372101335835408	0.9760815295869422	0.964376316355715	0.974902809740796	0.985037163777402	0.9109200385951104
APPBP2	4.75504802860795	6.620481328278331	-0.26792439416679	-0.171923066545671	0.63731114926083	-0.2311040774193119	-1.8828747496103104	6.646674613145031	-0.8454399647447991	-0.283366457257058	1.32755019684122	-0.520649694595401	-1.37991209385292	4.0108892618881895e-05	0.4067252491919449	0.7794062414075149	0.1966604898933519	0.6072091131455339	0.182921459948126	0.8218363351677591	0.9607012027307098	0.8782635160268889	0.9975419933828372	0.8431147747579615
POLD1	2.71974371940395	5.6618196145417405	-0.0642947450671918	-0.101346431844748	0.850813794007505	0.4655492732559229	-3.84323028381751	5.55188728736463	-0.186553482474605	-0.153711007879729	1.55917927582378	0.945535716517153	-2.59933451101993	9.00310363476969e-06	0.853516333034237	0.8790716676588101	0.131524605166728	0.3534352541565611	0.015448722240765	0.9740348166482188	0.9812803943530654	0.8593663460721568	0.9955182347053412	0.6101827078731932
EIF4B	7.21373661088561	7.23255414303557	0.0177202208685286	0.279690856859149	0.314554197069143	0.0834093241560796	-0.337085458261098	9.94888376006867	0.0779758822556477	0.651873919499416	0.8979115207441392	0.2609177019008289	-0.334702927748718	3.555441427355289e-10	0.938467991736492	0.520431089193781	0.377799253413557	0.796293298019076	0.7406411688530681	0.9921728292800404	0.9233240353115436	0.9463226445374584	0.9975419933828372	0.9752609162423754
SLC6A16	2.8870662521394803	5.55093800714586	-0.1255980927676259	-0.8978625810935691	-0.294695580877282	0.0893642371203261	-2.27031167963064	4.1731514082781205	-0.31470624063452	-1.17915130940658	-0.484237971674587	0.16634978033069	-1.32482859483254	0.0012385052626856	0.7556207877423949	0.2498452626509469	0.632516427047036	0.869245432517902	0.198493246784286	0.951226521515762	0.8330153198438297	0.972204042646348	0.9975419933828372	0.8477748939793247
GLTSCR1	2.56722745462936	4.36691236111084	-0.29156988898643	-0.7227818627537399	-0.162756416318519	-0.152871362133647	-1.25779140987502	5.739975667811391	-1.13888141222091	-1.4824251986064	-0.399337192060609	-0.4216327180814329	-1.15380845561919	5.57273855083071e-06	0.26554850577571	0.1507241015164	0.693035823400219	0.676896560384708	0.259490334350569	0.7421763996012353	0.7559438624103875	0.9765957737408594	0.9975419933828372	0.878661161088513
SPHK2	3.8221739969194095	3.89144871889911	0.2038843997693629	-0.2750880614732189	0.3565926898177129	0.229821802395943	-0.20337475932111	3.6971918752830897	0.5868656440221429	-0.412441286222257	0.6499232553372309	0.470005501538085	-0.136528156674909	0.0010735307274781	0.562556663627106	0.6835315354404339	0.52166961176476	0.6424252808746279	0.892497280113521	0.8884173071013337	0.9427573206717046	0.9593624830620124	0.9975419933828372	0.9882108925075288
RPL18	10.7728756537209	10.726768624161402	0.295608926713967	0.5530622640289841	-0.0222420942730357	-0.145507216303578	-0.4431532174802329	19.3650858542893	1.77310983287608	1.7772724567178797	-0.0869918530544289	-0.636750087037087	-0.604089854781854	1.22016726663996e-10	0.0888383020097409	0.0879574965931091	0.931372133793218	0.530081050602507	0.552191105522843	0.5583743622330444	0.711090983007197	0.995665117181966	0.9975419933828372	0.9427384012191689
CA11	3.16607528491152	3.48810648929069	0.0307844689931566	-0.8033908887696328	-0.0842561067817404	0.968213103868586	-0.281782951852643	2.80484310686392	0.0831200294673149	-1.15339729119875	-0.147881639045934	1.94013916170091	-0.1750091129716819	0.0193612622092107	0.9344403349346758	0.260137101992563	0.8836445674935921	0.0639517417446395	0.862753683971639	0.9918937981277406	0.8366353959793568	0.9942549824795288	0.985037163777402	0.9834686093505224
ISOC2	5.23218579904497	3.5763030641652405	0.126256104086857	0.882028559051221	-1.00942763199964	-0.784624681990239	1.87895657878086	3.54626577443371	0.4114376858856189	1.5319075562485098	-2.02421510436004	-1.8238207464398304	1.39666493465925	0.0103307878351245	0.685423382673428	0.138992103296114	0.053883950027693	0.0805677092077959	0.1821183449605549	0.935285781157246	0.7413034644668315	0.8028666299942647	0.985037163777402	0.8425841879678468
U2AF2	5.03546355395389	2.2211624539034704	0.718709827156013	0.141756367992984	-0.359300280772457	-0.444301856974194	3.24529237183332	2.50264940596188	2.56802955096816	0.269435253898781	-0.7969706664836469	-1.1488949735847198	2.68240527774346	0.0192283861391132	0.0165892692284219	0.789806149487906	0.432972283600938	0.261473175888528	0.0127671460820026	0.3956451971392546	0.962749083642474	0.9562449211196616	0.985037163777402	0.6101827078731932
EPN1	5.17276631663441	3.16117936685781	0.437505400115863	0.7358329144378131	0.158341833535619	0.1566879890969509	1.4220453177473402	4.11607323048312	1.81023351278012	1.61099401679718	0.417478635302852	0.463919877422289	1.33463854976345	0.0003675432472293	0.0822968018122128	0.119736268465065	0.6798919942570661	0.646719384661374	0.1940234822181619	0.5463097801804926	0.7276054768948444	0.9752412286568264	0.9975419933828372	0.8477748939793247
MED29	5.5571462132046605	6.59597837656338	-0.0238420165783538	-0.384402531607999	-0.477305807617805	0.0832209971691866	-0.8287411172552571	10.831970104909802	-0.1198397663519059	-1.00337548224968	-1.4651766145825902	0.291859409311731	-0.968493829018736	6.240057647417739e-11	0.90556795781194	0.325293212013287	0.155337052287939	0.772802331545771	0.342074750810788	0.985040036348263	0.8590780949539238	0.8665963858186989	0.9975419933828372	0.9065644001075324
ZNF275	2.83025594711125	4.8102888777583495	-0.694375183002007	0.941568137329033	-0.0296818139239322	0.7590821870631019	-3.23664035289546	2.96235804742474	-1.44076208465622	1.04148978208832	-0.0408164477272326	1.16763340128713	-1.53127673506405	0.012671424785343	0.162287511490588	0.307910376765063	0.967776841049548	0.254360373591624	0.140029073118739	0.656038797776597	0.8527761838975544	0.9980116206847266	0.985037163777402	0.8143777341480659
MTMR1	2.3951070064225	4.450860868888981	-0.0028837571976826	0.0373645891245508	-0.197348320244463	-0.060755216805615	-2.3941798619685897	3.61993314700715	-0.0080388862967446	0.0551641042834159	-0.369101784855982	-0.12660521837383	-1.52103470139707	0.0026703322401615	0.993649868568492	0.956452450892747	0.715246928619482	0.9002880197314019	0.141851377326141	0.9997876956482749	0.995611785081408	0.9794031316499192	0.9975419933828372	0.8189609396354632
GPC1	5.1076883820136105	2.12536838311614	-0.0755244639290456	1.65876828182309	-0.365521110086734	0.266517859789543	2.1809683657350902	1.32847893564053	-0.1835841596754019	2.3557474358162502	-0.587910242514724	0.4999242758240689	1.15677931460177	0.198364397288404	0.8558886285596641	0.026990692475292	0.5622559654938101	0.621838905632665	0.258298220246527	0.974406778957944	0.6345328731760542	0.9610005145914486	0.9975419933828372	0.878661161088513
HAGH	5.95688499652442	6.324357818722099	0.0417658122354016	-0.3531903945526379	-0.181335615915776	-0.175321788956904	0.0263695239464787	7.97501530384486	0.185025363859545	-0.8345403971681659	-0.524045873501773	-0.572481878063569	0.0262168275406304	6.19160607899518e-07	0.854702914728045	0.411905446866452	0.604897745558295	0.572168021791643	0.979310838567427	0.97436365922491	0.8934412014054597	0.96528496499638	0.9975419933828372	0.9978213501380666
RNF4	4.34279930349135	3.9190812690918304	-0.0104115612345922	0.4552897227948779	-0.0760591468274079	-0.0899032277264423	0.217251841027716	6.1779419853837005	-0.0504983938799089	1.15631025804892	-0.232083657441582	-0.308761499865088	0.244288137891558	1.84565910979095e-06	0.960126540912254	0.258484982968683	0.8183623527532679	0.76006133325922	0.8090014575904009	0.9938076881466212	0.8361173876734327	0.989629328397389	0.9975419933828372	0.9795792177731618
CASP8	3.3137886474186	2.55104341968366	-0.077108406484914	-0.407975569931886	-1.2380203402999	-0.0863807019175154	1.56370081400121	2.3545739197285496	-0.222572101582583	-0.6223544447706341	-2.2295881336795	-0.181443178097862	1.06387199685133	0.0391052838052271	0.826069987574341	0.539888761351605	0.0351496176089823	0.8575038782787829	0.300391283882419	0.9684374043906	0.927027419244258	0.7986499033518744	0.9975419933828372	0.9024373270789392
LIMCH1	5.30070261935301	4.0152864405229	0.869081080397045	-0.784897539358098	0.5845805352582509	0.8075850868485871	1.04703003347115	2.6590118582108	2.58311867126626	-1.30011158635636	1.14173520914602	1.8289961509365	0.648350148650614	0.0143253175815601	0.017164313353552	0.206960436970349	0.2662466620571939	0.081289264854401	0.523101787584625	0.3956459011064182	0.8043727206769447	0.9077703244234724	0.985037163777402	0.9375041450418604
ASUN	3.2768448378751005	3.3226821465725296	0.135038590560922	-0.1054797161934769	-0.358573905653606	0.64108001875662	-0.311980932329911	2.8152722814421804	0.358186430690106	-0.147763149126179	-0.5977735758844499	1.22870969014135	-0.193149451726965	0.0173741831233786	0.723797673608047	0.8838142518024901	0.5553981933195551	0.2307119624875339	0.8487569400290741	0.944189105564214	0.9827326275527734	0.9610005145914486	0.985037163777402	0.9829341620036744
TM7SF3	4.8655722790098	2.8228105583849503	-0.0662874263554483	0.35262946619064	-0.883091434552404	-0.3300402659355579	2.54825190749976	2.757153632271549	-0.204220711576248	0.5734031338862521	-1.66025543964113	-0.724716111669759	1.81308045407196	0.0107335709550421	0.8398344383714642	0.5714943226832591	0.109356161644549	0.475354925642416	0.0818443779533895	0.97118471596326	0.9303206109967208	0.8474324349100748	0.9957803430727372	0.7657762015287323
SPA17	3.7134696227109902	3.2645699988483194	-0.0900188773723755	0.473573757292014	-1.22955146913762	-0.650644499942303	0.803529026628093	3.79785476926312	-0.316438400009186	0.863623408746108	-2.61954861185397	-1.6204696227249	0.66638830636815	0.0008310938045058	0.7542968806812109	0.396005115540286	0.0147515824030389	0.117678274456759	0.511266275566469	0.9510812163684388	0.8866666262528191	0.7548024197610349	0.985037163777402	0.9371031064871076
WISP2	6.967241314911861	2.73754668571047	-0.221500982508155	-0.975016492971917	-1.80046617606644	0.245090165916515	6.27587613787143	0.856584468631768	-0.295630062420001	-0.786302451089595	-1.74258247154163	0.296739039911681	1.76680885826493	0.4005827538154509	0.7702301327460921	0.439929559043302	0.0957413886529831	0.7695399572882241	0.0896070158377489	0.9548503321811512	0.9023268041674942	0.8381154415677303	0.9975419933828372	0.7695625215738544
NGFR	2.42831904240261	4.82095602888876	-1.15838591437938	-1.38098937771479	-0.154481103669735	0.679151646971958	-1.44460755611897	4.67794794595243	-3.3527481144663103	-2.12301539075137	-0.283391260596265	1.37783833806902	-0.974768015455088	8.585483470665892e-05	0.0025494082856774	0.0438308445414123	0.7792104948917049	0.180462621378854	0.339013625200955	0.2912474544768846	0.6575152036655392	0.9824645315411497	0.985037163777402	0.9065644001075324
TAF2	3.89467050652912	3.70956921546652	0.0487061258323572	-1.45784258421301	0.335977547605411	-0.155626100712311	1.26582638992872	2.79410233832038	0.1404182956512009	-2.22094970873193	0.659553237542728	-0.34411794923958	0.800993457929255	0.0139386065027466	0.889538355923642	0.0357457652339111	0.516351127532182	0.7340374554736899	0.4308979470009529	0.9817259320352048	0.6475775841599714	0.9587347130464392	0.9975419933828372	0.9217667669148786
HIPK2	4.76513854797282	5.53725717931747	-0.7963324278962959	0.183443561209628	-0.0162081185825694	0.439930031118066	-0.818299337310465	5.64910417225783	-2.50630445286746	0.3022706363511049	-0.0325687395448706	0.9723303734294052	-0.592461304611174	7.02371626865022e-06	0.0190711270850306	0.76494628205146	0.974277132434178	0.34020070988161	0.558862913947412	0.4058332136278139	0.9580535711511255	0.9981818471625676	0.9955182347053412	0.9428643583658692
TNPO3	4.2075805263176695	2.91071982614118	0.4689652467477539	-0.0508011521508383	0.300307321574557	-0.0086789336596501	1.30990685329765	2.3958837039816805	1.3708091279568602	-0.0790723455177498	0.559606907507841	-0.0185650769141059	0.870220020174866	0.0284207765853942	0.182636380745426	0.937605297005202	0.58080368211368	0.985337195972846	0.3927368527232751	0.6739012975105453	0.9922889631850286	0.964421632927898	0.9981404538630536	0.9111933345895464
RFXANK	5.19942168650317	5.5907793123919705	0.135078384920183	0.32085723432413	0.1204278359125669	0.0560550984960066	-0.8064782601659709	7.67006594494543	0.573197935766958	0.7074338826514459	0.322217794250216	0.166603029340574	-0.7843218330574959	5.019811625397191e-08	0.571631105003327	0.485839920286781	0.7499667742303421	0.869022582047798	0.44022016030923	0.8911120915667121	0.9185120759598162	0.9811950577686116	0.9975419933828372	0.9217667669148786
TMEM161A	4.09616006040088	3.35489823765683	-0.294837579931307	-0.0938926063906277	-0.6721106256627328	-0.289653305564702	1.4076768875154495	3.0964140826616604	-0.9260574608892992	-0.156665211464576	-1.37225709454252	-0.68035391700444	1.01995352736995	0.0079246035241445	0.363391139274598	0.8767880676084999	0.1822220417650299	0.5025823042105879	0.3187344032034199	0.7973543529913298	0.9805496010547892	0.8731377330359591	0.9975419933828372	0.9054244079770164
CTSA	6.307645946177679	3.52616760533313	-0.338352064167132	-0.354225586726641	-0.325857947000903	-0.176821631732031	3.9536310103889103	3.73811164872135	-1.18347940239891	-0.66824693606846	-0.746310834235142	-0.4550977851223229	3.12495004222752	0.0009675868768021	0.247751100532556	0.510099170642727	0.462440524794951	0.652966574507956	0.0044634711068581	0.7348298927812226	0.9220841066091316	0.9579306966559424	0.9975419933828372	0.5058429857513862
SUGP2	3.9453204602424714	3.19044874190844	0.425097139807474	-0.8140022711180841	-0.744853214429856	-0.167413987882914	1.6232425536613997	2.41140864482409	1.12417193421752	-1.12606857403818	-1.27249313891228	-0.330544316423481	0.982385730037436	0.0309347786499821	0.271620970929133	0.270949658880272	0.2151888805220599	0.7437821463430591	0.336295739657229	0.7426785799811656	0.83719243830457	0.8890230707499787	0.9975419933828372	0.9065644001075324
SLC12A2	3.7656583898529	3.39065843625656	-0.141986902407053	0.0964620836315286	0.0466127251886859	-0.0936514783064665	0.444013978673344	2.29984223955458	-0.4467842777669339	0.144058262315792	0.0953664643944633	-0.209137627404415	0.27618762281939	0.0311306110338311	0.6593833765173659	0.8866926522841899	0.924895768993243	0.836256941738798	0.78476335021752	0.9232336715070396	0.9833210703836704	0.995665117181966	0.9975419933828372	0.9774857682204976
SNX24	3.2003833766812795	3.1765175948029305	0.254657126530329	-0.160780191595813	-0.5442202065438321	-0.509761620060988	0.377080686585197	2.4775497844569	0.650969798936563	-0.216678484897595	-0.897405596712006	-0.9618474607848908	0.225743878218273	0.0274193804567626	0.521179297123489	0.830278816243221	0.3780795746472771	0.3453405189670729	0.8234546416629591	0.8772049572749462	0.971919578643044	0.9463684246394594	0.9955182347053412	0.980465373066988
CNN2	6.24850705800469	5.46793068430144	0.146675803697831	0.304319932898496	-0.483189440516287	-0.774734713124348	1.11316307409125	5.02971386914528	0.5794928991703039	0.6575217817093431	-1.30570916399326	-2.36697699651924	0.888505012368225	5.94113147903196e-05	0.568270876970813	0.517444254591506	0.2059121086803719	0.0277082534293441	0.3827541646285979	0.8907368303786574	0.9233240353115436	0.8823044839183226	0.9667047695007188	0.9109200385951104
SNCAIP	3.0355746735827203	3.74609582322882	-0.0957444110994349	0.754297288609146	0.703129909022076	-0.275823683909948	-1.4924994100791	3.2369483702495403	-0.263206710385222	1.10049780212386	1.27582589120046	-0.5526940342032229	-0.953437467265674	0.0079288214385958	0.794736533480957	0.2822600153188679	0.213744790712976	0.585382571279057	0.3513497707932809	0.9611862741687348	0.8384141833972195	0.8883092556498522	0.9975419933828372	0.9074290010313688
DDX20	3.85241789054771	4.17025723953157	-0.2169642041073929	-0.337215151151255	0.0491833950301213	0.3158055019654719	-0.1135146312047769	3.56428481445275	-0.617453324074005	-0.507656447827471	0.0914489521643359	0.6665640710434201	-0.0748459242304532	0.0030507998514429	0.5426387519966971	0.616255683342497	0.927864987930458	0.5111766029190611	0.941000596130165	0.8823470231483731	0.9335637753468352	0.995665117181966	0.9975419933828372	0.9917693269921172
BTBD1	3.84669197455157	2.90719697075488	0.435481872411099	-0.355263730058357	1.20128965683695	0.182279545185743	0.678549849678363	2.55880426144162	1.16805744794509	-0.500752455197688	2.12534198859854	0.356758842309526	0.430164855955486	0.0169400510816172	0.253802657932349	0.620925609201462	0.0436182599437303	0.7242659929754649	0.670761213477485	0.7374177348094269	0.935162662314698	0.8013133598771087	0.9975419933828372	0.9640828390179706
SBNO2	3.4019174451210694	3.6770361764880697	-0.3742508291016839	0.421118092228177	0.388320687285296	0.408727344521892	-0.8143192322563431	2.61679895170237	-0.8054406195470999	0.4762054375907	0.532046168945887	0.620732791126542	-0.4061558409223	0.0148446542802098	0.428160128068039	0.6380635192350179	0.5993909040909251	0.540393795940927	0.6880837964218212	0.8360819448192763	0.9374704655398756	0.96528496499638	0.9975419933828372	0.9647427144824612
PMS1	4.04972665692117	3.4797420499880696	-0.253470270953729	0.0087259129494991	0.0618315646191113	0.2086985744272939	0.599160840786568	2.54675109704535	-0.733610171018343	0.0130795453448316	0.1240203798474649	0.4632656027620729	0.369739743979142	0.0193518537098405	0.470292063220635	0.989669004484942	0.9023678205796892	0.647474194782724	0.714716494259179	0.8564423709737591	0.999210130090482	0.9942549824795288	0.9975419933828372	0.9703440139764012
HMG20B	6.1656481808302	4.02007456485844	0.512257070389649	0.453413208021191	0.346131791175969	-0.3584025258995689	2.06132401063892	6.550484906989031	2.932872914088009	1.41830817570193	1.31144420464954	-1.50952727662146	2.60912706509132	1.16648114676322e-05	0.0071275847419197	0.168474258408615	0.201625111276168	0.143703008831558	0.0161939480489502	0.3258161537226365	0.7704333502610012	0.8804168266476824	0.985037163777402	0.6101827078731932
CALCRL	5.16595875186109	5.24335448123408	-0.6033931149917651	-1.77957178028237	-1.04171587728652	-0.246450644754071	2.08991742732456	2.8509522080299003	-1.34798374304254	-2.0630713187024097	-1.6416435240105	-0.452469226658901	0.993478447828444	0.0094591477555495	0.1905245890657339	0.0499290215645488	0.11458711413097	0.6552710235680269	0.330003554815031	0.6858170561841905	0.6699665060999033	0.8521467926710186	0.9975419933828372	0.9064718618395952
TAF11	5.1942343896791	4.94386356256949	0.109169899179503	-0.292701930489363	-0.401699030337938	0.183478379960801	0.53351920266044	5.65127120278738	0.39353338314462	-0.554497669055041	-0.8888506743276801	0.470852371312391	0.443695111057527	0.0001906901690693	0.698361533978448	0.584619903429177	0.383240264483265	0.642131124136707	0.662406715417475	0.9378745762791262	0.9303206109967208	0.947994844861937	0.9975419933828372	0.9640828390179706
ANKS1A	3.3284140722858195	3.6479444542451698	0.4532197446458579	0.177558826398113	-0.0097195421695743	0.0680769682190624	-0.797222302956713	2.42193115093701	0.994730774398538	0.2043169628679519	-0.0139391807547787	0.110573813007062	-0.408974692053769	0.0310828294253204	0.329540452771685	0.839810944085013	0.9889901690423852	0.91283918713179	0.686419711376802	0.7787700761660709	0.9750265245482264	0.9987106099551086	0.9975419933828372	0.9644652832794336
AP3D1	4.82693009584901	3.33746766894947	0.3284668311666099	-0.4423483183826229	-0.237419321112683	-0.126667947430562	2.140138550316	2.84931076241858	1.03521169930649	-0.7500702296391791	-0.473578703564546	-0.291967349351938	1.49492151436968	0.010793484156958	0.3105622903611419	0.460218282676082	0.640020992397373	0.7727802697274351	0.147786661286821	0.765058386343421	0.9105663206065832	0.9732896612293316	0.9975419933828372	0.8242798882489544
ZNF76	3.57293765379936	4.39459107566655	0.24457933456971	0.633848774570964	-0.6264626888133249	0.7141812331998392	-1.83925254884438	4.2026861887944005	0.716429498767891	0.968750841887048	-1.11723764010815	1.47338646612429	-1.24737690165267	0.0042440941045719	0.484606675354011	0.34374842015837	0.27483114305328	0.153798998854659	0.228920007967703	0.862776801483645	0.8645427724259347	0.9144822889411716	0.985037163777402	0.8639689072176057
SLC9A3R2	6.212599310705009	4.80297838277486	0.3450004811545349	-0.3428903689020851	-0.164133670194099	0.0643796755683608	1.68652238560528	2.12676740270924	0.651053097524683	-0.345431229070117	-0.201813023529624	0.0897802085838696	0.633177259827038	0.0464988578876104	0.5215007129882729	0.732836753880818	0.8419159615257691	0.9292682637827148	0.532391065957923	0.8772049572749462	0.9540603193101688	0.9925975045641152	0.9975419933828372	0.9386775457575178
NTHL1	4.95166682623477	4.44156166976773	-0.067816985220182	-0.0624559910486263	-0.170150203881265	0.399756865506101	0.5552649264137579	3.63391659675405	-0.196718627058785	-0.0978732734547128	-0.321371727137033	0.865540105351898	0.3605483267171219	0.0027519912647579	0.845642609082826	0.922814652769892	0.7506477880291229	0.395162696879473	0.7217712237389541	0.9723100125069376	0.9903683335879364	0.9811950577686116	0.9957803430727372	0.9703440139764012
UHRF1BP1	2.52634099298855	2.69468742789006	0.0029851132824749	-1.1757042166701202	-0.319113556033846	0.0329612866314824	0.7557013884727	1.75515196466227	0.0074630521564574	-1.5627271886861005	-0.5573613432170319	0.0636188538343526	0.408531327934325	0.0961573421319509	0.9941062078628492	0.13072290018038	0.582580954373189	0.9498086857002092	0.6864683771609129	0.9997876956482749	0.7375080979274411	0.9645389429290796	0.9975419933828372	0.9644652832794336
GNAI3	6.094152328770031	5.576476482244481	-0.264516959805926	0.206885594389598	-0.1779224958784669	0.0396450072456231	0.630537578464526	7.38806616006438	-1.27721870385232	0.546084820165476	-0.566899375901649	0.142255454968019	0.663275412021628	2.63867910243602e-06	0.213260056247784	0.58984863891889	0.575915199927608	0.8880446234088509	0.513918195677722	0.709718932393343	0.9303206109967208	0.9610942473119848	0.9975419933828372	0.9371031064871076
IPO5	5.08386931034303	2.02965765676469	0.499253942178611	0.87130410084414	0.325571886457302	0.153198674123904	2.55418423971982	1.72793543102972	1.357428448272	1.26542360389388	0.5758949214679979	0.3026341126654519	1.57947053006155	0.0963349346991218	0.1867736162091549	0.217386824430673	0.5698346498292249	0.7646724694360021	0.126798979362624	0.6797607917319182	0.8079403181629865	0.9610005145914486	0.9975419933828372	0.8137836579560498
OAT	6.842299123936441	6.891711956075751	-0.107178021176289	0.260662693541307	0.508239705753938	0.195601102490155	-0.387462222112467	8.63912637131595	-0.499691922100948	0.659185693536008	1.57584557054934	0.670465363282834	-0.3886357234316089	9.007907575361141e-08	0.6216828385964329	0.5158121978408801	0.127842940158553	0.508847053982844	0.7009938644121179	0.910378200855976	0.9230663634396457	0.8593663460721568	0.9975419933828372	0.9682085910686103
WDR3	3.74802052089499	4.8266597644698095	-0.260822506201778	0.548335616337877	-0.223813737795772	0.1883112828202739	-1.65764196227879	3.92721014415083	-0.6393075886105171	0.697909464051258	-0.3401900782292539	0.324053708862592	-0.948683663253141	0.0005971509909286	0.528437848241074	0.491674616603598	0.73655527210591	0.7485929883461391	0.351862723350645	0.8788378471760302	0.9185120759598162	0.9811950577686116	0.9975419933828372	0.9074290010313688
PKN2	5.548925672251801	6.5742759812414	-0.684574278783303	0.013865592443835	-0.2953065329321689	0.364923498335635	-1.0785482536192	6.0630746098125705	-2.5324326560056605	0.0270094670862324	-0.749979254781922	1.03910156696762	-0.838618858999249	6.71837120497764e-06	0.0183487912827835	0.978671757156416	0.4609625421528139	0.309717026413204	0.4096688526414411	0.398420427566202	0.9980580151470074	0.9579306966559424	0.985037163777402	0.9208413899755022
WDR18	4.80438838536233	4.797504465424099	-0.0672694918603943	1.08839322885557	-0.531001785218681	-0.3349839815594699	-0.475991190326068	6.05433031918213	-0.262482580301467	2.20943991415627	-1.27200873586123	-0.909318859297427	-0.425697333060019	2.51654799958488e-06	0.795100317511855	0.0365287986983412	0.215075418306317	0.3718654623037229	0.673970879133306	0.9614227519337084	0.651307428976018	0.8890230707499787	0.9955182347053412	0.9640828390179706
TRAM2	4.410722190966941	2.83929448693671	-0.0668489641594969	0.4022197894441789	-0.636670975619845	0.655648000483006	1.27258610065623	4.14078469834213	-0.3056918163052839	0.965313391342529	-1.76666963139658	2.12857199600357	1.33146013210258	0.000344863130985	0.7623702904143951	0.3436336039482039	0.0894923508611266	0.0433246605116499	0.195051783149737	0.9521527955679936	0.8645427724259347	0.8381154415677303	0.9667047695007188	0.8477748939793247
DGKA	3.22355195478104	3.58084602476951	-0.66159494792052	-0.0949380118256444	0.256347480129089	0.275838649153598	-0.3100091389789339	1.90860146823197	-1.22681985476276	-0.0951931157897768	0.3347347406187019	0.392895482084785	-0.129446490040735	0.0773795909872288	0.2313469003797739	0.924927849363222	0.740672420554869	0.6978185195302821	0.8981828023282671	0.7256920011625211	0.9903683335879364	0.9811950577686116	0.9975419933828372	0.9890390478741642
ANKRD44	3.65115891701315	3.97669093276634	-0.4411928946984469	-0.050035221085678	-0.27576183655117	-0.459087338667457	0.291842153009431	3.6541166684291	-1.6312849524444	-0.0956428333734953	-0.709943738052847	-1.32041929762267	0.23559206678898	0.0014247603932659	0.116474346235865	0.924593753459316	0.485121051593649	0.200033343257908	0.8156812209531049	0.6044792358141465	0.9903683335879364	0.9579306966559424	0.985037163777402	0.980019080749198
KARS	6.052364041524839	5.696591979829191	0.5024065701406379	0.374264373089564	0.738358588968965	0.627152200736745	-0.594917262983554	5.74026344760129	2.08298481861629	0.842214461569279	1.93807658020495	1.84769803871095	-0.520103850278498	8.49353620202454e-06	0.048571468995555	0.408070060448034	0.0650434197672706	0.0774791818354943	0.6076326001978829	0.4957611277962708	0.8927675635496439	0.803185464508054	0.985037163777402	0.9544651828496088
ADAT1	3.29243855596352	5.05934522720029	0.123181258697232	-0.52688363711145	0.222234792807749	-0.0582289005735179	-1.72651050317211	6.088915505923491	0.4394184350526121	-0.973196064734168	0.494514537070662	-0.146946591345061	-1.45695957817743	2.30708755303927e-06	0.664133327802603	0.339778811669396	0.625260592950676	0.884352793737285	0.157574255991916	0.9263642188781932	0.8625817499615424	0.9707307258741018	0.9975419933828372	0.8309304885275943
PDIA5	4.26115916743538	2.40791846739206	0.5804041344778829	0.582607452578987	1.05823303825521	0.039812848759158	1.13977467560572	2.3154614188836296	1.71712636578204	0.907167181872298	2.06749922917339	0.0850661756669541	0.7829602711442349	0.029081408443905	0.0983219040817938	0.372979992737887	0.0491861020393231	0.9328863632495508	0.4410047253204809	0.5723148473464337	0.8756935563087662	0.8028666299942647	0.9975419933828372	0.9217667669148786
TBC1D22B	3.25699631114511	3.4332810892755896	0.1618148886727519	0.2372270605296329	0.0673272588466686	0.7134734182730079	-0.93917708483048	3.41133451615796	0.4860286998575089	0.372672678515631	0.125997377084131	1.5120142705297	-0.6534489715226751	0.0022036919414687	0.6311798692619871	0.7125329955799781	0.9007418310426408	0.1430693407582449	0.519432225919765	0.9134556030604531	0.9505141070287996	0.9942549824795288	0.985037163777402	0.9371031064871076
NDUFB4	8.17317376439896	8.87820204672176	-0.0845956963573636	0.131048387008503	-0.027745935630038	-0.0847810303976012	-0.7965435772644509	10.8544652072864	-0.4009185792797729	0.334017286362419	-0.0877864701723664	-0.301106713034713	-0.816349542179643	1.05522957755502e-09	0.6920494145264611	0.741192643576466	0.930801379595923	0.766004547583123	0.422049449758124	0.9374773684467784	0.9547387231315844	0.995665117181966	0.9975419933828372	0.9217667669148786
SPEN	5.51142480285525	6.73616776129673	-0.1974840690433749	0.0322834668923259	0.531980994908569	0.0141088454092092	-1.5794517602345	6.94336117480784	-0.623894364752548	0.0532508472874126	1.09394369158826	0.0312549906995852	-1.16126929679146	2.8083050560539e-07	0.538348705008215	0.957955287931419	0.284408416950353	0.975314375669392	0.2565006604365289	0.8819190787808057	0.995611785081408	0.9180893615366346	0.9978683117989698	0.878661161088513
MYLK	9.245530587695267	8.46424439354414	0.1947920973692889	0.650251706567361	0.207275710068431	-0.0132385016319033	0.226053982846743	9.82518707972808	0.896914217125828	1.62468569005714	0.642632260670144	-0.0455774111986379	0.218124845810377	4.27642082235767e-09	0.378617758011402	0.11694152420772	0.5266692739725221	0.964029739594357	0.829120208331329	0.8061941007181483	0.7276054768948444	0.9597490731438132	0.9975419933828372	0.9809016703132334
ZC3H15	6.64855119195961	5.9302459828755305	0.15925749169307	0.247115901007208	-0.146981698419179	-0.0161071665556838	0.683387932529444	8.087138619848162	0.693065318869212	0.568990056086165	-0.404190489808359	-0.0497501773720973	0.673017826821667	1.92751575792908e-08	0.4946574049835229	0.574439657743683	0.6895096850171301	0.960716821068048	0.5071101262286	0.8669064687890488	0.9303206109967208	0.9758828522674736	0.9975419933828372	0.9370038918598708
MAP2K4	3.91005257534519	4.9506024178186205	-0.270459283618269	0.184722530233089	0.440252002065228	-0.0939904529926337	-1.30789482741909	5.452565945007019	-0.9057462524653208	0.323133961379413	0.945738297909777	-0.223593658085713	-1.02694456591365	0.0332479153264689	0.39203014815306	0.7516900351592991	0.3567444959787829	0.8254040038276529	0.338075375848169	0.8162986100119277	0.9572795277217724	0.9424124133253656	0.9975419933828372	0.9065644001075324
TMEM206	2.89178716611355	2.2816479186498504	0.103772251225061	-2.5268780183444504	-0.8156444385204059	-0.635697299326927	3.1960866305161204	1.97628156269499	0.357681707390825	-4.580055415363	-1.92410039579514	-1.69778023725052	2.37242678563494	0.0626209453208374	0.7237595635803771	0.0001140424241109	0.0669202584682236	0.102986200676396	0.0257528189097622	0.944189105564214	0.2172128037899608	0.803185464508054	0.985037163777402	0.6367149935102867
SLK	4.88113873403813	3.7697285997601098	-0.406289866029457	-0.83531531578879	-0.409144764563428	0.23181728817759	2.1242567254745097	3.66081447107662	-1.57575756609858	-1.6835071716629602	-1.032967645026	0.6686554848907961	1.74532512937908	0.0016216941445922	0.128215571008493	0.104856106908771	0.312250595057089	0.51029126933599	0.0933015807949958	0.6175571036758309	0.7164438156270211	0.9269981928897644	0.9975419933828372	0.7720857822774888
CYB5R4	4.035684511519	4.897798570319151	0.0008692979315239	-0.0670775350000429	1.10062317710226	0.274243122651178	-1.4057884166789698	4.47320041582103	0.0023982245141123	-0.0963398475892446	1.9816815114055	0.5364312223190411	-0.904005883426826	0.0001459857514111	0.9981055302391658	0.924018812881573	0.0586123199027328	0.596402200785466	0.374621465774785	0.99979731427167	0.9903683335879364	0.8028666299942647	0.9975419933828372	0.9109200385951104
GSTO2	2.85260473894193	4.57984399812159	-0.158499657989455	-0.3075305570296839	-0.0281721197690178	0.078996504793631	-1.82417537984119	3.28433944732616	-0.401805676661925	-0.414278663471595	-0.0480476081288953	0.149799085672273	-1.03672306763202	0.0047163623780923	0.691242518793692	0.6822194364909239	0.962071678928576	0.8821573910237179	0.3104061208589019	0.93747707474487	0.942666252287643	0.9973290227499788	0.9975419933828372	0.9054244079770164
SEC61A2	2.4833273241587	4.41448853214591	0.303442036525972	0.0871541450450209	0.3924425731784289	0.604044668529668	-2.97936364146475	2.6584340672592	0.617223319964574	0.0948148425724338	0.53920902310299	0.920584267038104	-1.38274378100198	0.0206173223830449	0.542724275076252	0.925235431091028	0.5946301240006551	0.366239487013591	0.180676815925279	0.8823470231483731	0.9903683335879364	0.96528496499638	0.9955182347053412	0.8420242400814294
TLE2	3.85418283712851	1.5311816560944298	0.13412080027194	-0.5907843217614771	-0.8694305190814771	0.7185308280414209	2.97931451522488	1.32364390032472	0.3940088463733019	-0.942688715819294	-1.6078564499958998	1.58908559242681	2.0225821557584096	0.2073180818870239	0.697009835207538	0.354977485308823	0.1204415095808819	0.12461196948235	0.0553390867501994	0.9378745762791262	0.869387726155737	0.8593663460721568	0.985037163777402	0.7260512314481101
ASB1	4.2597220806806	4.76207392819221	-0.0465820508554679	-0.6826755124924979	0.140443580144756	0.5092662887626761	-0.286826773818066	4.41015801916758	-0.131891613310279	-1.00804377941464	0.252247473749691	1.02619073292543	-0.18946490974138	0.0001718873952642	0.8961257698131959	0.323091111198086	0.802912100082416	0.314629039937072	0.8512583167191601	0.9828621125114264	0.8590780949539238	0.9892938502474474	0.985037163777402	0.9834686093505224
FAM107B	4.6614626023752495	4.86810891391335	0.060725892583862	0.4634164933346421	-0.154820965316593	-0.251793605649148	-0.4428993896319639	3.05135699693428	0.131573219633013	0.525379287957172	-0.212597834291365	-0.389900721268579	-0.2167028379166149	0.0084680759258867	0.8963778274404269	0.604000734163182	0.833376875151708	0.699933103968099	0.8303437882009979	0.9828621125114264	0.9303842013771187	0.9909968764607724	0.9975419933828372	0.9809016703132334
ME1	2.76187797807077	3.70118932418916	-0.9913472917647758	-1.4674525343196398	-0.247633784171415	-0.0967918710415642	0.6987445779255239	3.66290457488916	-2.93619493144576	-2.31128253301916	-0.468974954756169	-0.203178558721373	0.4881361702075039	0.0011709898968379	0.0070347529586233	0.0293465651205457	0.643151563660025	0.8406401262450799	0.6297074429609479	0.3258161537226365	0.6345328731760542	0.9739989223005036	0.9975419933828372	0.9572276678374132
TBC1D1	6.4028396370999205	6.937185087127	0.135654606286083	0.307328468169288	0.849978447137967	0.123224714900159	-1.2025526770965	9.30740016301704	0.562146985429873	0.6684742585340671	2.2981602901108302	0.358112313058974	-1.14408347781778	1.33737534993184e-09	0.57902181741171	0.509956527686954	0.0301935886615891	0.723265375445239	0.263425605863608	0.8943790012925897	0.9220841066091316	0.7882399663892261	0.9975419933828372	0.8809680294583513
CDK13	4.10978544325997	6.13370504856315	-0.4215697886461679	0.245359357554192	-0.12965897619202	-0.048879594519181	-2.3314403148311698	5.14130600931052	-1.2853801010258	0.384822460540297	-0.260278103087147	-0.109560514475799	-1.57783840014674	8.35016983717186e-05	0.210544313288254	0.703624201136941	0.796892260624337	0.9136783766430592	0.127489072795614	0.7083076680831943	0.9480485149747676	0.9875964908775646	0.9975419933828372	0.8137836579560498
MTHFD2	7.55491125227262	6.08430022987795	-0.50037515530699	1.32577251731422	0.857166598664354	0.506068809187161	0.525990362083015	4.42200910526749	-1.41051378375431	2.05443357946887	1.65894557118797	1.0673490543248	0.310341303172253	0.0004137511914725	0.171005449433279	0.0506388644055242	0.1102916582804269	0.296661281984247	0.7590304988279079	0.6660159309142064	0.6705688788254119	0.8474324349100748	0.985037163777402	0.9766978587963148
FOXJ2	3.24723492593234	3.8503174767589914	-0.0850230087149775	-0.7807030196511958	-0.5163603652101839	0.0933963711967566	-0.0013753232721516	3.33843975480773	-0.239928817345295	-1.15973418483076	-0.932956866965063	0.19361884396726	-0.0009074193002049	0.0072355911086941	0.8124696338566869	0.257861953961508	0.359782498319487	0.848042280028828	0.999284579737884	0.965381774067591	0.8361173876734327	0.9425340992056348	0.9975419933828372	0.9997203526665852
YBX1	9.9937372715264	9.04114678172885	0.127343171494863	0.184133640033871	0.0849618152958526	-0.4892048774979439	1.18740164019581	9.46400719635709	0.581610064878729	0.453107692979721	0.260090929964705	-1.6722553676983798	1.11049834335838	2.29048213247123e-09	0.566582059080902	0.654633181164295	0.797173604888788	0.108330732742547	0.277576366779318	0.8904973266716619	0.9405614031921748	0.9875964908775646	0.985037163777402	0.8888043484320667
PDE4A	4.11961708352866	2.79934815096848	0.2614695167557889	-1.0312291394895998	0.439221468103224	0.175651887863773	2.02238296449966	2.72119586444255	0.8635885011711851	-1.80338396510703	0.959508776993254	0.4342883341078211	1.5375371963833202	0.0176825707239965	0.396117913141909	0.0836821496781511	0.346499036721495	0.667818317554927	0.13867306941401	0.8185959333428094	0.705792289182687	0.939937347488102	0.9975419933828372	0.8143777341480659
PPP2R5A	5.15804388265979	5.91842661152071	0.0770106679331955	-0.06384358690875	0.330051602177102	0.493370424918658	-1.1900606936680802	5.34013891562966	0.295149347022721	-0.12081124596739	0.8040703989838679	1.33097010982878	-0.937118464283242	2.40541179308402e-05	0.770556733318986	0.90484596322574	0.4298268933210179	0.196414400861407	0.3577610477504279	0.9548503321811512	0.988360644402898	0.9562449211196616	0.985037163777402	0.9076056082018222
ELAVL1	5.82848323710606	4.61451439768758	0.245780383546054	0.174508185100751	0.272756631057206	0.0622000858573348	1.09226800287881	6.69143899840407	1.13144399720361	0.425819749409622	0.8101934811985659	0.204553763920656	1.1444032518591798	5.180190177947501e-07	0.26860529167763	0.6738828455157089	0.4254743363141889	0.8395769932577741	0.263295516344299	0.7426785799811656	0.9414501346635256	0.9562449211196616	0.9975419933828372	0.8809680294583513
DIP2B	3.0584626868556	4.00577082692931	0.6953587496341831	0.272033637297785	1.02578279304399	1.47760240932769	-2.76605671456752	2.74290552985986	1.9521367246981696	0.386596485224543	1.97917118765882	3.07531447561404	-1.6067052114102598	0.0125296373889408	0.0631095934270752	0.702393508161349	0.0602425931184196	0.0053645061593294	0.120683871651979	0.5233791245897064	0.9477120617992556	0.8028666299942647	0.8655890576263969	0.8084263102220491
SMARCD1	4.4488412091639695	4.3107001427982095	-0.18356238206804	0.1277380926168189	-0.436302084384105	-0.380896994467534	0.503495876832416	3.90124639930525	-0.509352136165176	0.185095048836511	-0.7551710466659641	-0.749609218241352	0.328300860727294	0.0006382024964945	0.614972189600103	0.8546479309027479	0.457202432441502	0.4604864047052479	0.745418161877496	0.9080550151867668	0.9790413546869088	0.9579306966559424	0.9957803430727372	0.975683961990606
KDM4A	3.0736957304027097	5.407209862085941	-0.324808528558911	-1.01762792738982	1.05416602093742	0.3547417313148129	-2.16588262850086	5.66306777493196	-1.01552824352184	-1.67271053102554	2.1387432068796	0.785652083435597	-1.5858653397858402	6.77806026325131e-06	0.319582144415293	0.106854509157774	0.0424116567567077	0.4394544586314839	0.125339059722148	0.7707936594217247	0.7164438156270211	0.8013133598771087	0.9957803430727372	0.8137836579560498
NFYC	5.37107892031778	4.1284822647682	-0.0323978785768909	-0.608236220404322	-0.226979931801795	-0.0998190190896511	2.12227843477939	5.81139628633356	-0.1446058910626149	-1.4412773715923	-0.6468067733281899	-0.320506911911528	2.18587080888273	4.6482519380798e-06	0.886181512425725	0.161915771548174	0.5236516728629821	0.751247758422063	0.0384027529787652	0.981687723037414	0.7664690960215306	0.9593624830620124	0.9975419933828372	0.6710499404301662
ELOVL1	5.05882259582349	1.75772753222784	0.59356169751571	0.104876646585575	-0.249211620971024	-0.431058254373995	3.79805496605982	1.85958832654399	2.26416645730156	0.220851621987201	-0.6265085685828771	-1.23793053109234	3.2262584882062595	0.0899505330861263	0.0324935364151686	0.827001972701952	0.5368040913255221	0.227540006997655	0.0040880659312378	0.4490158816838533	0.9715077798708012	0.9606818502494168	0.985037163777402	0.5058429857513862
SPI1	3.37454068030423	0.3438743728733939	0.52696494428756	-1.5949124313277	0.2624764538044989	0.77237958822437	4.10688205061102	0.251084084075785	1.18162790975876	-1.89624948052941	0.372683920473072	1.2638893503279098	2.15444520958846	0.803801379519083	0.248471916581261	0.0695413638108295	0.7125247321328678	0.217928065779565	0.0410360507287802	0.7351735403701211	0.6979182659147776	0.9794031316499192	0.985037163777402	0.6777292851449583
ZNRD1	5.260010439877751	4.24309571429145	0.0515408809029491	0.393210271890892	-0.0415755564314816	0.4208671189763079	0.662390419422077	3.94521525459362	0.151108409846089	0.6037048077479521	-0.0763656708558478	0.8702625579245341	0.439358946862734	0.0005702230001402	0.881102910590196	0.551478947853923	0.93973604171412	0.392436678850599	0.6641758481323261	0.9805869629982203	0.9293302396805532	0.995665117181966	0.9957803430727372	0.9640828390179706
ZBTB11	3.30808910614386	3.79839937882191	0.15620940061112	-0.226700813728886	0.0640843047565224	0.224404660438504	-0.6612927030551989	3.3398606030708904	0.424876680337522	-0.324456843603002	0.1106781040874359	0.440296327869001	-0.421802972481308	0.0065194490447746	0.6752665062912371	0.74852367367871	0.912765594583089	0.663560927029798	0.677593516551143	0.9321108387361104	0.9561342906747732	0.9943837192464768	0.9975419933828372	0.9642250374207744
ATXN3	5.3633260271083305	7.86320103906795	-0.4745899845964439	0.0128067618432304	-0.154391748665024	0.0161958798578654	-2.61486873834896	8.64576675413523	-1.64866551957144	0.0230961556634597	-0.338462271046203	0.0395767035364051	-2.1051715982493304	2.5927636716365803e-05	0.113997156319048	0.981777882675253	0.737879966082868	0.968745631789347	0.0496145187234276	0.6020145574926435	0.9986372395881644	0.9811950577686116	0.9975419933828372	0.7163998973231491
GOLGA5	4.31059261577814	3.20096770300565	-0.129671671673958	-0.0222741535623139	-0.7029168371361371	-0.179273618232195	1.65721535235785	3.49341432347655	-0.4628842419779659	-0.0424857666354221	-1.59739676053124	-0.4684852432136639	1.36883190291859	0.0054325006357407	0.647954770355955	0.96646597933521	0.122801429986292	0.643499500386438	0.1864597690292549	0.919362087650448	0.996200902158071	0.8593663460721568	0.9975419933828372	0.8456747155586467
LRRC40	4.19560237081025	5.15843402916824	-0.106008470394241	0.834281672045287	0.441601783070174	0.208119783628599	-2.01696510925576	4.82647442040878	-0.30970816432983	1.27629181370778	0.832367050420327	0.4325019896326829	-1.36163889500272	0.002975248014991	0.7604156624707429	0.215611447545831	0.4134059724601189	0.66918312868303	0.192374187542456	0.9519147979752052	0.8079403181629865	0.9562449211196616	0.9975419933828372	0.8474272549639882
ISOC1	3.9568728793590497	3.34916596553042	-0.0570793893573516	0.730359140157769	0.48895230358983	-0.107499608439813	0.136578341922067	2.3638378462532	-0.1420280139712819	0.964691356916327	0.829716029793437	-0.2007198904897469	0.0766450092126457	0.0359552482082918	0.88819782979852	0.343995515743867	0.414752513409041	0.8425986260909221	0.939593189091485	0.9817259320352048	0.864793684530927	0.9562449211196616	0.9975419933828372	0.9917659566600244
EML1	3.37086429159684	3.1039272449176	0.0514454327015611	-0.68647388728937	0.19788473683903	-0.327154521705455	0.9172633070295528	2.4587267691046204	0.122407207513834	-0.853889932339506	0.297913087440641	-0.562585614109941	0.521473999775954	0.021214449019186	0.90355522351525	0.401274155114751	0.768231312004939	0.578727563518441	0.606625975456441	0.984631362099006	0.8898147432476552	0.9815534860464432	0.9975419933828372	0.9542356018604554
TRMT11	4.54334581096366	6.776789355226249	-0.58108194400272	0.18359210516338	-0.625433028219158	-0.246854679282642	-2.19079389177111	7.23885233528046	-1.86808284087074	0.304611696628955	-1.22862487666872	-0.5482606640187411	-1.64821465852234	1.38314195869532e-07	0.0735149247853235	0.763183270971266	0.230653123588766	0.588375776002913	0.1118211060867659	0.53761694831356	0.9580535711511255	0.8933092544133917	0.9975419933828372	0.7991629592585947
THUMPD1	5.16136086166435	5.06631660289334	0.1513170143875639	-0.6925324725579161	0.851063609866104	0.3335175847728029	0.202509614137458	3.8069932804040096	0.4791342748032069	-1.1222739919644	1.73881064924844	0.7506565527417409	0.130495802207559	0.000998531230888	0.636399075661728	0.272820723863199	0.0955525326552022	0.4605068351197871	0.897221402428423	0.9151387876056016	0.83719243830457	0.8381154415677303	0.9957803430727372	0.9888558382632864
MSANTD3	3.92340002954838	2.6155607707946	0.356220092757175	1.02312254158242	0.6189392728866879	0.8602181644359019	-0.0816745359660255	2.36032605245913	1.1246732994485902	1.7617916904366395	1.28156035999729	2.0172523839086	-0.058157165193933	0.0317346029883379	0.271422789722683	0.0903477368165405	0.211913078203268	0.0546225384316674	0.954113530292828	0.7426785799811656	0.7130949111265297	0.8866583028772147	0.984795501364578	0.9925907532258932
ATG2B	3.2287950657576	3.01835238893047	-0.657654284417962	-0.2340838468607289	0.640682243885327	0.5573729119766611	0.3821263263072469	1.89737419726709	-1.56823186131641	-0.297294372259068	1.08972859500743	1.04693003793062	0.200625866598041	0.0733274982937197	0.129720405271211	0.7687066626240991	0.286910165355876	0.305839365803603	0.842643312313271	0.6191442730900927	0.9589148025678278	0.9180893615366346	0.985037163777402	0.981441743726098
ARFGEF1	4.51359869520389	5.757949432296081	-1.01721328098055	-0.456108184411392	-0.247328692405598	-0.0776045134526648	-0.52389553888256	4.97898659109849	-2.82179377142208	-0.675031605299775	-0.447923605840796	-0.1569542496282819	-0.337839744298733	0.0021624249769288	0.0108472628684655	0.506856459506386	0.6581815625922199	0.8765445035807221	0.7401723578868349	0.3595796420593485	0.9217773763468357	0.974902809740796	0.9975419933828372	0.9752609162423754
ZFAT	2.54903799289887	6.06987445080174	-0.764208968319677	0.221490262888531	0.353284376067782	0.2956216802746439	-4.237999150329539	5.29638627331103	-2.05115301458268	0.316333468818888	0.61378704024675	0.569439708559895	-2.64827934073389	0.0003343329381105	0.0530571989553484	0.7546616314104019	0.544902749769506	0.5741415086206829	0.0154493841825139	0.5111020898526232	0.957837441436322	0.9606818502494168	0.9975419933828372	0.6101827078731932
MTFR1	3.80151789895498	1.85149305113235	0.392934411051142	-0.0027296893933442	-0.8661752678514929	-0.0387172828787446	2.38969937374548	2.01549404090682	1.31087983165501	-0.0047660713085428	-1.7636415880679095	-0.0926869631672421	1.866601476097	0.0547229921171384	0.2018129081977789	0.996235068331001	0.0900119042230797	0.9268910282198808	0.0737292532124119	0.6984581522877904	0.9994979037798396	0.8381154415677303	0.9975419933828372	0.7502919908383288
FECH	3.2721099699337404	2.9999578047053497	0.309235436215435	-0.196114293414665	-0.328163200193955	-0.1116425795457069	0.436420664736715	3.54601526581526	1.0987036398812802	-0.362948118135404	-0.7223444716574999	-0.283921615247355	0.3666264159789689	0.0015728040851748	0.2823662604475819	0.7196943866967359	0.4767859433525879	0.778808682733213	0.7169824903409431	0.7460860751434625	0.9517959215749516	0.9579306966559424	0.9975419933828372	0.9703440139764012
MYO9A	4.729133305791541	5.024167142257459	-0.715150266279844	-0.122478380293709	-0.531226756830046	-0.454810548410947	0.5405109820267371	5.42327754476172	-2.38078543078716	-0.214645169407711	-1.12057098298799	-1.07378034565465	0.422226850546317	1.25166791919451e-05	0.0252112571046806	0.831785233908107	0.273120117627789	0.29317657417427	0.67646858367464	0.4331405459237407	0.9723067703568588	0.9139726806004018	0.985037163777402	0.9642250374207744
DDX3Y	3.96808287291996	7.523277622049481	-5.02644233809654	-0.978302528740594	0.65557118511305	1.16750941183582	-1.74404351477624	6.31466387852381	-12.5191366422323	-1.40822573819165	1.23320122339755	2.18226480947222	-1.04964408885152	1.3122210283990802e-06	2.88195757049702e-12	0.1713792549117909	0.22897077869725	0.0386969857477179	0.303923297891576	1.0978337038546649e-08	0.7725925542926815	0.8933092544133917	0.9667047695007188	0.9038957723023568
PFKP	5.1031542835406905	2.62376986845672	0.3821212526112629	0.5758712495105229	-0.302580352268219	-0.396710404061508	2.52090169598616	1.9578635755472904	1.1193996454035602	0.959668301316631	-0.5823557956949761	-0.8822483211524961	1.6007535480766395	0.0642393406329335	0.274341173019224	0.346845148608956	0.566031523469354	0.3868953384282129	0.121994278620634	0.7442271769328446	0.8648951683960119	0.9610005145914486	0.9957803430727372	0.8121980310089496
IDI1	5.18935803004287	3.21975585213327	0.0831822447882251	2.0385437384148704	-0.4123951653165329	-0.658769795872103	1.04644952946556	2.3260610488376	0.2319725011438699	3.1432934874425205	-0.740907997476235	-1.33440926730875	0.627541110232329	0.0304360612752657	0.818506402234732	0.0043296663915513	0.466028239905551	0.194708294882518	0.536015564190905	0.9671886242212168	0.4891655036504737	0.9579306966559424	0.985037163777402	0.9393276073426652
SP100	6.22347610245501	5.00398516342285	-0.212215625591003	-0.7233067043277259	0.478821647387084	0.139493007579368	1.95145282466968	4.24320098380062	-0.7401786206648872	-1.35455026935729	1.11614621936187	0.363391262404195	1.3893026760708	0.0004336030945108	0.466505349443898	0.188021150621723	0.2758080344267209	0.7196395134334359	0.177186879684205	0.8545463550900232	0.7905466185816963	0.9144822889411716	0.9975419933828372	0.8420242400814294
KLF6	8.387631688568849	5.08567883657359	0.466189508102741	0.602493532039855	0.303236800665762	0.626042878440163	2.76953745357812	7.266902364380469	2.22663208643717	1.53344065173717	0.937755057622896	2.16094409958143	2.893351701355189	1.29394966148319e-07	0.0352144066701289	0.137726183674653	0.357342210891517	0.0404785264962467	0.0077897857931693	0.4582166498445544	0.7397203289174302	0.9425340992056348	0.9667047695007188	0.5696334559105354
PLPP1	6.34751515097891	5.05652167345809	0.687589956131296	-0.268059211425396	0.299086368429883	-0.908453445191399	1.80960546920149	4.02329645235505	2.04042628301086	-0.4298680045114289	0.595553874942797	-1.99479188911081	1.15637378482254	0.0013053895619815	0.0521004479989218	0.6709759648293311	0.55698648347598	0.0574982210585383	0.259923273065737	0.5094009911069034	0.941392696733709	0.9610005145914486	0.984795501364578	0.878661161088513
NEO1	3.87896367417853	4.48171968549926	-0.140112115789707	-1.5883754225663302	-0.686217582736686	0.296745045705342	0.578451899621705	3.4220274084933706	-0.422880509708512	-2.53091788265909	-1.40113640726338	0.7005807489354959	0.3799610913420779	0.003498096510282	0.676415216357126	0.0182850571562259	0.175985456414666	0.4912832826940589	0.7071997665679359	0.9324575503654084	0.5837289540159271	0.8702560778480326	0.9972602521438756	0.9690502316952484
TRAM1	6.5346911569803705	4.18693910662763	0.245234167015893	0.195411239504783	0.0442425267182683	-0.034228344714014	2.53293747134023	5.67908850029824	1.097285894859	0.470848972591237	0.128615747765816	-0.111593323053604	2.54587868987264	0.0001718306811802	0.2869143986633319	0.641967670844604	0.8987705002907249	0.9120846339355992	0.0206410382413926	0.7513617937935453	0.9374704655398756	0.9942549824795288	0.9975419933828372	0.611467867370635
TNFRSF1A	6.45354396023914	4.08692527571539	-0.0337191507510735	-0.0640065438421992	0.142217600634762	0.749196095426387	2.46331877472389	3.06596356147559	-0.106763893421541	-0.116009814289679	0.300270365772502	1.83248309469973	1.59426471366754	0.0056975582520319	0.915898353276695	0.908633641053067	0.766714775188005	0.080062130426843	0.123446865863482	0.9865800600723932	0.9890072403724178	0.9815534860464432	0.985037163777402	0.8137836579560498
CACNB1	2.93064980206564	2.68083153917962	-0.0655136506963651	-0.983510262354049	0.499589348170045	0.516584526023507	0.687428983397755	2.41364686912476	-0.177276892056037	-1.4031940411826205	0.8657371803598879	0.99885456255832	0.436205058016234	0.0234484519356006	0.86071938441656	0.172857753436043	0.394866747105979	0.327435644702384	0.666431790249275	0.9760815295869422	0.7738965205341631	0.9524469508835266	0.9916781504878516	0.9640828390179706
EVI5	4.96759501737173	5.44771496326917	-0.686965236390511	-0.999794871264805	-0.198710535194382	-0.101419176806639	0.7454525536339829	4.30714112368084	-1.85510390249116	-1.44379176239034	-0.354438874730883	-0.203611299598301	0.458883165023959	0.0082830579133317	0.0763551881339579	0.16223967177124	0.7259992292903871	0.840416083712178	0.653230767196011	0.53761694831356	0.7664690960215306	0.9803520255619216	0.9975419933828372	0.9640828390179706
STOML1	4.24882868033397	2.14413959200186	0.636993510616822	-0.51587108231156	-0.601432848131663	0.244676933500796	2.54903846577236	1.9948693065253895	1.9519270593228	-0.8461453326215491	-1.1465961033819798	0.551313964395207	1.81158026256665	0.0674632588637371	0.0629243707349241	0.405713887865837	0.262412139921222	0.5863386450960411	0.0837312241621925	0.5232434713688396	0.8912914860689708	0.906629442670946	0.9975419933828372	0.7657762015287323
PKM	8.26880372130597	5.68778579496095	0.5521743997801589	0.19514118211677	0.495774255860475	-0.439911486739742	2.7184083320690093	6.9841685001452	2.8245031230712097	0.550654668413251	1.7348211253249	-1.7060395110732498	2.7883884184129	8.59140790041353e-07	0.0093602364559997	0.586836076038758	0.0958206963551283	0.101136244815308	0.0100917181256417	0.3501611600439537	0.9303206109967208	0.8381154415677303	0.985037163777402	0.5852410762756683
DHX29	5.7656277645469	6.80364513438608	-0.201325915210556	0.0558446815337295	-0.23076116629033	-0.133988582508362	-1.02523868840878	11.175477168289	-1.03177664574772	0.149146226322327	-0.7395588183840959	-0.479269822825055	-1.21040385339439	6.37794982339187e-06	0.31589198833163	0.882809270888048	0.466963780474451	0.636083896897208	0.24392213463343	0.7697026343021316	0.9822418893920436	0.9579306966559424	0.9975419933828372	0.872543714976147
DNTTIP2	5.6591795850895705	6.99644766501206	-0.383279503992279	0.3317664093319429	-0.1996597179838689	0.252172956363448	-1.74085518126341	6.685182978475059	-1.36182168285555	0.614409558145595	-0.450468183919215	0.63716255425437	-1.33704625223865	4.41630228731914e-06	0.185518883618331	0.544507341175962	0.6564201852276489	0.530064742400256	0.193582301182092	0.6775678497891616	0.928894719010981	0.974902809740796	0.9975419933828372	0.8477748939793247
METTL22	4.210888868677539	2.7719148245374305	0.3741983467327109	-0.452538371580522	0.241228289503116	0.254870383550234	1.60728773275653	2.35026358127731	1.06247099525095	-0.685757553369443	0.4451084207795029	0.538116287853552	1.05444893824898	0.0386463322903427	0.298552863666646	0.499393079568299	0.660073136203691	0.595256311288486	0.3038345985361569	0.7598180767930709	0.9189910716739096	0.974902809740796	0.9975419933828372	0.9038957723023568
TP53BP1	4.13858449550443	4.02475295562395	-0.4459028579117229	-0.0876886092239677	-0.7181681560742641	-0.335927115684961	0.8267194628291741	5.197362853899951	-1.76317355352786	-0.181267020466232	-1.76318152172198	-0.943940456765929	0.768954370514857	2.23838909912628e-05	0.0900924391717388	0.8576195992593341	0.0900910675658899	0.354233950019554	0.449124488773547	0.5583948700856615	0.9796415183244108	0.8381154415677303	0.9955182347053412	0.9217667669148786
RRP15	5.325076387050969	5.06473462792125	-0.0265707275180718	0.639420048229753	0.344214334451359	0.63197031393418	-0.5912499935877421	4.44705852666783	-0.0854456000289591	1.10098139474348	0.71663698990593	1.47272065828998	-0.417286625548467	0.0003622476532855	0.932593607420715	0.2814038443116249	0.480411401990318	0.153621616821749	0.680144397673787	0.9913072875957204	0.8384141833972195	0.9579306966559424	0.985037163777402	0.9644642047600216
RHOA	8.89659173202567	7.09244914204836	0.279271862863347	0.0825316291592418	-0.140332068780093	-0.2587439686715689	2.09802472989008	8.43793643141111	1.34393846124455	0.216921859206666	-0.466156854507765	-0.960241966749285	2.07700248559504	1.8025698855264107e-07	0.1915937244870089	0.8300558907448129	0.645536959951432	0.346985212603533	0.0487685300622732	0.6869616856870443	0.971919578643044	0.974902809740796	0.9955182347053412	0.7145148169258712
DHX8	3.84535105612951	6.7132840102118205	-0.568749032174208	0.8274868025748471	0.190505425680308	0.656011170938593	-4.16598585876109	6.661928895440219	-1.68945833660256	1.2702824525813898	0.350228796942363	1.33804096767876	-2.84083324440676	5.56811254170467e-07	0.103566630473955	0.2156795259203869	0.729100636367522	0.192927394523793	0.0088204791087146	0.5816171003795211	0.8079403181629865	0.9811950577686116	0.985037163777402	0.5696334559105354
ZFY	2.92510484543883	5.2560436196567	-3.06063338702142	-0.626227067295312	0.119336252983892	0.375988630549996	-1.02458753469063	2.9655007220472096	-6.25721760734791	-0.70002990074107	0.179278527904425	0.606698205387235	-0.461723379972162	0.0101907028978167	1.51884499398897e-06	0.490400501958381	0.8592139355849621	0.5498421968248289	0.648880361432016	0.0021696700739132	0.9185120759598162	0.9942549824795288	0.9975419933828372	0.9640828390179706
IARS2	5.4062994683667895	4.308979171731919	-0.349451202437758	0.0570512251141293	-0.1533847156041149	-0.0910091434485292	1.54893959466777	5.05338650670215	-1.30075489618249	0.1130915803775309	-0.371731659661212	-0.243728448566527	1.32723610307955	3.24643684854363e-05	0.205205056960773	0.910861203408514	0.7132248222148779	0.809430119764045	0.196424921692327	0.7006523426793289	0.9901256734014356	0.9794031316499192	0.9975419933828372	0.8477748939793247
IDH3G	6.322354185576191	4.80506141361609	0.351455554954192	0.228191752616378	-0.249249440291551	-0.397241905488979	1.7695445532628	8.19611596006189	1.97345081051814	0.6875994428644979	-0.8935521971436601	-1.60931043871511	2.24476859624618	2.81149731927098e-06	0.0613781510956932	0.49820785435136	0.380297714712243	0.1203438523358	0.0366713494096842	0.5231155889816272	0.9187801277414458	0.9470318312279302	0.985037163777402	0.6652066365934461
ROGDI	4.17730997643636	3.45004835435727	0.621513797059435	0.139744323590219	0.685076770184808	0.39967527642451	0.0043923442160833	2.8280951289426297	1.89985535044357	0.228957661321407	1.3477538273925802	0.894115768199427	0.0029663171632615	0.0109631438318776	0.0692905086822202	0.820771441639322	0.190367091413843	0.380096523972003	0.9976569875333792	0.5321585572717825	0.9708672732315228	0.8782635160268889	0.9955182347053412	0.999186218913934
PDZD4	2.63350707672392	4.04758706885072	-0.0755128660688009	-1.20741742818275	-0.79202186362963	-0.0681539550464026	-0.377886687906632	3.70728289402424	-0.20587940780827	-1.72475346532931	-1.3429571550434598	-0.131743516869362	-0.2428437636934249	0.001046393547915	0.838552468601755	0.0969162884539216	0.191352178896806	0.8962417063196708	0.8101078174734742	0.9711164989036132	0.7164438156270211	0.8782635160268889	0.9975419933828372	0.9798474865725542
ROCK1	7.844851655312039	7.95170962713362	-0.105925847576485	-0.271554786327856	0.192462325131681	-0.0875122415238296	0.192277141284755	12.879402539934098	-0.6745034833836071	-0.915419625905347	0.8233071048749879	-0.4154828510955339	0.257697972524875	1.2645457975178998e-10	0.506413362149435	0.368800852777661	0.418666536846157	0.681587634070292	0.798795507226989	0.8718824469561385	0.8750449362130059	0.9562449211196616	0.9975419933828372	0.9779532993899902
CBFB	4.02878973699951	3.1247248978584303	0.490542992821707	-0.159405165143171	0.425828906094806	1.35257545942752	0.0912171198419017	2.88349284040433	1.75588696014632	-0.306933406419158	0.980840612564218	3.63023005852786	0.0719810821342542	0.0090343216731656	0.0918855972369838	0.7614784874081941	0.3367862118546419	0.001362864449639	0.943189773168866	0.5597380624862744	0.9580535711511255	0.939937347488102	0.66706786734826	0.9919902826207646
PDK3	3.807102145531121	2.3447479564375	0.261037639669297	-0.0523634708082802	1.55438738995574	0.227260903876768	1.05567646066063	2.20983027642764	0.817315776128615	-0.0879637131276241	3.4007633618163995	0.535133296010155	0.7579649463708891	0.0469626735196801	0.421644853511589	0.93062322935282	0.0022643994755439	0.597288618845516	0.456916293791359	0.833426437049529	0.9903683335879364	0.7258076483780598	0.9975419933828372	0.9244244596736536
HYAL2	4.822223404573871	2.59100234984159	-0.3493859110657439	0.225716467210075	-1.32923060638959	-0.433921956320357	3.1950764867791097	1.50885091286799	-0.6488361634851321	0.223172956573546	-1.51267435077328	-0.57986008177274	1.37521285875261	0.161204270877413	0.5246319204109879	0.8253574546200301	0.143519156350588	0.567415241726352	0.186068940480457	0.8775614271464713	0.9711916456132418	0.8635509480945073	0.9975419933828372	0.8456747155586467
HDAC4	2.91555361103334	3.55590949044096	-0.555480381922691	-0.748053168521379	0.3606673197632289	0.580055768982469	-0.283536632026002	3.94615985757676	-1.9203330367909095	-1.3836565931875402	0.8190618026240178	1.4588745835449195	-0.228438549648046	0.0029170687123789	0.0687551562996287	0.179999548841248	0.420549393658313	0.157050567605059	0.82175868996099	0.5313230713769967	0.7809547623985506	0.9562449211196616	0.985037163777402	0.980049112562558
RASSF1	5.13284230880165	2.3448597951236496	0.094011857545683	1.78092589879652	-0.865104434719053	-0.0904274475449656	2.07315000120363	2.22996008741584	0.3127733980244	3.27974946998224	-1.850220363312	-0.222733554857948	1.53732479369882	0.0478095900593435	0.7571377470908961	0.0030557406077652	0.0762381681243686	0.82555995162448	0.139638272293869	0.9516552872723124	0.4587144675735083	0.8188046813414082	0.9975419933828372	0.8143777341480659
IFI35	5.14301684353179	5.2596715664556	0.107161426490975	-0.8848979818796541	0.329061104178111	0.3049890205155139	0.322213106656566	4.41781958464415	0.282903899024426	-1.22815774135779	0.560275854275287	0.577483217969166	0.196501372227541	0.0132244758290152	0.7817311468674519	0.2344156441978189	0.581765219710889	0.569409876783678	0.8477288971824971	0.9582944061269114	0.8227585939473817	0.964421632927898	0.9975419933828372	0.9829341620036744
HEATR6	3.3164772261326	4.929732934198269	-0.615618738200838	-0.008776785053613	0.1894155974664589	-0.053406813674052	-1.58295582273207	3.97202329162061	-1.48943599781026	-0.0111577326018772	0.291980107290357	-0.0906334350797528	-0.8909671407490211	0.0005323344484639	0.148881068659794	0.9911861663359892	0.7727111123708771	0.928506137089946	0.3814416800818649	0.6432189134467954	0.999210130090482	0.9824645315411497	0.9975419933828372	0.9109200385951104
COASY	4.6166591152542695	4.770370428076999	-0.0703020860971424	-0.2116863053086619	-0.3688783905338739	-0.379188791744477	0.35346414477346	5.40202581754598	-0.244010453818925	-0.382727069755248	-0.8012565584888091	-0.929977266172938	0.287423060040654	1.32184623733801e-05	0.8092141263044259	0.7051568868173729	0.430533140064126	0.361276456338701	0.7761574648671851	0.965249914208238	0.9481742443286196	0.9562449211196616	0.9955182347053412	0.9774857682204976
PLEKHH3	4.35723932959014	4.81757528863125	-0.1786058905143119	0.331572688009271	-0.947152229565025	-0.1941467012107139	-0.312297961371597	3.2441253186285	-0.4122878874363329	0.402051683615378	-1.37859018942267	-0.328132225136463	-0.165934749583341	0.0059394882387104	0.6836697862834858	0.691106248557412	0.180409333670932	0.7455814246939692	0.8696599557546041	0.9348053373120708	0.9445373802225234	0.8712716707753256	0.9975419933828372	0.9840874449237232
MEF2A	5.43476057130484	7.17601245293955	-0.0865131750699619	0.776384275579328	-0.0463184544838783	-0.0381459157403568	-2.6913272258852	6.447980571748659	-0.3072592162700949	1.3962520653353	-0.109341941642103	-0.0982880505978128	-2.00459029303937	4.57991672892074e-06	0.761365100859447	0.175161325002643	0.913902854622977	0.922566567582978	0.0560203794572938	0.9519243731964844	0.7751441696095278	0.9944841442355205	0.9975419933828372	0.7260512314481101
OTUD5	4.23303614594342	5.72613466305267	-0.0919989867153892	1.10557815729477	-0.1232773560561019	-0.285110528570377	-2.45101966742117	9.80906855416823	-0.473963583555358	2.93556746041843	-0.390573944296938	-1.02131050191513	-2.94818318932753	4.724567656086931e-10	0.6396391792658921	0.0070452905876612	0.6994205739907672	0.316889400278718	0.006836283124429	0.9157779258204052	0.534350390762721	0.97723072037067	0.985037163777402	0.5696334559105354
TFE3	4.24113609573269	1.2976779528141398	0.60016555557018	1.00222442685115	-0.0309167516615759	-0.0263216372528501	2.36288097123717	1.4506698120127202	2.07645094400779	1.83390695669472	-0.0669891533155657	-0.0655520931985573	1.89935802669777	0.159304172129596	0.0482849813054583	0.0785993645528975	0.947123211238274	0.948255823983946	0.0691144991789618	0.4957611277962708	0.705792289182687	0.9958511652032568	0.9975419933828372	0.7471938106994943
TBC1D25	3.4356169948954	2.08955107757599	0.506656746481622	-0.483608321264706	-0.044087524330439	0.1180643120236669	1.68295751597332	2.51544105961297	1.84750993019872	-0.922691109966979	-0.100487562125678	0.310422901225931	1.44600276618719	0.0186832229988978	0.0765403198202802	0.364988062968196	0.9207587949959352	0.758812602892692	0.160597604958481	0.53761694831356	0.873103002824819	0.995665117181966	0.9975419933828372	0.8343299897894498
ACSL4	4.157005776319201	3.1105479828757696	-0.198904359826356	0.295716033112573	-0.0028513400171826	-0.519037668297193	1.33192035791849	3.2281408678886003	-0.634989529951082	0.498283822139439	-0.0058594127526034	-1.18814469032168	0.99938384948052	0.0143319588610646	0.534225284591684	0.6233805619026539	0.9953782021190358	0.247211347117673	0.333253596423879	0.8810510536040695	0.9356720032213124	0.9993408238474129	0.985037163777402	0.9064718618395952
INPP5A	4.564177092023	4.99726734697112	-0.020898229253481	0.735237973753274	0.17069286343443	0.20233735437164	-1.274806724182	4.99549691637211	-0.0639809873174832	1.1686083694793898	0.328218949226865	0.4333480251132129	-0.897618778419214	3.7707855261152e-05	0.949494211190586	0.2535846126624539	0.7454793491220529	0.668478162300555	0.377952340576433	0.992728106026764	0.8359527868035629	0.9811950577686116	0.9975419933828372	0.9109200385951104
GPKOW	4.552980557218481	3.66497178380009	-0.0495471811531832	0.4513180446203879	0.4879714878553571	0.144809401951552	0.562458430355369	4.08212883865734	-0.2039480141185239	0.99338215953534	1.31580011250505	0.438618429516952	0.5111815760861079	0.0006903186400152	0.840067013149593	0.330059656793447	0.2005586652784439	0.664841651635114	0.613797656057407	0.97118471596326	0.8590780949539238	0.8782635160268889	0.9975419933828372	0.9551885337549348
GRIPAP1	4.32419506278377	5.239933592848639	-0.0626299302441467	-0.169623821439363	-0.3695810155192629	0.517732699990393	-1.15666318164632	5.2224828530067	-0.205188270712783	-0.292991881676677	-0.759841737382512	1.22910538145143	-0.872464811902093	0.0001529661459612	0.8391764294168059	0.7720216297484691	0.454455989132715	0.230479791260827	0.3922503946383039	0.97118471596326	0.9604466780715768	0.9579306966559424	0.985037163777402	0.9109200385951104
FTSJ1	4.13189073341573	1.5447328907229498	0.587146504246604	1.16605204811804	-0.0178910922515673	-0.0690591756256863	1.76848317207012	1.3628302601274198	1.70130264406636	1.8291752631653	-0.0333996063841468	-0.147053671482966	1.18505595623356	0.200683805407672	0.1023672168642969	0.0796445212488268	0.973621557434438	0.8842808167482091	0.249635200840207	0.5788483692850995	0.705792289182687	0.9981818471625676	0.9975419933828372	0.8774073744701628
REEP1	3.3316187534231	7.61880717219645	0.221213082904757	0.396487277908567	1.06063430639093	-0.336617706335169	-5.64240875476247	4.31071950417135	0.429946797675019	0.385840022316591	1.36208513854506	-0.4650883038211889	-2.47193572384133	0.0006128246370478	0.6709300447471789	0.702930050567843	0.1857293235406079	0.6459630421880589	0.0209745246372229	0.9295249536451564	0.9477447637906216	0.8741823350173261	0.9975419933828372	0.611467867370635
ATP11A	2.91370696867118	2.82461978728448	-0.327980255470367	-0.9159918106644092	0.894441509394114	0.8417346004847829	0.313733996280438	2.36520087323	-1.06962943897842	-1.56214745351405	2.0230038470402	2.09366182549189	0.2193296780145549	0.0296543065184007	0.295493722805488	0.130905901371237	0.0549672465727735	0.0475306886747481	0.828203941457604	0.7561357510571243	0.7375080979274411	0.8028666299942647	0.984795501364578	0.9809016703132334
POLR1A	2.7627395208610297	3.44889817844606	-0.850046135293863	-0.4965542933604679	-1.50549306940733	-0.541112048238351	0.637257332898447	2.19357830837729	-1.8623607384194896	-0.5776095816821079	-2.18025019025156	-0.8944414724126031	0.320165094396726	0.046426215222381	0.0743903264267815	0.5687954332890689	0.0390796789738197	0.379842188509792	0.7518059287658809	0.53761694831356	0.9303206109967208	0.8001790434350512	0.9955182347053412	0.9760207725712118
LAPTM4A	9.216978453351391	8.906439114691599	0.0240439034729914	-0.527573593367832	-0.0367173608852879	-0.210861641003756	1.00248126703345	12.9243063874893	0.137044029023705	-1.58239378703931	-0.139787864174576	-0.901732083932078	1.22539485741508	1.07319514295679e-10	0.892159389237989	0.126288692543584	0.890061304216274	0.376584854810973	0.231931580313554	0.9822163846732088	0.7363498073611301	0.9942549824795288	0.9955182347053412	0.8661354931835621
TTC7A	3.30812413374902	4.71458984840191	0.396834205534534	0.196873569063542	0.283194983184983	0.8546267318786429	-2.5775081261455	4.54877845793997	1.1815383369506798	0.30781527295137	0.533670073003209	1.81883323920087	-1.7829882752260402	0.0010315096230152	0.251083507881045	0.7610096821132529	0.598300912959954	0.081014444655115	0.0894622838842012	0.7351735403701211	0.9580535711511255	0.96528496499638	0.985037163777402	0.7695625215738544
IP6K2	5.21595283260983	4.86295118146276	-0.41218846796303	0.0861868330404287	-0.0129801115514437	0.4946697224252729	0.262081072350004	4.23575029605496	-1.27143807631772	0.1443503545488089	-0.0266098586133937	1.13928425399947	0.1794375217888829	0.0014267036849658	0.21537509155909	0.8863831198214179	0.978986305078202	0.265777404736753	0.85931678213275	0.710378314839576	0.9833210703836704	0.9987106099551086	0.985037163777402	0.9834686093505224
SRBD1	3.57791687050708	4.90935497859962	0.200127795198201	1.31617509644666	-0.0317560219823182	0.71802857943086	-3.0903989046734	3.65039938586611	0.56242487208027	1.8918804360156205	-0.0597733769474668	1.4939208327600402	-1.90360982318368	0.0018573007749572	0.5790753382486179	0.0702147944434231	0.952864738055933	0.148758603107341	0.0685815408892092	0.8943790012925897	0.6979182659147776	0.9962354172826609	0.985037163777402	0.7471938106994943
KIF2A	4.424355829860961	5.19241124343441	-0.1680383027651	-0.11662312827128	0.227519554783993	0.5711319281837421	-1.1222151815267198	3.93203389630358	-0.4394242447213271	-0.1606488587934129	0.398664349493649	1.12084874013332	-0.6680198192797121	0.0013737728501384	0.664137936542364	0.873671641141475	0.6935650552726149	0.273153640062611	0.510769090675193	0.9263642188781932	0.9802856546974944	0.9765957737408594	0.985037163777402	0.9371031064871076
RASGRP2	6.52287132598377	5.11339370884517	0.5998962083391379	0.331564941592626	-0.2383586233369419	-0.4520569002439989	1.37119265838397	5.94968990756088	2.21155334626872	0.645933093843179	-0.551371716188527	-1.17835623161242	1.15372493740493	3.27566323444756e-06	0.0363648643926488	0.524208061654441	0.5862737115325861	0.249749436120956	0.259523945697544	0.4610748151161167	0.9233240353115436	0.96528496499638	0.985037163777402	0.878661161088513
PSME4	3.90541820767794	5.15363087793034	-1.0773274886732	0.2961976144259799	0.1141512638418969	0.0981543372771916	-1.2353521947944	4.4432373596931205	-2.81993298618269	0.4095928514716379	0.193638684262219	0.1810609991393989	-0.752530592650669	0.0001577716789242	0.0092655524046869	0.68559302728715	0.848023521986217	0.8577795931426101	0.4587597415584779	0.3501611600439537	0.9439408322100116	0.9925975045641152	0.9975419933828372	0.9244244596736536
IFT80	2.96489392539957	4.39107293644461	-0.263447271614748	-0.6653513518371259	0.0686050771121229	-0.2931400673129219	-0.950838149130521	3.3366545773372	-0.777098320848462	-1.03026699854244	0.142624752914491	-0.6683505046137901	-0.604699990482505	0.003509912689837	0.444696689631456	0.312811270410863	0.8878279087835759	0.510506452716058	0.5509096116824039	0.8426452941648613	0.8541482107802345	0.9942549824795288	0.9975419933828372	0.9423209226438032
SIRT2	5.025142433652321	3.5095933275779503	0.504501491967635	0.101977500528154	0.101673011274817	0.350330315165748	1.28450800564531	3.56586998537058	1.76707811719803	0.192705352446547	0.226340620279176	0.897556509996812	1.01453804366636	0.0027773484872619	0.0895428181155408	0.848753674411338	0.8227793382526449	0.377985174854981	0.320944955106313	0.5583948700856615	0.9778764987572104	0.9900728943404472	0.9955182347053412	0.906023487653109
ERLEC1	6.37877909320623	6.02319259638098	-0.219943457344394	0.445095873278797	-0.329149736731776	-0.462627872826077	0.552886443660955	11.6278990330979	-1.34657296402142	1.43093221444847	-1.28952212178988	-1.99319385550529	0.770103474047635	1.4068145618637199e-11	0.190200042503184	0.164831829844003	0.209019622167823	0.0572615708471228	0.4484549372068789	0.685466665291389	0.7664690960215306	0.8823044839183226	0.984795501364578	0.9217667669148786
PPP2R5B	4.12846207952704	1.7800391026800702	0.65276293525276	-1.40074796525023	-0.1718191567094739	-0.542201608348392	3.9740904132632298	1.5096172218185202	1.7052370468691	-1.9239150539636496	-0.282230468479656	-1.03260302352924	2.4605122995416404	0.143677458898144	0.100547432946874	0.0658218800562372	0.780090163207303	0.31167620993467	0.0211301476921029	0.5759679517377826	0.6920077693492904	0.9824645315411497	0.985037163777402	0.611467867370635
PYGM	4.32701331507932	5.285631278277929	0.136289415781944	0.668484769452156	0.189280523918228	-0.4468758614155979	-1.45343796432155	4.38546704606788	0.4042635407304529	1.02876678073278	0.366150236480782	-0.967496828187898	-0.979567026217055	0.00039801918871	0.689502756976182	0.3134435719644439	0.7174424529530129	0.342848229376612	0.336869764935755	0.936819850435788	0.8541482107802345	0.9794606778885678	0.9955182347053412	0.9065644001075324
MAST4	4.81057766608673	5.6927701618505	0.3675905937925809	0.7629281520547501	0.898389365504505	0.8170211398087841	-2.50055016183082	4.667159004118	0.9308922328724748	1.00382811919482	1.4546256210410202	1.45689960236361	-1.44143662149268	8.8290765969697e-05	0.360812147793745	0.32507924441165	0.158214410063713	0.15759067996641	0.161871207551297	0.7964769605924124	0.8590780949539238	0.8681748265163959	0.985037163777402	0.8351930007346875
ADGRF5	5.47775807047014	4.6973344671366295	-0.317389422568711	-1.70953736401553	-0.8649974223731999	0.0463666954234047	2.74228095833099	2.55959368549194	-0.800023878040123	-2.14589050622245	-1.49576481856476	0.0923165045722962	1.39344754488316	0.0176458535842437	0.432221178164864	0.0427181106652055	0.149191050903597	0.927292093103711	0.176274458316306	0.8379738172978646	0.6575152036655392	0.8649129260646921	0.9975419933828372	0.840761481485286
NUP133	4.27261072762952	3.3643525122450297	-0.153380148554003	0.751818002996009	0.136156901480491	0.247394656597869	0.411301227900104	2.6109096765571804	-0.47897202650304	1.24031233193859	0.2994980357816419	0.6051054959782739	0.275491644896757	0.0160985347816559	0.63637521462335	0.2266844824456669	0.767267178041416	0.551036176138385	0.7852032578960421	0.9151387876056016	0.8107927679498741	0.9815534860464432	0.9975419933828372	0.9774857682204976
NUCKS1	8.17289267295476	7.922169560786751	0.0354539983927503	0.277066948099655	0.209447129215028	0.326233558063565	-0.192765264632051	11.1166907616206	0.221513195700555	0.91130879246063	0.868489619321679	1.50389842837444	-0.2397515207553839	1.26170980058887e-10	0.826697839254292	0.3715141684170109	0.394470895914678	0.1466788094159549	0.812519351061124	0.9688941976422628	0.8751195554870083	0.9524469508835266	0.985037163777402	0.9798474865725542
VPS35	6.27206746468938	6.74877290084949	-0.381517068103419	-0.121202969197549	0.0321970966055921	-0.0206185899942234	-0.267841340149367	11.4481384321467	-2.1300498386836	-0.361592270863561	0.1179685952577739	-0.0832444032362698	-0.338846910079239	3.27522552792365e-06	0.0450955888817261	0.720883289166801	0.907049960532969	0.9343202746717042	0.7390698507243709	0.4866405946556807	0.95206913539792	0.9942549824795288	0.9975419933828372	0.9752609162423754
DNAJA2	5.8488173952378295	4.33213289314528	0.0883366234084646	-0.0686281287861403	-0.0080793173613465	-0.1176430995780449	1.8385326292826203	5.60042365731641	0.49682486145854	-0.207588410409871	-0.0309146419706007	-0.510799968839848	2.10082437601163	1.19288245507287e-05	0.6242175787269499	0.837373154679362	0.975620748189663	0.614643799748418	0.0460359945879065	0.9106295828652448	0.9739610528580968	0.9981818471625676	0.9975419933828372	0.703012714544532
BCL3	4.3409464335	4.73206162520093	-0.440227133815026	0.773264466201549	-0.99482491366303	0.518020609597634	-0.8544035801976051	2.9129323805351	-0.9032093607656	0.8437701519585171	-1.26841298939017	0.769713071076726	-0.4027617413485949	0.012127092748599	0.375475012807591	0.4069737914263829	0.2163691929951439	0.448687346018247	0.6909575633782672	0.8040369793118514	0.8927675635496439	0.8898376617317678	0.9957803430727372	0.966613175944037
KCNAB2	2.79193017348942	1.0273053642806	-0.190893126122487	-0.0722729491865541	-0.0169814448657969	-0.670499759698899	2.5370906384147003	0.784394625208072	-0.507916386913265	-0.102249233584448	-0.0304527916257003	-1.3492045385026898	1.5430712105746498	0.445915020253226	0.615964479560088	0.919380855702015	0.9759531771878548	0.189596038608147	0.136652610659525	0.9081676689847308	0.9903683335879364	0.9981818471625676	0.985037163777402	0.8137836579560498
ABCC9	4.54305467615088	4.59610842893173	-0.0709605867393398	-1.03902956645852	-0.207502245153591	0.344085628372953	0.688828264818235	3.22844690386452	-0.225685421179612	-1.64653538011453	-0.449181824529704	0.8453521135663541	0.456048138925908	0.003812483241767	0.823522375499214	0.113279754701437	0.6577526616196079	0.407073671541992	0.652505342317533	0.9680326792023264	0.7204013070876568	0.974902809740796	0.9957803430727372	0.9640828390179706
CLEC2D	3.2862294411225097	3.89603026734329	0.25962040288123	1.5140405548115	0.6829450090829261	-0.149720223014297	-2.2534023305385	3.65374042670215	0.7835254073188279	2.42461224053533	1.3474355826696798	-0.326786141232145	-1.5691097961593	0.0028508003270132	0.44106043283471	0.0231705534266598	0.189934786622468	0.746550334216039	0.1307464796696049	0.8410543344627175	0.6144743222166978	0.8781122859994864	0.9975419933828372	0.8137836579560498
FUNDC1	4.4088080724397	5.51503590914483	0.235192261316816	-0.361002552414685	0.0297091098294092	-0.3733037149037199	-0.8525737886596378	6.56027014707775	0.881979899210932	-0.701904187626854	0.0703535752788425	-1.00174447032948	-0.7522069491349781	4.08647706989645e-05	0.38698746860503	0.489782424516986	0.944480748689568	0.3262026235436889	0.460438899646918	0.8128802761953183	0.9185120759598162	0.9958511652032568	0.989868184242506	0.92485101721354
MAOB	4.762085541297769	5.3656631332606	0.295993652019406	-0.0431353802224938	0.7770789393536	-0.23395586603941	-0.7716089705207672	3.60904718525484	0.820595473733675	-0.0668947505011357	1.43906489804447	-0.501357739080424	-0.481825158112962	0.0015142867918875	0.420543561548567	0.947248630784715	0.1640820992093389	0.621081823189889	0.6343981515848249	0.8319148037696078	0.993680682266176	0.8701995568183915	0.9975419933828372	0.9598609481892674
RORA	4.49690658025263	6.449093010097751	-0.484079287399317	-0.685945185295691	0.863125622912726	0.75295011777835	-2.13458379564452	4.67876526967136	-1.27887090479816	-0.954869412576825	1.55634969173702	1.49536176085987	-1.25006950939414	0.0003215544069259	0.212832085469305	0.348786410216101	0.132875422953229	0.148321372474026	0.2233998917678739	0.709718932393343	0.8663150838846635	0.8593663460721568	0.985037163777402	0.8639689072176057
TGFBR3	4.6744789353332905	4.1525249491324	-0.461154256921232	-0.6383664848702609	-0.433270978493072	0.263403574957044	1.3704868377949098	3.1080844695862995	-1.2279781503532	-0.916774685491995	-0.7769406795606941	0.542666548401236	0.825680318302909	0.0069889002126638	0.230898614065623	0.36804889728483	0.44457969638538	0.592277204927393	0.4175860948996079	0.7256920011625211	0.8748028933726631	0.9570660015749096	0.9975419933828372	0.9211869546425532
ATP1B3	6.651061295871379	6.10308832004583	-0.230869928969141	0.171256235255494	-0.3665658289746699	0.141024049058197	0.586489565846695	3.72741186725546	-0.6024729835253321	0.2491437694601919	-0.6074123959901079	0.272874460242418	0.3135473976988089	0.0011592717381029	0.552872185734453	0.8054697181190351	0.549803342280088	0.7874969699995941	0.7565112235875671	0.8857736350165888	0.9658341916572504	0.9606818502494168	0.9975419933828372	0.9766978587963148
NEDD4	2.70499288756989	5.05193499227588	-0.4764758873298	-0.4955535999956149	-0.281206343932956	0.470084494523302	-2.31650089153631	4.90292424355536	-1.376601104041	-0.7525005103317339	-0.506172285948075	0.9484995531413508	-1.55807820583573	4.7919287002579295e-05	0.180840346709405	0.4587775019172079	0.617170444919845	0.351954564437176	0.131785122770678	0.6725165903661179	0.9105663206065832	0.969346771700579	0.9955182347053412	0.8137836579560498
PIGB	2.99377075562277	3.3757319815100897	-0.1912277366200239	0.0805857831830815	0.181814502457461	-0.4316631232560529	-0.274791577340537	2.2310759013585	-0.397812882109377	0.0890302122615409	0.247229246382182	-0.65622127761897	-0.133907389416065	0.0536760272446725	0.694721956416894	0.929846396647359	0.8067566604587271	0.5176818818126621	0.894912545058322	0.9378351369311764	0.9903683335879364	0.989629328397389	0.9975419933828372	0.9883127720261408
MAPK6	3.83520240294096	3.69091337388575	0.134198874818754	0.7218989023517409	0.493388790501079	0.216326560278582	-0.7242911508826431	2.87095674427023	0.341730272513789	0.9718382335074128	0.8118436948392092	0.3998487209033379	-0.42634144300936	0.0136255178697395	0.735530216100901	0.340740861933114	0.424544441257926	0.692665142940775	0.6740190736843491	0.9484793920473644	0.8626465596304002	0.9562449211196616	0.9975419933828372	0.9640828390179706
GNB5	4.67111798422605	4.50771351576155	0.0842014155071873	-0.863746344493995	-0.5536663552479221	-0.849166449094791	1.50441874269287	3.76168752782885	0.215975009673001	-1.15713156068256	-0.8863902435647769	-1.55363582830919	0.916049482950766	0.0009112781821289	0.830759728053803	0.25815556704113	0.383854788354239	0.132840518185313	0.3683932817291879	0.9692367048699878	0.8361173876734327	0.947994844861937	0.985037163777402	0.9094574690239536
RAB27A	4.441825650231371	5.86700376178009	-0.255019340996841	-0.450891653612253	0.5645484812308791	0.957686836996326	-1.92595964595682	4.219215969036569	-0.6976604142958941	-0.665282084464518	1.02645002008017	1.96799956407258	-1.14968080483051	0.0004838585049223	0.49201463454486	0.511995170384927	0.315026788784497	0.0608700060683701	0.261262894610601	0.8669046012301357	0.9220841066091316	0.930023104847798	0.985037163777402	0.8794439939940938
CECR5	4.92999656175413	2.7310142736133	0.2429457243084889	0.368823199206248	-0.248039881429004	-0.0446013475286987	2.23860193858323	3.68335160629139	1.03304467836303	0.828378619817499	-0.655096416157204	-0.13582379609166	2.1955445431848	0.0011118750511047	0.311473545641566	0.415294831608928	0.518388577075383	0.893048350449989	0.0376233575803981	0.7663120946376354	0.895088894009298	0.959249894069332	0.9975419933828372	0.6686776522998282
UFD1L	6.09737001838231	5.48937856777457	0.498463450330788	0.3701341818186029	-0.2778887998948161	0.0298562513334578	0.3020733413932	6.37265419994589	1.89128917159659	0.7507418734328709	-0.651369520250473	0.0809343387893135	0.259619459931498	3.97256867955707e-05	0.0717092540431919	0.459986727264864	0.5208314890332629	0.936154552446371	0.7977796675537411	0.5369106582115998	0.9105663206065832	0.959249894069332	0.9975419933828372	0.9779532993899902
LRP6	3.99018507830878	4.20349072553939	-0.7082546990285741	-0.988293807359776	-0.946211847192027	-0.298781520800093	1.34284566084494	3.40174563256413	-1.92665689785325	-1.42291147051395	-1.664208419914	-0.605435837056505	0.8466313452950219	0.0056913137808815	0.0658514981766806	0.167655764459223	0.108579605503288	0.550421207248961	0.4068607108000049	0.5305550372764944	0.7700127350221683	0.8474324349100748	0.9975419933828372	0.9208413899755022
PHRF1	3.4222042644442405	5.03527849307645	0.0592560705925868	1.10163464474822	-0.681953473027349	0.329242773714828	-2.8970574776010496	5.06735167654865	0.183630444878122	1.78609774078571	-1.30197841601477	0.720781140091327	-2.08496414534452	0.0004573222676592	0.8561867511802891	0.0874179150182208	0.204844870998173	0.477810348648284	0.0498098734782638	0.9745520112040184	0.7105348028650266	0.8823044839183226	0.9957803430727372	0.7169108741934492
IKBKAP	3.07374015110636	3.2728730403815605	-0.4809293818609009	0.113334328378945	-0.2462258485843419	-0.451592667947025	0.224111393132563	2.63510204181826	-1.4105126627854898	0.176947523081326	-0.498857707473137	-1.02392591032292	0.147598160229517	0.0174943904266236	0.170818594603155	0.8609755049490121	0.62245115004954	0.316145642994966	0.883899184031306	0.6660159309142064	0.9798348467875486	0.9707307258741018	0.985037163777402	0.9866835146323634
NUCB2	6.299505273367809	7.41408751440814	-0.0605476567044364	0.455147685488132	-0.0278156171475805	-0.371274833582762	-1.7182956018775002	6.31596198096009	-0.2517300427843599	1.02730583772587	-0.0780200237966551	-1.16797696489917	-1.4010295949674698	3.03624402248144e-06	0.803685517455663	0.315642130218002	0.938552288980627	0.25593589603637	0.1747304939457609	0.9633891967637864	0.8547397722050609	0.995665117181966	0.985037163777402	0.8396594101541859
PFN2	6.57565335897902	4.43896109173104	0.384134742852627	-0.292028360196256	0.288629177785828	-0.496830131059057	2.81042354515928	4.20233965065245	1.4138889293433798	-0.5966200982189761	0.723768462568131	-1.39507611229789	2.17844579790437	0.0014377287869057	0.170250047058873	0.5562191433025689	0.476563180641217	0.176627893717814	0.0412088887772644	0.6654305003588608	0.929498618680348	0.9579306966559424	0.985037163777402	0.6782662240212582
PTPN3	3.3976061161451203	5.48875893693082	0.5652190661570871	-0.4720148652420129	-0.510888756245983	-0.8872310496421841	-1.81104796880781	3.93571709623996	1.40372149341147	-0.6036551995456341	-0.8257156997403441	-1.6176132797142402	-1.04036176855785	0.0013098341621636	0.172731814302827	0.551563635301495	0.417048669250401	0.118503192149514	0.3085342597934389	0.6673567476843805	0.9293302396805532	0.9562449211196616	0.985037163777402	0.9054244079770164
SPTB	3.12118472927976	2.25838946746684	-0.20489236369585	-1.08489266348312	0.377372814727885	0.653743411913193	1.66407087325543	1.3527503189505	-0.451692888562846	-1.24567305386969	0.5528729472608089	1.10802589930574	0.8383605541583531	0.191721894972862	0.655448259760384	0.224438413938433	0.585477591566329	0.2788427670984719	0.409844229818437	0.9222393872885684	0.8090074927967705	0.96528496499638	0.985037163777402	0.9208413899755022
SLC44A1	5.13249216277717	4.901424309815241	-0.311240391003841	0.0059079161877818	0.362033013915115	-0.50412875281632	0.51671580522339	3.29322845903908	-0.8468890465264679	0.0087392652172337	0.6846300817094979	-1.04846347488876	0.294989984465096	0.004016223587411	0.406284454205501	0.99310228028881	0.501110309919654	0.30667253299225	0.7704377941554351	0.8217989560067364	0.9994527944094472	0.9579306966559424	0.985037163777402	0.9774072832034963
TMEM260	3.13339145161637	4.136970230323279	-0.6333794134304871	0.534938709827988	0.846644462710193	-0.7473783608639208	-1.14115080520919	4.06250813061506	-1.8594080115430096	0.8330612572364859	1.63417228974878	-1.56456890291041	-0.7877686121026372	0.0030340515878984	0.079433715696958	0.413856103924438	0.115271617375901	0.130539757614517	0.441240696149794	0.5416896287440415	0.894054358345648	0.8521467926710186	0.985037163777402	0.9217667669148786
SMG6	4.18256934572695	4.30667267446659	-0.7136370930083159	-0.2934057652309639	-1.24045740539378	-0.281583738779664	0.916482905875862	3.80278731669752	-1.93404726531922	-0.415731440205611	-2.06655627807028	-0.5382499128809699	0.5808114143369221	0.0008207098379452	0.0645038083649287	0.6811534717736171	0.0492818897964073	0.595164758904124	0.5665671556317671	0.5295614382143715	0.942666252287643	0.8028666299942647	0.9975419933828372	0.9432327827505624
EXOC5	4.68479262669651	4.668317944065099	-0.375391285636434	0.6243736594629	-0.0604902718164794	0.145981269614017	-0.3513376545388789	4.01007134304331	-0.999721150915519	0.8725443622500259	-0.1022512874118769	0.273912447229156	-0.214815686422492	0.0004827910928486	0.327024223289816	0.391215035643125	0.919372967972509	0.786402378458122	0.831653722748062	0.7771330471524263	0.8857190406919334	0.995665117181966	0.9975419933828372	0.9810802861413682
CLTCL1	2.55715214667293	4.193061002160451	-0.562347738569249	-0.932160093865313	0.3757070928145209	-0.3330685554168129	-0.784863464953104	5.565812133253501	-2.35379532070761	-2.08278626277038	1.03802767343196	-1.02151686288567	-0.766921214721875	0.0002040726482018	0.0277319483081964	0.0485963657907005	0.309195129616767	0.316804794386178	0.45213794643056	0.4341935006170633	0.6640292560056361	0.9269365008553024	0.985037163777402	0.9223566903472166
FSTL3	6.0555375070853605	4.196214498235451	-0.459360797193322	0.557839085223812	-1.31611327387126	-0.8413978254262992	2.80354651752047	2.24855183948573	-1.04433093948527	0.735642780936994	-2.15823095358002	-1.64057959424099	1.35034179052751	0.0345282925282133	0.30759866425313	0.469540756934414	0.0423893019732841	0.115649517590195	0.189328557906149	0.7645825348521194	0.9146595599105788	0.8013133598771087	0.985037163777402	0.8456747155586467
DGCR2	4.29499049041533	2.5781988085802405	0.482644318507581	-0.623354106722277	-0.0106723051630704	-0.4882360380383639	2.56303495249062	2.44671516533858	1.41363529434385	-0.96136945510037	-0.0199841765692488	-1.03833882697869	1.7747494676616398	0.0217896808826706	0.169800948125206	0.345573351550346	0.984214640818144	0.309051369534851	0.0881185285356992	0.6653468653516393	0.8648951683960119	0.9987106099551086	0.985037163777402	0.7695251156506385
RNF126	5.0320410021922495	1.58195719477022	0.572434041259356	1.84718522121946	-0.706060023969298	-0.336902530216019	2.7019732270532595	1.59232890181987	1.84659254979397	3.1775842695797203	-1.41452290321209	-0.7757447032725949	1.9797957294984696	0.136827915723575	0.0798116486887033	0.0040194518086498	0.170003535645334	0.445949646140778	0.0616943477805912	0.5416896287440415	0.4639827804974808	0.8701995568183915	0.9957803430727372	0.7387741532883401
MNT	3.3326903456386696	4.0890661453825805	-0.365340603036799	0.3470380226765109	-0.434668403100807	-0.0666719886079589	-0.799817505444732	4.19025135459554	-1.16228357992711	0.5832857464239599	-0.876906240861953	-0.152465693108431	-0.5948907245055429	0.0013113181844846	0.258013964885697	0.565329442639384	0.388958349217758	0.8800511252461941	0.558408244590426	0.7382009346422729	0.9303206109967208	0.9489786538984925	0.9975419933828372	0.9428643583658692
ZXDC	3.1766939332587403	3.28964765103863	0.1315459201467569	0.529282523590301	-1.03383294109869	-0.8884176316121278	0.105557830868672	2.63162863280291	0.373166319144022	0.779713382742005	-1.92900672932987	-1.89380397024944	0.0689300394762604	0.0173732017937655	0.7121849697317021	0.442891897342498	0.0656314532661033	0.0701894451321341	0.945609904146566	0.9422146138103602	0.9043002685063548	0.803185464508054	0.985037163777402	0.9920936308512002
JMJD6	5.03388403178495	3.3083517660144	-0.461743465113941	0.68461739928962	-0.465961450166969	-0.1026965230869109	1.8911792616607	2.25978326530256	-1.17911869606224	0.984414300764784	-0.776569720465654	-0.198058115896209	1.06299659594788	0.0361584159652619	0.249551698484893	0.334422178528248	0.444946129999175	0.8446707201359759	0.298178154372196	0.7351735403701211	0.8613424963310385	0.9570660015749096	0.9975419933828372	0.9012266720082796
POLB	3.08319847530235	4.0046238959182	-1.01808772093151	-0.6435093466728721	-0.0875505915844508	-0.3159315437957489	0.102486262952854	3.50832804178796	-2.7828753147566	-0.940326836484527	-0.157065250784866	-0.629958797399414	0.0658232619204419	0.0078331483771086	0.0114113709320497	0.357365041207813	0.876472573319619	0.534437449946373	0.948275103851648	0.3673497098914478	0.8695468001354764	0.9942549824795288	0.9975419933828372	0.9920936308512002
WIPI1	4.25678166137138	3.00775469667236	-0.377666704141416	-0.436159893145682	-0.451125947384049	-0.090220210384224	2.206346593774	3.16175580713085	-1.22689097828309	-0.7448162867849921	-0.923721500683015	-0.209431867522935	1.67279623164567	0.0040804183209878	0.2312929638701149	0.4633275796217561	0.36446164739151	0.8358083841214359	0.106837463840182	0.7256920011625211	0.9115945605685268	0.9443467373365	0.9975419933828372	0.7958449574098344
GBA2	3.91719920116786	2.17992024143691	0.4921952207955279	-0.354083013723282	0.1030266352746449	0.7982049093127122	1.68429145287218	1.6543987861067502	1.50749164500146	-0.5481499434710291	0.2103650794884839	1.84944911458704	1.11111880124977	0.112983202165806	0.145116233934483	0.5885442498892629	0.8352590010316551	0.0772256680680699	0.277093283431606	0.6410844340925178	0.9303206109967208	0.9918266691385862	0.985037163777402	0.8885029559630618
NDST1	3.90630515619043	4.332078945298931	-0.364301602369921	0.217613807479161	-0.8937732426343871	-0.556023673784202	0.0650462087053333	4.94567476131385	-1.26012655643698	0.39177024889439	-1.9010143003228104	-1.3588453732617	0.0530298682635389	4.28976186321612e-05	0.219259822717261	0.698547624028281	0.0688879936389809	0.186329968152554	0.958129593647298	0.715589177948701	0.9468979679381916	0.803185464508054	0.985037163777402	0.9934252268645192
ASNS	4.407738602641071	2.64078389882274	-0.148214263656845	1.30632107947991	-1.40381481440208	-0.642962346196972	1.86562874220949	1.61371753670614	-0.3333256273069589	1.6054777236953202	-2.03317056377211	-1.0853415056625202	0.946530830534063	0.1248006560167119	0.7417051651809169	0.1209831822528169	0.0534033733962819	0.288682944436945	0.353100700836924	0.949194985920962	0.7280651957794589	0.8028666299942647	0.985037163777402	0.9074290010313688
AP3M2	4.42359338652726	2.9531595263587302	0.0148935615699067	-0.104399793809588	-0.356403645669235	-0.563630137881334	2.3261211561284103	2.2843384015789305	0.0434841547748286	-0.160150841935617	-0.698701394418641	-1.26110240986716	1.51560052169841	0.0335811890151069	0.965670429568408	0.8740546590270999	0.4915683983704079	0.219573927577658	0.142297929945359	0.9951130031001378	0.9802856546974944	0.9579306966559424	0.985037163777402	0.8189609396354632
PABPC1	8.64178500455441	7.551452873117549	0.0301339548923601	0.493159434656215	0.18311058279864	-0.0665291601095316	0.8676884180787459	7.129236646094331	0.104835226713698	0.93395312663883	0.426887811163639	-0.171796141170401	0.646014274751332	2.86358835558221e-06	0.91734328601686	0.35926631008552	0.673164597810729	0.8650050480014159	0.5248443363426599	0.9866728538918283	0.8697058868966191	0.974902809740796	0.9975419933828372	0.9375041450418604
TESK2	2.93049801509573	4.99803459919331	-0.8269952676288149	-1.5671527101178202	0.67789094671431	0.632585169636619	-1.3101264262598402	4.1988366107419	-2.47515447121238	-2.4979001734351702	1.40516754884222	1.44463205719591	-0.8753947043218149	0.0008221319186783	0.0204533548304512	0.0194851498522117	0.172680629815395	0.1615244347699209	0.3904813015245379	0.4145538983902873	0.6006404600663365	0.8701995568183915	0.985037163777402	0.9109200385951104
CFAP20	4.748104708655941	5.99067142346864	-0.0543287782287052	0.0286604549212079	-0.748019032295517	-0.476232184983383	-0.9216392350427892	4.78370411246787	-0.142295370474336	0.0389929072739086	-1.2115751218805402	-0.8908660951651421	-0.56094518965832	0.0003451735916841	0.8880299537313059	0.969217315465828	0.237005076589533	0.381494859049012	0.5804399544560239	0.9817259320352048	0.9963271740229	0.898430749594792	0.9955182347053412	0.9465185213732142
CSNK2A2	3.79196274731655	5.5098844351841	-0.381542759261566	0.665221140304201	0.377974095385903	-0.589752256998034	-2.17507983526922	5.14077996709965	-1.06513623790053	0.9679189691920792	0.6731146743833101	-1.1595169831023402	-1.4286551148644	2.59028270643045e-05	0.296993892086521	0.342356155600898	0.507049550822266	0.257200550061598	0.1654792910545419	0.7587851998132712	0.8635774781250128	0.9579306966559424	0.985037163777402	0.8351930007346875
PTPN21	3.4133011755142	3.1847413007558	-0.499584609478847	-0.111667937132286	-0.8439337447658101	-0.473833293837017	1.01745392649523	2.4749428239274502	-1.17099347744196	-0.137334419984715	-1.2353887534002	-0.791134390395928	0.56394083774395	0.0204601034514625	0.252642224039128	0.8918665517906609	0.228169884743129	0.4363073748533529	0.5778188834751611	0.7363107487782243	0.9853261039236584	0.8933092544133917	0.9957803430727372	0.9465185213732142
EIF2B3	4.94133519709871	4.59796346813238	-0.0022172979989602	-0.791606487221269	0.154780682198689	-0.294884517658247	1.20931211351977	4.47247864169812	-0.007029850640057	-1.32700368540951	0.320473087457716	-0.6810751098870049	0.8887439155704779	0.000713233253569	0.9944501878619908	0.19708195053095	0.751316798751482	0.502094213361439	0.3843865302751509	0.99979731427167	0.7941643319104577	0.9811950577686116	0.9975419933828372	0.9109200385951104
TCOF1	4.24521394973068	3.3919839893802	0.218504124715033	0.374891501602961	0.733620254343293	0.129906841620193	0.35418122768202	3.06559307921121	0.607694936673479	0.549264692266837	1.33515788836268	0.2603393019592689	0.229710852442647	0.0051549417990308	0.548870782412396	0.5876969741306639	0.193855864558911	0.796734367586781	0.820185547568989	0.8836849983081615	0.9303206109967208	0.8782635160268889	0.9975419933828372	0.980019080749198
CDC42	7.92806073304313	5.2821899370927	0.1660947259799599	0.6985553375426689	-0.247252378323098	-0.440063248810992	2.82948932662557	5.97110159514392	0.669674992338347	1.54072102550827	-0.66504124318582	-1.32580628744118	2.4748790865041603	5.97805535300022e-05	0.509553877492999	0.136011594464335	0.512113237240027	0.196900618830118	0.0231221469741432	0.8739335990951054	0.7397203289174302	0.9580173025400393	0.985037163777402	0.6131819643355267
RAD18	2.99850953696961	5.5140614350420405	-0.475672994119305	-0.7655938542700401	-0.171650963701804	1.16387123341101	-2.77364289177927	4.01226665939924	-1.11126821621953	-0.949986933427605	-0.260017889116353	1.9901458719001104	-1.50195562665906	0.0017341505479684	0.277758238260252	0.351704096146933	0.7969854792226919	0.0577169295842231	0.147460629934471	0.7447727528699035	0.8677677005505715	0.9875964908775646	0.984795501364578	0.8242798882489544
ATP2B1	5.31318369902537	6.58127687455652	-0.1258600582633819	-0.7311514679881228	-0.0487059153053905	0.182164053345081	-0.922616357478711	6.163091644987191	-0.463044870403737	-1.3373275736831105	-0.116640817070054	0.4843830548967179	-0.724890005529579	6.8036425545642895e-06	0.647551097447491	0.19321173208083	0.9081506257861072	0.632632404147543	0.475282877988849	0.919362087650448	0.7941643319104577	0.9942549824795288	0.9975419933828372	0.930064587538442
NCK2	4.437598522788161	4.39760306218674	-0.3978386890245061	0.196318310582638	-0.483234295221592	-0.350008154852352	0.530718232737923	3.4458247866376697	-0.9866423504283092	0.257281268790095	-0.758249232073019	-0.6237939728954089	0.3074360278248449	0.0053980655852501	0.334929500354524	0.799217398198795	0.455576976930992	0.538482714728159	0.7617665423200519	0.7815695626660759	0.964376316355715	0.9579306966559424	0.9975419933828372	0.9766978587963148
MAP4K4	4.23649318560547	4.93850064124947	-0.367541125221479	-0.7579745988500529	0.234298599804971	-0.390903051669277	0.1239623995534619	3.3353367126273703	-0.7938427183694449	-0.865848459031777	0.3332151608751569	-0.617786849078546	0.0628204571964634	0.0063129412910355	0.435399965443341	0.39538509120703	0.74180396136417	0.542304859957105	0.950533433581482	0.8384777253008635	0.8865432175521214	0.9811950577686116	0.9975419933828372	0.9920936308512002
MGAT4A	3.28426828694015	3.78535848778233	-0.343005578686602	-0.85341590899297	0.909292625996081	0.712066309463729	-0.439555196258742	2.45691488961247	-0.8294208009149909	-1.08599261453135	1.5324562320503998	1.30406778669386	-0.23048966940735	0.0256842009407652	0.414809163001061	0.2878445659154939	0.138567350545145	0.204662096784615	0.8196980846462328	0.8284584262104379	0.8407761701627687	0.8609607010638476	0.985037163777402	0.980019080749198
RPL31	10.4450430016842	11.6950068345118	-0.366292401780231	0.679309622105821	0.1386960293942279	0.129063406880049	-1.84601462861842	11.4735875481236	-1.8584549371412096	1.8202956220614697	0.447587428493036	0.465220525157227	-1.95445471382529	2.4345992940982703e-09	0.0768950933849129	0.0824745079691274	0.658951092152775	0.64645570791015	0.0634025225168888	0.5387844330741763	0.705792289182687	0.974902809740796	0.9975419933828372	0.7390235301937628
WDR1	7.996131863458741	5.22050296903259	0.5391417149566671	0.3872364772490529	0.0003543076842816	-0.346035209377982	2.8591735616842	5.49701232510129	2.17341310642894	0.8635155863160859	0.0009666444524701	-1.0574351910998	2.42507723362227	0.0001813713959994	0.0394614849487156	0.396099646862524	0.99923682768686	0.300953437645169	0.0250388222624762	0.4743886617289143	0.8867045571684475	0.9997617288395584	0.985037163777402	0.6358748018123956
SNX13	4.35048572817396	5.39687957325855	-0.873009880113492	0.0501261769865177	0.394085352603901	0.207170238963487	-1.02762900821572	6.3302804435314	-3.13652646340854	0.0951199095009363	0.9340846276550828	0.5299264286622629	-0.859799682591149	1.26223510201516e-06	0.0043394121602889	0.9249779193782768	0.3591952485918019	0.6008382235085921	0.3980697134140921	0.3118918375332216	0.9903683335879364	0.9425340992056348	0.9975419933828372	0.914673363144738
ARHGAP10	6.653161907117631	6.43025031495346	-0.4330096870452639	-0.6816753376835569	0.4004851140615921	0.159477872237202	0.863903855094146	6.66037778493041	-1.9183967685440704	-1.5629189765871998	1.2441657143599298	0.542993597436805	0.7677055585435699	1.14739653817014e-06	0.0674288255596581	0.131045498233919	0.226090448933278	0.592421776912636	0.4498561512650779	0.5313230713769967	0.7375080979274411	0.8921828903347726	0.9975419933828372	0.9217667669148786
RPS6KA2	3.67595682661538	1.86350606047814	0.272418272262651	-0.073232450107855	-0.435137596125426	-0.180185872151957	2.24079753401383	1.03039236810016	0.5176579840468669	-0.0734030822919057	-0.542022620900519	-0.2546278900229189	0.977223616000416	0.319483775482909	0.609258399767145	0.942076336335076	0.592663129542393	0.801107011369918	0.338644422492206	0.9052295504399565	0.99357081694491	0.96528496499638	0.9975419933828372	0.9065644001075324
ING3	4.43289390130172	5.237996816871269	-0.7052504640513722	1.55999105895675	-0.5975027857824361	-0.874344780638525	-1.26349819868956	6.2406543307642695	-2.71109011448286	3.1928604956903	-1.4710319773558	-2.4096839625003703	-1.12538449090989	0.0001098350407632	0.0126864298798584	0.0039328582347993	0.153771496665903	0.0236585476835125	0.274388899959649	0.3765727809533034	0.4587144675735083	0.8665963858186989	0.9667047695007188	0.8878383525353342
VASH1	2.6425357031201697	3.4702617252617003	0.369629002744411	-0.0705587552074316	0.499079471109637	-0.740198245177986	-0.8632647796832809	2.07695426847898	0.823684780078789	-0.0812993094429822	0.760471795005912	-1.23098682281694	-0.4216395885607469	0.0530221802885771	0.418098086329196	0.935851336645054	0.4545638084612539	0.23036074860799	0.6769903892060251	0.8305275387745615	0.9911871246691082	0.9579306966559424	0.985037163777402	0.9642250374207744
LMCD1	7.206286128481599	3.82653964705869	0.110054755927573	0.621989064214112	-0.428955595099232	-0.215608024283005	3.79422444547267	1.72909710867573	0.2049886637289849	0.671998778421949	-0.551008350814147	-0.325844886888354	1.4802180553352702	0.0980564395960921	0.8393736796738441	0.5082067288914339	0.5870998881614301	0.7475864650505529	0.1513159812376	0.97118471596326	0.9217773763468357	0.96528496499638	0.9975419933828372	0.8246336956891738
WBSCR22	6.11918886767839	5.26528341398996	-0.0234644449799787	0.9494467830609992	-1.09249896817157	-0.4178007398262839	0.706775665122797	6.43179613750935	-0.1091264167996349	2.38431246527677	-3.23132273266584	-1.41057762888515	0.7026658925711361	4.3509527167068e-06	0.913983439420061	0.0250636470976859	0.0035623079118146	0.171173580673072	0.488926276633835	0.9865800600723932	0.6191914101268713	0.7428732878942074	0.985037163777402	0.9326759123499624
SEL1L	5.12092992344246	4.55760070915371	-0.5066490406523121	-0.5255837550125171	-0.5138991356158871	0.175579186002308	1.42298724623667	4.23120488666115	-1.47562029479728	-0.8055479815477209	-0.9303864558008348	0.3638914393846939	0.9577642222335292	0.0002730861208113	0.152530606206985	0.428099343591984	0.3610687600621939	0.7189985461755329	0.347352980033397	0.6466455227789665	0.8994887476685407	0.9425340992056348	0.9975419933828372	0.9074290010313688
ATP6AP1	5.987466690989519	3.2185025483939804	-0.0363211339317354	-0.214315732592272	0.188057206899361	-0.269246925043459	3.60575610973029	3.87174799127677	-0.168451677499043	-0.5498425759727471	0.608879344927677	-0.9757220309249692	3.5733612316062	0.0010598584843641	0.8676018922028491	0.5873336348656241	0.548270381486624	0.338948569876261	0.0015679854388628	0.9775004727512436	0.9303206109967208	0.9606818502494168	0.9955182347053412	0.4135219037148112
TCF3	2.78372826629582	5.2595841187483	-0.184748290453607	-0.5040238297977	-1.2379071080988502	0.424003426949387	-2.37876330880785	5.2915750486124695	-0.549623439030486	-0.77894130175374	-2.23985203472721	0.8806023984604872	-1.65732508918651	1.75592825483273e-05	0.5874545263993891	0.4433255055107329	0.0342329768887363	0.386920514975267	0.1099518195044799	0.8963968619906315	0.9046926892626392	0.7986499033518744	0.9957803430727372	0.7978378972761632
TRIB2	4.98552810938258	2.43296660725479	0.139563009046031	-1.03899268776196	-0.235782459307453	0.258178671001559	3.77841683920711	1.60415441199075	0.310812887054273	-1.2704198202882	-0.346533257037338	0.435430525570169	1.92189746321216	0.132028772090437	0.7586758469180641	0.215771710626041	0.7318640112287741	0.6669876756250289	0.0683752131090292	0.9517080711377968	0.8079403181629865	0.9811950577686116	0.9975419933828372	0.7471938106994943
DAZAP1	5.06093707064819	2.906979394023009	0.310321097636229	1.7953877874034598	-0.25792756826695	-0.0814429512663995	1.05274130285989	2.44659716358556	0.955960910958575	3.01951890226284	-0.505498608203414	-0.179764189345011	0.7086057607009709	0.0254945122231221	0.3482686643358519	0.0057713813388912	0.617739370992833	0.8588151122335191	0.48536334264618	0.7872258056478599	0.5152761401628827	0.969346771700579	0.9975419933828372	0.932502412290716
MBD3	3.82581840617005	4.52835094242403	0.392594247501727	0.7713060369877429	-0.7176448406138392	0.7923151936029279	-1.96642475033121	3.93798222789153	1.08421202596087	1.12414972142124	-1.21500365561532	1.56824003167549	-1.25611724449423	0.0018650724183255	0.290103908103435	0.272148575544578	0.235731236382438	0.129472460523064	0.222357423402288	0.7514296150965674	0.83719243830457	0.898194729891261	0.985037163777402	0.8639689072176057
HLTF	3.9046824333530497	7.69889786312994	-0.8495646607170629	-0.0338221267913526	0.502524579288482	0.255325392885221	-4.23165208668145	5.57929485581514	-1.86978483183742	-0.0389216472678717	0.7106388190024059	0.395070562180637	-2.1700520544462	0.0001996989048048	0.0759805742373854	0.969301405470346	0.4840194735862679	0.696142300526903	0.042334617183067	0.53761694831356	0.9963271740229	0.9579306966559424	0.9975419933828372	0.6862411420823966
FAM50A	6.12204244334061	3.02258522495795	0.652964097126708	-0.4211477516639411	0.245718542281477	-0.3828725711467909	3.92116160001839	3.4017255913169504	2.39212092692698	-0.835100041346842	0.586846255070905	-1.02694413731377	3.26610176473531	0.0022570945506737	0.0245898750787968	0.4115713216495399	0.56256948417368	0.314281092423175	0.0031587519169133	0.4316637364062824	0.8934412014054597	0.9610005145914486	0.985037163777402	0.5058429857513862
FAM3A	5.029423026175009	4.91411195659225	-0.0337898463410108	0.5781834082271429	0.159849155180534	0.253910766692535	-0.43621746735931	5.07033880366271	-0.1115827136098359	1.01047693802551	0.342975190782485	0.600473742732797	-0.327640636542567	0.000211948491717	0.9121704873149308	0.322261536095386	0.734558589091041	0.553660783539709	0.746436515315876	0.9865800600723932	0.8590780949539238	0.9811950577686116	0.9975419933828372	0.9760207725712118
CPSF1	3.72047845512681	2.08550153692567	0.5680590800797479	0.445313713392032	0.334666861489986	0.0802105373627978	1.10753103362724	1.9496700057122296	1.61909159354763	0.665449772251427	0.600168082965094	0.16431229731808	0.7390531975570491	0.0836666328305604	0.124621985554379	0.5127036474701699	0.554286573785656	0.87099964469501	0.46970969377549	0.6129841444684863	0.922472644349272	0.9610005145914486	0.9975419933828372	0.9288518966047914
CYBRD1	5.7757917831745	5.66923799197547	-0.284982940477171	-0.4015631919153161	0.118391671812127	-0.117575628968648	0.700948201593561	7.75683060413237	-1.33518469461754	-1.01422897904272	0.369168896893183	-0.4066042746282279	0.739739058834823	1.8794051293275297e-06	0.194081223474075	0.3203084593624489	0.7151114109961719	0.6877693506236291	0.467525627810299	0.688467189721835	0.8590780949539238	0.9794031316499192	0.9975419933828372	0.9283510080868168
CDH19	2.9332068931974304	3.34868986759706	-0.330802131345026	-1.7639094470204602	-0.435995026064938	0.138946066359874	1.22218660096355	2.15493271960803	-0.7984979045167309	-2.2249724327135696	-0.709539703194582	0.261705052135451	0.664218060350023	0.0441161667665645	0.4322589825840839	0.035350236570566	0.484932371887384	0.7958178926475898	0.512700522885329	0.8379738172978646	0.6475775841599714	0.9579306966559424	0.9975419933828372	0.9371031064871076
PDCD2	5.683383680474969	4.68945773430902	0.391335778395755	0.290271749266193	-0.351044561858256	-0.0087652570860031	0.9129344304738808	5.923274835030099	1.56213787870554	0.60854885205227	-0.8651200823292579	-0.0246973074001476	0.8293846143884009	3.50164772497428e-06	0.130826684731575	0.548313456901106	0.395198867135857	0.980492484260647	0.414736193999302	0.6201113867934377	0.9293207641643194	0.9524469508835266	0.9978683117989698	0.9208413899755022
RDH11	5.28401147842962	4.90850811020096	0.0677471254975647	0.719957821020113	-0.5499668216280861	-0.705468345650759	0.386528958924583	7.26198409754642	0.3114962169725039	1.71816019271063	-1.55705285993002	-2.2486889345026	0.407473925450967	1.3091523636938401e-07	0.758006239597494	0.0981303716072559	0.132028105017385	0.033590829656586	0.6871281666640789	0.9517080711377968	0.7164438156270211	0.8593663460721568	0.9667047695007188	0.9647427144824612
PRKACA	4.11151087979621	5.98795449782615	-0.48800003250127	-0.376526769717957	1.04767250452366	0.301576956127056	-2.07211523004512	4.656709195137889	-1.28525783881489	-0.519545944861378	1.84165803983846	0.579960816470331	-1.23839266771528	0.0005626791693188	0.210567573228337	0.6080731568055389	0.0774485603785889	0.567210698663068	0.228716259343565	0.7083076680831943	0.9308611261992062	0.8198805944687245	0.9975419933828372	0.8639689072176057
ADGRL1	2.5671856879227595	4.806683408053559	0.121779373097313	-0.4117181026265429	0.0270637331953708	0.127758611983265	-2.46388095922726	4.05377015167917	0.320080249450328	-0.572196390237957	0.0458765879501991	0.243643034013967	-1.5175352108247	0.002764346686726	0.752033476469965	0.572879578472292	0.9637731277589272	0.809495582211612	0.14494934462864	0.9510812163684388	0.9303206109967208	0.997433847117426	0.9975419933828372	0.8205118479576513
ACTN1	8.58485646366853	6.978737949436081	0.396620661770335	0.258676497269238	-0.0557107090955735	-0.1257820417848169	1.55413586227884	9.098654000569253	2.42094686201062	0.8741632776630041	-0.232994955129878	-0.5974392711712321	1.8831397040836	5.13200588598707e-09	0.0243201689700024	0.391354272092585	0.8179771817435629	0.556448402381838	0.0721139219397032	0.429583842953234	0.8857190406919334	0.989629328397389	0.9975419933828372	0.7492773012906226
ZFYVE26	2.81151045758785	2.55907463058718	-0.132661911652191	-1.23097479707822	-0.0018536360890033	0.4518436334898449	1.14455029438353	1.86953600871623	-0.396743096471558	-1.92138814097559	-0.0038935020360443	1.04303541613953	0.7178416471293501	0.076390537639765	0.695183623276334	0.0664327564056444	0.996928058086745	0.307928264489418	0.479523435710685	0.9378351369311764	0.6924804523953979	0.9993806383894348	0.985037163777402	0.9304474409693008
EPN2	5.3604088001109504	7.38660704683093	-0.6937579959750761	0.2149857594541	-0.307049324188379	0.159157759985588	-2.16738062212111	6.59809059113683	-1.91059551432361	0.308929355427485	-0.53490667003522	0.306150278810052	-1.3788392645692098	0.0008291712949147	0.0761300611396128	0.7606076229188609	0.598088577036298	0.7621270173328459	0.1912879703873569	0.53761694831356	0.9580535711511255	0.96528496499638	0.9975419933828372	0.8456747155586467
PTPN18	4.86228241935905	4.33513974104455	0.177829489815316	0.848899244438823	0.389475919000035	-0.179565233280101	-0.182981931823482	5.100408135686191	0.654075124368456	1.6423373728503898	0.921763377694193	-0.468777325812107	-0.155105537344921	0.0023325466952669	0.522730640448231	0.115079041764663	0.367100827173646	0.6440314993521099	0.8789576934055771	0.8772049572749462	0.7237882714840775	0.9461349872283112	0.9975419933828372	0.9849704373640846
LIMS2	6.40553771016783	6.35866141196492	0.3555706800936679	0.189256477051402	-0.334288545853563	-0.22184060779385	-0.136819575918826	6.229394701486009	1.56044645592224	0.448287895154895	-1.012588354408	-0.759532452496821	-0.1204365103775119	2.78810107902131e-06	0.133468534635161	0.6583110954789101	0.322958350873228	0.456053983004427	0.905139015966632	0.6215925186109557	0.9410036530699848	0.9343200539518526	0.9957803430727372	0.9890390478741642
SPEG	5.91326752479059	6.1400168749899	0.338072802372293	1.1239195718206	0.5074780044028671	0.132544563964979	-1.63889721484498	4.58983858007339	1.02207043255676	1.90104867471586	1.02610271508321	0.299343795135979	-1.03919026199296	0.0001620072060683	0.317478033339465	0.0696589031927146	0.315791825986743	0.7674382496700741	0.308683249964218	0.769747659192672	0.6979182659147776	0.9302767199979244	0.9975419933828372	0.9054244079770164
ALDH3A2	4.57900442682636	3.4961439583155	0.102134108543814	0.387612372079181	0.2105274046443889	0.1094436719263359	0.8412898595243271	3.50437292739672	0.318662090871276	0.635336789311245	0.418619958114362	0.2430550039051089	0.602218724764307	0.0017462364341192	0.7526298414955509	0.5309816568722361	0.6790684702058859	0.809945986774146	0.552451981910921	0.9510812163684388	0.925416507066704	0.974902809740796	0.9975419933828372	0.9427384012191689
TFRC	4.300575669750851	2.37570128315665	0.20643123633294	-0.409288823329607	-0.1760290992961629	0.0424765080532353	2.48007805593918	1.56889879431201	0.474383825552877	-0.505114622123554	-0.2612289866346199	0.072227778991655	1.29319285033323	0.136778943548816	0.639356541919897	0.617932176466052	0.7960624778341692	0.9429970478157208	0.208757746501308	0.9157779258204052	0.934338305458328	0.9875964908775646	0.9975419933828372	0.8541652441879514
SREBF1	3.4037437554664	3.78733633327548	0.274752405642865	-0.3811381318156789	-0.790831233531365	0.1258814542027569	-0.130620657258725	3.4657897353706604	0.7557588604762291	-0.544071794334992	-1.32832881973707	0.245952366633006	-0.0845686620266849	0.0019234696917957	0.4568561757938399	0.591211919264822	0.196068985358968	0.807727196043417	0.933277905697364	0.8503499214323644	0.9303206109967208	0.8782635160268889	0.9975419933828372	0.9915980749002394
AFF4	6.169624305701151	5.62113181519891	-0.0875161251071195	-0.0046346125785517	0.311830975285142	0.428652446888202	0.280682339131574	5.44177953877586	-0.3627542037099839	-0.0101149378939023	0.8837535656025011	1.3418209392361298	0.232744809427608	2.20484751102471e-05	0.720170281333474	0.992014787757612	0.386400907801563	0.193302400705521	0.817854576079503	0.9431705220122556	0.9994108117057872	0.9482047615109	0.985037163777402	0.980019080749198
UBE2D1	5.33757760250387	4.60348187841754	-0.0857451955747865	-0.0295054020030462	0.544283980196613	0.0035918158243546	0.8743245704699899	5.108792333064731	-0.312435981786361	-0.0577088267581779	1.32164384148735	0.0095664147741095	0.729176694372616	0.0002666796421306	0.757528965231577	0.954453777505395	0.198569992637248	0.992443487076218	0.47444147573358	0.9517080711377968	0.995611785081408	0.8782635160268889	0.998734992208405	0.930064587538442
MPP5	4.14021695293818	5.35279045560955	-0.568393014217889	0.0882700035449017	-0.298059934256479	-0.156244257535787	-1.0771736624104	5.550939740345969	-1.78404525835506	0.144311424064621	-0.587511370803811	-0.344041352757502	-0.7910171586931359	9.024947742998047e-06	0.0865603061542068	0.886411616395524	0.562129775534831	0.7336922021067429	0.436374526496386	0.5541799320617788	0.9833210703836704	0.9610005145914486	0.9975419933828372	0.9217667669148786
RHOBTB1	3.02394748633919	2.6181271893335096	-0.0766805673780995	-1.07878265251785	0.358580357843937	0.753144736435604	0.886421760637091	3.04349670319639	-0.269630414157808	-2.00498141495733	0.8071498350325401	1.8842745829314096	0.72501103346287	0.0054376796879572	0.7896576902811541	0.0559070517657919	0.4271930651406049	0.0712072766401581	0.475177148467791	0.9600832860301444	0.6776182021719862	0.9562449211196616	0.985037163777402	0.930064587538442
SMC1A	5.53380386950066	4.6915154642786	-0.174132414349874	0.200556913911147	-0.7045600616498678	0.130512712133028	1.0094747545195	4.29424201865294	-0.634319169646001	0.379910953839277	-1.6576813599138502	0.349347495074507	0.7712720323244159	0.0004413362419609	0.5318718137391161	0.7072572964189209	0.111051508179875	0.7299928076542951	0.4479041214556599	0.8810510536040695	0.9484916493690536	0.8474324349100748	0.9975419933828372	0.9217667669148786
HSD17B10	6.79546160317541	5.04134133111304	0.384088968680652	0.319202829989491	-0.411891349321347	-0.5631324841700109	2.05223250438809	6.25703458307121	1.87628285871664	0.8498116863471	-1.30553466432862	-2.01857246780084	2.101261909528	4.70580179057604e-06	0.072626129537423	0.403565726087878	0.204127144719771	0.0548707789532254	0.0460845200261378	0.5371907450528691	0.8909233811482729	0.8821579258856401	0.984795501364578	0.703012714544532
MARK2	3.54929803549358	2.58022100141245	-0.264347487963397	0.3389425451761099	0.16558281617348	-0.2284137286892769	1.06626793510594	2.95139573150292	-0.9129575268909228	0.6163901114109711	0.366700827836369	-0.5647349235707549	0.8669654973301479	0.0067840111769874	0.3699856880699689	0.543209600733687	0.7169276676614159	0.5772867785757161	0.394206204251573	0.8001885774533697	0.9280608935841792	0.9794031316499192	0.9975419933828372	0.9121340358376268
CHFR	3.62929480541982	3.8575538899020696	0.2434552606717189	-0.6211861904070171	0.5618111707791149	0.148819395507531	-0.0783341663844853	3.2397533511339702	0.651612221977428	-0.875490006043082	0.978600253503026	0.29253326643609	-0.0493166340639698	0.0169394826530621	0.521808460867164	0.3910572251531989	0.337303603716742	0.772325742677851	0.96126165558286	0.8772049572749462	0.8857190406919334	0.939937347488102	0.9975419933828372	0.99400641312492
P4HA2	5.13407839556264	2.9135702149267697	-0.316763273038042	0.0906223153576529	0.210907412286697	-0.512188504612404	3.00356733772966	3.11244847362286	-1.1461723860558	0.1801357792830199	0.524185449831562	-1.40304711994243	2.4895840511791203	0.0078775360340452	0.262894224290856	0.858512029656788	0.604781451160828	0.172928706682691	0.0213728758703477	0.7400830483224351	0.979727975201149	0.96528496499638	0.985037163777402	0.611467867370635
NFATC3	3.81579359393542	3.16149944215614	-0.429721856830308	0.0308524574533617	-0.5963224212168461	-0.0406614502665191	1.2211123257228	2.1405357250874	-0.989747798387674	0.0378868009940381	-0.8972960780896899	-0.0704902292931084	0.652700020828362	0.0486363560462056	0.331848895911669	0.970082240098492	0.3781654148506839	0.9443692210968472	0.520414857103553	0.7790281981654563	0.9963271740229	0.9463684246394594	0.9975419933828372	0.9371031064871076
TRNT1	4.4139168344657405	3.6421203607073904	-0.206526782684576	-0.318097328206706	0.173264961059833	-0.2519310515533119	1.3453132437988502	4.36865836102219	-0.762107732688057	-0.6179633132426879	0.415090149491373	-0.667300638445097	1.16557066372257	0.0001913875781624	0.4531262940286629	0.542188637765203	0.681616722335898	0.510693202413394	0.254788607331028	0.8488684725913557	0.9271482496454796	0.9755277821800056	0.9975419933828372	0.8786200768765484
ACADVL	7.31645909451224	5.733955437989151	-0.0837288816655813	-0.1331861878204709	0.167898422809493	-0.0665520502388403	2.0660678771391203	8.58208688556396	-0.504710069568331	-0.44013318190909	0.6931319195763349	-0.3080738473730839	2.57522287802092	4.03913534091669e-08	0.6183100000296899	0.663665001953176	0.4949541269417979	0.760724473136341	0.0164956119853097	0.9085176919582432	0.9413583797606028	0.9579306966559424	0.9975419933828372	0.6101827078731932
STK10	3.0164117227897203	3.90496701362213	-0.0106936921930495	-0.0561272516129858	-0.911717704889376	-0.0542260461326752	-0.7686313823002919	2.64972980278139	-0.0265656921554265	-0.0731435449244528	-1.52445541796925	-0.102135408772549	-0.425717468509714	0.0167172430441786	0.9790190077041252	0.942274081106034	0.14061134692983	0.919497657132126	0.67408415961189	0.9978172646154436	0.9935829127213204	0.8609607010638476	0.9975419933828372	0.9640828390179706
FBXW11	4.65676850278871	6.6101811966712205	-0.220070414536691	0.677915957105085	0.439373381656124	0.8196074893694592	-3.36626643049683	6.9020832388958295	-0.693945120562765	1.09957869421968	0.867402087969715	1.78836386433683	-2.43629097144349	3.1030218958932e-07	0.4941149043101989	0.281991987021469	0.393971593137258	0.0858444575811491	0.0223005208054706	0.8669064687890488	0.8384141833972195	0.9524469508835266	0.985037163777402	0.6131819643355267
ACAP1	3.4439058670805003	2.7894989734537403	0.629337748049277	0.2521757001664469	-0.6120264570404971	-0.5662079963376271	0.56568761349427	1.46246124177939	1.13857686320183	0.239083296346221	-0.720341455229886	-0.754373890831364	0.234735464205922	0.163235958613377	0.265675360526393	0.813006826074333	0.4781334148151679	0.457725662026265	0.816430790774266	0.7421763996012353	0.9687096093387584	0.9579306966559424	0.9957803430727372	0.980019080749198
EVC	2.15240583919451	2.22835982917535	-0.0405716054959644	0.881878020019822	0.0640619969192727	0.589223737830275	-1.11057013612425	1.25037098868923	-0.0871756803273479	1.01140611132092	0.0970134314190908	0.980339816912352	-0.5166065693473421	0.228022209248098	0.931251749669374	0.321562891539347	0.923566009273308	0.337068719471857	0.6100964245588321	0.9909095875036772	0.8590780949539238	0.995665117181966	0.9955182347053412	0.9551885337549348
DERL2	5.64263032408703	3.84026374721438	0.273134829896844	0.501820487370138	0.43286001424802	-0.480826218441839	1.7467608344123102	4.67818717825945	1.05723817242656	1.03078453846032	1.10194122594492	-1.33259252618169	1.54831958485481	8.58015896062376e-05	0.300512458829329	0.312511638533324	0.280983281178301	0.194684938996574	0.134112634736994	0.7598180767930709	0.8541482107802345	0.9180893615366346	0.985037163777402	0.8137836579560498
NDE1	3.32976072978386	4.76544514193771	-0.182167061525871	-0.427689067589375	0.7393829016279209	0.51478962455372	-1.77803481492755	3.27601477043173	-0.46287404622028	-0.569545571632353	1.3206783853506798	0.999372200119622	-0.9910461704724208	0.00446792725504	0.647503857501311	0.574069231338401	0.199140460447278	0.3276162921668319	0.331613250343072	0.919362087650448	0.9303206109967208	0.8782635160268889	0.9916781504878516	0.9064718618395952
MRVI1	6.56152760985587	8.153083956966631	-0.1149846725372849	-0.609178994992931	0.7399818154724449	0.13914003306465	-1.57329003510129	6.580336690481911	-0.315323769026865	-0.8794640613095841	1.34874167135991	0.27493803935544	-0.9760921162367008	3.55780726275325e-05	0.755141381480369	0.3876805123834639	0.189544424043756	0.7856515015369109	0.3400076266431229	0.951226521515762	0.8855550809263046	0.8776797722739237	0.9975419933828372	0.9065644001075324
AP1M1	5.270500981731559	4.1752775451805	0.202515491258659	0.290217502515932	-0.310918348248711	-0.317694352064324	1.20328666276192	4.66168339917121	0.846523633485035	0.6532347005624229	-0.8629223862912099	-1.00036950309062	1.10186825891745	0.000220557546164	0.405409146404171	0.519579041927008	0.396753423451366	0.327149571011635	0.281447900525213	0.8211654954106462	0.9233240353115436	0.9524469508835266	0.9916781504878516	0.8933483286419702
PVR	4.0905962553673	1.63971627009214	0.721054985133145	0.755397084513799	-0.429663902743622	-0.117895159489683	2.04436028515449	1.7253021991509	2.50389299102992	1.40413342479999	-0.942352494188015	-0.2994594448598869	1.64965194140834	0.106118020058457	0.0194430263267579	0.172801477315278	0.35503032965263	0.7670797239123951	0.1129083272283899	0.4069503752054749	0.7738965205341631	0.9416001541633602	0.9975419933828372	0.8009723358022669
XRCC1	4.384530727729991	5.4723421024269605	-0.383146537218235	0.0319584311849481	-0.0359239414144692	-0.0007206071979325	-1.07560398497807	5.13665056645579	-1.09647366281084	0.0476804861400015	-0.0650055287972408	-0.001447802445395	-0.715419224290587	2.6180468705840697e-05	0.283321669008084	0.962349752068507	0.9486866256190272	0.99885631237853	0.480978843641574	0.7467250999594981	0.995611785081408	0.9958511652032568	0.9994109741946284	0.9311135106171102
SELO	3.53720363052595	2.33396777116675	0.6142713644848421	1.17797355097643	1.2088144234737	0.257474301519066	-0.3338538007393259	2.59819613438467	2.2225457095826298	2.2736095219391097	2.9197174144246	0.6827219260627719	-0.277940345047528	0.0232206903475484	0.0360159413928794	0.0321364732268022	0.0073166822741781	0.5010765768440201	0.7837259261281609	0.4601393540513916	0.6430905672561953	0.7548024197610349	0.9975419933828372	0.9774857682204976
ALPK1	3.0284472307534904	3.5212314209457003	0.178919844391636	-1.22881494230095	-0.733364386750978	0.0665858305455556	0.4575906963654609	2.58081183253535	0.492522540556068	-1.7570630795780302	-1.35432613830566	0.138795196071085	0.277937182644112	0.0189356426411245	0.626739771551095	0.0911536341971775	0.18852295121574	0.890779360688277	0.783401616790603	0.9111286234939464	0.715397795015734	0.8756586105413594	0.9975419933828372	0.9774857682204976
LLGL2	2.35890172890621	1.58582252877064	0.94709943994407	0.396010361740806	0.392271126942401	-0.185540687679037	0.147241889598846	1.27689629953148	3.08525753955956	0.6592527926787359	0.8759967540847691	-0.4541490275964529	0.10173015819535	0.216179356284014	0.0052245573271718	0.515902593432968	0.3904278785322009	0.6540278096933421	0.919782412646595	0.322517001765768	0.9230835819245276	0.9503322248915852	0.9975419933828372	0.9903967273871572
PDE8A	3.74405547398975	3.86126513010383	-0.3895475373218329	-0.201925013152668	0.051572180730727	0.319115076578096	-0.0121511483703962	2.64824175403584	-0.976966357878284	-0.265360713716226	0.0880715391920345	0.6050877130086221	-0.0067511462007902	0.0175849531956074	0.3380185183172399	0.792909055650778	0.930555314643206	0.550838342603838	0.9946698714224692	0.7830692042877637	0.962777605506248	0.995665117181966	0.9975419933828372	0.9991265604691524
NLE1	3.42944062778759	2.8667961336145096	-0.536272776023524	0.6315821793980521	-0.1995136066026339	0.5158000146649411	0.182503780208583	2.21222066355292	-1.42127125383668	0.900763850487168	-0.350993183599193	1.02594955411996	0.110122030298599	0.0501504082944829	0.167770909794051	0.376481747044342	0.7285843570120749	0.314960114492275	0.913361393175635	0.6634575109325687	0.8786354642163446	0.9811950577686116	0.985037163777402	0.9890390478741642
SDHA	6.12197993865958	5.54534098587498	0.0012677580368964	-0.413273767176237	-0.116219261093296	-0.249303259036678	1.2534129099168605	5.82839596298259	0.0046924643147838	-0.8289425016197479	-0.283015798823345	-0.6828066501788791	1.03211657584796	4.4271077010459e-05	0.9962934150494972	0.415028568144936	0.7794986731550729	0.5010512580235039	0.313472437788925	0.99979731427167	0.895088894009298	0.9824645315411497	0.9975419933828372	0.9054244079770164
SMARCE1	6.274859102419809	6.178609189904879	-0.1715824275571059	-0.2735046954244969	-0.0921372023052391	-0.217474728858378	0.5774793652171311	9.67977413281489	-0.849417409921968	-0.7172173932748119	-0.293659088233498	-0.7632708469374749	0.656374141978366	6.15875368295538e-10	0.403710181244302	0.4798880961643429	0.7714425452813249	0.4524449606812959	0.517579935893979	0.8211654954106462	0.9176199878541932	0.9824645315411497	0.9957803430727372	0.9371031064871076
KDM5A	5.257885871315231	6.0202297143677805	0.086415658259312	0.145210496155385	-0.0017587908490327	0.3492787647058299	-1.22462761755447	4.788416698568049	0.248226607845003	0.2181697347705919	-0.0032590877857198	0.7275069919840791	-0.781483567406217	0.0002187231952001	0.8059980542909471	0.8290679381263449	0.9974265805252808	0.473943440112049	0.4421536845485479	0.964322541193016	0.971862026679546	0.9993806383894348	0.9957803430727372	0.9217667669148786
PPP2R3A	3.6000080667444903	4.93668850660537	-0.21471716258298	-0.466714041099238	-0.937807343206114	0.0784242459560426	-0.921180908770687	3.7884327544235297	-0.4953001553775529	-0.557820339154697	-1.31495804220417	0.12683204431671	-0.498529290574818	0.0008512890683944	0.624713872879912	0.581928333682978	0.200458901647737	0.900087942375953	0.622468986973698	0.9106295828652448	0.9303206109967208	0.8782635160268889	0.9975419933828372	0.9551885337549348
FERMT2	7.040912979976	4.29284525854886	0.221965607770248	0.656978268879822	-0.0410432181101098	-0.0745691729220583	2.7101487614453195	5.67048833276616	1.04786212954281	1.71180946669713	-0.129743592584775	-0.264657231383336	2.78167803373126	0.0003736439574205	0.305414230772088	0.0993190495789778	0.897808744035654	0.79344932889216	0.0132949948418983	0.7637360676725211	0.7164438156270211	0.9942549824795288	0.9975419933828372	0.6101827078731932
PTGS2	3.23291594243815	2.98254042325429	-0.29711220165233	0.953613249964735	1.08454462956762	0.9834895360212792	-1.20613148994481	1.95619113489475	-0.626481644114552	1.08698113818812	1.5589146881725902	1.52992238057284	-0.5814310949830911	0.101331914568645	0.538370946903498	0.288709767054074	0.131594568994633	0.138615119507773	0.569385488962125	0.8819190787808057	0.8407761701627687	0.8593663460721568	0.985037163777402	0.9434057367642034
IGF2BP2	3.89460038629518	1.5833793417671698	-0.0026780424080553	-1.13455049367739	-0.931614080439182	-0.65266772015933	4.32818803539926	1.2151050892182	-0.0067531767765761	-1.51997625632421	-1.49887788706889	-1.23229351595444	2.58957357992376	0.243993800624221	0.994667247724466	0.141442699111719	0.14644438282257	0.229308303645383	0.0167630739341234	0.99979731427167	0.7431757082522872	0.8639420417536201	0.985037163777402	0.6101827078731932
MAP3K13	6.01177819084946	6.999694527972459	-0.131676360808405	-0.277373951770346	0.191008835154291	-0.287370979432676	-0.657139414766437	6.96831235819412	-0.522654381116653	-0.584559490693581	0.4888609016127789	-0.8243160888575721	-0.5608264282194909	5.690095885026589e-07	0.606139331689135	0.564216257134416	0.629525282198715	0.4181623463674439	0.5799226981205731	0.9040604448259498	0.9303206109967208	0.9717780220129328	0.9957803430727372	0.9465185213732142
ST6GAL1	3.2526516232088705	4.4774659737063	-0.102623747345041	-1.4768675031388998	-0.187218575628964	0.112591180563292	-0.260881221594422	2.5101448216115	-0.1992200241530609	-1.5067793336358002	-0.2424328714677029	0.163774599459456	-0.1151146788378769	0.0254513197753708	0.8437040846020121	0.144613296752033	0.810468425000444	0.8712574973166222	0.909376023097194	0.9723100125069376	0.748478602935794	0.989629328397389	0.9975419933828372	0.9890390478741642
FRY	5.65230713865944	5.902189315029731	-0.1484250164869969	-0.296985706495229	0.8892578516819241	-0.089957808253311	-0.19083548386276	4.47780908882737	-0.4065455040225599	-0.435149065836685	1.67933750618573	-0.1835592552765899	-0.114467904179249	0.0005201716871064	0.6878024072720971	0.667193759864411	0.1056583043753069	0.85588508711327	0.9099158070312172	0.9359222719546776	0.9413583797606028	0.8474324349100748	0.9975419933828372	0.9890390478741642
PICALM	6.382731390480231	6.8560945769868695	-0.0927391134720414	-0.483339783358973	-0.0293843889243527	0.0371767921547854	-0.0845470414366199	8.18454121461531	-0.382398723217701	-1.06824330182974	-0.07885498103991	0.111151718963264	-0.0776104885505743	3.62427964600762e-06	0.7054564528818299	0.295752118344211	0.9377760147920452	0.9123881585584102	0.93889088894081	0.9395958568816298	0.8451783422514192	0.995665117181966	0.9975419933828372	0.9917659566600244
NSF	3.5931448241927497	2.5664629640847205	0.661876371226695	0.567917593384478	0.660002005705385	-0.509184231139974	0.5505389834689771	1.7635597478052198	1.71275213676872	0.7652506151558359	1.1895922019323	-1.00821668597729	0.3169277940498869	0.0940117900657775	0.0996140396601337	0.45130868777965	0.2461481149348519	0.3235266171082119	0.7539598108569542	0.5736355176797479	0.9070534626761024	0.9015751523107772	0.9887060831437892	0.9762352955442184
[truncated: 10,547 more rows]
