# Supplementary material for: An integrated cell atlas of the lung in health and disease
Source: Nat Med. 2023 Jun 8;29(6):1563–77. doi: 10.1038/s41591-023-02327-2 (PMC10287567; doi:10.1038/s41591-023-02327-2)
Supplement: Supplementary file 4 — Results of modeling the effects of demographic variables on cell type-specific gene expression. [file 41591_2023_2327_MOESM4_ESM.zip › SuppT_X_covariate_modeling_gene_results/AT2.csv]

	AveExpr	Coef.(Intercept)	Coef.sexfemale	Coef.age	Coef.smoking_status_num	Coef.BMI	t.(Intercept)	t.sexfemale	t.age	t.smoking_status_num	t.BMI	P.value.(Intercept)	P.value.sexfemale	P.value.age	P.value.smoking_status_num	P.value.BMI	adj_P.value.sexfemale	adj_P.value.age	adj_P.value.smoking_status_num	adj_P.value.BMI
TSPAN6	3.8290416560080702	4.4652573531777	0.435603706560046	-0.465569966299345	-0.441924124929804	-0.527397678636372	14.0795054703703	2.36813140073312	-1.71682572269866	-2.07034362249242	-2.79565727046286	1.3279868469557202e-15	0.0223265313220783	0.0930745776187311	0.0445562667344975	0.0075938065078601	0.2197928406602845	0.5483746124624604	0.621791871039623	0.4460933216842265
DPM1	5.30165788908505	5.4357629032486106	0.488894350384357	-0.0796699681837192	0.126529065554026	-0.0256536090286997	13.4979719846403	3.88373308207714	-0.4382500060674871	0.847783624220403	-0.200393637870922	4.3169705605838e-05	0.0003548550348303	0.6634459584961679	0.4012611194102399	0.842130977245042	0.0531384450465388	0.8890126388316896	0.8096719014782107	0.9680575865359696
SCYL3	2.8907719311060203	3.4374852482537	0.0491821036253935	-0.477121299859231	-0.687190951046912	-0.0874690802740021	8.38236386199565	0.220520215359898	-1.4813017143155	-2.61072123462009	-0.3971877696840959	1.70422013748965e-08	0.8264648659545308	0.145800219859096	0.0122389651823241	0.693116958783249	0.929520892848567	0.596609322145939	0.5450048277552128	0.937577729783105
C1orf112	0.6878149527730579	0.5184949492623411	0.173001343478588	0.2789889387930039	-0.0537135781141575	-0.656025252878088	1.1459307843431998	0.6771905986047719	0.7217314587015601	-0.174260612887147	-2.4964641225571604	0.261344331968113	0.501902116277529	0.474326278234072	0.8625972632713349	0.0164223531253485	0.7540408990036854	0.796272803281255	0.9679107461595714	0.529046988855313
FGR	2.04713097275449	0.812512485037428	-0.7614738064835699	1.21633790428194	0.238075578654872	1.07886985163604	0.944688383564452	-2.00493378867899	2.17817576721215	0.4992341878541629	2.79702311625208	0.363057203108498	0.0512334753752029	0.0350044618241643	0.6200798155428829	0.0076496810797401	0.301146535180958	0.4596639665261128	0.9002806185333867	0.4460933216842265
CFH	3.4300841487621896	4.11911440898166	0.0247643049716271	-0.105299803501189	-0.601490765877443	-0.61684126884139	8.28505261941892	0.0860095644259976	-0.2313155673977689	-1.78714541301668	-2.01894152480603	1.33099324287527e-10	0.931840372948335	0.81811823564458	0.0806506179535135	0.0494751131865493	0.9712276073589188	0.9494418548311953	0.6520792320787913	0.6000914759675999
FUCA2	5.02414514227647	4.73716670393526	0.199051506645226	0.3460330907953199	0.249971459144751	-0.117600205666094	12.8357456996677	0.915508022010862	1.09927793397772	1.03283130991977	-0.549948857373161	1.6599863684830999e-13	0.3648053279542689	0.277721451956458	0.3073184228640169	0.585083375140021	0.6588249892482324	0.6888642770809471	0.765016983970025	0.9157389319311128
GCLC	0.680617847636079	0.142807084035653	-0.0874228700405072	-0.4627787566941029	0.7092066816616791	-0.113218202764183	0.2133799581955319	-0.230494595527803	-0.7754267735703	1.5632844671208	-0.293275579343739	0.831994419106503	0.8187521459734979	0.442143604443684	0.124991701842954	0.770659794681101	0.9264108123635424	0.781742247809547	0.67412802758575	0.9547726376267516
NFYA	2.35041291083093	2.25500660861862	-0.240644533147188	-0.551829140840437	0.572759498866385	0.645545568255423	6.0751592332401705	-1.2356993702034398	-1.9804643328304896	2.4592642443158	3.46887462233148	7.38474656561208e-06	0.223042886138021	0.0541444108580843	0.0178368484090041	0.0011722472873692	0.5372966919569437	0.4959145401934577	0.5673019500721588	0.3465396886416292
STPG1	2.44010209304721	2.06352369872249	-0.149813671413663	0.3650707238552929	0.395700752363832	-0.172412050504996	6.2201357109658	-0.785835634391501	1.220922732024	1.76909916439631	-0.8689661716070709	3.19829551597332e-07	0.438158724931583	0.228516036082064	0.0856286167401752	0.389855114975259	0.7143682613130515	0.6559742382253044	0.6520792320787913	0.8500513355220142
NIPAL3	3.7614323582838303	3.44600079989119	0.230306287872338	0.271326323199297	0.213427979762873	0.0674168357695564	12.574585684577	1.45652825925178	1.08680109140858	1.16179484966955	0.410754955598801	2.4977414416137e-16	0.152189193309103	0.282912014938072	0.251444032321004	0.6832016496226441	0.460099720639831	0.6914175668854946	0.7373043891596005	0.936370236814722
LAS1L	3.78235845315472	3.88112670334329	0.1032628883967769	0.2417688864606	-0.0491872637335038	-0.436961416542425	14.7239280562936	0.672245853676316	1.0112939853881	-0.2766922971542899	-2.7283854997516	2.8030837575134204e-15	0.510292630772226	0.3174329010577019	0.7841298707752571	0.009589836607454	0.7592302872671357	0.7127371757948102	0.9471292400533184	0.4673956901283597
ENPP4	3.5173027157590697	3.90209338669588	-0.304616250891715	-0.0155635002290905	-0.194446245988818	-0.297142240628029	12.302727813177	-1.64799944566273	-0.0538342793649285	-0.907829840455656	-1.53683091195456	4.977347522849389e-14	0.113807451998945	0.957308275995758	0.370690676192515	0.132122741745774	0.4105564433339425	0.9894534020986512	0.79957191361393	0.7147271759319993
SEMA3F	-0.135693752257219	0.385001459827605	-0.8793081780560981	-1.16450831271999	-0.0166733739492242	0.394762771040114	0.511735710639194	-2.04156361635107	-1.8243975410422	-0.032624687374392	0.946037532945328	0.612212265601633	0.0471906175644689	0.074948090438283	0.974131311113693	0.349191032473377	0.2923151417432442	0.5261246816961717	0.993866370680623	0.8343613989824566
CFTR	4.714537989542559	5.84264921546376	-0.434889869427534	-0.856218454780628	-0.914498868675169	0.248812397780483	14.3067965862302	-1.76766314963053	-2.24346323110132	-3.24229130781469	0.9785257477024398	2.34443915450772e-18	0.0838973976429063	0.0298348629236274	0.0022359809329254	0.333045906031201	0.3627287556232301	0.4392395543940427	0.4925670192820046	0.8295250991118491
ANKIB1	3.51394590890066	4.092634426809839	-0.0140262609869724	-0.702309431008428	0.107304055550293	0.0521184080152902	11.744334252955802	-0.0707059680713809	-2.42593532429444	0.4611865888414029	0.262638402097851	9.50382681032253e-13	0.943946048888056	0.0195006666718627	0.6469934191430129	0.794028026839471	0.9758108099839952	0.405253160801623	0.905720247840106	0.9572428281447476
CYP51A1	5.33040336274901	3.87005033177081	-0.931687817276384	1.4600032271023402	0.0503256945834978	0.534730689434274	5.05215375536586	-2.6831443210556696	2.99189172655183	0.134971900890263	1.64359415782508	0.0009964993249912	0.0103113820355833	0.004611261376094	0.893252611466733	0.107574536377007	0.1691217184960268	0.2822464974484079	0.9753043696752312	0.6848707583241572
KRIT1	4.71542888355269	4.961092408225401	-0.200171006491321	-0.163472116233898	-0.0781784206458005	0.0068553494301159	20.2977808113903	-1.34873354652449	-0.736067121890436	-0.4713177603659461	0.045894814708434	7.133413355131589e-22	0.185864019850376	0.4655760841357779	0.6399976318642909	0.963600839617212	0.4971902549575885	0.7932135047317548	0.9049631203028932	0.9925611086741838
RAD52	1.25575988642247	1.0876907276435	-0.0268914037134816	-0.133177199989172	-0.0012825413447201	-0.0467447535201837	2.2990307264377403	-0.10419867798824	-0.3538819744370639	-0.0041671135695932	-0.185683626052092	0.0302623878240581	0.917475129734311	0.72515805106354	0.996693728773137	0.8535280824308928	0.9654919173459768	0.9125969683358262	0.9993354710986194	0.9690532943711064
BAD	6.459366841965769	6.754037381126831	0.325987023768751	-0.0993058531631302	-0.1909614635423769	-0.314764947795686	21.6373627048316	1.67001741762086	-0.336756652205862	-0.8999108816068829	-1.59379662455342	3.91308417869072e-23	0.104462477127633	0.737900821851381	0.3736661115340209	0.118135480243316	0.3963044066436348	0.9183514917171642	0.8006107709054491	0.6991486625872534
LAP3	5.14441918228488	5.38436499776113	0.21364105618035	-0.0479203884413144	-0.155986314314682	-0.226606748966575	21.2416702488569	1.40793615618896	-0.202424636272025	-0.907511553980142	-1.42379556833047	4.339940322007429e-25	0.166021083981654	0.8404971950899971	0.368970724223551	0.16140299188652	0.4768110527763741	0.9565439707839392	0.7982265493831462	0.7339418231216044
CD99	6.38461645570804	6.46767930634771	-0.41505070772881	0.3154134824363319	0.025666397668855	-0.380401197417572	23.3562993034718	-2.6032980110548	1.3898899832946598	0.1481468436486059	-2.43256052207198	1.03648731544029e-16	0.0124951802547966	0.171740922993144	0.882888809026058	0.0191118848088197	0.1810284065997983	0.6143711107909964	0.9730071095599664	0.5418852386803517
HS3ST1	0.3631438588233199	0.34578459163864	0.573222095795028	-0.233116895554803	-0.12677658969221	-0.807856467428455	0.43789041448407	1.2736290788277	-0.3247825025843269	-0.233916387106195	-1.6969703025237	0.663560481174246	0.2093343837796939	0.7468507842181429	0.816110835872299	0.0966096928852147	0.5235378668878937	0.920977203140008	0.9538887921410296	0.6704254148904134
MAD1L1	3.6457935074912	3.70734874271332	0.253135939898018	-0.163168707470821	0.1045520154650369	-0.0233735782725133	11.286986563629998	1.32551217741798	-0.580732694018559	0.472999103121544	-0.122408305855345	3.74926972381104e-13	0.191841022293575	0.564391435566405	0.638660100289194	0.903122509706019	0.503544378042592	0.8419718482036871	0.9049631203028932	0.9801684619015516
LASP1	4.64792573550023	4.86333563850118	0.187879560883742	-0.411207232849794	0.171913943134148	-0.130206774926441	20.0038541108521	1.43990931401391	-2.19413918029845	1.14208415887045	-0.994312614344028	1.9252576347601902e-14	0.156919649964691	0.0337129468625354	0.259459828451252	0.32549097615265	0.4660712864479256	0.456575450644451	0.7403754922262756	0.8255843603113833
SNX11	2.5626872369327303	2.4918206350449	-0.252768697833118	0.052220265514172	0.172128994742347	0.112211193260061	7.93632463411579	-1.39029895741418	0.18998221145914	0.808631006690537	0.616179261986715	4.7749123854627614e-09	0.172738143590953	0.850202126459593	0.424057386554691	0.5410263035167621	0.4841192499518197	0.95940794382421	0.821838726561766	0.9009492481000396
TMEM176A	1.4232205141497	1.02183725322373	-0.934320617526005	0.426370094275421	-0.548873764908468	0.563661977250448	0.9203570165403572	-1.62449129320018	0.511220255467574	-0.8098334140905741	1.03519056346044	0.369150638771984	0.11135747303182	0.611867759434088	0.42230634459871	0.30624679149565	0.4083561679355358	0.8644243039600099	0.821074470554424	0.8210589130752308
M6PR	5.85952523398714	5.682267475559911	0.2464756260353099	0.183884880784416	-0.0301513186949166	0.060766281632576	31.7049456850088	2.2763356179717595	1.1619626141845	-0.25295960666042	0.5652321037681229	4.7059887855236196e-26	0.0276651818255087	0.251603783831983	0.801496083358149	0.574725593584216	0.2362514126964311	0.669840903618386	0.9506047733435692	0.9128593314004284
ICA1	4.8422097646057	4.48334150067963	0.185004863395268	0.370685550573238	0.185253262230373	0.109789843411406	15.7140827798805	1.09386264079374	1.47417753918728	0.971526146702322	0.6404528139695861	6.172895997767659e-18	0.280027521391138	0.1475633224486059	0.336847291964447	0.525130488736159	0.5886474787467187	0.5974687281373382	0.7789999897533643	0.8952217624775551
DBNDD1	1.73432269094044	1.00005604518644	0.7680924399970809	0.20018880476025	0.7291985992093101	-0.850460822016528	1.5471586342643402	2.29220883368981	0.412399266600003	1.8217333710310504	-2.48614603025828	0.137354637277985	0.0267049202909219	0.6820900224524941	0.0751464590523724	0.0167202608205789	0.2344626282606019	0.8958484845704684	0.6520792320787913	0.5310307570860889
ALS2	2.7173696311439706	2.9720327302416	0.0888046163256613	-0.249545094201272	-0.0440566572173028	-0.252914682407481	10.2106798217552	0.599110917212144	-1.17048089976289	-0.2496831604544669	-1.69708319201141	9.065514893129071e-09	0.552152958894408	0.248268331321132	0.8039699035452991	0.0966981203382838	0.785759814134923	0.6671956232364582	0.9513619072054984	0.6704254148904134
CASP10	3.3302980987933903	4.06862406155649	-0.300528416414372	-0.585642553028047	-0.406646084098227	0.0045417139356063	10.7033309638354	-1.4167971742764198	-1.88535491991847	-1.62599747723506	0.0213115927565782	4.1604228436061697e-11	0.163431415792474	0.0661474855685093	0.111126220173993	0.983091399330756	0.4741182337374719	0.514533217767942	0.6646123901665525	0.9960463919116562
CFLAR	6.66674584434734	7.27653658989486	-0.200048802667513	-0.5736063013555489	-0.0741348933589517	-0.0762095895318552	22.238622396392103	-1.10062407332554	-2.22432295687136	-0.374193010397382	-0.429963471476041	6.30821502649166e-13	0.2770414827648649	0.0315290077228426	0.7100210418777071	0.6693381247076421	0.585824925794755	0.4488336263204439	0.9266473576362696	0.9338824454878218
TFPI	8.42440364095247	9.32334809724423	0.0799540907788024	-0.502996508812646	-0.880459580302438	-0.1939552077998769	24.9937196053156	0.3374287562070719	-1.45477961637802	-3.51129409433084	-0.836441312951597	1.0342517204817198e-21	0.7374026248419351	0.15304320484234	0.0010669008779004	0.407327009396988	0.8886141861573962	0.6011745704514404	0.4592694390246695	0.8554604225100465
NDUFAF7	3.04668346827202	2.99798104510432	-0.0867771343083013	0.1900001125099489	-0.1174546433221289	-0.0443324302552907	13.6584066438829	-0.697274330910514	1.02980352749402	-0.8061634906645592	-0.35306240871583	1.65852063286751e-14	0.489252463634815	0.3088090535003239	0.424680731320352	0.725692416920765	0.7465242582377926	0.7074234160471293	0.8221436858202829	0.94518094590979
RBM5	4.8129474483354	5.50921357856956	-0.4651779734085999	-0.457782763558433	-0.302356523115798	-0.0066712695840603	20.289993178986897	-2.8034728252935297	-1.88700295293446	-1.64079397753939	-0.0405700847790463	2.6529648218023503e-19	0.0079175209541942	0.0658849532178578	0.1088164471367899	0.967819527000562	0.1524041514670766	0.514533217767942	0.6625636742818496	0.9937778386594084
MTMR7	-0.624583694448625	-2.0821300065527	-0.672412025844273	0.943134567433132	0.542785876452839	0.2687534297265689	-2.59741104653037	-1.38106185083101	1.28953406174791	0.99671332769406	0.5552094167548629	0.0126483630678502	0.174080240694031	0.203801134795151	0.32423328407804	0.581501086113386	0.4858219565807547	0.6371355128830669	0.7712607535512567	0.9145783493100748
SLC7A2	4.56062073498092	5.01596386480836	-0.0595236342607216	-0.39231324848513	-0.290787297481437	0.345962960564206	8.06034278325698	-0.2071596411770669	-0.949479598474288	-0.8591461359760959	1.19447504076883	8.72655578117319e-06	0.83685503563134	0.347779706346551	0.394880495034376	0.238805534148166	0.9335673069134912	0.7317513692407338	0.8079184815317486	0.7850861627773832
ARF5	6.65586230472306	6.44979798016005	0.357607339580686	0.2621355960710669	-0.0577322504150257	-0.30279747557008	15.2474961012156	2.25884105843613	1.18197548708049	-0.3350704612862669	-2.00060115973762	9.70009260207219e-06	0.0290706463337539	0.24383429715965	0.7391933630576449	0.0518447830045764	0.2414661823105233	0.6642165973241201	0.93688594252607	0.609211160724615
SARM1	2.46608649081339	1.6356904502268002	0.560842804181448	0.488190762009497	0.326774749328658	0.342836210193	3.7062863391301	2.25549226191928	1.23634911803376	1.09458605370679	1.33624367777475	0.0005739891854848	0.0290119841933757	0.2227432141983019	0.279522381189146	0.1881876357344789	0.2414661823105233	0.6505528981154014	0.7492390409911648	0.7537568939311484
POLDIP2	5.394934548499481	5.24702660232628	0.473602199001662	0.195986895869496	-0.0489051462108229	-0.0526968762194713	19.6854298857405	2.93694035259511	0.783304522815665	-0.271145329001192	-0.317699137711582	4.18882465265436e-22	0.0068226443724979	0.437616132718681	0.7877727595740741	0.7522538530748941	0.1428281826875667	0.77995118002687	0.9481023960664594	0.951934185484377
PLXND1	4.74103363049765	5.28635061399162	-0.0271939108567569	-0.6956557517071881	-0.177534224818486	0.106744332060079	15.924556143085	-0.1353447227768369	-2.27085238837227	-0.78055500866745	0.517933008619084	7.99821927958204e-14	0.89476991227804	0.0282994133632213	0.4426251852182439	0.60754569681418	0.9565497438661936	0.4340271663461328	0.8304371485923344	0.9194505226972652
AK2	6.472106026098841	6.31457637848953	0.476546929325508	0.209366387127879	-0.0545491475454512	-0.0927550646458026	32.209160915983	4.0169482583580205	1.2087534394184098	-0.420569306507881	-0.7879088423113308	8.68747153287222e-26	0.0002215965586313	0.233308710147686	0.6761212395701329	0.4348905399771529	0.049508527062275	0.6591163560607894	0.9157383433380984	0.8659341960177804
CD38	4.74540484252637	4.7099399802804	-0.6876426217166459	0.850210255822359	-0.160095744197125	-0.263619192908984	8.79313600082935	-2.19121776340433	1.8394045498968	-0.4533883364455449	-0.824881600732515	4.29128547482998e-10	0.0336855091730804	0.0726827143268894	0.652529776983722	0.413793701545801	0.255282762603412	0.5223857330891781	0.9074436061672324	0.8571996131691679
FKBP4	5.175192284812709	5.09604025283333	0.104830870871044	-0.025780226761824	0.349391383694078	-0.0473080075586442	11.230647177330198	0.380110511998291	-0.0624695262123835	1.14151811661121	-0.170550285612672	9.54144372242549e-14	0.705862574381555	0.950471438078191	0.260366316483243	0.8653478931848181	0.8718879706646624	0.9869529126267818	0.7410299089776403	0.9705690705196152
KDM1A	4.03538199473377	4.15605750091763	-0.1124336532413009	-0.18987316108741	0.0038328171778214	0.109322438583033	16.8894264515074	-0.8655854241048759	-1.02738426309484	0.025699679731691	0.857719858409505	7.28112992209406e-12	0.391391070993428	0.310039116518963	0.979610611864125	0.395698262053391	0.6795265601985078	0.7079352028246507	0.994548760808173	0.8516418215509676
RBM6	5.097429348886871	5.27551620084139	-0.234718170625998	-0.2042277462304519	-0.0997377785740586	0.171172300163976	21.029214219288896	-1.54940232859836	-0.8678568447365691	-0.586309101388652	1.1031049777708402	6.551458254170151e-25	0.1282900504837689	0.3900774213074651	0.5605974831900171	0.275845988628776	0.428810190632693	0.7569936009309072	0.8801135683688862	0.8074387063154755
CAMKK1	1.4550686192521798	1.1766928005493202	0.312517134984486	-0.7104697693768001	0.2889247867979339	0.491428297412867	2.27605208030492	1.08570717231207	-1.6770051567381	0.822243980650511	1.74377871887726	0.0298419203986711	0.283476681519278	0.100735064177324	0.415673343391732	0.0881146134397995	0.5906503818693873	0.5546272642590723	0.8170742504986086	0.6580425353249499
RECQL	3.27873092050466	2.88161947712934	0.0310849216732815	0.445937064172092	0.2999222283389881	-0.221089563733224	12.4465347757702	0.23652835052894	2.2894931115509	1.95983926016196	-1.6506575230730802	1.1326198671479103e-13	0.8141009683386691	0.0269528073903349	0.0565662266300136	0.1057733919035609	0.9246401475369138	0.4325638140011617	0.6317347968168323	0.6801268736593444
VPS50	2.840296738987	2.83328087011277	-0.238066847166757	-0.0971312393524348	-0.101422492508125	0.208985994984315	8.10584236449535	-1.17583048210373	-0.309633289248383	-0.4289027191937399	1.03402702363861	9.258367357615579e-10	0.249560773547196	0.758288863703759	0.6706341011981899	0.3071908690056489	0.5637958385116442	0.9255160655851964	0.9130062592850576	0.8212063884762536
HSPB6	-0.0738701310515068	-1.62288836521304	-1.4046866959123798	2.31828905438637	-0.345329326858572	-0.179562367314098	-1.41326651299117	-2.42836686968219	2.81810104688277	-0.537545485718921	-0.325188677485789	0.178050055640105	0.0193750423598474	0.0072999550798486	0.5936017534953449	0.7466148117041209	0.2067380807880958	0.3280599812883965	0.8909452359325066	0.9513821404404392
ARHGAP33	0.651004539045162	0.44443651948931	-0.633065699890603	0.0119461264461297	0.1086904568386819	0.0955665035337924	0.861798542691177	-2.1166940591733603	0.0254942399024212	0.310841847659548	0.31882918459119	0.393367630216586	0.0398486910774159	0.979773464896708	0.7573561783430479	0.751331270446925	0.2725723252692655	0.9958952674573494	0.941459609712277	0.951934185484377
NDUFAB1	7.142223252005861	7.52237901144431	0.417253928697948	-0.0897789019319541	-0.309570184193723	-0.422583383758524	21.3282214990352	1.8877277853185	-0.277936857786661	-1.30493349114026	-1.93249714650431	1.36185923819147e-20	0.0657234161171999	0.7823888299850109	0.1989525437927889	0.0596072636456007	0.3305372748684256	0.9355892994089676	0.715795588358739	0.621216896900371
PDK4	3.60404964158114	4.22191066460692	-0.7987979058808621	0.0037592935558445	-0.290209946131468	-0.342011776107772	9.7001182000751	-3.1114932731894	0.0093662209832	-0.9874095579573609	-1.28834555870427	1.3379546856862498e-12	0.0032288106957844	0.992568347020885	0.328721552006158	0.204210767257046	0.1061339672995311	0.9984734524729904	0.7747605374148021	0.7671747490132229
ZMYND10	1.23158627988069	2.00214042730604	-0.7073826713931199	-0.3766407370442221	-0.5839063230777211	-0.346526052259715	2.90578798425117	-2.0051957189758403	-0.7229954096386351	-1.40054157589905	-1.00109262695781	0.0101064213960804	0.0511091996900253	0.47364030400774	0.168224387574346	0.3222902278282989	0.3009298963733687	0.7959959438461801	0.6984868541314123	0.8244746325893123
SLC25A13	3.96772472667818	3.9790314907266	0.0977348994778003	0.0582907382096427	-0.165698082157861	-0.105253905287441	10.6324450672109	0.464503983008644	0.191663367636076	-0.685411082831216	-0.502527590035945	9.59431381344838e-11	0.6445288358238411	0.8489071507782779	0.496632764595558	0.6177596717881291	0.842028088837713	0.9589967373094376	0.853486670781047	0.9208964218780932
ST7	4.88527419693661	4.986574169533269	-0.0826580089784383	-0.247543354865976	0.0996085749413659	0.224666257633802	17.2025961792742	-0.475077129424644	-0.9166005859796408	0.509142253755979	1.2655394246724	4.6454627832020996e-20	0.638727162314352	0.364302651521912	0.613633846129674	0.212549395101948	0.8383906148056073	0.7423864570979304	0.8983234906065347	0.771620940293699
CDC27	4.17774413268512	4.0077028795306	0.126869041774089	0.0709056719093868	0.130111441308026	-0.1152659715634269	17.8568563816314	0.9567325906371998	0.3611312809987709	0.864723526399516	-0.865581087965851	2.62731535981187e-19	0.3440297992056519	0.7197343163917901	0.392170567216189	0.391326273857456	0.6436757253521198	0.9109778776606894	0.8076683039573694	0.8504994678831614
SLC4A1	-0.8813941865237009	-3.0737506406049704	-0.314772640898001	1.45206721404326	0.669205772708245	0.279375466926349	-3.20724574935069	-0.546868409587425	1.69518690404269	1.0269063277241	0.481537829539237	0.0026510031253578	0.587761821213811	0.0970230918938848	0.31048546265706	0.6325720872662671	0.8084340775175508	0.5510235715101953	0.7656986571181178	0.923455333613038
HCCS	3.76607181039673	3.78545001366901	0.16952717488405	0.260778793112952	-0.058773563870671	-0.115504853929182	12.1050453679441	0.9599059633989848	1.004142598054	-0.283562630580372	-0.638304239982017	5.118218695751322e-13	0.342241843855213	0.320878460955354	0.778098632940636	0.52651099056672	0.64205006878346	0.715610443523759	0.94596922938867	0.8967690236789322
DVL2	3.5446914185782403	3.34405704840667	0.15414182041049	0.0298011893871851	-0.032384447771676	0.301642935055219	10.3385149527882	0.8254996763863841	0.100905652282808	-0.148540911954084	1.56756436600879	1.81390021896695e-13	0.4134429826647759	0.920073607985274	0.882579554017071	0.123988704485026	0.6954942032923463	0.9782465187286178	0.972971087926808	0.7065267436173611
PRSS22	4.26416655474701	4.10282865858378	-0.516860588111137	0.193734797487618	0.1089357592106669	0.204522689914345	11.7849234496411	-2.9263061677417403	0.7700311156122759	0.543740143766157	1.18949806593721	1.58905451113509e-08	0.005422506201744	0.445545106265805	0.5893229900655981	0.240692939767531	0.1289222126603129	0.7835902632565964	0.8897757491533	0.7851301508501808
UPF1	4.017261899010959	4.61431614299015	-0.596299815768703	-0.7667446848799542	-0.104298953328616	0.340228599155764	17.9946772499722	-3.90788730618957	-3.2270498828123904	-0.596774154854539	2.21125910606839	3.5007862798448093e-22	0.0003102963483871	0.0023346940516439	0.5536489185134991	0.0321408058103855	0.0531384450465388	0.2454295922359756	0.8768553096129084	0.5776122406410283
SKAP2	3.21676406477231	4.10448054927314	-0.6207344248291371	-0.481290223484669	-0.250387475176973	-0.0949099758726759	8.433305511251731	-2.53645008775256	-1.3714389358705	-0.8659353496318659	-0.389900938452617	5.343428144990171e-07	0.0148262991322506	0.177448257464224	0.391136516823284	0.6984978772060999	0.1907165436129314	0.6210842009152995	0.8075777146561197	0.9395178099543948
SLC25A5	9.35127893094548	9.35047110859593	0.0792053940174757	0.380040136091721	-0.322029730071518	-0.292791562762047	26.4733851179722	0.354921208754868	1.16818415107645	-1.37184076442726	-1.3506720224719	1.27644435064681e-23	0.724311764764444	0.2491095357301599	0.17704996684967	0.183562081019206	0.8822405019826033	0.6678587642483753	0.7043783893546451	0.7515113054518665
CCDC109B	2.94827241569775	2.94714719194609	0.284034303517125	-0.185744100831047	0.4609006112508421	-0.3707712063643779	7.61233413119413	1.27638800624723	-0.529235972307098	1.75867142727581	-1.5791393956621298	1.2711952800395e-09	0.2083665880485219	0.5992429644709921	0.0854323879490801	0.1213085809047	0.5225775442401492	0.8576426376855537	0.6520792320787913	0.7035533528945971
POLR2J	6.47835519957392	7.071438296478171	0.14706522375844	-0.2903607202569609	-0.264528998923413	-0.279899653852086	20.683565666649898	0.744084831125369	-1.0243774910926802	-1.2135475692372	-1.42450196891735	1.0103166410848299e-16	0.4607150399500829	0.311386911701243	0.231263646599265	0.161296437714863	0.7298681200443017	0.7083882218681163	0.7263255805218728	0.7336702338973627
DHX33	2.88658880491552	3.21132310596534	-0.0819125493645893	-0.196232690139515	-0.0719259162016393	-0.163932467802857	9.22600581852757	-0.4105068417770289	-0.619559721812321	-0.304400021238871	-0.785011409994551	6.0942354510611094e-12	0.683382292099459	0.53867219804537	0.7622264420319991	0.4365603906686099	0.8613369757676059	0.8276870676413629	0.9427129570269672	0.8659341960177804
THSD7A	1.29555832929734	1.24956601112172	-0.334250100207614	0.0719228442623834	-0.4339260395653789	-0.173338795222363	2.03600311510067	-0.961260092984726	0.140862444213781	-1.07283693769512	-0.51650479383979	0.0515392003633079	0.341567456448249	0.888634047599815	0.289177380565483	0.6080326200829179	0.6413418564143659	0.9699208034821896	0.7573478688751911	0.9194505226972652
LIG3	3.02611146189204	3.0248987869151605	0.0174135800859838	-0.0209567284986391	-0.0105591615782567	-0.122522888180369	11.1746160513344	0.112503254596409	-0.0857755230060837	-0.0582609882912443	-0.7629855555032801	1.4322436929298094e-14	0.910924763577366	0.9320253776476172	0.953798691738974	0.449453461349921	0.962826103961118	0.981170409164185	0.9895064564575764	0.869431483589599
RPAP3	3.7965292413785	3.68465919907124	-0.0896924128492613	-0.0013119911318806	0.168339360915823	0.137988393775227	15.2022243208965	-0.636013089422956	-0.0059165901252853	1.03418425601615	0.9540942926293772	2.4142879944894802e-19	0.527989589013823	0.99530542364483	0.306576048978313	0.3451332128631439	0.7714493092833034	0.9986254601095194	0.765016983970025	0.8332144284754064
ACSM3	4.280645601288089	4.11273512929674	0.219135973197829	0.2415826776568229	-0.3521823420345	0.123664904538274	8.93342688230203	0.887472400660611	0.6850520500271771	-1.24241413130576	0.5083899548222109	1.10816614158942e-07	0.379612102497274	0.497051307152372	0.220519627376123	0.6137159791367149	0.6697804202391114	0.8084188286383012	0.7216023175954692	0.9207276281890826
AC004381.6	-0.107969878647841	-1.86498056636548	0.6163953028614381	1.04754630415942	1.00285424932382	-0.292241572217943	-2.3953373478055497	1.43301211414249	1.65438491876138	1.9243275063319096	-0.6553451423616129	0.0235832681359986	0.158769872117433	0.105258894157077	0.0609099494731557	0.5155875950613821	0.4687988208250617	0.5586459643837071	0.6385959971096562	0.8922669521877732
CIAPIN1	4.67035700864739	4.57141664580762	0.334800400624383	0.201779115643219	-0.101359936700993	-0.1051853225065399	18.4046144232612	2.2839536345011897	0.876803937260907	-0.60381296993962	-0.684475692847398	1.4305211128884498e-22	0.0271448937427868	0.385250069161738	0.548999949254703	0.4971851168494329	0.2344626282606019	0.7538103018669209	0.8742901150073424	0.8845780497767213
SPPL2B	3.61351712762981	3.98412894986205	-0.307477318870995	-0.399052452045471	-0.2406355841947889	0.145847388069079	13.5600316566729	-1.7718228257249902	-1.5606833780748102	-1.2120473703958798	0.8478638352675941	1.7105055491216701e-15	0.0836288930983441	0.1257629630198969	0.232353591575301	0.4010322647592971	0.3626742635280156	0.5779581680682879	0.7263255805218728	0.8522407471194382
FAM214B	1.43449719703709	0.0468217822834495	0.0078151587104941	0.7756273699829801	0.7472009541008822	0.338472603250645	0.085721637911616	0.025282951823078	1.60302339913393	2.0374441257510703	1.0658737544270698	0.9320679731916468	0.979941059268129	0.115926445303932	0.0475116089634566	0.292166273325094	0.9920915250331788	0.5666368138817771	0.6241917444983238	0.815145262966303
COPZ2	1.27070940702288	0.44079819482182	-0.3636879627988929	0.16563382037472	0.933009628333026	0.56276151691594	0.772643750575822	-1.1471901250198602	0.3554964274645539	2.43966106379183	1.77863598826783	0.445027496259241	0.257391650740855	0.7239269213157099	0.0190229939249072	0.0820915408414464	0.5703422625537545	0.911934851967148	0.5673019500721588	0.6540469624324144
PRKAR2B	-0.235592412839504	-2.6924614030608898	0.101466330873532	1.10639983112677	1.59260242702923	0.0650235214921005	-3.22008792125427	0.211607662998781	1.5223129684170902	2.79628930655476	0.1279398879451619	0.0023811433923323	0.8333686055845619	0.134927538840953	0.0075762743650538	0.8987665979262289	0.9321531985556646	0.5867420291877062	0.5302417680005775	0.9798665529752824
MSL3	3.4244310753471403	3.59481554338832	-0.0288353946977442	-0.1139740061797469	-0.0819385144162236	-0.0607980063770245	15.7879851610089	-0.2326687503751089	-0.6332446322377221	-0.5606626363387951	-0.4861978818326489	1.33492245390421e-13	0.817077934788837	0.529947070307261	0.5778264242353189	0.629202581667166	0.9259144957246166	0.825450695883258	0.8851327715523154	0.9226527854111825
CREBBP	4.41678575694157	4.95164993650364	-0.320897226176799	-0.782588489538313	-0.104177198316075	0.320603351658937	19.1903542942348	-2.05453757364985	-3.2959681874060696	-0.591185091048022	2.0453113040601703	6.90164319687806e-21	0.0496791127337722	0.0019359137248623	0.55794480568001	0.0470000988446825	0.298031137574032	0.23141698167192	0.8794822717383252	0.6000914759675999
BZRAP1	1.32241204921799	1.6680487588573405	-0.651042025646712	-0.2772319008696119	-0.3714343774868689	-0.272923607298474	2.9952472066742497	-2.31900984720704	-0.678830708066538	-1.1444033503480902	-1.01075773968494	0.0083578941425204	0.0250973076128259	0.500896342018238	0.258550736881488	0.317685722415881	0.2304132796977315	0.8111813192900762	0.7399630705590875	0.8235848308527618
PON1	-0.1489186912789019	-0.358264753332667	-0.5924118654373199	-0.433001742709284	0.0829281768107237	0.5988578533401949	-0.528122093966378	-1.48411980781351	-0.7302412782956229	0.1793308409674689	1.55596606673835	0.6005961420499251	0.14553923873017	0.469143177873956	0.858598085685415	0.1268780587745979	0.4529455255217341	0.793594538246268	0.9669314113695664	0.7102958531710288
GCFC2	3.26010043573633	3.16289971782075	0.26448912890534	0.109532271399339	-0.1062621213910169	0.0270737053563518	7.879233047704981	1.16607427298694	0.3295432440929199	-0.398320041304504	0.119206547019465	2.3092177030324305e-08	0.249753084123116	0.7433506315187309	0.6923738882565961	0.905642361376281	0.5639841010415086	0.9197392934434656	0.9223902787443676	0.9805341507424452
WDR54	3.2398581288422204	2.9613126509472103	0.2595701800687289	0.6541876951878559	-0.184291920480826	-0.3413178306319219	9.85776193668179	1.5145697809975	2.40215629706084	-0.911419022867978	-1.8709543030305904	8.13015281783203e-13	0.136874396437447	0.0204874366990636	0.366931381214936	0.0678623253222131	0.4401405352683966	0.4102538083471017	0.7964164103627362	0.6386720100733164
CROT	2.09518499884962	1.9960539056451696	-0.0603370581322643	0.0305933925644177	-0.0376311694799938	0.0231129057006034	5.23761261236553	-0.283055596427918	0.097345349535004	-0.148146788713518	0.110167695428387	1.6495262556208302e-05	0.778440651470688	0.922904285387164	0.882919263774717	0.912766420165788	0.909365695081517	0.9786482197029676	0.9730071095599664	0.981450482647458
KMT2E	6.306628689678321	6.51546913085306	-0.206637509176425	-0.0906014182837234	-0.238556813719608	0.141197660870613	29.5905700844396	-1.53975364508845	-0.4680210284169339	-1.64063183066504	1.07652624468776	2.93070756941235e-22	0.130629949165049	0.6421440584899749	0.108005404399014	0.287455491241953	0.432010842094049	0.8788820932344181	0.6625636742818496	0.8131738366802842
RHBDD2	5.66037450741935	5.76296024204583	0.3749386101410109	-0.0519822516793689	-0.1723280795728299	-0.045888235109284	21.838320918075105	2.29361087698662	-0.21454690658063	-0.961213155254087	-0.281595959590136	6.9565713722216e-23	0.0270631689132927	0.831114737503241	0.342116457724821	0.7795513820986791	0.2344626282606019	0.953164436057908	0.7817358779343764	0.9551402139268984
IBTK	5.16874686714916	5.46842152526734	0.2019533290413519	-0.327207221251835	-0.120260963635519	-0.114505714416584	22.6279510626125	1.37236255866362	-1.49447071328517	-0.734262314031135	-0.7709812184090421	1.5654950359231298e-23	0.177619028137647	0.14218606011803	0.467014731609958	0.4447774931068621	0.4889739818980549	0.5933674990717327	0.841100123902388	0.8679244698316275
ZNF195	3.26719171736622	3.64469027448061	0.0329473383155568	-0.330733191877609	-0.3706111522247929	0.0773916384952937	9.93807663153654	0.173351535951764	-1.2211822373498	-1.6599867637374	0.413900437796494	3.74788615605944e-08	0.8631631282926351	0.228756939327522	0.103877362576997	0.680950625526658	0.944038719529594	0.6560282988631394	0.6591624782873704	0.9360991618117565
MYCBP2	4.999793625010169	5.19195281375166	-0.2271430812900189	-0.111068898287913	-0.19332211559135	0.168801418286015	24.204024857742	-1.7616556705426698	-0.552843283208807	-1.3298702562280702	1.27614953663153	1.93849078630704e-27	0.0849203620037382	0.5831067866388411	0.1902627185724429	0.2084501074952889	0.3640187246915743	0.8501847349030583	0.710466306955326	0.7698772118608269
FBXL3	4.28578171140697	4.61570675183809	0.0369822169750978	-0.531595975856257	-0.073836984278396	0.160483440812168	18.3292777843225	0.248379787054641	-2.2809611822687	-0.432450693503734	1.0541226968198298	1.6843058227150398e-22	0.8049706004313689	0.0273360309693658	0.66747930887674	0.297453890292871	0.9211618360248072	0.4325638140011617	0.9128285567191984	0.8164710828658294
ITGAL	0.942367657568011	0.404539287371599	-0.936886725621256	0.66903795300337	-0.41880083803433	0.6502150645900721	0.514638359141384	-2.75325895269283	1.36092335853719	-0.997151263319021	1.98358859295807	0.61727349995278	0.0085878458075721	0.1807380082679139	0.324134811799901	0.0536634220325717	0.1566322257265031	0.6228176408546723	0.7711285570295157	0.6138886435805231
PDK2	3.7112512203900296	3.53789758923007	0.362417663106069	0.0853385987330309	-0.262750467076631	-0.0076862169397508	7.70425432973145	1.4828665743831102	0.247008685289356	-0.9402741674866372	-0.0322430713209036	4.1790885194439e-07	0.145162402922841	0.806077280901236	0.352099246673946	0.974423014015547	0.4522249836109303	0.9439942238617152	0.7887893973563229	0.9946219138789968
ITGA3	5.558075681533349	5.803509710016191	0.0654714193749115	-0.451768302654889	0.0413821381462313	-0.0007662287512756	20.2231191191338	0.37413880144363	-1.79279986468919	0.216124332459753	-0.0044755735532604	1.8504470459629802e-19	0.710067430606192	0.0799783617205335	0.8298976634930431	0.996448829982816	0.8739721911426939	0.5320771805405943	0.9581218153739802	0.9993734797768395
ZFX	3.87491706289417	3.6797521342300006	0.44716854539955	-0.0244653255083412	-0.0461636023606736	0.0823819811502546	16.2999679892289	3.41555766724086	-0.1191851587842119	-0.303457804976215	0.60325170689583	1.84592895283032e-17	0.0032312155026564	0.905671676115787	0.763800645614895	0.5499507214422089	0.1061339672995311	0.9748152280380682	0.9427490826715128	0.903953827875163
LAMP2	5.727404107369139	6.33735569278115	-0.198767897897678	-0.431408486726946	-0.133077175405024	-0.221178292361999	25.758515998866	-1.37408034934109	-2.07862881301488	-0.83055741920962	-1.5349412175536798	4.2844083490956405e-20	0.17622520966737	0.0436636976687305	0.410652806887784	0.131860294838672	0.4873696268737674	0.4781358357982413	0.8154300085418065	0.7144675768527131
ITGA2B	-0.8847638470690692	-3.0896968618731098	-0.926266960535784	1.03889585217947	1.0164059113345698	1.2638368990533402	-3.783038291045549	-1.85673413395548	1.42800501398796	1.87763063625945	2.64749680670917	0.0004548747191098	0.0699023822006244	0.160194237095123	0.0669221173978937	0.011138724916078	0.3375431590623245	0.6072031099125386	0.643645473682895	0.4778752245618571
ASB4	-0.4948195573880209	-0.31380367650586	0.0257648388356741	-0.556304716779403	-0.1211753874047569	-0.213101055356749	-0.438050979918756	0.0613105416594945	-0.8364309048433679	-0.245108681900129	-0.491693720364503	0.663444952012213	0.951383396609846	0.407332337955451	0.807486635348843	0.625325841377978	0.9790244519180998	0.7661615681790507	0.9518905998446324	0.9225683664285874
GDE1	5.93933880424343	6.3728042324205605	0.126128291115397	-0.31451738585181	-0.260425567868016	0.0011268871055124	23.8723724577518	0.7692476368228329	-1.2378592876795902	-1.42833321599842	0.0066523834345626	3.4517110625795895e-27	0.445765343567967	0.22218796331569	0.160100290926113	0.9947216095572208	0.7194359683944852	0.6505528981154014	0.6984868541314123	0.9990940312290202
C19orf60	5.82882651644282	6.185449911188719	0.533955333093742	-0.106471467374449	-0.239179904755271	-0.284551711017512	14.5060089492411	2.05675905931282	-0.263083701307916	-0.8240333115951191	-1.05236040954961	1.40259166893759e-18	0.0455344834964307	0.793686925569595	0.4142669399962519	0.298252532068483	0.2879099104227359	0.9386392219762526	0.8166961215854763	0.8172846823876603
CRLF1	-0.477850541093065	-1.07998233133104	-0.314740957445372	0.157267588629653	0.634240152883906	-0.4956103627134939	-1.06276952969025	-0.530946364457031	0.172349052904242	0.90830543798728	-0.7940233567383871	0.29355669647288	0.5980668664737421	0.8639359321194542	0.3685558002350829	0.431349269251682	0.8137669390961281	0.963137419805305	0.7978274403932865	0.8654513665937106
OSBPL7	2.12894199395318	2.15835895779753	0.505727551784515	-0.6676738592763659	0.150195835372068	-0.229094997016182	4.06323181311729	1.81176478279428	-1.66221162841396	0.457327477043737	-0.836624506709405	0.0006705863104045	0.0767704454797406	0.10375741203142	0.649636023524496	0.407258173589151	0.3510698194886099	0.5570616470826002	0.9065251637072148	0.8554420341713693
TMEM98	5.35238876654094	5.535705755866389	0.17856812868664	0.174410537730985	-0.2174224656175249	-0.360580675135241	18.6872320830748	0.991406788689083	0.6475364670524089	-1.08560486604522	-1.9683125773184895	2.4630239829912103e-19	0.328124283717662	0.5207065989666769	0.2846174839352319	0.0553010111187221	0.6313810880013586	0.8228920481837819	0.7533398098592514	0.6159175810843547
YBX2	-0.6307909374591579	-1.51144004038257	-0.165129644256199	0.185329469966118	0.484718815170623	-0.261422386077374	-1.63732291096302	-0.304353616958695	0.22108050640745	0.7629288435811651	-0.465166112795822	0.108538213162938	0.762261561018548	0.826029851862976	0.449486943960373	0.644055768408236	0.9010596318057092	0.952206785756628	0.8334057797906516	0.9273679777805064
MAP3K14	2.55010847975783	3.0644622272444	0.280253241861939	-0.91992418143697	-0.142333489105447	0.190753349541061	4.720479085036531	1.08107653757354	-2.4986417550940896	-0.452986366510653	0.747663140306146	0.0019476904983708	0.285694000926661	0.0164489527336832	0.652799974489543	0.458740986597225	0.5928241210501741	0.3927091247420989	0.907511375375908	0.8716127232926453
ABCC8	-0.7006707142726322	-1.92094467982478	-0.716368915387408	0.6816121297283331	0.171485625661489	0.517027377931353	-2.34765957566893	-1.46087577570445	0.9134608436392552	0.308244527976072	1.06705382987462	0.0233490158800426	0.1509971839473169	0.365868631025714	0.7593186647659961	0.291638903443306	0.4587479812969312	0.7428155592282771	0.9419690716980168	0.8151249883649611
TMEM132A	-0.305408769228726	-0.6967661674859661	-0.0602168811979023	-0.412840766883381	0.4755450759565129	-0.367637174665614	-0.7693284410521841	-0.113032287932184	-0.505873636180308	0.76520211957321	-0.6729237132156249	0.446623488723856	0.910681793062593	0.615433316125777	0.44899556037976	0.504577927624175	0.9627466553356504	0.8666681333392825	0.8334057797906516	0.8871952700382868
AP2B1	5.559660937864949	5.7817570188743606	-0.361272497674689	0.1187260219435359	-0.0465240520386043	-0.0693106722595717	18.8124908886834	-2.20496110078181	0.504004991000129	-0.250669796626441	-0.42090616200189	1.4869174394566001e-13	0.0327049813921288	0.616842975344249	0.803211727837016	0.6758745797114991	0.2520944188484725	0.8668935026324589	0.9512804071417974	0.9350620848501306
ZNF263	3.0985707772572004	3.3571687784617903	-0.312312202403449	-0.407330014312815	0.0460314657359399	0.24065235575828	10.5029007602325	-1.9353106652415	-1.7717949563775	0.241571649225059	1.52475211185471	5.40567549462677e-08	0.0593979215820548	0.0836392870985811	0.810212562674848	0.1345051740385749	0.3184269798817781	0.5346599190333968	0.9522206057962008	0.7160197940047759
CX3CL1	0.2462415014885639	-0.0850560283771697	0.229061003258363	0.0740449473689312	-0.290112673450414	-0.367280876127789	-0.0897328798312298	0.419250987251885	0.0866932057717792	-0.447437497211681	-0.653243466738267	0.928996322986356	0.678125205154192	0.931303294900638	0.657324263463682	0.517455345047729	0.8590541710959657	0.981003470205188	0.9093746772630544	0.8927994416932222
SPATA20	3.15022656221361	2.8336816884121	0.0514365887637242	-0.1714450599302319	0.176277270183622	0.158908032636206	5.12049196472012	0.180872444675121	-0.4269669476957539	0.540359278773486	0.5864736924906059	0.0001372183265863	0.857297414606088	0.671554861909495	0.591621379072185	0.560554390189439	0.9419639924780008	0.8921733687691721	0.8903969398141556	0.9078906874743554
TNFRSF12A	6.86398591438371	6.63580706783306	0.228553556927906	0.38151033559183	0.628142258491183	-0.1806610191380889	8.954580956229089	0.6221743362708531	0.720304914085432	1.53333499893132	-0.4974696921770239	3.39670824840929e-06	0.5371048935843471	0.475329133740698	0.1322865001709509	0.621391305413296	0.7767496031433808	0.7964340744265952	0.6788416006488767	0.9222015644853656
MAP3K9	3.0502603808156903	2.96308612727493	-0.1705404640963219	-0.243654461917662	0.122688847148323	0.2436611436529899	9.67521009850396	-0.966773200008704	-0.8764114522662529	0.593804580704666	1.34949768038905	1.4479204196630099e-12	0.338824734657057	0.3854610376686579	0.5556162128311899	0.18392767350514	0.6393366477447742	0.7540589414660785	0.8781963057093972	0.7515113054518665
RALA	5.418126844525911	5.55164724629421	0.178998787425285	-0.182110410175858	0.0642897467363439	-0.0530363398075989	18.0121631784988	0.987501581746991	-0.695550574205329	0.317727138325543	-0.29472464331653	9.91161201145353e-17	0.328676971261825	0.490451538340788	0.752192182056262	0.7695667993047349	0.6319673333056747	0.8052409559221984	0.9400310528812128	0.9543852358013374
BAIAP2L1	4.798313437730231	4.5173283656053	-0.187001927252908	0.10814591201555	0.370648068027969	0.2370638142767279	11.879548510982	-0.8922432702053531	0.358609443074571	1.5600832348263898	1.1481261772718998	8.10747068064268e-10	0.377076301823042	0.7216810035347049	0.125752087616971	0.2571219713648189	0.6682655634092705	0.9112718608452394	0.67412802758575	0.7949171916787408
KDM7A	3.58829765087376	4.09693039030442	-0.1218731442544309	-0.454821840035462	-0.3797922760769679	0.198464918090299	10.2695849617035	-0.5351634999399241	-1.3590863993966	-1.43068686190032	0.8716499588202641	6.043473305851821e-11	0.5952029722014399	0.181220586708172	0.1599264826301749	0.3880287190414919	0.8125897036753311	0.6228176408546723	0.6984868541314123	0.8500513355220142
ETV1	6.37084985805027	6.29035228210551	-0.154400437508189	0.356139031213477	-0.1761752190411789	-0.0325828972799257	19.788019655453105	-0.8297724910250109	1.33150758480501	-0.867257006336095	-0.177724143871093	4.5359366594272e-15	0.4110715419012321	0.190158760717546	0.390419560072113	0.859750812709578	0.6932777541205418	0.6297565970915945	0.8075554903355145	0.9702067805991544
AGK	2.8252999614573504	2.3008166892303703	0.3872130939024339	0.341239790066738	0.339921893299404	0.0081231655082985	6.28570325619291	2.00609458806463	1.21568046469393	1.47772142160149	0.0416612713349926	2.306012932685e-06	0.0509350570600547	0.230713723625885	0.146456462292009	0.966954425576942	0.300640631717017	0.6574896822103874	0.6884134150907271	0.9933691138513608
ALDH3B1	4.63866641694471	4.48946993991432	-0.409222309485886	0.2148184161131389	0.293766776101885	-0.0170155254480409	11.0233406100247	-1.70978055346698	0.621117962098974	1.10113735083275	-0.072388913406011	4.0883476994212595e-12	0.0941957636453639	0.5377649915871741	0.276794240789664	0.942614160453086	0.3792931020794835	0.8276870676413629	0.7474196768690822	0.988879674435258
TTC22	1.71792069007124	2.1814930334486298	-0.244106116258868	-0.4209487061486149	-0.431486921731452	0.034840094506025	6.68471886339993	-1.29538221942557	-1.4392596102821895	-1.91917437166409	0.186856404987095	1.24366956310149e-07	0.204680666652512	0.157151374896094	0.0634103685780847	0.8526961534008759	0.5174984311389933	0.6047323033341772	0.6433364177212059	0.968774243614839
PHTF2	2.47611320320128	2.09016695284679	0.159225895552448	0.341114014882414	0.32069177821243	-0.1152885512492009	5.1372729826297405	0.68761196244304	0.944718997117632	1.16798136816799	-0.481786325450266	9.42197135545967e-06	0.497359087820342	0.349903393593122	0.251473890789961	0.632646935578213	0.7506739683172519	0.732886816871475	0.7373043891596005	0.923455333613038
FARP2	2.85172537957948	3.3939972099571096	-0.553245932745443	-0.412761177958967	-0.0596244013239083	-0.114506881088278	12.920492990483902	-3.64480806596184	-1.85961183609171	-0.3407533804650789	-0.7666856656881759	1.3126780416347e-13	0.0006979828781535	0.0697209008160118	0.7349555956675451	0.4472727325769699	0.0624045675888326	0.518572769743811	0.93473622383754	0.8684011197374579
GGCT	6.06349352955294	5.88776182142043	0.468291538295983	0.406523951826167	-0.037845782209834	-0.295158906408361	19.9518497330875	2.75776362521573	1.65147259730513	-0.20041021234916	-1.74180927193795	1.3067498476063599e-16	0.0083936578835921	0.105948429919312	0.842067333195984	0.088458597873279	0.1552308581434694	0.5596617620421841	0.9622429821391544	0.6580425353249499
DBF4	3.3052021055986898	3.79388792660448	-0.309604540837291	-0.438347392959097	-0.181924302735704	-0.1037459589882809	13.060548182978302	-1.81964674178245	-1.66444757364207	-0.922150737129163	-0.5970181516770661	1.4918934097785001e-15	0.0788482785412968	0.103037954186086	0.362409795984446	0.5536713845169301	0.3542682882157436	0.5568243603562958	0.7934281849713476	0.9050465406998576
IFRD1	5.57842837048138	5.35627067006247	-0.2035121776771619	0.0378849097781801	0.220309428276883	0.41575833673537	12.7616927969874	-0.8775781662403721	0.113198652621924	0.849679425036621	1.82610423238579	9.848141076188908e-11	0.384899983984659	0.91040528903858	0.400001459356864	0.0746143906502067	0.6740112783455534	0.9759172962963394	0.8096719014782107	0.6449353277670579
COX10	3.04068910033271	2.90126346200149	0.0844245231718701	-0.151302715371335	0.15923537808788	0.2982408367729439	9.05380048820723	0.462909705043006	-0.5710292171739489	0.7478216953332071	1.65664741287566	5.63988367752156e-10	0.6456746412565489	0.5709211535726071	0.458644766181844	0.104551070533735	0.8429549968209546	0.8447831692119651	0.8375597343779473	0.6789522388385522
GTF2IRD1	2.6434348976426296	1.72537238295863	-0.0148709537236775	0.7196174976018921	0.341592558713828	-0.0317839877457081	3.91020887755681	-0.0675810125817586	2.22668240791944	1.31556169728986	-0.14384465459446	0.0011314754050587	0.946426410965205	0.0312843063034247	0.19500628118852	0.886281255190932	0.9770888435633692	0.4473879794036295	0.7124863639522023	0.977710453716612
PAF1	4.43876232018334	4.74220658024947	0.0358658949833832	-0.0482000849439155	-0.190503990596786	-0.165382228300764	17.4231007377177	0.2228200112606969	-0.1914203992315249	-1.0291515237291802	-0.984663166712798	1.25167047067083e-21	0.824683916255032	0.8490573425505931	0.308908582447352	0.3300543717441829	0.928861741202979	0.9589967373094376	0.7652509469438274	0.8275134439497531
VPS41	4.41248416425948	5.0288544322015305	-0.179248825911963	-0.48365855022312	-0.220142975660783	-0.1319010818619299	18.4170951520124	-1.10545144236767	-2.0581690200575	-1.20246378233032	-0.8161764470443629	2.9333619116153896e-17	0.275006390727717	0.0456648594132421	0.235890364000043	0.4186989480396589	0.5839256886039973	0.4821409978700442	0.7274881900014067	0.8598803027488758
ARHGAP44	3.9952640021159103	3.78499943083682	0.0432277487401045	0.06387515839791	0.179137970293275	0.1176374968490219	12.8932404177454	0.252089998201153	0.237124312537393	0.903731616150575	0.663128786151995	1.02918656269045e-16	0.802119344611261	0.813636569857648	0.370950427943172	0.510630877741572	0.9198672466347572	0.9468460529397992	0.7996529220012342	0.889979077544526
ELAC2	3.63325288736705	3.60689430556848	0.121126652438408	0.267986351868452	-0.0231478208706883	-0.0864535209204114	12.1147615647695	0.7014218473069361	0.98373321710211	-0.1146796215912449	-0.481061895095302	9.18438236683658e-16	0.48665157764665	0.330506493448851	0.9092092433204332	0.6328034151805401	0.744261422475428	0.721105076615675	0.9796698200902912	0.923455333613038
SCIN	4.2947081641499	3.88430602074136	-0.0407686673236891	0.7653853697840128	0.1180767715839119	-0.302154990840861	9.333839815378038	-0.216330091755133	2.809129789828689	0.539577718972996	-1.57047390777149	4.27469478808904e-06	0.829751992472096	0.0074989714044454	0.592204691909989	0.123629268775904	0.9309075906911198	0.3299008358070852	0.8903969398141556	0.7065267436173611
ARSD	4.47241812848003	4.93547331462294	1.14198735397023	-0.8975394667799009	0.19049979014658	-0.690716640709112	7.547148561865949	2.97408217337806	-1.49097309008279	0.4315406853235921	-1.70047759805574	1.5848445952963596e-09	0.0047104660879242	0.142945648879057	0.668135807535995	0.0959434056804824	0.1219268112765048	0.5935761109378445	0.9128285567191984	0.6693456577770405
PNPLA4	4.06768328695697	4.21632975858164	1.60835378017488	-0.324588434553305	0.132247279997395	-0.7531746530228091	6.446830676687419	4.25245308893051	-0.543978941954809	0.2981052189941899	-1.83690210938908	6.763803747450942e-08	0.0001053931684706	0.589141209553476	0.766994971887673	0.0728342169128444	0.0371479920868275	0.8523653466739989	0.9437291999292092	0.6449353277670579
ADIPOR2	4.78683651436033	4.904397288448441	-0.130114309110694	-0.202706259471111	-0.0332018619564137	0.198170899620732	17.124612254534302	-0.7567072003881361	-0.7954698558245309	-0.171950687713213	1.1494155832629398	9.029647958100951e-19	0.453471098648371	0.430640371684032	0.864329893888323	0.256484900203434	0.7241455211427212	0.7768380653680039	0.9681711745522924	0.7949171916787408
CDKL3	1.68029653883503	2.42059811581959	-0.5193987529270171	-0.5442733513487009	-0.3561067680732779	-0.14041742640931	7.138805719827861	-2.68267316738194	-1.84580617563954	-1.5415487770265202	-0.7174588921858349	2.63517307590173e-08	0.0104505763178053	0.0716335204324466	0.131278881358134	0.4769155315285729	0.1700034660316081	0.5216470618979114	0.6787084185486963	0.8794385869155
PRSS21	0.3855230437418039	0.350078268696163	-0.0624088345995367	0.495450571836946	-0.8366519605023001	-0.755286425038009	0.3042196971845939	-0.114881464672013	0.6075103336278629	-1.22293597476602	-1.36297332171399	0.7650827499872901	0.909065505901444	0.546741844221589	0.227751218966265	0.17981533881744	0.9620488363407724	0.8329715562104656	0.7251250287172476	0.7492071771737798
MARK4	2.62602730387203	2.7480841298187406	-0.286747200650806	-0.261818221325051	0.109735475733273	0.182685967093882	8.86165935226207	-1.7198215963009298	-1.08220337080266	0.5617875153364129	1.11935230807412	1.27574872835082e-08	0.0923867580718709	0.2852232354931659	0.5770526856321639	0.268999518275432	0.375968059515243	0.6937888042709852	0.885076713048104	0.8051253610390707
PROM1	-0.7454481613758279	-1.9225928833042905	-0.412460284750462	1.00589839674419	0.290473778530021	-0.5806666233739921	-1.80972969788443	-0.6466283499947261	1.04313141930382	0.398309653104663	-0.8833142964595379	0.077019523236231	0.5211571459103621	0.30245913312965	0.692285531240059	0.381761267813427	0.7666276310330121	0.7044732155394129	0.9223902787443676	0.8473718187737703
CCDC124	6.07846381611403	6.11991160686675	0.272128643771525	0.0656662400205227	-0.0446156439522285	-0.246898680974821	23.0074853471634	1.6494717397058898	0.265715864286283	-0.2476773244039489	-1.4852552601450602	4.633339730334621e-23	0.107927159174843	0.79171392755898	0.805708089301913	0.144552286439378	0.4028773563268115	0.9383690618059554	0.9513619072054984	0.7228410945866706
CEACAM21	-0.254275987300707	-1.72822594548426	-1.54284286546452	0.942909959945068	0.307513365520421	1.4112927404589497	-1.72130037498332	-2.89451593044393	1.26249883429082	0.495536455530449	2.83428434123873	0.0986296598645553	0.005858324257377	0.213558772103212	0.622632918031818	0.0069075391075591	0.1333130840364864	0.6432131806478654	0.9008116026891252	0.4417208692247318
PAFAH1B1	5.68171110641143	5.66404965119517	-0.0308049145663027	-0.088751831514879	-0.0448180566900723	0.2361246907765389	27.949877553477	-0.248134654842334	-0.459736828518096	-0.3262309601623049	1.86962407613968	4.440871643089e-30	0.805159076715519	0.6479186440835789	0.745761999882216	0.0680509927095726	0.921236048821728	0.8816127125915082	0.93851024804163	0.6391070406003645
DNAH9	-0.434517597193112	-1.2071969773966398	-0.7071742988440191	0.5867539002948511	-0.0041905339391616	-0.0601147299676126	-1.3495834866798502	-1.3178098658538502	0.7260427857028191	-0.0069019399161786	-0.11121943381489	0.183900336981885	0.194236978357781	0.471572101906854	0.994523599991818	0.9119369365448609	0.5065089259931497	0.7952717103214959	0.9988714838785806	0.9811712006580252
KIAA0100	4.11814042302726	3.56181681243557	-0.0304995870711195	0.2352760096723419	0.3384782773732169	0.445355848398827	11.3359992549754	-0.162991013204368	0.843576974415765	1.59699547389563	2.40620759485324	2.46747294418288e-13	0.8713536324956541	0.40349929474579	0.118441478882154	0.020362821870759	0.9469516591046766	0.7641163565983977	0.6716798732107445	0.5479671945340775
SLC13A2	-0.166489730370392	1.62329666471738	-0.246852849466888	-1.5802464153979998	-0.7695551735136059	-1.01965798460139	1.2546386590781	-0.3773796642753099	-1.62753954131556	-0.953983158023956	-1.54760786130054	0.2285425474821989	0.707697166692445	0.111050379297533	0.345188854864371	0.128793970874652	0.8725676983550892	0.5637444838789041	0.78347409785883	0.7111707173913729
GAS7	0.6967417866958571	-1.07627502500526	-0.4925099975810779	1.43941260310868	0.6997675964061579	0.242202329616866	-1.37582820912966	-1.33431167495369	2.66644905030225	1.52821073373184	0.6437635005849979	0.188927221107703	0.189079633770358	0.0108030949001431	0.133517396830009	0.523094859293665	0.5008687734535744	0.3643460298779969	0.6799174859536095	0.8947533404443722
TRAPPC6A	4.95085114152766	5.718279175262361	0.10301388448502	-0.2959030415453439	-0.568991205549648	-0.287014569924366	12.8174909774298	0.387013573953535	-0.7652469684250909	-1.89926099490543	-1.06992493067436	1.7231915086485404e-13	0.7006173816325649	0.448304631311409	0.0643889717961778	0.290358591907719	0.8690534599816361	0.7844721369117442	0.6433364177212059	0.8147808379851947
MATK	0.2657676679177639	-1.13493647827009	0.5255237454295979	0.983754096319552	-0.5531379541864561	0.5377118993711939	-1.10068201093167	1.00689165379316	1.3184955388613	-0.823355822480667	1.01709073370479	0.283719412020057	0.319443312592395	0.1943520825469819	0.414680853801799	0.3145483235430119	0.6245717845508911	0.6319574979114716	0.8166961215854763	0.8221399611780902
CD79B	-0.211144564412775	-1.7854800173847198	-0.65718329208037	1.08650938877074	0.0152718740378239	0.811243279027659	-1.6769098966673797	-1.14466180939991	1.32872338147709	0.0219820907630838	1.42189494951817	0.105063432711636	0.25843118876847	0.190944433268236	0.982560220024142	0.1619558880263719	0.5710582728090985	0.6300738594858796	0.9952948560325696	0.7343013216070571
ST7L	3.57273545186595	3.8042042114892696	-0.234432003204683	0.0283449924246261	-0.3487484937711539	0.0317315972604201	19.929693089365603	-2.10728402334321	0.172372445254608	-2.72639203496265	0.284406077285364	2.8688881007297603e-19	0.0409724888704989	0.8639442161155151	0.0093628249112065	0.7774095625806959	0.2756670505669026	0.963137419805305	0.5302417680005775	0.9551402139268984
RPUSD1	3.07613404662532	2.70744712662919	0.624111324122224	0.215027408578205	0.264325450314107	-0.144456514697785	8.075590544787769	3.3950232148531803	0.8031523023739029	1.20939120420874	-0.769453344863433	1.16524987833153e-08	0.0014434338127465	0.426262751735628	0.2329140810177589	0.445648856660667	0.080573247032685	0.7760919037060175	0.7264952419957834	0.8680074446413262
RHBDF1	2.60253936418125	3.18295885621354	-0.159912817312135	-0.7650344185249771	-0.0110436992985005	-0.168441763251053	9.32464066150883	-0.8161638296462009	-2.46368537965636	-0.0476946965741041	-0.8393274743687851	4.43587288687109e-12	0.418705965222508	0.0176395556758695	0.962170611741894	0.405722506419081	0.6993006659704771	0.3987779898275969	0.9914418658087766	0.854678819120779
LUC7L	4.80366724020666	5.06608364915236	-0.139794962253358	-0.232906949630182	-0.190455552503068	0.14696893442281	26.6923655089578	-1.2318032492038702	-1.31610009341747	-1.47982856041868	1.25768765998737	3.14078542636004e-29	0.224420809032961	0.194805460154965	0.1458863860253299	0.21499239513982	0.5385151940884764	0.6321156598128415	0.6880646024692718	0.7734047018277775
CACNA2D2	6.6829278624653	7.49390341446039	-1.02226259330104	-0.258730553344556	-0.584156083057554	0.0669080535309321	17.2467316597321	-3.75450691543495	-0.61981116250856	-1.96801943580813	0.2412471903364969	1.86628414782885e-21	0.000496069652754	0.5385081069684899	0.0552460735798469	0.810459427131369	0.0553872551422742	0.8276870676413629	0.6317347968168323	0.9604731487060696
BAIAP3	-0.236678888621825	-1.04730030926866	-0.6612345524390439	0.318939438335134	0.397980577529071	0.308643354540503	-1.5248745246431	-1.64518923102931	0.5160462474373521	0.850122959522127	0.7569716508001	0.13428838112225	0.1068992057008969	0.6083486275729599	0.399757364195523	0.453012193735447	0.4014948067519344	0.8625053401478716	0.8096719014782107	0.8705737860368179
TSR3	4.5333192938259295	4.49814329332995	0.3117967040327949	0.093435584051923	0.290939608797101	-0.11809341700195	11.4617226398576	1.34174991742248	0.270499902351786	1.10200801990157	-0.5004151151077461	3.35467738270502e-13	0.186831139393672	0.7880571498440451	0.277107964828824	0.61923342406931	0.4981424743014904	0.9372990497928216	0.7474196768690822	0.9214245428503862
PIGQ	4.402136705263731	4.42780873334323	0.253853157057006	-0.1856653754278089	-0.223101711561463	0.125508552819719	17.3736432087274	1.85573760772814	-0.956442377064033	-1.4300425099411598	0.937764865667506	2.0056296525471e-12	0.0701349541030751	0.344232877211502	0.1596129624550019	0.35346835469727	0.337831374983649	0.7306192888885344	0.6984868541314123	0.8353161576832899
CRAMP1	2.56964126731881	2.25582986006757	-0.0101106908116168	-0.24171228192378	0.430683159301082	0.371494192163927	9.10904138713827	-0.0731227205515626	-1.19868033079218	2.63206726676634	2.7450535491592096	3.58570980829463e-10	0.942032649351542	0.237150517866374	0.0117152264725726	0.0086627856825338	0.9756282136742132	0.6604004097947557	0.5446031989995886	0.4541861680737206
TEAD3	3.4726147444172994	3.23369821464498	-0.0525283125947879	-0.0705354862127142	0.0851692772176123	0.357638066514602	9.041389556981107	-0.2648962636309599	-0.247039042385113	0.3703014945258689	1.8440700123450904	6.89278314863847e-09	0.7923003252311851	0.8060636118777159	0.7129089887974829	0.0718045097490469	0.91521734658005	0.9439942238617152	0.9271888150468096	0.6440907521201931
SELE	-0.8852866953651141	-3.04362243934762	-0.0465580423359852	1.25814933141101	0.7597222007258392	0.50499771437396	-2.67346063940786	-0.0722642741590082	1.3619431308404395	0.999366992401963	0.775813739861294	0.0120043374319882	0.9427121410590008	0.1802286175878719	0.3230943396204739	0.441918482920607	0.9756651362780364	0.6225575768177529	0.7704237242060109	0.8679204582775857
DNAJC11	3.3668604011218703	3.1394551444936605	0.0024560271126318	0.0982800020092266	0.344484176717441	0.0432539284283783	9.0272118604863	0.0122567164367596	0.311077594153928	1.47195262248085	0.2086757095535439	1.1598558033163498e-11	0.990274979260394	0.7571781324669621	0.147993345936526	0.835643111269751	0.9962605231242916	0.9246072000865336	0.689662526610955	0.9666358151985228
FMO3	-1.03743330164011	-3.06667647298362	-0.9261480760578052	1.61221616896753	0.2176416286961799	0.46203704087624	-2.8107892282504503	-1.38446342144273	1.62728587086793	0.297422194630128	0.700484800750512	0.0072925423649043	0.173043769404428	0.110659284402133	0.7675129390709001	0.487230761816147	0.4845196883253245	0.5632965359127683	0.9438881160798044	0.8833459920172931
MYLIP	5.2590924207814105	6.08137307954435	-0.543444059334323	-0.9380416206449508	-0.2427137520288689	0.294446699379057	14.2505772608519	-2.07683438749647	-2.32655593642008	-0.828974664820468	1.1062915895323702	2.71248328237599e-18	0.0435558455591609	0.0245501916398832	0.4114943788621439	0.274479586738226	0.2829138840699277	0.4211013787390653	0.8154786763601831	0.8065465170804057
E2F2	-0.3733909225397129	-2.30157364076029	0.243257537219227	0.333431787810959	1.95870313668814	-0.140599483287319	-2.16436033121108	0.444052643846835	0.4328345111973429	2.98585298341664	-0.255818251813864	0.0440281956486088	0.659186092158937	0.66730665564152	0.00456410465248	0.7992833802691379	0.8490232776956713	0.8904026456214345	0.5109324930842336	0.9581818520587888
PSMB1	7.635909919663769	7.84056174031875	0.426474353517448	0.141033348744906	-0.356150307874876	-0.365603708838382	32.074722523955806	2.74638478700419	0.609295847905474	-2.14877625263762	-2.36669567483735	3.19765970254302e-29	0.0089774329876233	0.5454728635138391	0.0375301414939125	0.0223409910337431	0.1589934338773571	0.8322339005758083	0.6150951224384543	0.5542668099859183
SYN1	-0.7381967597881329	-1.93378029752098	-0.314812125375596	0.3666829458133689	0.967647403459099	-0.0136261593807231	-2.66203303117506	-0.730725198474787	0.5615028418451159	1.9418126232950903	-0.0307023513923159	0.0107326227377838	0.468734707478651	0.577240688405277	0.0584358911707288	0.975642685187921	0.7340978481997065	0.8483753262017217	0.6353224077768053	0.9949031602528968
JARID2	3.21452718202673	3.73874781176229	0.110580253675584	-0.7208446337671509	-0.185350946529355	0.0045988724564016	10.584755980596	0.542963081589961	-2.23800294993552	-0.768655792683922	0.0218770076787304	1.35586078622188e-08	0.611406631380843	0.0307445757812184	0.4574207797021071	0.982751239236532	0.8217654220589885	0.4445118020413909	0.8369218060877475	0.9960019162723784
CDKL5	4.403971949432321	4.69894859621367	-0.25403874918546	-0.1062309566825299	-0.291514666151746	-0.134067208330102	11.0598581985761	-1.09414592286042	-0.322709070126606	-1.11172215116983	-0.5850298070803399	1.31945625712294e-09	0.2797779388440999	0.7484903623693541	0.272163441910199	0.5615058559020251	0.5883584731705125	0.9221263835226856	0.7455263592300335	0.9079447810741924
CDK11A	3.76485470186468	3.6718950238994	-0.3432203395589519	0.113314399036654	-0.159761369438228	0.292232000781871	11.3346281414243	-1.86269559918367	0.422428998954353	-0.7512297564659709	1.6040767143844097	7.359671220766279e-12	0.0690496727037061	0.6748136975029899	0.4565413461941939	0.115699735189594	0.3369016175403447	0.8927006173274266	0.8368851680853184	0.696290070227031
NADK	4.45456177903876	4.811580328553269	-0.167739416356157	-0.203302466966022	-0.111916734839656	0.050329352173955	16.9351706197648	-0.985652975941379	-0.782734331837282	-0.580583261026463	0.29125145890737	1.7797776575964897e-19	0.331894325969488	0.437939923074189	0.56492428350533	0.7722495433171078	0.6341552299774147	0.7802188361924303	0.8814502809813279	0.9551402139268984
DLEC1	0.316339298313013	-0.31612685173221	-0.438274525143323	-0.0291264965657066	0.225111813700527	0.17296339500924	-0.418805001118436	-1.02017955462669	-0.0463222153578991	0.448335024254634	0.41101669583948	0.6782080522752529	0.313116809710362	0.9632661553691658	0.656158015778753	0.6830111216022261	0.619274702536414	0.9920184121951808	0.9093057275453224	0.936370236814722
CYTH3	2.25982914769676	1.88782446690718	0.0337114407316426	-0.3548468999208499	0.475325125960357	0.0693605147699822	3.90597164017896	0.1342175273846139	-0.983909425714715	1.59139238232434	0.284010495575869	0.0008896630825796	0.893837811986272	0.330685137377894	0.118524178403792	0.7777206988909409	0.9561708735859624	0.7212322287678989	0.6716798732107445	0.9551402139268984
ADAM22	-0.2200937439521989	-1.53425721194095	-0.8392373542960959	0.43712046725826	0.149320694860627	0.832408056078864	-1.86801854253772	-1.72344330644418	0.593173256922467	0.271607363440751	1.7656526900274	0.0682793006672139	0.0916739400595873	0.556034908824378	0.787166140469663	0.0842385884900723	0.3750411348455033	0.8382816796611804	0.9479246367590723	0.6543962258848487
SYPL1	6.57400722631002	7.03185814607013	0.1376979455441219	-0.214872750553995	-0.3476695397239659	-0.2016020125391019	26.3566714416753	0.825521189171396	-0.880518133673698	-1.92963957409848	-1.22020652806967	1.65670537994475e-23	0.413630521763932	0.383464568886005	0.0604536895920614	0.22874394548393	0.6957445737090336	0.752528284966684	0.6385959971096562	0.7821244886334616
CYB561	4.99748542221327	4.98702590235495	-0.112310553327969	0.1322270415892669	-0.158442586075044	0.183648232374716	18.3319358261598	-0.7101007249708101	0.5797143422283171	-0.8928202910449141	1.1738080214258402	2.65436994885557e-16	0.481305529420901	0.5651414569519261	0.376779611024979	0.246682720774053	0.7409418188599592	0.8423700522527215	0.8019521157048937	0.7895022355314177
SPAG9	6.48108127624624	6.531787735129981	-0.283634458538032	-0.0961342252770945	0.0005516052507738	0.1790192904372879	23.9628948873631	-1.65129464332376	-0.374429275806818	0.0029845217123341	1.049112304854	2.5570758645894902e-24	0.10744147439203	0.709894715123299	0.997633603872407	0.29981604535801	0.4018659891117627	0.9067487874157396	0.9996697398277892	0.8187577504079973
CELSR3	-0.6889780601893879	-2.5013640711453	-0.223118958704476	0.487697503992719	1.1879544046531203	0.377131374093072	-2.76241329614675	-0.4162481122653549	0.6261070919075289	1.9283646968676904	0.70853440032051	0.008941481442727	0.679327297244206	0.534482218155844	0.0608515455077273	0.4822885005581239	0.8599709503705527	0.8263339934164373	0.6385959971096562	0.8818446758976719
AASS	4.10187828988897	3.95215490290029	0.205508775833406	-0.341616376932765	0.499478332945335	0.151742530094693	11.0480669539783	0.980792610352987	-1.0462479076801998	2.0726762582069	0.6976962518980551	1.5482440347775101e-13	0.3354859176109389	0.301098183233199	0.0454284301485988	0.4891904649065979	0.6369555191143048	0.7040983053514845	0.6233202579701382	0.8836989043474027
PLEKHG6	0.0673413491848996	-0.8759496994957049	0.198392291783867	0.615685135145812	-0.190129762809837	-0.0019708909961969	-1.06912738428711	0.420300405788558	0.8235388559594481	-0.3381513900649219	-0.0041186464437387	0.290713844899355	0.676266283956064	0.414545003165407	0.7368216977969341	0.996732009614256	0.8585749502361895	0.7710151036628409	0.935587118711428	0.9994105302358588
SS18L2	5.09938859220708	5.35137188435081	0.4459108155044939	-0.0756095712030077	-0.214630967113436	-0.313632919243713	19.669179106114896	2.7504742652510203	-0.297999079436605	-1.16316116416862	-1.83210886137028	9.94111434540448e-24	0.0085413511159018	0.7670754550917069	0.2508950858452139	0.0735582259442292	0.1564108864424862	0.929881057953655	0.7365817512907997	0.6449353277670579
MPND	2.6737505610350096	2.58471340934733	0.329283813336288	-0.218595232673314	0.243643746632909	0.127201760994405	9.0552969826813	2.02549354784162	-0.848742244135517	1.26122294609038	0.7605306177851249	1.05876905437252e-11	0.048771907051389	0.400517236939077	0.213727901907039	0.450904189494557	0.296038861211237	0.7626798571204287	0.7196961712219063	0.870125261381352
MGST1	10.2592808802465	10.6762701712612	0.203188632342909	-0.271656539917512	-0.309320480443799	-0.2772780938560399	36.4161584922172	1.08930150019893	-0.99523886468195	-1.57983540696042	-1.53076451003902	2.6639576115231297e-22	0.281931676504442	0.3254495411512669	0.121633999607371	0.132833353685695	0.5895671992702847	0.7185105426137703	0.6719743180080351	0.715422441505844
CRY1	3.938024670727181	4.37739513534318	-0.242467842504705	-0.4926526538659129	-0.1977845680520639	0.114662352771054	9.60344052843424	-0.969674037862844	-1.37613334895989	-0.6894251968448989	0.466880143087266	1.08266358851917e-08	0.337431776456723	0.176016375349367	0.4940988536842929	0.64287494457783	0.6384919593248477	0.61967692191152	0.852800863545737	0.9269712495797175
NFIX	6.196456007545179	6.45940690008228	-0.0925665151876373	-0.500216036996769	-0.0711872580485736	0.2743561652243839	18.568894001921603	-0.425279380597206	-1.5829008529516	-0.303613581723039	1.2920970388375002	8.04480732294515e-20	0.672707394465324	0.1206462594415909	0.7628818777421519	0.202919914966446	0.8567644173771632	0.5725605756040353	0.9427129570269672	0.7669655995451711
ST3GAL1	5.19332329849351	5.580343554748599	-0.142287204475269	-0.109588039891414	-0.516280460896508	0.1721357413469459	14.4825650346834	-0.637820265387682	-0.340765644931603	-2.05366899605146	0.7713093649912579	4.2864239106989305e-14	0.526823153179048	0.7349397038040699	0.0459137280775993	0.444579189184929	0.7708101091931114	0.9169585692941112	0.6241917444983238	0.8679204582775857
MMP25	-0.1674442013993139	-1.17292098151193	-0.29449967865738	-0.386592362792271	0.6415385860362429	0.8584208191863171	-1.5518805992321203	-0.666093814002106	-0.5830594903888211	1.25006379350162	1.98712924302349	0.128760451773027	0.5096710744082671	0.5628322735240021	0.218933246937905	0.0532443330641075	0.7587938641746276	0.8414398660069412	0.7205544857690794	0.6123284217726255
IL32	5.35649355496382	5.59866482267231	0.4998799088671229	-0.2337213014262139	0.650108261592681	-0.318318248118136	6.15035673830418	1.10907975579881	-0.3546564064947849	1.2201908206593202	-0.689269989875917	2.46157775493453e-05	0.273495418085642	0.7246084465425451	0.228765409110372	0.494314141385378	0.5827134805627	0.9123458314105758	0.726250817914492	0.8845780497767213
PKD1	2.9527318478327205	3.3745810776460803	-0.6047008788531011	-0.574396144241532	-0.037772377127696	0.26408746418571	13.3040685804542	-4.10728407426283	-2.4759752807212703	-0.219860961193322	1.78633776767002	3.34355801780216e-17	0.0001667860777602	0.0171156144657111	0.826973786039865	0.0807830886604379	0.0445491951784941	0.3964823268500292	0.957297566292096	0.6540469624324144
MAPK8IP2	1.0347024438504	0.88443171703034	-0.1026900639460609	-0.243552406574468	0.1556533670006329	0.316954291032527	2.6347609265432097	-0.536534876398117	-0.8357397686885171	0.677209432784549	1.66795832069876	0.0132922715627796	0.595051221607832	0.407919052965035	0.503410536140014	0.1031648034033899	0.81250594452126	0.7667333456431408	0.8562698126668604	0.6783420021619552
MED24	5.11509630741845	6.44756076895635	-0.3451189955897439	-0.496216295938073	-0.654053842695657	-0.0206439808639066	6.33559776157717	-0.9130066451638708	-0.9160252064142	-1.4602094135756298	-0.053363513246406	0.0006399389218287	0.366369616280725	0.364873453309521	0.151454154612143	0.957691764606514	0.6601704312612583	0.7424071696818567	0.6937937237500169	0.9922625104031622
RHOBTB2	6.639513213725361	6.39188789295925	0.129606153819195	-0.116413438046999	0.258955245872591	0.235998289261494	19.0995094966278	0.629857091463924	-0.390555164188214	1.1699687681329598	1.18153520192726	2.5772462294800606e-17	0.53197755970671	0.698068623243331	0.248360676981492	0.243621052285385	0.7738168484615487	0.9016789084876956	0.7351581672116652	0.7879330759053762
HEATR5B	2.92570973736277	3.068083260337509	-0.426634385241033	-0.2013619828078169	0.0364057701721268	0.142557377349999	8.43522211798033	-2.00927641145384	-0.620662666596878	0.147820648705962	0.6667429206086	2.1789396227959494e-09	0.0545748012659688	0.538051705013424	0.883458432986799	0.508705892428807	0.3096706526379593	0.8276870676413629	0.9732707072430372	0.8892526239629149
SEC62	8.0833355858953	8.677942035538539	-0.311790724614184	-0.195670894758579	-0.3677683924161339	-0.102229794607182	35.2195646929857	-2.55255589775198	-1.12602472413121	-2.77615049352038	-0.8578201577437329	1.7087651064743505e-12	0.0142954702551581	0.2664766060238719	0.0080300262351259	0.395721847472317	0.1889524803725897	0.6799337397860509	0.5302417680005775	0.8516418215509676
RPS20	10.1962706742097	11.2799492152986	0.2280630954308589	-0.478327059554864	-0.403164842718595	-0.269015552275522	16.7067241793569	1.11771492471963	-1.64200853477844	-1.80861794240264	-1.34781976625791	3.45825405738072e-05	0.269993300002244	0.108035707977525	0.0775519691439062	0.184886068189224	0.5800729358337213	0.5620366110787566	0.6520792320787913	0.7521450226780696
CSDE1	7.182983746821019	7.395131878525139	0.0927896208312345	-0.15976422311117	-0.138517666125318	-0.065072953327683	40.1533379532664	0.792136585252175	-0.9133398769058588	-1.10705790870896	-0.5603622849185921	3.02482375490219e-33	0.433125158201103	0.366046242671373	0.274689700277384	0.57804087051732	0.7097783501647564	0.7428155592282771	0.7465712204696484	0.9138037717368168
UBE3C	4.39019957520895	4.43880516060899	-0.0130890870094235	-0.346630220633786	0.135927020311325	0.277755093961126	22.1701807119822	-0.109320329892268	-1.88711497557712	1.00057502642646	2.29175377601199	6.04808151234261e-24	0.9136635679729748	0.0656868536763085	0.323330184708781	0.0268674673457681	0.96392570824511	0.514533217767942	0.7707001340714278	0.5607366977696743
REV3L	4.70513779347924	5.07628542679171	-0.5171300006814721	-0.373562935405199	-0.266105312319905	0.277773735325201	16.3352103966331	-2.76943221081911	-1.28805022707333	-1.26396661973601	1.46473913346506	1.5454693925476598e-20	0.0081289919823688	0.204312652979398	0.21275037940298	0.149944103737099	0.153296360333507	0.6372947004613301	0.7196961712219063	0.7254814087155566
IYD	1.19526167725647	1.6423771720021298	-0.525109454018862	-0.183777018795162	-0.476494325629194	-0.273601538880953	3.8391828186886094	-2.1445435912148603	-0.468251861250854	-1.62602028477214	-1.09568122840256	0.0004850595783669	0.0415614384232773	0.6418863347260451	0.113223843977385	0.279778733181077	0.2762864308324901	0.8786821420378886	0.6646875513489277	0.8103935719727747
FAM76A	3.1965206820004504	3.49713270042301	0.195482035806756	-0.341249943069954	0.0256857422380879	-0.0662039640572591	10.0616959445107	0.975674843072236	-1.08295679107251	0.108336686710749	-0.318274281407352	1.4816843169259898e-11	0.342217390650711	0.284699738668484	0.914491235261982	0.7520893961558509	0.64205006878346	0.6932501440730123	0.9805074276007384	0.951934185484377
TRAF3IP3	0.4942864009480699	-0.348505052993905	-0.165968103489165	0.3848991455788039	-0.582802364040651	0.881275988657744	-0.355094588383909	-0.336881668663375	0.5581218070337	-0.933178879600929	1.82328949861059	0.7261149288748191	0.7377929866710691	0.579669746232422	0.355712502627674	0.0749406618144228	0.8886141861573962	0.8491401012095087	0.7896677765804857	0.6449353277670579
POMT2	2.58933517655913	1.91466400327521	0.0515262802862784	0.120392549969854	0.351781056651937	0.34597718847838	4.81582559024193	0.227305369786821	0.336845320315612	1.31944177786982	1.4914172798896297	1.6941047548962698e-05	0.8212158529615949	0.737799479634614	0.193695558948858	0.142829420689363	0.9275871461266612	0.9183514917171642	0.7108895428942168	0.719716718330897
VTA1	3.99165566525667	3.9959174309706302	0.0848414111178978	0.0424744040256505	0.0947965768559685	-0.118119008370862	19.4670287501403	0.708042873086915	0.2255894587183839	0.6822497656986309	-0.9380524368303392	1.5085079903087402e-23	0.4825701314774051	0.822542166808359	0.4985780001095979	0.353225179876472	0.7416792649998147	0.9514850158626718	0.8535244276087433	0.8353161576832899
MLXIPL	2.72220187640348	2.8399470314972697	-0.405921265184536	-0.321729025373954	-0.126436822586189	0.2785956988377119	6.87162622069247	-1.73555214678392	-0.955911035163448	-0.468487268259373	1.2479361350506295	1.8481947262385602e-07	0.0894923296486267	0.344421617394659	0.641731998601208	0.218516155709266	0.3718480139254428	0.7306192888885344	0.9049631203028932	0.7762067285248108
BAZ1B	5.48254033845982	5.28791497440732	-0.335381140889882	0.2464112480290909	0.0314862102845156	0.289808684645424	23.6683481558473	-2.47033210052594	1.16732202536204	0.208785093930623	2.09194688086165	4.93930808653689e-27	0.0173544166541635	0.249228696527962	0.83555822909528	0.0421162673647516	0.1990821200431597	0.6679080121632619	0.9600054545019414	0.5985739739491398
RANBP9	3.92475180403514	4.562823122729509	-0.0603247662805983	-0.5981850795296939	0.12714577193549	-0.387528187426827	15.6021176966793	-0.350975346799456	-2.22746829213054	0.640304720424855	-2.1689193903981	9.00673318732565e-20	0.727244727569153	0.0309611315032101	0.525221636685994	0.0354119585118131	0.8832478361450642	0.4450871573730045	0.8657848822620291	0.5797498781496834
ETV7	2.54173416720293	2.3570208287240497	0.371466485840915	-0.123962632299606	0.323561671484009	0.170961048701164	4.19949030709145	1.29481914963958	-0.298376844223464	0.9345115428401072	0.595820164632702	0.0006394440750433	0.2020878880930239	0.7668740228154971	0.355028458216424	0.5543279187769901	0.5144672036018044	0.9298075970680816	0.7896677765804857	0.9055911246025968
SPRTN	2.51293282792687	1.95755165843735	0.224006271456758	0.620533483428785	-0.0716974554202832	0.172602534169719	6.47818150804204	1.3600833138880402	2.55422646032161	-0.361336861174195	1.02507197321261	8.485751315826029e-07	0.180578757910978	0.0142699473078551	0.719588983971078	0.310808257831451	0.4927263539982168	0.3799572750215007	0.9301765418645191	0.8221399611780902
METTL13	3.11801248421542	3.3455770972617103	-0.0656404502222017	0.0038749131350152	-0.1608431826270289	0.0379627402132995	13.449101451103	-0.454541417530601	0.0176957500081128	-0.950682963178177	0.257518809281029	2.0520760439499002e-15	0.652091377818369	0.985961219007809	0.347890781762541	0.798007748490313	0.8459603870382938	0.9975988842855904	0.7851021026844118	0.95808186180903
DYRK4	4.38167176784876	4.03305703492524	0.419565518784091	0.763579622501726	-0.151760629799748	-0.1866246135887989	9.936497870130893	1.77934616540877	2.04459585144795	-0.5576688318692529	-0.749276368492507	6.34662037877051e-13	0.0819375071638109	0.0467710069300877	0.579834351542314	0.45758977948532	0.360407267362756	0.4827647992877045	0.8856117963950303	0.8715135779680242
ZNF207	6.15113409501616	6.312916328471941	-0.0024239258997151	-0.0228808744884388	-0.0496230386527068	0.0106310330584399	29.9735748445025	-0.023215255498797	-0.154079001540711	-0.426644051413106	0.103491865708746	2.2291547585823e-11	0.981585374454136	0.878284502203892	0.671701074686352	0.918053213306756	0.9925732063015272	0.9674506237464672	0.9134199650928104	0.982916458063837
UQCRC1	6.23772934887865	6.26657894362664	0.335871731473041	-0.0356112177629716	0.1005765439880759	-0.331384708228862	24.7108469513884	2.2872839278560098	-0.1697398631669349	0.6267892157389611	-2.30598540824141	5.660728783550219e-18	0.0269674612139512	0.8660101308141629	0.5339681036023479	0.0258449803580323	0.2344626282606019	0.9636868955995662	0.8691802467400945	0.5595940128307627
STARD3NL	6.12465357148962	5.940861793858559	0.0550478055283595	0.456119363687995	-0.1184235434156859	-0.0850334281869501	19.0510154487218	0.291005750717445	1.65871578246874	-0.5729423493121271	-0.4523145062841359	2.28355102076131e-18	0.772390507940391	0.104441745392404	0.5696321634257271	0.6532200902149189	0.9060194518959584	0.5581406902642267	0.8823328825543891	0.9304853296467306
CD9	9.21294595370138	10.159547114165	-0.2453459391532439	-0.445481980140562	-0.401288513172396	-0.479714435695847	30.9615652008178	-1.2042951244946398	-1.5102888980614495	-1.86171277364007	-2.41497984150496	2.93922685193316e-23	0.234771778379313	0.138285460372073	0.0692581653455829	0.0198869143190372	0.5487267570077403	0.5904098266321924	0.6472619729817187	0.5428414855154369
NCAPD2	2.47663639692028	2.37900597017167	-0.0786214328164973	-0.0932769015299893	-0.0132135123915235	0.10998416042612	5.59113521677621	-0.327859794415398	-0.268599970339798	-0.0473516418189882	0.4730082253070209	5.98582005964321e-06	0.7445394116363299	0.78951252343673	0.962445813366972	0.6384945822486889	0.891868095331206	0.9374690199110286	0.9914418658087766	0.9248196034362048
IFFO1	0.2965077225750689	-0.308055229493141	-0.663391572360286	0.0581104469966313	0.234374737306693	0.4142679685127999	-0.4292143130701379	-1.59605160731832	0.0947073346107778	0.484952544378361	1.02331852029231	0.6703250047029261	0.117689999554743	0.924977598414268	0.6302421680424369	0.311643080174372	0.415213754382899	0.9790103384039328	0.9026558212676956	0.8221399611780902
GIPR	1.1742395391578502	1.31423276697209	-0.349591317894693	-0.2419339542119	-0.240403740380957	0.0890531599206263	2.8252721019315694	-1.3126275664983	-0.5664025421824721	-0.756891225098272	0.334318955008908	0.0070190058650431	0.1959639210551149	0.573934342767121	0.453059896876367	0.7396920726930221	0.5085386812309437	0.8463832084238837	0.8357925097533315	0.9502397412084446
PHF7	1.51406736687691	1.0295495092462	0.0762226494579809	0.2346176070563539	0.0360510235964945	0.216447817438443	1.95177345535732	0.27937368774022	0.589147138075037	0.11001807477557	0.7964159264504441	0.0644786392165702	0.781255194733534	0.558848615404054	0.9128842508653248	0.430011236394397	0.9107411395721418	0.8396742486211363	0.9801062489458716	0.8647956545459287
SEMA3G	-0.938724106684	-2.50474264344395	-0.9047590365093808	0.81347252277924	0.504010559724568	0.5961549762374521	-2.56091216018031	-1.49558144398424	0.912186448801696	0.762948110909777	1.00724062232479	0.013863954078016	0.141743453945608	0.366531709521296	0.4494755684024279	0.319204735233085	0.4474851296322882	0.7428155592282771	0.8334057797906516	0.8237440294275316
NISCH	4.14880788437065	4.47750445456159	-0.3125267441879509	-0.362988831946955	-0.113096982118669	0.124414483569265	13.9547048265667	-1.63340234843035	-1.2922572676171	-0.5240351314159111	0.656148276781386	5.04990155939771e-16	0.109699111428943	0.203012800266923	0.603001090240113	0.515078867689182	0.4052509714440361	0.6366640086528625	0.8936884819982084	0.8918375771123805
STAB1	0.913526124687255	-1.65842885930094	-0.468294775269667	1.85247478257663	0.9601236318885408	0.702157093975565	-1.6505903614492	-1.07198206455978	2.85992239984419	1.79181669303188	1.5915075501839098	0.129185447772441	0.289769057041407	0.0065909883935693	0.0801102145698026	0.118880573922951	0.5966388776287928	0.3225417632034579	0.6520792320787913	0.7001956739315096
FUZ	3.1006561638211503	3.15230067967454	0.0881635140795418	0.128440661208557	-0.118027634266652	-0.0668509563680151	10.3685423458524	0.5054416360898321	0.463270845292394	-0.571499797601432	-0.36554893590377	1.6532617997661599e-13	0.615715519332793	0.645403108688384	0.5705045567877249	0.716414424414348	0.824316837381864	0.8802158394889654	0.8823328825543891	0.9425650071925872
SLC6A13	-0.958772641431891	-3.06399516555352	-0.151851672229086	1.31223948281202	0.501245992402077	0.548142158226733	-3.35508483346901	-0.2766142259342349	1.58771707827851	0.807382823417244	0.993051665844636	0.0016191838414568	0.7833429286983841	0.119352842216484	0.423693171711652	0.325994775395486	0.9113567074158404	0.57043351605085	0.8214919015731826	0.8255843603113833
IDS	5.03899857717974	5.24026168349164	0.0623513148976546	-0.274040960664072	0.39716078898856	-0.281755540088933	18.4876043637389	0.367535784888022	-1.03583412467481	2.08301090452868	-1.60690301656886	1.19569650325025e-22	0.7149424035334109	0.305814011898875	0.0429623745163979	0.115070783957051	0.8766062033426721	0.7065954598835703	0.621791871039623	0.696290070227031
PRSS3	-0.711744749322994	-2.9706335129541404	0.37822802488867	1.08880412699337	0.981924857335063	0.350289222319197	-2.70256807333142	0.62590076060274	1.24826629482615	1.34413882714066	0.5613109365490889	0.0120810468879195	0.5345619294803939	0.21868102290611	0.1858153457474	0.577370512336268	0.7750673692804937	0.6474674277311023	0.709609393474376	0.9133643281570392
ZNF200	1.55604877858285	1.27155039562267	-0.493047719348803	0.253745055273748	0.184318038085833	0.357826887297076	2.56815601340692	-1.7736739432582	0.6203391762213579	0.5598932542030151	1.32405344267949	0.0157085788400081	0.0829332920009796	0.538302486501895	0.578473452557526	0.192175209124998	0.3616388242449336	0.8276870676413629	0.8853812176717437	0.7567788475680113
CD4	1.5501540053006002	0.942426138815854	-1.26901710420293	0.693311363438597	0.3359960614867139	0.456207127486881	1.40839674653532	-3.6586567141817294	1.36108100520252	0.802115902834053	1.33242466872709	0.171773886011295	0.0006681940274858	0.180570128289445	0.4267025514286779	0.189516064503391	0.0615972094260799	0.6228176408546723	0.8222985260532154	0.7550522937698387
LRRC23	4.6849866425064	4.711553643708981	-0.358825125443901	0.183239316101672	-0.277070400292454	-0.0056511338674413	13.7573000580177	-2.430146672743529	0.8783186079830891	-1.65480051972841	-0.0389251165189699	1.09013697497766e-06	0.0193511300991606	0.3847524154794789	0.1051324156527319	0.969131111291184	0.2067380807880958	0.7535162074799534	0.6591624782873704	0.9939244341067128
BTK	0.58318509749567	-0.609206567549308	-1.1766110260088798	1.17961920439504	0.761476287447871	0.0552679286052329	-0.882826479101284	-3.1361283561678497	2.15088029247948	1.72959340591779	0.146660069366971	0.38466138686752	0.0030261753503356	0.0370476478723968	0.0905708621777533	0.8840633526343811	0.1030275153364287	0.4621787326537998	0.6520792320787913	0.976822350910052
HFE	1.48392377934657	0.7072087886647199	-0.105146761240768	0.5254727765215289	0.141344282513398	0.3368799826402	1.69442290191282	-0.444948249721223	1.4050222321281898	0.501210782025489	1.40828603584003	0.0970960216447398	0.6584901064563311	0.166880652708387	0.6186659067632571	0.1659181060086149	0.8489277776909948	0.61191685011982	0.8998387329111218	0.7388984953836246
SCMH1	3.7353260585668098	3.66422647628998	0.0883385430833911	-0.0931976636820482	-0.202728786659125	0.200305905503075	15.002911306416	0.638880798429122	-0.466987620169937	-1.27657362473828	1.47605165706377	7.8746093812133e-15	0.526139214628062	0.6428450768980369	0.208382028814917	0.1469110536218719	0.7703156370421932	0.8791010347903471	0.7195031009478526	0.7253857786054101
FYN	1.03915258124147	0.571200353873902	-0.6456487420279949	0.8619378201598421	-0.7906840741280171	0.4761024280633439	0.5437446392463541	-1.3809082281205498	1.2758893987965	-1.32840619084077	1.01854947242253	0.5956149586683029	0.174359108870047	0.208911797341688	0.190819789877336	0.3140218081744539	0.4858944744930578	0.6392800380730574	0.7107701083371306	0.8221399611780902
HIVEP2	3.04493445103487	4.16532751439041	-0.89497280054267	-0.808592554129826	-0.216015897666559	-0.0744631569347671	6.521168640381861	-3.1835958718568	-1.97373146312048	-0.63714842634088	-0.26436540173427	6.11301432176042e-05	0.0026961818534897	0.0549625657970896	0.527323241728919	0.7927590676210129	0.1016070545038393	0.4968795245660892	0.8670376728777479	0.9570793608300484
TCEB3	5.5090059199367305	5.4410896638816	0.023850866985061	0.221553944920213	-0.17380485687614	0.1995123004371689	23.6754743711496	0.170682581952875	1.07330849498795	-1.12495008237695	1.4264747355662	7.00926763834963e-24	0.8652739101681372	0.289003163886398	0.2669843643440739	0.160641200676757	0.9445144255477176	0.6958372453819838	0.7430984408409332	0.7331732498814123
LYPLA2	5.3683001241675	5.07562795676504	0.5010711870612999	0.230400216696473	0.1166985539844209	-0.1545020162264719	22.6153350923159	3.83957941623308	1.22023199383925	0.8006613678714591	-1.1952770307286102	1.08597486820434e-18	0.0003831094693103	0.2290293298192279	0.4275918016871269	0.238286670338403	0.0531384450465388	0.6562051694023656	0.8229393634988265	0.7848005104439598
CLCN6	3.42448685682696	3.69201056202733	-0.289988156421799	-0.639823268426199	0.0181471128326639	0.373417569272476	9.868021334214712	-1.30932589759753	-1.98548044323683	0.0719148096862035	1.74752339630294	2.9313097626651796e-11	0.19742020710801	0.0534041359329532	0.943013656957165	0.0873919315271512	0.5098629716050291	0.4955679193693058	0.9874740787178524	0.6580425353249499
MRC2	4.90823983848621	5.054414995334961	-0.2990571594233869	-0.162097306206791	-0.231684662366778	0.3433805477092609	19.653006420451	-1.93732568941585	-0.674702103274152	-1.32669236236479	2.16072497008776	1.0277087482444901e-23	0.0589975930014805	0.503316904198985	0.1913038753240599	0.0360779416629136	0.317717415157164	0.8122474791167029	0.7107818014555238	0.5806086935286697
NME1-NME2	-0.665991481006453	-2.57950710724759	-0.680354347606675	0.836778126230188	1.09343285991467	0.543752061031548	-3.03378424170731	-1.3747041214428402	1.19764687698699	1.9683758471722	1.14760609075882	0.0060612340769453	0.176032480143045	0.237935889636974	0.0552766606798577	0.257355372162713	0.487196773750487	0.6606454495892844	0.6317347968168323	0.7951147364890849
TSPAN9	2.94650638072794	2.31186974294862	0.2676697488893889	0.412696454247608	0.107025232481613	0.228003456339656	6.910845216067161	1.4050931864378795	1.36758615106668	0.475661533750598	1.1391639004773	1.3817615107871398e-08	0.166859681144987	0.178233481303351	0.6366165716926401	0.260662695552909	0.4773441851178264	0.6215334843666463	0.904754398539356	0.7982888788329744
BTBD7	4.20379671509392	4.42546271255789	-0.15998520828267	-0.0902954343093448	-0.112633868027752	0.0928708661267973	15.2464651465866	-0.938514696878227	-0.3374447567318929	-0.5754419051052541	0.529496101119496	2.1628987088813696e-19	0.3529902807481689	0.7373506603419359	0.5678589741253299	0.599064025150488	0.6503385555733406	0.918268990509477	0.8823328825543891	0.9184324467166484
APBA3	2.79486004045776	2.29846577027274	0.16306059901479	0.3475777302724669	0.107838447145963	0.188540182823575	7.60707208504256	0.951035141092124	1.2803347653326205	0.533467411998769	1.05992344820618	1.2940137368774402e-09	0.346666836295166	0.2069879500403739	0.5963353244890849	0.294835519887336	0.6458371903038558	0.6381533051822323	0.8919723575483266	0.8162852207246258
MKS1	2.30541680842161	2.0052588231236204	0.160147647273906	0.25280038524503	0.1274335445143559	-0.175999423066316	5.07585752057983	0.7145504947071841	0.7520898731996221	0.479892052119002	-0.7726633798441508	1.18253116144881e-05	0.478682910101435	0.455987653499251	0.6338579931256351	0.443811521871389	0.7391395433725277	0.7885362250411291	0.9042048937360492	0.8679204582775857
ABHD5	4.84220314933682	4.90958360359055	-0.306421397119936	0.242381565787233	-0.0071071218614115	0.0088305267412081	13.4683570628363	-1.40127248014677	0.7497376298924591	-0.0290671809624829	0.0398237537917039	1.24159854915307e-14	0.16863936185755	0.457472956505276	0.976955778925272	0.968410312542522	0.4793581860770586	0.7895137099793585	0.9942685131037609	0.9939244341067128
ANOS1	2.9867399738404194	3.11545151773754	0.498424334465724	-0.248356697752396	0.422177974892211	-0.7506581539000179	7.87739909783211	2.17663429751749	-0.707567962695067	1.5785487417006	-3.13705494768696	1.4072812069426101e-09	0.0359871173717147	0.482901706136424	0.1229929707239419	0.0030880470986059	0.2605333958412982	0.8010927528154631	0.6733120967164902	0.4077840459347186
AKAP8L	3.87798446578399	4.10969215832052	-0.379366591360205	-0.2716311537697	0.2268467870741869	0.3493399236325949	9.90410436135025	-1.86254157371745	-0.946179144914262	0.972263438338772	1.77854454963947	5.82370847493504e-07	0.0692778558563643	0.349436696731528	0.336176732808939	0.0823322286364009	0.3370297826688381	0.7323671972414255	0.7786298148143673	0.6540469624324144
MBTD1	2.12310635071614	2.71055211544982	-0.268958258568655	-0.739337718454323	-0.181403517805594	0.236890582869353	7.494490929089951	-1.30409297862945	-2.24936695555916	-0.7394664323536809	1.14911328333218	1.89428064492807e-09	0.198833284710146	0.0294284457133921	0.4634640157358429	0.256580475766855	0.5111138053137094	0.4356523561555928	0.8392776864494479	0.7949171916787408
UTP18	4.189398379788391	4.29166371675015	0.0254757791536676	0.0862412671440051	-0.0330735000655691	0.0363531214727828	12.5477899997488	0.125616227092923	0.2871934010252679	-0.143397322847748	0.178153398326905	3.3514697092345897e-13	0.900677399775682	0.7753487311136741	0.8867431337246909	0.859412430505577	0.9582491085681616	0.9329720055224182	0.9740124798895192	0.9702005722416238
RNF216	3.98634259519896	3.46515361419144	-0.0904362134556991	0.401334574129893	0.120115617201801	0.499628599798135	15.9921326664374	-0.7142867272784859	2.02569860396694	0.829466655262647	3.89057552644452	4.67828075224321e-19	0.48106789803271	0.0488114402063374	0.412189864952196	0.0003515197104686	0.7409418188599592	0.4870841639593786	0.8154786763601831	0.3152978828652545
TTC19	5.54344224706511	5.4592374443638	0.0696407067266141	0.0509452750658233	-0.0516368913849647	0.1023755446339519	22.2802218946075	0.5161031576455279	0.265099823140238	-0.344309250568447	0.7752192219596841	8.33822035485891e-14	0.608352770724898	0.7922178087268491	0.7322180218992809	0.442370881035369	0.820151494599891	0.9383690618059554	0.934030028502801	0.8679204582775857
PTBP1	5.91749179107443	6.00541030112282	0.0085955812808393	-0.0819598749736945	0.0813280233954424	0.0598051804260752	22.5454453524024	0.058220708072375	-0.387569703298229	0.494573644928538	0.410925581112811	4.1999326710573204e-15	0.953834552116158	0.700262660995344	0.62330714481735	0.6831217318239761	0.979890839458227	0.902618786322408	0.9008116026891252	0.936370236814722
SYT7	-0.223483736245935	-0.980177387599039	-0.6206359270970621	-0.35469651653365	0.8275050681073249	0.443193813824371	-1.19090008601333	-1.27392138880741	-0.5002792222835081	1.4814363698203998	0.943391979102444	0.242726042577415	0.2097632395176039	0.619406980212048	0.1466746428458769	0.350518164114563	0.5241456760590003	0.8676936029276576	0.6884134150907271	0.8348988958619
LARS2	1.83829293351856	1.419663750469	-0.2849443702463449	0.216156953455735	0.341898735683188	-0.0633298236994582	3.66473517911983	-1.35563659737683	0.705051875872	1.37152087227161	-0.307592129087089	0.0011913443484646	0.181995139195589	0.4845857912275619	0.177069748436892	0.759817735410163	0.4937435288529894	0.8021738053766891	0.7043783893546451	0.9532855879737828
PIK3C2A	4.89331617742897	5.14906293388749	-0.0499112486469766	-0.335818042040861	-0.196288397029481	0.152707935084899	20.5307460348625	-0.3465997672663519	-1.63289769209568	-1.21437988618309	1.07928031516171	4.0412220017230004e-16	0.730510575713238	0.1098406527718449	0.230975627137471	0.286272151923497	0.8855390187484771	0.5628936001054494	0.7263255805218728	0.8119121796571989
PLAUR	4.8752323808566205	4.32171488932116	-0.336761015392635	0.6955650563416409	0.506131785466573	0.1913674861346989	6.127429000543599	-0.908455259383952	1.26899441231241	1.16453691370926	0.50209124788707	4.25400682637281e-06	0.368556797529921	0.211307712085349	0.250344149390567	0.6180971950582911	0.6618558433963896	0.6420668411842856	0.7364914537997037	0.921073959907804
ANLN	1.05137550983707	0.4318236947655529	0.495832907265252	-0.546629933056669	1.5529204121618605	-0.6854306353956751	0.495445945550133	1.01280655193297	-0.7438444524746209	2.6179102944580497	-1.35419066227074	0.6236692332572621	0.316652847597989	0.46093271381351	0.0126863928673714	0.1824987325595319	0.6220930697728361	0.7913778857222212	0.5450048277552128	0.7507182909941633
WIZ	3.06511723548846	3.36347129307023	0.0608581957203561	-0.440135178853007	0.0602348896695657	0.0454543662438611	13.4888524937119	0.425335138349378	-1.94398533133421	0.3556093015596649	0.306601515677489	2.03021689941523e-17	0.6726195925613929	0.0581655520325585	0.72379478646719	0.760560922984771	0.8567644173771632	0.500998544962756	0.9303493086545732	0.953464772562606
RABGAP1	4.46843773408424	4.659037747633	-0.281414228610748	-0.348240632192175	-0.127888269676717	0.321859664762449	16.6778636791335	-1.74001304964534	-1.50529236623941	-0.7031788166486821	2.03735848441015	7.35541817713953e-15	0.0886929256083349	0.139588527502591	0.4856091781161629	0.0475563588734043	0.370369561214778	0.5912546683722923	0.850251807246332	0.6000914759675999
DCN	3.14901969671448	5.89265937107471	-1.5931094476378402	-0.777624692527345	-1.22135778781175	-1.27442279896162	4.10633089232553	-2.2954388649077404	-0.751753781167143	-1.4212676422676205	-1.73296593513115	0.0006341644768216	0.0265527199695595	0.456305741341673	0.162150690491721	0.0901248585184981	0.2344626282606019	0.7888263181102542	0.6984868541314123	0.6617786473592292
QPCTL	0.589076487190163	0.0281098696652878	-0.273941826387406	0.397398231004901	0.0411174716837372	0.205556988494291	0.0502796641469018	-0.875450651038229	0.8592191984636229	0.1122233983255669	0.666486677967025	0.9602340779252142	0.3859779275064799	0.394943305327443	0.911152420260943	0.508506685322594	0.6749357222623038	0.7602451164529589	0.9798908708711164	0.8891249267673843
PPP5C	4.593928498140049	4.14377621356164	0.2100643225054	0.424816678758734	0.271144196338326	-0.1641235827179019	15.4812292386013	1.51593535243668	2.1442526795567303	1.7212053175777098	-1.19905079958768	4.2307822120409e-11	0.136689712371064	0.0377339313164082	0.0921025755495168	0.236948429869926	0.440110025001298	0.464592568043667	0.6520792320787913	0.7845300115989825
CEP68	1.70966641541105	2.04193565677488	-0.039452135605774	-0.331958466608463	-0.398902373408509	-0.0921552431097963	4.0185301300591405	-0.136545382436549	-0.718085369736725	-1.1531800632793998	-0.310736306355151	0.0002201895439248	0.891999213159273	0.476416423695407	0.254925158020561	0.7574358919818092	0.9555198054794762	0.7971017900547875	0.738239394917427	0.9525054484538866
MAP4K3	3.56653253691138	3.7338950040024095	-0.145049694445645	-0.557517387768022	0.264585162374528	0.14397797280958	11.8085037988334	-0.795722991078496	-2.10613466317038	1.2654901496869	0.810116530416889	6.20534011697125e-12	0.430391385023798	0.0411236394436691	0.2125684885612049	0.422138099412802	0.7074920488445441	0.4764083572480288	0.7196961712219063	0.8613462615996539
TYROBP	5.68918044229455	5.58922364680341	-0.554771338448736	0.5779079738059371	0.598828849072141	-0.226588701627599	6.67692954418406	-1.27710387236474	0.904265426121702	1.19040495570359	-0.499010606865303	2.16106180131619e-06	0.20826649964793	0.370931457697544	0.240136285637377	0.620264766813924	0.5224391009867694	0.7448076187325682	0.7315278970662422	0.9218585736458949
TMEM159	4.0803759226671295	4.57469932831805	-0.296028666920666	-0.3646442157969671	-0.187954528301182	-0.129261375091149	11.3740531546555	-1.30345962820799	-1.1252743644418302	-0.728871597027881	-0.5784144120548579	3.0377644109295393e-11	0.1990602887739919	0.26668939586828	0.469868623030923	0.565891001162098	0.5111138053137094	0.6799337397860509	0.842445478516245	0.9095360217328428
BRCA1	0.952011308754119	0.0687172203846858	-0.0946336957574333	0.91438850115889	0.644999080086212	-0.906705419254936	0.0930860095964084	-0.2460679696814389	1.6018416158392	1.3864053954187	-2.24944906539802	0.926686659035906	0.806771047976889	0.116492489127021	0.172458083251069	0.0294781618791211	0.921848230258871	0.5666368138817771	0.7012229143906846	0.5710595306262328
ERCC1	5.047310897630459	5.07424108757681	0.119655031647201	0.3311183531880919	-0.11022442097974	-0.264245878367857	21.0592381822196	0.8338469524851251	1.47873705913339	-0.6788722633172379	-1.75948324560444	9.6787257760979e-21	0.417144999895687	0.146400451389235	0.502495784481068	0.0861290080230234	0.6981285278954352	0.5972727080212507	0.8558739720287571	0.657513150952794
CD22	-0.620323043911773	-2.49871730881338	-0.3493627791400949	0.9883612143603142	0.729770899041004	0.611438415719897	-2.47539318877175	-0.6406393285519421	1.2653378261906	1.11168759172581	1.11027755279996	0.0206561629465699	0.5250410832550689	0.2125328229007569	0.272211018557148	0.272821689504846	0.7696435221881366	0.6430247198543924	0.7455263592300335	0.8065465170804057
SEMA3B	2.9008701476342305	2.70190880146086	-0.4151863033349149	0.601198293189647	0.181512942820418	-0.5318073928014121	4.80400082303626	-1.27196345702174	1.19695006930333	0.4829091222035179	-1.59707409155809	2.70020891991245e-05	0.212310741613131	0.2376756244326379	0.632166751470409	0.117643373326228	0.5271405927123817	0.6606454495892844	0.9037029051233904	0.6987143774773895
MBTPS2	2.86014489387299	3.20500264955829	0.0181551402131997	-0.468900262370498	-0.0426115255417093	-0.283403290464872	11.4692380494433	0.1121247919929769	-1.92159285127967	-0.2246332123250319	-1.7286776914823	3.01785513433442e-12	0.911330547793145	0.0612950081595005	0.823617230087617	0.091096448873657	0.9630484243051096	0.5093407372493236	0.9568548509981488	0.6617786473592292
PRICKLE3	1.89205110317571	1.33583443192175	-0.075262744301176	0.338140923181784	0.0831689336216661	0.060350307236046	2.85220429964593	-0.3360544532492489	1.04052129128893	0.315080575631934	0.272185818234476	0.0131421715051021	0.73843704714374	0.303953803737233	0.754172847528532	0.786758278596188	0.8889590282095692	0.7051069268267519	0.9406099429107674	0.9558506904599268
LTF	2.2569121899043103	1.6823246969238002	0.76889900911272	-0.313558207095735	0.202533849089267	0.85091052173247	1.21957715980228	0.981235335506794	-0.270423553257616	0.21595099791484	1.10859612558199	0.231630150410362	0.332147471524532	0.7881216698719681	0.83025988163948	0.2737881500333999	0.634186901646686	0.9372990497928216	0.9581274720646652	0.8065465170804057
EXTL3	2.29089484563291	2.2222470180971	-0.001503397003817	-0.193650798833154	0.0259933690847784	0.204791873598691	6.338811258153401	-0.0075539980236019	-0.610213332790143	0.1091251165538309	0.997810607400942	9.79242942097576e-08	0.9940062288420392	0.544790013131452	0.913588426660111	0.323706672862543	0.99822659048405	0.8315920768134398	0.9801065622846834	0.8251997708698982
ELOVL5	6.12053109676227	6.15189491963634	-0.136399888391548	-0.0683799819820207	0.0442253438616803	0.0796153268038843	24.7726102877325	-0.881228669060968	-0.294157569629696	0.26312695985166	0.513703678101021	4.6273570297955485e-25	0.384173592158855	0.770025240643695	0.793820350779715	0.6100149314243609	0.6734182830470578	0.9311790378605954	0.9491102260852446	0.919534394609068
ALOX5	1.99575639957869	1.99994956791201	-1.41047009767968	0.9779762484052408	0.032715756650047	-0.1736622878351799	2.3980325218029503	-3.38902174138193	1.57027144175945	0.0643606452901643	-0.4080569521472639	0.0263452738427967	0.0014869910028244	0.123679910363204	0.948968269079393	0.685210100968588	0.080573247032685	0.5760867349669705	0.9887245202715396	0.936370236814722
KDM5D	1.70618514295924	3.05718565514632	-6.381719342672991	0.5511522846346789	0.3039966388408749	0.0588625397963398	6.46551062595001	-15.340362868863098	1.26506656141702	1.03752342083254	0.217343826496224	1.30881371455185e-07	1.9517136655816602e-19	0.212429204265438	0.305188358246299	0.828936891705087	5.012000693213703e-16	0.6430247198543924	0.765016983970025	0.9646879631058038
CALCOCO1	4.620747016997849	5.08096344459108	-0.274595206239844	-0.5744051420587429	-0.2970904796675579	0.0687255476579261	10.8744507488602	-1.0873167900838	-1.6266594640369698	-1.0598289240373	0.283204596297913	5.7200793753936505e-09	0.282773181869423	0.1111432160028279	0.294889683174359	0.7783486656489141	0.590269259867921	0.5637444838789041	0.760304252114421	0.9551402139268984
UBR7	3.1894423077732497	2.95384486476626	0.0302477408046045	0.0701216248146791	0.234998944300691	-0.0618163028287729	11.0239098896896	0.225873571552846	0.361527659236134	1.4793465844971898	-0.4605094005664361	8.54911671269723e-09	0.8223517145197641	0.719495411287056	0.1460317753742269	0.647423831722457	0.9277704043275152	0.91083978178173	0.6880646024692718	0.9281988401612172
MAP4K5	4.10769401998217	5.0328031537168805	-0.462451852971766	-0.596638001369039	-0.402135007882033	-0.0823638206276866	20.3084495719173	-3.1422672107581096	-2.59854228903094	-2.3685818986372205	-0.544587746081866	2.71841613792431e-24	0.00296342445841	0.0126122941724647	0.0222104748823684	0.588725813438899	0.1024664424380597	0.3706072770387684	0.5719992786324561	0.916985982356611
PSMC4	5.55241767962255	5.183048307161469	0.38786757554269	0.521371535860881	0.147466398573477	-0.0631775831716493	15.5262423128719	2.02838031842231	1.8654371054463497	0.6842308498405911	-0.329533652369905	9.619232138152793e-15	0.0484784874535987	0.068961687313635	0.4973792860737929	0.743294399412231	0.2951064309061599	0.5182505397783874	0.8535244276087433	0.950333422501864
MAN2B2	3.06656579754598	2.68603018527532	-0.299302992839208	0.5510918755464139	0.184652606378977	0.150548891708016	7.60169884330109	-1.61709588071773	2.01349938170294	0.833744491817857	0.795784618373383	1.9464627599108403e-07	0.112939027765937	0.0504153576316842	0.408835761779941	0.430387462528557	0.409700415911818	0.4886784256520874	0.8146503661106038	0.8652029776798638
CLDN11	-0.3215411377925919	-1.01486144369952	-0.747756405400527	0.509667917408971	0.256761948657891	0.0825818465008956	-1.5101003978108	-1.94690340742824	0.913562979105899	0.573239418434092	0.215824920966586	0.141120631575748	0.0578062102880902	0.365958637792551	0.569414886598986	0.830100112267537	0.3157473218288391	0.7428155592282771	0.8823328825543891	0.9647459285348734
SLC25A39	6.265671683002481	6.3457545021489405	0.44364617942113	-0.0140210811755059	-0.0950482979749847	-0.165006674392903	18.3244978091217	2.0758538135693003	-0.0448696469036026	-0.408298556593352	-0.777643084425758	1.36425137464361e-18	0.0438239034835847	0.964418161855624	0.6851256487201489	0.440848834874657	0.2833565316592424	0.9920369025124371	0.9196606449710896	0.8678573678440006
MVP	7.379199293534019	7.501448650581991	0.1585689357465509	0.247272271331796	-0.310410221604731	-0.209979011485189	28.7906126119783	0.960413960651481	1.00852914752327	-1.75983867232337	-1.28092352414682	1.61047766593395e-26	0.342621952886476	0.318780439069428	0.0858995708174313	0.206820002600834	0.6424874631445423	0.7138013418923813	0.6520792320787913	0.769536833393453
NUB1	5.05317079589104	5.15758166256113	-0.0973113447667384	-0.0093730382587327	-0.208591808496996	0.0667221824060649	35.3295314307761	-1.1110938187971298	-0.0686544176942134	-2.1087598633218203	0.736434364215527	1.8418996208842799e-34	0.27242945510989	0.945568867196427	0.0405637586925117	0.4652883822848979	0.5822144913477558	0.9857277554229824	0.6215212398053679	0.8747149090099692
PGM3	4.65060729060843	4.77520187791945	-0.124062029548744	0.0297801980819613	-0.0616048468442628	0.0124367706818244	16.5320823100545	-0.7735988787865781	0.128489415608656	-0.334982453927019	0.0774062798556325	8.817337172637561e-15	0.4432311553008549	0.8983596912992551	0.7391996376498471	0.938647079218472	0.7179889382435044	0.9723425637396228	0.93688594252607	0.9875256330770998
RWDD2A	2.28335413628548	2.32882255083983	-0.0287771083290489	0.1506965321435269	-0.160959436394434	-0.10916700860073	7.002265584086209	-0.152307207188632	0.499857792135742	-0.7126244720347791	-0.550405208671887	1.01113655311895e-08	0.8796254878776101	0.6196107601641171	0.479757155535768	0.5847635398791851	0.950576578374753	0.8676936029276576	0.8480469314799648	0.9157389319311128
CLK1	5.48788234503863	5.86761898798337	-0.30391435444146	-0.6478649818843759	0.248504550880897	0.267493863667601	13.973177567033698	-1.19461723137437	-1.7598446303263402	0.888262064315294	1.0753329872302702	3.5385846453923e-15	0.238526069545636	0.0854733787967838	0.379281279043666	0.287963659296242	0.552615623940244	0.5370961022401537	0.8023017500693034	0.8135186028299646
POLR3B	2.8889320459361	2.89775292497724	0.281715986296603	-0.3591312685240519	-0.1039784103239359	0.383508457181826	7.65442443268841	1.30664090355313	-1.0458640184615	-0.4029328465312029	1.72813682249426	1.1026522485871402e-09	0.197973357035861	0.301209376114083	0.6889056099424461	0.0908210912984536	0.5102819374342423	0.7040983053514845	0.9214798157843151	0.6617786473592292
ANGEL1	2.17130036321538	1.99659999523371	-0.1858341284407889	-0.0138941929167839	-0.0148540060908425	0.249491906120212	4.9660707668900494	-0.843334846036981	-0.0435307361480643	-0.0573205106319556	1.16973628747506	4.32692104950049e-05	0.40350428251607	0.965480072351838	0.954545474698748	0.2482863228671639	0.6882064739863066	0.9920369025124371	0.9898017001962728	0.790925915268499
RNF14	3.73345252605192	3.4706050922619105	0.143508524431257	0.230474566180809	0.152871952737297	0.0394728051361422	12.374067543374	0.8764871403379829	0.950823515622214	0.8117819402018729	0.2394012038910719	5.997401855871752e-13	0.385836716528308	0.3470080647358989	0.4220450423994879	0.8118959586275319	0.6748269896596718	0.7314513334536257	0.8209805954088513	0.9604731487060696
DNASE1L1	3.0574064824347995	3.02103646677437	-0.0005291751406686	0.0847320455974343	-0.0283016320097487	-0.1185485224887769	9.46261681879466	-0.0030426627989219	0.33730794849062	-0.139986973836617	-0.688447940944975	2.0832944372308103e-09	0.997585821928742	0.7375226762160421	0.889296059614065	0.494732700640258	0.9995296460048037	0.918268990509477	0.9744859785910044	0.8845780497767213
DDX11	2.21548825797052	2.7961381703269304	-0.562392706293991	-0.287355473147723	-0.26234339419227	0.0462050749532271	6.867749441824781	-2.37953587044871	-0.7917589905622421	-0.9463008293018492	0.197360765151488	8.50697948453032e-08	0.0239457516326743	0.43275689027085	0.350800985958995	0.8445138472327509	0.2250726157157309	0.778144846535809	0.7875656335630754	0.9681887014704392
HEBP1	5.71272054448936	5.788538722466639	0.0745160315574983	0.217533782617397	-0.201141424496003	-0.3151204055745579	21.3289326242652	0.478831811857365	0.980319616331653	-1.1714791746960602	-2.05400521437299	1.7971991579606294e-16	0.634391264793637	0.332416748732355	0.247578612939058	0.0459000166245114	0.8356257675342891	0.7235165849634112	0.7350452392611758	0.5992094033867009
GPRC5A	7.88538233139109	8.1746274370346	-0.362627730904152	-0.4261997380661911	0.485347598577835	0.0489401481193468	16.6826850123338	-1.43351649850195	-1.1833732680332	1.77666114871834	0.2000402267545739	1.01704618835632e-08	0.1589135024234159	0.243326187317211	0.0824755577368937	0.8423922236569259	0.4688760826326596	0.663795618388289	0.6520792320787913	0.9680575865359696
MAMLD1	-0.450995118356752	-2.1307525636697098	0.1731999108386619	0.702536462151241	0.858140644554706	0.0811956421754988	-2.6794958617940496	0.3761990532867849	0.984995434875862	1.57300681523211	0.169575340596919	0.0102627633663966	0.708536806919342	0.3298929304438419	0.122722649281034	0.866104150688035	0.8730315745549448	0.721105076615675	0.6733120967164902	0.9706824477297656
CD6	-0.193477023014162	-2.25964918201112	0.2122523669915269	1.31600194763515	0.104437356179938	0.629118407509224	-1.9813302033807296	0.373369056090245	1.6136530537127802	0.145859449566563	1.09178906805597	0.0612746046727364	0.7106621853151021	0.113958228069681	0.884683806630888	0.2807892390837539	0.8742720670150749	0.5664152665966827	0.9739161068036526	0.8109108635164018
TACC3	1.59272795171477	0.747019855458701	0.29029261324009	0.285141695567535	0.803556870807375	-0.2734367126975	1.33983373883908	0.977505070549956	0.6509143996438951	2.1869587280118896	-0.888063728277168	0.1928839218150799	0.333570265043037	0.518576774586093	0.0341471206601128	0.379228990273016	0.6355328716716598	0.8218023256486892	0.6131612145978589	0.8467296396904405
UFL1	5.10238758286937	4.9959239012204	0.131765885850493	0.14026314211703	-0.0178530772121311	-0.0486219065815925	21.313243166551	0.9281384437068628	0.6636768927936	-0.113032893249472	-0.340168977012124	8.951072377445029e-22	0.3589283869354489	0.510392119116288	0.910577292758184	0.735323640083087	0.6548357539380524	0.8170962223632923	0.9798467300810632	0.9479592677299492
POLA2	2.19409912117916	1.79532271228881	0.229305239602891	0.286469239487901	0.0425142975087002	0.0953391414449691	4.47975184861555	0.993228872276028	0.81488161300061	0.155382663410091	0.411980585405402	7.111013569245172e-05	0.32686104412001	0.419504284409871	0.877343938799864	0.6824157606842829	0.630367356410396	0.773710378099123	0.9710153830353604	0.936370236814722
ZC3H3	2.64660359693726	2.67622992318296	0.0477370567137694	-0.3884365229477939	0.0897817699072988	0.1979231955066919	6.8694219895955095	0.232322300367236	-1.30742419240801	0.367556403228344	0.9782814679307992	9.91300798401064e-07	0.8173506103601099	0.198048231436362	0.714928519444417	0.333221620829898	0.9260490717151982	0.6345347326332638	0.9279852737071748	0.8295250991118491
CAPN1	6.040942873464941	5.938913510846911	0.2104460238884989	-0.0755136481904899	0.0657262229392938	0.113154277543424	22.4524672318598	1.28535641446156	-0.316849482662238	0.3701969821354129	0.704640699703554	2.64554924579824e-22	0.205352782162663	0.752866947874433	0.7130464658889509	0.484665082451611	0.5179575600820041	0.9237717393674848	0.9272392018401904	0.8829081829935129
ACPP	3.4426952728594302	3.24470777135047	-0.1817734014609189	0.0289891688895351	-0.0981112331386854	0.531550788533791	11.0471774946987	-1.05548294424335	0.111178768205167	-0.49438065262474	3.09594167806292	6.32499483327468e-13	0.298749031729097	0.911981466145214	0.6240805070068539	0.0034667670843953	0.6055758265318483	0.9762850664260582	0.9012190672093556	0.4189862264052752
MDH1	6.14242562129126	6.34511545296208	0.138319630711804	0.259234913291771	-0.167062381582015	-0.5278561586544	31.2365667103364	1.11585252474601	1.34586397463159	-1.21357391113387	-4.06606191465843	3.79436931342246e-32	0.270408611643865	0.18508817127229	0.231241881689768	0.0001898067018009	0.580161113280891	0.6260923132609031	0.7263255805218728	0.3152978828652545
SLC30A9	4.81488134243417	4.78800306666908	0.0740452250575164	0.1076640458353309	0.0500652693912738	-0.0266217543393403	19.2438239205641	0.499399608108914	0.498040497871051	0.301378951421121	-0.179950492889272	2.0596217523448302e-19	0.6199664942400379	0.6209612084157861	0.7645836132726189	0.8579993490586959	0.827419830756472	0.8683312860740701	0.943254068505154	0.96998079757432
MTMR11	1.08590230279493	0.7415908605232521	-0.0424773340277229	-0.206367544123298	0.59554042784786	-0.165547552347814	1.2461349656882	-0.124947127643264	-0.38350167531414	1.47707441310671	-0.473694424263451	0.2191633896691519	0.901121923911036	0.703153748223918	0.1466204573512959	0.638008016786432	0.9584384180950702	0.9039470627242472	0.6884134150907271	0.9248196034362048
COX15	3.38531449661761	3.41279001177603	0.139015863500995	-0.0654575336469879	-0.0040391944807605	-0.0132615235595778	17.7252020775148	1.2455318794101002	-0.393653180725734	-0.0310510532074149	-0.117373681997614	7.3659088488676e-18	0.2199403871568939	0.6957641615822739	0.975389520743037	0.907095984422668	0.5348550324042649	0.9009045647097514	0.993912024538112	0.9808094686304888
CCDC88C	4.05128237748427	4.552406350708179	-0.0776305715439748	-0.7934825553538969	-0.119058683308268	0.1290843886735969	13.3219162356887	-0.379419629328551	-2.62523796908094	-0.513825561509169	0.6367312947611271	2.93604033196561e-15	0.7063622234925879	0.0118771228858941	0.6102032398927679	0.527561742738097	0.8721883989550933	0.3697145250551982	0.8973226936431946	0.8971148508444016
YAF2	4.63555773184718	4.855467986895389	-0.111651811031105	-0.1406177632341569	-0.139210942934017	0.19936099108166	18.919578558104	-0.781560832074008	-0.687623740144409	-0.855146132617412	1.41003869357973	3.0067491056013605e-15	0.4385879324809729	0.495389214723606	0.397008465560296	0.165488826415768	0.7146534331288951	0.8076703538182082	0.8087742720888351	0.7388984953836246
ZMYND11	4.6047907418384	4.72513398173606	-0.0857935351648426	-0.032581380368974	0.0290775177288621	-0.0069712834387567	20.3340079533696	-0.6235780480373381	-0.15125369100271	0.185870527948724	-0.049075402823234	2.58285586902188e-24	0.5360529303814511	0.88045163303238	0.8533816207812719	0.961076380479748	0.776425649295326	0.9677033589392464	0.965859387739513	0.9923519733870898
WAS	1.56713972687621	1.12354733571396	-0.8815514450812909	0.506861444696881	-0.533490733794122	0.984382243043762	1.5373191144628	-2.58549766864373	1.04074429348033	-1.27456691038805	3.01012569018993	0.14663241374273	0.0131344687352731	0.303893999014694	0.209075389252143	0.0043289468033967	0.1847458607083483	0.7050778490654969	0.7196961712219063	0.4332948667695688
BID	3.02870809275819	3.1000496015364902	-0.1158489248292209	-0.0873761564860156	0.3179756993565339	0.1891898417657579	5.3023677816251205	-0.396497801158147	-0.203095842079788	0.87387033833016	0.621192510069103	3.0994194156631604e-05	0.6936442592438011	0.8400196640794879	0.38683061616359	0.537648442744464	0.8659619096323979	0.9565439707839392	0.8060731157303155	0.90009592401207
MATR3	2.52851793813528	1.9265601772622705	-0.322730496659121	-0.0446227532558207	-0.348093274010494	0.100584907022214	1.7892921853906	-0.7836735313175791	-0.0788856321904839	-0.7948766858457389	0.2727139929873839	0.125557994784021	0.437539894074107	0.937495743112251	0.4310289480729539	0.786386087668769	0.7137868350917641	0.9828562531841656	0.8259435423259163	0.9556881190471732
XYLT2	2.22115952389073	1.72621311049101	0.166801675484194	0.157805028442293	0.346872884367863	0.0985502227278912	4.55563107124029	0.7785649426615359	0.466724336973736	1.3636667314780802	0.4490385650565661	3.97377179801589e-05	0.440310932118952	0.6429489358762199	0.179455654560299	0.655559001374335	0.7159682782243584	0.8791761806869717	0.705698355819591	0.9310690688104418
RGPD5	1.1670841702211698	2.18971206876692	-0.263986613195885	-1.09772367115036	-0.4369114680065399	-0.2885938676121939	3.71003861024289	-0.884470805194705	-2.4823283884501297	-1.16669977928766	-0.955155193692407	0.0013002849911297	0.381195187619696	0.0170356383875358	0.2494841306141869	0.34463998452349	0.6707483058586196	0.395138884715282	0.7361411735220813	0.8328073198624305
NUDCD3	4.54352307255412	4.759909072451441	-0.173876676710281	-0.169616158924882	-0.104009045073531	0.0322435625891522	23.9683462449123	-1.47515620287868	-0.921698484440032	-0.772552442491225	0.263870923767099	2.9188945154643e-27	0.1471334468658419	0.3616011992097179	0.4438261491535479	0.7930840503416321	0.4544173886409315	0.7408468206106316	0.8312269049138201	0.9572276044611828
CHDH	2.52221837907785	2.74145106922364	0.404693093610585	-0.3882704930182419	-0.244016688620313	-0.0918903011482413	6.44315633987239	1.66822909361053	-1.06421363843778	-0.8456300673233549	-0.371400332331485	3.7961189715069706e-07	0.102927112734288	0.2931075693989989	0.4032246670263971	0.7121547664488141	0.3932101836424399	0.6993498364104599	0.8105823340461896	0.9411994849983256
IL20RA	4.61354811501983	4.798662948934201	0.0121362204784056	0.2304552441385889	-0.0063698041918679	0.126332503183819	6.17569738425344	0.0375150055894635	0.499184554122001	-0.0167234558971779	0.387183953747362	0.0003513527034962	0.9702483598967472	0.6202483477442621	0.9867332549768528	0.7005381538527629	0.9871595778240504	0.8678745465128711	0.9969094473264536	0.939714086778252
GLT8D1	3.74308499195154	3.3662575111335293	0.184031447580893	0.618268415614369	0.103100096246955	-0.1932932454067399	11.9477390313989	1.11751806515471	2.46373060239921	0.5447661781657049	-1.1395786080943502	4.00714419738357e-14	0.271487374179638	0.0177066063249492	0.5892083217504829	0.260760811787699	0.5812618708902474	0.3987779898275969	0.8897757491533	0.7982888788329744
ATP2C1	5.9246313995535305	6.35101181288152	0.3696457311730989	-0.525519426248805	-0.156176557384002	-0.0739015439217823	19.6955499192302	1.8708071231868	-1.71323916550628	-0.7109551361336001	-0.361589055544635	9.417117229203141e-24	0.0678831780847679	0.0935510751016424	0.4807810101297029	0.719351475127452	0.3340282812173118	0.5483746124624604	0.8484256208804215	0.9436452017479428
IGF1	0.1893756694851769	-1.14980693110136	-0.6960869059473871	1.49562704642719	0.68056186383187	-0.248220430478183	-0.961278838052808	-1.20993579894265	1.78412258995724	0.956881150964958	-0.4169588979272189	0.3490207929873679	0.2328257405614369	0.0814553650543448	0.343767736032997	0.678735200715909	0.5463806151869962	0.5327340447180503	0.7824117201775853	0.93509730831812
SLC38A5	1.5104923674381203	-0.277983354771425	1.39117540107963	1.52260113197203	0.1804418387406849	-0.1079998048962359	-0.321321921196195	3.1831947404746903	2.40283244166194	0.32294055643807	-0.228077699621545	0.7513895955243578	0.0026650107680145	0.0206536760442663	0.7482496606540291	0.8206192637765258	0.101281677729028	0.4102538083471017	0.9389428440953091	0.96287592127654
RALBP1	5.19303975486877	5.28226783084562	0.271124819482249	-0.34061022450612	0.2064570803453179	0.029472101543155	19.0147139216284	1.5965145585075602	-1.33506951621614	1.09420655129646	0.172402822201464	2.9991592658094e-21	0.118884725859559	0.188704616135936	0.2805161745383729	0.86390601351064	0.4163970589661173	0.6292854734420593	0.750585530560395	0.9705690705196152
RUFY3	5.08105520928992	5.55258015001311	-0.231779323752491	-0.1532363554742259	-0.3024100686129219	0.0308160041494991	14.4466733701518	-1.05820826195101	-0.4833860587414589	-1.21526283239932	0.1397456194711659	5.4243800305791197e-14	0.295614037633329	0.631272465854088	0.230656382106737	0.8894894215888292	0.6026837304665892	0.8739801838202224	0.726250817914492	0.97841576578187
CNTN1	1.55167259310788	3.0009746637256	0.0882262237665526	-0.917790537300359	-0.989548323559012	-0.865343757959528	3.70373786410653	0.189915876082393	-1.2858779532466105	-1.7742475974283505	-1.8615061105357096	0.0007201340631869	0.8503456355418589	0.2051814934633169	0.0839817670969597	0.0695168073285197	0.9388743409188904	0.6375545785103626	0.6520792320787913	0.639526166088777
SLC11A1	3.05676981360866	2.8748577948519904	-0.8068471346277091	0.431071288214348	0.7197287339334131	-0.0252387393486991	4.36327987161827	-2.53661040430625	0.9130406906762422	1.85765932015221	-0.076379468338621	0.000465609197156	0.0148511961755782	0.3663554214050439	0.0697913277628725	0.939465622720404	0.1907165436129314	0.7428155592282771	0.6480211300957625	0.98774742157485
WWTR1	5.515781028000911	5.94712635175077	-0.175141117177335	-0.545851836521864	-0.0309754854711661	0.1797538676906839	14.970197003102	-0.896751911364865	-1.9844541620023	-0.141889467680962	0.944339067754625	2.9750031446092004e-08	0.374800767522042	0.0537418861752339	0.887809716070577	0.350256843947519	0.666175130340998	0.4959145401934577	0.9740124798895192	0.83471025400226
AGPS	3.55968616235727	3.19816018536748	0.2102587081232839	0.0816422611526496	0.347365087543162	0.0815823472770216	11.1872693519909	1.27523554252843	0.314438503057135	1.81536107338503	0.481086500348045	1.3792128115781e-14	0.20877044882871	0.754641282446222	0.0761358671468003	0.632786064548011	0.5227990828106779	0.9240454357310844	0.6520792320787913	0.923455333613038
CXorf56	2.56332347887825	2.97589516900891	-0.0895385794738123	0.124382683185054	-0.2796385848993319	-0.1912472100423769	7.87137807174491	-0.454956695983798	0.426820677005864	-1.15730943082275	-0.9410054456343372	4.37072025594848e-08	0.6513408701340849	0.671630954444967	0.25327124663223	0.351756066295922	0.8458047000873322	0.8921733687691721	0.7381554222278367	0.8353161576832899
TTC27	2.36900136282088	2.5895209189874504	0.0065892967126841	-0.249486295432859	-0.231987955108175	0.0804739574916824	9.11751693058849	0.0407992056051876	-0.967897555418136	-1.20183961066495	0.488687780099491	8.65371066265719e-12	0.96763645611509	0.3382690186017479	0.2357124486253929	0.6274359872378941	0.985564787530447	0.7274790459513887	0.7274881900014067	0.9226527854111825
ZNF582	0.180170550523367	-0.320462611241343	0.0410703491120197	0.467433037923825	-0.138449764587888	-0.127428248742501	-0.590381681881019	0.131731082227005	0.947344323836453	-0.371308755928762	-0.398936828529151	0.557888195768224	0.8957842236651609	0.348523088263405	0.7121500952839941	0.69182664282773	0.9570950321895222	0.7319675887421594	0.9271888150468096	0.937238325394751
VSIG2	5.445722148239981	6.139003668993441	0.0117800784347443	-0.4238697451597549	-0.545265840372998	0.147676079588819	11.5948457890254	0.052263412996369	-1.34896655668551	-2.15062572635561	0.671437197972334	8.68216728969305e-06	0.958561753801783	0.18456751181375	0.0370940294208485	0.505560797931186	0.9818322789004252	0.6254813241565241	0.6150951224384543	0.887853026586082
PHLDB1	2.3317044442634502	2.2123376433897	0.418085738753292	-0.4064153965403429	-0.0729858070960869	0.323579785669731	4.56031800576346	1.5538757596009	-1.0367304067110898	-0.224477892211019	1.22512079720378	8.317564708771691e-05	0.1272444709733849	0.305601040697706	0.823448724187228	0.226914000998268	0.4270624739017118	0.7064666033413017	0.9568548509981488	0.7812494772447638
MARCO	3.30125171722009	4.34670517635575	-1.89811176999292	0.256122271969382	-0.0773583422560176	-0.34128862909383	3.44896197855454	-3.23675648236019	0.291365007510584	-0.108971009511438	-0.561328160110001	0.0037800847180605	0.0023154007594529	0.772183873607672	0.9137149108681808	0.5774654999207939	0.0964210419911393	0.9319681710595688	0.9801252677984496	0.9133643281570392
PRDM11	1.85865976919414	1.6237263531656998	-0.257447783742701	-0.356898899295935	0.2624991321616219	0.421490458980423	4.21677460877517	-1.18259774584386	-1.1104736499736998	1.01435980878003	1.9917566162398	0.0002244447963372	0.243347938774815	0.272974024804007	0.316443049052703	0.0525266204674336	0.5571093412399484	0.6854282818657397	0.7689120898582728	0.6107493722655798
SNAI2	-0.576754313885816	-1.6290702834396202	-0.732073531705446	0.904171045174423	-0.029829768552944	0.133098026159104	-1.52771126904334	-1.1537226142759398	0.9913196562580192	-0.0417780439026771	0.214424961647703	0.135704309903426	0.254765929505451	0.326955923163358	0.966866799230324	0.831184466658735	0.567986152646656	0.7192950281219587	0.992265801942302	0.9651425600838072
CD74	11.1889477855934	11.5554644326782	-0.1896735261219069	0.15429717909504	-0.60511199960471	-0.110007606185474	34.9802960988579	-0.890544194450973	0.49019305289813	-2.71810748584284	-0.530846356828517	1.07916162648713e-25	0.37837625085527	0.6265484977311179	0.0096059573348286	0.598146569780636	0.6688360306667915	0.8713474155649807	0.531769923955843	0.9184324467166484
HGF	-0.632252206702953	-1.80498240541509	-0.5660816684379	0.529779055667447	0.0366854493854021	0.658441608509459	-2.1010759446993603	-1.09148041126306	0.673826384488139	0.0628803266593777	1.28955351992502	0.0412669606019536	0.280871166011739	0.503868324269645	0.950140280235718	0.203794433437296	0.5889371779197727	0.8123351566879945	0.989043963888272	0.7671747490132229
ZRANB1	3.49622753322126	3.59437678876397	0.0862997175103414	-0.288641871558822	0.112767167203745	0.0437808748069618	11.183496824075402	0.467061338340311	-1.05406710649804	0.523198296887812	0.232113465913656	3.63527864768586e-12	0.642766831683154	0.297717187550632	0.603696320397422	0.8175066504000391	0.8409298811016286	0.7020492959132452	0.8939817987860663	0.9623749849130392
NCDN	3.19550313888482	2.98750350138626	0.2331058318262349	0.0050787697694305	-0.0839941908073765	0.228309130830856	9.27495112833847	1.26326965742269	0.0173442692090346	-0.384972512651634	1.19828328338096	5.204850559274149e-12	0.212998378059978	0.9862386430201509	0.70207138226612	0.237079751059267	0.5279000198547035	0.9975988842855904	0.9253798032390986	0.7845300115989825
ADGRA2	-0.4720840740371989	-2.31579566821632	0.0677538122961562	0.8443440631494319	0.624414416429913	0.268199003128081	-2.61570646445181	0.131221361015461	1.0665020572581	1.03256544073541	0.508775905524122	0.0120764498934832	0.8961851124729661	0.291885405529546	0.30732500613066	0.613394877134916	0.9570950321895222	0.6978323755931046	0.765016983970025	0.9204763595773644
ZFP64	2.05286341487593	1.5253027596380202	0.479494014111457	0.0251504579369429	0.2819997007632199	0.178585881043166	4.76521767521311	2.88472488512571	0.104293006906791	1.4008290234156902	1.0704899623748398	0.0001203143251216	0.0060188167522642	0.917424084354755	0.168129955571216	0.290141182602468	0.1350048445175651	0.977806022738792	0.6984868541314123	0.8146794593036497
MNAT1	4.650152613951599	4.55820836939897	0.0579623210990435	0.265144987811265	-0.0063365803450057	-0.0778755069864163	20.7847293627076	0.4419146292680661	1.32659497544888	-0.0427753858013384	-0.579272256794937	3.06302402631378e-22	0.6615049691624489	0.1914549387426569	0.966106041493613	0.5653893212748579	0.8501824644447021	0.6302891739563179	0.9922173860257604	0.9095153808956092
SAMD4A	1.73390353703986	1.69906479777666	-0.496695077199556	-0.0583840976405822	1.05065803725505	-0.639293552862794	2.28855519257725	-1.28823264828047	-0.103582433571933	2.22892654557437	-1.6015854529110405	0.0333317812960389	0.2044261291547369	0.9179842689904152	0.0308927067833451	0.11639363489497	0.5173538079241943	0.977806022738792	0.6042734462866285	0.6977781074810758
RUNX3	0.5794222226677579	-1.22285761876378	0.309574608321879	0.91756338045203	0.549554431118765	0.911822406434743	-1.22904393400868	0.670416771251703	1.42069664931234	0.894651455589053	1.93514067163202	0.2351823795271259	0.506108932709041	0.162662951038129	0.375733856807716	0.0593355751191869	0.7566816446653252	0.6089836077229743	0.8011751168952657	0.621216896900371
MRE11A	2.9295324450818394	3.42359690378876	-0.11242530145164	-0.202737641064163	-0.5014736452236429	-0.2104811484766319	11.5055031786791	-0.701460279031921	-0.870845539658953	-2.6399820462375696	-1.31084938212874	1.85566610303319e-10	0.4866430140290271	0.388714900285041	0.0113642747183365	0.196611838379423	0.744261422475428	0.7560466550874362	0.5433090487681301	0.7615372563474485
PLEKHB1	4.23196566961114	4.77891791291672	0.131120741502016	-0.2933636570798549	-0.701259309202045	-0.0185471508465214	11.0352896079169	0.5108450158042721	-0.7817433662910229	-2.4041348111695804	-0.0725619908644297	1.6925967623593698e-12	0.6120723819940551	0.43859088269227	0.0207043919954862	0.94247703315451	0.8220721113811368	0.7808753873216276	0.5673019500721588	0.988879674435258
SERPINB1	7.53717855566118	7.66396782808588	0.189265463713716	0.552034119601641	-0.3358083131635809	-0.192484210371617	11.508271558309698	0.574093344799003	1.17115449196774	-0.927406350758104	-0.593389133648359	4.916593814274359e-07	0.568883324303095	0.248125965780621	0.358742312447914	0.556027167139616	0.7956940870205367	0.66711222866773	0.7914521119984907	0.906260255372358
SPAST	2.2412269076074502	2.10509981817983	-0.0665249659822633	-0.0017261060137413	0.1864713813722699	0.0983979664817732	8.474394049139809	-0.467844920841077	-0.0079529494487877	1.11200402690428	0.681807630103035	7.1963487863968915e-09	0.6440461663675789	0.993691153858491	0.277399800297859	0.499725025898661	0.8420145020022219	0.9986254601095194	0.7474196768690822	0.8854920503106368
NRXN3	2.47128580735439	2.52105092027332	0.0788501814839706	-0.6947029868326221	0.238105705234021	0.541488426404117	5.04583046248773	0.2732817859293689	-1.59445239161324	0.699644077553754	1.90398855856679	1.34662493449157e-05	0.786149307443191	0.11799713877203	0.488622183015789	0.0636958260030088	0.9126600181667296	0.5692238481299183	0.8505462447869219	0.6296209976587777
OSBPL5	2.04273969495706	1.59556245169511	-0.0088439344683136	0.30746338679118	-0.0237040244051079	0.323778197379783	3.81285364401079	-0.0377508949642679	0.8864313154233628	-0.0847930641666561	1.38139018017904	0.0005520178786148	0.970055008435328	0.380224488461073	0.932829867038551	0.174028456121045	0.9871332483234336	0.7496068660425804	0.9853998759995882	0.7465031702284913
AQR	4.00626305804276	4.070123721830711	-0.1432840374121819	-0.115939949774744	0.0010167423096237	0.15072258975335	15.7373274959632	-0.930117943688811	-0.5047521025526379	0.0058152659012959	0.980188864815961	3.39691442792681e-17	0.358142467604757	0.6162709263907961	0.995390541901046	0.332340359356671	0.6544080332088659	0.8667461345272951	0.9988714838785806	0.8295047767643989
CPS1	-0.401340064499313	-1.88639637040353	-0.0213493514556518	0.63550655321052	0.8647057911384781	-0.0782261744299463	-2.58608474562712	-0.0502773867108104	0.979822639491729	1.7328638679888702	-0.1771289652434189	0.0130147309703743	0.96012385111007	0.332412264978317	0.0899688262448058	0.8602019547546721	0.9828134131060088	0.7235165849634112	0.6520792320787913	0.9702067805991544
FHL1	1.68476046092041	3.04231945175489	-1.1985124564792	0.4920799905906439	-1.22774305616831	-1.10032383738701	3.72743850417094	-2.96621641572817	0.812833365104527	-2.49959027693758	-2.6747544331150697	0.001453216305714	0.0048507675056882	0.420776652603243	0.0161593508590807	0.0104632025099413	0.1241864478798376	0.7746703305198582	0.5586163289285282	0.4747833352020146
RTFDC1	5.69974628611653	5.536187279617231	0.286831730220169	0.432284052201351	-0.0715168323860461	-0.0647319986340971	24.0102290251887	2.21428756866046	2.30532012893376	-0.490468345893616	-0.498198383565571	5.91988825147415e-18	0.031954585058437	0.0260419099746229	0.626189840290307	0.620804082780844	0.251217245630808	0.4300402703170637	0.9016164625898544	0.922050251348298
NLRP2	1.71779251484916	0.327280639135252	1.1533235446318602	-0.778776310263517	1.94369320354652	0.90832390093617	0.3806883995613289	2.5934871287107004	-1.24971406077968	3.44231975537676	2.04659175291267	0.7068161587216278	0.0128173398064616	0.218155556319929	0.0012774517106827	0.0465661407374646	0.1833008139288423	0.6469708699614267	0.4592694390246695	0.6000914759675999
SLC45A4	2.42189747434677	3.03022374629679	-0.4557305012314099	-0.602226729352295	-0.123095610322593	0.0517762160082249	9.42991888870049	-2.4517384107259703	-2.22021411329979	-0.5722515441773239	0.2890954048232489	1.62220122924843e-10	0.0182553506779652	0.031657001065672	0.5701635447965621	0.7738374334466691	0.2021192360584176	0.4494994084964612	0.8823328825543891	0.9551402139268984
RNF10	5.575768217241981	5.61311273251279	0.1209409692502719	-0.170806279343954	-6.754979376266851e-05	0.141203487307036	33.468834397837604	1.17726201669204	-1.13530161664309	-0.0005988892308321	1.39125877420734	2.1500110970776202e-23	0.245777137848986	0.262701217208101	0.999525223523356	0.170992429237683	0.5601637938732118	0.676515511007596	0.9997125832861224	0.7428129308788279
ZNF839	1.87579546551895	2.03434049192848	-0.117089660697113	-0.2278244967041869	-0.0049405618820715	0.1151838817217709	6.03001020227766	-0.613174698062553	-0.744884281821023	-0.0215071842275489	0.591218752005549	2.81793492176742e-07	0.542847753212631	0.460214426135891	0.9829361571002329	0.557332150903314	0.7800858852669231	0.7910197619875842	0.9954124795268556	0.9069188526527192
ZDHHC6	4.3426079676522304	4.35119726479717	0.0678892769923845	-0.0484914310041513	0.0399043781614174	-0.0863615728321204	20.1830454405244	0.535612519763229	-0.244013308489038	0.275160427806031	-0.657658475521261	3.49661228604262e-24	0.5948638519807671	0.8083296251000491	0.7844524883676921	0.51410782903314	0.8124494043272326	0.9445301022318604	0.9472834105961956	0.8911863389295781
GRAMD1B	-1.06936906036247	-3.94745519184832	-0.787884377774004	1.44962451712105	1.39635511866433	1.16025940781685	-3.75714400945868	-1.2265820751502	1.60249893052607	1.99449443507935	1.89181644310681	0.000567591882006	0.22698924711764	0.116263932855083	0.0526591164220308	0.064965116005475	0.5405074303713202	0.5666368138817771	0.6302598998748843	0.6331614649419041
RNH1	7.22463606889676	7.292795898242299	0.27223720257732	0.0222220122502545	-0.0285946671270862	-0.2013469052642039	30.798948012669896	1.81390558969359	0.0988575524219018	-0.178041548206619	-1.3483346775414198	6.4242829278187e-27	0.0784578407236582	0.921709833855248	0.8596315004176819	0.184435596587746	0.3535618312480521	0.9786482197029676	0.9670047466525814	0.7516527294137036
NDUFS1	4.742282109259639	4.98979469322182	-0.0051049345713119	-0.0035538328905277	-0.127009777522522	-0.144526328731873	20.877425488070102	-0.0359127064646877	-0.0160075799634368	-0.7827246298494549	-0.974050061690284	8.811086584259751e-25	0.9715108015730458	0.987299107694965	0.437888652613044	0.335238841923526	0.9873291592648727	0.9975988842855904	0.829853939763522	0.8298316427982002
RB1CC1	5.24413512689012	5.75400568570162	-0.3427737676486069	-0.474799709530165	-0.405145867661767	0.133339171026314	19.0654735371764	-2.10735137117293	-2.08263221129756	-2.2504175805196	0.847390610039548	5.11149191011906e-12	0.0407971109940117	0.0433289758874101	0.0293713659144419	0.401384682927837	0.2756670505669026	0.4776138479391836	0.5945717045923529	0.8522407471194382
ERP44	6.1479906491427805	6.01843526939437	0.101443577474907	0.4063177133560329	-0.0009730075894795	-0.142019166964148	22.1146864462184	0.6677616520265429	1.85085557879985	-0.0057583067937208	-0.940175489492046	3.87998097678382e-16	0.507737565379327	0.0710885321087019	0.9954310156661228	0.352239471271717	0.7580490211142602	0.5207365334906379	0.9988714838785806	0.8353161576832899
ALAS1	5.2780645917461	5.14244395637117	0.213375298983151	0.232393982413361	-0.12279344282788	0.1106302019088959	14.627419592039402	1.29460363894882	0.9955705613731208	-0.658245248086453	0.681397548999646	9.44862418511233e-08	0.202325678024504	0.325134028359286	0.513793927544075	0.499267463679784	0.5146464395314113	0.7185105426137703	0.860760451214566	0.8852817505329907
BIRC3	4.7750531365254405	6.37098557106954	0.0472278816443267	-1.5041550682115803	-0.0376490535700553	-0.418181488350775	8.76294107039892	0.151805057572354	-3.4055846542964203	-0.1023010117943809	-1.3178778560734898	1.92010939548986e-05	0.880051170263533	0.0014610294879386	0.918984121870628	0.194543165600892	0.950576578374753	0.2051833287123813	0.981556460998456	0.760678018700065
AKAP11	3.793182043312021	4.3562195777621096	-0.149886697245772	-0.572066601832294	-0.1921543603609249	0.0492417471312568	15.8456570682869	-0.932226540087128	-2.26583418353215	-1.02804841010372	0.2975780288516519	4.983049820492519e-20	0.356194385207495	0.0283207217134279	0.309421461504073	0.7673947537187141	0.652496715427487	0.4340271663461328	0.7652509469438274	0.953541702535749
GLRX2	4.063320481290631	3.97064519590222	0.145876658134802	0.347169640871093	0.0546873749863231	-0.2247884691425	9.74689280093761	0.616367597715882	0.984297583149956	0.200678305789776	-0.9317152899663872	1.6553857984889198e-11	0.540856242513743	0.330377675801666	0.8419410618674129	0.35647464463282	0.7792668091855338	0.721105076615675	0.9622183564199004	0.8360789375377738
SNAPC1	3.9206256639548895	4.50978337338786	-0.0725419586171596	-0.0863737640514619	-0.305888137296796	-0.3245465875907439	13.6037673931551	-0.420357053822416	-0.343679118875884	-1.49715483355409	-1.82913165387355	2.28037101838259e-11	0.6762553320104511	0.7327716902406429	0.141335417378439	0.0741356659999327	0.8585749502361895	0.9159723969002358	0.6870678191487469	0.6449353277670579
DERA	4.98413300671516	5.20269469288551	0.0410071611993712	0.0709163665440541	-0.121752366802014	-0.1802367526410789	17.6354754947597	0.232895997264307	0.257903923570431	-0.6087880977898361	-0.97897017387359	7.76819446725778e-22	0.816898259069038	0.7976568945485111	0.545726047034669	0.3328286756462589	0.9258625995949415	0.940426335436744	0.8735041431398112	0.8295250991118491
STRAP	6.241595071048089	6.33687568671632	0.3734896557366121	0.2124774289171919	-0.18576075994689	-0.284091487872049	19.069544569227897	1.8180720539449	0.6999096730945159	-0.828138391175995	-1.37553755911133	8.64021730702799e-20	0.0762621034578045	0.487728562808256	0.412415398315034	0.175785849949986	0.3505266475075087	0.8046988022916407	0.8154786763601831	0.7468099416734528
ABCC2	-1.04714183818351	-2.9611372421208	-0.1530403526498389	0.967541924637569	0.7613986340662099	0.464647876245532	-3.43455141063031	-0.295861817587773	1.24096659958749	1.29515614729642	0.888064543868649	0.0012858184881228	0.768696643514345	0.221048707885429	0.201871787533204	0.3792283658508379	0.9038791460600016	0.6501168200486198	0.7169519120975008	0.8467296396904405
DEF6	1.48965219925081	0.6369483807070501	-0.1778809545881639	0.616380041527293	0.327635740434669	0.233559335812796	1.2648633047360902	-0.7284958003158221	1.7422979286451203	1.09341919520382	0.948547082411234	0.223576036127733	0.470199172801135	0.0886840736444403	0.280049489585346	0.348020515968113	0.7352115046091467	0.5434244250875409	0.7500252718692163	0.8341793000215504
PLEKHO1	1.46075559655653	1.46934815700146	0.0915470628862928	-0.5200792744975999	0.364291017229886	-0.453765292967306	2.2086914415059	0.242527519817404	-0.9096022712267868	0.806517273324417	-1.1811357830045202	0.0332224353539819	0.809608173870935	0.367942002108455	0.425270925778911	0.244052659419944	0.9229779638193764	0.7434943154115994	0.8221856363105435	0.78805292001669
GCLM	4.0839488746204005	3.47811029279228	0.365875173910222	0.4149016471029429	0.5019529431694311	-0.103917516967954	8.39256791303463	1.51984103248985	1.09416985005555	1.81631699670523	-0.41636080666722	9.314146620868007e-11	0.135546636182199	0.279702874472516	0.0759867187039788	0.6791252520635229	0.4386625852650556	0.6897035489050684	0.6520792320787913	0.9353321736970494
UBR2	4.15729853878448	4.41408953639231	-0.474883561179307	-0.363730991688745	-0.156031404311469	0.220235823039626	14.1041291637194	-2.66046993064241	-1.4322885063851	-0.7784670319582491	1.27376940721372	5.842528020542529e-13	0.0107800928283909	0.1592975725663599	0.440381483655937	0.209343459593671	0.171793394222655	0.6066807551806964	0.8298847106190111	0.7699955112784856
EHD2	4.8940533250814005	5.221568666329531	-0.2418061547265939	-0.3708194427376579	0.430106289432659	-0.245251215746249	13.0169556330938	-1.02525299710774	-1.08785840115718	1.62388080758944	-1.04495046219356	1.29684268856003e-13	0.3107288738388969	0.282697928204976	0.111592933221783	0.301643038377423	0.6176097120884577	0.6913983615527414	0.6646123901665525	0.819348267507199
DEPDC1	0.0794216837924861	-1.24228425062781	0.433094788769614	0.0431569513333637	1.57881358740274	-0.321447073089789	-1.47794551605588	0.911091726438622	0.0589351469673072	2.7336958487109304	-0.6363636750350871	0.1478625130351289	0.3688366454991379	0.953266519632085	0.0102686465597886	0.527947303496875	0.6620938225976136	0.9877868427705312	0.5383026855199007	0.8971148508444016
CCDC28A	4.4287712049053205	4.713643307041701	-0.2100837723822869	-0.167687316662513	-0.0520517050992299	-0.122683749276436	12.4756652898937	-0.929846604793371	-0.486972608932476	-0.2034827357608689	-0.530779309108084	6.9295992804292805e-15	0.3597085141669439	0.6286789634308001	0.8398595072500379	0.5982820421733029	0.6552420021499377	0.8730788818473472	0.9616123886832282	0.9184324467166484
RRAGD	3.832470074330721	3.82852914132303	0.135868465182803	-0.139219224305154	-0.0040172779118729	-0.1490415427782569	7.24120924663707	0.536893142039748	-0.384874372676693	-0.0135996674877967	-0.594891517397937	1.9189543430358603e-05	0.59409047725612	0.7022693957181071	0.989210178860158	0.5550106850432939	0.8121433354744434	0.9034704146500564	0.9973925189624484	0.9060012864304005
HSF2	3.3365920016693504	3.68749142219464	-0.1299737935135869	-0.238321446571024	-0.0405551044412156	-0.222057676942573	11.0257589751035	-0.6707275315970711	-0.7812239016834491	-0.179855961581563	-1.10981799933472	2.23592819544877e-14	0.505822244571427	0.438761645579142	0.8580731173935021	0.272973059009761	0.7566816446653252	0.7808753873216276	0.966811918835538	0.8065465170804057
PHF20	4.96461293250712	5.44672947931161	-0.13720084114404	-0.1120331010953149	-0.3630329240804	-0.180272612597016	20.864884648045603	-0.91402216442918	-0.517085473538339	-2.13351178137515	-1.19255404522093	6.38669922973227e-18	0.365577458304298	0.6077458485694001	0.0384381177956641	0.239334232978419	0.6594560974746295	0.8621923584471262	0.6163814500400159	0.7850861627773832
HSD17B6	6.88178087853271	7.8648360610227	-0.31166370393849	-0.5942200438955401	-0.6483526446282231	-0.1603785551476109	15.4421265586816	-0.9767797672959008	-1.2100794175443002	-1.86185794930933	-0.491369033673051	1.3334403836114e-19	0.333900236746646	0.2325666670666869	0.0691613900327669	0.625553616429159	0.6356673293991879	0.6586762891430227	0.6472619729817187	0.9225683664285874
NR1H3	3.48988914436276	3.3745521678608705	0.279217730534306	0.14907309074004	-0.179566826724445	-0.117834859135472	9.61817553661476	1.68339814767726	0.628321152966998	-0.922419860550418	-0.711652456417771	5.47780458065731e-07	0.0994557425125624	0.533154243087511	0.361289132390195	0.480475028790795	0.3875604655117758	0.8262764612243382	0.7929754205106444	0.8807892226742129
TYMP	6.0639695931574	6.9036354667490105	0.16355023239941	-1.02087403831816	0.261562340435189	-0.105037455784309	14.8497856719628	0.702284596782268	-3.1047881288797794	1.00537601070626	-0.46114029364487	1.98145954597711e-08	0.486261166723951	0.0033995638913902	0.320154936736917	0.647017723435921	0.7438542024533863	0.2692095176723838	0.7702143553970325	0.9281988401612172
NCAPH2	4.17887465120128	4.34438084515227	0.275658536441047	-0.149328930199041	-0.0652093384537996	-0.285010732972551	19.0529640723652	2.0549464610176496	-0.716390053010484	-0.4219732966852539	-2.0320974127540703	1.10891007953956e-19	0.0532292895948816	0.477529434596271	0.675934195525443	0.0487559809672318	0.3066904860219419	0.797865731124731	0.9156437904118584	0.6000914759675999
TOMM34	3.89352715265862	3.47756511495082	0.171929959776699	0.243297145296923	0.29673331061192	0.0345520942449953	10.1999727142054	0.8851566518578791	0.853021383651446	1.32256697106747	0.176915332533556	2.42155956187664e-10	0.380786445977756	0.398446430837009	0.193050279366102	0.860369339806984	0.6704476296118724	0.7612858481736853	0.7108895428942168	0.9702067805991544
SEC63	6.3109882216842905	6.15934026244274	0.117674060269414	0.267370733874559	-0.140734947727599	0.130059342199394	28.0432743980629	0.944668754865292	1.4898286380042198	-1.0237047789873002	1.05852440676882	3.3716970888673298e-18	0.349925083753222	0.143605711760219	0.3114484295782439	0.295566061038437	0.6479453343168436	0.5945264046109933	0.7657131530311219	0.8164710828658294
KPNA6	4.9052220018213	5.25042518434518	-0.166773660746917	-0.289716479208256	-0.0492907103278921	0.1840101633587039	18.5072984572732	-1.19300431678774	-1.45959041731267	-0.308143820580831	1.33527115918673	5.61820809753872e-10	0.239328999869831	0.151798185438303	0.759409161104427	0.188761337958441	0.5536196244576094	0.6000064670881153	0.9419690716980168	0.755045351833764
VIM	7.498919233965481	7.575081466208509	-0.537452325207729	0.4723615200046741	0.50549181901978	-0.746991110542857	16.7505936052268	-1.88109240658306	1.1067958348546498	1.65592764054147	-2.60226626478173	2.0228104050591701e-19	0.0674181405846778	0.274393210864982	0.1052347159803109	0.0125178502475956	0.3332027761134595	0.6869050760336177	0.6591624782873704	0.4855225324117079
RTEL1-TNFRSF6B	-0.7096198938120559	-2.27066763388743	-0.851468623384031	0.4696091619768499	0.5354490672243011	0.732351768729808	-2.28930800292256	-1.4358114757534	0.580706653907978	0.835222434352364	1.36750656680199	0.0289363777844155	0.157971442520262	0.564452756047098	0.408038098154551	0.1783370911615019	0.4675358510185304	0.8419718482036871	0.8138376893499929	0.7482375615062818
FAS	3.2616381947835897	2.72458674758379	0.0153956039334948	0.489936703686651	0.525250588695242	-0.2219589832540889	5.4341242460058	0.052830757966313	1.10410096915931	1.5629117524076297	-0.7493208576724699	4.613788798931591e-06	0.958170653483452	0.275566081753568	0.12737974919262	0.457778524364647	0.9818204222207454	0.6880922191418445	0.67412802758575	0.8715135779680242
RNASET2	4.38623705588058	4.419294206568219	0.0849973792901229	0.442508269089104	0.122393049028843	-0.352495457993102	9.65535254003451	0.316035172254166	1.09350442695003	0.398149135707437	-1.25714663019816	1.25156385113776e-11	0.753549119649038	0.2801190199247669	0.692624503314234	0.215233805791721	0.8965977611074337	0.6898191089224821	0.9223902787443676	0.7738462388079236
CD44	7.84215434526836	8.21166593152635	-0.214959934131833	-0.0795534214893977	-0.295745251819728	0.116714049785666	25.584988655076103	-1.20357592884821	-0.311626774151781	-1.53318320687242	0.6704502079957471	1.58688664123456e-14	0.235183643936476	0.75684634670461	0.132247042746433	0.506093600322366	0.5491141851556852	0.9244448151074474	0.6788416006488767	0.8882557381036607
AGPAT4	2.3603840664727103	2.55107235946974	0.0145728995949623	-0.0229596627887808	-0.0402025331627548	-0.450957290130058	7.179350501002691	0.0747938917910358	-0.0788492116278476	-0.170919553852938	-2.22388747294304	6.422681459539731e-08	0.940710247289552	0.937515192985704	0.865091189167894	0.0312207509202889	0.9749859099117536	0.9828562531841656	0.9683378649191018	0.5776122406410283
SLAMF7	0.2267616796475439	-1.60462697687343	0.116003054011455	0.897680610128178	0.499374850104621	0.665138811152574	-1.3905761706705702	0.1840953488338469	0.994407054401769	0.641141645388394	1.04393498497177	0.174260200073926	0.8547657712558709	0.32553320697464	0.524862548134419	0.302150793255976	0.9409224707451932	0.7185105426137703	0.8654741757144635	0.8198276646005033
BTN3A1	2.33381054176102	2.69447917539434	0.1065551662187239	-0.0706348043136202	-0.4304568544359929	-0.118861883227732	5.43365596709762	0.388476600331775	-0.1749290780082269	-1.29490187172835	-0.431540726827016	7.66588500053972e-06	0.6995079489607379	0.861948655141174	0.202289481800021	0.668141206700366	0.8683347068930478	0.9629676350003566	0.7169519120975008	0.9338824454878218
MIPEP	3.2946184194324704	2.89510254932958	0.103890201533288	0.4911479899654339	0.366741695421428	-0.1155875059434919	9.137129088968289	0.569826632607138	1.7092419471376	1.7277802054369598	-0.60522510133641	8.121384139332919e-12	0.571629264548283	0.0942950322911689	0.0908856590970318	0.5480696733638221	0.7974860426480354	0.5486042806456186	0.6520792320787913	0.9034429703659954
PRKCH	2.97071174703804	2.92898860526448	-0.129571375984789	-0.0413249143960848	-0.1589068111077569	0.200167255867828	10.4355816053905	-0.801662287161658	-0.169748012310825	-0.838851283287925	1.22480937983502	3.30428270689259e-12	0.427324904044254	0.8659880279682042	0.406650969973072	0.22714973092763	0.7058858215676522	0.9636868955995662	0.8133019399461441	0.7812494772447638
IFNGR1	5.5345722435483005	5.80119243361684	-0.227589228064208	0.0997011837764777	-0.2400389019336989	0.0093645442424278	16.1579903529698	-1.2894502781485502	0.396813980475626	-1.20329016956131	0.0532936336045182	3.719668115467229e-09	0.2040595873263629	0.6935014085039289	0.235234004288329	0.957743313444431	0.5173525496190932	0.9001482926511248	0.7274881900014067	0.9922625104031622
B4GALT7	4.05493557511332	4.1100605097895	0.266202694704971	0.2605976458439489	-0.2415146986328709	-0.1165972760455369	13.9357147298528	1.5354392647731	0.9831595863392508	-1.2042792866218002	-0.645628432944828	1.40067658327264e-16	0.133682582163692	0.330853356795036	0.235860412479602	0.521921988784096	0.4361303261296783	0.7213144988840046	0.7274881900014067	0.8943549263108265
SH2D2A	0.350916542551964	-1.34973209151513	0.8607780319640981	1.1847674651624098	-0.304944682167613	0.5007621185526189	-1.37553826719465	1.6974825872107395	1.62802259870942	-0.464329180423242	0.94847100551902	0.181181041233021	0.0965630423344604	0.1107728779735	0.6447091108836159	0.347973678149927	0.3831670602761509	0.5632965359127683	0.9051135152102084	0.8341793000215504
VRK2	3.143642097194029	2.98599023787777	-0.0503466715387988	0.0862795619701086	0.29198443693586	-0.197579249633369	11.189176746845	-0.3248811166159699	0.373531910107751	1.62788909487293	-1.26393672326935	3.28416100582206e-13	0.7468354350225741	0.710544889912239	0.111236122953175	0.2128174401359139	0.8932054604050159	0.9071558907004552	0.6646123901665525	0.771620940293699
TNFRSF1B	2.37399354282013	2.3669567327218703	-0.721319274567179	-0.384857826158416	-0.13428632821382	0.7606746608404671	3.10159960827564	-1.79514300294395	-0.661403306757989	-0.276511994498601	1.93937580533959	0.0048548962924515	0.0793843943113698	0.511895118430979	0.78342594561653	0.0587864469315223	0.3555753770296692	0.818158322122813	0.947129134067096	0.621216896900371
VEZT	5.10169796033006	5.29201737999363	0.0509692971039041	-0.21355049522505	0.085163852966055	-0.147796836407419	30.8504123466903	0.493994505693577	-1.32973226672226	0.7328331909640781	-1.3864623333615902	6.480795843748889e-32	0.6237128487190501	0.190307837598171	0.4674605249159549	0.172436921510091	0.8297816798423256	0.6297565970915945	0.8412454815078559	0.7443776524130109
POU2F2	0.4503224485689721	-1.01072739392579	0.236436397982341	0.42037899116036	0.822567199664945	0.497923335447665	-1.4597096115160502	0.633552733796543	0.7781055749245981	1.86387524482778	1.3623823599402902	0.156726344389485	0.529603700050108	0.440753727492621	0.0688808095004395	0.179893937257021	0.7726396929124922	0.7811489349254498	0.6472619729817187	0.7492071771737798
BRD9	4.02361915992455	4.30589210930224	-0.2810897384783211	-0.207808368171297	-0.0146750329127977	0.063355292914053	17.1890740171984	-1.90209022223289	-0.8993830398552701	-0.0861700944299633	0.416963686994671	2.12804058621793e-21	0.063571686953029	0.3732363631799029	0.931713479639382	0.6786874310027871	0.3274458638191824	0.7456431278641847	0.9850273013606275	0.93509730831812
SNX1	5.83817487607607	5.7142577724663495	-0.0940209948754852	0.270109734112877	-0.144899099752865	0.135941243452737	35.1874045543942	-0.94871146407319	1.75192841472503	-1.31924718215437	1.33431116455029	2.1945795709217197e-34	0.347834741688655	0.0865988334661059	0.193760059758521	0.188814999746296	0.6467394824777889	0.5384644172904599	0.7108895428942168	0.7550522937698387
TBPL1	3.93704632471559	3.8909342405240697	0.155277586733974	0.413959395657466	-0.17618890542106	-0.171017385265996	13.520722373473	0.930957815838303	1.57340989117408	-0.905075782865293	-0.96755553653591	2.3116826144976802e-15	0.3639529774293879	0.122727691191654	0.3723098280258889	0.339182380863989	0.6579262592790303	0.5754301427232419	0.8000367044739661	0.8316281464187968
ARNTL2	0.495818567492082	-0.381891851689426	0.7135027604057379	0.142359261957276	0.7313622067397121	-0.452459824429733	-0.4756370647310339	1.56915352767054	0.197275521598403	1.33426761780179	-0.947316207335539	0.636633871859349	0.123617939888649	0.844500308892205	0.18882915494543	0.348537254129367	0.4228650975144347	0.9580194499285696	0.710466306955326	0.8341793000215504
BCLAF1	6.42701581830047	6.68669222791997	-0.101335823750735	-0.128628946640368	-0.207361792331612	0.0348147717526905	39.58111661814621	-1.0145770730501702	-0.898621727699047	-1.9067213492315	0.355772561091723	7.6656183264902e-22	0.315750625414038	0.373927809779772	0.0629883560391153	0.723697698568624	0.6215973844291718	0.7462780402577087	0.6433364177212059	0.9446228986010252
SLC39A9	3.92949877358226	4.08273931436571	0.18684853900457	-0.300781250842612	0.0638638761020644	0.105745664314234	14.4555171512916	1.11919083233588	-1.1906985831681698	0.332347037125765	0.6234909566768609	3.89117983879245e-17	0.270279102710658	0.2401109091538239	0.7414299072336429	0.53621008813295	0.5800729358337213	0.661593110979068	0.9370776806855564	0.8994737591785926
TFB1M	3.82497163364434	3.86733376194731	0.153554080340681	0.44754794824558	-0.330519129851071	-0.413415684413141	15.2292451831044	1.0730284664973002	2.12767098091362	-1.9774222174474096	-2.8016344102735498	6.085791681531179e-14	0.288983134363638	0.0391995538359498	0.0543840132006655	0.0074730903769923	0.596041346414486	0.4697674531700224	0.6317347968168323	0.4460933216842265
RABEP1	4.3882829130356	4.74199472059183	-0.0373597597037409	-0.145847688332867	-0.14388013889167	-0.0833934461908661	18.3626087440334	-0.244399606263465	-0.613847648751408	-0.8191623293995292	-0.524269022904987	1.5667995402336398e-22	0.808032307418177	0.542406885197257	0.417011166360239	0.602664457501022	0.922537059936498	0.8297467118097416	0.818451001909778	0.918949553654964
HMGB3	4.92759912698924	4.900595084158	0.290072319265418	0.0246914472472943	0.493383627452779	-0.598321152168528	14.4534066293095	1.42210510676823	0.0822196581391725	2.16589187958559	-2.8949733964524595	1.40683877531999e-16	0.1621285305971889	0.934845942682167	0.0360545513099093	0.0058323161029384	0.4730437373827413	0.9818750023753804	0.6150951224384543	0.4332948667695688
NUP160	4.05246205370036	4.22356738312987	0.172297350778614	-0.2289528234049939	-0.194606593626618	0.0767117879954114	15.822029724091802	1.09193600344943	-0.9485484442074308	-1.07527053425071	0.476702473989512	5.19646433561841e-18	0.283535190699097	0.348008978306952	0.289443366844312	0.636017583196209	0.5906627173492836	0.7318448051059626	0.7573478688751911	0.9244542164250946
BAK1	2.5841033735154704	2.29065212957669	0.110450356086726	0.315338877994016	0.0840514596934007	0.0736627714973698	5.928781950635081	0.536301431351315	1.03748187153238	0.334238200786556	0.3484860115559831	2.54415288963462e-06	0.594396653278764	0.305263898154885	0.7397724084349979	0.7291027447985241	0.8122291325989405	0.7062321535691394	0.93688594252607	0.9458832718263476
IKZF2	1.84542292881878	1.6528264305243798	-0.406594835066659	-0.279626437167018	0.0289438627386914	0.348414829520787	2.7826304782312	-1.23384454880948	-0.591133264524248	0.0763287705218663	1.1332534398167802	0.0100673913982297	0.223669936563761	0.557516986944277	0.93949687489782	0.263138507623667	0.5375457152297408	0.8387952257541281	0.986472309151499	0.8007239119052196
GRN	6.86196316781392	7.15670437540169	-0.268857439926063	-0.0987918563980541	-0.0600447421770463	-0.0770268735917896	23.108881491389106	-1.42363571464501	-0.362052239898115	-0.294486305476697	-0.4139306423752829	2.7381085457532e-20	0.161451116654491	0.7190822521251801	0.7697626493266	0.680900826834769	0.4717373566368584	0.910810496350214	0.944600650595136	0.9360991618117565
FAM13B	3.30703051056692	3.5904301377564702	-0.2882853377122069	-0.225707888900746	-0.169921190044186	0.0142254941080173	9.25561800077813	-1.32559027326943	-0.7123671542237622	-0.672458129969953	0.065634409984818	5.668359525564851e-10	0.191666538216713	0.480054717874825	0.504783893881554	0.947960269341534	0.5033628647258209	0.7997120914939286	0.8562698126668604	0.9900191305999988
ARHGAP31	4.00713479935371	3.9934396301289694	-0.064956800308378	-0.2197740030078769	-0.182302064356415	0.31220491283245	9.68795236997979	-0.296083785894624	-0.7083874829500401	-0.7319402844033641	1.4727051305397498	1.71326283102936e-08	0.768547346061564	0.482534966107031	0.468003280025517	0.147923892350193	0.9037947856079208	0.8009857939680234	0.8415351567208857	0.7253857786054101
CENPQ	1.77999917414598	1.24834749294167	0.332061563592341	0.0005267362086062	0.440870054128455	0.151919918940286	3.0507420064875603	1.4244261247386298	0.0014769407741076	1.57914094563607	0.640194760389054	0.0050947108488584	0.16438677650425	0.998828400354172	0.126318437371589	0.525907393880703	0.475326567893288	0.9996625647105726	0.67412802758575	0.8962562867272957
SARS	6.953928468689849	6.69081708902002	0.441413017557608	0.231795015749754	0.0774656680640534	-0.0298593409744364	22.1079406490323	2.46748849087102	0.8944708097386658	0.397804908343167	-0.169853908037436	1.7711071742317497e-17	0.017491890574349	0.376078313519701	0.692665018511917	0.8658953909106791	0.19928377262755	0.7473550034292191	0.9223902787443676	0.9706824477297656
RANBP3	4.32471088164697	4.50573189611052	-0.0627335533478395	-0.158814649138828	-0.243631741447413	0.1996667506295189	17.4660029560526	-0.411790260522205	-0.665390355130715	-1.39332528660519	1.27526926185771	1.1362846780946901e-21	0.6824480849176601	0.509197135939034	0.1703659205332069	0.208758624158766	0.8612878129749438	0.8163718374986235	0.6998397187302559	0.7698772118608269
ARID4A	4.91814516279159	5.478209119988589	0.0230896086499935	-0.400109669157364	-0.2835765707684519	-0.386820933875272	13.2012269297904	0.0943766665543661	-1.14234101320529	-1.04097209923427	-1.6046555182232	1.96611633920981e-13	0.925228985097618	0.25960273224309	0.303531487793392	0.115595981279366	0.9693563478913222	0.6756101790310612	0.764650790425757	0.696290070227031
TSSC1	3.73418202255099	3.1245293365504803	0.5136216639769411	0.606380380082443	0.2487434884190439	-0.101776832707794	11.2938789325822	3.70137006534427	2.9760101623881297	1.48692058413839	-0.707580218862312	1.0103964090204501e-09	0.0005934737553518	0.0047868093848787	0.144011379955727	0.4829246734979029	0.0587401101412276	0.2860290419562367	0.6871833760698267	0.8822209279266569
PNPLA6	3.75144069501138	4.14657398594559	-0.21857217141593	-0.231136415537977	-0.1065985253472959	-0.1040098081219299	12.0801322215549	-1.09273031844703	-0.788607411118895	-0.462275156478296	-0.522207431782999	1.54988722720226e-12	0.280534506262967	0.434693933027821	0.646370022238077	0.6040946514911371	0.5889371779197727	0.7790344329446038	0.9056570945048378	0.9193151157009252
IFT88	3.62886181607126	3.7978986302148097	-0.0585492971911905	0.13890801313502	-0.313123702995364	-0.190184896797451	14.319346727984	-0.380428640861572	0.607661452005968	-1.76017708810131	-1.21181412129126	5.866384001517402e-16	0.7054776130814399	0.546540264413248	0.0856482499136251	0.23193157403043	0.8718832952934816	0.8329468243401904	0.6520792320787913	0.783770969671866
ALG1	3.89701300247689	3.74715172117225	0.450723519144817	0.222926471952128	-0.0557113655627095	-0.2095648104273119	11.1021550039231	2.49204346377782	0.8462493647629459	-0.26135915017372	-1.13890107569814	6.65263333759806e-10	0.0164944193932069	0.402161749175415	0.7950120671819599	0.260847894751871	0.1961605234854467	0.763627295149177	0.9491102260852446	0.7982888788329744
ZCCHC8	3.616243228953541	3.62518482291091	-0.4336761061545379	-0.0662010398840261	-0.2470784567029489	0.375492031742839	11.720420587938	-2.59183615454542	-0.276417651932884	-1.2871648419861998	2.3169251588556903	2.3345377003304896e-10	0.0128580753333605	0.783557793602379	0.204619393357637	0.0251854040487654	0.1833008139288423	0.9358960064980972	0.7183196879279002	0.5595940128307627
ABCF2	4.194581592163741	3.83063393669552	0.248963202372089	0.468435913322576	0.162018475949771	0.123538598483193	9.56606808418686	1.0734595983898698	1.3704313581553105	0.6080242659262409	0.5300991465472411	3.0631323423324197e-10	0.288881261479297	0.177728716542093	0.546521398265466	0.598650292115428	0.5959294877612856	0.6214455181016658	0.8735301550540916	0.9184324467166484
CHPF2	3.7059136815953098	3.71981770400384	0.315202528136204	-0.0512215967918925	-0.206981351323422	-0.0125452601302938	17.0508558942077	2.45889106253426	-0.261588791255653	-1.39364045289886	-0.0955473386690025	2.7519025891292e-19	0.0192262542345321	0.7948476289265999	0.171530823800738	0.9243244591420072	0.2067380807880958	0.9395118258714708	0.7004629915134181	0.9835422136678378
LRRC7	-0.668971464258208	-2.23348150614526	-0.4199714800832589	0.8382383571854091	0.6889767170890899	0.296796626828253	-2.20238286457245	-0.73353244037396	1.01156125285513	1.01807087608041	0.516225416738449	0.0349418779638429	0.467038321076584	0.317304531535721	0.314227117962287	0.60822459611671	0.73335965762808	0.7125379461444249	0.7680887665128584	0.9194505226972652
FUT8	3.65513616563578	3.80022438954056	-0.37100677567643	-0.315166577254264	0.1563613343384129	0.3067372648527489	11.4504255616845	-1.93461181579208	-1.124062577691	0.711354188374162	1.60778752655015	4.44839512592751e-12	0.0593934895046509	0.2672140160619339	0.480727005823813	0.114876904624257	0.3184269798817781	0.6799337397860509	0.8484256208804215	0.6959447909233332
UBA6	3.99862822630133	4.5854330923254	-0.240976841000105	-0.253497681713226	-0.2924659190352039	-0.0680451384943105	15.7631801148597	-1.49425448445514	-1.0855904017499498	-1.55667249640402	-0.4190599197804	1.0651748161098498e-14	0.142095512049932	0.283684999702518	0.1265957912453719	0.677177889555017	0.4478649071236349	0.6919442255818293	0.67412802758575	0.93509730831812
GAB2	4.376680728441549	3.87507812127473	-0.0267629221743142	0.0766739439129407	0.333507289375963	0.43811812395837	14.9851136425019	-0.196960632651916	0.395416765812532	2.15960775120745	3.33176769918452	9.21958241683338e-11	0.8447634242306461	0.694506608425578	0.0361763249575413	0.001758010249143	0.9366229145728794	0.9002344894024018	0.6150951224384543	0.3615402768896398
ATP6V0A1	5.01074590790713	5.80158015366299	-0.6344934023094979	-0.667766140929283	-0.472131569623835	0.147028299022615	20.116638284062	-3.55300268168212	-2.5337762436765696	-2.39892477744082	0.830525229128348	3.3128337711322497e-21	0.0010728041938424	0.0149230383706406	0.0211574189622043	0.410683823848041	0.0732352654717261	0.3883176546908795	0.5715913072603631	0.8563982128594178
PIAS1	4.84742145686654	5.22960835436593	-0.342930485634743	-0.414514147633401	-0.14754960523078	0.190525183457635	14.822493463944198	-1.6053343299117802	-1.3456812517347898	-0.6249934250200411	0.914879698064927	6.97717462657358e-16	0.115508649486039	0.1853758339165799	0.5352594822952961	0.365131947522932	0.412553841279761	0.6261397952808045	0.8696515232953942	0.83998104538933
SLC4A7	2.65111259659958	3.4471769186655004	-0.412874005446579	-0.276932326025842	-0.2922897189783839	-0.625307644304606	7.141468243482599	-1.4920974043001398	-0.636487035566794	-0.8982050804269859	-2.14435418424133	1.74676133225986e-08	0.144935915517498	0.527706576291201	0.375270102834979	0.0378004932804034	0.451693484282688	0.8243546526104526	0.801003215208249	0.58221959946165
APBA2	-0.567087716159123	-2.27231255958615	0.36735149058325	0.478269027058874	0.68666320205794	0.2380313638898289	-2.52219142046911	0.70693379381289	0.592856594552894	1.1114259471731	0.446670091627585	0.0152692756703105	0.483252465921073	0.556244980250195	0.27228806683059	0.657255576234962	0.7422191267911136	0.8382816796611804	0.7455263592300335	0.9317292743024692
MAP2K3	5.9805005344726805	6.064213391222731	0.0457962620090931	0.0069962614188755	-0.0209138281448216	0.117813321364323	17.909734906893	0.263363759020519	0.0281611371752512	-0.107228321379524	0.6853642506380699	3.79804095646522e-10	0.793513000041655	0.9776666730395	0.915087973401231	0.496767414199307	0.915764579880792	0.9957473229566806	0.9805497211795614	0.8845780497767213
EFCAB1	-0.261763897596337	-0.235394397552495	-0.486859372850354	0.165704212005766	-0.353355320711116	-1.1396784237523	-0.2127172610275789	-0.7463226836757819	0.162474981088539	-0.464601033568278	-1.6783282177258405	0.832508193457668	0.459353900817448	0.871659230269495	0.644457355417372	0.100215649303892	0.7286355813402248	0.9653276172934762	0.9051135152102084	0.6735717581115686
TMSB10	10.6267572733412	10.9851243694621	0.272330546082728	-0.17324183619887	-0.118589222474946	-0.3915138368871339	34.4069321572324	1.38935108173196	-0.6099017040483969	-0.5731002245236999	-2.06130432949641	6.407581648650599e-24	0.171576657158891	0.545126977010239	0.569442525852011	0.0451270546632891	0.4819159357950351	0.8318508097399029	0.8823328825543891	0.5989906594920419
ASTE1	2.14362930292446	1.7453062072519898	0.0244056323396637	0.134971563534127	0.219792427931547	-0.112679509665834	4.6271331357120005	0.1132796588639919	0.406827960567415	0.864313220356129	-0.506781503068795	4.2009971371006895e-05	0.9104065157701792	0.6860804166305439	0.392932707556357	0.614912461266207	0.9626179358558168	0.8967182561813394	0.8077537689255698	0.9208014494817804
RNF19A	5.00198669663232	5.37385235121059	-0.1111675163161519	-0.59453695834683	-0.133901642342032	0.0354581571275879	14.5421570745623	-0.500826763245639	-1.72206492946876	-0.5346995045071571	0.15460304052764	1.27838743285759e-18	0.6189340181461229	0.091925661942404	0.595489940540745	0.8778256142075009	0.8267634167997947	0.5483746124624604	0.8913650585732744	0.975257473351921
PEX3	3.47360453739346	3.3918929569144907	0.167209256526984	0.234333225070781	0.0071241216586572	-0.1759391997565439	10.2887228889778	0.867079416902595	0.807442721829913	0.0318919695509609	-0.889077035755848	2.2875694245540897e-12	0.390962486936947	0.423722470148017	0.974714635475444	0.37876623506315	0.6789471046668856	0.7755285728842565	0.993866370680623	0.8464612976921712
GABARAPL2	7.11651362963928	7.79710875652962	0.141810862554692	-0.366266718496875	-0.448813566717211	-0.345083037167424	31.2357201316291	0.90150245342193	-1.52817098844416	-2.63682802915168	-2.16102687938264	2.4769434385052495e-26	0.37817074627883	0.133772249236016	0.0125248117114985	0.0364854575790337	0.6688360306667915	0.5856271846663875	0.5450048277552128	0.581369642164247
MYOC	-0.8259684731766999	-1.83735279762084	-0.919472412302141	1.05672183321884	-0.228306671879733	-0.127957633026043	-1.63692772246546	-1.33709437642349	1.03408070176174	-0.298493421691672	-0.186335086282068	0.113565919356216	0.194637050303474	0.306801683594643	0.7671990760913799	0.8530941892817799	0.5070642766286008	0.7074234160471293	0.9437291999292092	0.968888902823372
SH3YL1	6.519374176086281	7.31507841632764	-0.0788192266866719	-0.410489279295883	-0.7229108527296808	-0.157831193820946	18.8262158768764	-0.359253149396595	-1.31990146582803	-3.0105597973131	-0.730498179836547	3.07233604467499e-13	0.7211091441487659	0.193930094112736	0.0042651916000427	0.468962081066597	0.8801967797391334	0.6316519970593482	0.5109324930842336	0.8767741568618194
FAM136A	5.18019534827967	4.93003994829628	0.662987968606003	0.148365317184681	0.1523117380049599	-0.0684621488779183	14.7864837870665	3.30914811182137	0.501039537005056	0.67971744837247	-0.34160865952698	5.57880358628536e-16	0.0018916349820805	0.618893017350412	0.500557777177806	0.7342371923594059	0.0888397741381349	0.8675312601287435	0.8547569680391605	0.9479592677299492
VCL	4.93660389508726	5.1181001232671	-0.287605681555122	-0.516324290532724	0.2780173547930589	0.0710635344571089	18.415053339064897	-1.71655787112582	-2.12783561514384	1.4993556124139198	0.432630508229295	3.17522487897711e-18	0.0930085262568327	0.0390932647324639	0.141090091818378	0.667350596151613	0.3771534554461594	0.4694325496531548	0.6870678191487469	0.9338474683277248
DEPDC1B	-0.241690732512969	-1.8965199916212097	0.3317933707893419	0.607168239216943	1.3455364087431598	-0.5005647555908309	-1.98935497776905	0.6263591938720141	0.784549925593187	2.09079310822149	-0.9055211385273292	0.0563034923067574	0.534244594282631	0.436960098750741	0.042617543454632	0.3700123454264299	0.7748572556740823	0.77995118002687	0.621791871039623	0.8430793872482376
DAPK2	4.40287180263283	4.69058640109559	-0.242763916631545	-0.0617419713577378	-0.0583047264256822	-0.204594614150572	9.997886545840087	-0.8676419348132209	-0.149704915731936	-0.185519824183757	-0.7337444156213409	5.75745270980327e-12	0.390379983503194	0.881681593443855	0.853710785205327	0.466917132918761	0.6782996248537961	0.9681697608938896	0.965859387739513	0.8759447277549206
NSMAF	2.76720064169181	2.6216674563957403	0.0021542877854605	0.0944866864715695	0.0684062860439714	-0.0151443364029245	8.64932956554952	0.0124630611833706	0.345745545968317	0.335344566964714	-0.0846678524144822	3.98935637431744e-11	0.990111264808463	0.7311451440135941	0.738923551862031	0.9329010187044252	0.9961965297497896	0.915190829320368	0.936866255344327	0.9865795391568716
ADSS	5.185527426283611	5.03057817693258	0.0124303564710825	-0.0260116241410641	0.4065144461209729	0.0210129267590132	19.4817108311464	0.0866596192350235	-0.126470330000743	2.52418338998024	0.148712982723655	1.1258715684875001e-13	0.931332098480565	0.899958553562465	0.0151955516377356	0.882459733469795	0.9711135113986508	0.9730076709684934	0.547524945597217	0.976328358474557
TIMP2	3.89361872627913	4.6760688540035	-0.611925379133296	-0.7947643151778051	-0.134302692507351	-0.090283779473587	14.635136610882402	-3.17827229611026	-2.7857106624541896	-0.619910183202022	-0.472583406175111	1.92874111114142e-16	0.0029363406987005	0.0078431918816912	0.538860160404947	0.638824240766376	0.1024664424380597	0.3312399499799985	0.8714061032241208	0.9248196034362048
RFC1	6.074938572786531	6.64363130464914	-0.234554985701322	-0.174608584284434	-0.388504946898782	-0.221733354922143	25.2743636864146	-1.45036197430575	-0.698638813027286	-2.16880409437074	-1.32547020700403	3.1515573597521e-28	0.153892558072486	0.488372883104221	0.0354212532384672	0.191705435321468	0.461754736089302	0.8046988022916407	0.6150951224384543	0.7563865024887421
TBC1D23	3.62553787833998	4.01437159661896	-0.221256011308432	-0.180585516019487	-0.259390499707241	0.0039816408103558	19.958012703809	-1.8918466780103895	-0.979342162642938	-1.89813030438808	0.0330230563744436	5.51083519762805e-24	0.0649569953703773	0.332646924538475	0.0641041957759173	0.973802243776586	0.3297726293633018	0.7237318286970065	0.6433364177212059	0.9946219138789968
CUL3	4.80191546760629	5.04815494033467	0.0688985469436839	-0.4673855153686789	0.0955032263736789	0.1756151295450869	18.2504457116117	0.4614958264071629	-2.18529354338082	0.558487758166688	1.18411608333316	1.05526206611737e-12	0.64670234060539	0.0344517921755482	0.579279887555435	0.242729846970295	0.8433167410027196	0.4583203425861463	0.8854092205277604	0.7861884804575984
MYOM2	1.79223588520458	1.59850904725415	0.583555381896811	-0.201908055789833	-0.400449017845878	0.397048075882406	3.596746400994609	2.3510814820675496	-0.5057128773241321	-1.30831920802374	1.55453035417182	0.0007971234175945	0.0231592937508113	0.615526587268318	0.197408465302687	0.127063593633853	0.2223886028122777	0.8666681333392825	0.7144382066199116	0.7108917395462625
CYP46A1	0.1495030021880199	-0.811239073704788	-0.486479744022113	-0.0104381371892631	1.08427823863995	0.490482726952909	-1.26338392187031	-1.30659602995441	-0.0184100056767873	2.49932654141728	1.3047388938266002	0.212957704800541	0.197988477565101	0.985393157102862	0.0161588145974691	0.19861502099071	0.5102819374342423	0.9975988842855904	0.5586163289285282	0.763460147859495
ZZZ3	3.65266333220376	3.9940468381821	-0.197601652159504	-0.2088362768483939	-0.223007835936946	-0.0206212520076695	13.337182815433	-1.1201918277696	-0.809966344569395	-1.10894974578121	-0.118587405890816	8.39398291935637e-15	0.268850096490154	0.422337112160555	0.273792841041194	0.906132112265512	0.5794783374708643	0.7753198456084698	0.7456475317831753	0.9806778440772076
USP2	0.4166143240594529	0.612989701243926	-0.231638260636554	-0.0387489505287441	-0.437515377695726	-0.332333262984191	0.9678436492610908	-0.633842081009096	-0.0692927929212721	-1.0096567702922	-0.8953266397284009	0.339753313973215	0.5298449634167539	0.94506846121798	0.319035068768648	0.37568072767141	0.7728801573717777	0.9857135385705644	0.76948626375716	0.8452111089638631
TUBG2	2.40317413523656	2.461612706987	-0.104147587160181	-0.0963240025697869	-0.0603385283823244	-0.028230445071862	6.66396370618035	-0.5245757810586529	-0.331930551697983	-0.2556264999763299	-0.142852971261939	5.126575628234971e-07	0.602461737090378	0.741544318796899	0.799409263328073	0.887047092250804	0.8167940353277138	0.919373796447552	0.9502562601988028	0.9780151208476726
RPL26L1	5.9760450006717	5.92104982644684	0.65836623840113	0.143100975503324	-0.0636859189919341	-0.195002491127167	20.923551399621505	3.82364818720792	0.5652917784414591	-0.335607238415996	-1.13245436281783	1.4868526766748798e-20	0.0004093116807484	0.5747966978907559	0.7388324335158309	0.263441789931986	0.0531384450465388	0.8463832084238837	0.936866255344327	0.8007239119052196
FLT4	-0.1048398955665069	-1.0246174482893198	-1.1888105666033102	0.4675496646649799	0.0892414634673263	0.8104438564599599	-1.3527911695839	-2.59692153626166	0.6805118026400829	0.175325254008555	1.82257076685268	0.182880649751538	0.0126639999984273	0.4996670269525949	0.861610605270898	0.0750170370610095	0.1827047905052971	0.8103021821549912	0.9674551953461512	0.6449353277670579
NSUN2	3.95765451761582	3.78435199536519	0.0698980610987041	-0.107114394682148	0.2702556510725269	0.325025173526887	10.1930510173556	0.3378139452814289	-0.359651474292923	1.13382952550213	1.59903816983134	2.06431123922562e-09	0.7370789075558141	0.720900264681951	0.2629244586397219	0.1168796061760369	0.8886141861573962	0.9111230512495784	0.7420835403529035	0.6981573617762703
FBXO42	3.10328714423534	2.92080565853478	-0.2540477175926889	0.0027039870525456	0.0542908461219178	0.196499736208727	9.1224748436761	-1.5308244067978305	0.0113118148603303	0.280613326316566	1.20825325935162	3.1740185856242e-08	0.132931698688541	0.991027206031154	0.7802942519930899	0.233385551518237	0.4351926844911843	0.998022692191374	0.9465671960690476	0.783770969671866
MFAP3	0.9656009883216272	0.0914583536589323	-0.456746660332544	0.688105707271708	0.3822225165717209	-0.0143070623789376	0.184659004541101	-1.823427876462	1.89737215043132	1.31920777089134	-0.0582611826223277	0.8555839547150039	0.0750508388843453	0.0645182700508813	0.193817848783075	0.9538046590750558	0.3477221678979689	0.5145307636126736	0.7108895428942168	0.9913263902662164
MRI1	2.62664896742843	2.97732365361417	-0.0965576825124137	-0.517584412522085	-0.089260888561859	-0.0103815293991135	9.05274119358385	-0.5332426471506629	-1.96498670480975	-0.417632287889279	-0.0580387665676307	1.7340314712825102e-09	0.59649082534826	0.0558660752370682	0.678224210890598	0.953975245600361	0.8131280386307504	0.4973795809407644	0.9166046473926314	0.9913997776704172
METTL1	3.68127519496733	3.15378225425902	0.282680199995413	0.664835130766802	0.454573263429637	0.246162713456437	4.91841191370547	0.947931097566396	1.51869077491408	1.22987154575429	0.792159144383135	0.0002481361639554	0.348404407537989	0.13624791205	0.2251661216715769	0.432552631528775	0.6470624682201561	0.5881247605419988	0.7234884099018237	0.8654513665937106
AGA	4.42943010976142	4.73640912664206	0.270533774034041	-0.0993632420191035	-0.143943124049591	-0.2250664301606519	11.4395132872872	1.19584373102381	-0.30534865287038	-0.548989561680163	-0.9819829405215452	5.26057435469549e-10	0.2380843703821319	0.7615959231210451	0.585732131688807	0.331443512564375	0.5519479806537535	0.9274699651554812	0.8882335751002189	0.8287701463148149
PI4K2B	3.96858542236246	3.97805937416925	0.121551343358073	-0.0399818841414511	-0.0249946121928894	0.00177997245925	16.0447232882837	0.836107770643456	-0.1769666003753939	-0.14936380818932	0.0119249337289394	6.772905429042199e-19	0.4099438704020349	0.860336498354062	0.8820680494909179	0.990541362824408	0.6929430270231574	0.9623618957724772	0.972802711739735	0.9979024056488404
BOD1L1	4.6257738867615	4.827417236504231	-0.3918289924022379	-0.26589022298405	-0.0850219921390337	0.305372370625531	18.2660902901429	-2.43709690706692	-1.11359812500376	-0.474109422318165	1.91076949209779	5.12265965249841e-20	0.0196849412510764	0.271486509589675	0.6380003326892939	0.062511723840531	0.2081109786236594	0.6836987246265057	0.9049631203028932	0.625325958685245
MAT2B	5.01319167204649	5.10417117858676	0.0903717690605634	-0.1851018920889769	-0.0362655471502113	-0.036871164167065	16.8810786698326	0.534391744041837	-0.771788177104075	-0.192227572850511	-0.223456308729595	1.3146543678025998e-13	0.5957254895496961	0.4444610345342079	0.8484289243011941	0.8242084265412379	0.8129408150365378	0.7828184073706819	0.96485338911238	0.9634523784305692
EDC4	0.6885327532468609	-1.30715309897793	-0.273609398635197	0.499290410478051	0.715541024132622	0.482776662162418	-1.12185377398237	-0.788217068414533	1.04262249386072	2.09785148409306	1.6690572884967398	0.319569696333943	0.434955865842912	0.303067135442452	0.0419002810439908	0.102488412808886	0.7111202041284391	0.704778114710675	0.6215212398053679	0.6778262357073344
TRIO	3.87822741350183	4.425227996759821	-0.531159683254553	-0.5085859526292279	-0.162342119923516	0.172779778698807	13.0347899981593	-2.6634603667963503	-1.6251042487403402	-0.7019475953124971	0.840839423026888	6.969901566797339e-17	0.0106934891911337	0.111124762262419	0.4863267837223689	0.404883770603267	0.1713245647948479	0.5637444838789041	0.850251807246332	0.8545486274937569
VCAN	2.46737698933121	0.888496851987645	-0.436935663230516	0.707950038310042	1.1482646549643798	0.480166823362304	0.79197688823538	-1.08182969352812	1.197685876351	2.3747036683089	1.191831234619	0.459307539824152	0.285476250355864	0.237798733979755	0.0221121260222132	0.239960483282223	0.5926081702425463	0.6606454495892844	0.571924571763028	0.7851210017362237
CLEC16A	3.59281781916044	3.50114047006599	-0.113966679834213	0.0119164284212259	0.161471861201502	0.131762574098747	11.3143504389359	-0.636066275321969	0.0456326680548094	0.7862507828758091	0.742588911315766	9.89009628702542e-13	0.527974612520777	0.963810826928139	0.4359930891183939	0.461589606836682	0.7714493092833034	0.9920184121951808	0.8290925388757272	0.8727779210923615
MSR1	2.10926455417676	2.33818843247139	-1.48467072266224	0.816709984378387	-0.134555201372204	-0.110588557352194	1.90098811312238	-2.68840014264374	0.989476031903652	-0.1993460606269849	-0.1981395860759639	0.0797090607485675	0.0101438674321835	0.3280022540708869	0.842903620646573	0.84386585211326	0.1680346586306975	0.7201867007668576	0.9624603660660438	0.9681887014704392
CDH1	5.9129952810846405	6.45230045645619	-0.365329536778155	-0.481135235476045	-0.155752259930894	-0.0151171372645656	30.3185766504366	-2.78448145626314	-2.37748796882603	-1.07388533273169	-0.1123820239910369	1.3683794037197598e-31	0.0078148470895792	0.0217411545989928	0.2885989364912489	0.911020336243683	0.1518281493732662	0.4109356717382049	0.7569310870683632	0.9811712006580252
SKIV2L2	4.35523493356948	4.74882729036157	-0.366262778473419	-0.129049487745849	-0.19167627298401	-0.0393014795644967	22.7135688347288	-2.9206853992561204	-0.686046188717114	-1.35144372432526	-0.308690975569604	1.03700900141224e-23	0.0058583885600651	0.4962535477119579	0.184081540185595	0.759003848271041	0.1333130840364864	0.8083387238531675	0.7082830867809907	0.9531158348948816
DNAH5	3.36361778056136	3.13993034155754	-0.945358172753189	0.175691877420843	-0.264681923172918	0.902076121997358	4.356883100284049	-2.2635556692898704	0.286475714405992	-0.5553094268490639	2.2307378885665403	0.0001395349528804	0.0286017095487837	0.7758860501152891	0.581634243872192	0.0307328789370364	0.2390737431200869	0.9331939557748746	0.8859806090879182	0.5776122406410283
ZFYVE16	4.03636658918117	3.98974258727719	-0.102626660306717	0.0209938150492414	0.0915246507687634	0.0766917929659647	14.319568939049098	-0.623006902641274	0.0863015954411395	0.489488568432466	0.468046794070981	1.5379146872087602e-15	0.536602914648289	0.931623707408132	0.627148804407911	0.642020659939437	0.776425649295326	0.981127644523322	0.9017426867210746	0.926836121351696
FAM65A	2.3569564526210898	3.3872884450849803	-0.54072483792186	-1.25908054574771	-0.545229429199225	0.2132660414559289	10.4298613900661	-2.8931891272177297	-4.19235962232772	-2.44540518218963	1.15148413727913	1.36853896906631e-13	0.0058587748324891	0.0001275347204127	0.018445774553332	0.255614522242889	0.1333130840364864	0.1048398730087096	0.5673019500721588	0.7949171916787408
C6	-0.904846169238514	-2.05356006217081	-1.14687637702083	0.7959256642749108	-0.0672191969866385	0.31070621610698	-1.85073412886857	-1.67629773049712	0.7806152856585351	-0.0895415152064287	0.4647164365647779	0.0707786364004185	0.1006150223213259	0.439115979797507	0.929048909958448	0.6443753328097029	0.3900735393119254	0.7808753873216276	0.984319314747738	0.9274357670603776
RAI14	6.1095306044063	6.40394374832004	-0.0943807295206551	-0.2239589072264189	-0.201845033305832	-0.0395411089683707	33.9062846055379	-0.807077151395145	-1.31576624765108	-1.59009473977308	-0.342026029071154	1.3393011171623399e-28	0.423964855784787	0.195105001075494	0.119113763487383	0.733923567711451	0.7036158446034827	0.6323850521696863	0.6719743180080351	0.9479099046688492
PNKP	4.49791481123515	4.02349235804859	0.427175039117757	0.456879578375142	0.177163438185541	-0.0166282565674475	15.9561788437695	2.88211464007205	2.0715496209442	1.0524523459978	-0.1111916090947809	9.79930996424821e-18	0.0060967945748103	0.0442425532856979	0.298694773841327	0.911959716708727	0.1357944701454572	0.4796703848911789	0.761795715184814	0.9811712006580252
PHLPP2	0.858630035154016	0.7229608207652679	-0.786055069347516	-0.0239794156844269	0.350655884194746	0.0067107196206286	1.34825808788941	-2.51923201792288	-0.0487373957875509	0.963902354345004	0.0214836744311783	0.184322935102321	0.0153818434567802	0.96134424940967	0.340246404408878	0.9829548068847208	0.1932243312222787	0.991401768538135	0.7806065635439833	0.9960313195354984
SPDL1	1.52719952923392	0.8104789698018839	0.512664938225359	0.2496474303906619	0.422509542374929	-0.2170717201978539	1.61788336631448	1.98655860812435	0.66109374996201	1.3508646649638605	-0.833844714391363	0.123014566659362	0.0531793192887325	0.512117101842686	0.183492990945058	0.4088057259533279	0.3066904860219419	0.8182221156096456	0.7082830867809907	0.855693028613999
STAU2	3.62758314745032	4.44906488699998	-0.363356432469877	-0.458213864946533	-0.401063287783075	-0.130815157565125	13.546140144532002	-1.87579641395728	-1.58531600512317	-1.79715972911497	-0.668198118131193	4.87324464297276e-15	0.0682495395106398	0.120083307451799	0.0801298484640243	0.5074971009501129	0.3352059350391424	0.5718192145042488	0.6520792320787913	0.8888950416675677
PQLC2	3.57589205339607	3.18040256484117	0.2663323176837869	0.145651388278708	0.235752069767068	0.0697410428846207	11.3543427591658	1.71936775032996	0.6418753344677031	1.29885431706956	0.4451087613406289	1.5428425744653298e-11	0.0924318061476575	0.5243611990282611	0.2007273556300469	0.658382197096811	0.375968059515243	0.8240878574691397	0.716195913458494	0.9317292743024692
CTNS	2.66016712318616	2.91295199590444	0.022527056453308	-0.7097842392736559	-0.0819422892975275	0.371229723057668	9.45514249050036	0.126287211085535	-2.71557176028871	-0.390772917900951	2.16022258983101	2.00701883938844e-10	0.900109538742325	0.0094809814085508	0.6980736779541661	0.0362128540093901	0.958107631817442	0.3550631431280796	0.92425222323813	0.5806086935286697
RTN4R	1.73848045512804	1.02517517368832	-0.201119823762986	0.4903258628675429	0.754420992434103	0.124322372635798	2.5970170867865296	-0.9025699872341508	1.4035616863069298	2.85051109334067	0.53534140073108	0.0126609463413848	0.3715601856464789	0.167312792957515	0.006564956581002	0.5950497359588061	0.664329211973454	0.6122994230871925	0.5302417680005775	0.918102286563941
PHF23	4.17099970257855	3.82750315175621	-0.105015944858651	0.250700900024255	0.1436900573840109	0.250959833077498	15.9541276629562	-0.744181797276612	1.19429763305735	0.897484766376463	1.7799093540299902	1.07848274567752e-17	0.460797496051531	0.238797772799866	0.374702311260924	0.0818692043593984	0.7299344191947763	0.6606454495892844	0.8007603395239459	0.6540469624324144
INPP4A	2.62215823628903	2.88762847329085	-0.374516257970494	-0.389863798016484	0.163126679068869	0.0726532556501448	8.24007962800328	-1.8567266351004497	-1.2217226087851698	0.688958456055734	0.351251153391935	1.54584531867445e-10	0.0699034715808661	0.228174200498094	0.494386523249681	0.7270392309614531	0.3375431590623245	0.6556993850445993	0.8528879214910045	0.945244096687147
RAB27B	5.06379944197991	5.42175879186018	-0.0283407371447596	-0.763190198718055	0.5977907907088821	-0.217972531644658	10.6209604038612	-0.0924949534375373	-1.73040620271546	1.76275900488126	-0.7248674918333371	3.1517279011005894e-11	0.926717085763076	0.0907631310580063	0.0850276282577963	0.472295052837689	0.9696540841744276	0.5472396210012702	0.6520792320787913	0.8777531223773808
PSMA4	6.840711696313259	7.347617094603589	0.363132955769989	-0.114040301561978	-0.279524453658776	-0.389862401044347	19.8445077024274	1.84267120397194	-0.4030405523868161	-1.27321230259642	-1.97743673484528	7.78847285809563e-13	0.0721259629736559	0.688929278269572	0.209500449622658	0.0543112296054056	0.3414633422213431	0.8979245812981889	0.7196961712219063	0.6144107384435312
LSG1	3.52466473851322	3.6584500105579294	-0.163010721077902	-0.1412321599176269	-0.145362552698275	0.233088059688955	14.10653630543	-1.08735785839962	-0.640253828203828	-0.8363648498418309	1.55945611530273	6.815728574587681e-14	0.282906518005133	0.525435486741742	0.4079256003644489	0.1259285805602469	0.590269259867921	0.8243546526104526	0.8138376893499929	0.7082141233908261
PARP3	3.15626681274643	2.85384516919715	0.150576880889707	0.269356244319417	-0.162124277997818	-0.0803229596262239	7.16417090651119	0.754734521038375	0.9406710340953393	-0.698342799581527	-0.406830133439049	2.69654472087043e-06	0.4544215672746579	0.3521503050054629	0.488573281619958	0.686104351107025	0.7248378088948014	0.7348573081995028	0.8505462447869219	0.9364258369119222
TNC	3.3690983281464906	3.72005900605404	1.75484471325284	-1.44357422089462	-0.127293838773604	0.3464687335886861	4.74810052884618	3.89577865481642	-2.1561778348318703	-0.234108009390825	0.746515460248391	4.24880879353534e-05	0.0003529213876723	0.0366625733568488	0.8163028165383929	0.459421338559563	0.0531384450465388	0.4617031464914112	0.953963036672354	0.8719000408503025
THAP3	3.06568779812525	2.88306089270533	-0.1065568438942919	0.281136820473691	0.0448707552268633	0.0552477846034642	10.2441311523862	-0.674912602617591	1.20792266500182	0.241546182266349	0.3474001984874929	2.06499471209343e-11	0.50319412809206	0.233601931360566	0.81027876867184	0.7299105494637209	0.7549171796513829	0.6591764635976932	0.9522206057962008	0.9461002502316298
FAM65C	-0.4138172009579579	-1.7705474515157	-0.852545217244654	0.9248784667777828	0.7013699067904821	0.457954185724879	-1.4131876256224098	-1.29690391417517	0.985181571780825	0.8983106527615671	0.704052436631834	0.174001651681406	0.201400335307207	0.330079024500673	0.373801601607825	0.4850943011831971	0.5138924666405043	0.721105076615675	0.8006107709054491	0.8829081829935129
TDP1	0.274838369723918	-0.6581413506740821	0.8474090477502951	0.4215793616716	0.500181707256394	-0.804639533893812	-0.801663398698813	1.81181217031832	0.5796897103199761	0.8921840686211021	-1.59036439071107	0.426960777286392	0.0766917472628394	0.565015044625646	0.3770404468777539	0.118754428930674	0.3510698194886099	0.8423213171496611	0.8019860640560539	0.6999536918872042
AIFM2	3.48275005134343	2.3767011614084903	0.637457205321647	0.5560549838498271	0.7388098046289541	0.131942797996788	5.29541529169259	2.4820848657725696	1.3726398113836795	2.476699485806	0.4924392143069699	3.4198058835435903e-06	0.0168604374907517	0.176667085534655	0.0170851849686823	0.6248030004519749	0.1965520261567785	0.6203882652023751	0.5656350402238892	0.9225683664285874
SPATA7	2.14756890185546	2.27558860533638	0.224154343876553	-0.3663488797655129	0.0444781929666714	-0.285815355322377	5.06127770138954	0.9752282499581628	-1.10754347114034	0.1642717732682909	-1.26304118865692	8.19439363646524e-05	0.334746505824677	0.274221233747258	0.8702539891983541	0.21317767012461	0.6364255091173341	0.6866417186015753	0.9696086569825092	0.771620940293699
MED17	3.27564696794718	3.04395489012038	0.0011046388223196	0.192505352936181	0.145600669163294	0.1034738669469659	9.29873522560987	0.0062855141825271	0.7462923554734481	0.696360638009523	0.580248141894259	2.8212356606070196e-09	0.995012880268346	0.459568400049998	0.489813606947832	0.564662525663329	0.9986299379391044	0.7906361383437835	0.8505462447869219	0.9093710097211956
RETSAT	4.34990168501679	4.549793409879481	-0.271583553293912	-0.0328219707697008	-0.273848524305095	0.162662822964067	16.6949126315541	-1.79068457442642	-0.151602763028135	-1.5846487407667398	1.08784753056454	3.9388959716828003e-13	0.0801076574544514	0.880218220848463	0.120060900343684	0.28253602833274	0.3568942325340977	0.9677033589392464	0.6719743180080351	0.8109108635164018
CAPG	6.06199226291079	6.28443464529796	0.1163573320198069	-0.0435246638976919	0.302361127786026	-0.56372696056438	16.6135571706227	0.515062839205772	-0.132083799866348	1.2094396029262602	-2.47302072985973	1.6018176950305498e-17	0.6090331062380351	0.8955270576517309	0.232961802653397	0.0172501733657498	0.8204420801659861	0.9719710348672764	0.7264952419957834	0.5314714436895966
AP2S1	6.95927391577009	7.37421503638324	0.546391207359707	-0.286959288472626	-0.1158055873962219	-0.519987233505247	24.3054213917731	2.8630577245040296	-0.9987688406276408	-0.561200987416218	-2.69495316443837	7.958882126989829e-25	0.0070421102900913	0.323382327212127	0.577823811161088	0.0099131164175553	0.1444907952329114	0.717140553693053	0.8851327715523154	0.4691405275080086
ZPBP	-0.469078195427351	-2.54127305188906	-0.0886820517028994	1.32586884213126	0.887022303683501	0.399831817867307	-3.87335341064871	-0.231257981959647	2.2777932827419	1.9901814701732	1.02550881088849	0.0003450976526545	0.818162696020002	0.027539681380009	0.0526667493454115	0.310604426315562	0.9261534325151082	0.4340271663461328	0.6302598998748843	0.8221399611780902
ADAM28	0.207403093282438	-0.619761277638322	0.203232118919591	-0.6863656997604771	0.353070315739358	0.736719124302798	-0.8897655453703299	0.5182847806041839	-1.09855720389416	0.741032854721891	1.86833069573403	0.378323970873507	0.606798748371907	0.277804344631841	0.462523130416017	0.0682348613735874	0.8189705078277054	0.6888642770809471	0.8391092633762989	0.6391070406003645
BARX2	-0.2814784934385089	-3.10873098582353	-0.289686166981386	2.72322787683388	0.7927550376903449	0.625252116656001	-4.16099580401284	-0.688133960139215	4.44587571220688	1.6266782525083998	1.4698737493131202	0.0002053242075925	0.494901262261772	5.931882651952671e-05	0.110852377322892	0.148557428495674	0.7496422620478101	0.088859602126251	0.6646123901665525	0.7253857786054101
DCUN1D1	4.25718516743763	4.32637633103539	-0.17047573003463	-0.0138717336697149	-0.0307156144754039	0.0362549879205493	21.545548840636503	-1.47552349303736	-0.0822282450657923	-0.232017496475797	0.313256949853878	1.81054361170511e-20	0.147044074868043	0.9348417459644448	0.817604417522933	0.755533988655352	0.4544173886409315	0.9818750023753804	0.954662231793331	0.9520840504779956
JADE2	2.96667620149995	2.7116483627617995	0.158300520353379	0.0293983642123592	0.1436549719954989	0.1300598869897609	8.269685974766231	0.914441729064108	0.116394763275595	0.6949735521080689	0.7458048625824879	4.97871701786989e-08	0.365414259768238	0.907885064056406	0.490654291857198	0.459702530146917	0.6593555076997697	0.975105995237528	0.8510417275798507	0.8719000408503025
LCP2	1.86467288509843	0.5591169742925649	-0.641680609230523	0.6625973386971	0.5199705204043611	1.19885325087195	0.646856857816562	-1.6054410218934398	1.14731978093155	1.0424144534493	3.04245133746562	0.5276564905827651	0.115605940402539	0.257673510948738	0.302832974956964	0.0039582979559548	0.4127373157251323	0.6743290270214689	0.764650790425757	0.4248853663665604
TRIT1	2.6236879905307	2.35988464361552	0.1195086482966309	0.299001287570257	0.0128189023728663	0.0470532857239571	6.4666891025271	0.584683476443666	0.9945402178671228	0.0530507075222023	0.230813891107364	5.690002381203921e-07	0.561693071985282	0.325501722179395	0.957935449671458	0.8185056902479929	0.7916937930176717	0.7185105426137703	0.9905610709092356	0.9625278908707156
ADRB1	1.29455291894477	2.17875584883727	-0.2118931919019979	-0.7065234621523621	-0.1546244865471319	-0.7100114160248929	3.07794477736131	-0.527444988413731	-1.16581239376403	-0.3265499411139639	-1.78800548478322	0.0047420397908577	0.600519452365088	0.2500655472741669	0.7456647913606429	0.0805098726728632	0.8158029752981165	0.6687102744199859	0.93851024804163	0.6540469624324144
CUL7	2.8406440083782702	2.99848195827216	-0.108643217592339	-0.342417545742384	0.0825330981543356	-0.0439125453375176	8.366509227802469	-0.527428953391971	-1.1255660837839498	0.343997008083262	-0.216125302170045	1.10387305805703e-09	0.6005448703856171	0.266497413317226	0.732589952695096	0.829870401022639	0.8158029752981165	0.6799337397860509	0.9341836072903849	0.9647459285348734
CTNNA1	6.96562895866674	7.30352240262776	-0.399065079266259	-0.28530558219811	-0.0135306042895103	0.0353684582162091	46.7372617236849	-4.06858477125534	-1.88537347413744	-0.12727684638177	0.3558163148902279	8.71635746317807e-40	0.0001883132874022	0.06584561989989	0.899288338163429	0.7236408013768159	0.0476777416104527	0.514533217767942	0.976430255496064	0.9446228986010252
PHKA2	2.7056058383116603	2.36029374489392	-0.233346543284541	0.162096686768933	0.453663178779402	0.0197039602480484	6.93910044111666	-1.19259637661268	0.52688229925829	1.9926263626683	0.0983045702095105	1.2545917423419098e-08	0.23927822182589	0.600863163063219	0.0523886741384043	0.922127035876436	0.5535888277521355	0.8583719273041259	0.6302598998748843	0.9832023030521316
CNTLN	3.25653550335987	3.32665482845396	-0.146064473069915	0.150476527378209	-0.551342038853422	0.131405712505585	6.37616417033315	-0.50551112191068	0.3598506533323029	-1.64107032637745	0.4623197941335	9.701039591140791e-07	0.615667913541002	0.7207103151726421	0.1077985004946699	0.646088275105507	0.8243144952936878	0.9111230512495784	0.6622644719385468	0.9278647306300708
HSPA5	8.283366402060171	8.40910442233924	-0.101400721233228	0.0937772515884708	0.0039439252316359	-0.142047469782869	18.5728307051802	-0.353209536177503	0.222630772236226	0.0129838705332522	-0.5054189220214579	9.320053257322029e-20	0.7256139395719721	0.824863927966221	0.9897002892841508	0.615731362188439	0.8828180154142653	0.9516658816447334	0.9975367798607722	0.9208014494817804
DSG2	5.16136704498466	5.6697893778962	-0.287772322323298	-0.4700796878981379	-0.0609971270645179	-0.0802054392226731	26.3581228714568	-2.2085211144924	-2.3303392246026604	-0.4166201569410669	-0.597178759160284	5.35567323586791e-29	0.0323439553818164	0.0243308657425463	0.678936894139521	0.553381147987167	0.2518942847203111	0.4189383549693604	0.9168790777919692	0.9047488966175464
GEMIN8	3.7662036714042495	3.28102266748708	0.349531985411091	0.280280641019294	0.223106331370973	0.0852741895139835	12.0818585240158	2.20686219300685	1.19006095422609	1.22680461765618	0.536409755697522	2.31620118020196e-14	0.0326373603551827	0.240397340019584	0.226854322379791	0.594332256671843	0.2520944188484725	0.6616345273124871	0.7247850695296805	0.9177318471154012
OFD1	4.91871342849483	5.22447619997262	0.0649978634683808	0.0079686124721366	-0.270968758478592	-0.0777826738352241	15.3220257977958	0.335680430602555	0.0282729957305567	-1.2215823521620202	-0.395505904898826	1.21084207114942e-14	0.7386727305499742	0.977575400445678	0.2283173661984189	0.694350277476619	0.8889590282095692	0.9957473229566806	0.7261558695652476	0.9379755457969268
GPM6B	2.8080679432025804	3.72931972281541	0.243534796694917	-0.990755552130223	-0.331106266813219	-0.1580634020660269	7.86252405884251	0.897428398749974	-2.29580251758185	-1.02399043260976	-0.565189571986885	5.46831873545626e-10	0.374266798731575	0.0263997218901206	0.311313170443455	0.5747519978187611	0.6657911899058677	0.4310230208076703	0.7656986571181178	0.9128593314004284
PREX2	1.72997227977645	1.96258993529984	-0.148181664862362	-0.574083408305109	-0.163708815373013	0.388301411199012	3.89383393728711	-0.5410709220100529	-1.4425971762213798	-0.4887972694192971	1.46059114461532	0.0007595625881523	0.591128305573023	0.156495191506	0.627450440851543	0.15107557271417	0.8104491678254503	0.6044601552453495	0.9017426867210746	0.7254814087155566
WDR37	2.69989076848798	2.75069245518925	-0.597926595313984	-0.0018800547475806	-0.0046895809423448	0.209975380367577	9.005140116016971	-3.39702336559106	-0.0067850982749657	-0.022917932866516	1.17977617085522	1.24610375024098e-11	0.0014341568737108	0.9946163074695308	0.98181706045011	0.244288745850066	0.0803127849278098	0.9986254601095194	0.9952341596248516	0.788133572213621
YTHDC2	3.75604496750126	4.2484394528708895	-0.0887227511826896	-0.4700724465750779	-0.264051739192365	0.101401189882619	14.880984685664	-0.557107360101996	-2.06234170914264	-1.43468274832376	0.6439636994443599	2.8599416139397097e-13	0.5802180400556579	0.0452590510712409	0.15832771465908	0.522888856106869	0.8038856465064341	0.4821216644601561	0.6984868541314123	0.8946559667858326
CTPS2	2.26564514138385	2.2387307904401896	0.254235294564882	-0.109773674094271	0.0391491598705624	-0.229301913443112	6.13032719758028	1.26023868721718	-0.370189373563827	0.1622961877254949	-1.12853962991891	9.08247581405196e-07	0.2140798402770939	0.7130326265672241	0.871821841897015	0.265073948289928	0.529048557715293	0.9079287400769392	0.9697057236626572	0.8021393401410651
ATP6V1H	4.84662878737404	4.86435074475551	0.245057964724113	0.0473718128073089	-0.0564328370028737	-0.20802214077609	19.0435817424582	1.61544188534682	0.2126436171697469	-0.330472689539181	-1.36338661828752	1.74037864265159e-17	0.11343592710118	0.8326236249669731	0.7427499083037309	0.179543926942763	0.4101215256578462	0.9537804043563952	0.937485771076244	0.7492068989234086
POLR2B	4.767783760189269	5.16954124147302	-0.0440825844532972	-0.243358493372141	-0.252758340771443	-0.0185645197411593	20.3094175349984	-0.288415384283629	-1.07399636481675	-1.46553820984879	-0.119642151555111	1.68845315382979e-21	0.7744777232001421	0.288679836702311	0.1503926559660109	0.905302260925643	0.9071313425745926	0.695644173592229	0.693372245100029	0.980521385937179
FAM214A	3.51401757761039	3.95341776534679	0.270210125461255	-0.8343074529907	-0.129180148316277	-0.0174068596828829	9.62037939437139	1.25856107269129	-2.7432128807172	-0.51720020346424	-0.0832205281797183	5.4697705680084414e-08	0.214778723289292	0.0088654271701181	0.6075505961709681	0.934052118245174	0.5291777551155646	0.3454451128379514	0.8962929435182044	0.9865795391568716
ARAP2	3.88400179703394	4.086903261294069	-0.365722870699501	-0.0489892735681302	0.0789440715412561	0.132997946340278	8.63623897858098	-1.82314895898358	-0.1710018199175499	0.333443980001937	0.667962450532942	2.5112834189820603e-05	0.0752484509989275	0.865041234473136	0.7403900530998209	0.50773931523245	0.3477290887292341	0.9633415237558262	0.93688594252607	0.8888950416675677
TPR	5.9112550472448495	5.918741857598291	-0.172456116796963	0.221379352865285	-0.145161468255421	0.0349895000571305	23.904721207551603	-1.12885209914694	0.990764638646259	-0.8732274991274929	0.231543229625292	3.44893036007372e-23	0.265157201337566	0.327267921613719	0.3874451325928471	0.8179426299080741	0.5774972799839145	0.7196540538176076	0.8061929977526494	0.9624514420606952
CP	2.2108601928877003	3.89015277420735	-0.722815258088235	-1.2800023149946598	-0.7460912512944491	-0.748912031671958	4.907938456944691	-1.5784085677093798	-1.74831132019183	-1.37989892511406	-1.59889145176451	1.24910365370027e-05	0.121476402958924	0.0872299975052078	0.174435685745875	0.116843435074053	0.4198538395673174	0.5394650422708576	0.7025892643889422	0.6981573617762703
KIAA0556	1.83974620894998	1.49066078694784	0.0295522607881844	-0.0783506529725836	0.333109887326338	-0.010804519357744	3.88070101498573	0.149866641247968	-0.275137335116351	1.4248898147854598	-0.0555309852160722	0.0010116934782736	0.8815508620818711	0.784529168089409	0.161090613105703	0.955964798811207	0.951185337848916	0.936061086258809	0.6984868541314123	0.9918684963680244
DTNBP1	3.86867373140886	3.437218255329181	0.401717287248007	0.3331897866887189	0.240852108482819	0.0716613058010595	11.7943726349509	2.55347532026828	1.4381148102478605	1.28986680404178	0.444850929085362	5.325686055875921e-12	0.0141447337701291	0.157604004010145	0.20374884643167	0.6585720593345	0.188559376871894	0.605279138920321	0.717747713302018	0.9317292743024692
XK	1.2690685213688702	0.499669986301068	0.0392043229943285	0.6036034108008679	0.591370817952086	-0.0283841689020618	1.31569845145872	0.181759395913944	1.7672436132874598	2.29749785311288	-0.125974924415065	0.1949391847799149	0.8565878269798141	0.0839685006450264	0.0262946098600231	0.9003129371791241	0.9416023223744352	0.5360148322425407	0.5892483148974387	0.9798665529752824
C12orf4	2.63726302672892	2.34575962791786	0.0704660706689617	0.406857784915011	0.0611419327919785	-0.106205229090588	9.22729266348631	0.487923598597164	1.77741554112346	0.356843206371489	-0.7058307067713622	6.0689901894225896e-12	0.627972939943527	0.0822587082539323	0.7228771279891841	0.483931650488442	0.8320452793716603	0.5335763949814499	0.9302898418049624	0.8826777874747953
SCML1	3.97365586593254	4.3721985586658	-0.289053802847826	-0.450768518791155	0.0990565364705697	0.0060459615833099	16.3056844677097	-1.8326768430135	-1.82944797701504	0.547129148350084	0.0370503910913683	1.65735224873557e-20	0.0734721171466092	0.0739627656525531	0.586993288349565	0.970608703077354	0.3448393675789679	0.523862129530469	0.8890234477458007	0.9944520972652332
WWC3	5.881161233374809	6.2955952004316105	-0.103294931939884	-0.3680102181316629	-0.143775121989675	0.0685999567995972	18.6039363879558	-0.497923542845657	-1.14790242925833	-0.622477519698157	0.318711897448919	9.30925378933147e-23	0.620962661247677	0.25707482170495	0.5367696288492579	0.7514196288100959	0.8278865808050504	0.6739356854263061	0.8699672144228132	0.951934185484377
ARHGAP6	-0.291593924786409	-0.4503729051592439	-1.26356124711954	0.7207025233734159	-0.446220755998673	-0.396018435116257	-0.6010997232670611	-2.77092684701388	1.0325644979734	-0.872861297351383	-0.8704324955769859	0.550789623816391	0.0080972776091526	0.307325442671286	0.387372630097805	0.3886838622525471	0.1532004275759965	0.7074234160471293	0.8061929977526494	0.8500513355220142
FAM184B	0.9941766353295152	1.30498459380026	-0.0974458182753538	-1.17064680417803	0.250954993578837	-0.0957040283242568	1.40844924462722	-0.185447899061619	-1.40010519247904	0.399283673244737	-0.179935380675208	0.165870086736332	0.8537111078405949	0.168338947280966	0.6915729155198629	0.858011134558127	0.9404272668256032	0.6125861081662926	0.9223241939163064	0.96998079757432
MAP4	5.17784719822171	5.1357739248954095	-0.205064045366691	0.0862009169922136	0.107040442950747	0.0018885962146568	23.412651651025897	-1.55204632611147	0.444706965041954	0.7297129186081229	0.0142989098121164	5.318999300757479e-23	0.127860933900505	0.6587253141018671	0.469571646401827	0.988654727720565	0.4280924097216387	0.8869385744313241	0.8424436645797566	0.9977574117215008
GOPC	4.579293568705481	4.40901721751234	0.0669400966449044	0.242292576629126	0.0030670723582045	0.203249764970159	13.8132036430329	0.3547916769676479	0.819200662817687	0.0142363320840502	1.03805272807139	8.54288909899287e-18	0.724403082402271	0.416989526814512	0.988704365606216	0.304791337123223	0.8822405019826033	0.7724916761682871	0.9973596900189302	0.8206362775463572
ROS1	5.88894655063115	5.66347034139292	-0.594613492442091	0.335709597708196	-0.17938690697879	0.206902232113351	12.1646110329195	-2.3323304154093703	0.9349915819599168	-0.650607332137093	0.84774867273396	1.48814321251264e-09	0.0243078982704486	0.355038101620221	0.5186186397072751	0.401185673227416	0.2268737171908536	0.7362054348512046	0.8632614714708953	0.8522407471194382
USP28	2.9569954139162795	3.04987154938448	-0.2107138920477749	-0.178909799846533	-0.0818310682347042	0.174832884473352	9.35343751334692	-1.1247785497951102	-0.604500432939822	-0.3724531207102199	0.914196536434939	4.04389338626581e-12	0.266646765605379	0.548546965703533	0.711303957215402	0.3654861962735959	0.5777302863465275	0.8338841653688549	0.9268663687246244	0.8402583276907739
HDAC9	-0.221442520575665	-1.9004469855239	-1.32364059279258	1.40797832869294	0.301496407904666	0.5567246525287071	-2.32848168051135	-2.6755391667970096	2.0238110734709	0.566748350269295	1.20550672292776	0.0255957781231374	0.0104503315157849	0.0491470441081408	0.5737589775629921	0.2343182727309769	0.1700034660316081	0.4870841639593786	0.882938375117656	0.783770969671866
TSPAN17	3.43217452678826	3.26022947662396	0.394128414332061	0.123564465726121	0.0991077428774853	0.0551635829700012	13.719306796662	2.8835047037560098	0.572530204735799	0.6157402580682291	0.3859083278917189	3.4397787336604597e-16	0.0084362030472124	0.5698395554438229	0.542208119406785	0.701620621014962	0.1556139617221909	0.8442624123183188	0.8723998310817822	0.9398161164951532
NOP16	5.20564515998448	5.04379398978167	0.283848087490733	0.346336542664208	0.0901467863718143	-0.0687233686631665	9.198423924638302	0.9238578944727148	0.7736378357488821	0.2568622687451979	-0.221036719467911	3.79436789004133e-09	0.360514610421227	0.443420897831457	0.798464970680379	0.826076781649044	0.6557994977668465	0.7824498753464918	0.9499013377200116	0.963565043378078
CC2D2A	3.56786070213301	3.3941294475403	0.111551097274424	0.197121525192024	-0.129622715722462	0.0069003510701137	9.58815136324283	0.655033687101016	0.808972073011052	-0.650377414961119	0.0405289832586932	4.24625909309511e-07	0.51589300033595	0.423042904078265	0.518792483105256	0.967856628159807	0.7631770142745853	0.7753409475466527	0.8632614714708953	0.9937778386594084
RRM2B	4.16863320315997	4.6316912032758	-0.2687290155015699	-0.3974524553940399	0.0317065731634011	0.0553663540468395	10.2980205333166	-1.00873825840504	-0.955772153402055	0.10315508247154	0.2011669503040939	2.0558995096644698e-13	0.318493671588527	0.344293964144518	0.918298235735774	0.841474577943075	0.6235096301799509	0.7306192888885344	0.9813524217101406	0.9680303275336968
ZNF800	4.32750042575975	4.5286933796835	-0.3317229621954219	-0.0641338198531458	-0.06633095285737	0.1959911801567329	12.7875305455934	-2.54843897481809	-0.3505731067042331	-0.4434205852837339	1.54911160425917	2.04165587904506e-05	0.01451149777576	0.727657560217807	0.6596761688800129	0.128768779725766	0.1894398576739736	0.913880549324062	0.9100532299664408	0.7111707173913729
SNX29	3.9205644079294495	4.33180283909815	-0.679072624459307	-0.285547262535883	-0.2848496770543089	0.23912711418985	12.4279991688075	-3.27564822241745	-0.8908440772236171	-1.2026559216316102	1.13515052668327	4.8309404860171686e-15	0.0028779864575235	0.377787012185752	0.236410075211513	0.26262384921832	0.1024664424380597	0.7481507112159264	0.7281236981480288	0.8007239119052196
LMO3	7.001053045080219	6.864760557317361	-0.0644386193553022	0.2845701733445139	0.0061223114312409	-0.215962080715878	26.5252740014355	-0.434885340634716	1.3456853877458603	0.0382906359597376	-1.49669029690114	1.8952458215966098e-16	0.6657542453384611	0.1855151197041989	0.969625341279756	0.141613731320622	0.852879013269967	0.6262572378972171	0.992482925341356	0.7190957784069093
MRPS10	4.856931623487751	4.79698153575733	0.2880229707462139	0.252148610312664	0.149696505197113	-0.2491849662404739	13.951843884970698	1.40803522483008	0.839652528614668	0.64999945411371	-1.20837764586678	2.3570744148810507e-15	0.166216300622284	0.405692951858238	0.5192802045013261	0.2332171274892089	0.4768444782231777	0.7651245994491717	0.8634423171187412	0.783770969671866
RSF1	5.8412526953944095	6.07929434194751	-0.157547720746698	-0.1316516210540269	-0.281840442421264	-0.0217436833556372	30.8257038625765	-1.39103879236357	-0.8193895043297901	-2.27209118771929	-0.196933945535101	9.84107415899764e-20	0.171102088010259	0.417078693751101	0.0279112058840239	0.844779983735917	0.4813914698051703	0.7724916761682871	0.5915637163988334	0.9681887014704392
VPS13D	4.2108054910574	4.47457618843445	-0.618131797484422	-0.158994657994911	-0.267083297999188	0.233684149109547	15.8755945238034	-3.7129746502735297	-0.667507526535051	-1.43674571954153	1.44781428512303	2.8642863221009697e-16	0.0005642612482876	0.507966996568827	0.157823570421548	0.154608967514429	0.0573059898260947	0.8153266370241888	0.6976894210439047	0.7269583655803991
CELF2	6.587822835304659	6.979141178688719	-0.0090523129190431	-0.318423537107717	-0.274736282702418	0.160916427814081	23.478848690861103	-0.0540441456446156	-1.33456161723593	-1.49976749062494	0.983957761692372	3.2116660257815396e-14	0.957143149743185	0.1891544571630019	0.140659755538575	0.330532650456864	0.9814388945173405	0.6296415615206545	0.6870678191487469	0.8277591146019209
FAM120A	5.97071853819018	6.08062697975034	0.119401313490892	-0.25952885209885	0.0903936676048979	0.1635188388697969	23.3567750814575	0.78464058477975	-1.17894410345528	0.5362336382091061	1.08730541345118	1.8513814744812302e-19	0.4367826078217439	0.244881751629038	0.594458847912058	0.282739638808301	0.7129946150938439	0.6651547850232075	0.8912126333850576	0.8109108635164018
R3HDM1	2.69107488940377	2.66350507980333	0.10235256259882	0.202223054540331	-0.0020753525405922	-0.371766678331907	8.28785555659284	0.68862303304703	0.94359900638782	-0.0116897607419751	-2.48135375459219	3.92543127676959e-06	0.4947327419865699	0.350726952092478	0.990725552364121	0.0170285427389119	0.7496390944066355	0.7335829082568919	0.9977748069526268	0.5314714436895966
COL9A2	0.71846179846798	0.8486757851884309	-0.45711341658914	-0.27481136435018	0.4039478292037139	-0.150168483371267	1.07482996897013	-1.15589696320956	-0.47687088227883	0.842229436968515	-0.382950156748856	0.298446165274813	0.253975009025792	0.6359052853872459	0.4041220569693211	0.703596450037023	0.5676019692428715	0.8756268430462812	0.8108666519277521	0.9399598377661637
KITLG	4.63246371730604	4.13404239775671	0.164825641197108	0.237793175301165	0.2970386258536049	0.319907378259714	9.10634240605741	0.612984704359089	0.6001138260007509	0.98088253779786	1.19775010704664	1.6499172012843802e-10	0.543040370439905	0.5515520862057139	0.332296937176637	0.237288032546933	0.7801330876548084	0.8354483737190902	0.7778236719315513	0.7845300115989825
ERCC8	1.7339974439412702	1.40842508402873	0.0647625440272293	0.437686244571818	0.2457945674244339	-0.462021701624865	3.58578869337308	0.313274915876525	1.4433241576513702	1.0017294492554498	-2.20956430200918	0.0015637669385836	0.755536866619907	0.156123345794675	0.3218316847273449	0.0323181765906486	0.8975963726362731	0.60380233735049	0.7702143553970325	0.5776122406410283
ADAMTS6	-0.74170786824076	-2.59287384078525	-0.286004463041506	1.3487903686174598	0.343700044942183	0.0311985556480893	-2.30023412778366	-0.43388398152158	1.42049882308199	0.454907113089422	0.0475566528909827	0.0286380489342999	0.6664569307302739	0.162673944796167	0.651483475686423	0.962280351590597	0.8531104313043797	0.6089836077229743	0.9073463667482796	0.9923519733870898
H6PD	4.12002985144151	4.25406829951187	-0.0965585535918927	-0.384169410518872	-0.1030685949119719	0.4081433284387529	12.0902947982391	-0.4698556262572109	-1.29087754710275	-0.4411083689382	2.03254450612912	2.7100245010531002e-12	0.640740188990907	0.2036847947130639	0.66135102729472	0.0480270987307164	0.8398064627998939	0.637056100821334	0.910325739238043	0.6000914759675999
VAMP3	5.36748093039159	5.655145692913259	0.0877398131735183	0.0278261823542204	-0.248032176789323	-0.264226920349641	25.5051472198168	0.656884381527848	0.133736000143396	-1.64751307266521	-1.8934958425010704	2.1489625351051397e-28	0.51460087235514	0.894207650814308	0.106418912325492	0.064732243448253	0.7623600318490397	0.9716190952261664	0.6610659864935958	0.6326435338470414
PER3	3.44878013874931	3.53874779404676	0.0442040393692059	-0.776170348926869	0.464144922341581	0.0849868723376763	6.34437149315485	0.150915998079562	-1.87952650413067	1.39505142217472	0.304480274368686	8.36941915991239e-06	0.8807285214016859	0.0669814947043913	0.169860213291914	0.7621959768520591	0.9507615896368068	0.5154363650711207	0.6997880022621573	0.953541702535749
TNFRSF9	0.848051007673832	0.5203235614971621	0.223217700499707	-0.638028851504989	1.07014642953717	0.6219943623917521	0.400618761943645	0.409841592516337	-0.823236867794872	1.41675768461203	1.05870159040918	0.696418795082538	0.68393950074087	0.414976948234846	0.163460974584385	0.295528241485435	0.8615632257452216	0.7714086156668698	0.6984868541314123	0.8164710828658294
EPN3	-0.0899296997530673	-0.7135545009893741	0.4484189210244549	-0.7646720985465271	0.616879715683436	-0.161308421420127	-0.7362205402600609	0.8144018246315551	-0.91667321214881	0.91822895964633	-0.287314083459344	0.467402300740091	0.420400904458934	0.364398436170782	0.365885352319467	0.775386689427462	0.7007462030930866	0.7423864570979304	0.7958803355874564	0.9551402139268984
LTBP1	-0.340515645452966	-1.54371415787751	-0.797506495849645	1.8136305154348895	-0.184280153379023	-0.696914125885739	-1.52756628017998	-1.3068300563319	1.9748846246823304	-0.268563558143693	-1.10863648672908	0.133619345923984	0.197909630044288	0.0544356740447462	0.7894929737960659	0.273477163940291	0.5102730220418992	0.4960363084151523	0.9483525389554271	0.8065465170804057
RCN1	5.54551310130492	5.34621837358585	0.503811041031523	0.106353793712366	0.169896571366435	0.0104297103126779	12.2609749832394	1.88807169938775	0.2647492477842689	0.57553970524959	0.0386788539013554	6.4434270969027495e-15	0.0666218569830427	0.792439033211128	0.568191959034698	0.969319606938406	0.3314782812313191	0.9383690618059554	0.8823328825543891	0.9939244341067128
ELN	1.08983477313526	0.7203656712369358	-0.0861364710719107	0.0604973485024267	0.1160097664687209	0.0744196764583393	0.8451804393968271	-0.176612220512696	0.0794989161165931	0.202507253855261	0.1479601512695069	0.402481604159867	0.8606054718683721	0.936988283102973	0.8404329995386508	0.8830352207684301	0.9433735430606418	0.982689695277657	0.9618831533647608	0.9764232604618228
RFC2	3.64710707762947	3.2483478821312404	0.596530543481487	0.604804176150126	0.1605441881263309	-0.467181463425924	11.9265415044676	3.8232076561814905	2.45244442898459	0.880368881120412	-2.80726147703932	1.57731506291238e-15	0.0004024242254977	0.0181314536669285	0.383337182327426	0.0073606513963298	0.0531384450465388	0.3987779898275969	0.8041806432024196	0.4455052845132173
ARID1B	4.11487766952006	4.52838200967352	-0.239369246497487	-0.461535341887886	-0.121106541623508	0.234736728281297	16.0700942215157	-1.4245563500931102	-1.8451222582385	-0.634247722205197	1.40215507261802	2.3620379550357097e-17	0.162396212361536	0.0718310095158252	0.529721871223692	0.167867443100325	0.4733567279423163	0.5216470618979114	0.8681246530622252	0.7405504333287288
CLPTM1L	5.665386701830701	5.75862312141486	0.114724594261488	-0.0603381940854663	-0.0701035858002227	0.137394325960759	15.6124223209969	0.518297218181516	-0.1875939150286439	-0.285661653774336	0.623914254906635	2.54310619205584e-16	0.606801746426191	0.8520711016680741	0.776492759228757	0.5358384096247221	0.8189705078277054	0.9598342091485088	0.9457973225483772	0.8994737591785926
NEDD4L	6.64864262348513	6.89712147799411	-0.1221057150199719	-0.379546707620653	0.0504441559764388	0.0977841736394717	19.3409730296844	-0.7316953125619219	-1.61189488159013	0.276060466073738	0.6050012587583679	3.06808853264386e-08	0.468322083604746	0.114449199661608	0.7837946705820049	0.54836690642476	0.7339393842051087	0.5664152665966827	0.947129134067096	0.9035175413197192
PPP1R3F	0.9266188974417752	0.743869955988417	-0.4357871982987489	0.0841412572928102	-0.0853580733202741	0.326464375379085	1.25365732593349	-1.26182244417257	0.158773896117798	-0.209940731346765	0.969104799865826	0.220027328523296	0.2163048178362339	0.8745880439330609	0.835038204735478	0.338103810269266	0.5312184871170402	0.9663265417143388	0.9599257882889096	0.8307892075368036
HEXB	5.35839139574001	5.443357149396441	-0.0430594141769773	-0.0082865986602585	0.236638135783063	-0.0924818383367677	15.7877235156776	-0.20657563205339	-0.025548461630793	1.01429840054591	-0.43003475196901	5.733182675438379e-20	0.837273151952687	0.9797304561991148	0.315863153800036	0.669222795335006	0.9335673069134912	0.9958952674573494	0.7687170530649483	0.9338824454878218
PTCD2	1.3241862057307598	0.7454597064580729	0.49748883719258	0.298649516021612	0.514366195274178	-0.280040381789762	1.56593126935779	1.8551773844841497	0.7064998954453209	1.5922251230814202	-0.9882735329584308	0.124370653342296	0.0701288447362366	0.4835195587641649	0.118335275254424	0.328303012935001	0.337831374983649	0.8015259672025664	0.6716798732107445	0.8262502075124727
KIAA2022	0.7382270308441709	0.5980822078153679	-0.686150893884119	-0.0787059471984361	0.0870382016707801	0.271854005194531	1.10240980913079	-2.2099057716198303	-0.161926041160772	0.237162055223531	0.8708666012452979	0.2761447093743739	0.0322410769118621	0.872088978555015	0.813607470389217	0.3884492977352779	0.2518942847203111	0.965585161850025	0.9528208359548844	0.8500513355220142
JKAMP	4.7175505047115305	5.18801094557685	0.0328906056996197	-0.228226158208029	-0.344878259306935	-0.274275469322981	19.9363149762827	0.2100496186582	-0.9849734869153132	-1.95922416510874	-1.73051012266584	7.02855473775737e-21	0.8346754514998961	0.33003448425814	0.0569605505761773	0.0904338224762073	0.9329350291999688	0.721105076615675	0.6317347968168323	0.6617786473592292
DKK3	0.714483739018946	0.4016439895010639	-0.0517861876807574	0.5999330182535471	-0.485424930552085	-0.721125875408822	0.427909341993905	-0.102553498595965	0.7978660239359159	-0.791426845327068	-1.3678441750748602	0.67262075190772	0.9187760263884872	0.429330419806547	0.432920329968141	0.178161096313019	0.9660126250429576	0.77665730365729	0.8272749921874458	0.7482375615062818
ARHGEF5	3.51494673717963	3.6348813772644895	0.186212344719825	-0.103305863449459	0.167632226061703	-0.125321547711415	8.14486087936688	0.73830319410042	-0.278341916321675	0.566911487605375	-0.490221574374761	1.67970956267223e-08	0.464174872544192	0.7821019409606329	0.5738021888885091	0.62635892346637	0.7320445044243874	0.9355199966457902	0.882938375117656	0.9226150525822776
NFE2L3	1.00237860856972	0.929372468486287	-0.1615971335816119	-0.307015182237962	0.153289070559231	-0.0809090084858738	1.67551187339317	-0.5538985349930071	-0.7053160481652521	0.439786431907212	-0.280983073846567	0.109393350380119	0.582420555156093	0.484449305217711	0.662197077538907	0.7800288018387049	0.8052912775544903	0.8021519775621035	0.910667217973123	0.9551402139268984
MCUR1	6.01012793317946	6.23006740112077	0.296541740644877	0.0467808465623204	-0.234412677120348	-0.139400611328524	18.465321820971894	1.4362683930563	0.1455569272240069	-1.02249832103398	-0.65270496256019	1.2545938518288098e-22	0.1578419664497619	0.8849212218996129	0.312010727106741	0.5172672498042971	0.4674410525372193	0.969300087033142	0.7663211955828361	0.8927994416932222
LIMA1	5.3495067519801305	5.62990798265619	-0.110416362968707	-0.0611612639960764	-0.264721462844102	-0.0643629496229383	21.036606213956	-0.682947821746309	-0.2433090678571	-1.4597868248076498	-0.3846245402751239	6.457884106496738e-25	0.498140957921734	0.80887172406193	0.151295061921816	0.702327393341599	0.7510342916716506	0.9446514042750214	0.6937937237500169	0.9398901617492116
LETMD1	4.6856277255668095	4.85703542018321	0.0104417231695426	0.156906140132245	-0.311067263527448	-0.358571815795186	10.194752797894198	0.0442844773508985	0.474308652316114	-1.17224223497233	-1.54927412562309	3.93208954536243e-07	0.964879841008938	0.6377115566874909	0.247344456944557	0.128577066598672	0.984486322055663	0.8762136316605011	0.7350452392611758	0.7111707173913729
SLC4A8	0.0794631590110099	0.0394584183047099	-0.287223911109272	-0.14264058188349	0.1732981017754669	-0.2767736838628369	0.0513174153381274	-0.643784825411259	-0.216187295374984	0.334639178920416	-0.628678984918172	0.95938845061483	0.523063994706129	0.8298462242968699	0.7395772886056841	0.53274126082543	0.7679228786680609	0.953110506343815	0.93688594252607	0.8980281486320517
PTGER3	-0.6977424847573431	-1.7424730194116598	-0.0016487493988858	0.54102049105875	0.276093162364312	-0.362757492435799	-1.54725362033519	-0.0024887380444109	0.5468916356617729	0.35608235990686	-0.5328561691938061	0.130364776640691	0.9980261561636852	0.5871841089013299	0.7236561608352059	0.596795449234967	0.9995296460048037	0.8521896933320124	0.9303493086545732	0.918279887755
TNIP3	2.1882275353370697	3.72343470191145	0.0431019819363066	-2.07182018034454	-0.358831035771671	0.5322877099171459	2.7070270590733303	0.0656566104717624	-2.1812819790015	-0.4199012567039349	0.787710286716149	0.0162257380072351	0.947946695631236	0.0347558759554717	0.6765557362953871	0.435056354292702	0.9775808749986944	0.4592980267097339	0.9157956261781536	0.8659341960177804
MAPK9	3.70685529432526	3.94367035790508	0.203560692825195	-0.4535997581098889	0.2541452637366639	-0.0504030350559018	12.4541010719352	1.09254224142706	-1.60486856454218	1.1784060684363202	-0.263479987111457	6.700698631893441e-15	0.2817960948525639	0.115628127839444	0.246030901165899	0.793429346123557	0.5895671992702847	0.5666368138817771	0.7350452392611758	0.9572276044611828
BCAR1	3.56913858572394	4.12868742976582	-0.0772307749537727	-0.527586078191575	0.0031441838493336	-0.0141109955346349	10.6640358447374	-0.376766178268771	-1.7855329569518998	0.0130632746482691	-0.0689824599310924	4.01689925887912e-09	0.708142697920648	0.081334047137632	0.989635059564399	0.945314922116937	0.8727852682771045	0.5327340447180503	0.9975367798607722	0.9893308348947604
FAM160A2	3.4991413363225603	3.4195314462839703	-0.139198110396271	0.1461022216527049	-0.0528664205347432	0.127335066899654	11.5027263335259	-0.8027819387600541	0.560782479794544	-0.263517041433083	0.7279344388578001	3.896039088084721e-12	0.427556157773257	0.5778718730189251	0.793800313123547	0.470637045493892	0.7058858215676522	0.8486521045658764	0.9491102260852446	0.8776911768892307
HERPUD1	7.430893303291429	7.52563949404876	0.414525793069938	0.0013379122182123	-0.27373968013403	-0.11520894217743	25.6623842960291	2.25005121590668	0.0046847993063024	-1.37419532170968	-0.6166759028511271	1.51964510123235e-26	0.033537027727778	0.9962831555307372	0.1772620178131	0.540755372963401	0.2551886010878194	0.9987277494880956	0.7043783893546451	0.9008079496237696
HOMER3	0.5267781604102921	-0.0813889931063682	0.0976532316280391	-0.267768870700887	0.95991596625409	-0.271848486897461	-0.126539980909028	0.267595781708881	-0.467853810597415	2.19574362005969	-0.709951108518845	0.899868222413807	0.790233197203864	0.642147163581489	0.0333071080496399	0.481397402880411	0.914342942387787	0.8788820932344181	0.6131612145978589	0.881312761151856
RAD51	0.6775559067795309	-0.432471183917755	0.621428415678558	0.3916451721898089	1.1377813443378502	-0.700956846794104	-0.503656660609136	1.37809619782094	0.592775845585509	2.03017961301523	-1.46442756385407	0.6191196264074399	0.175069812467299	0.556408391013117	0.0483598136394054	0.1500323520205269	0.4867562524816446	0.8383242592419793	0.6249575916477005	0.7254814087155566
POLQ	-0.450498128439081	-2.2814859844486897	0.0691183827609387	0.3829701713176739	1.43987616506618	0.0593857302332049	-2.30341708259139	0.12757100710131	0.492373905647836	2.2095156241487404	0.109286462661943	0.0305269807791996	0.8990608672866159	0.624983387925198	0.0323455753636216	0.913464596791724	0.9578809901304306	0.8704347548883055	0.6049470423899563	0.9819075280708026
PIK3CB	3.5477175699686003	3.76629172504206	-0.31676345816662	-0.197025364905135	-0.105934480387249	0.0898261969897018	12.7798555794601	-1.82082603590834	-0.74415880200352	-0.53233262892365	0.515493985350876	3.0856285829430103e-15	0.0775259279905986	0.460703526994404	0.597592835614328	0.608835673178326	0.352688711559203	0.7912420071995897	0.8925268365774193	0.9194505226972652
CYBA	6.36818922382808	5.85634539176913	0.5453817080444171	0.3172444923689509	0.702383864098765	-0.11275901986313	8.84835797292781	1.33450947657739	0.522112693192265	1.57923359095806	-0.277196653997033	1.09872736644849e-10	0.189017928652992	0.6042285009887429	0.121822427528528	0.782900071069991	0.5007791135543381	0.8599850778918166	0.6719743180080351	0.9554786073424584
THOC3	3.99968077023694	3.7206285371452497	0.435913998975436	0.341468250513954	-0.053144152925851	-0.207901229215064	9.41527277683696	2.03662975770615	1.1146161242901	-0.215750826359689	-0.967766451011201	6.895373287699139e-09	0.0476504810988772	0.271211587964846	0.830156976428455	0.338401948565775	0.2929669200087924	0.6833893335094018	0.9581218153739802	0.8309129118178352
HEBP2	5.778003079706889	6.29264900114129	0.252084349331105	-0.608004578224454	0.142884192747841	-0.168215506354773	16.665648270625	1.0806265675611302	-1.77190108432325	0.557600709591526	-0.720067416032815	1.1636351417649401e-17	0.286258064175349	0.0834660393403067	0.580243415918968	0.475218683651036	0.5933781090424439	0.5343253287682882	0.8856158647685265	0.8791057191618932
MPHOSPH9	2.54299721569544	1.86537814798514	0.317731004519426	0.425968426200438	0.4245783169941099	0.1657490494603209	5.33643185789664	1.61333454381063	1.37379965003605	1.82229314843234	0.8175160848753521	2.97833629974356e-06	0.1136636081500309	0.176309090733132	0.0750598607642697	0.417941131324144	0.4103556259463142	0.6200278440089796	0.6520792320787913	0.8595338394038894
PLEKHA5	4.4937677250082695	5.219553819293281	-0.3805052180369699	-0.335084896020264	-0.391314762648432	-0.108099921446003	17.4986843910179	-2.12502115039399	-1.2740537033903898	-1.93875430256637	-0.600237139686234	1.5267152432599098e-18	0.039601412723672	0.209358798499218	0.0593905664517485	0.5513728022170539	0.2719155825518441	0.6394959663248841	0.6358134381577382	0.903953827875163
PRSS8	6.63168138427521	6.85648180222802	-0.4353472796332659	-0.0764814086837884	-0.324858002455931	0.166673167516984	20.606183526445697	-2.2097123417855298	-0.271474597524595	-1.52636037082064	0.868854828312114	6.25765996823986e-16	0.0322791307414856	0.78733746518527	0.133936674693164	0.389606307883647	0.2518942847203111	0.9368463397262377	0.6807946916313494	0.8500513355220142
SIKE1	4.36782490474861	4.42961404933723	-0.118372898616877	0.0180060844548275	0.211083001145881	-0.22895762866185	16.4642266221346	-1.00921948915337	0.107156542346786	1.53238695168566	-1.93621626217159	3.52893676752595e-08	0.318510110875409	0.915170815874884	0.132585468104971	0.059423502832479	0.6235096301799509	0.9774023787023154	0.6792059636982758	0.621216896900371
RRP12	3.58606037835006	3.1522938652121297	0.0883626575171646	-0.0236006309744615	0.345172840933335	0.494212622400677	8.535686186789839	0.44811835751651	-0.0828027251863689	1.49486349078837	2.55163894907255	8.77175519784026e-08	0.6562443032553571	0.9343982668178892	0.14194157553816	0.0142463756392356	0.8479776095386407	0.9815768609349214	0.6870678191487469	0.4984014174483947
FNIP2	5.981143263260419	6.874033505818111	0.169277666822808	-0.807245693473377	-0.4156456321182949	-0.1258356816910459	15.4354370784124	0.616041439386203	-2.00500292705916	-1.37405704826333	-0.454637864999771	4.61986101432375e-17	0.541169440141215	0.0512099964217892	0.17678190273199	0.651557694348065	0.7792769131029653	0.4897496861357856	0.7043783893546451	0.9304027550361575
MSMO1	7.980817802371839	8.32561605501143	-0.4893026442397289	0.153812817113183	-0.412870454007841	0.109316408722494	16.8153574240094	-1.75328505752009	0.384248884973836	-1.3705132688278898	0.4003527051521049	1.35390966814576e-12	0.0864845829286816	0.7027000953856811	0.1773318459842439	0.690836832582518	0.3662579817479097	0.9037516573408458	0.7043783893546451	0.9368904490760728
TTC17	5.07432336660145	5.70203117524479	-0.4403219638488571	-0.437173579705277	-0.239676300589552	-0.0877410814434517	21.592299565773395	-2.7743912995205497	-1.9258558804993895	-1.36849452848074	-0.5622475199229089	3.58629728928291e-20	0.008037684522556	0.0606695734288135	0.178094871881417	0.5767426590645911	0.1531150135262062	0.505842417419458	0.7043783893546451	0.9133643281570392
FSTL4	0.379249791499017	-1.18128555456855	-0.119092476368954	1.51485468436088	0.158762974888289	-0.0794264629762237	-1.3982420974728	-0.260417035281087	2.2746956281288	0.3034672226175539	-0.174781835225438	0.175926701610981	0.795746712943182	0.027980919316775	0.7629335359901479	0.862044984623463	0.9168007157283612	0.4340271663461328	0.9427129570269672	0.9703269031679004
FOXN3	4.3462672576126495	5.61180816115958	-0.101308751154339	-1.16538359307497	-0.3724232025558199	-0.314053057134339	14.6535178677142	-0.44249768255939	-3.2764933050042897	-1.41142614043875	-1.3126421028080302	9.616574363997841e-19	0.6602487796329399	0.0020286597144013	0.164996119528644	0.195959060781353	0.8497296375769922	0.23141698167192	0.6984868541314123	0.7609010936998968
AKR7A2	5.37304841059888	5.72600785529337	0.197809114869793	-0.0688778079353883	-0.108318118050688	-0.311767207179533	14.133583473348802	0.8098790356824329	-0.1808973231850439	-0.394393987876755	-1.2272762273686	3.67852203322507e-18	0.42227179564603	0.8572604560198729	0.695153159176082	0.226100705911672	0.7022627253708054	0.9610898064995156	0.9228591134827936	0.7801545031110717
MRTO4	4.78613014364177	4.5434825054387495	0.277000039665258	0.387388561119365	0.0545125634346993	-0.1053831178244419	10.2496145323742	1.07971599734148	1.02646705893971	0.186118168822339	-0.403819341610101	2.4858561635001e-11	0.2860374436936649	0.310392643312512	0.853226308898609	0.6882601247696021	0.5930575649177995	0.7079352028246507	0.965859387739513	0.9365242378625108
NNAT	-0.2929642718165139	-1.63888104146893	-0.114844705356298	-0.0730475061708229	0.4734928190164699	0.6783265008958629	-1.5215263453192902	-0.186923326796253	-0.0757523027363364	0.641925886525917	1.07906190238557	0.135124303437301	0.85256095997964	0.939951945127494	0.524178041746571	0.286310152806352	0.9398770892060596	0.9841525308126045	0.8654251577284187	0.8119121796571989
USE1	4.976733330686139	4.94067187093028	0.37637120300904	0.158284346164096	0.0477599442984784	-0.0934817502554269	16.0566181314433	2.21209614848329	0.639316807648079	0.2438401147795	-0.542257126712664	2.22316925910862e-14	0.032111866209008	0.52600986696553	0.808467608543746	0.590347656083963	0.2515439947183882	0.8243546526104526	0.951914790997082	0.9177318471154012
MCF2L2	1.08038386069635	0.224841298794737	-0.17006395139885	0.8702994392340849	-0.104563953476591	-0.3480421389398259	0.318347585006815	-0.461415772387285	1.6216269600250102	-0.240824009908791	-0.94339578539561	0.753378715703633	0.646761047080914	0.1122170347264359	0.8107859697550429	0.350573229948112	0.8433321182595757	0.5651647176282785	0.9522206057962008	0.8348988958619
LAMA3	3.5000560385319	4.174227016118359	-0.393512108621651	-0.6130712806078289	-0.196451202824576	-0.255677980699772	6.52434864727972	-1.05917139963184	-1.16008232909428	-0.471659476021671	-0.718311598404275	5.82379793344458e-07	0.295174082636802	0.2523657443946749	0.6394747480783349	0.476294809185648	0.6022701008513272	0.6705878227995088	0.9049631203028932	0.8793856228958287
AP5M1	3.7390919876206	3.8455133625500095	0.251501223015719	-0.10808545425695	-0.0170806483078338	0.0135524264066112	14.8458144386803	1.6659938988516498	-0.462400888402573	-0.0974662236280909	0.0869402824416023	2.6233728196680805e-17	0.106754118809238	0.6460547911013421	0.922921238333831	0.93113749309869	0.4014948067519344	0.8806764938831975	0.9823594599216924	0.9862676452943102
ANAPC4	2.9177365873493097	2.56996053635311	0.1017117583586919	0.3064850354562299	0.2208859975283539	-0.0758212748108834	8.83964728875509	0.618772604803124	1.25164315458139	1.14331509640547	-0.4533306864827	3.679480236087501e-10	0.539213908279239	0.217361423535464	0.259383194891243	0.652494132504016	0.7781094336700329	0.6462601636575424	0.7403754922262756	0.9304027550361575
KCNQ1	4.434451088607911	4.68085935522141	-0.3187813499024989	-0.415265184468904	-0.2046536315929359	0.429531701207835	19.3900477084408	-2.21667928246801	-1.85020184258445	-1.25084273916609	2.9435597030707097	1.7697409440790102e-23	0.0317419776486626	0.0708568203503101	0.217456496099082	0.0051165069969451	0.2503754615302472	0.5201425641065495	0.7199992945780952	0.4332948667695688
TRAPPC3	5.974584702740639	5.97116836375321	0.3106739514415119	0.203718070554121	-0.158902296548436	-0.163082014859386	28.737411598386696	2.449552530221	1.02992416212843	-1.13019446835466	-1.2462272828465402	1.35713112354437e-30	0.0182599932887667	0.308549699861357	0.264382462792648	0.2191298229986739	0.2021192360584176	0.7074234160471293	0.7424387807471672	0.7762067285248108
THRAP3	6.09315178544684	6.09391294007493	0.210837793720635	0.153584180509724	-0.2702940856141689	0.0171177215575193	27.895320682280303	1.56673019146131	0.778544213102957	-1.84075382374235	0.127691761820077	4.180763885613829e-23	0.124570259784406	0.4405474892127879	0.0729179121843366	0.8989619338764879	0.4243462175259583	0.7811489349254498	0.6520792320787913	0.9798665529752824
PHPT1	7.803683936013861	8.23645858536534	0.5442752891204221	-0.173548352209941	-0.323354472169524	-0.441886776569997	25.561918461458895	2.7434106697511296	-0.602449310666475	-1.51933720647731	-2.26273871231642	3.95161567624634e-22	0.0087008154814908	0.550018710801901	0.135786834165145	0.0285446679723398	0.1573499588483705	0.8349869956101464	0.6817584295478157	0.5666500609433729
ENTPD2	-0.432205769286419	-1.6180970993611898	-0.32964759597686	0.460288645690797	0.697208082455698	0.0454170524561143	-2.17446629871829	-0.7496986056237092	0.6943877591675711	1.37202665972172	0.102003881186268	0.0358073257170094	0.4584106439691429	0.4910388732681	0.177879728523107	0.919220852642318	0.7277762067846153	0.8056364279638799	0.7043783893546451	0.9830981703414036
LY75	0.515543652773201	0.2846779963853499	-0.415225346347056	0.0796674276769861	0.21255010532595	-0.333281440252504	0.448946264539394	-1.13814781857493	0.141255240295418	0.4918705629929539	-0.8783643682531109	0.6560616343401601	0.262409362503416	0.8883023876136079	0.6257150822717249	0.384628669777866	0.5755332723720603	0.9699135494074927	0.9014610956879492	0.8486452437905307
ARID4B	5.35816929740911	5.53745637815691	-0.1919198404534899	-0.0935003481155759	-0.16879033458062	0.2233478715924179	21.6351559892028	-1.2755248018415	-0.431698518742234	-1.0103030053237	1.5113207583955202	2.2114054367309198e-17	0.2086694308248179	0.66813966557663	0.317842927026042	0.137751664633201	0.5227990828106779	0.8907327715517008	0.7689831031251859	0.7183707349714015
OPN3	2.4307933747204302	2.46047717049906	-0.370284139784167	-0.203950558695991	0.515702667681633	-0.175691797632531	6.73389879836128	-1.78450824165597	-0.6599819901466071	2.11129262372234	-0.836314445383597	1.2611804648728302e-07	0.0811634170888604	0.5127321985103089	0.0409232428298267	0.4074104299064129	0.3586513238911885	0.8185500888473636	0.6215212398053679	0.8554619656579464
SDCCAG8	6.1199442082085005	6.07832616739521	-0.240612099595668	0.3104951429319619	-0.220802942607355	-0.0446408844263836	22.596225613157102	-1.52979146651189	1.38283072851384	-1.2883377003291598	-0.2897173588442769	2.00945743915054e-17	0.1330990961388549	0.1738686695361749	0.2042262454289489	0.773381568912254	0.4353091280591353	0.616348701745297	0.7182881995364482	0.9551402139268984
HHAT	0.8978453106703951	1.73391114207431	-0.6536428987358929	-0.452572862670156	-0.38280688732053	-0.313138443530186	3.12470045377088	-2.10738487482738	-0.9777330689122729	-1.04083550780727	-1.01483441906084	0.0039772434151411	0.0406955088759327	0.333603795280733	0.303659816300166	0.315610726214083	0.2755583233693993	0.7251323604758128	0.764650790425757	0.8221399611780902
KIF1B	3.8478226319859914	3.81751015077315	-0.0107672912760393	-0.3181723659811439	0.219978008414872	0.107934945599126	10.3615417669693	-0.0525399215927059	-1.08079864126312	0.9330331523495692	0.537215087297351	3.83377434282194e-10	0.958331878376353	0.285827540917445	0.355807846798668	0.593788388363609	0.9818322789004252	0.6941415665403934	0.7896677765804857	0.9177318471154012
FOXC1	-0.5199472420215621	-1.90823744797171	-0.5980407781585171	0.702557058048999	0.4329563423009689	0.418795335245086	-2.40761064955555	-1.25113248606848	0.97744080961609	0.8031705312089641	0.8799504962971221	0.0202191820748768	0.217351766462004	0.333576608510877	0.426098256587158	0.383561368450633	0.5319421856938031	0.7251323604758128	0.8222985260532154	0.8479767752144359
TBC1D22A	4.04484837632477	3.48967082132696	0.272100137201109	0.4178704110705639	0.0592444067657266	0.0751518099669396	15.366335620248302	2.2083359807218104	2.32768925758842	0.4143977673910959	0.6075050055288411	1.9829222946493299e-13	0.0324007362618989	0.0247127369466623	0.6805564225225401	0.546603462352617	0.2520189764970518	0.4222777180163512	0.9175483744717148	0.9030184577934606
SYNE2	5.26733173616352	5.445271616582319	-0.5634000535671121	0.0010282770759334	-0.187854559318931	0.0990562047710889	16.2160523230916	-2.7408095612159697	0.0034421588256942	-0.8353297446589241	0.490911783274939	6.40975764692149e-18	0.008835321947241	0.997269180551186	0.4081406416812271	0.6258745676789399	0.1582891603018854	0.998919015788757	0.8138376893499929	0.9225683664285874
PLEKHH1	0.7741376474108531	1.41100117644006	-0.31101407636478	-0.864055633706105	-0.388022812818311	-0.0632526261262276	2.39601322198512	-0.947034707205568	-1.78204242834466	-0.985202534950561	-0.199505927857302	0.0233378384247424	0.34868673190244	0.0817663889966119	0.3299429142046149	0.842766049395307	0.6471187995744643	0.5331706408331153	0.7760361429331599	0.9681887014704392
ATP9A	2.8832438170959	3.3729868804482	-0.255787308613758	-0.274061443396672	-0.303206929358056	-0.333161778211875	8.84307955826878	-1.16754455273699	-0.792199991086846	-1.18085852075121	-1.4689068656154098	2.1134350223390897e-11	0.24913980200047	0.432400605134669	0.2438628097816589	0.148814557735133	0.563479753492759	0.778144846535809	0.7350452392611758	0.7253857786054101
CHRDL2	2.8966965316510898	2.77407857521821	0.5731787439165401	-0.1347853629666769	-0.0703076177885142	0.299109455923665	4.4313947684099695	1.76571001770602	-0.281637173949301	-0.1740039656189149	0.8845354109962641	0.0001837796327255	0.0842705996431393	0.77957231476172	0.862649123620692	0.381130444431183	0.3628538464456602	0.934664336944643	0.9679107461595714	0.8473718187737703
FAM168A	2.5526864376173704	2.36017049463831	-0.174959488220549	-0.292868068872563	0.117835598792716	0.492806113222562	4.95081182537957	-0.63499381502264	-0.6992230626769829	0.36435989514097	1.8144286865616104	3.07443784644583e-05	0.53115078328665	0.488199507943231	0.7185288408340201	0.0775786554012855	0.7734347716495227	0.8046988022916407	0.929763492861528	0.6504893475379443
RELT	1.36467583003222	0.7286138329897359	-0.3061002768196569	0.0677353850192448	0.7797332965308741	0.0147705568169291	1.4863181733793402	-1.08814281657696	0.158710321193848	2.3571329194196498	0.0518441010398739	0.146056201847024	0.282808486623411	0.874617981402553	0.0236312107167913	0.958885980043603	0.590269259867921	0.9663265417143388	0.5807847441095028	0.9923393423870932
GALC	3.68589272690156	3.91489869123173	-0.490485367941152	-0.0351801733203331	-0.21939153440589	0.1716355098483309	13.15028742378	-3.07270249500454	-0.152363541308385	-1.17818873502101	1.07980648276701	1.5227543440149698e-11	0.003609383637243	0.879617157231565	0.244915990643643	0.2860625361615589	0.1100129650838765	0.967650651163263	0.7350452392611758	0.8119121796571989
NOP58	5.8632482168568005	5.9946835239094405	0.1620897053435759	-0.0042097742397879	-0.143656850549694	-0.0665010321781287	20.426888872419894	0.90083168194411	-0.0159402836329855	-0.727631406470099	-0.369874897218146	1.4776630067096002e-18	0.372826093619473	0.9873571026119	0.4711102694428479	0.713211622206716	0.665030728836507	0.9975988842855904	0.8428424540843961	0.9413922650593204
SZRD1	5.304869402848321	5.107246422302231	0.247218731562785	0.25356780880825	0.0326347217637838	0.0923186227179408	17.7555859147553	1.45273345788813	1.0121932285091702	0.170869181886681	0.539506391742827	1.04329705026726e-18	0.153280149765555	0.317035965677526	0.865126063117533	0.5921979639189909	0.460994474181967	0.7123927169177945	0.9683378649191018	0.9177318471154012
CUL1	4.65187682196186	4.69253149810076	-0.110512497123923	-0.0859215200180515	0.0271918061405128	0.147353527440944	23.0503146680446	-0.9624983372983812	-0.520155558418579	0.208835705546863	1.29534118836056	4.18850998731911e-16	0.340968008242394	0.6056706658887061	0.835524841851957	0.201902415446646	0.6409328574887875	0.8606067417607606	0.9600054545019414	0.7659743288958556
FAM114A2	3.30250644404616	3.32883842555413	0.0373410041475511	0.0145311968865814	0.0133014292952695	0.0531335199556674	13.7546836485944	0.2662644651154819	0.0671690806035045	0.0815011725506046	0.3686683790667739	1.61080261202543e-16	0.791641001649038	0.946747733856346	0.935481050392521	0.7142022303910559	0.9151255501534316	0.9859609585467982	0.9858946475784116	0.9416232819775178
CYFIP2	4.44707116408195	4.33522188270401	0.0956143611031084	-0.064155563061869	-0.0746286370152829	0.2080116775641889	15.9483255459531	0.6228383547622719	-0.291158562001421	-0.4264285794057321	1.3710422284507702	4.113659306743869e-14	0.5365408916922779	0.7723344027910172	0.671842216071094	0.177219933728909	0.776425649295326	0.9319681710595688	0.9135427894170942	0.7474674808111694
TAB2	4.0464194701587095	4.84445433551637	-0.43853151004286	-0.8522729370618131	-0.132169269322136	0.0101280414845828	20.5173018599119	-3.11406802578596	-3.91953475730959	-0.820291968659942	0.0707377103239525	7.820883395911479e-22	0.0047325794238012	0.0003028105046287	0.4173452321578401	0.943941412058552	0.1222311030492113	0.1327639422245339	0.8186897397350773	0.9893308348947604
GINM1	5.111540538358099	5.12038668856389	0.219138016495771	0.199220114175413	-0.223262203874642	-0.146937082199989	16.7271772258962	1.4616895721994498	0.9411383664692192	-1.32012606109288	-0.997650959972098	3.0722159244024103e-09	0.151001991841007	0.351963715937255	0.193545922278242	0.3239837466486289	0.4587479812969312	0.7348315630299763	0.7108895428942168	0.8251997708698982
EIF2AK2	4.638788841283509	4.8370834351805	-0.0824329262817961	-0.0694706931907894	-0.0280374279490289	-0.068919669015435	20.5711323391336	-0.58047128458229	-0.3298881758362461	-0.17620305573927	-0.483585843641706	5.24152366084221e-21	0.5649896539026801	0.743057469414365	0.8610371550576079	0.631052382695434	0.7936087448162168	0.9197392934434656	0.9672134897401268	0.923455333613038
USP36	4.057520628645991	4.37181132009816	-0.128036675953361	-0.4107202400676489	-0.0653613390426401	0.141227322846795	14.1722397964096	-0.699228617164768	-1.46511589212189	-0.311248085571827	0.7565690241514309	4.63757880954584e-16	0.490725743934197	0.149988966235363	0.7575127043134521	0.45356771803002	0.747178734958327	0.5982253510199436	0.941509256221988	0.870676650986313
KMT2C	5.3199709420116	5.77424062590312	-0.560935636349566	-0.491625636912571	-0.1458123938287369	0.224872836119284	21.3156135477343	-3.3363049761579595	-1.98422725704646	-0.792981533898904	1.3555984655701203	1.77830779391669e-22	0.0018808010005597	0.0534833618616994	0.4323426049726849	0.182044848986055	0.0888397741381349	0.4955679193693058	0.8268504528436409	0.7503325105824138
MCOLN3	0.449356329104072	0.442386908726525	0.4328727435258089	0.193382250520395	-1.37057979940647	-0.380132007840794	0.462712384201989	0.7993112200117121	0.221914640310642	-2.06112322360458	-0.6946109910023589	0.6458003469303771	0.42830901133444	0.8253843775513711	0.0450978099684248	0.490870087071642	0.7061787368528459	0.9517769933039566	0.6225973948583754	0.8840830005768047
CCDC85A	0.408559168378205	-0.753369971766273	0.755243278342385	0.3549763701619149	0.5918584584664011	-0.1925017992965199	-1.07244100718967	1.9042636398765505	0.5706892454027471	1.23232738113082	-0.464761796994082	0.289239803279652	0.0632810258245987	0.5710492769017591	0.224226910112522	0.644343094137985	0.326879229949134	0.8447879218888141	0.7230987396189954	0.9274357670603776
PUM2	5.0863945857995	5.61224155621899	-0.2889100525856599	-0.8719959253535942	0.0661672097256189	0.2050037048397689	25.045965779423295	-2.1178344097346	-4.1462544036962	0.433965874312242	1.4787191090866598	4.41768516109966e-26	0.0437497048599916	0.0001493545852613	0.6666851956622131	0.1464780139343119	0.2833081764655646	0.1048398730087096	0.9128285567191984	0.7253857786054101
MRPL43	6.05378092923676	6.2161113388668605	0.236257558763701	0.0638742365436529	-0.105514389303974	-0.398472211639563	22.864336588394103	1.44753886302947	0.272023735879829	-0.591087848625957	-2.4662561681046404	1.9919143603758502e-20	0.154677855792241	0.7868941882531301	0.557460472635645	0.0175483523740943	0.4631163237522911	0.9367068358412202	0.8792101448278211	0.5314714436895966
ITIH4	-0.368153649883003	-0.791670855511048	-0.5579889526147321	-0.49565116183071	0.825073711433025	-0.137585144246132	-1.05870324601174	-1.2823852687554098	-0.766507932287733	1.60972949238829	-0.314449222064979	0.2980191199813389	0.207078251139805	0.447510331343243	0.116324111773466	0.7546536399135841	0.5209122085767051	0.7844400016841643	0.6682858707271202	0.951934185484377
C4orf27	4.47436024723658	4.64481931889352	0.3237986938116229	0.0999150531549612	-0.1282849240018019	-0.2811804801424339	17.0081739887532	2.02179431607953	0.3966674925886	-0.6956302007876422	-1.66574231929382	3.21919928391324e-21	0.0491678595326854	0.6934876114258841	0.490237519038568	0.102712319194995	0.2967018366021106	0.9001482926511248	0.8505462447869219	0.6783420021619552
ZFR	4.96490003616722	5.19666557656626	-0.243497369944702	-0.1642198091274419	-0.127393767097514	0.150908267406108	29.6982855246476	-2.31017426475522	-1.00368207894406	-1.06849111853417	1.38837297244173	3.32176610526051e-31	0.0255204375049031	0.320898602789964	0.290997479933935	0.17185841139056	0.231829807915618	0.715610443523759	0.7593139130890135	0.7439025355169523
ZNF280C	1.85285575798464	1.85237933217266	-0.249987000849351	-0.182448006933666	0.158252397748445	0.0569285469570612	4.0105540373674	-0.9442734361638172	-0.4564098035228029	0.507018417524913	0.215895887484374	0.0003040360454694	0.350494043488479	0.650338472775646	0.6150182102411129	0.830064869708575	0.6480711451390867	0.8829670986869346	0.8985344072898444	0.9647459285348734
TRAF1	1.1134751142211698	1.6676153138198502	-0.3442658411791069	-1.1463051069747	-0.117492504359369	0.302907206878229	2.5019167307730097	-0.983749773642817	-2.24434504773033	-0.27410761470961	0.884934649062292	0.0209829899463436	0.330530253677903	0.0300721918708378	0.785261733853687	0.380920752242687	0.6330291753797128	0.4392793570079208	0.9472834105961956	0.8473718187737703
RC3H2	3.8324964561322497	4.224129352901221	-0.012248777196328	-0.3510027428766369	-0.227126933113111	-0.0275953971650126	13.2188813562119	-0.0689552336712982	-1.37535315880794	-1.10433782532686	-0.155995450628492	2.32661546658448e-12	0.9453314154364608	0.1761497845467	0.275346023928822	0.8767395009029729	0.9764567904318692	0.6198249368916079	0.7469667700713213	0.9749181539472872
IL17RB	0.617518603480001	0.0284479283401966	-0.37495738698737	0.184018068303458	1.194893916507	-0.373138603019125	0.0458443317275425	-1.10435893789407	0.368057740376575	2.90623824384251	-1.07620064359171	0.9637240382922522	0.275311612264376	0.714598753050902	0.0057340579621394	0.287578127056294	0.5840408791054559	0.908588710202505	0.525872101679069	0.8131738366802842
TRAF3IP2	3.972884177600661	3.98527132650971	-0.0517125362228169	0.0420991151134226	-0.271712402367638	0.162880427552494	11.1820098353669	-0.257417457397022	0.14576541515608	-1.1795986427131102	0.823751287117318	8.76374040557985e-11	0.7980305199049971	0.884791396031427	0.244415109240896	0.414450463936105	0.9181580277799728	0.969300087033142	0.7350452392611758	0.8571996131691679
GYG2	0.122570137111723	-0.972012303257398	-1.24959730283686	1.2553250329216	0.499274799682317	-0.1715629208242	-1.32159773018235	-2.7698674278518	1.86424608519895	1.01157652343243	-0.391063946529133	0.192982035760848	0.0081197453662981	0.0688183089810169	0.3171490334117539	0.697595460865394	0.153296360333507	0.5182505397783874	0.7689120898582728	0.939042684178248
DCBLD2	5.5051435234667805	5.787113501806	-0.047146331800644	-0.123152303574338	-0.0853181106737545	-0.150246651350682	20.0693414225887	-0.2700141909028229	-0.4542701252352679	-0.436384311540781	-0.826559659713597	4.3979737210049296e-24	0.7883837958441771	0.651818067064653	0.66464454631015	0.412847997998066	0.9135555414229952	0.8835078852023979	0.9120343789672716	0.8571996131691679
SERPINB3	-0.59749272431841	-0.226623053038948	-1.3290400949733	0.243432726634255	-1.49355170876303	-0.2174200580237419	-0.16719760093398	-1.63136844533099	0.193258713230413	-1.6107763232256698	-0.2696186655824419	0.867963666518831	0.109792489298078	0.847626015927398	0.114221643395747	0.7886861772227891	0.4055125924845388	0.958490792064804	0.6662064444133511	0.9566817709398682
SOAT1	4.50995881482076	4.96587804282169	-0.15168932130981	-0.324414593552834	-0.317291965249167	-0.0544372565855937	15.6965890312835	-0.9959817606673442	-1.5025578897351	-1.80609935990346	-0.359036263988604	1.28413817430807e-08	0.324784765239573	0.140427018241858	0.0776920547770873	0.721317397704182	0.6285400313959998	0.592701591903179	0.6520792320787913	0.9441090355425918
PKP2	0.393017607287862	-0.6794826485355989	-0.390878456927173	0.95920337716648	1.04056416322061	-0.3719589287952929	-0.8939450417321929	-0.978373773932854	1.63228461958688	2.14095411384411	-0.8953935325794591	0.3800946032920789	0.333190093879101	0.109856124695279	0.037742129555681	0.375370503279093	0.6353487418265028	0.5628936001054494	0.6150951224384543	0.8449348336300091
GDI2	6.58347443993877	6.49223016405763	0.2323483913939699	0.0702662501314785	0.1321770087323319	-0.128981337591877	32.8773663975808	1.89934656132114	0.369484770799841	0.988616828912093	-1.03280930582017	4.16625465768627e-33	0.0639402363984232	0.7134994987054929	0.3281368078395579	0.307212100064546	0.3279810651838077	0.9079325711036172	0.77464973322879	0.8212063884762536
PRDM1	0.962520876869362	0.282437289230449	-0.438204195958558	-0.0364368858016078	0.3354553786836849	0.7523365231551479	0.287653902674873	-0.835809233655484	-0.0472395866398701	0.514152739461192	1.45302704341537	0.775537098315767	0.4076783982091179	0.962538688720682	0.609759252561798	0.15315456477038	0.6910350670633761	0.9920184121951808	0.8971109738191384	0.7268952634363499
ATG5	4.66934721637349	4.61605623716132	0.0894245543787798	-0.0002207671019777	0.0679975544947195	0.0892392742133577	22.46152638787	0.733462937282618	-0.001157829217476	0.489551700038993	0.7050756675832159	4.34813551986048e-26	0.4670802581321699	0.99908130380362	0.6268291987619311	0.4843968459769199	0.73335965762808	0.9997321963377924	0.9016469294186183	0.8827572691890828
TMCC3	-0.0709498305793978	-0.361282601567716	-0.1830036001012679	-0.182419021005203	-0.197021436404051	-0.161720165679396	-0.404596421146237	-0.3557192573089579	-0.22265447752678	-0.321095001102971	-0.307500064597656	0.687690969193741	0.7237129953869259	0.8248119745175859	0.7496249784538491	0.759881463622404	0.8818380741838325	0.9516658816447334	0.9392992500847804	0.9532855879737828
PITHD1	5.47178017157491	5.394860531628	0.2894087811721789	0.0762157014883192	-0.0051443644257874	-0.0294272955404645	30.2049747821172	2.68622948012181	0.4525534718783839	-0.0426992880766748	-0.264494404303918	1.6077117452656198e-31	0.010086696969983	0.653044603187913	0.966130150805928	0.792606663570178	0.1677321597894675	0.8842770004022181	0.9922173860257604	0.9570793608300484
MTA3	3.7532598265762	3.80007946520694	-0.0252807783380894	-0.21405991777827	0.0829605787233944	0.012204678287673	13.6741222433781	-0.1546460149108859	-0.8810280886914	0.443228555303597	0.0744342565620443	1.4979050032362502e-15	0.8778449688891969	0.383105156637019	0.6599767165349151	0.9409979074034972	0.9502674431381553	0.7521898281590638	0.9100532299664408	0.9883572118212705
USP13	4.73296390536775	4.95761312675464	-0.211531914866516	-0.256336821431045	-0.28269004984197	0.32835272371767	12.1174879452124	-0.9932889907016752	-0.853838099148863	-1.17997266020651	1.58962408347832	1.1423606560686698e-08	0.326001241852252	0.397991751125252	0.244239967061501	0.119135746573715	0.6296232480688729	0.7612858481736853	0.7350452392611758	0.7005532278224733
ATP11B	4.06197378245368	4.73178438703016	-0.327653264950052	-0.459982557004261	-0.284026176594424	-0.123729230027574	19.576881838203303	-2.3058057362712003	-2.06652506302981	-1.72744244816064	-0.8348450810528859	1.20210539768755e-23	0.0257848999196876	0.0445623649140262	0.0909468473877322	0.408215359345927	0.2326372362166245	0.4799598991578999	0.6520792320787913	0.8555566054222478
LAMC2	2.8339753697564705	3.52151705303994	-0.372772597895915	-0.626302233202672	0.10621027554071	-0.524676609575236	4.83538125766016	-0.8941560991207191	-1.02019324279644	0.219210526317304	-1.26591280263126	5.3710891845955e-05	0.376057577742017	0.313374732289545	0.8275562298527809	0.212059653909958	0.6672851966633164	0.7099211326574494	0.9574670455864892	0.7709972688561135
CDK14	1.9548485807492504	2.3988652385474	-0.296289574326927	-0.650789687911671	0.211869475668717	-0.0412855408102816	4.5515299758357	-0.987119175883825	-1.36461474510016	0.5945621844896259	-0.134885175050669	4.02710287370254e-05	0.328862303272402	0.1791594513148519	0.555113977651493	0.8933041882012149	0.6319673333056747	0.6219040636330678	0.8779313653173105	0.9795561356545768
SEC61A1	6.328301097080231	6.31486834949278	0.0997776690883966	0.0443422098059906	-0.0948968818339412	0.1643631316238349	18.7637632020912	0.548899838149601	0.170489197998244	-0.471224920744659	0.920229749615475	1.4098647209540101e-12	0.585847284776146	0.8654318128133531	0.6397610852091921	0.36249501123565	0.8075959962292191	0.9633415237558262	0.9049631203028932	0.8385069892993917
PPP1R12A	4.991412208232401	5.2776264559351	-0.2412376901208839	-0.239458527011606	-0.1423478920118719	0.0900451151230582	26.098958718511	-2.21491493965311	-1.5491260604692598	-1.16141179811499	0.842406613766289	1.2017509025801601e-14	0.0319640330256027	0.1287755968977749	0.251604664264607	0.4041316342771579	0.251217245630808	0.5814007475247024	0.7373043891596005	0.8540642202875842
RASGRF1	6.23890058560878	5.614405441692799	0.3161261183639199	1.07236468204465	-0.289058529112116	-0.0252709567086881	16.101884280497302	1.49068946957978	3.22005566760225	-1.23547069420671	-0.1154507108707019	2.6916212885001094e-20	0.1430199012017469	0.002381360605131	0.223066660111784	0.908601537099655	0.4489407904409134	0.245842639389792	0.7230987396189954	0.9810823955893084
CROCC	2.3983384361254303	2.52417104257638	-0.0205746980994032	-0.349271804712689	-0.0159709249680342	-0.110074722431878	7.500606090200739	-0.114088257369494	-1.34456549172072	-0.075491246929678	-0.622298663126953	1.57431197687779e-07	0.909678482211539	0.185792218618601	0.940158671249979	0.536909880682056	0.962248379711629	0.6262776485930104	0.9866707487021148	0.8997502982783606
POLR3E	3.56275967091281	3.75538427746369	0.370918116287728	-0.190529292193181	0.114091324136399	-0.0841124407335391	12.322652068915	2.14463649758917	-0.7489991619335009	0.5588869268346139	-0.475124033909575	8.978455253603069e-13	0.0374593296643023	0.457941522135783	0.579236495441365	0.6369995941635451	0.2657335872318462	0.7895137099793585	0.8854092205277604	0.9248196034362048
ATP2B4	5.7235170429328	5.97231681896021	-0.370415012887116	-0.430951268638116	0.130613963146524	0.221848244927741	23.5867782706808	-2.3450923930729703	-1.8338349503887	0.759550831381016	1.41381392694159	7.02670225654718e-20	0.0271227164981854	0.0737995409108042	0.453017675310834	0.164588249830679	0.2344626282606019	0.523862129530469	0.8357925097533315	0.7381240178722595
ZC3H11A	5.345067984379719	5.95005783084875	-0.317726073232822	-0.593707473516852	-0.203334028375658	0.0702238187019811	25.7363530727285	-2.25517423876538	-2.7262826908673703	-1.28782532823712	0.484428287532751	1.4687267135358299e-28	0.0290334769801708	0.009095611694526	0.2043902658998239	0.630431514878236	0.2414661823105233	0.3493647773948712	0.7183092309651283	0.9229655522975626
RIOK2	3.4395288824561203	3.83999986956084	-0.033000042767047	0.1162458543788309	-0.4091404595098	-0.384370164191406	11.5156044658715	-0.171716806345978	0.4021617928496239	-1.81600481376117	-1.92231489044102	1.31988223609319e-13	0.86447771900699	0.689499550137196	0.0767322123917829	0.0609909342272893	0.9443764924114784	0.8982293617478404	0.6520792320787913	0.6238855179666514
YIPF1	3.72603594823519	3.68955289261029	0.0904170959639342	0.161678058899251	0.0251522100763775	-0.179869854319936	17.437841020149	0.738048871003762	0.8372566994450441	0.176508845208326	-1.39543296873207	1.2107375299503601e-21	0.4643164357184399	0.406872983913029	0.860686200393002	0.169733776528042	0.7321537060065505	0.7660991682015931	0.9672134897401268	0.7421878780997526
NDC1	2.51518577732568	1.35297974709826	0.557297057499638	0.630043837665999	0.870183907137852	0.0287669081735807	3.23569469471206	2.34859841328108	1.70795814115293	3.10070608797439	0.115333947506458	0.0026401562149881	0.0265243135625277	0.0946241265252811	0.0043509669041992	0.908793134631444	0.2344626282606019	0.5490791528791485	0.5109324930842336	0.9810823955893084
DGKG	0.3947400433436049	-0.2772288384839519	0.0803212435042843	0.627586678625251	-0.203036196433844	0.0321150657231108	-0.486860247077111	0.253428818206582	1.3393447498395	-0.529402057868693	0.100610644883505	0.630211307850068	0.80109360344225	0.187492496808148	0.5992914864726079	0.920311875330559	0.9196869725046548	0.6279793409024164	0.8925376542350366	0.9832023030521316
FLYWCH1	2.44005805133348	2.3424425675895	0.2844562437055239	-0.318778377177366	-0.0062091404608869	-0.054031344764087	4.86836595013244	1.1827412651571498	-0.937059505452805	-0.0221950419193948	-0.232970433750968	0.0002149957092466	0.24325484159309	0.353984076089409	0.982390949360149	0.8168628166491669	0.5570380933092212	0.7358873310724201	0.9952341596248516	0.9622464584212828
UNKL	2.17309058987131	1.94903627045568	0.123845186676415	-0.0465804279101737	0.0955597554391932	-0.0574818725743786	3.9109108550635896	0.46123822732246	-0.12055357459339	0.303474434814822	-0.220427470544939	0.0007567496112783	0.646859758672236	0.90460594680506	0.7629288376825121	0.8265402570545369	0.843338484326379	0.974808503310303	0.9427129570269672	0.963565043378078
TBXAS1	1.4938474072209098	1.43622005639458	-1.35147671475947	0.294779885647291	-0.0680397455610882	0.424075411308758	1.7113712496103302	-3.34671544608	0.499598303226861	-0.139556473986373	1.08854000535354	0.106792868695168	0.0016866224151313	0.6199326482493729	0.8896384593982309	0.282344306367502	0.0838441583897246	0.8678745465128711	0.9746551039823622	0.8109108635164018
PARP12	2.86744307568326	2.94440664697764	-0.0660828764729575	-0.4205276447604679	0.286571536378385	0.134468750962267	9.22750109248733	-0.3575579264240739	-1.5326484196387402	1.32919154027011	0.737642605496971	6.64072969401036e-10	0.722561164423686	0.132745454737744	0.192125269964828	0.464665944722411	0.8810119712188956	0.5843167005164779	0.7108895428942168	0.8746562980712346
ALDH18A1	3.75365395351597	3.55301560219802	0.0664761515096266	0.1986161002015249	0.22913298460471	0.0597440250222332	8.66835683770257	0.338755362136567	0.6988984895968361	0.97627425214501	0.2998015749735789	4.59744895272848e-07	0.7364181572675179	0.488409460983211	0.334184714594376	0.7657500787483671	0.8882080511970547	0.8046988022916407	0.778156941535159	0.953541702535749
TARBP1	3.17158193866223	3.70301029344936	-0.284976634100626	-0.473714420656746	-0.170463229631029	-0.0797072215458549	13.7475679569708	-1.82593042514382	-1.92361272992834	-0.933071328682754	-0.4990825130740089	1.01679292354007e-17	0.0745004296289017	0.0607430605309676	0.355762827885972	0.6201524651782829	0.3471279738230008	0.505985753523945	0.7896677765804857	0.921775969281871
GATB	2.5216026297936898	1.81479246078475	0.6660188200959449	0.145481711937702	0.2203264539649339	0.130584491742485	4.29401637161913	3.21075103554658	0.4929983071906839	0.891661803952058	0.642995124763758	0.0007869256743713	0.002480772036107	0.624551595438489	0.3773346770893029	0.523557508579787	0.1002064759055126	0.8702379257113618	0.8019860640560539	0.8947533404443722
MXD1	3.37475825296537	3.47737215506367	-0.146896482126269	-0.685335689218359	0.3882342481396779	0.323977862089909	10.4602303752121	-0.7591620046600128	-2.25681321109381	1.7266182237548795	1.6392307552078995	1.2464672349800902e-13	0.451714149918471	0.0289228626048602	0.0910963080551956	0.108138823336088	0.7234352664688849	0.4352866854715796	0.6520792320787913	0.6853298770596344
CDK17	2.70289778690413	2.8160362736479505	-0.253485797938896	-0.105915772353297	0.0189518688277678	-0.0884970523931402	8.80284661051834	-1.39004527982504	-0.367577317475426	0.0882877990260059	-0.468700563032445	2.4106863879293295e-11	0.1713532971670759	0.714911644449773	0.93003967800897	0.6415463673425159	0.4814390231127474	0.9086094905668028	0.9846512310435976	0.926592338009856
DNAJC25	3.39807918029397	3.84999299305935	-0.202324711899707	-0.382550408766882	0.0123274024462823	0.366774947761527	7.15336794680458	-0.7312831219782511	-0.963880963600679	0.0372998007384996	1.34850308294347	9.94091123887742e-07	0.4684529880867299	0.340522751375483	0.9704109479645758	0.184359844978827	0.7339393842051087	0.729065600049055	0.9927717750678478	0.7516527294137036
SLC2A3	5.480990314291789	4.92470865878804	-0.8296049763660501	1.3980457702216005	-0.3002482540284411	-0.363782225701306	7.93676891271003	-3.0100871218255603	3.55598039590185	-0.975627938888603	-1.31612082743981	4.77489537034521e-05	0.0043687751255165	0.0009487279721509	0.334627234988835	0.195159247008043	0.118706501005529	0.1882576189134386	0.778156941535159	0.760678018700065
PSD	0.506252622529977	0.2568633832553489	-0.267710314138999	-0.431429408177846	0.104074964195257	0.5017523895707171	0.405025907013028	-0.743619989083324	-0.7558368623893801	0.240916828361263	1.390560663533	0.6873775198787769	0.460971559739296	0.453685545284989	0.810713890173565	0.171197859227526	0.729952850411697	0.786896121482382	0.9522206057962008	0.7428913494793414
CTDP1	2.8680809729688	3.15964723389045	0.0032151831148997	-0.746281231920707	-0.0544999910545464	0.2974759879226989	9.47171163891174	0.0173563470782231	-2.80098037399073	-0.249562106555826	1.65323647772524	1.63510981970979e-09	0.9862290620799792	0.0076161541633959	0.8040837736941999	0.1052545851265669	0.9945675405545902	0.3303662739734732	0.9513619072054984	0.6793918057520943
YBX3	7.4321500334032	8.02658142257853	0.0254318122720041	-0.4525413772698929	0.0906386232014099	-0.0300525511310918	17.4438413244903	0.137236336389807	-1.7190913260292802	0.4425300111738439	-0.165046682483982	1.7864096495418202e-06	0.8914911208735791	0.0929529897416052	0.6603066666274361	0.869689391407927	0.9554040212979142	0.5483746124624604	0.9101250790740726	0.9719930676416872
STYK1	0.534433152930428	-0.2296604980621389	0.543209562622303	0.0046598094763701	-0.0950033800002393	0.300173900126592	-0.338641846825894	1.42855297271674	0.0082062290328887	-0.2030339514009069	0.7849593696903729	0.737387505337718	0.160314755294942	0.993490424096682	0.8402298999005401	0.436938580147176	0.4701171355924758	0.9986254601095194	0.9618526829658096	0.8659341960177804
WNK1	6.317949472043789	7.06364015174461	-0.169546199250674	-0.8804637715292158	-0.168642625735721	0.0503804639620852	21.9636523855756	-0.846899865521771	-2.85441045149234	-0.7671474286514731	0.2462920360231139	1.0977940049636995e-25	0.401532580821062	0.0064972912616886	0.447000292782419	0.806576196042521	0.6874509129210893	0.3225417632034579	0.8324124379008354	0.9598162042220324
CCAR1	5.1835868735644	5.36580112144428	-0.1501985674416799	-0.0896991139135291	-0.1145288721673269	0.0449272923200236	24.367828318733203	-1.13192906634497	-0.434778995902993	-0.7682254750528291	0.3278585883334979	1.4614843946542696e-27	0.263660162054562	0.6658008216245551	0.4463661366201579	0.7445391616307159	0.5761584807108615	0.8898267422806817	0.8319209613150812	0.9503851931279972
OGFR	4.27142522862749	4.54526595424923	-0.218811206877891	-0.181763281394316	-0.0958196130671363	0.136557117571697	15.7777468358828	-1.37336091432515	-0.796224178769895	-0.525165657933522	0.8663464643924279	1.4442567000686201e-12	0.176491239831108	0.4303395200736639	0.602051317097084	0.3909659496150089	0.4874184248277766	0.7768380653680039	0.8933394521852193	0.8504449307494718
GNA15	3.5377769703345696	3.5358630725130498	-0.276868800499741	0.145711713700021	0.287052646807072	0.226080234560616	7.507623470356379	-1.2736242673800902	0.460115404632707	1.0851108842974	1.01888284515913	5.493568627708099e-06	0.209570917339172	0.647780280914704	0.283704784567992	0.313892305581575	0.5237379132613591	0.8814911680335139	0.7524820405079737	0.8221399611780902
PIGV	2.89493459103656	3.31758819608441	-0.29038913537859	-0.3345783413774	-0.0922845008234529	-0.0037034723439486	10.4249740770914	-1.5603034554411	-1.19381567202952	-0.427138451139913	-0.0198889198843017	3.69967544110123e-12	0.126891129090254	0.238938901222474	0.6716789606396321	0.984222458644698	0.4266300433428802	0.6606454495892844	0.9134199650928104	0.996361036019434
PTPRU	3.8543416836694	3.792580643891859	-0.0656635376367068	-0.222031774291523	-0.0598913241834606	0.1965888128696369	9.315248585797171	-0.3087477121898079	-0.7365762271457771	-0.245752530341012	0.95537961532052	7.1940414138548e-08	0.75896261207158	0.4654100291662779	0.8069930730840771	0.344600574318869	0.8991271208561402	0.7932135047317548	0.951663579369822	0.8328073198624305
SNRNP40	4.81036337046485	4.95673003268284	0.0927065336079792	0.16754157921478	-0.251937542309227	-0.2330540064371739	17.2768995017808	0.5443218339417359	0.6285744886150091	-1.29770104406716	-1.30802891049402	1.7426466120877502e-21	0.588907232054637	0.5328053662436331	0.201002986142182	0.197506087725891	0.8092184989614856	0.8262010448061993	0.716195913458494	0.7621511209953737
RIMBP2	-1.21946854072373	-2.8500633625466603	-0.684256988296452	0.619533325516435	1.05521909517571	0.58298552077591	-2.91853368153112	-1.14677296378594	0.701762660446078	1.5892488349853302	0.975832902330925	0.0054735766930084	0.257536555312563	0.4864410180284439	0.119006298355034	0.3343641604376829	0.5704136419786389	0.8036268486425245	0.6719743180080351	0.8296015220047742
COL11A1	0.137036332683929	-1.29414429498531	-0.358492062367846	1.69192336586919	-0.4466366152587829	0.112836809829353	-1.44292612354447	-0.7210879536642758	2.32342749048196	-0.7674011088448459	0.225221926924803	0.16166555951578	0.474597957973739	0.0249711299788346	0.4468791605157199	0.8228275472497649	0.7369879831147143	0.4234726721693686	0.8323722427475517	0.9632502539872873
QSER1	3.28068864676382	3.8340920981075497	-0.3475696415279589	-0.6477294596356209	-0.1250323125153259	0.113500135146505	14.2459588954597	-2.22890901519254	-2.6377949807334704	-0.685923396756749	0.712652215822657	2.7452164733214297e-18	0.0308581603663047	0.011417565047337	0.4962803612107689	0.479740149815704	0.2469751962353932	0.3653794806777256	0.8532054579769087	0.8801601278921306
MPC1	6.34934869663484	6.17585248476799	0.311652859107406	0.304837591847836	-0.136707614532689	-0.0486372488276119	23.4452502240968	1.9243761398738304	1.20682971348531	-0.7678250791564979	-0.292653782748253	7.33103263202967e-27	0.0606447393270372	0.233803638273035	0.4466016059675839	0.771132012583845	0.3211991261469713	0.6591764635976932	0.8320147651438792	0.9550030353570236
ACAA1	5.79067644358922	5.94710633206854	0.0388364829493182	-0.0038725951616179	-0.0533343933562822	-0.200108361069297	20.8674965139726	0.221535655344308	-0.0152093069758915	-0.279026953402162	-1.15403015811689	2.32375092849125e-21	0.8256963699777159	0.9879342888508292	0.7815552168149	0.2545803414214239	0.9292067085347936	0.9975988842855904	0.9465671960690476	0.7947779928896742
BCAT1	4.4572138716675305	3.9567330915350496	-0.43327536145451	0.927286180536134	0.663426683544686	-0.338877634435863	5.70772068885059	-1.0575780003275	1.4501091536528998	1.4304257344293505	-0.7908897543625691	8.46272180624312e-07	0.2958922907797729	0.153962715226109	0.1595023300086009	0.433157021709084	0.6028516172568513	0.601433467433344	0.6984868541314123	0.8654806454286558
HDAC7	4.769490001933571	4.79804968067133	-0.118240871284033	-0.3261384939239269	0.115656899543389	0.420528967716692	14.0162834617721	-0.632909516539721	-1.22450632467069	0.54619430808025	2.30934062915113	2.02020333359032e-10	0.5300460481438549	0.22756869602185	0.587630339723309	0.0256896738279617	0.7730089048705124	0.6549855049039187	0.889386460121765	0.5595940128307627
PRDM6	0.250624391336086	-0.107274259371844	-1.3622587915741795	-0.252173550928417	-0.0038786954582458	1.56509125451623	-0.0979727957908993	-2.4774137639711897	-0.315253352140977	-0.0057022419407589	2.9465602776451405	0.922930597941118	0.0171122506972987	0.754100308217142	0.99547549890628	0.0051081842922032	0.1981570234542447	0.9239167898385596	0.9988714838785806	0.4332948667695688
SPAG4	0.9079263692198132	1.24654718404909	-0.2601926094856869	-0.0853989764514271	-0.368992578235072	-0.174961696584431	2.53809232923934	-0.917933877833032	-0.198388197187404	-1.1031454131631298	-0.6276110899666301	0.0168397591403791	0.364192569094007	0.8436711887804209	0.27715863180902	0.5335100102056479	0.6581996333189241	0.9577006196343222	0.7474196768690822	0.8981494732102776
NCKAP1	5.544480036255679	5.8716145052915705	-0.0524176381413631	-0.425566130598266	-0.0001009202285254	0.0245834005895399	28.605263685819803	-0.4152359420013429	-2.29393628906185	-0.0007270053409084	0.195337193621144	7.36919725536802e-26	0.680107788610354	0.0266743638752584	0.999423456016958	0.8460104009027359	0.8603679242057691	0.4325138989496778	0.9997062385317113	0.9683848484703912
MRPS35	5.37070907445243	5.52057353749146	0.4020859663899579	0.160440844145054	-0.229367665868835	-0.206437149871073	16.4218267850305	1.99133966417741	0.507650457809815	-1.0071383064683002	-0.9800918506351	1.2596230734811599e-20	0.0525348610605745	0.614177739582524	0.319253353006791	0.3322808335645	0.3054225945746724	0.8663594381323962	0.7695988029569634	0.8294792756777464
GUCY1B3	2.81319168005072	2.57479235984634	0.339440109968189	-0.0570756139395857	0.0168683415070395	-0.211711062208615	5.562794997832889	1.575552582591	-0.182737170111553	0.0655317972204658	-0.975681895843653	0.0001501362156508	0.122406093325717	0.8558776153338349	0.948044178989266	0.334608137130489	0.4210432326106179	0.9607672162104016	0.988644560389782	0.8296015220047742
SFSWAP	4.477643154680861	4.78884094818683	-0.189000484064559	-0.245318136248502	-0.242632206113603	0.0514053641886565	21.4513312824684	-1.4926061272906002	-1.3625068472899198	-1.69962812560148	0.413080057636265	2.91510352150287e-17	0.142533507113133	0.180105136029976	0.0961194468975977	0.681528185647691	0.4484043268928384	0.6223702278498364	0.6554450346709627	0.9361366673558916
TNK2	2.64018325031748	2.7171915064855803	0.148339987351203	-0.593590700948921	0.1826254578411779	0.142681163569067	8.54110795255612	0.8074891865391591	-2.17082186651613	0.845061196578621	0.7865328521645358	6.73759549778847e-10	0.424061594006096	0.0354253454539659	0.403366666185955	0.435805022961165	0.7036158446034827	0.4601979585120788	0.8105823340461896	0.8659341960177804
MON2	4.14240240906208	4.286354657755661	-0.246919230192451	-0.22310083518001	-0.0701138095355175	0.0786743449873647	15.3410178082776	-1.5816907711325705	-1.00011053207914	-0.396101594198853	0.515115060194807	9.840204825191349e-14	0.120752721794401	0.322833780688579	0.693904873581975	0.609019476090148	0.4193684171128579	0.7168058351850168	0.9227116574231452	0.9194505226972652
CDH3	2.7426220431327404	1.05220182254829	0.846861596111408	1.05818882330134	0.7940514760641959	-0.0911204183454199	1.6644872596087	2.5484498099036004	2.19774848798488	2.0129631881814	-0.269471629010144	0.1109439842538359	0.0143460705771219	0.0333948856344542	0.0501279914819308	0.7888067448126022	0.1889812155639478	0.4558135642862176	0.6278521934311941	0.9566817709398682
GPBP1	5.75887970806013	6.20962429700336	-0.256366621649042	-0.291430645540513	-0.229980088693026	0.0720520496490727	24.4083404562041	-1.77804118175759	-1.41187583392689	-1.4331794022114	0.505364648744285	1.4938559136422e-17	0.0822047930293778	0.165203032599086	0.158723090664354	0.615808352793208	0.3607016629672256	0.611446397873847	0.6984868541314123	0.9208014494817804
DGAT2	2.62404096303278	2.6083659074980803	1.08853419973447	-0.250994307808574	-0.5176187319731079	0.0075493426475707	4.00074005703053	3.24300481001261	-0.516166205259697	-1.2574351671288202	0.0219714320939782	0.0009342068645545	0.0022441908468988	0.608414445437228	0.215092344754883	0.982568662236093	0.0946985320747744	0.8625053401478716	0.7196961712219063	0.9960019162723784
ZNF112	0.1431906457630919	-0.272097647160597	-0.0388974150549312	-0.289280316417318	0.4329449079898571	-0.0362210755467221	-0.412364547435848	-0.1111213292677539	-0.563770853374054	1.00936555448518	-0.102468990625146	0.684127875315428	0.912018696952832	0.5758619541010339	0.318242470750084	0.9188405875911292	0.9633592723248388	0.8469722211520361	0.7694263904318001	0.9830423998653812
CS	5.156813624504981	5.41377059183859	-0.131481287279066	-0.240755569441345	-0.264539293464374	-0.0039715846007249	15.9459053440543	-0.7406887962524781	-0.966404355047	-1.33812034137462	-0.0229376844222387	3.68551861629613e-10	0.462829975867716	0.339319333898249	0.1876233271311239	0.981804793379141	0.7316067223178037	0.7282240145839212	0.7098139250701265	0.9960019162723784
MRPS24	3.72161758937288	2.7098758864611696	-0.672278819116213	0.332383264238998	0.154094543197884	-0.425352294386492	1.8160453738517	-1.60618052400574	0.5973908476355569	0.373032921753392	-1.1668886076125602	0.144313279408713	0.1156830553022069	0.553444980473927	0.7109814148862429	0.249800227409784	0.4129147016694042	0.8365898897577624	0.9268234646432544	0.792098939481086
ELMO2	2.7881853025804504	3.00343530293737	-0.230384605810575	-0.119417698186458	-0.4259001307571629	0.190955983680992	8.863600422636141	-1.18841761236128	-0.386225551838312	-1.8463386729595104	0.954125803201806	1.9763679076721298e-11	0.2409031147199339	0.701149782887963	0.0714264513749826	0.34511743918529	0.5546483324910974	0.902880933227658	0.6519590171845299	0.8332144284754064
WAPL	4.9813527432965	5.199787760289309	-0.136217704353663	-0.1987234744543589	-0.119610389559788	0.156963436620286	19.0476225502072	-0.834059812879665	-0.8362861294593221	-0.6548527760804929	0.9683858775761452	4.33892601702696e-18	0.408741306369765	0.407627115161967	0.51611511604639	0.338028134625592	0.6920799495122001	0.7664754207271464	0.8619693165376828	0.8307892075368036
VMP1	6.62553031597978	7.349313177387099	0.0959864817182164	-0.633261378510218	-0.298285369027667	-0.0299967334379583	21.9210317714204	0.5361879690728599	-2.48701466557019	-1.5070941522506	-0.170016459169422	1.64805594502854e-12	0.594538393638895	0.0168962249326089	0.138804284197498	0.865783991333876	0.81234953617084	0.3939851672186311	0.6846871384186671	0.970676905861274
APPBP2	4.25997231800099	4.43917019225241	0.100861623389694	-0.217146388672161	-0.0705104571621054	0.0928652605436967	18.399417985826897	0.721314632308155	-1.07501125652161	-0.442273662639366	0.6721383261694771	6.54741812708388e-16	0.474454036619292	0.288425011356408	0.660492172810737	0.5049383349390261	0.7368918059675474	0.695644173592229	0.9101250790740726	0.887443440444264
POLD1	3.01009368726462	2.5061730390537003	0.203247706360936	0.179780935223216	0.2762689019554279	-0.0540519844062862	6.945290583629419	1.16147385791625	0.7119615363620541	1.33162505704532	-0.306631061265116	6.23359717270347e-06	0.2517538456870339	0.4803608513579149	0.189731929307501	0.760575370494007	0.5654788366950046	0.7999042764251857	0.710466306955326	0.953464772562606
EIF4B	7.23981765712552	7.209124077452639	0.0366269090318052	0.0231030261728827	-0.1110370781237069	-0.089647834174673	31.0768507408396	0.342600529291332	0.152873827208399	-0.957268002089639	-0.8681839416310559	9.838263051143466e-10	0.7335687563317591	0.879225903560386	0.343674749305263	0.390126545502732	0.8867943486092603	0.967650651163263	0.7824117201775853	0.8500513355220142
SLC6A16	0.493929047368203	0.104952200836123	-0.4984880992565089	0.27935820779551	0.149238824894003	0.0374921321978106	0.163619378766693	-1.3624828288671398	0.5191914746806711	0.3480491290249699	0.106651721178967	0.8712853639511869	0.179897648973279	0.606324018434474	0.7295247460570959	0.915539560743132	0.4916892409827678	0.8610649354590835	0.9330824874043432	0.9827489700585192
GLTSCR1	2.2477998437479703	2.2253595605507	-0.4232943748927	-0.337961474473359	0.362147385036733	0.207494783160148	6.332936648157951	-2.13554917523233	-1.17039521876399	1.56746845173702	1.08884397873522	6.24436339447759e-07	0.0382039251096423	0.24823813704498	0.124224305129454	0.282022951517508	0.2682631866292695	0.6671956232364582	0.6736234402400972	0.8109108635164018
SPHK2	3.12766028282231	2.69921726702465	-0.0312225180450978	0.296744139883549	0.0471037394863984	0.414940164154633	10.576620066803802	-0.2179939268550389	1.41286935847021	0.279726570474416	2.922393201634	1.12648138337126e-10	0.8284218103359291	0.164983357922061	0.78105417704124	0.0054171470861971	0.9305574243953422	0.6111149478687345	0.9465671960690476	0.4332948667695688
RPL18	10.9801942667594	11.4048088925402	0.3761685215750809	-0.3600923269112809	-0.3144627197253269	-0.302289580402696	39.3355091953886	2.03122750382025	-1.32642027836366	-1.62063099307197	-1.68254245327289	1.85761763794391e-30	0.0482223799380073	0.191610613372136	0.112271983511909	0.0993912073224836	0.2942964661941148	0.6302891739563179	0.6646123901665525	0.6735717581115686
CA11	2.75459439496791	3.2961821253546204	-0.294021885876576	-0.320463374402882	-0.249603780146504	0.108016230192099	7.151242340368071	-1.25298313305401	-0.9302919495080568	-0.8619053217327979	0.449208783433969	4.17553587726195e-07	0.2167560654440269	0.357417282719455	0.393312682537894	0.65546061163	0.5313288796876429	0.7375717615293994	0.8078070940912297	0.9310690688104418
ISOC2	5.4656737344502	5.693038518148941	0.551364972655589	0.0532834194491295	-0.181304067180189	-0.294772844420693	14.7473872958065	2.51496466676365	0.167833985597037	-0.7258034451453531	-1.31908086782835	3.02555422358941e-14	0.0155540330066182	0.867498602170204	0.471746602695813	0.1938733437999039	0.1941524276944237	0.9642620737380048	0.8432553470502235	0.7598533545607191
U2AF2	5.01222398551445	4.67648186567611	0.0340024473167211	0.248315830416721	0.0860995504648916	0.264935399706057	20.2878630670523	0.246831568534195	1.15146213094391	0.5551508303534151	1.8717939024860304	2.83286905078674e-24	0.8061611847565431	0.255623476225158	0.581540818078353	0.0677434731375634	0.9215803174555623	0.6726815413004598	0.8859692311278502	0.6386308029157388
EPN1	5.62483872533347	5.49308239270015	0.114734191230586	0.008228805873173	0.0917939500228557	-0.0001795755583135	24.1224942837064	0.955734218061328	0.0484108653647248	0.689834114700602	-0.0015389707527061	2.357818972018731e-13	0.344438544754674	0.961614533621306	0.493855280940776	0.9987790859079	0.6441535701058992	0.9915628981896007	0.852800863545737	0.99980784804352
MED29	4.94710208323429	5.0450704735616	0.0648029350717033	-0.138411140277978	-0.0570807045511872	0.0507108832851661	25.9480444890314	0.556997311276376	-0.763112694894471	-0.4341991001434759	0.421996648713387	4.11655435368971e-26	0.583047866994102	0.449434103116315	0.666698979009954	0.675168159278477	0.8055994985312648	0.7848767421020724	0.9128285567191984	0.9350216277063018
AHRR	-0.748807054122109	-2.76284513449374	-0.9311778128835808	1.22983546479897	1.00107531539225	0.6130322682718471	-3.13300446131734	-1.7404128502778602	1.60823099267971	1.69317579936491	1.18989383407995	0.0033599912003726	0.089144179460998	0.1149780089515239	0.0978479189444214	0.240340718864909	0.3710247209981246	0.5666368138817771	0.6575380153065118	0.7851210017362237
ZNF275	2.75796215782061	2.80973187958091	-0.1918992357545429	-0.067087641931334	0.146475262721979	-0.020972845401133	8.43913474134591	-1.03220081278537	-0.243959582959896	0.664167185510266	-0.110657787719639	4.91828548918526e-09	0.3075000841140999	0.8084226051766891	0.510160838014416	0.9123798176870328	0.6144429563810644	0.9445301022318604	0.8581977897166265	0.9813870035149656
MTMR1	2.57890351347389	2.70441468136859	-0.1205868802493869	-0.313059827417565	0.353571595796375	0.106171683482984	8.799611475102711	-0.677658633630839	-1.15091725170073	1.69789427903322	0.591898962757947	1.7538106555710202e-09	0.5043770991198689	0.256082729447213	0.10184590534882	0.557422068171264	0.7558088307584832	0.672806656612555	0.6591624782873704	0.9069188526527192
GPC1	3.16504830945794	3.13007481097884	-0.172858238703693	-0.201375480371261	0.250321461359658	0.320355766711677	8.49678338920903	-0.8090040984503021	-0.632294451762403	1.01034187356283	1.51511790210136	1.1564077975671302e-09	0.4232437880621829	0.530523207467065	0.318909600836724	0.136915287735466	0.7030986354501249	0.8257585225931217	0.76948626375716	0.7177487780914928
ADCK1	1.90775488643692	1.90452320601252	-0.3220827192579389	-0.4613188738133529	-0.0552780579253193	0.616043731723202	5.062417229677849	-1.61601721499837	-1.61455964817762	-0.231121547733552	3.2723217060539103	6.905354786537341e-05	0.113114328224875	0.113841582967748	0.8182710759486759	0.0020639668407802	0.409700415911818	0.5664152665966827	0.954817729870956	0.3702334557452579
HAGH	5.72453871445632	5.89467278354738	0.0772576324352557	0.0691353421087635	-0.14117979195709	-0.172751160754722	17.9076353413645	0.3841479623933179	0.237554733950235	-0.641989103814507	-0.871691042064503	3.11326708625258e-18	0.702694203915147	0.813343653062887	0.524258610097837	0.388007524128066	0.8704266131187075	0.9467883126200988	0.8654251577284187	0.8500513355220142
RNF4	3.94034877715184	3.92743966031912	-0.0547820586052468	0.0510880130071452	0.0730991380664827	-0.0322903803761083	18.4490747290034	-0.4403740813699279	0.261493874597105	0.508053944416827	-0.2504599199743489	1.29939583871823e-22	0.661774373495968	0.794904844034505	0.613897021604458	0.803371708616295	0.8502949858421608	0.9395118258714708	0.8983234906065347	0.95903890954512
CASP8	3.67925288483185	3.84561369829646	-0.138295758926885	0.167914736962599	-0.2033461300314299	0.0294149057044729	13.077098315780802	-0.887160762018403	0.744834870812514	-1.10969260445412	0.188202046546516	7.69247542747705e-12	0.379757670104905	0.460416097556525	0.273027854326971	0.8515755998753041	0.6697923741960139	0.7910197619875842	0.7456475317831753	0.9687499469253416
LIMCH1	6.69073458605366	6.71216418691438	-0.392087399365825	0.129893762007168	-0.114281029191189	0.089989464237041	22.915481620383897	-2.31573635886688	0.539165602060251	-0.6259525747294941	0.548543066299563	8.11331940964987e-16	0.0252397650553991	0.5925699881656	0.534508278303862	0.586084687336504	0.2306912196857471	0.8544187139861094	0.8693023679527692	0.9161246835464472
ASUN	2.7165390352321404	2.69144789828852	0.2780599406021	0.145396450422737	0.304216432186446	-0.1994775528475269	6.480946219985861	1.23118721243079	0.4356876715413739	1.1101795154478202	-0.850286346860735	4.04450102906311e-07	0.224649632998863	0.6652140336118311	0.27297883965309	0.3996675179856671	0.5385838627350709	0.889658061505924	0.7456475317831753	0.8522407471194382
TM7SF3	5.298937649741441	5.31426825129278	0.2455593209957519	0.145870193069469	0.1090943758235759	-0.2776489741539389	16.5079744237321	1.30444801806975	0.537235151175735	0.51843227115377	-1.48135453079351	1.6873646787157802e-15	0.198713488925283	0.593876837213516	0.606744801187344	0.145524673472144	0.5110993957534536	0.8547265136396972	0.8959362005538352	0.724051034229019
DLX3	0.2185794397517849	-0.9281479461410458	-0.129147930287157	-0.135590854704426	0.672624977316068	0.9237777528220308	-1.24889181388688	-0.318077901402074	-0.232562333139554	1.36778264075223	2.36989358852184	0.2237792467650969	0.7518987760280369	0.81722438980926	0.178352256063801	0.0221409627052681	0.8955028449997494	0.9489580019026682	0.70462860549514	0.5542668099859183
SPA17	3.677148746782741	3.2795698736781502	0.329342426449673	0.415242793408366	0.2861120414676599	-0.160382429280621	11.856298407508	2.0708113123900698	1.65398810896332	1.54560909950948	-0.9574454917842652	1.9323152736204103e-15	0.0441414525324907	0.105089967458812	0.129203373225773	0.343458319352633	0.2839166032006304	0.5584088841382219	0.676116667144606	0.8323007210411068
TSPAN32	-0.3377991636838769	-2.36393682828894	-0.990253797774364	1.45736634832544	0.38088157135213	1.18668098700144	-2.19082971672786	-1.6963184364913702	1.81321250582964	0.562879059675463	2.14805700496273	0.037980515886987	0.0967792774900944	0.0767876361974048	0.5763114222096629	0.0372096152561285	0.3835326922755593	0.5279443311388249	0.884392532494528	0.58221959946165
WISP2	-0.0838902516221408	-0.725720053428497	-0.4575957480369799	0.704060928322501	-0.3476544843895819	-0.143737222797893	-0.597799132755313	-0.63938502922348	0.630229234541291	-0.4179892784518579	-0.196509244314053	0.5529707069633671	0.525814158670547	0.531732094162694	0.677942888079125	0.8450963991551751	0.7701145165387445	0.8261771999589249	0.9165689948939794	0.9682251670626786
ST3GAL6	3.9767766088166	4.64900858700896	0.138611635090967	-0.464238752151678	-0.841980421494195	0.0212450322442358	12.5962474423366	0.6286196236056719	-1.40621857576958	-3.32676709517873	0.0955346976873662	7.42893321674287e-15	0.533543583836426	0.166642234097719	0.0019042727333394	0.924326581770383	0.7744072379885809	0.61191685011982	0.4925670192820046	0.9835422136678378
ATP2C2	5.02016777875089	5.04372138703733	-0.0031266626040384	-0.158040808610456	-0.115194321056626	0.355110517921588	15.1300707493863	-0.0164476018493414	-0.581522949129493	-0.5406607674824839	1.90244278865442	1.5196049374223302e-12	0.986950329215826	0.563972586420323	0.591419555887935	0.0636222062114971	0.9948645274481964	0.8418144327403243	0.8903969398141556	0.6294291573240902
CDON	2.4188245875799	3.90372315224098	-0.301912162061672	-1.3168172216763	-0.4134876935492829	-0.6908212052721779	7.36172392220293	-0.992105863292036	-2.72234730673842	-1.1457790816838702	-2.19952217845779	2.97219075805965e-09	0.326450809415065	0.0091888537723872	0.2579433530845619	0.0330196767556162	0.6300175126570237	0.3506981643576085	0.7397043248238238	0.5776122406410283
TAF2	3.38403658640006	4.0483974185316605	-0.27616897535758	-0.452410203771381	-0.1936401346649069	-0.218548915143636	14.6707659236185	-1.71126060139523	-1.78937079202645	-1.03288112467653	-1.30956557958204	1.00830362207677e-16	0.100336082065893	0.0803455716161872	0.308735161373234	0.1975866668046989	0.3894712613294089	0.5321401188181348	0.7652509469438274	0.7621926872277401
HIPK2	4.081893697798931	4.52010087035889	-0.260375795025189	-0.2282108611743769	-0.2350227401440519	0.0477114580729268	17.1114203885341	-1.79172902674271	-1.09565450831901	-1.40334528314732	0.331145739739255	8.99815811275325e-14	0.079938013050881	0.279371106290946	0.167387884166947	0.742090595705853	0.3563932902404581	0.6897035489050684	0.6984868541314123	0.950333422501864
TNPO3	3.89932127485587	4.329576568699	0.0421635050199997	-0.366694934857025	-0.152813109382416	-0.0100012194486651	16.6430288379225	0.275856027003833	-1.62799626093013	-0.8659401738991129	-0.0648496015293738	5.0425930708231894e-18	0.7839869129415881	0.110686367622225	0.3915085894039999	0.948582638196033	0.9116928934556856	0.5632965359127683	0.8076683039573694	0.9901127339572574
BORCS8-MEF2B	-0.765715741971852	-3.24187706576971	-0.3793266758253039	1.07034131773278	1.42472063217023	1.11353073848669	-4.24044790645595	-0.837871325309445	1.59147947499075	2.76986801465148	2.46510899548761	0.0001094937848831	0.406531301394677	0.1185030977781519	0.0081197329057631	0.0175781289691539	0.69029117760755	0.5692238481299183	0.5302417680005775	0.5314714436895966
RFXANK	5.409810287962179	5.42758286364472	0.500346352835917	0.0946707165615238	-0.0579669165235476	-0.233891948038625	22.0045653706344	3.37686776320674	0.40893417889233	-0.346826999454945	-1.50439802679201	1.01667625604665e-25	0.0015204163284969	0.684527725075929	0.730337996223588	0.139465829079652	0.0817122261477919	0.8963439305519407	0.9330824874043432	0.7190957784069093
TMEM161A	3.92265731105548	3.91334165349059	0.214067802815355	0.587805407632475	-0.3350949814504389	-0.361363629305989	11.821613227449602	1.30108705111901	2.47233158820069	-1.73013133547471	-2.13804217840873	1.21744405081781e-08	0.200032379031161	0.0175175891991255	0.0904982568010938	0.0381423915512736	0.5122926407556846	0.3983389746130026	0.6520792320787913	0.5831815065443929
LPAR2	2.35762586908598	2.0054554489921697	0.3270337796433309	0.4487652127257049	0.308145008932728	-0.380288706045897	5.86615763028203	1.85170187188988	1.72084361388971	1.41840840999355	-2.0399656283185	9.61529066920244e-06	0.0707427551781559	0.0925263553214104	0.16298803757138	0.0472883868706473	0.3394070959781268	0.5483746124624604	0.6984868541314123	0.6000914759675999
CTSA	5.934989553182549	6.23678806089774	0.102933521714909	-0.16179482923486	-0.147597384896518	-0.3387864340407119	19.9106366801702	0.6994736709556021	-0.7775201761202191	-0.8950870154370741	-2.31628805688604	1.3429331891925401e-08	0.4880272025631489	0.4412132671575789	0.375608698465587	0.0253972970227564	0.7453007282743273	0.7814176652787735	0.8011751168952657	0.5595940128307627
SUGP2	4.21583557425194	4.67678565385313	-0.0612843217227952	-0.454388181931832	-0.231544124392833	0.115905392675203	19.5857505370884	-0.4339442910659579	-2.0567094198402	-1.4213654695099198	0.7974688756046151	1.18032366108585e-23	0.666402366979438	0.0455394714759714	0.162104036271768	0.4293668019816199	0.8531013351960104	0.4821216644601561	0.6984868541314123	0.8645735734712028
SLC12A2	4.59051875149706	5.14970479446369	0.0625326388900962	-0.2447971843284069	-0.412047674867065	-0.1639540472530199	11.5188725033106	0.235583390572431	-0.6202139679132309	-1.3662142178559802	-0.605195988020931	1.82199031544852e-13	0.814913147583634	0.53833243003348	0.179438188666158	0.548106776752585	0.9248387252395196	0.8276870676413629	0.705698355819591	0.9034429703659954
SNX24	4.10840090990642	4.1036765056862405	-0.027344357443545	0.0797349612434945	-0.0077413857796357	-0.0401647968924939	18.8632897270038	-0.21276167875783	0.4047712892667739	-0.0525778757404936	-0.3028485998636339	6.52262206963226e-20	0.833073590192285	0.6876028795722919	0.95837282666425	0.763492716687399	0.9321132115832512	0.8976379748122547	0.9905610709092356	0.953541702535749
CNN2	6.3479423159383	6.3103820559427	0.283783309165885	-0.137968665622091	-0.0917126438236336	-0.147846734464823	18.3062033356544	1.80463633933304	-0.623581904985905	-0.531648358678075	-0.9708186659643708	8.12628220506913e-08	0.0781414432379836	0.536258737488591	0.597650127269913	0.337085548138924	0.3533811549301347	0.827201717001655	0.8925268365774193	0.8304028797238999
ABCA7	3.72352402840345	3.875842017581951	-0.0037260718531568	-0.3779595234008689	0.45134461986839	-0.193284602075418	8.253630904556779	-0.0134439020758028	-0.923985693033989	1.42242068211612	-0.692405753479684	1.35473428542316e-09	0.9893363899791072	0.3605614745643529	0.162571173825978	0.49226257054194	0.9959293804258514	0.7401009106862055	0.6984868541314123	0.884210156381947
SNCAIP	-0.3739898819153879	-1.3587586693821498	-0.0457222020951789	-0.0311039109583452	0.599948340365436	0.1757503508387009	-1.35990648334557	-0.0799523235957509	-0.0367326157361152	0.8764847269699859	0.306835307717714	0.1826886716813839	0.9366361845843968	0.9708648824457048	0.385910848736036	0.7603954983052121	0.9735730342366786	0.9931795711541272	0.8056587077504072	0.953464772562606
DDX20	2.3224004293180003	2.23014253367719	0.0364693109937995	0.338889623353788	-0.163579940523341	-0.117167996449418	6.33014417653238	0.2249858597641039	1.4227577549904702	-0.8253497185280829	-0.701894754567208	3.9919259296767e-05	0.823045226601861	0.162125388415875	0.413577743093247	0.4864775834110429	0.9277704043275152	0.6089836077229743	0.8165264700542788	0.8833253575148391
BTBD1	3.3465287144331404	2.29390133402068	0.423811335931645	0.392561955642117	0.7034219070869051	0.408872960901716	6.138095695991679	2.3744497366772404	1.5188688230730802	3.311925427109549	2.31751474508289	4.7710611039151e-05	0.0220558342018176	0.136222021017841	0.0018392698359462	0.0252363230893063	0.2190471513988376	0.5881247605419988	0.4925670192820046	0.5595940128307627
FAR2	-0.191132692822063	-0.860781170896535	-0.7544116404696929	0.747710507819538	-0.0858225192593295	-0.0829453125780238	-1.23585407765883	-1.7983153720596798	1.18990573332205	-0.181461420672552	-0.1999449438481449	0.22470679514278	0.0806918610524674	0.24041507551647	0.8569410516758029	0.842442880778685	0.3576225084514679	0.6616345273124871	0.966715014947246	0.9680575865359696
BCAS1	-0.854265744902876	-1.78729905739133	-0.870090198745893	0.7048981054424159	0.297621437352376	-0.460677360394003	-1.4726867754434698	-1.17492213785549	0.6395168572496079	0.358212835624407	-0.615948693127463	0.14779593625476	0.2462055885302969	0.525729205214508	0.7218590131228321	0.5410316230846599	0.5607236360598782	0.8243546526104526	0.9301765418645191	0.9009492481000396
CHI3L2	6.90336045368525	7.38949520602517	0.933949537249314	0.733009347328909	-1.92379846334094	-0.183070362927714	8.58435553201379	1.76148060035335	0.935409400430965	-3.3015901917960697	-0.342594438914465	5.45997324763755e-10	0.0851352672726041	0.354766519022734	0.0019615449121891	0.7334989160217049	0.3641893045981698	0.7360422348667587	0.4925670192820046	0.9474975937342748
SBNO2	4.06078096134578	3.95672837065754	-0.376118102545831	-0.204412320942583	0.402316708086781	0.4884404638003899	8.8603530973398	-1.48803584667876	-0.5569190387448979	1.37811843528175	1.95565614099137	1.8813456528432292e-09	0.143716468251301	0.580470137222518	0.17513170688643	0.0567521729053601	0.4497644904744753	0.8491401012095087	0.7037474493008056	0.6196835659935818
PMS1	3.4454892442495697	3.2570653603942903	-0.148738402719481	0.223174056153614	0.188566341547993	-0.124463772536574	12.7561207908087	-1.09533112568446	1.13746456643028	1.19905710513065	-0.920273011692069	2.9906526238719505e-11	0.279278118349481	0.261647903111897	0.236781891997463	0.362416703208643	0.5878575474766126	0.6763564432469745	0.7284156193936617	0.8385069892993917
HMG20B	5.05292901728486	5.15073982332972	0.209055044790295	-0.014392226075508	-0.176769613308875	0.1118317664842869	20.6777844988966	1.39776792472891	-0.0615907379959645	-1.04525958789852	0.724803864448547	1.3045495347172801e-24	0.169035591456753	0.951161499426308	0.301485506424864	0.4723244835985449	0.4795733296443718	0.9872599183896034	0.7635060337260413	0.8777531223773808
CALCRL	0.859146488819912	1.16075976216668	-1.20684791563896	0.0787897983374719	-0.645684239498519	0.177653520083558	1.59124037874675	-2.80905696304073	0.1167015065833369	-1.3029775636255	0.420133676656541	0.118556951836787	0.0073259132405091	0.907615885275336	0.199210625532356	0.676387181989246	0.1474623787209707	0.975105995237528	0.715795588358739	0.93509730831812
TAF11	4.43040861663956	4.97959939104252	0.0187140568692818	-0.27234294069645	-0.15009139071145	-0.232957020242818	18.474636523785	0.117304259059426	-1.09334797324091	-0.8176544136560949	-1.40029583646002	8.931756188226711e-19	0.9082053365454008	0.2801966510089539	0.419998334249436	0.1693032658953319	0.9616480608906242	0.6898191089224821	0.8197686129551339	0.7421550716281518
ANKS1A	2.92759655952684	3.1163724218996696	-0.296061040150756	-0.106840284564681	0.17275884993021	-0.132110427001799	13.8284272941193	-2.2802057029587	-0.5206745664339121	1.13302521501328	-0.976103488558302	8.20532466075313e-18	0.0273844751222586	0.6051461628428331	0.263204442980597	0.334231540846182	0.2351950906821407	0.8604306828223638	0.7421648289476045	0.8296015220047742
AP3D1	5.63368303188966	5.529958689442821	0.119765152833763	0.0162890073468644	0.0689499581717835	0.23670794581297	22.302594504364095	0.7988947419092991	0.0746764794603855	0.4174057152536189	1.60243462058459	2.62436705211831e-21	0.42857350335966	0.9408146984762992	0.6784385311147779	0.1160618930651189	0.7064683444652222	0.9844054144243278	0.9168253672620094	0.69706935841583
ZNF76	3.56845576302033	3.57052624220636	-0.0172999478423538	0.0817837989973596	-0.297650804180095	0.171597527964485	12.3855449531067	-0.1085283068931309	0.358158152133831	-1.62092996250594	1.09884546600063	9.168055828040733e-12	0.9140601326942758	0.7219710677690769	0.112038901115191	0.277718250902833	0.963964359159342	0.9112718608452394	0.6646123901665525	0.8088566555783095
SLC9A3R2	5.641134318706371	6.280287756308759	-0.1533280563053519	-0.413485656208184	-0.15989846849966	-0.159685899670289	18.3678570109775	-0.7324637801391091	-1.36458569935182	-0.695651236351268	-0.7687494396872209	3.9789902480559504e-17	0.467840849817714	0.1795539307293089	0.490510829509986	0.44605836118228	0.7338361347561465	0.6219636429269974	0.8509383006438437	0.8680074446413262
NTHL1	4.84239164490805	5.0919734171179005	0.4429420759775279	-0.228768607796785	-0.048171739153877	-0.275604171302011	14.8221942701879	2.16824797342626	-0.7158269499506341	-0.206654032328451	-1.28854136582001	6.265020169033631e-19	0.0354661158120309	0.477796423745611	0.8372122861093559	0.204143237314936	0.2596899787523696	0.7979994902212304	0.9606126818114824	0.7671747490132229
UHRF1BP1	2.92778707492032	2.694907274255029	-0.095132006707389	-0.131904719217078	0.297916586463489	0.196668562606636	10.3187623711375	-0.6349402191723679	-0.558842995085869	1.69884879580711	1.28203633180833	1.9281109296210897e-13	0.5286827516552071	0.5790394438771179	0.0962523579236601	0.206395693046505	0.7720855588393859	0.8489367134112284	0.6554450346709627	0.769425337661546
GNAI3	5.14130559958825	5.15737544721838	0.0439690576445601	0.041333349366326	0.16772163631847	-0.0164418952481027	17.4447020609952	0.280625277867146	0.1827347458383179	0.930888214449149	-0.10412101172581	4.678882029078302e-13	0.780306358827218	0.855869793645295	0.356880195675928	0.917546208389564	0.9102392671173308	0.9607672162104016	0.7905421214385667	0.982916458063837
IPO5	4.82297531039658	4.80302476498163	0.0671038211627195	0.0481653268166073	-0.026184467672543	-0.0627858815263342	17.644583907565803	0.414344375395271	0.190308855464733	-0.1423236810566299	-0.3725103925701211	7.611617072605309e-22	0.680590428249001	0.8499230497259099	0.8874596691465061	0.71126162031184	0.8605397438421637	0.9593856666796206	0.9740124798895192	0.9410795416788617
OAT	5.39003746994535	5.859459796857849	0.220781631667016	-0.2101376013531329	-0.353350470614195	-0.267409347549539	25.4146348799518	1.65929247901651	-1.09674423896538	-2.36250928962461	-2.0014451903907298	1.39186909027872e-18	0.104020103151102	0.27891849467793	0.0225836774554582	0.0514593317964217	0.395320375104484	0.6897035489050684	0.5757531020596274	0.607375540625395
WDR3	3.25258774949376	3.46742041951428	-0.11383397243495	-0.0840730347931166	-0.253162443426402	0.210319638236672	7.39721126704211	-0.422383534134372	-0.210991439575096	-0.7993221815804828	0.77194295808254	2.26935125251746e-08	0.674833448397924	0.8338758757359921	0.4286441471690979	0.4442094639588529	0.8577661993950353	0.954273187389878	0.8230364840946797	0.8679204582775857
PKN2	5.14203202263174	5.04303172899979	-0.166279571590579	0.114867395627923	-0.107284709887691	0.1030800097775309	23.5762050122973	-1.38103521237591	0.6686366484332851	-0.8003386974279209	0.8749986984221261	3.3511971758179497e-17	0.1741399439113859	0.507297876374889	0.427721543901287	0.38629077053583	0.4858219565807547	0.8149407172220736	0.8229393634988265	0.8493604884365185
WDR18	4.63261802972325	5.06166207874387	0.306765495438047	0.242681915928679	-0.31804975953419	-0.6774886135337029	15.1090919048326	1.55274191383304	0.783420144983184	-1.3945207092363	-3.20582068954244	3.04526627942948e-19	0.127490255097506	0.437484412931334	0.170007161410263	0.0024790775484962	0.4276101977519338	0.77995118002687	0.6997880022621573	0.3989729687680805
TRAM2	1.16101572041265	1.20547952898658	0.1626671489324669	-0.5565471263136801	0.350948833906568	0.110201290426026	2.170170504421	0.526534214810079	-1.21080893842532	0.925431479533861	0.351912035491555	0.038100882107041	0.601179910127761	0.232555498319138	0.3607048230702829	0.7266271402062451	0.8162243251100174	0.6586762891430227	0.7929595083174032	0.94518094590979
NTN1	-0.7780491691808209	-1.93751845462338	-0.7340104706033871	0.512698950162224	0.451394100941637	0.0873624225515425	-2.01539405697264	-1.26253238341555	0.589646130386583	0.686972775442722	0.149041603781056	0.0498595063053118	0.213260955467426	0.558377034480081	0.4956251103647039	0.8821867417874021	0.5280952866188414	0.8394797805726852	0.8532054579769087	0.976328358474557
MCM10	-0.0666605049099509	-2.3230003506284302	0.419593531052484	1.64023278413661	1.68332914147213	-1.03036207443152	-2.35738995877858	0.840188121526859	2.27282612678582	2.7992498360350297	-1.93015233508845	0.0301121784691313	0.4054008920392579	0.0280823785127446	0.0075235442805925	0.0600370654126773	0.6897343795352289	0.4340271663461328	0.5302417680005775	0.6212742946441868
DGKA	1.7073245540782198	1.3061601122573	-0.393432095656603	0.4140088213578279	0.1181361449640519	-0.262530019537614	2.5908600947627995	-1.45485396353177	1.03587250010128	0.363756569442468	-0.9617295940516488	0.0159996451218098	0.152687522535061	0.306053553728669	0.717758773209748	0.341350401901594	0.46037030390855	0.7068763563955485	0.9295013558185032	0.8317768221248522
ERBB3	5.49468878791475	6.41189129043959	-0.0943531542896417	-0.750756791589083	-0.51568750639799	-0.0870635144619593	19.1744736070794	-0.462613794652109	-2.58198130273986	-2.3006918335126	-0.432468727593747	4.5114448642009e-19	0.645896157227146	0.0132580398166292	0.0262164110016989	0.667467958922234	0.8430605084457723	0.3756807986161066	0.5892483148974387	0.9338474683277248
ANKRD44	3.4654967703475803	3.458363266200009	-0.125801157548344	-0.150963542241465	0.182335708089611	-0.0095688842943418	8.830535411150269	-0.547413598062274	-0.433199952884816	0.6891239327407679	-0.0407999837555651	9.918198398047989e-11	0.587249121353618	0.666965455856671	0.494804748808251	0.967640250123248	0.8081933071083554	0.8903177585521739	0.8531067287445736	0.9937778386594084
KARS	5.36856303080826	5.72611395852167	0.194291183709508	-0.129799267468252	-0.031359251416141	-0.234688806868562	17.1884912223141	1.17642259757908	-0.5482447284518189	-0.16472995469513	-1.40564070871048	1.10166745844283e-10	0.2457975977688619	0.5863864837252409	0.8698995492322379	0.1669253276602	0.5601637938732118	0.8515816820460861	0.969605475981118	0.7397673921314025
ADAT1	2.97826445712157	2.8847730639656204	0.0964602014615617	-0.0255250989915739	0.322250797831063	-0.0029378044907739	12.253764894675	0.7085542169724042	-0.124214429580208	2.02599056178216	-0.0213774098580782	1.00325410245394e-14	0.482642122890342	0.901707567946386	0.0496396048158216	0.9830417401037091	0.7417264940648703	0.9734024057428194	0.6278521934311941	0.9960463919116562
PDIA5	4.57844884175022	4.501150340967981	0.0379054765711306	0.386949913583955	-0.250246203268836	0.12593138236585	14.5582889194006	0.2088018247838819	1.4492002745367198	-1.2142618383701498	0.685781448960386	1.6890590013274098e-14	0.835572650763212	0.154598350963109	0.2315660972448169	0.4963696869393679	0.9329350291999688	0.6021433970419391	0.7263255805218728	0.8845780497767213
TBC1D22B	2.6846446583841	3.10256010989248	-0.189964457017561	-0.459573412343053	-0.299437054344001	0.0528076141398033	8.513189045921191	-0.8997473014214801	-1.4680390572095798	-1.21135879343547	0.255458357012473	8.11275664189566e-10	0.373429420854359	0.149254593696718	0.2328238376913999	0.799551230330538	0.6651900985385568	0.5981785419019718	0.7264952419957834	0.9581982967111992
NDUFB4	7.89837810780898	8.20732082715851	0.191216509120962	-0.12850561513077	-0.2073159448334	-0.268065087819526	34.0630516216863	1.2494710983231898	-0.548517566561557	-1.26528714425882	-1.74372725551317	2.9551640346207105e-31	0.2213009389141869	0.5860971215878629	0.213100264460287	0.0883323322930021	0.5358472861762805	0.8515816820460861	0.7196961712219063	0.6580425353249499
SPEN	4.49003850992411	5.26833991710178	-0.819272901189843	-0.6625263758432149	-0.332054562966771	0.3029134868482489	21.2743244872611	-5.396257077283111	-2.9738348342447902	-1.9678395974048897	2.02575150846575	3.9274270911194e-20	5.92974970520158e-06	0.0047649247664649	0.0563101631838608	0.0488652658965976	0.0059218433722613	0.2860290419562367	0.6317347968168323	0.6000914759675999
MYLK	2.5229175273751	2.49357523151999	-0.7032931405370719	-0.0280348690850636	-0.21600225800632	0.6090118327374789	2.28370990153498	-1.16255388626776	-0.0322716642164881	-0.318981885639005	1.06558662983162	0.0346687877405412	0.251176118255307	0.974406538878194	0.751216278748229	0.292405403235774	0.5650043540473226	0.994545306772338	0.939599363977322	0.8151673028780476
ZC3H15	6.37407354480464	6.88986797147635	0.0961508302038335	-0.306994824631848	-0.190979355020493	-0.150066343256231	21.3245693198392	0.4885000052641529	-1.07792465398915	-0.8888611316351139	-0.769153422511631	7.30155031039165e-20	0.6275750283208511	0.2870458877993969	0.378932636971805	0.445830695287901	0.8319461507066233	0.6954196627353786	0.8020134758081061	0.8680074446413262
MAP2K4	3.87599370949545	3.99531505929964	-0.104571083419041	-0.495321158024226	0.237153293710065	0.179805887358113	11.9109784060899	-0.616114981920736	-2.05685654311048	1.2120603063234	1.09077526464725	1.84338449647869e-08	0.541006928679657	0.0458903824134064	0.231845038264428	0.28135934424888	0.7792769131029653	0.4821409978700442	0.7263255805218728	0.8109108635164018
TMEM206	1.3702331261057	1.14126453599698	-0.163961834398424	0.294092654539021	-0.0104201978513902	-0.211698580902233	2.4208100353802697	-0.71815690036172	0.879323941198729	-0.0372948809946281	-0.921640478019356	0.0293826051801643	0.476484592622292	0.3841856322825071	0.970415616270999	0.36175427827407	0.7375062865972933	0.7527420123725383	0.9927717750678478	0.8383826606072831
SLK	5.085112178085749	5.64189488342007	-0.325391190296344	-0.435089358266949	-0.148023139850855	-0.0719771807271548	19.4558999834374	-1.8489801178951104	-1.67716989390277	-0.7552334522450601	-0.4051519174227971	2.51172442179642e-20	0.0716834010418246	0.100645943664788	0.454437141227483	0.687292188325913	0.3407141240422631	0.5546272642590723	0.8365368496811807	0.9365242378625108
CYB5R4	3.7508948811505	3.6094840273466	0.19409938519641	0.131150992378032	0.0990225941006944	0.158232985684514	14.0159287888602	1.3060707535541598	0.5583736319353699	0.571198616121657	1.02417764325175	5.00538686030028e-18	0.198165538716297	0.5793571389321109	0.57070693165286	0.311225725274854	0.5104114736243073	0.8491401012095087	0.8823328825543891	0.8221399611780902
COL17A1	-0.287723261515201	-1.63600331627114	-0.195306827430388	0.5681134732358321	0.543104755746033	0.198938787744106	-1.57742954841856	-0.3218530491090539	0.628943120016664	0.76792531186673	0.33038280444553	0.123552399486658	0.74937634512688	0.5326596087968699	0.447496712303832	0.7427061414974541	0.8944153230197726	0.8262010448061993	0.8325739013928436	0.950333422501864
GSTO2	4.46304988762896	4.53762645842496	0.2752641368133989	0.14676856151574	-0.0042092899637111	-0.3127456792919429	15.4025950063149	1.56476677750251	0.5567945107709771	-0.0211042684468025	-1.7465226875522102	6.486007149435299e-18	0.1255886164091469	0.580476640236487	0.9832669962328442	0.0876315397564236	0.4257257899911425	0.8491401012095087	0.9954491049913652	0.6580425353249499
SEC61A2	1.21027718364003	0.598683353997567	-0.0752800272492413	0.27276494059721	0.204750870645165	0.0828085837741069	1.36600103802842	-0.301886807051766	0.6882227465639879	0.6879939353535761	0.325927758755011	0.178726986052662	0.764129181467187	0.494845229409811	0.494987938407093	0.745989868596873	0.9015984748666828	0.8076703538182082	0.8531067287445736	0.9512334549853336
PRKCQ	3.21193731267973	3.46798769098702	-0.246104271322956	-0.0185446959074805	-0.22262921626342	-0.0104940874119865	8.325193850857099	-1.05449541130339	-0.0542245632628865	-0.818586996771145	-0.0447803211782171	5.2982393380297295e-09	0.297286025533615	0.9570056754972868	0.4174125038192639	0.964480821548745	0.6041163910233172	0.9893837816128326	0.8186897397350773	0.9927421865174691
TLE2	3.86614357220945	4.21577020496408	-0.185278480033672	-0.38583635138768	-0.0089442013707665	0.0425638561855439	13.905792048443198	-1.05403333457496	-1.51112544247923	-0.0444806701494925	0.245574270909434	5.99529175558522e-14	0.297539004957691	0.138081848100898	0.964727687986355	0.8071285227319	0.6042206454043667	0.5904098266321924	0.9922173860257604	0.9598162042220324
ASB1	3.0512175128585297	2.9133589333011	0.287927564287063	0.221782543105952	-0.0019870532253857	0.003895029171877	10.390160267678802	1.7791213679546698	0.8989006894756371	-0.0104508516613572	0.0236675924674709	4.24507644019075e-12	0.0844076127668831	0.3736059008285349	0.991724014518266	0.981232351094265	0.3631668853751773	0.7459668636336493	0.9981652231232	0.9960019162723784
FAM107B	5.21666158615382	5.50210735331826	-0.211769127656129	-0.139574622027139	0.0195157873774993	0.2113206662814249	15.3651065945668	-1.10396236594792	-0.5107725155510511	0.0899011051412929	1.1145621996852602	4.88366245874651e-11	0.275593050378969	0.612160204828085	0.92876517581158	0.27111822867558	0.5842524892611716	0.8647015434535326	0.9842105464611616	0.8059255930441264
ME1	3.8930273388010495	3.02780041926548	0.147916034996671	0.775464016248352	0.3632078216042889	0.0079580415548624	6.34898540620376	0.654701586302036	2.3697629562571803	1.37740423228291	0.0353226897899575	5.84424351227626e-05	0.5161299995775329	0.0224613268689049	0.175285403927864	0.971984862910132	0.7631778294320747	0.411584925377609	0.7037494033430656	0.994544145735679
TBC1D1	2.95211441167502	3.60310845677344	-0.0763198174261587	-0.377175060882299	-0.405158542128942	-0.167602510080165	7.92414322175501	-0.29610555572306	-0.990129234400876	-1.32576677475897	-0.641017271825025	1.41767766129054e-08	0.768537678906571	0.327655037618203	0.1922925858592329	0.524780825933592	0.9037947856079208	0.7199519565120178	0.7108895428942168	0.8952217624775551
CDK13	3.67433426725585	4.48952569525666	-0.52349773829484	-0.8451332828828771	-0.0757805949101694	0.111839106834865	18.3661387474591	-3.72897717609623	-4.24642591268011	-0.477310225610175	0.83164531096133	2.3811033296150696e-15	0.0005359624954131	0.0001145706694405	0.6354729181484129	0.410029459347864	0.0561898259352028	0.1048398730087096	0.904754398539356	0.856355267148151
MTHFD2	5.18151925335504	4.1893751859941	0.639383064840041	0.938454413505044	0.326118135412443	0.0963302495821842	6.010608897636219	1.5913222099183402	1.5664661201909	0.711469368103538	0.234748990599866	9.54726716234927e-07	0.118547888858371	0.124512239916759	0.480621709860324	0.8154693074828391	0.4162955362606128	0.5764789228854886	0.8484256208804215	0.9617423088381784
SLC9A7	2.47410795219379	2.54574607769681	0.0349119057870949	-0.169030405300651	0.224627057118314	-0.216687692910542	7.590840272160001	0.182588994228005	-0.5596559134052801	0.993737392484862	-1.08561583060555	1.367031055451e-09	0.855940637617576	0.5784894088107061	0.325664408990488	0.283430601908513	0.9412450360071144	0.8486521045658764	0.7727067809600999	0.8109108635164018
FOXJ2	2.9060239381834303	2.8843593758166497	-0.1452760149779469	-0.2926931672811939	0.1268942454637009	0.274595404060221	7.435492433290959	-0.653673540608275	-0.8979439971597121	0.492161079383878	1.26164794229771	1.9017985193069e-08	0.516684431148676	0.374147710225137	0.625117821557407	0.2135790704351199	0.7634689643546261	0.7465072802171864	0.90129578904946	0.7721237810501653
YBX1	8.96710582052948	9.423776435913462	0.284786889085771	-0.2223023390915429	-0.170002898783856	-0.363303203916851	21.3796472020353	1.12306857306889	-0.6108944326512691	-0.6268480681181949	-1.47420504415981	1.3224503533585699e-14	0.267464049603382	0.54450870761144	0.533927505048192	0.14754649914954	0.5781546122739772	0.8315920768134398	0.8691802467400945	0.7253857786054101
PDE4A	3.63600915208774	3.7361157171365296	-0.201819943953369	-0.505822304379114	0.138834789868142	0.357451079657179	12.5671393424638	-1.16380907389498	-1.86060608337251	0.693635908723938	2.03097228737126	2.550421918147169e-16	0.250635076466244	0.0693418131901107	0.491475691654125	0.0481905664605114	0.5645897328645529	0.518572769743811	0.8514094388114567	0.6000914759675999
PPP2R5A	5.7808096830046205	6.04688353611503	0.0195861940437621	-0.3973015513199789	-0.0915674415025321	0.1708600030912959	18.0374546463059	0.093211061675438	-1.27564574686541	-0.4015768102914699	0.824166255062206	2.1235063425234695e-20	0.9262108947717808	0.208760661542258	0.690077712201766	0.4142276750215539	0.9694071059340632	0.6392800380730574	0.922018504128062	0.8571996131691679
ELAVL1	5.50782913073536	5.7056229677317	0.2025750754397089	-0.0539663328512225	-0.01925014448553	-0.149123496658913	22.4943980978138	1.31937494783078	-0.239360074727694	-0.112865956558652	-0.9634890412516322	3.17283684160491e-22	0.1939438472297399	0.8119484526255291	0.910674321557428	0.3404525679949919	0.5064173186101345	0.9464132657500006	0.9798467300810632	0.8316281464187968
TIE1	-0.295842633471912	-1.1150319981928898	-0.766654473462913	-0.028967213908597	0.213926587041723	0.85902845954154	-1.2396684617021698	-1.4351339897679198	-0.0371487327380528	0.351002259227901	1.67358362853607	0.223191303727468	0.158594319568188	0.970535378420284	0.727404018004068	0.1011605189109419	0.468586636894036	0.9931283123523432	0.9322617083254408	0.6754998794138867
DIP2B	3.31282785233404	3.61764603367744	-0.180573297274178	-0.589711641587198	-0.26020409905532	0.177161527301029	10.5902921332129	-1.0449655864379102	-2.41078928426078	-1.30420668335683	1.06337984645239	2.10955263338332e-08	0.301729943408405	0.0202906251051268	0.198825751940286	0.293418036998731	0.6085111523568039	0.4089179267047342	0.715795588358739	0.8151673028780476
SMARCD1	3.87851114947325	3.97019296808985	-0.0131353726508948	-0.111117591704474	0.0120949104488394	0.149469700351374	13.9863072026052	-0.0782772085378895	-0.4470527061268529	0.0627999771546505	0.887302860288148	3.3208521773280306e-15	0.93799951512072	0.6570539260681371	0.950248093448374	0.3797106990203859	0.9740197940563226	0.886597790386289	0.989043963888272	0.8470808476464996
KDM4A	3.74465769425583	3.63997371612924	-0.0172004105776956	-0.187254797458735	-0.0814396206750231	0.313644985855997	10.2839242277856	-0.0943656561039635	-0.724125201238527	-0.3881602363477809	1.7721362499741	2.4515009661947e-08	0.925245672959463	0.4729427542762039	0.699733210329303	0.0833018502290916	0.9693563478913222	0.7957123320592819	0.9245916639841588	0.6540469624324144
NFYC	4.69951838151857	4.53516788653988	0.290749150350085	0.0065094038737328	0.0319825665886434	0.1006704238195899	23.7671754210132	2.5349010096953504	0.0381780109337873	0.2482676590644489	0.8746980080416429	4.5402570628615696e-24	0.0151157586092364	0.969718577457567	0.80517815541251	0.38641379248554	0.191432524514242	0.9930186332762914	0.9513619072054984	0.8493732371875845
ZMYND12	1.59217524863218	1.71617476882816	-0.804515519546059	0.145928707903046	-0.1144438797659919	-0.0734771547662091	2.7159087372898503	-2.18533060586651	0.26489483565905	-0.272635944096038	-0.202989343567781	0.0102421370798896	0.0342853383297487	0.7923214707495609	0.7864771324501859	0.8400586552539681	0.2570926251395933	0.9383690618059554	0.9475678909466853	0.9679123870951084
ASPM	0.434198374779049	-0.455681085850081	1.09729092850005	-0.6771060318649599	1.06802978489289	-0.230225512970773	-0.483606406574805	2.08938176972146	-0.8633848311637821	1.6304223232632802	-0.424980168269619	0.6316920240983771	0.0425411917190725	0.3926151539190399	0.112093212794554	0.673001869751834	0.2793890096909458	0.7590654095892102	0.6646123901665525	0.934482814767959
CD84	0.348893702887992	-1.57355105258215	-0.6984628265259771	1.60354960659532	0.6972103300560201	0.48466005738104	-1.8649820784489897	-1.5564191370111498	2.44658073495737	1.30188917192975	1.08706155791472	0.0733585618657948	0.126684780478498	0.0185577271018556	0.1995840607809239	0.282878690151039	0.4264979374557541	0.4000768244956886	0.715795588358739	0.8109108635164018
ELOVL1	5.92347635985491	5.8756933329698	0.196888715405741	0.108785385904286	-0.1653567834620939	-0.140402535775494	22.2341870322358	1.44685683501358	0.564202108684507	-1.09608453718202	-1.05197673525538	5.3256784093473694e-11	0.155103396658306	0.575606581849093	0.278924396502939	0.298650281765607	0.4634538993234223	0.8468737858339577	0.7487532756729884	0.8174450271626603
SPI1	3.2321600988372703	3.0922622610673303	-1.23971312761591	0.90518878524402	0.1626873866743139	0.0027926008653077	4.06750916133256	-3.01832163443632	1.49506857891673	0.341266820381521	0.0067231939543669	0.0004359346637154	0.004194956451677	0.142175272380319	0.7344938056606429	0.994665831120473	0.1160131341159182	0.5933674990717327	0.9345791132449264	0.9990940312290202
ZNRD1	4.913261186172241	5.24251670988651	0.304144197863226	-0.306113532061381	-0.224316526188738	-0.0216840998763585	17.835425402605104	1.7152938252298302	-1.15771722027665	-1.12310890626042	-0.120198210841229	2.8864167682609403e-19	0.0945128690056165	0.253254490742645	0.268303910865745	0.904868662911248	0.3794870076490869	0.6709578385463602	0.7438006239301651	0.980521385937179
CLDN18	7.88007038575791	9.039373973403311	-0.6236913887226329	-0.992359754157846	-0.5531653281057171	0.0910330736946769	17.625313803636	-1.91173946590981	-1.97699379733666	-1.5781092663625402	0.2769335400270039	7.9467566297714e-22	0.0622899007410678	0.0541887642655585	0.121545186503238	0.783099284484073	0.3251940463132947	0.4959145401934577	0.6719743180080351	0.9554786073424584
ZBTB11	3.6806928035893898	3.9814959483868	-0.406185339926066	-0.533884638386545	-0.0356775261658687	0.2463732246331	11.3694026913269	-1.95403863573858	-1.74095278924773	-0.150622768362193	1.20343942922206	2.86342294514003e-13	0.0575055291214043	0.0886964432135539	0.881019575929751	0.235160831447857	0.3154468695411546	0.5434244250875409	0.9722639754996136	0.7845300115989825
ATXN3	3.7565277931794703	4.0662955494734	-0.15587631318547	-0.23729610998303	-0.194218307253598	0.0466251507579353	21.8089023367517	-1.4214617225127102	-1.46049358894194	-1.5432655863013798	0.424114877199774	2.2657593078097497e-22	0.162488740176867	0.1512399231512169	0.130334894201994	0.673516236504617	0.47340317559471	0.5999887641785399	0.677109911787132	0.9345001261883265
GOLGA5	4.360195408811549	4.10018389566876	0.104892815839553	0.177470186829066	0.120609009868053	0.109803453592892	15.8460994622852	0.6900997720526411	0.7439852444958199	0.693455810258124	0.697057735692921	4.9777236452297495e-20	0.493675391591927	0.460752749206032	0.491587592647091	0.489352288178867	0.7489235578343868	0.7912420071995897	0.8514094388114567	0.883716856458477
FGFR2	4.710126526509599	5.44364362539114	0.0707105826968344	-0.884139927573798	-0.17255381606636	0.0678658870225431	11.3857575726085	0.2461336414427989	-1.98146473560892	-0.5265895782946249	0.2289536379183339	7.651974079801392e-15	0.8066980446945541	0.0536685669887475	0.601064806419406	0.819942320968807	0.9218234092829004	0.495758561248574	0.8933394521852193	0.962746091138316
LRRC40	2.9156003802971204	2.89312881750195	0.0583528469450171	0.060415585429547	0.0963041177656245	-0.255349705473131	12.2386103886883	0.4284297938571429	0.285786965696836	0.6051271417238311	-1.82195783864676	1.9880362170191005e-13	0.672456608741641	0.776383637708359	0.550059401422619	0.0763551894810404	0.856703047394737	0.9334050475819596	0.8744134948685001	0.6449353277670579
ISOC1	4.92050609205628	5.26900426157827	0.0778534398985712	-0.318833683874513	-0.181926873016911	0.0103094085856859	20.8606625431592	0.515100777060401	-1.45100506482091	-1.07484822606499	0.0684569312892485	7.24342849822834e-18	0.60908718791628	0.154153904936288	0.288714446233253	0.945725191133672	0.8204534499799963	0.6015056010485865	0.7569310870683632	0.9893308348947604
EML1	1.73315518306702	1.70326306303606	0.121308612787923	-0.139582391367299	-0.2189402164138189	0.115669386594284	4.34057129157763	0.59659649481772	-0.4671347306944871	-0.8775709098426241	0.5667276188969139	0.0003917629019073	0.55379532538011	0.6428057987741109	0.384849221528838	0.5737265961835961	0.7865232495087982	0.8791010347903471	0.8051568934214727	0.9121453328415668
TRMT11	4.09681635597479	4.30144276184414	-0.0710049299522028	0.317716324960815	-0.330164576975502	-0.263585422505786	16.989699025067598	-0.480742106745295	1.36537320413553	-1.9351309736599904	-1.703049089334	3.3588187833621897e-21	0.633028936031533	0.178922744363168	0.0592740238701591	0.0954573138935405	0.8346145605094358	0.6219040636330678	0.6353224077768053	0.6693456577770405
THUMPD1	4.81682943375437	5.22270796300505	-0.295466224050374	-0.166860130452743	-0.2686650559967349	0.0547966548241475	20.885883147174	-1.96884114976396	-0.716248286252863	-1.5757486518683002	0.352037153883236	8.66639908726307e-25	0.0551485301601972	0.4775387962378161	0.122088791867726	0.7264537129859381	0.3108654682219206	0.797865731124731	0.6719743180080351	0.94518094590979
MSANTD3	2.8345865826885097	2.27553562817548	0.390331435077072	-0.023540722315761	0.6593547777888349	0.0136504976862278	7.3217564885154705	2.19163442441151	-0.0884346356176912	3.15321222961432	0.0760501185912019	1.56236542414123e-08	0.0338861636791052	0.929934837248626	0.0031399682251896	0.939722763894809	0.256155457651638	0.9803828886505952	0.5109324930842336	0.98774742157485
ATG2B	3.16990704062302	3.31212662488952	-0.0907625542072203	-0.1718117449639069	-0.11398261781486	-0.0663048532240566	8.72748953454072	-0.437701879747206	-0.57026964544662	-0.468943214946846	-0.321116725156052	5.6392526857779e-09	0.663702620585356	0.571456220257037	0.641387424405912	0.7496165177062141	0.8514977096751902	0.8449823410525806	0.9049631203028932	0.9518690025536644
ARFGEF1	4.101258440748009	4.45486473921637	-0.1423071127544759	-0.388789994855592	-0.128794192347191	0.0285136747433669	20.9325755404302	-1.13208516562278	-1.98174271550942	-0.892160680188889	0.221217881624051	7.91012144967267e-25	0.263595230119066	0.053636366565693	0.3770528459465089	0.825923539007087	0.5761584807108615	0.495758561248574	0.8019860640560539	0.963565043378078
ZFAT	1.6190961011430298	0.597468069009751	0.1841345206455729	0.332325001529495	0.5834596345913111	0.3850019870016161	1.63038679940267	0.8920574391000571	1.0211579472271	2.3618851424002205	1.81513848419424	0.1100004002047959	0.377107580953696	0.31263825412442	0.0225693476855813	0.0761706321466618	0.6682655634092705	0.7095119943169811	0.5757531020596274	0.6449353277670579
MTFR1	3.49392085852694	2.93213099976297	0.587063238658228	0.6524541825866579	0.0590955528365499	-0.0276109220344928	9.60064619457689	3.3731402196549	2.50165242298128	0.289104474697612	-0.154376617727186	2.05403749656042e-11	0.0015604160968337	0.016159114246598	0.773958966698012	0.8780085758057758	0.0817938904996933	0.3927091247420989	0.9457973225483772	0.9752877809234768
STAG3	0.320053283645484	0.278475469205362	-0.2069496379647269	0.07210941247849	-0.160132595148727	-0.205631970810237	0.3618152422662209	-0.54193532516517	0.130406878335104	-0.332214076359819	-0.527300515514769	0.7215895268552321	0.590588604982365	0.896854331495593	0.7412702921491121	0.600594733846852	0.8102282502604742	0.9720498295679756	0.9370753917190168	0.9186480960067468
FECH	2.6855175717523503	2.22608082697528	0.321556753274781	0.5313965959878421	0.1703271341167249	-0.237596803237295	6.843829996138751	1.85819389791802	2.08732817732066	0.8222758542715841	-1.3335091568678998	7.417549935815579e-07	0.0697395707577246	0.0428397290064909	0.4152694729902529	0.1891207206050379	0.3375431590623245	0.4776138479391836	0.8168162869540199	0.7550522937698387
MYO9A	5.33441947765872	5.565504928609509	-0.49160789426552	-0.238858814644138	-0.1911566879787589	0.282424781717132	18.107105297967895	-2.59071250710054	-0.856357555377939	-0.9192952748318052	1.50524262287636	3.37561134209999e-20	0.0131885462883217	0.39643057292308	0.3631956377077229	0.139275366999688	0.1850281270931572	0.7608453754807254	0.7934281849713476	0.7190957784069093
DDX3Y	2.53798590139441	4.78807615986115	-7.733749469846479	0.036170391369486	0.1018822853046339	0.183737038212521	11.4061190053407	-18.4837492236352	0.0887733135645933	0.382565187089979	0.7166181121126529	1.75276918147675e-13	3.122568700369e-22	0.929656481721124	0.703975057020687	0.477318378305645	1.871043165261105e-18	0.9802825836280404	0.9255266227592548	0.8794385869155
PFKP	2.35144234615753	1.6959568134281695	-0.3978899677134829	1.0175850253309	1.33814547269918	-1.09953142444142	2.080801097152	-0.868283656589277	1.46759328869834	2.51328011056048	-2.2375435676240896	0.0451934741133046	0.389858893375876	0.149274212571834	0.015760971019296	0.0302756088391295	0.6780304029428205	0.5981785419019718	0.554414062799484	0.5744777699851115
IDI1	6.99996371063852	7.267971330811009	-0.0715292203893181	-0.0892562188097168	-0.191470487564198	0.041838922603888	17.5179879263062	-0.284983479235736	-0.245649094611965	-0.7050041702918449	0.169473666046151	8.417696043627043e-17	0.7769644227499091	0.8071190906842591	0.484482605446047	0.8661882505223779	0.9084777406314748	0.944155815064496	0.850251807246332	0.9706824477297656
SP100	5.08856022534442	5.49791546965234	-0.205104463239281	-0.32443393582703	-0.160287805148784	-0.0592443067166997	24.8638882451405	-1.5205786190757502	-1.59321626239553	-1.06437000621538	-0.431078214477512	4.09932479631145e-22	0.142112896652938	0.118377888300571	0.29486011945687	0.6685910271289389	0.4478649071236349	0.5692238481299183	0.760304252114421	0.9338824454878218
KLF6	7.94330628322649	8.75258617940196	-0.248792433223587	-0.929656520082196	-0.10235521960735	-0.0210100745648775	16.8185917733649	-0.929898670902458	-2.45953596350298	-0.3563797846220879	-0.081670864494008	6.461854057185211e-09	0.357572614975275	0.0180873629371128	0.7232444953972109	0.935286053449537	0.6538221266194227	0.3987779898275969	0.9302898418049624	0.9865795391568716
PLPP1	4.24054311382046	3.846283478728	0.145961784176036	0.187162553112461	0.0881287872112711	0.209387907137256	8.8761838537086	0.603038561031749	0.53948118412849	0.320699147297483	0.8868322172024029	7.489768199314021e-09	0.549524751552312	0.592339788797386	0.749926964306052	0.379934505312442	0.7843543434270054	0.8542898840237427	0.939303714602208	0.8471281123472971
NEO1	3.40707863283729	3.81732939568935	-0.380680801512375	-0.226649951630549	-0.4373611337081911	0.118839536788638	15.4992594334156	-2.6537128656694	-1.00135245421029	-2.61328156704944	0.8106764500066608	1.1587284579627102e-19	0.0109633690698953	0.322010786739621	0.0121508658843515	0.421818346848177	0.1732266952179682	0.716305643166864	0.5450048277552128	0.8613462615996539
TRAM1	7.657661058859321	7.58664781521704	0.278928057075635	0.0620406444682197	0.2739078869356	-0.2345266681216939	27.6647405109971	1.78487937890609	0.2761365686018679	1.6204620481052	-1.53658528706533	5.61434138171084e-17	0.0811303351891044	0.7837744561484221	0.112121374432514	0.131550409666798	0.3586513238911885	0.9359313501107236	0.6646123901665525	0.7144675768527131
PHKA1	1.66338483766078	2.4198135399821803	-0.377567563210025	-0.680738986504996	-0.111967361670223	-0.347167488517104	6.7314926666507	-1.83691329505356	-2.05893236441662	-0.4564173092818629	-1.63253366523122	2.55171317810774e-08	0.0728325344182832	0.0453165667562536	0.650285289766916	0.1095461145019529	0.3433953067489637	0.4821216644601561	0.9067976393491648	0.6866325153107181
TNFRSF1A	6.43511377433617	6.62799821605102	0.2741151993004119	0.0348437429666003	-0.0689841069651699	-0.0918946545952272	19.0194641855647	1.90799521268991	0.1709422802194719	-0.429132513245196	-0.648708950657394	6.69311277481794e-07	0.0631467440124208	0.865090184801721	0.669947150714714	0.520013694904271	0.3264670320297027	0.9633415237558262	0.9129820309463832	0.8935357515956152
CACNB1	3.4159048167764	3.15871336288563	-0.174007311439404	0.0221618498995958	-0.0179362698403978	0.248065155874979	6.924642456866571	-0.6954475648132679	0.0619624480963458	-0.0627463390129722	1.02134104377929	6.641971620380879e-07	0.490371068879098	0.950880074999898	0.950246517933467	0.31260955300114	0.7470896121849873	0.9870659021884948	0.989043963888272	0.8221399611780902
EVI5	4.49031440996888	4.82588394654094	-0.2875472586529199	-0.255702178593409	-0.162258907243023	-0.0014193924583274	21.9458820344852	-2.21852680901434	-1.3732257194030202	-1.11608500854199	-0.0111658381304379	4.52312923288598e-20	0.0316177836451791	0.1767208406630189	0.27043302749631	0.991140562561948	0.2503038739703639	0.6204558265153182	0.7453394704371775	0.9983046311768689
STOML1	3.73524063998451	3.0939421333625297	0.174391685458033	0.6833721272458699	0.0495591633163582	0.254209307956042	7.89095052330784	0.78980211582753	2.0951852065896	0.191269793232922	1.13266979330698	6.179297413129121e-09	0.4337937536039389	0.0420067748151165	0.8492092838682259	0.263352146424691	0.7104479331982878	0.4776138479391836	0.9649276932596084	0.8007239119052196
PKM	7.848040350599089	7.8987319859454	0.31703951196927	0.152021245510059	0.128857490092566	-0.505701790175737	24.7468693179212	1.58217483841813	0.517709077915002	0.603421150253604	-2.56376762995262	3.1503137730847395e-23	0.1207093783190519	0.607291317734395	0.549375266604209	0.0137657272021753	0.4192988955871069	0.8618876304747738	0.8742901150073424	0.4885618972543423
DHX29	5.20307146014084	5.334590874820809	0.0876685651158584	0.188288357484902	-0.219363178174701	-0.0716755044171687	17.116386470802098	0.4684977448539799	0.644586096539785	-1.03784798041696	-0.368380928995821	2.51213846348252e-21	0.641690250846888	0.5224679651216361	0.304885618055391	0.714316583072529	0.8404344460678932	0.823169017968927	0.7649391103314126	0.9416232819775178
DNTTIP2	5.005305607172151	5.351322602283299	-0.0837083989032836	-0.1218761982719909	-0.2644154947902589	-0.133280620359232	15.953957852221198	-0.433287187770137	-0.438268734633226	-1.21543545345781	-0.693643794672855	5.10807622023648e-14	0.6668778977600289	0.6634077930903121	0.230609612122708	0.491503637454995	0.8533410639471584	0.8890126388316896	0.726250817914492	0.8841511211662205
METTL22	2.52763443080539	2.34393853821197	-0.0430097655229439	0.2293005552796749	-0.0471338806003881	-0.085435692862744	5.719120357418929	-0.192265524456321	0.699489270341351	-0.17860950326708	-0.383803346067427	6.44591117250655e-06	0.848400865038723	0.4880181159480399	0.8590540875722771	0.7029402109974039	0.938258666601735	0.8046988022916407	0.9670047466525814	0.9399598377661637
TP53BP1	3.46199443330796	3.7757495818995	-0.2244250651826509	-0.170958150238899	-0.13462549371201	-0.108819516668692	16.377007308552198	-1.68257446655509	-0.813647854062376	-0.8678953377045859	-0.783974543376135	1.4000966860755802e-20	0.0993846836106529	0.4201312616184759	0.390056571556295	0.437162350624199	0.3875604655117758	0.7741256361058416	0.8075554903355145	0.8659341960177804
TRO	-0.607270742181092	-3.16626763919962	-0.188174834111063	1.88103150039085	0.509798879442554	0.555539876188386	-3.34115939194138	-0.333779067032961	2.20910085191031	0.7934450502137901	0.979049232131814	0.0016854894670382	0.7400967344526859	0.032300846222046	0.431682549500183	0.332790042790296	0.8897266624826402	0.4515085627430007	0.8261392004487693	0.8295250991118491
RRP15	4.848367706517269	4.87118970630223	0.196665736083394	0.146289920153334	0.007986289860116	0.103563657226369	10.7232262299704	0.81506234783245	0.4177531067367879	0.0284185470144471	0.423245665075552	1.1570660968716499e-09	0.419393873691625	0.678220269140432	0.977454003313844	0.674171138520551	0.6996774267731463	0.8941465022419072	0.9942685131037609	0.9345807380313388
RHOA	8.55479317790586	8.49722101642586	0.138029573627658	0.190950209415935	-0.140230725044349	-0.163468806417143	38.94861280158	1.03358545857575	0.989908557876775	-0.990163624272701	-1.26205928412276	2.8938118065088104e-23	0.306863374625341	0.327812381497995	0.327426677835522	0.213498188404483	0.6135902138225952	0.7200028687928244	0.7743483700528014	0.7721237810501653
DHX8	3.37918894416659	3.2461086915864903	-0.341425189678978	0.313317459062735	-0.0428362877805395	0.337711944429842	10.3466226655708	-1.88636486847177	1.09361290205547	-0.202926664755693	1.81549235639388	1.7690279390845e-13	0.0657088559412537	0.279944531835352	0.840107125621244	0.0761153690369553	0.3305372748684256	0.6898191089224821	0.9617737639759106	0.6449353277670579
PRKCZ	5.3228950774789805	5.41418529519489	0.2106935114752689	-0.0375945378344742	-0.0480020305570468	-0.349965269340317	15.4334653341112	1.20488964147677	-0.152970274459284	-0.246499278614808	-2.04749951057383	3.44317359267584e-09	0.234742430845235	0.879144753926862	0.806428934027054	0.0466885297917665	0.5487267570077403	0.967650651163263	0.9515173297059614	0.6000914759675999
ZFY	1.17952924156434	2.60132626579687	-5.890498190709	0.344374047094617	0.0241564868520574	0.335342917435585	5.495412228058691	-14.8252587457531	0.766002060460799	0.0805157170452256	1.20003157168356	1.74024781476195e-06	6.216623607740331e-19	0.447674630730016	0.936184122775629	0.2364068637158279	1.3968753246592521e-15	0.7844400016841643	0.9861617562530564	0.7845300115989825
IARS2	4.91159968484705	4.76461393680278	0.273355852973543	-0.1609627275147619	0.192763728682978	0.178082580254554	12.9193847671805	1.23943861132945	-0.504212646994338	0.7836252799044591	0.8227194138582622	3.1673028310064704e-14	0.221648003283312	0.616655539085614	0.437519285687495	0.4150079642701629	0.5363231265339637	0.8668505017570413	0.8297823243733631	0.8571996131691679
IDH3G	5.44588603711097	5.682509832609219	0.260750468054457	-0.162879226774575	0.0613411270235096	-0.324764147699205	22.762815040805	1.7315355156893402	-0.6944568939255871	0.362567396469748	-2.06475085658586	2.5033410685369295e-26	0.0902076474424267	0.490965766177343	0.7186254372829941	0.0447376146168666	0.3734855585292976	0.8056364279638799	0.9297838058065216	0.5989906594920419
ROGDI	3.9318916332182097	4.02720719441712	0.188251902406743	0.407609645119834	-0.1328897667289769	-0.312399960789635	10.1545054272737	0.813669317102402	1.15122391865259	-0.498081447893742	-1.28992803557929	1.16771387715681e-11	0.4218826505082829	0.255887735499442	0.621696719745749	0.2040515805584239	0.7018752915813877	0.6727860075088444	0.9008116026891252	0.7671747490132229
ROCK1	5.291965428710269	5.703998135802459	-0.2073234042860089	-0.101910529930323	-0.221217080028766	-0.145139967380651	22.8138760807544	-1.37370589212397	-0.4348857673207479	-1.30055170557642	-0.9223464981412042	2.2811196220214895e-26	0.176338009189307	0.665723890864448	0.2000331513044169	0.3612668753581911	0.4873696268737674	0.8898098492214527	0.7161513499000597	0.8383826606072831
CBFB	4.04680660951954	4.28655380950585	0.0378786798955512	-0.1483758501288769	0.211527234044246	-0.0121974177174332	10.035592953223	0.178513291981457	-0.479395104287946	0.833903356473639	-0.0556537115684784	2.39545157432835e-08	0.85914234102433	0.634109633604261	0.408751272163521	0.955870713036001	0.9428409596109916	0.8756268430462812	0.8146023135711146	0.9918684963680244
PDK3	2.6460937619300697	2.21811173932473	0.0568001561409169	0.460429268808712	0.2518411380727939	-0.345981289921993	5.21513735328333	0.26855824978564	1.49780103853471	1.01044149510696	-1.62894751416262	9.31484032284106e-05	0.789532868795726	0.141557849151683	0.317710375911278	0.110476978922279	0.9142387818520982	0.5933674990717327	0.7689120898582728	0.6887202013885653
HYAL2	4.37667432095698	5.169750095915151	-0.0100371451831428	-0.379186377606161	-0.280796126751587	-0.2704515578816739	16.5285166247552	-0.0541185910704812	-1.31125239207193	-1.31156907489414	-1.3909982990728995	3.5188683362841903e-17	0.957543709964818	0.196550195701083	0.1991979004295289	0.17197562889734	0.98164639086518	0.633476459516951	0.715795588358739	0.7439025355169523
HDAC4	2.49106357757046	2.93157903339887	-0.15404191709841	-0.616785704471325	-0.1119049442116769	0.068954608401957	7.73406733627155	-0.706879532941477	-1.87904445521777	-0.4338647084024609	0.316521648348431	8.23976993112532e-09	0.4840063878019289	0.0669480251146004	0.667110651160893	0.753168399606535	0.7427048603353996	0.5154363650711207	0.9128285567191984	0.951934185484377
RASSF1	3.99649752215764	4.0122605764711	-0.0620902046952002	-0.0445103158273922	0.0409440898657654	0.0320003781334241	11.5488015078072	-0.3017495775983039	-0.1448150470043659	0.174609108563132	0.155305220842824	2.33953084847769e-12	0.7646383159046211	0.885537124129573	0.8624145198642049	0.877300648119748	0.9019773295730058	0.969359571879121	0.9679107461595714	0.9751039665244908
FGFR3	3.24482614121948	4.02477842523082	-0.8030238918631459	-0.6728760708684238	-0.241406159048593	0.0300359530105092	7.34083418644571	-2.49845008503258	-1.33477895134673	-0.649800182584596	0.0916856165512304	3.19079805006543e-09	0.0161938308662827	0.188662993119317	0.51912478174042	0.927354765942062	0.1961605234854467	0.6292854734420593	0.8634423171187412	0.984695455376682
IFI35	4.3886579707734	4.17525559952945	0.172407816927376	0.25746195296737	0.0357719657029415	0.0973236372366753	13.0351543872737	0.954276921195201	0.974768804844862	0.171764380943517	0.537046959299559	1.92349812400401e-13	0.345043904844411	0.3350981949859979	0.8644079922598159	0.593890484662245	0.644500909868008	0.7257500184419637	0.9681972751487602	0.9177318471154012
HEATR6	2.13817910654356	2.13927043043346	-0.26432183998865	0.166279306683543	-0.1554760542838349	-0.317986601293367	4.82802781206226	-1.19304244270833	0.520838025672605	-0.5996064899982649	-1.45594513295748	0.0001845534554608	0.239252238935739	0.605163836388693	0.5517948826382509	0.152510506979822	0.5535888277521355	0.8604306828223638	0.8757782809734415	0.726479780972304
COASY	4.97353000331452	5.0118136957953	0.551871336707509	-0.185978963126469	-0.0869497970992152	-0.0721293722861658	19.2531430721316	3.6512447554294	-0.8504730287610429	-0.5079879920332689	-0.4789117169501679	1.21918677103792e-15	0.0006773341822026	0.399864658125592	0.614024279178815	0.6343340963304449	0.0619646062987953	0.7621288791239643	0.8983234906065347	0.9240689768473436
PLEKHH3	2.87359101354398	3.34745973472152	-0.1817174765240199	-0.5664109031202371	-0.0421947670166197	-0.0887499198637125	7.36893807448455	-0.6875703798451561	-1.42982844449972	-0.136707351269384	-0.3339008785010219	1.60956551343148e-08	0.495631527945112	0.159839644874192	0.891970472066908	0.7400400724015559	0.7497662497973016	0.6072031099125386	0.9753043696752312	0.950322041979932
MEF2A	4.43540456595491	4.51858777245636	-0.303010030785604	-0.107392569404901	0.0010043828843168	0.0964188684763611	18.6421437520106	-2.1035443849128	-0.51346333955234	0.0062208061591904	0.678987494036765	5.065060107203779e-19	0.0411024689012095	0.610216748427412	0.995065102583854	0.500623390475767	0.2756963693831739	0.8633810523204375	0.9988714838785806	0.8862942758482448
OTUD5	4.01574863274616	4.53206524160754	-0.213568080304332	-0.481246469937486	-0.087644194207082	0.0021145852065718	18.1101541988093	-1.4370559522066702	-2.17312494758893	-0.516422241938204	0.0141806999958136	2.6747130318040503e-19	0.158619808939709	0.0352249271295342	0.6085052603872121	0.98874960664349	0.468586636894036	0.4601979585120788	0.8964452887332766	0.9977574117215008
TFE3	4.06955687910817	4.04028176778267	-0.17134969162445	0.089186254596533	0.0810205374299071	0.0629612445388356	14.553330686577802	-1.0532387017852198	0.3496090309354689	0.43277788924703	0.371524168127108	1.24230572477175e-18	0.297854318536626	0.7282630342226541	0.667243327368936	0.7119907924639208	0.6046098591537442	0.9142470117111168	0.9128285567191984	0.9411994849983256
TBC1D25	2.69462257352525	2.78774119319182	-0.109197241713136	0.0242509583728398	-0.0761510152112198	-0.0432932464489678	12.100513212178	-0.8282853255527859	0.115601713806142	-0.486815817010106	-0.314673107139505	9.566662432199629e-16	0.411880478148105	0.908482536040842	0.6287516849765661	0.754464302517111	0.6939047305707906	0.9753274049134124	0.9023973009753776	0.951934185484377
ACSL4	6.63404047483358	7.246825746036429	-0.187300791753297	-0.315497941248338	-0.6235595206386501	0.211573353284876	18.3823603521429	-0.887203290361122	-1.05409688014652	-2.6850865079521697	1.01957938505817	2.7266374193809197e-11	0.379803618649569	0.29780815988306	0.0101308322104413	0.313553842580542	0.6698076963450066	0.7020492959132452	0.5383026855199007	0.8221399611780902
INPP5A	2.62075882496787	2.95636757127995	-0.0016075086592503	-0.812684246200994	0.154946518800603	0.179840939541378	8.87658580022728	-0.008345667956479	-2.75688366085778	0.6806948592498641	0.9319359262632492	1.50521901608647e-10	0.9933920161734572	0.0084552222105435	0.500705400122549	0.356820214757096	0.9978327493704776	0.3423222397674109	0.8549278374432886	0.8362839096624355
GPKOW	3.23748653364404	3.488840904807009	-0.0401037901613339	-0.0388300133554702	-0.0791992162069785	-0.107430838480065	11.2101296909817	-0.23646298226377	-0.1566691457154299	-0.394062110421082	-0.6243003127429431	2.8738257146302105e-11	0.814148666099498	0.876236467236707	0.695412650793394	0.535597217175154	0.9246401475369138	0.9669261347481304	0.9228591134827936	0.8994670754802473
GRIPAP1	3.99769876872534	4.097408966075959	-0.138467931146373	-0.0189751310188701	-0.0977733344471122	0.151843264500491	17.6085697154367	-1.0075212987433	-0.0894970745700479	-0.6200396724298941	1.07853391368762	1.68318255051939e-19	0.322861313216275	0.92908953584187	0.5391468681622029	0.286943638782931	0.6274447842062216	0.9802825836280404	0.8715897751965263	0.8128110385694877
FTSJ1	4.02944273012924	3.31203350273408	0.2723413895975339	0.7200089888998309	0.2986915313707249	0.0884503550985538	9.60742990848835	1.3495935304443798	2.31360674525504	1.29630686854332	0.42899036680731	1.19276628871884e-11	0.187941507797686	0.0253917205350978	0.203517200478031	0.6701309410521601	0.499426426020683	0.4258973721364141	0.7177188148840475	0.9338824454878218
PRR11	0.089219097750169	-1.89400617720399	0.264712382956888	0.632634265563771	1.21050743549698	0.157990148401886	-1.97593860969572	0.487864328707296	0.742227901736673	1.85125270469846	0.28087848513301	0.0543121685591495	0.628014594487911	0.461806056186361	0.07070253661502	0.7800910188648291	0.8320452793716603	0.7921275553285546	0.6502473469501612	0.9551402139268984
REEP1	-0.516007103335738	-1.00990049387143	-0.18612599995549	-0.56997120042737	0.328508141746555	0.30182806539359	-1.1833645773876298	-0.371987513040723	-0.7624993341338471	0.5598228076088709	0.610286440080178	0.2442950698109249	0.7118642233785271	0.44983796065725	0.578898106141489	0.544822328689584	0.8748527571923431	0.7848767421020724	0.8854092205277604	0.9024680346091408
ATP11A	6.810018639079981	7.39292271890836	-0.0128065367120489	-0.545429484179359	-0.252277700473565	0.0555352375141111	25.9631506168662	-0.0725622534198577	-2.13110494989931	-1.32458722720298	0.31938460374645	1.8726455274333105e-23	0.942478457992187	0.0387768238686837	0.1921952932436569	0.75091431185711	0.9756651362780364	0.4678202589687639	0.7108895428942168	0.951934185484377
POLR1A	3.17193261706304	3.05567871393698	-0.173422673647487	-0.108101833616759	0.0621925250410289	0.356321196689397	9.30131532378438	-0.9127012907177672	-0.360238435638111	0.279125793729491	1.84787753301354	4.78140016826105e-12	0.3662637396825339	0.7203542155215921	0.781427137839355	0.0711990806583528	0.6601704312612583	0.9111230512495784	0.9465671960690476	0.6421429132993312
LAPTM4A	8.10173948107499	8.49375765351273	0.0538351489004212	-0.0755113594155978	-0.285589817757958	-0.198210550070265	29.6530542783	0.342652815663041	-0.3361371783292879	-1.6837545760986798	-1.2937749691935805	1.2434106138357599e-14	0.733496243256742	0.7384230370325041	0.0991812211393687	0.202550293535651	0.8867663238135176	0.9183514917171642	0.6591624782873704	0.7667530243913793
TTC7A	3.33656202974989	3.15031175641477	-0.297286629188865	-0.0078614707173533	0.435257381445697	0.0573302449908138	11.6588952665473	-1.8808948629407	-0.0327582882248125	2.39670705375149	0.359574316074327	2.86206743910808e-14	0.0675273564724118	0.9740140348768572	0.0214494854080533	0.7208914747626999	0.3334812527329875	0.9945280676561484	0.5715913072603631	0.9441090355425918
IP6K2	5.05511883702088	5.16202053470176	0.020894322964856	-0.0160946279101019	-0.114240404479365	0.0113109611805232	20.4775019224649	0.138385574124676	-0.0682054236801868	-0.671595709376405	0.0727452407516918	1.93995022591046e-24	0.8905531181354459	0.945924276418612	0.5052744169374529	0.942331228079212	0.9551090538513678	0.9857924977042708	0.8562698126668604	0.988879674435258
SRBD1	3.30521827113625	3.25650106946326	-0.0361727280718089	0.087211167598196	-0.1837054061607049	0.1351146387625099	13.4012120467251	-0.2561599443306689	0.412333587682301	-1.1205790130466202	0.945400096549481	1.4613070073290302e-15	0.7990811031762	0.682090789343131	0.269060767860855	0.349574555636613	0.9184323472311616	0.8958484845704684	0.7442347168493274	0.8343613989824566
KIF2A	3.5596917353219504	3.51676065581379	-0.144598530404124	0.1689933520783219	-0.1249356651725869	-0.186833083645646	9.33626139367785	-0.721473521874634	0.585392675444944	-0.5400061322452621	-0.934572504605872	7.831657331945631e-09	0.474394172389471	0.5613397416001921	0.5918558838567459	0.355073349555785	0.7368918059675474	0.8406014761537858	0.8903969398141556	0.8360789375377738
RASGRP2	1.05212704591002	0.271805342680239	-0.4772976907738649	0.699222606167534	-0.24453420861063	0.386213230397247	0.314698051043563	-1.08454944497546	1.09546998479547	-0.442338489522577	0.8704656950182159	0.7556688955413471	0.283958427642019	0.279394270445422	0.660370363433316	0.38868174372576	0.5910196775172195	0.6897035489050684	0.9101250790740726	0.8500513355220142
PSME4	4.40160585059867	4.91115351745321	-0.1159953583754939	-0.673260611722759	-0.2605127316019369	0.304914026076203	15.793986005297802	-0.651492259309942	-2.64351888071873	-1.28558219549446	1.74985146247471	1.4636139574065504e-13	0.518042808475506	0.0114456743750964	0.205253627976062	0.0870058057180714	0.7646112096323664	0.3653794806777256	0.7186995504482404	0.6580425353249499
IFT80	3.69205325663872	3.97755593317187	-0.0611684699346587	-0.361220107681705	-0.0572251739086038	0.0806010708346852	11.8061404808004	-0.311576490079626	-1.1708172598613	-0.250669032635011	0.396185324124789	2.2345930488113303e-15	0.756801388765585	0.247835076775358	0.803211021322541	0.6938407158849791	0.8983699090727348	0.6667290242612743	0.9512804071417974	0.9376446759726376
SIRT2	4.34672405582591	4.57309834642004	0.157607903552284	-0.240086393699049	-0.1881774734264189	0.128996536303204	20.4788851210912	1.19727998405097	-1.16206017083465	-1.23976077588458	0.94721057034378	1.93462035212537e-24	0.237466535654117	0.251337366087169	0.2214902925128839	0.348590480328428	0.5512182455703277	0.6696593860035672	0.7221649569340172	0.8341793000215504
ERLEC1	7.06558390610206	7.07840122085248	-0.127760876237584	0.129860241281329	-0.286806034847588	0.114408639145299	22.420131730482	-0.671966970845319	0.476189626805371	-1.40682791111945	0.620184802034285	1.8625487016560299e-16	0.505050195034767	0.6363908270741301	0.16638987109304	0.538308753574657	0.7561864703054955	0.8756268430462812	0.6984868541314123	0.9001523864426079
PPP2R5B	3.1514181300444504	3.59991532876177	-0.0202057485308242	-0.407073093035272	-0.0922733729071086	-0.0037994721247184	9.95460740917162	-0.0972362561147383	-1.32538606988411	-0.378505073388815	-0.0181674838060371	1.68288933097925e-10	0.922991189403466	0.192089040785771	0.7071048488509459	0.985586376485206	0.9683776475374576	0.6302891739563179	0.926165796260014	0.9966871624638916
PYGM	-0.445931346034087	-1.56750051684581	-0.524350553311713	0.118895941559793	0.588451563061767	0.6947916163461171	-1.99301112442144	-1.12510694225434	0.1670226506010269	1.09940466007872	1.49753511203288	0.0523450281574827	0.266509078791714	0.868100516721011	0.2774386743063239	0.141236223872234	0.5776869912600625	0.9642945083592432	0.7474196768690822	0.7190957784069093
MAST4	6.09023864889138	6.68890745715806	-0.294519244512172	-0.477897402466242	-0.431306337487085	0.311116243700418	23.4182328685854	-1.82294148121792	-2.0942735341819296	-2.43781360849152	1.98005894358346	4.4415233887627296e-14	0.0750550031312346	0.0422776460400052	0.0187908871322594	0.0539944629995509	0.3477221678979689	0.4776138479391836	0.5673019500721588	0.6138886435805231
ADGRF5	7.63316398637253	8.154625028944428	-0.348376095527606	-0.385987420456715	-0.2329735028102799	0.0017313075818431	28.0079805447119	-1.89200456716349	-1.35841666697262	-1.17471560333174	0.0093047210861931	4.0648327360978196e-30	0.0649354491131998	0.181102833105604	0.2462873894014779	0.9926171428336392	0.3297726293633018	0.6228176408546723	0.7350452392611758	0.9989953482920444
SDK2	0.633773454939246	-0.8769879278493771	-0.597780566468183	1.04036091307347	0.179020133074558	0.683412392027134	-0.9446844522077728	-1.09928493076384	1.2357813788336498	0.2869558481828779	1.25921573113254	0.3498648788769439	0.277490315948817	0.222952222722311	0.77546332004451	0.214445155886338	0.5863211385921655	0.6505528981154014	0.9457973225483772	0.7728280116705718
NUP133	3.19263317874575	3.3899378757552405	0.18609731326708	-0.244596445975946	-0.151970234593339	-0.111872437659351	11.684192189075198	1.20690632264166	-1.10916565783872	-0.846015966509837	-0.734714750356774	2.49188162189543e-10	0.2338357198142039	0.273523194828748	0.402020309290231	0.4663730640182419	0.5476069436399337	0.6855623187732257	0.8098976890957293	0.8757982187744877
NUCKS1	7.51639700162614	7.687094024188349	0.189068730810303	0.04355545508903	-0.0812057282359576	-0.166633674794752	27.7699311357352	1.29482822446136	0.208141288520863	-0.5084848449962199	-1.16142881501712	6.876028063522329e-14	0.202169260489611	0.83610969469027	0.613612556855942	0.251785072837763	0.5144672036018044	0.9552891626785152	0.8983234906065347	0.7930736262668511
VPS35	5.65587177085386	5.914149442452611	0.151375153924418	-0.269240268047052	0.0308312875515819	-0.175232714685021	32.1566773997144	1.35346825189068	-1.5491810965812	0.247311735761261	-1.5141574434016398	1.0854230814564899e-32	0.1826659673695539	0.128343175272742	0.8057918850068458	0.136978694834458	0.4941464905094209	0.5812104521570325	0.951390142849462	0.7177487780914928
DNAJA2	5.30316319220234	5.38687051982438	0.0031539658506804	0.0162550551837032	-0.127367665737881	0.036783526066452	20.9162663326201	0.0238954081418257	0.086914424048625	-0.8576671346176529	0.283399879300326	3.3093496341361096e-11	0.981044695857946	0.931149462334614	0.3956513832462539	0.7782155583882759	0.9923614627520656	0.9809997535033492	0.8080825130440117	0.9551402139268984
BCL3	5.26272213627083	5.17756480921553	-0.0376232385600854	-0.0725769619924608	0.432702414625037	0.26616253578147	8.76056322166815	-0.138454225063472	-0.187741181703508	1.3995134467335	0.996999896258728	1.42383033266925e-05	0.8905276490171931	0.85198304224076	0.168655435302908	0.324359069379115	0.9551090538513678	0.9598342091485088	0.6984868541314123	0.8251997708698982
KCNAB2	1.55648160206366	0.202835085042159	-0.4913385077328679	1.07239498269905	0.554532271744168	0.4798636098516939	0.320528856371868	-1.69581721851404	2.54264546994348	1.564970816945	1.65832412398222	0.753930625660365	0.0971296980505167	0.0147585782810504	0.1247000493455769	0.104456024691273	0.3840503987099225	0.3858300234557784	0.6739651494395947	0.6789522388385522
ABCC9	3.6732751551407694	4.2710395341225205	-0.5980973210498339	-0.488885990566676	-0.5030356986460229	0.274325285001487	8.91789336433245	-2.18507336183538	-1.2352615661394095	-1.60690464344437	1.01988543807957	2.24294759754493e-09	0.0341339561178816	0.223444258532085	0.115208676891799	0.3132498629619519	0.2566876625852648	0.6514164760578594	0.6673124233291032	0.8221399611780902
GAL	-0.4514476770000879	-2.5626639184515	0.0834404078386656	0.975108116800463	1.2566329178356102	0.0845977456916529	-2.28806355577695	0.128150170037424	1.02415096679198	1.6479177335767998	0.128225076465816	0.0290107346843107	0.8986267768393171	0.311407611777682	0.1074454566065609	0.8985461921079629	0.9578809901304306	0.7083882218681163	0.6614518931368288	0.9798665529752824
CLEC2D	2.0111095935616	2.2682618473234304	-0.0993969662723159	-0.3421435342180209	-0.1474614862788769	0.166784676431882	2.97888011423743	-0.31355693985974	-0.745707039089945	-0.358435858130767	0.514047623016572	0.013578882441362	0.7553690909398721	0.459964831280675	0.721721184767328	0.609816248410711	0.8975963726362731	0.7908700124729032	0.9301765418645191	0.9195142061428078
FUNDC1	3.8553290963419102	4.08623053057569	0.65400702758441	0.0278081756294916	-0.315251328198089	-0.289702628929556	12.8341592582332	3.5663070395155	0.0957378603757235	-1.46389551719071	-1.48996685914687	1.2118998848083702e-16	0.0008726181525919	0.924153854704838	0.150173562541753	0.143209220080404	0.0682007996130129	0.978972461964386	0.6927174647807421	0.7199045651624865
MAOB	-0.188640817565467	-1.06584542390688	-0.6682213967073841	1.24715934187614	-0.306023379694778	-0.3466176002736369	-1.3140386337158898	-1.38875166071284	1.7565700212976798	-0.559899432637208	-0.718175397103134	0.197266131924117	0.1720603384198869	0.0858967269150225	0.578494451932086	0.476382799052046	0.4829726176508257	0.5370961022401537	0.8853812176717437	0.8793856228958287
RORA	4.485517565221491	5.0543338687323	-0.369761606430142	-0.389034531856784	-0.263238798635168	-0.0560475028178134	15.081131243737	-1.84365659299719	-1.25811758062118	-1.1566379607437198	-0.273131050569751	5.184864972437029e-16	0.0820235830898794	0.215074141335629	0.256655310582221	0.786160659124659	0.360407267362756	0.6442547516496029	0.7387020252243334	0.9556881190471732
DRD4	-0.932627015053432	-2.33254544081828	-0.606890893501173	0.8372102051051991	0.6046984258193511	0.0367746048399793	-2.50062511272032	-1.07204818082771	0.985394409663169	0.948900466115916	0.064336609746674	0.0161070603716339	0.28941427692358	0.3296991478076789	0.347739650690244	0.9489871583630528	0.5964130507827897	0.721105076615675	0.7850615536758909	0.9901299732568322
TGFBR3	1.84736878749599	2.19967938885294	-0.17816936014315	-0.703969257430477	0.0048905467612146	0.182369616928722	5.16397795534506	-0.727934354606782	-1.8929199984836105	0.0167999356338894	0.758967699278737	9.76023192114666e-06	0.4711018393245639	0.0649626168569473	0.9866880869943108	0.452026391108496	0.7360240322742728	0.5145307636126736	0.9969094473264536	0.8704473922406346
KIAA1107	0.419893438636941	0.113323981363816	-0.83669543602413	0.234110222317308	0.1090717240383469	-0.22103911927387	0.145458081374163	-1.84428677794688	0.3511204260152269	0.2096097145851539	-0.501177600709588	0.885173793019606	0.0718425910594897	0.727171236460583	0.83496292397302	0.6186892627929971	0.3411099886120937	0.91356549537711	0.9599190023880152	0.9212689022504073
PLA2G10	5.101954312593611	5.84511302116665	-0.4291292633254679	-0.7251792267106999	-0.226957763563693	-0.260168640454801	8.11730249891942	-1.05931879158556	-1.28549001183812	-0.515540151462026	-0.672321048258132	2.1455504715624e-07	0.295176271634924	0.205519641243814	0.608701112276278	0.504890856932655	0.6022701008513272	0.6375545785103626	0.8964452887332766	0.887443440444264
HES2	-0.557683900886907	-1.5626021627197295	-0.835633395477168	0.265323511546416	0.9050890311128652	0.202578348282169	-1.6856499372761002	-1.57959686875388	0.345463478019765	1.44463059623193	0.3817856829869979	0.10120245467863	0.121211249029858	0.731390314842789	0.155761988677376	0.704418974244848	0.4197138004065576	0.915190829320368	0.6959924206971194	0.9400620253174008
ATP1B3	6.11841668290926	6.694060699512581	0.303661305396746	-0.498139760861881	-0.0557713447371464	-0.17437251276407	15.976417483173002	1.3688167344922502	-1.56598547993958	-0.222098028177491	-0.7806533912449899	1.0410324570582198e-11	0.177995369046865	0.124726798607928	0.825244379126065	0.439201017527019	0.48969157544941	0.5766212580719469	0.957202574442418	0.866740005791598
NEDD4	1.5676723246346798	1.39880935705886	0.256712989886371	-0.3583040441007419	0.290543717147417	0.0538089545383749	3.56859010489235	1.18030369836973	-1.1118711632707	1.10062456096456	0.248722803174261	0.0011674010771802	0.2441090457182939	0.272283336777906	0.277233789775606	0.804711140889947	0.5580699740343447	0.6846503373786038	0.7474196768690822	0.95903890954512
PIGB	2.6173870568407	2.6572021605929304	0.233034662215305	0.0682582872970357	0.0397454377265477	-0.2251383332850769	6.087597451165661	0.936782354963131	0.173394114609496	0.135294818563815	-0.867870538570266	2.31430493559185e-07	0.353871393239571	0.8631192785356491	0.892982182713057	0.390070046801323	0.6506433124985728	0.9631145309858692	0.9753043696752312	0.8500513355220142
MAPK6	4.09443286536999	4.42911412048876	-0.142139499995948	-0.2778694353081599	-0.0597121391525059	-0.0683844044842195	11.048025866751402	-0.6121587917322521	-0.8073567686211959	-0.2226993541765189	-0.2908968828838359	8.84222938202009e-13	0.543565530787448	0.423844022008965	0.824851180411465	0.7724679684911271	0.7806290629891479	0.7755285728842565	0.957202574442418	0.9551402139268984
GNB5	3.25785783380332	3.79550431570304	0.0119962986370908	-0.29040873141045	-0.287338424542833	-0.142148551633919	9.91308463563408	0.0536209447340773	-0.838770435212425	-1.09682836026279	-0.617132379906936	1.10050935279726e-11	0.9576267226965	0.4060911068802921	0.280213269972768	0.540544346906027	0.9816547654648884	0.765508990906054	0.7502583741370239	0.9007937116731196
RAB27A	6.44579863286124	6.64818896868183	-0.0071502022240359	0.150932559312399	-0.241374503638736	0.0690438005407149	19.0779384060864	-0.044039733990012	0.65090709750303	-1.32724908795548	0.428910847131693	9.674963606321958e-09	0.965076059134935	0.5186331447715701	0.191257126529243	0.670129095374306	0.9845083559024328	0.8218023256486892	0.7107818014555238	0.9338824454878218
CECR5	3.86780151815744	3.61929302882358	0.30221929842593	0.271761128716765	-0.0438939479775044	0.0874147885800578	9.56145623648495	1.37426178925459	0.785765455524799	-0.171993777474965	0.3851767923512679	2.07883713478838e-12	0.1761666030587919	0.4361229345895049	0.8642135931382091	0.701921105388062	0.4873454688496221	0.7796863124993477	0.9681711745522924	0.9398794195148222
UFD1L	5.33249163774916	4.733977065205809	0.538228265397896	0.5538630028468411	0.1935705348372689	-0.0531619422527754	17.455111596338	3.3220776981708697	2.1728210803091	1.06550983361473	-0.317137526568974	1.16450906222532e-21	0.0017805475268498	0.0350986844686997	0.292329041243428	0.7526060080448492	0.0862725669613271	0.4596639665261128	0.7596744731582943	0.951934185484377
LRP6	4.8508771464362	5.62834951086201	-0.357425947211282	-0.603866323861686	-0.477735354461331	0.0597275798307196	20.9230447481271	-2.18933956825565	-2.56001314288927	-2.63147507560702	0.3704449743530349	4.42016006651021e-19	0.0341388847143392	0.0140580331816517	0.0118752477587669	0.712790039617662	0.2566876625852648	0.3799572750215007	0.5446031989995886	0.941379307337234
PHRF1	3.49577701640748	3.72488262833866	-0.1912024345481419	-0.222259008444848	-0.0971512484276407	0.0880810664251543	18.398707229104	-1.61501270113954	-1.26573385485271	-0.71029358621804	0.7429627991092042	2.36602043116042e-18	0.113973117345445	0.212351566418796	0.481724504857613	0.461421334480503	0.4107446077640508	0.6430247198543924	0.8485879279038713	0.8727779210923615
IKBKAP	3.03850128653543	3.131705507786529	-0.0618264912274729	-0.204858030416817	0.0041243679603532	0.0677164399619318	11.0508902290893	-0.3791504970198939	-0.794156724321643	0.0215244995935541	0.401946241839858	2.0735391915433295e-14	0.7063593470514271	0.43127243089231	0.982922421222035	0.6896263605950209	0.8721883989550933	0.7771983175659312	0.9954124795268556	0.9367356975250228
NUCB2	6.271582568812879	6.370496022849519	0.0431845113023935	0.311669903128477	-0.0828943653072905	-0.319923628727264	14.5707623173235	0.195344388407783	0.9797520013870452	-0.332683546363209	-1.4384549784363898	1.3414271847779e-09	0.8460314252532629	0.3327615026307819	0.7409304262681021	0.157471394702115	0.9371040051976496	0.7238287477360766	0.93694047798374	0.7311345583469445
PFN2	3.4682555473132903	2.73450681123111	0.638217899517153	0.7509637084033051	0.299969716254506	-0.260522373647968	6.06295578743496	2.45635270478247	1.91332867162271	0.988984072166207	-0.974677569674534	7.1746696252493e-07	0.0184560820393648	0.0622821332929658	0.329289479787198	0.3351139810767919	0.2033344169932333	0.5101244742994943	0.7751359790941499	0.8297532952942717
PTPN3	4.38910506514343	4.6730935966347005	0.0222735796994519	-0.447656793938067	-0.1555181916165459	0.0978820423086508	16.9471765017459	0.134989482825118	-1.83164965773687	-0.834916653955881	0.5930422735552451	6.33098765345274e-18	0.8932985772357729	0.0738619222626553	0.408866021531479	0.556152973002175	0.9561355021858874	0.523862129530469	0.8146503661106038	0.9063831226370896
SPTB	-0.5656264469153289	-1.83169444853292	0.2857415888699149	0.835586349368764	0.212765583522691	-0.257329227391481	-2.32570067899373	0.620597900856341	1.16335130268053	0.39239791174251	-0.544277707551784	0.0246000175485686	0.5379948462196079	0.250818762154316	0.69661672043976	0.5889373398740811	0.7774128626804326	0.6696593860035672	0.9235596805675363	0.9172359748376784
DAPP1	0.5078172240457	-0.247191391395402	-0.746152595885202	0.299118842320491	0.372396568866097	0.259063013693638	-0.430457761112938	-2.2369819573615497	0.5748622088449841	0.956906300589392	0.7770978803004	0.668917393412801	0.0302867747161582	0.568247632496833	0.34372743852467	0.44116712685808	0.2455016128505662	0.8435030417993247	0.7824117201775853	0.8678573678440006
FGF10	-0.7062430812777231	-1.08452758619269	0.129323337391338	0.581229358700241	-0.95894656380632	-0.5530696154842021	-0.983476426391647	0.197295212596769	0.5729109741141071	-1.2550065544696798	-0.8358706066735229	0.332429821542648	0.8450475719875291	0.569604921584629	0.2179493771697279	0.4086820466868859	0.9366806120526388	0.844180309059216	0.720070714280374	0.8555566054222478
SLC44A1	4.64585016446817	5.42686072315003	-0.0797302361488483	-0.62422419095687	-0.381724370382519	-0.1438652272978119	17.4539706022615	-0.424432073473557	-2.19427407835573	-1.79563307873296	-0.7475330481256279	6.381619672859249e-19	0.674496701697636	0.0335223032119384	0.0807927016134222	0.458798983029917	0.8577661993950353	0.4561699025316236	0.6520792320787913	0.8716307883054099
TMEM260	2.98317921688279	3.6040711473152296	-0.287690523107859	-0.339677107767118	-0.271272131158842	-0.3888129607628099	14.3558838519624	-2.00618781812818	-1.59784860466368	-1.61829858275857	-2.68330584783173	1.27474276354344e-14	0.0509797147428609	0.117374342680325	0.113258676556618	0.0101700563372686	0.3007068583767723	0.5679464829129266	0.6646875513489277	0.471177661646238
SMG6	3.25373092082892	3.31254268617712	-0.291755950169073	-0.0125462791211161	-0.0756271057144976	0.229870644771258	11.9189562124263	-1.86276017465016	-0.0552521004763809	-0.415456679740116	1.49459394865643	4.13506932924388e-12	0.0690362613854326	0.95619323757762	0.6798332022586089	0.142006405866914	0.3369016175403447	0.9893058676350932	0.9174016293307736	0.7192750498347833
EXOC5	3.9818386081722097	3.80934704955386	0.134258087931449	0.1103636182363049	0.0917154202184466	0.0525249125084903	15.1710812468627	0.91984374514084	0.479800600384309	0.544315862429033	0.348728597069476	2.6089235042215696e-19	0.362559205671372	0.633693108968146	0.588911306426781	0.7289194789604241	0.6570586027975183	0.8754432313872882	0.8897757491533	0.9458832718263476
CLTCL1	-0.3571319437690959	-1.36987706613072	0.0198326612836294	0.5041367939165229	0.5275629908089651	-0.491726893698539	-1.63893723228587	0.0420415847004903	0.7345685130658659	0.95212288614788	-1.02831933479392	0.111850031866157	0.9666516322975608	0.466545296482157	0.34619830918269	0.309297198610092	0.9850693908383642	0.7933517173828578	0.7838558912652667	0.8221399611780902
FGF22	-0.454758778975933	-2.01321418994822	-0.4463147503576219	0.608277305775271	1.04959755015046	0.36137926691978	-2.8036014721248903	-1.05684664223362	0.943646506149476	2.13988551760747	0.841302849687967	0.0074319366892088	0.2962223486881389	0.3503893958051429	0.0378215702279754	0.4046269047992289	0.6031139358951167	0.7332479370190046	0.6150951224384543	0.8543990424446037
FSTL3	2.9365868921452303	3.08533297814685	-0.2613372602994789	0.0186247190507062	0.292742845384156	-0.5762351705652429	3.7058131844827504	-0.564610795706945	0.0277766887466459	0.539576118081042	-1.25361497891574	0.0010273198431098	0.575144076199828	0.9779683762837768	0.5922374160422039	0.216467019818425	0.7999765480931162	0.9958297772456	0.8903969398141556	0.7762067285248108
DGCR2	4.55533392183243	4.74899011777113	0.0122256270031984	-0.325254873364399	-0.0559730023362807	0.151980411855654	17.5954037295852	0.0763410942556692	-1.29880105353051	-0.306195902362634	0.920444308688841	8.497003232963689e-22	0.939486138734948	0.200628328242408	0.7608676998336791	0.362248824010743	0.9747317805552016	0.6356176997683339	0.942291269184307	0.8385069892993917
RNF126	4.64930779526993	4.397269009625299	0.5050112137846501	0.171968236848118	0.164517539231992	0.126367209627815	10.4301680982074	2.17231585360115	0.513440171319054	0.616074468897667	0.548148238686175	4.36682453615361e-09	0.0351965982287853	0.6103260841559449	0.540962453757815	0.5863483610887039	0.2587737569707544	0.8634060669420094	0.8723998310817822	0.9161698284611032
MNT	3.2187429658972504	3.2057557809920603	0.042286992611779	-0.350589012176801	0.174101147703594	0.293969145055668	10.8917204755923	0.2496766927406949	-1.30858306122027	0.872728774002213	1.68342980247337	3.34739117634519e-14	0.8039736359150429	0.19731976735512	0.387444103220084	0.0992179888249259	0.9203341797259912	0.6339800683352222	0.8061929977526494	0.6735717581115686
ZXDC	3.21323724526244	2.974794384553	0.0474735193477581	0.0519382560382642	-0.0340861029484053	0.233937936857755	8.93063901359284	0.265771477003	0.202079977134215	-0.163672677903569	1.34024079074919	1.79186662261824e-08	0.7916375280678771	0.840809637900905	0.870722366886016	0.186964358523464	0.9151255501534316	0.9565439707839392	0.9696086569825092	0.753000517381083
JMJD6	4.41764925347896	4.458953445313241	-0.3782987482831129	-0.0224014073416321	0.184162774439313	0.27405792095616	13.3789547264225	-2.2264111751667004	-0.0915948706868537	0.932055676153776	1.6154868457885	4.94157950928045e-10	0.0311586734176755	0.927449861475938	0.356296068887708	0.113390295366598	0.2486462255485139	0.9796804703792084	0.789738364281805	0.6948243084847622
POLB	3.34613310673446	3.04539946915254	0.317337338211276	-0.0006266718864221	0.15743073042504	-0.0353671343646632	7.262467324152781	1.54533758836236	-0.0021265986905671	0.6544876365522789	-0.174815710332242	4.964595612673481e-06	0.12944825048325	0.9983131341700868	0.516145845750535	0.862029178462414	0.4302018396537072	0.9994250890978772	0.8619693165376828	0.9703269031679004
ST6GALNAC1	3.0373225394539	2.55412953108375	0.0971492938542414	-0.142401310705364	0.62352710827836	-0.0871640116456416	4.248597496220611	0.284067690442744	-0.28060451328997	1.5548524299307502	-0.252581177925325	0.0001791382362645	0.7776764253395491	0.7803491836573091	0.127741730910747	0.801745894995208	0.909000027433756	0.9347342523771432	0.67412802758575	0.9584481085611396
WIPI1	3.9475694602593694	3.2044316084665696	0.177876139391996	0.931016113887766	0.177707293505294	-0.0994347372802741	7.84655306922407	0.831822653432208	2.9626894470819	0.7072940861706801	-0.4561670577687	4.27753194089267e-07	0.409999000635197	0.0049962640154168	0.483031787774395	0.650511639745223	0.6929430270231574	0.2887872731226139	0.8492283402303735	0.9301120771492036
GBA2	3.6415720333631096	3.7680981960545297	-0.171951011719903	-0.233792427438998	-0.100234684671324	0.1107061078272819	15.3547427634667	-1.20053610295628	-1.03903656413534	-0.603312359827901	0.754822607696625	1.65409972600697e-19	0.2362129377200379	0.30433858535329	0.549329931590863	0.454287869120555	0.5502915152336104	0.7054533088730807	0.8742901150073424	0.8707199580295506
NDST1	3.40827020725962	3.0813718536157	-0.247249523458506	0.0413088349030245	0.348962673154604	0.268836487648871	7.07906471900429	-0.979925465308073	0.112282484438271	1.2098069839041798	1.09076505972487	6.011804358269152e-08	0.332379897086659	0.911116308065364	0.232937175540936	0.2811826349561619	0.6344760571338837	0.9759442429804452	0.7264952419957834	0.8109108635164018
ASNS	3.86131897505832	3.5130837805236603	0.781140956502137	0.0307942218881693	0.3702898115405779	-0.3393389976206419	4.489787510704099	2.18155656567064	0.0593650884402712	0.852254977647506	-0.9188757477311	0.0010554573352982	0.0346588520563902	0.952942711004556	0.398635144224938	0.3632413681453389	0.2578134798976395	0.9877868427705312	0.8094385379804871	0.8386368910583886
AP3M2	2.02124738423486	1.86833459611521	-0.228770739994451	-0.0706477096430004	0.151964958520208	0.0755950179785317	4.1853829037461	-1.1042946180403	-0.240359592227934	0.609981569465132	0.37307833795751	0.0012325846121711	0.275543698051211	0.811208114342674	0.544978073558216	0.710895814287429	0.5842524892611716	0.9461024501021156	0.8735041431398112	0.9410795416788617
CNGB1	-0.819667569088493	-2.29116667828535	0.608547259289067	0.604141864930519	0.231209882834571	0.0757679584965134	-2.42546118203493	1.10750720141405	0.702446504614261	0.354856170385275	0.133502383019545	0.0193632640468636	0.273959600054276	0.486018682132399	0.7243550940813729	0.8943913341890259	0.5830804843210591	0.8033830070675205	0.9308698292255332	0.9798024634884472
ST6GALNAC2	3.29250528378352	3.81845330738252	-0.224393530867783	-0.763629181419715	0.0814604864458001	-0.052392007311781	6.809645698333029	-0.839281765115065	-2.0224997194583403	0.263373274796561	-0.202372738597063	3.32849710610809e-05	0.4058898145627329	0.0494700007568275	0.7934804978070029	0.840570493939059	0.6897343795352289	0.4870997585618638	0.9491102260852446	0.9680006425536822
PABPC1	8.64109662819815	8.826420191401349	0.142564919006241	-0.0639626596934927	-0.373513317660788	-0.0572533815070333	36.607375777966	0.98514664730586	-0.3073891100716699	-2.4291056898438503	-0.408717792719581	5.6769677246910504e-21	0.329856290709432	0.760044999284202	0.0191989168999768	0.684715915420256	0.6325683143299868	0.9267156553708752	0.5673019500721588	0.936370236814722
TESK2	1.31518097414313	0.568095477000456	-0.106038519763009	0.423085521351669	0.4119231130763499	-0.0330262253616443	1.09091407658337	-0.38952386634246	1.05810916579155	1.26932847940334	-0.121165754575429	0.286795693312091	0.6987483203350601	0.295883814366858	0.2108497568483989	0.90410469411544	0.8679871482454462	0.7005804546513954	0.7196961712219063	0.980521385937179
CFAP20	4.502339513379661	4.5421351473129405	0.442238649620691	0.128010530374797	-0.0843219681407829	-0.200489707112882	17.241744158921698	2.94858591128663	0.5834456537012379	-0.4874766879759529	-1.31293485281293	2.64636878587936e-16	0.005047696443247	0.5626399342521899	0.628359019699003	0.1958781082188219	0.1252006675193604	0.8413427996356413	0.9023973009753776	0.7609010936998968
CSNK2A2	4.1736332910137	4.44766087836985	-0.229518346610417	-0.350539833927882	-0.0104520438388266	0.115200657248101	16.9618426324927	-1.4777574819588302	-1.44667618572361	-0.0586206138694111	0.7222787657715299	3.58109836937452e-21	0.146438125135595	0.154917844733644	0.953513839260353	0.47386005905906	0.4537027383815729	0.6027712504181786	0.9895064564575764	0.8779403617614746
PTPN21	2.19385596657864	3.0918863858007097	-0.190658033070089	-1.1004209695155	-0.376912139187103	0.0518356237952342	7.31840375916806	-0.7942222935483231	-3.12892964065972	-1.32796314135621	0.2254878094992579	5.85188129123814e-08	0.4313067247863359	0.0031428980635098	0.191259957678056	0.8226217047785601	0.7083107696655558	0.2632363637586266	0.7107818014555238	0.9632502539872873
EIF2B3	4.176184688532359	4.23075672762286	0.28957872906612	0.1942471175910849	-0.0678155185647277	-0.2096789029158239	15.7689343698531	1.83016771305764	0.8096466135445308	-0.373159901783003	-1.28049483267031	1.3269093898416401e-17	0.0757440500170298	0.422502227391286	0.711174091945297	0.207163605814251	0.349300934609063	0.7753409475466527	0.9268234646432544	0.7697370043229873
TCOF1	3.84441039912282	4.1715353857086495	-0.1608451671818609	-0.295047679944206	-0.0323897946725994	0.0814367475966915	13.445422448858	-0.942482348827332	-1.19775449473679	-0.163163652663021	0.480034646728849	4.812936795171172e-13	0.350992536541726	0.237535717335855	0.8711229359299201	0.63354453297338	0.6483437878693122	0.6606454495892844	0.9696086569825092	0.9235943007812746
CDC42	7.47920924327904	7.594315654454089	0.25778477291439	0.106733737482836	-0.0920453520412219	-0.113546118641529	31.1020559033779	2.4898891020337404	0.72244873101429	-0.806183762079749	-1.11677289831132	7.71251673005754e-09	0.0167456354289169	0.4740039485751379	0.424512338152642	0.270332128243284	0.1963387066841777	0.7961708532069048	0.8220775914215183	0.8053513982932173
OSBPL3	3.49092992197455	3.3343262128087203	-0.267685928270606	-0.0096880697170931	0.145870844054199	0.34502016999386	9.2501771387459	-1.37088567275929	-0.0343630650891942	0.64205135799741	1.7927115644439098	9.833232761085881e-09	0.1772565479117689	0.972747989745548	0.5241026683436439	0.0798240778571811	0.4888030139960409	0.9942072926805758	0.8654251577284187	0.6540469624324144
RAD18	2.19616018593324	1.5613508145110602	0.2380394164854069	0.440279986813799	0.4174735416645	-0.0323086239527509	5.38780410305174	1.45809912455422	1.80562475394066	2.14891006840307	-0.193911025264033	7.00089861297856e-06	0.151853067509087	0.077887404816095	0.0375921975126015	0.847124364128148	0.4597116010062723	0.5284674211891495	0.6150951224384543	0.9683848484703912
ATP2B1	5.1747843223278895	5.826335987113769	-0.220123986310769	-0.163586345421572	-0.3509595318623689	-0.207152131537998	17.5116761182478	-1.24439684299621	-0.6444073171149169	-1.731776349054	-1.15429080352441	2.4627149533342e-13	0.219898841209988	0.522744752484837	0.0901696240175772	0.254608146378643	0.5348263522650175	0.823169017968927	0.6520792320787913	0.7947779928896742
NCK2	2.9284191222931497	3.3299801938131	-0.209627653213726	-0.518277251363507	-0.269048385275546	0.1993764165230249	13.7746042533998	-1.51041696206491	-2.34868531828067	-1.6334229381373502	1.4007102857003102	9.46352640249596e-18	0.13792772487174	0.0232919994054976	0.109358390164344	0.168158957139022	0.4418870890550267	0.4137499644821024	0.6625636742818496	0.740707035905675
MAP4K4	3.94304228048365	4.32487922679631	-0.344288943505712	-0.326144487410144	-0.0406518555858482	-0.0031195506041247	13.573669334293802	-1.83432649367658	-1.11152235408058	-0.187995969136837	-0.0161963970359469	1.6169613088611302e-17	0.0732225049994249	0.272247035775459	0.8517250007405859	0.987149307899476	0.34448570979973	0.6846503373786038	0.9656357961065012	0.9974141958743736
MGAT4A	3.55004098432176	3.90478105399452	0.166204512649156	-0.551572486078671	-0.1425292613139759	0.0965316129376239	15.5792843449012	1.14351619206218	-2.4052676994543702	-0.8351685394565591	0.643384062499352	9.523853032017472e-20	0.258871275580119	0.0203340220638369	0.4080351550093029	0.523240307824471	0.5715389400427683	0.4089179267047342	0.8138376893499929	0.8947533404443722
RPL31	10.3762252847878	10.9880282121475	0.310128613115698	-0.168790675771473	-0.273145554816501	-0.285698591262755	21.3524869565611	1.54549808365561	-0.5888224583600239	-1.25594447769918	-1.46357151438724	6.599341009255599e-07	0.1296192580843189	0.559117030050415	0.2158723433634789	0.150647432055636	0.4304518350865912	0.8397967690663654	0.7196961712219063	0.7254814087155566
WDR1	5.90735177011162	5.81742090545674	0.213068519388448	-0.0546757634839715	0.281881424698643	-0.138195903321646	30.052641254818603	1.8027534777945	-0.2972117916722249	2.15557370176625	-1.13687980205417	1.99734234761478e-31	0.0781261721336275	0.7676725184565679	0.036502226629344	0.26160637808756	0.3533811549301347	0.9302007511412956	0.6150951224384543	0.7997680701533977
SNX13	4.3440799512180295	4.594536300076941	-0.214343078937325	-0.1709728916076409	-0.0883245890925882	-0.0311263598788591	19.0103231972075	-1.5037078380281397	-0.8291689799648349	-0.5497856164951971	-0.220922675909619	9.797398215035149e-19	0.139683290492733	0.4115323124082179	0.5852705699678139	0.8261523724005779	0.4445548208737522	0.7692781941305028	0.8876834091918177	0.963565043378078
ARHGAP10	2.75060552817196	3.4798050150334503	-0.627873126984187	-0.401860091974165	-0.4800541294999539	0.030333543404624	11.201588192395198	-3.44420574296503	-1.49495602173674	-2.2907619432084902	0.170585216930227	4.71822512909242e-13	0.0012973069961021	0.1420552357480969	0.0270493431851713	0.86531917546698	0.0777488678424324	0.5933674990717327	0.5915637163988334	0.9705690705196152
RPS6KA2	6.10872987137684	5.979484038366361	-0.630749979879166	0.132598879120883	0.17684800841676	0.299692234949533	18.8747593054785	-3.185185111515509	0.441948360242995	0.8236858312790741	1.51346209576769	1.61986798234203e-21	0.0032158728797852	0.660678554533019	0.414969887026418	0.137342997275637	0.1061339672995311	0.8879519772923776	0.8166961215854763	0.7179264104889045
ING3	3.6349059281729694	3.7737689738341897	-0.079753682698969	-0.189103566396054	-0.176218783732812	0.153815318203239	12.2760437150402	-0.447674442498632	-0.7207911287342399	-0.855813964229016	0.8647811916149241	3.31935208507036e-13	0.656603654268555	0.4749239124095979	0.39708744106697	0.3917611356356409	0.8480732875797529	0.7964340744265952	0.8087934644150443	0.8509282456079196
VASH1	-0.3114429239555739	-2.2485085635220097	-0.08149705934549	1.31934408247937	0.9701831209520492	-0.100205324867782	-2.8592541799884503	-0.177338786497123	1.93044451542049	1.80462054430599	-0.212021745140667	0.0069091310044196	0.860132187443981	0.0599216057043157	0.0788458227412045	0.8330614434255551	0.9431913744581836	0.5051226162753502	0.6520792320787913	0.965686613819115
LMCD1	2.37986989972985	2.38636367987486	0.7419905611902141	-0.0229259371031355	0.506560812922499	-1.16890705507224	5.41021497392117	2.95977620916828	-0.0590974164326497	1.7056075678475702	-4.28591773743104	3.63050158146988e-06	0.0053322244043362	0.953137574967944	0.0970752819859857	0.0001049326364162	0.1281444731181133	0.9877868427705312	0.6564551395395487	0.3152978828652545
WBSCR22	6.19671024731009	6.15353100004406	0.2925709542707619	0.272962042850581	-0.0685672273612834	-0.106548661899871	22.723838808825302	2.01538738888723	1.30733070529034	-0.4227644049263289	-0.738736498371344	3.3440071121054e-13	0.0500112156061867	0.198161328938366	0.6744842571772641	0.464021222700344	0.2983571526477427	0.6345347326332638	0.914857814413383	0.8744360519196335
SEL1L	4.40172578903023	4.4848051007539205	-0.106896349144138	-0.0282634624603229	0.0307683627118782	0.0027137434125226	18.9520592517283	-0.766569297255297	-0.129418403466803	0.193067657732655	0.0187552421331042	4.43340041897823e-23	0.44734059419403	0.897603333248072	0.8477747492339208	0.985119272567578	0.720448901253682	0.9722545864243262	0.96485338911238	0.9966871624638916
TRIP13	0.7668548033351781	-1.33163576572279	1.55958760509749	0.7286913461034809	1.71289800439365	-0.5754423303995961	-1.77714038718904	3.7416577486983114	1.17753361262193	3.30726574209323	-1.27789083315343	0.0855013618188188	0.0005208111122914	0.245323020843644	0.002305757401213	0.208339838515845	0.0561898259352028	0.6660514458065767	0.4925670192820046	0.7698772118608269
ATP6AP1	5.81343695550803	6.001277796590849	-0.0164440840224062	-0.147103191186099	0.115497977352175	-0.1410804803982699	22.606507291630503	-0.1014677403296369	-0.584695664088502	0.642250775651991	-0.8435942121781992	3.331064369314409e-26	0.919629938670828	0.5616726424815279	0.523969032735131	0.403358341024422	0.9664583555331352	0.8408250683917343	0.8654251577284187	0.8534333260657969
TCF3	2.9625066852396	2.98322127004198	-0.076315077954074	-0.463214296624544	0.397784670584986	-0.166166888178347	10.1498131906147	-0.4897641295870539	-2.05103396988119	2.1666442454038	-1.0709373960301298	1.1556027989562599e-09	0.6267081545790729	0.0463890987624608	0.0355987466495689	0.289976117097521	0.8312721334402148	0.4827647992877045	0.6150951224384543	0.8145087616111049
TRIB2	2.7322633262490696	3.45183112980004	-0.0172328361246386	-0.5869732106073879	-0.769480300159774	0.211812596344471	7.074434970345791	-0.0620761857049743	-1.42969581630524	-2.32154782116243	0.7616673994597858	4.35715037602234e-08	0.950786758667592	0.159899743514593	0.0252620757277708	0.450282407553891	0.978885611329246	0.6072031099125386	0.5826655277532989	0.8699450284887692
DAZAP1	5.565674001396309	5.44447831059435	0.246842196649779	-0.0619621002984895	0.0936545722924502	0.201837506512909	24.2863427296468	1.7866469129808995	-0.300664483571454	0.6164480207305071	1.46306472950238	1.06470917147858e-23	0.0821539668560138	0.765104356074913	0.5412425571149829	0.150488806312348	0.3607016629672256	0.9288918388201166	0.8723998310817822	0.7254814087155566
MBD3	4.49234667180788	4.9709340416953305	0.0984315529029512	-0.616719257292869	-0.105882045227466	0.161360621075216	15.3248010822452	0.5095819242475961	-2.19145225943145	-0.483165608502987	0.8398779018909208	2.36138474347081e-16	0.612934338239062	0.0338171248295301	0.6315205777234301	0.405423766206518	0.8227380274929343	0.456575450644451	0.9034622966086184	0.854678819120779
PRLH	-0.959602449014604	-3.04841197956315	-0.716934311556146	1.24023628445204	0.8383044229385892	0.7893604586214571	-3.25493885236907	-1.27075355923052	1.4761282988586102	1.32666125045654	1.41113453305464	0.0021570807108406	0.210346655792392	0.1468733009480509	0.191314089731468	0.165081572005424	0.5248571829575808	0.5972851063240634	0.7107818014555238	0.7388984953836246
HLTF	3.40222199827809	3.91084900212963	-0.0749857922499715	-0.0921399696591361	-0.526985664217561	-0.399554529627057	11.1895291591291	-0.440485833336295	-0.378596248734185	-2.65644351000396	-2.34517411424489	5.13803209589331e-08	0.661755143509734	0.706871385767601	0.0109227248958881	0.0236324088352326	0.8502949858421608	0.905619756604042	0.5383026855199007	0.5595940128307627
FAM50A	5.917120423681929	6.44365152236307	0.194569745771534	-0.54188537936986	-0.0619250088046852	-0.184468683963114	20.0428727858713	0.975230228728082	-1.7879158583158898	-0.282451327481533	-0.910221182718784	4.2974314727554605e-21	0.339407903847772	0.0806890225741807	0.7792085482936322	0.367793242923846	0.6400751657120803	0.5324040420603143	0.946399306338728	0.841680981660577
FAM3A	4.7565403429624	4.8226270146668	0.267318021239915	0.0237341807206657	-0.238648338958385	-0.0305481314566905	16.9026824418553	1.6074139267522298	0.0991385713236693	-1.27501212802859	-0.185515356581417	3.60839745277745e-16	0.114959084679213	0.921486267062332	0.208961411017698	0.853661475509955	0.4120753249746923	0.9786482197029676	0.7196961712219063	0.9690823292558858
CPSF1	3.6550884501463	3.82912237539937	0.0510952148670812	-0.2560120828742	-0.0150508514895829	-0.0716965359475716	13.9785237105043	0.32576850784432	-1.1228894195415702	-0.0830479855495541	-0.458491217448468	1.7327909968592602e-14	0.7461135864152401	0.267656184216633	0.934192055984852	0.6488070337404711	0.892773602436288	0.6803309888268148	0.9855977404855712	0.9292450990772616
MYO3B	-1.15475827386233	-2.80544219150701	-0.218781691043888	1.04623910721642	0.315984582883252	0.0448435306366778	-2.6920405411246096	-0.3448996992959789	1.09226190528211	0.442624957294707	0.070024929613429	0.0099369919170758	0.731776660096286	0.280531332761874	0.660157391804255	0.94448408359992	0.8860124792901168	0.6898538308851051	0.9101250790740726	0.9893308348947604
CYBRD1	6.128996038166831	7.13989738309588	-0.367960699412012	-1.03119447909861	-0.297367198556475	-0.0147076157799357	16.2429820908771	-1.34649515255106	-2.45062502884483	-0.987517622577056	-0.0526248485499162	1.92312536114507e-20	0.1848861909480269	0.0182122268044984	0.328669182248785	0.9582637422587008	0.4961950087312232	0.3987779898275969	0.7747605374148021	0.9922625104031622
PDCD2	5.19335795769735	5.48702988284868	0.1576421869826919	0.0309317822491911	-0.2586741337837719	-0.154962040566411	16.1669739049599	0.7725253607421351	0.0971577619590473	-1.12121147789467	-0.7312286043226	2.3043424186763095e-20	0.443842019926176	0.923032556563264	0.268145609659527	0.46843024181226	0.7182155182221308	0.9786482197029676	0.7438006239301651	0.8767741568618194
RDH11	5.964406555402451	5.97322889827497	-0.0470058005733144	0.2357457413361099	-0.373407356792555	0.0920332159905523	18.6113633189827	-0.397307750178799	1.39821533188244	-2.78674514654136	0.782623674876737	2.7175404525430803e-06	0.6931287822052901	0.169380144540963	0.0078832692782114	0.43819032019643	0.8657503488321533	0.6125861081662926	0.5302417680005775	0.8663181055764635
PRKACA	3.5760399307884403	3.7250043012345295	-0.0594515668751824	-0.141691848499755	0.157831502679155	0.0111399171341309	11.1136083482584	-0.306579818279359	-0.494024804199959	0.703004688597755	0.0570902591462153	7.19385133046051e-13	0.7606194885123009	0.6237532528877551	0.485965922102821	0.954726877059437	0.8999470759887528	0.8695973688467725	0.850251807246332	0.9917698516048924
ADGRL1	3.2620318894786	3.5953530816816404	-0.2469678540178569	-0.237057195808552	-0.1136018186163469	0.0675393063333872	9.5367068714107	-1.12222514615329	-0.710513810843448	-0.446261368992678	0.301260187541053	3.63514639196445e-11	0.269047586893987	0.481128577187876	0.6580099570785319	0.764656212031612	0.5797616725738639	0.8005160226369388	0.9096820652788662	0.953541702535749
ACTN1	4.33131805782812	3.92876644987386	0.121213569716499	0.0068218580680705	0.543314576922415	-0.0046051217264942	13.9684073114596	0.725099190326382	0.0274043583830499	2.8760490228504505	-0.027547279050919	2.8896785411290504e-15	0.4725603086464439	0.978263793138854	0.006615269359568	0.978146360245936	0.7368132421259986	0.9958591839583188	0.5302417680005775	0.9955658996856482
ZFYVE26	2.15281052247691	2.31317931629696	-0.4828321981010109	-0.296739661638594	0.0217012453832613	0.0213161978721899	4.6541560766939405	-1.8140170420266	-0.7793038674572529	0.0708151346548488	0.0841264099047007	0.0001428329213863	0.0764186092162156	0.440096935549315	0.943858691850197	0.933335128472746	0.3505266475075087	0.7811489349254498	0.9875673209210264	0.9865795391568716
RPS6KA6	1.16516631994269	1.39894230933133	-0.360369576478107	0.2859673298891459	-0.5707817474205129	-0.263590309288199	2.66047522708138	-1.22167747018579	0.644116170962311	-1.62250033708841	-0.8952640791631329	0.0122952696277698	0.2282339725987	0.522870123243003	0.112011702201212	0.375412888587957	0.5420443772538289	0.823169017968927	0.6646123901665525	0.8449348336300091
EPN2	4.26050551497148	4.4361237637861	-0.165081428936916	0.0813605031561395	-0.167290133123744	-0.0302948748831796	14.6378871832289	-0.924988639150723	0.2910676335341849	-0.8146120139882241	-0.1625226854285709	1.00077709760208e-18	0.359905814030864	0.772336996232443	0.419584718583516	0.871621885847657	0.6552888598216157	0.9319681710595688	0.8196584639791001	0.9725806964616688
PTPN18	4.27957642969362	4.67666399313929	-0.032583207718417	-0.176011513192323	-0.0366701958163559	-0.0319567611895829	14.5753800533455	-0.1714607145177279	-0.594118438711127	-0.167246376489579	-0.161660917734519	4.80065870571163e-17	0.865365051935552	0.555437623941305	0.8680909351430101	0.872347582390528	0.9445504993377548	0.8377224888016226	0.9691029810569658	0.9730280554140068
LIMS2	1.2542233173648702	1.75119777681682	-0.95981314089831	-0.25477979156158	-0.501414689694716	-0.0755884467205091	2.5785187803402403	-2.4324527555162203	-0.407407744889842	-1.08776000834954	-0.192299843347645	0.0132648414561873	0.0190370385599236	0.685640205446564	0.282492946783035	0.848372535532473	0.2065001484615348	0.8966294437005263	0.7515307401763855	0.9683848484703912
ASIC4	-0.802260508899615	-2.6616365828289803	-0.910048475032356	1.07347165090289	0.979907599003568	0.7975458172894331	-2.8334366425227304	-1.6766551918713302	1.4044400948471103	1.5893877812796997	1.50735562617507	0.0079197138582901	0.100550447855069	0.167246370610727	0.119034144325333	0.138745648342884	0.3900735393119254	0.6122994230871925	0.6719743180080351	0.7190957784069093
SPEG	0.4133220843418529	-0.331656001515162	-0.597120665590975	-0.4153280229744269	0.769015091790303	0.792590720663319	-0.57698701732424	-1.81406387216203	-0.80577509758354	1.97200985889764	2.41838835184521	0.5668236937185179	0.0763386582879425	0.4246101618878989	0.0547737693976776	0.0196984091223097	0.3505266475075087	0.7755565462440623	0.6317347968168323	0.5428414855154369
LNX1	1.59578271255862	1.69583518485478	0.0055110511121116	-0.721445426562503	0.302586374674174	0.234524549275706	3.6357013327246	0.0246793763982736	-2.23011977407396	1.09839065683614	1.05958803065016	0.0029346612111964	0.980423121288546	0.0311163609570774	0.2779011492247769	0.2951280257688189	0.9921795883737488	0.4460508010880568	0.7479265587227338	0.8164710828658294
ALDH3A2	5.44343339630132	5.835970319798	0.0830053613743426	-0.3992484518503971	-0.126474625001084	-0.123672486542249	18.1944228028908	0.4260948948060979	-1.32023335832635	-0.579376350356725	-0.6143843295432521	2.25914281047414e-22	0.67206998354333	0.193433349184725	0.565224598846894	0.5420554235338929	0.856378168075933	0.6313582009677727	0.8814502809813279	0.900984989645188
TFRC	5.59031580519887	6.263883611454611	-0.457252439639904	-0.383755001778094	-0.3501355996682819	0.261712735911928	11.700701248350502	-1.7602047482625902	-1.03481230903105	-1.1730755223334	1.0014119734236	3.97721107995618e-08	0.0853911930321962	0.306605851205257	0.2470096170667469	0.322177425342849	0.3644330688382618	0.7074234160471293	0.7350452392611758	0.8244746325893123
SREBF1	5.09889500450132	5.41013719155288	0.236183523274775	-0.918145363169197	-0.0192208754519596	0.33209097795939	10.7954639205444	0.8050897041213589	-2.21591943539163	-0.0595294671474163	1.1841235222526998	2.1185339583265895e-10	0.425011545379222	0.0320407159698076	0.95279519592133	0.242647128442405	0.7039070206298282	0.450818225851574	0.9894050135848804	0.7861884804575984
AFF4	5.86318934760966	5.85774199626574	-0.2013472822383339	-0.127243197564356	0.118985154253408	0.171787487668475	19.3790844867064	-1.35315169284375	-0.60684125353453	0.7266444218685241	1.1975948990263898	2.1402419714582404e-09	0.183017324413958	0.547198050075698	0.471262211059316	0.237608657194235	0.4946243928225099	0.8333876358338586	0.8428424540843961	0.7845809258040448
UBE2D1	4.479948623931441	4.612248693726929	-0.130466466859824	0.1086910305468809	0.0743257480446449	-0.191328959236945	19.8594913902693	-0.9599129671929948	0.543798288131599	0.480605696320551	-1.38152094414338	5.42669285686889e-20	0.342290648379739	0.589346838874819	0.6332460373645071	0.173940074130082	0.64205006878346	0.8523653466739989	0.904148591553962	0.7465031702284913
MPP5	4.17447751914728	4.28532384267429	-0.231815443890898	0.034819584852135	-0.1196964921922219	-0.0448779613589085	16.7346677780535	-1.54654926818725	0.158819870481048	-0.7022691629671489	-0.29939141063003	8.49805249174191e-18	0.129052781872941	0.874541545247525	0.486278260463603	0.76601991376376	0.4296785483179808	0.9663265417143388	0.850251807246332	0.953541702535749
RHOBTB1	2.14750537492742	2.61614437528737	0.587847005110412	-0.6456499910684621	-0.527641521921117	-0.2439443627713919	5.368815442882821	2.69791609264391	-2.05380954289472	-1.9890173840211895	-1.10397287225693	0.0003029011055027	0.00988989649865	0.0461914739897562	0.052891012171422	0.275656603114359	0.1655314520109247	0.4823368757042637	0.6302598998748843	0.8070363351113546
SMC1A	4.86561476697417	4.733788571692361	0.318451624674078	0.15539554807863	-0.0510656461590202	0.0119479443170192	18.1949974764038	2.07321829611699	0.6883231318065931	-0.294830924688907	0.0777904457404678	2.78034544611808e-18	0.0439717545394157	0.4949264716617679	0.7695638830330358	0.938339622050605	0.2834882812978759	0.8076703538182082	0.944600650595136	0.9873905664099792
HSD17B10	6.02126668752398	5.9933411271045	0.638018398183765	0.14799417869837	-0.0483695882363034	-0.192154862765934	18.538664834579603	3.3677867486555098	0.5370288351593211	-0.2289831057801339	-1.01255530057174	2.23850925877483e-17	0.0015613280544338	0.5940038084638061	0.8199339081481931	0.316719420576963	0.0817938904996933	0.8547532195521607	0.955287570994356	0.8231835918731237
MARK2	4.16523190132998	4.26576514987204	-0.304547837856781	-0.2490119697484629	0.122236433962374	0.3916147375715949	13.9121587552965	-1.7453130737375302	-0.992161257045334	0.616480521833462	2.29800617914402	1.02171506564859e-12	0.0877613857080053	0.326722331676882	0.540720882209891	0.0263003458294691	0.3686839610860255	0.7191331742651685	0.8723998310817822	0.5595940128307627
HMMR	1.28545896845598	0.936201256592594	0.6152953955838929	-0.450114827255607	0.8166229149370091	-0.354559853445118	1.18068863104909	1.3776695406568795	-0.666865593332301	1.50237218767275	-0.7736198235694979	0.2472367460074789	0.1754880768392359	0.50839591640354	0.142431273917418	0.443401754681717	0.486891621378481	0.8155385501758018	0.6871833760698267	0.8679204582775857
CHFR	2.89110252309649	2.52209307232966	0.0833439805812452	0.129936013954549	0.148735892893848	0.41578980905983	7.46566892530621	0.434569034888227	0.427720747138715	0.657233202974621	2.11988135891293	2.0886874821241896e-09	0.665952112980264	0.6708944482371351	0.5143786662366889	0.0395645630570244	0.8529647432334265	0.8921733687691721	0.8611241620682427	0.5925924862870248
[truncated: 16,928 more rows]
