# Supplementary material for: An integrated cell atlas of the lung in health and disease
Source: Nat Med. 2023 Jun 8;29(6):1563–77. doi: 10.1038/s41591-023-02327-2 (PMC10287567; doi:10.1038/s41591-023-02327-2)
Supplement: Supplementary file 4 — Results of modeling the effects of demographic variables on cell type-specific gene expression. [file 41591_2023_2327_MOESM4_ESM.zip › SuppT_X_covariate_modeling_gene_results/Alveolar_fibroblasts.csv]

	AveExpr	Coef.(Intercept)	Coef.sexfemale	Coef.age	Coef.smoking_status_num	Coef.BMI	t.(Intercept)	t.sexfemale	t.age	t.smoking_status_num	t.BMI	P.value.(Intercept)	P.value.sexfemale	P.value.age	P.value.smoking_status_num	P.value.BMI	adj_P.value.sexfemale	adj_P.value.age	adj_P.value.smoking_status_num	adj_P.value.BMI
TSPAN6	5.0185022675648	5.951473737039669	-0.620219130853204	-0.479240177483732	-0.3666756144863971	-0.463459595838354	10.0824167663935	-1.47659177113061	-0.701454286613092	-0.7379512653019179	-1.04033121773893	4.48491294775163e-08	0.160469847969707	0.493759625516514	0.4719321008104171	0.314665150266964	0.6793702140970133	0.9173578662285714	0.890337315482286	0.7964034528557563
DPM1	5.60109768230319	5.26071445848409	0.139097995458452	0.251621340086251	0.104132361305356	0.636982661252376	6.877044120291769	0.4608622446373909	0.500916316946752	0.243751298773761	1.97748746457318	0.0005278105178227	0.6523109745298521	0.624513341827728	0.81103797865002	0.0690726038916018	0.9052680993746532	0.9441828514023388	0.971001043834608	0.5792693021848816
SCYL3	3.7185540313324905	4.10005321866882	-0.572129829215562	-0.2571447351350669	-0.294494161395761	0.158054230683771	8.652160700649361	-2.05827391009774	-0.543948226591192	-0.84624864383957	0.560209788221252	6.977537523822221e-05	0.0575633950615827	0.594765129336033	0.411841292997723	0.584157179770643	0.5311835288536537	0.9382412108353968	0.8757258203264494	0.9024162538013164
C1orf112	2.2070669086309302	1.18885229611291	-0.152551001361364	0.750456771850864	0.506307343950529	0.484969190913384	1.54727458729241	-0.317641063448753	0.996183934713867	0.919289760498716	1.0407600606866998	0.154439063546784	0.755140578689826	0.3352038017077809	0.3732502414799539	0.3151721631238149	0.9392211492381364	0.8709881691583521	0.8637270414051291	0.7968997341909266
FGR	2.63928356826107	3.22502307908775	-1.8068115314879296	0.846248078031798	-0.6925214470125539	-1.09338218655609	4.64933461734999	-3.74277775530718	1.13737314406936	-1.3025964296598	-2.25574523265069	0.0003146859197463	0.0019597055280366	0.273225127801423	0.212357436020663	0.0394500544662863	0.250228362385623	0.8417435140500823	0.8047692643508183	0.5305614888892807
CFH	8.68595423221199	8.91572921479504	-0.856316132978308	0.21821762255401	-0.110861594168136	-0.264487011137183	16.3322587871493	-2.24035888743714	0.371691250789614	-0.262553113931498	-0.6832214726342061	5.8063727103611794e-11	0.0406331561721159	0.715320817418927	0.796466774669144	0.504883869687716	0.4858510280991129	0.9535126628524432	0.9672363208004238	0.8760474527909774
FUCA2	6.382322447052441	6.4073902440493	-0.0701199765055558	0.147125401465616	-0.9177745932664592	0.263095977168993	13.1798667643481	-0.312872717824146	0.3631112802582439	-3.0926004083100294	1.19362077155876	3.75532425461473e-07	0.7590883155641059	0.7218823993025041	0.0078037425071671	0.253357760507329	0.9394824104205564	0.9543906494380494	0.4923343487666534	0.7538277181234343
GCLC	2.66455679728141	3.7464712630035097	0.47301600743183	-1.76226098611549	0.508213294615156	-0.0351544416754465	5.7930355620782805	1.05793916162395	-2.4851381118149	0.985605256862646	-0.0776627581091646	3.54579074609882e-05	0.3068237719771169	0.025234796744511	0.3399590079647	0.939122818174057	0.7775692337620084	0.5765249813379888	0.8520224938207571	0.9914297661291264
NFYA	2.64458503723979	3.5646729405729003	-0.527579344439267	-0.7528281564029542	-0.9107644716690728	0.343348552794331	4.68797834623902	-1.00333030385295	-0.8980786633095931	-1.50942773208228	0.636709085985191	0.000291555072718	0.331613318944274	0.383332886874307	0.151964056914206	0.533911265297302	0.790684132614357	0.8871040639816826	0.7584420366237711	0.8871543949434295
STPG1	2.26689259810647	2.81863349310731	-0.1580355690276149	-0.966722073317086	0.0407995310454525	0.4836261663218279	4.948567004331441	-0.40163526240675	-1.57243568256306	0.0921500368838298	1.21684140160831	0.0001749939596445	0.693616567695966	0.136701176307376	0.927798278437308	0.242464566242185	0.9202006504521104	0.7594702050912594	0.987103143213037	0.7452631727777259
NIPAL3	2.04857065855881	0.704992668359157	-0.754357379053274	1.6590415221726498	1.55404142620927	-0.8327857141875841	0.6104942456925079	-1.11985193237829	1.60746182592625	2.02608850845458	-1.32318857379911	0.554426723581468	0.281297893620786	0.12928961007369	0.0609957904907834	0.207948080338688	0.7668709249913351	0.7504258312924209	0.6438780062203654	0.7235428056901252
LAS1L	4.301415735087	4.07529725068039	0.252245079067771	0.349995462341207	-0.632163885753954	0.228886667449118	7.67160518095128	0.676324038880458	0.5622297786076701	-1.38573160926649	0.5858962503952231	1.43731389523336e-06	0.5091298556412129	0.582264613744364	0.186087570754499	0.5666572560603851	0.8593288472776931	0.9368611367834974	0.7849441748225157	0.8967089828630186
ENPP4	3.63697309889988	4.801632582905929	-1.45610986171224	-0.629713119771953	-0.2956870442502319	-0.274874881233374	7.617304532384781	-3.28252730500498	-0.8941971005131879	-0.589654071948765	-0.600689520605281	1.56644921831277e-06	0.0050361210793006	0.385339730922354	0.564199552594694	0.5570149679895771	0.3009614332303744	0.8878149680209971	0.921215268324426	0.8934150810095187
ANKIB1	3.74733344943745	4.77774675331684	-0.180055120129243	-0.502933667105707	-1.08673318756272	-0.1546463298631969	5.01289092823262	-0.312212118893576	-0.508354275583437	-1.48625798971643	-0.260932846020972	0.0019513246879729	0.759177823998258	0.61934169694964	0.160817588213891	0.79772971716639	0.9394824104205564	0.9434426134561896	0.7645197552583554	0.9620279009733992
CYP51A1	3.5293767174303103	3.3289396785810696	-1.12422943989005	0.2674426791714969	0.0982385439732932	-0.2226606360435389	2.0224194002487	-1.2812876516473402	0.194252374970682	0.0978944497751526	-0.276592747461876	0.0705532374649437	0.220821860706824	0.848714036180515	0.92336061217312	0.786313994759154	0.7237879421730536	0.9743546932081548	0.986811944036143	0.959410476417588
KRIT1	5.34855039354019	4.975635824846231	0.0811050161132646	0.355274494279261	0.0863999773323038	0.0243814555547974	7.41227216287825	0.2271676223454549	0.5737955372839061	0.182150972566775	0.0664066843291273	2.72003600184948e-05	0.8235415959651221	0.574690899136479	0.8579063971590171	0.948006398033696	0.9582835044048028	0.9349278026052016	0.9809217257865994	0.9919844051495657
RAD52	2.46534017629351	2.57016565898621	-0.8572690074037701	-0.5519882068459809	0.242153476565296	1.06782997275186	4.78138468245419	-2.29004261933669	-0.954226539831362	0.5867557744223211	2.8245063149982297	0.0002425881528452	0.0369277757585019	0.355094842859539	0.566094608104976	0.0128099843820341	0.477082990676803	0.8777209079491775	0.921215268324426	0.4460348300234804
BAD	6.348337018918411	6.22418615669056	0.430093082695267	0.0380962832197766	0.4164068787846239	-0.362595969714209	9.946818790161151	1.1375594224073	0.0627351117082649	0.8846334436107449	-0.9346916881491608	1.10754592358349e-05	0.273443024453887	0.9508180996017952	0.391559845411933	0.365495248694153	0.7623526790725632	0.9900518243920702	0.8707315413724054	0.8228305845139879
LAP3	5.99817319918354	5.08024481745568	0.367971469917841	0.701266364783564	0.9629569284355992	0.0745829860200127	7.974457009430981	1.23951826226994	1.4672660251497098	2.39389973047694	0.2408072011777859	3.77068004736245e-05	0.2361679438503389	0.164740963305198	0.0310730171452362	0.81332239602834	0.7356322186890043	0.7793062314988818	0.5632664332931061	0.9654524712179052
CD99	8.7713100068444	9.10178185881903	-0.614140082096327	-0.0290387093038994	0.403885530644423	-0.65648003848778	26.295669190294102	-2.71236616224791	-0.0840369700591978	1.5860407641153005	-2.93925764849913	1.72629122730611e-09	0.0160712236940919	0.934176199132116	0.136376207242466	0.0105274367468066	0.4086217418301713	0.9873482273189832	0.7447735486205552	0.4460348300234804
MAD1L1	3.42021253319516	2.60601763966036	1.1043531721613402	0.0275463956760123	0.4810508791929439	0.6346014793827011	4.32722401403639	2.6775010999565096	0.0409860438276927	0.9675489904491772	1.5035871697628602	0.0005981541673979	0.0172177331608293	0.967847594135437	0.348612146042687	0.153448766603755	0.4164152704341211	0.9934725705526942	0.8555576582521316	0.6900170861999096
LASP1	5.403255771718481	7.06419300533105	0.364342242292617	-1.7308827200164398	-0.593952905238756	-0.4036471358617939	16.2899768955181	1.2835753107384098	-3.6036949872055697	-1.6799880931168705	-1.34804895224899	0.0015656104882631	0.218766176525993	0.0054200677565071	0.131787445593042	0.1980042545180389	0.7222953451544657	0.5126438415623442	0.7420437171770873	0.7180187807943864
SNX11	3.5012655277053897	3.0753045729810093	-0.326914759898519	0.6814494320062299	-0.0794072612322176	0.250213451127293	4.539450966691099	-0.818490252794015	1.02134669351837	-0.160893643738448	0.6253536257312861	0.0014838070071817	0.425911653698981	0.3236137625998549	0.874418302662907	0.541455672102953	0.8312067444603646	0.8685355005409305	0.9820220326175316	0.8896913203279694
TMEM176A	8.11334231669683	7.811668832468361	-0.19410103586179	-0.2077683651571749	0.396072974760356	0.7687372538774658	14.1681273568755	-0.500271426330633	-0.348743569345074	0.918605281842872	1.97022760820548	4.33198112223798e-10	0.624143518723896	0.73212866070392	0.372837807645012	0.0675601395595655	0.8945247096561796	0.956583224349131	0.8637270414051291	0.5783486610789349
M6PR	6.07832113546761	5.51379678018365	-0.1830956282092639	0.848183033529516	-0.514580343118291	0.3930999991816021	10.902164945759198	-0.555284681877981	1.55370269566931	-1.25826861214095	1.14190120036983	6.01668221051674e-05	0.5870391357542901	0.1427117162050599	0.2342430655208889	0.271423243403804	0.8838072681054987	0.7639555218106852	0.8133155595045158	0.7687648160047946
KLHL13	2.3337163199112902	0.705918134435762	0.605812459012765	0.6331913240282672	1.26512654439458	0.8212529608601808	0.5991832877444581	0.867507637952639	0.575204081072197	1.5654828747347098	1.2346672580726898	0.561119232504112	0.399489986023485	0.5736926926355009	0.138335389997539	0.2372997508762279	0.8217333449137428	0.9349278026052016	0.7451668603230767	0.7415762121911238
ALS2	3.04266154802633	1.1289160477971498	0.376220224552313	1.4363536155971102	0.6006307441868779	0.774970667727851	1.23171581333929	0.8429922665867199	1.9430646099415096	1.0942043312058	1.81611802408684	0.249265867309784	0.413682604700755	0.0723667455571395	0.29217464157914	0.0918655040927384	0.8257424713026145	0.6766586014447155	0.8361025216976755	0.6185736959320499
CASP10	2.55955552735073	3.89633869411018	0.366354787670742	-1.6874236237853402	-0.0308304391289036	-0.323851936245041	5.3404777108044	0.729595774201995	-2.1096420781856	-0.0528355268603136	-0.635640290687177	8.24654314740303e-05	0.476876950197442	0.0521007445679977	0.958560193602861	0.53458906547191	0.8482053404187949	0.6367462330875007	0.994574695818782	0.8872555432831211
CFLAR	6.35442668970353	7.54549743129641	-0.473058443383321	-0.809233257639121	-0.732912567879492	-0.15968342425041	11.151333561036902	-1.26410108446394	-1.2815145452898302	-1.4986812294768102	-0.414037895586361	9.35448268855804e-07	0.22626848199582	0.219523209686881	0.15472837186549	0.6852441918243579	0.7258974319595087	0.8166666851783636	0.7593382392202067	0.9328595648223916
TFPI	8.933609551120618	9.08290016796642	-0.8002556780496151	0.316321584484062	-0.388390764260709	-0.0320943822610841	24.2995725631563	-3.07553633983484	0.7835653920681199	-1.33957263599405	-0.121770170245193	1.8469534002909e-13	0.0076920394717211	0.445492055591814	0.200328028923931	0.9046973943459228	0.3381854055024077	0.9041350362175704	0.7941646235647591	0.9848292745053806
NDUFAF7	3.939036135153299	3.671432352560581	0.444439747287303	-0.658300241833848	0.92450855187592	0.986764568751837	5.0956343078568	1.28705020464894	-1.05691192991746	1.98404702951498	2.7858309623989097	0.000513607006426	0.219212994627112	0.307833860575466	0.066355131932045	0.0148724743436907	0.7226024690862617	0.8574537479946877	0.6534522305508285	0.4460348300234804
RBM5	5.49798915529551	6.240843418316049	0.216023814034698	-0.971520406601581	0.07662692243699	-0.0782171015575958	8.62382245797246	0.649666669726487	-1.67667325958155	0.166322658028293	-0.2240079778333119	2.45908303830243e-05	0.526818340865797	0.115719701166872	0.8702442898497871	0.8261472603354729	0.8663735060659975	0.7372602086328033	0.9816418760201808	0.9665378033538602
SLC7A2	2.5481650317988103	4.50224343427687	-0.7607508938837301	-1.38546120831386	-1.687617451092	-0.214382160695085	5.26474810646721	-1.59740525638384	-1.76314261374536	-2.91961535601407	-0.4654028839491429	0.0002851748109474	0.131787751690247	0.0983679374548171	0.0105760088322128	0.648911121725429	0.6499353639113927	0.7137297849898107	0.5005185705564001	0.9217462963645096
ARF5	7.26002506762346	7.22365643615378	0.1584784450285219	-0.0750237695225264	0.206272966109742	-0.2460516906319639	13.6427161352769	0.5657224681949239	-0.16438850457019	0.6014796628993421	-0.905054107199209	6.51920045978307e-08	0.5805408244574161	0.871698510335947	0.5566990342982541	0.3812954121647089	0.882433080601581	0.9783393704299962	0.9182091218511929	0.8315415845549328
SARM1	2.77196594438109	1.92946835543659	0.6031520796152359	-0.282638640443968	1.3483972627445	0.734124759222137	2.42175099449032	1.20709883310196	-0.3537522218246889	2.3021549529219	1.48858882382793	0.0415949165650765	0.2461870227479139	0.7287427693493521	0.0377703530920497	0.157726074168199	0.7425074891647362	0.956583224349131	0.5929428433955595	0.6900170861999096
POLDIP2	5.26520572664971	3.8220803063435	0.816506327982004	1.42124937230652	-0.0871503127132147	0.27460106391519	6.629990578516559	2.03110500908411	2.14526835439644	-0.176112110953599	0.6573501055733989	8.011879844020669e-06	0.0603567865988595	0.0487095759406069	0.8625614746045079	0.520915732509493	0.533325769879608	0.629933395336677	0.9809217257865994	0.880380010887029
PLXND1	4.36360884381942	4.19822204944637	-0.814473796315711	1.10210871674529	-0.3179304898293039	-0.631992524896509	7.44921398396997	-2.0884343466054	1.76069442554394	-0.690249434534325	-1.54981430853005	2.04941230845058e-06	0.0542214036076633	0.0986575187624168	0.500578770877374	0.14202437624044	0.5249631895334086	0.7137297849898107	0.9003293894753324	0.6843916646403726
AK2	5.825536497895861	6.012217923592661	0.315524085964353	-0.18232451999379	-0.302403436850236	0.0093485326051964	9.987976663546052	1.29781773912847	-0.410224222029254	-0.902837184823136	0.0374075875321991	2.98356480820448e-05	0.216426443038113	0.687979227651061	0.382066077802118	0.9707187754222172	0.7182775388403678	0.9488496879494116	0.8666496291196663	0.9964172893244876
FKBP4	4.82385546266262	5.52876824828299	-0.0198711604826013	-0.490581423822536	0.3286976054707139	-0.6763881250825261	5.04378606902158	-0.0428084699414252	-0.59246938418768	0.529283668520568	-1.44505171453646	0.0011988299814357	0.9664862727672392	0.563082261897487	0.604900376397087	0.171525726972977	0.9949927263912306	0.9318627233126452	0.9280273917948372	0.7003730074494184
KDM1A	3.86810929335471	4.04200279059353	0.9080226941986932	-0.735663075500635	-0.148087457779202	0.378281515896416	5.647295243558889	1.82612100108289	-0.8950025198960121	-0.244135615557363	0.736497207550781	4.63937691996567e-05	0.0878018629607766	0.384922732224738	0.8104335806193601	0.472790379683332	0.5875193696235229	0.8877089075155525	0.9709386575392308	0.8650434672968701
RBM6	5.561941497749139	6.63539911584853	-0.164569175582142	-0.751779962209362	-0.780103838664799	-0.168284381795002	8.15187427125134	-0.387964396436234	-0.9962064804327072	-1.35828107667817	-0.381791720686265	1.76144780154358e-05	0.7038191839955009	0.335062591878796	0.194475279613318	0.708513371680837	0.9232610366866332	0.8709881691583521	0.7885078369213597	0.9404717382457078
RECQL	5.69984962632037	5.38744469707915	-0.368486309435245	0.926988128778942	0.0017180985404421	-0.5935935053861079	12.8436875755026	-1.2689788956746002	1.99846088334401	0.0049925237148438	-1.91811139465764	1.6987235077389302e-09	0.2237869178912469	0.0641274988864503	0.9960823524195892	0.0743364470605091	0.7244761709262686	0.660140080510485	0.9996717193467244	0.5899920386552593
VPS50	3.42767677003051	3.1945472051452595	0.277950068748741	-0.924266431616437	1.04189756867402	0.824291732980482	4.04278121723838	0.590279510699557	-1.1936808082656398	1.83194613765618	1.76926542260283	0.0026906683403837	0.563811804639776	0.251448585869026	0.0876151917966588	0.0979445902400012	0.8769217702088681	0.8316457495293338	0.6908783896016345	0.6223901379522437
HSPB6	7.363414545425861	8.22849607747132	-0.0113473212568163	-1.10745703499474	0.288453776370815	-0.2858553376910699	14.3210208414588	-0.0326880688937399	-2.02298424713811	0.6947191520207401	-0.8252481112887611	3.02256705133613e-07	0.974369128156472	0.0613162510533818	0.498187043589036	0.423473099840276	0.9951584936135804	0.655543130069059	0.8999521998328892	0.8479694991165238
ARHGAP33	2.28329324097388	1.81005670311668	-0.334309937122085	0.113162066459665	1.10691827949525	-0.0380867110400995	1.72572012540771	-0.618565480101896	0.1321079277834519	1.7285859228505305	-0.0749214574536302	0.118149389060719	0.546384339356509	0.8967721147717659	0.105401443511786	0.941399916584354	0.8720042714316762	0.9811382737600288	0.720894368788285	0.9919844051495657
NDUFAB1	6.95653330152878	7.62519781456368	-0.1866099525645199	-0.242480173582281	-0.5025674603271301	-0.308253929361323	11.1947494438794	-0.6005539181063699	-0.466042549136716	-1.23182284477587	-0.983627002508751	5.34444549172552e-06	0.558086425761416	0.6484462891957871	0.238203401650333	0.342989286846203	0.8753306245587612	0.947289090941968	0.8138408238670313	0.811327444668934
PDK4	7.10346549924145	8.87653460797826	-1.91418482902009	-0.0004665464014457	-1.12944381929436	-1.73611162816571	5.17156754085018	-1.7450395071135	-0.0002725140626417	-0.8662428493337501	-1.53819476922934	0.0010308499026798	0.1017152729097869	0.9997862000839448	0.4025260993787	0.146461988937271	0.6052768379571231	0.999981314228119	0.8728564931186638	0.6856070105878032
SLC25A13	4.14110412521404	4.5507865815985	0.782248581771261	-1.62904366377308	0.532950757434343	0.918110030781631	5.990168788409999	1.56293961530284	-1.94984906022607	0.870332331966707	1.77094235068537	0.005609072046344	0.139070573854698	0.0769628267376438	0.40497475703051	0.0968914417300751	0.6572844188758797	0.6813763242066767	0.8729320800059049	0.6207456712541718
ST7	3.9892162274506098	4.71651681588484	-0.444064877497194	-0.3738115215540779	-0.8031028797142958	-0.105172017236228	9.285860945718689	-1.24744703417114	-0.634632473131542	-1.87265397653713	-0.282469120310378	1.31248484282795e-07	0.23135871362542	0.5352286335635129	0.0807400437484761	0.781444213042205	0.7313978690751841	0.92511687892618	0.6850053844283841	0.9586001432507588
CDC27	5.0576281458019405	5.22243833198963	-0.1636105260138509	0.0066886857951097	0.10717360785711	-0.325945588450646	8.35179204659482	-0.368113881314422	0.0093807226942221	0.204112162358807	-0.700985772841253	5.04838188518628e-07	0.717931306196465	0.992639002718412	0.8410093485074741	0.4940436559147709	0.9275923294419386	0.9999518439865136	0.9776458491665496	0.8708790674932438
HCCS	3.62423456740176	2.56021715660616	0.613546911415548	0.531189402148494	0.967100406758215	0.423710359115178	2.76688068710692	0.963942290089645	0.518608193383878	1.28840352377721	0.6525502351674829	0.0143889380735131	0.3503589331661989	0.61159979285916	0.217124960467554	0.523921624412926	0.7989631961598014	0.942652475659168	0.8080376539574327	0.881748653346353
DVL2	4.506600584828269	4.00972110125311	0.290510753646694	0.8540928601374441	-0.591379087160991	-0.0190293439746076	7.98609518823984	0.862534655047775	1.52892206867181	-1.41641165575853	-0.054428508876745	0.0027619536932281	0.402584438130448	0.154283133632794	0.1877638260981639	0.957318913592254	0.8217333449137428	0.7758930198039798	0.7856453988551195	0.9934313855987704
UPF1	3.28742950089492	4.32225915635402	-0.633975449468292	-0.727629535955896	-0.800799544928519	0.150076832944609	4.5184484712555	-0.953695796669193	-0.6764349533900429	-1.02934227277361	0.217911411910873	0.0004082487577775	0.355354903040682	0.509061655654202	0.319632639336962	0.8304348165562241	0.8010438086590859	0.9180973924144844	0.8497385831352766	0.9676842180777232
SKAP2	6.41953910196247	6.63965138538105	-0.0172102858524388	-0.304461451795478	0.572653840050494	-0.3839357690449559	13.131018525597	-0.0469970334465285	-0.546334651554949	1.38642128849478	-1.00820774981594	1.25048582588039e-09	0.963135605724772	0.592869978093724	0.185881206969643	0.329342627545283	0.9946040018609984	0.9382412108353968	0.7849441748225157	0.8044595862491164
SLC25A5	7.75540522666496	6.862564201611611	-0.269396767846845	1.21852865528163	-0.148434873978119	0.287297645166822	9.4515958259538	-0.635788184689375	1.7953274870121003	-0.287441944819653	0.687784627791442	1.84822819336927e-06	0.534741391775726	0.0929657360542358	0.7777140885600581	0.503017755690157	0.8685448697653683	0.7122177407652053	0.9638704262546458	0.875116829793292
CCDC109B	4.36670289100642	3.0098869179921204	0.106376574691601	1.29114198509706	0.174762801796859	0.6826220667244899	3.16455400616323	0.204323823242418	1.46732975053183	0.26134942084523	1.30306472795026	0.0102349130088284	0.8409471352414691	0.163000759390531	0.7973774603732979	0.213445184072748	0.9616428625240768	0.7785653825798136	0.967425138786642	0.7237268584995673
POLR2J	6.4993690892552	6.07218619512704	0.638707933135399	0.149385208336759	0.779080913670101	-0.217910692251895	8.519365997274999	1.5654161030430298	0.229425059370754	1.5068327184061203	-0.5236977800725879	6.36677353299061e-06	0.139262649453158	0.821648252040002	0.152687983437264	0.6086339481000861	0.657463593027197	0.9717852418160364	0.758636916542274	0.9094677332390214
DHX33	3.7201151861380697	3.11944834865801	-1.44276278078325	1.39073134847527	-0.6704948867848249	0.574364227369025	3.7025549265395297	-2.47009498630586	1.49395353748142	-0.996164507175903	0.9418603945297168	0.0021279243594708	0.0259936910765474	0.155924246261316	0.334969548441166	0.361186841805509	0.4494135113653162	0.7758930198039798	0.8515637121625029	0.8202502264236722
THSD7A	1.4909881170601398	1.7519968025256003	-1.03482906014631	-0.2467249089552519	0.241440507107858	0.145489009870119	1.2467442138406202	-1.26697593522604	-0.195705017150517	0.2592187379958749	0.19063085136734	0.239668739294674	0.225563803856089	0.8475301848241501	0.799004937453678	0.851690303359299	0.725314906721703	0.9742509059052356	0.9679477876420006	0.9729909582265266
LIG3	3.2164880518587897	2.4325651871931897	0.0227900983882551	0.722513778215403	0.3750466111286389	0.152510443473754	3.0589828273343	0.0418644224867071	0.830555554449041	0.591870492563593	0.273988446420072	0.007956327536532	0.967158955381912	0.4192486466873161	0.562752618845216	0.7878305538136329	0.9949927263912306	0.8941425838878782	0.9211741997106768	0.959410476417588
RPAP3	4.3735310393156	4.51813625795213	-0.129399933418615	-0.583716319016079	0.216111765443952	0.549904045275474	7.142305528253139	-0.3461973820627639	-0.910189770420572	0.457627589230997	1.43425603281326	0.0003448650789131	0.734039559220462	0.378313398151356	0.654763525993208	0.172709833779504	0.9319695118447728	0.8853194882702157	0.9385911019622089	0.702367963564836
ACSM3	2.09512329087294	2.57179019289205	-0.32859566519442	-0.41623329630467	-0.273526659173936	-0.3364722511218229	1.5621659551188098	-0.357896651969723	-0.285918856931698	-0.25489650826363	-0.390061184417293	0.147209824695768	0.725692489497876	0.7789492144792909	0.8023007739364341	0.702557981779512	0.9307779158532156	0.9650453219822922	0.969255226876476	0.938094038422342
AC004381.6	2.09943112306042	2.21622862009296	-0.16011543508622	-0.7214111815687559	0.618474576457564	0.4559622448376889	2.2479408692260496	-0.306506305501411	-0.8633109664127671	0.9941807406609532	0.9216382987514592	0.0493159059069665	0.763806263209047	0.402259229995709	0.336414680373626	0.373206757423008	0.9401709959107704	0.8894954163799389	0.8515637121625029	0.8273572432138581
CIAPIN1	4.80425325326215	4.77645208615012	0.688905866048198	-0.3717876304896311	0.181412553388821	0.1610704305785409	6.746463604695769	1.82888475694107	-0.559074859990508	0.36442190642174	0.418721957057332	7.30398198826916e-05	0.0884190124279163	0.584361842975782	0.7206361938970721	0.681702012955606	0.5882646099858352	0.9368828845904956	0.954715670928892	0.9315065207469851
SPPL2B	4.28253006380606	2.97411523495788	0.908757016206458	0.1212168634955339	0.8305486494698431	1.40648686382106	3.07688812391694	1.99594588988691	0.1442044590390059	1.33120560780742	3.00061014768569	0.0128805303454407	0.0664221114249112	0.8873421907074	0.2037255959540969	0.0098900993780399	0.5430538530061522	0.9800766518807196	0.7987161463551506	0.4460348300234804
FAM214B	2.9628057647453905	2.67774512921831	-0.139494837131287	0.673606694764121	-0.2118379017994749	-0.2486329090574439	3.3959670899063905	-0.259240691408279	0.7805231195681991	-0.335354957709701	-0.452479445679346	0.0039906702422459	0.79897359019414	0.447226089055212	0.7420015766480021	0.657398817609579	0.9504613094522776	0.9044836972747896	0.9581316281423636	0.9245903700429204
COPZ2	4.09841640436606	4.87395222521785	1.2237435483815802	-1.0807363858321	-0.154845739199059	-0.314869563198842	4.95426757949285	1.77502143009181	-0.952098301254467	-0.18465312581907	-0.441151216934835	0.0001730658681824	0.0961840083446369	0.356138167871482	0.8559744862392672	0.6653958720680121	0.6005750135486991	0.8784329515611609	0.9808457491622384	0.926744479342276
PRKAR2B	1.94758096509058	0.615353662348524	0.0662257537230471	1.6556883110038	0.5685330268291829	-0.6464918930778549	0.679967580742871	0.134590792817565	2.13241587843839	0.984455040927217	-1.3993012750287102	0.511377875612556	0.8948452975531079	0.0506542608915863	0.3408923052715349	0.184403117546763	0.9753263011517848	0.6341199744099365	0.8523618975850811	0.714492273135459
MSL3	3.62595485886872	3.8921447499231694	-0.194576759240581	-0.9337666512976608	1.0033669159799	0.635684907499316	3.95815235364657	-0.3926764537859489	-1.08987001650911	1.57952102967881	1.28761973035207	0.002591084461088	0.700500691546946	0.293441220398177	0.135411115920417	0.219304501245244	0.92255727008112	0.8533174607559127	0.7438599472244805	0.7263957737307707
CREBBP	4.07400484809387	5.4290481939821	0.3556205664937039	-1.4655381483284802	-0.534793437320628	-0.267198989280568	6.3005834896253	0.585775668939697	-1.46014156935431	-0.7275033301469142	-0.4217870382833449	1.42226383199776e-05	0.566736212821359	0.164878091004058	0.4781201585294179	0.679163073990701	0.8776728961267313	0.7795455640450548	0.890337315482286	0.9315065207469851
BZRAP1	2.2342240248822502	1.68555693761776	0.216273328464068	0.137153509264459	0.7778769215648229	-0.246674418162679	1.0693168522276	0.247640047859736	0.0988611004406681	0.7572556288924008	-0.299298759417322	0.308603689952059	0.8079721922350229	0.9225940210495648	0.4607824219233329	0.7692619892553639	0.953879219786796	0.9851579104906518	0.8885382595182897	0.9555348575526366
GCFC2	3.68139340513884	3.97220434724463	0.0795009232695361	-0.0419575474873975	-1.1304029978632602	0.4038192673708139	6.251582335113441	0.198067535249676	-0.061413543561705	-2.2497106903373503	0.9701328536471148	0.0067651002037201	0.845674529561511	0.952101356387338	0.0480972005395335	0.3475593564074949	0.9620872052679948	0.9901618514403276	0.6223501044862731	0.8139619999775748
WDR54	4.17371685324539	5.61014006397072	-0.349113993357225	-0.9469923454592232	-0.8526951736281569	-0.656953459439291	7.3292221193811	-0.7933026902570641	-1.23054877662432	-1.49966597397613	-1.45350878435022	0.0003172829225047	0.4401110300418329	0.238811713670961	0.156626399584979	0.167458259680901	0.8354625762183753	0.8283483961743175	0.762068794851861	0.6992339131489179
CROT	3.18941266824727	2.87151352631096	0.944711341273048	-0.545735882582538	0.186560381140981	0.779719679380105	3.67933014335534	1.76589663786099	-0.625204821670966	0.289006597792852	1.42299252848252	0.0022316060527243	0.0977529742428061	0.541232025039883	0.776532231555886	0.175203163136401	0.6024318378089755	0.9276214565347796	0.9638704262546458	0.707042938161404
KMT2E	6.94787929930699	7.996043980437991	-0.203215431584447	-0.901544098646708	-0.631163327921506	-0.0157941750015174	15.5455492284763	-0.6661435831749261	-1.77518555811425	-1.65266623664747	-0.0509925383113645	1.18784067248366e-07	0.515572964988979	0.0963135639857161	0.120085269997661	0.960052174609157	0.862226729883726	0.7134932770376624	0.7313651037734378	0.9934313855987704
RHBDD2	6.29404904209118	6.67169472119303	-0.0924593378110005	0.109466583156764	-0.9349463324200892	-0.133036923120559	15.8581455418379	-0.3174452217333079	0.226391534979601	-2.6322115395904704	-0.4294925549175979	8.829173951282519e-11	0.755281687135535	0.8239530132238511	0.0188491632546439	0.6736702418734462	0.9392211492381364	0.9724684885434955	0.5120617596365084	0.9287285421959536
IBTK	4.84680408632199	5.31435666070378	0.431254338411932	-0.688985938386222	0.251406471139212	-0.308599721334375	10.3958493012006	1.17657074869151	-1.17046030606015	0.5804726195761271	-0.809397823952141	2.99119812461909e-08	0.257701460156813	0.260076145219727	0.570214392807909	0.430939032344242	0.7512017026732457	0.8343556339265543	0.92352702320146	0.8505760536581661
ZNF195	3.65730168167089	4.83950988133647	-0.357181147908962	-1.31333165227798	-0.5908362128060601	0.529584133109698	7.777563823297959	-1.20892308506427	-2.48005125315108	-1.5020525028800202	1.7706512357082	2.25950000417454e-05	0.2470766794052769	0.0260790318552313	0.154574884319245	0.0992231286529245	0.7434381552942412	0.582370998409567	0.7593111461805122	0.6238544689583808
MYCBP2	6.0936108186079405	5.72834345476921	0.6974540616826761	0.0426418127629211	0.118776977914265	0.0469968679661151	11.0357907149938	2.10823030137422	0.077894200628606	0.28824702668429	0.136775718278084	3.5271723015854904e-05	0.0522571317604233	0.9390548218846768	0.7781772144066641	0.893039294627442	0.5170748211468335	0.9884985328264028	0.9639813401548084	0.98220949851916
FBXL3	5.312108849534679	6.089974448352821	0.0603457775314392	-0.2510725996601869	-0.7350008012241172	-0.6569108956678629	9.1412151353303	0.1429698010759739	-0.349369057910187	-1.37910179706336	-1.4799694493141398	0.0002564225233492	0.8882249374339379	0.7324748844665091	0.194026871451874	0.159725670099155	0.9741967505821476	0.956583224349131	0.7885078369213597	0.6910822533813288
PDK2	4.23251282930898	5.37262790012073	0.6029207596858139	-1.032555028722	-0.2132515663416019	-1.07791732300739	5.63712936959309	1.06872546046254	-1.07043084962842	-0.298960724735317	-1.88005638742711	0.000777589442509	0.30210240801256	0.302796099683073	0.7695092920524691	0.0799482515629241	0.7751228215707684	0.8544999567267753	0.9617544597787246	0.5917708327246778
ITGA3	3.73170646291529	3.15692558789096	-0.1392109223553519	0.521348005460503	0.72041250016903	-0.190196466018704	2.48724479224513	-0.2548383139384019	0.5673850559559971	0.9956013694124742	-0.343875242127261	0.0431479497292994	0.802737912533386	0.5796920718183721	0.336624896968192	0.7363647081631741	0.9520414394726948	0.9358216738612544	0.8515637121625029	0.9480778983837828
ZFX	4.4769030481149406	5.46393153356593	0.460819431279262	-0.8108392375026329	-0.0417761331304617	-1.14861546859436	11.6790924813447	1.58302941555551	-1.6567565358000902	-0.1152126442131999	-3.84085875763002	0.0005586221121642	0.134295990957545	0.125533671496261	0.910556409529021	0.0016163710638691	0.6533877076902119	0.7475966516205682	0.986190286757596	0.3825132561535979
LAMP2	6.59145305438423	6.65611514987672	-0.3077025077311189	0.0497599309804116	0.1772440857049249	-0.0365761702741867	14.5093987289441	-0.993252530370548	0.102111116772948	0.489074740653159	-0.114134957827449	7.79995386159792e-06	0.336532366352498	0.9201554583282	0.634651710847051	0.910663338078238	0.7935260355286842	0.9851579104906518	0.933088254260764	0.9860247110297068
GDE1	4.67539205056489	5.0845560685957	0.275930912006333	-0.216376059416212	-0.3879758061955871	-0.262887632485846	5.724929868279751	0.5831060846263709	-0.2578655175566839	-0.618249753716938	-0.5419073200035	0.0002468464039432	0.568825579995484	0.8000163597619209	0.545717155535351	0.596252266883046	0.8778714680895323	0.9692686383782032	0.9151507462098014	0.9058842776988114
C19orf60	7.393604134297599	8.218729534115111	-0.182653717956563	-0.716532268121654	-0.503542383605334	-0.1944356878995189	22.161588918740502	-1.12463287213881	-2.59260271060536	-2.4563389751949503	-1.2391167379298	1.27123196410591e-07	0.280490567815891	0.021510292033051	0.0278163160924351	0.237005133704191	0.766630276572636	0.5537277188548381	0.5483543113815326	0.7415762121911238
CRLF1	1.98867368967821	2.65942519091167	-2.71857962510086	-0.0523497062706677	-0.781118893065317	0.5726014599021539	1.44628803413974	-2.44163125555592	-0.0306891213693949	-0.628472052293756	0.5535311569872691	0.1750868398413299	0.0278342015695931	0.975924587521535	0.539152450846341	0.5887757575883851	0.45402830443151	0.9956101754303536	0.9136606148919528	0.9034477907461164
OSBPL7	2.6992853841834505	1.5979798066398998	0.124594744332246	0.9170426402667672	0.580479096094984	0.0019740547916826	1.7509136494658997	0.301336159768213	1.3459714872313002	1.14116607539573	0.0050126634983086	0.12130366989113	0.7677638765382739	0.200122346003032	0.273169956511324	0.9960753904925	0.9412502549020068	0.8025049401458694	0.8336806339442641	0.9995207453639736
TMEM98	6.80548553119055	7.1498275136959	0.0665456072894124	-0.0999444692713225	-0.0520283459680679	-0.55390849224905	12.8134657993433	0.199185689812305	-0.184734178044695	-0.125682649494341	-1.6275385363868702	7.407501119198551e-07	0.8448250417967741	0.855919338177755	0.901733001064968	0.126127593878698	0.9617906656893916	0.975350215002496	0.985122706483238	0.6585822300977827
MAP3K14	3.1659987178261697	2.58089196488698	0.495239421160322	-0.0135473357358164	0.7388514418493821	0.564380354970493	2.2368884488527403	0.8237709683087121	-0.0130314580201769	0.9507875830676468	0.937310020486553	0.0491837858227449	0.423789856176226	0.9897771921784492	0.356924583161041	0.3648253872310429	0.8304904145221174	0.999464040783826	0.8584021407056924	0.8227803133495566
AP2B1	5.32766057588859	3.83157296861682	0.173733151866763	0.421402138807229	1.71642381191323	1.29104884272271	5.21924963821622	0.438248404626667	0.636389870493926	3.35868927129394	3.18252562163804	0.0003100966001685	0.6678316589015509	0.534280040839837	0.0043161494904398	0.0065942673893367	0.9108054418058618	0.924166768329196	0.4741482101030351	0.4271968196100074
ZNF263	3.95989476136686	3.73687428991804	-0.417904929085662	0.466779702295049	-0.839507390144673	0.7891382584767191	4.119404452734241	-0.7983867620745551	0.5119123780526429	-1.24528465570572	1.4669135917073302	0.0043313943844904	0.437213628080034	0.6164161563692111	0.2333737551923989	0.164044519503109	0.8343797724482679	0.9434426134561896	0.8133155595045158	0.6942724388100485
CX3CL1	1.99057208218817	2.2561020269757	-1.06190795465205	-0.1821604994934139	-0.352619411974177	0.6692699579844239	2.63643266233808	-1.9764056919946	-0.217293672846726	-0.5775628389995361	1.28935767107597	0.0304515816890394	0.0668377561076084	0.8309370746744108	0.572827660104027	0.218950437451327	0.5439190770072974	0.9732681875794464	0.9237988568586613	0.7263957737307707
SPATA20	4.8712903146729	5.20997463509055	-0.429462397692573	0.0076673779566731	-0.851317793440287	0.1975297661258269	8.32179164298419	-0.9737264122750552	0.0104015743957389	-1.58657109928812	0.421984554212236	5.28047750864478e-07	0.345634506567076	0.991837975765148	0.1334617133468069	0.679022039350361	0.7975174726589831	0.9998525557044295	0.7427624924920987	0.9315065207469851
CACNA1G	1.62711141828369	1.17524616316732	-0.911688046588583	0.240457867646226	0.0691176965764538	0.944377759925912	1.5962959361964	-2.04213079568158	0.3485073598846619	0.1370859448821769	2.24501199788604	0.138102465305362	0.0593711737786826	0.7323106854463529	0.8927914376090358	0.0415384112759946	0.5330777794652819	0.956583224349131	0.9840232230294542	0.5319555445239063
TNFRSF12A	7.348005376517411	8.428542435371469	-0.8848734341266898	-0.330666256325315	-1.64874728128457	0.8163756888831359	7.873592206136401	-2.5077178529903703	-0.577626197585514	-3.3046833489565097	2.20907798746621	0.0014707592548673	0.0259399700710694	0.573219217964947	0.0055058770601071	0.0455126017243662	0.4494135113653162	0.9349278026052016	0.4741482101030351	0.5419164610897934
RALA	5.34816335008705	5.939202685909961	0.272096168461389	-0.778985354499006	0.0998812169393307	-0.0126444431973289	7.274041002120321	0.63940472781932	-1.0401360087442602	0.1756210749898659	-0.0287376581943227	3.37331354300576e-05	0.532864969446468	0.314833475108948	0.862940728335876	0.977483041093937	0.8683048587542462	0.8618467098923193	0.9809217257865994	0.9974412209089034
KDM7A	3.385046540205149	4.15525312650115	0.816133448495619	-1.79385187353719	-0.104990989169223	0.823971984846019	5.32209659642888	1.9238397370736	-2.41861957752924	-0.191769557617401	1.92955329783336	0.000377589005539	0.0742480510902582	0.0287583230463629	0.8504964790682009	0.0740505335954692	0.5604304222116597	0.5954102315771439	0.979435664992687	0.5899920386552593
ETV1	6.21107582653686	9.03573172131399	-0.8120398314199929	-2.4464767755459103	-0.5512370850131251	-1.19748607224043	13.535655241109	-1.63206105793864	-3.2066215704876204	-0.995192840852494	-2.2493617127955297	8.200815134109868e-10	0.123477764339105	0.0058835384926697	0.335426497403922	0.0399369420070277	0.6349576032775359	0.52004958546276	0.8515637121625029	0.5315224402184716
AGK	3.9087293009156	4.5126698882616605	-0.449772887831495	0.1208373644580669	-0.955946853436909	-0.7507829983954201	5.96941223966958	-1.22290321300274	0.189598630248605	-2.05240812459937	-2.1054420982332	0.00014928628504	0.241667913107176	0.852277643323606	0.0587700521226967	0.0544720118192897	0.7379234559172339	0.9748806588003768	0.6340408375365715	0.5531070787428511
ALDH3B1	3.2188918880267594	2.63681195249152	-0.7496610408988771	1.2255211055035902	-0.648398754241586	-0.1051908612869919	2.68385559751423	-1.27051947892834	1.26320521234787	-0.908886106895149	-0.179429155606863	0.0247165677772138	0.223258463029306	0.2260960807906039	0.378381312301891	0.86010629835462	0.7244761709262686	0.8189901635433146	0.8653323442145874	0.9740883347727746
PHTF2	3.30140521787777	3.6561469562537097	0.650948577727744	-1.28219703025323	0.873166118998502	0.216622883367851	5.478289962193661	1.4555668410884	-1.77290296908125	1.64466594726531	0.477086661722676	0.0048931260474649	0.16727229464071	0.103465630506304	0.1298433023296	0.640190902390494	0.6839318883683853	0.720598408654139	0.7395972760247995	0.918421545444906
CCL26	3.18408711314885	3.69161929362141	-0.633914225695827	-0.7161360676439069	-0.380733122496932	0.5540347044910121	2.65783587894072	-0.817465303603124	-0.5720242613777329	-0.416175027445798	0.752578042489657	0.0225742350450223	0.426948350516311	0.5759182916435059	0.6832176637360661	0.4645636381458859	0.8320452698409265	0.9356569680364464	0.9483657144232646	0.8626357458202722
FARP2	3.49490525174367	3.78973335358323	-0.0177147734122608	-0.521668411483894	0.0184919510770737	0.2576083264696069	3.7234443622121502	-0.0312439103092218	-0.535184312266591	0.0256273716644212	0.451700930428645	0.005044280900889	0.975499488745978	0.6003777434706751	0.979894832496502	0.658444976572946	0.9951584936135804	0.939718954617184	0.9965639496788752	0.9246125595735124
GGCT	5.705413678038191	5.349668629298691	-0.11629933796972	0.0172551264102338	-0.106279241918675	1.03853508030931	5.61649422349574	-0.236127240955603	0.0199810290395269	-0.161255789574634	2.04224976248573	0.0002210099883322	0.816781562484639	0.984327398519095	0.8740562888645691	0.0606744593645021	0.9563154213083068	0.9976413440022596	0.9820220326175316	0.5663932037330046
DBF4	2.98269769809146	2.08853238784691	0.479837975301935	0.600754017110532	0.234548834992968	0.417228652433446	2.6899283628261803	0.907396201608066	0.704641257320603	0.373597974026447	0.7728302792367842	0.0167944462401731	0.378544391908464	0.491830125100835	0.713930933514826	0.451629693122884	0.8119706693600414	0.9171014149574852	0.952875484791679	0.8592911132533891
TBXA2R	2.38715826372769	1.52242587559677	-1.03952361042476	0.8505774480224221	-0.0969250417882749	1.26677132881919	2.44415914030316	-2.42395342948376	1.276575004899	-0.20372071443983	2.9122973989396805	0.0273533424595827	0.0284591312992698	0.221162764920401	0.8413097922108761	0.0107238135193584	0.4545425332849616	0.8175545837594945	0.9777198184708829	0.4460348300234804
IFRD1	6.54398292815953	6.3838658813509	-0.2358131132508099	0.526860957191276	-0.260188271817596	0.1987192968201739	9.47107464133375	-0.8134258550134291	1.12928115117596	-0.6551055911781279	0.659040486787252	4.31708821283173e-05	0.4301132402962371	0.278409055186901	0.5231639586427349	0.52110374300555	0.8330107169769994	0.844668117633676	0.9068203220031116	0.880380010887029
COX10	2.81863734504318	2.4874717432721605	0.0260375449566957	-0.118282053747858	0.194316814447857	0.819576748351759	3.4058463187379	0.0518879257841665	-0.148430259313191	0.336762008283056	1.59733042434472	0.0039105879615612	0.959302695700908	0.883980230290344	0.7409617610809099	0.1310400352062949	0.9929686228005726	0.9796936577072086	0.9577215843024548	0.6652881787418008
GTF2IRD1	2.29477565284085	2.49143578033547	0.201936232521182	-0.23088290761512	0.131274465394577	-0.2438255241371839	3.30327433616969	0.510646481585261	-0.351167022376965	0.267324935253076	-0.6344014894382901	0.0080715108042734	0.617617099563061	0.730514724397588	0.7929397587119459	0.53648679957428	0.892557782822867	0.956583224349131	0.9665890567947868	0.8886354861568623
PAF1	4.87493351722843	4.24471055939593	0.8331104421272659	0.1207339720318259	0.689160874579103	0.0209553400572337	10.1721192075097	2.82414785193879	0.253943720874112	1.96834499372208	0.0691422424925529	3.99013514825006e-08	0.0128192646763895	0.802987037640794	0.0677948511954502	0.945789717405763	0.3833236936189022	0.9692816453982752	0.6534522305508285	0.9919844051495657
VPS41	4.35581941453846	4.17032710131246	0.0324436332931007	0.0722253322860768	0.5746795912913311	-0.51919957263357	6.67819759027791	0.0914957749381251	0.11962027290021	1.28113837510847	-1.4531091444501498	8.08233136536292e-05	0.9283260733739732	0.9063904109304072	0.220120096953979	0.167523023770354	0.9840022487878686	0.9824484264701508	0.8080804699678585	0.6992339131489179
ARHGAP44	2.40564261252135	1.47255071735616	0.0267884905391659	0.7043633563367379	0.667128430023732	0.2258621775237939	1.66188858266748	0.0632457045152064	1.01356628997227	1.28045658383888	0.556840831932558	0.134290163243378	0.950497482637792	0.328162545483654	0.221163157146666	0.586957755395412	0.9907467927919504	0.8685355005409305	0.8082584018059755	0.9024162538013164
ELAC2	4.37584496869167	3.73633514546435	-0.11646636263843	1.635037387527	-1.0916033058797598	-0.5009505748109111	6.103980388463429	-0.309071892847104	2.6170617187238	-2.28600817281332	-1.2898139424397	0.0017635571182006	0.7616024743590791	0.0209112526948783	0.0410065926947836	0.216713970211656	0.9396008313074036	0.5536196773567393	0.5954158478400801	0.7263957737307707
ARSD	3.5521559713601603	4.309588126480961	0.0433265670714225	-1.01124935602517	0.293343370878505	-0.0440393392807979	5.10480970109084	0.0964782013930197	-1.28051139246852	0.498233483366531	-0.0961959615286902	0.0005576854158812	0.924489139231835	0.219837428775542	0.625545493674046	0.9247400102748308	0.9839452717115712	0.8166666851783636	0.9308433646512528	0.9890546414624618
PNPLA4	4.1389550331672	3.36057792552706	1.08062441820552	0.575720756967287	0.453381691612373	-0.43122870515057	4.16651544022025	2.40904356267607	0.749052318539178	0.792067423924136	-0.961982733201707	0.0024562756832601	0.0295130364267851	0.4655165973073	0.440835483983796	0.351791936213302	0.4564138919196079	0.9119699935999946	0.8850083536420872	0.8167242492356984
ADIPOR2	4.63404731834711	3.97715823280547	-0.0181479741482166	0.5781690533826529	0.103751682890666	0.306953542975161	6.330290301219981	-0.0412782160771307	0.807351995551534	0.196928224910325	0.672040274366924	1.3496972921624e-05	0.967618531493668	0.432080389088246	0.846527174527528	0.511777246899702	0.9949927263912306	0.9006250404032289	0.9792467152717172	0.8776187861606636
CDKL3	2.89029055492343	3.60693700318078	-0.129213506554261	-1.12796929153706	0.351273744403326	0.0711809658167726	4.3473504758415	-0.225542338782425	-1.24088089167144	0.5311105123705311	0.122176157131486	0.000574458834539	0.8246015107347441	0.233707241461608	0.603118394185172	0.904381330447122	0.9582835044048028	0.8247819550421526	0.9280273917948372	0.984606097844102
MARK4	3.18657125282866	3.97660166097807	-0.4124535907542539	-0.563750450066899	-0.0601958561008189	-0.387730065206657	5.77774379399003	-0.949568130061828	-0.7950350837127329	-0.115660415440468	-0.8870604044281509	0.0009608067343903	0.357466589734831	0.440372280267181	0.909758682849866	0.389243827148593	0.8022297254170063	0.9032631518752424	0.9860564541543916	0.8348676487073091
CCDC124	6.08861330865969	5.65037250623521	0.0510545288111947	0.5520949529352429	-0.140425776807742	0.0794798024672616	8.301346413593599	0.163906217814638	1.01298923267082	-0.33875965332682	0.252248507660442	2.59653682433244e-05	0.872237181043289	0.328333100774352	0.7397614992963091	0.804705655256998	0.968748192509646	0.8685355005409305	0.9576241598485632	0.9635862416380708
PAFAH1B1	5.909790068381501	6.6721958143859	-0.0419531999437487	-0.563393291083485	-0.6751672225446229	-0.099043689828621	14.9760857038029	-0.133382646062558	-1.08656899013617	-1.77732990802886	-0.2966043706534439	1.98549510257094e-10	0.8956637783990191	0.2943803955911189	0.0957906110384535	0.770835959418537	0.9753263011517848	0.8540369118350966	0.7052863461143003	0.9555348575526366
KIAA0100	3.76118430975667	4.18950676966991	-0.0323678898754801	-1.3489817029780802	0.391931619568857	0.9718921569649158	4.16137570482076	-0.0566219609485271	-1.4154253853516998	0.556993855739136	1.7192019111690602	0.0017956112109721	0.955611910884434	0.1773703815887219	0.585765459395478	0.107553558261723	0.9921435823345386	0.7890131824813034	0.9260090752754848	0.6345754676890423
GAS7	6.017743034506731	5.67769906836521	-0.0995779969748151	0.503295368480586	-0.0084139400035978	-0.0312561419222039	12.495103695117	-0.366610580589174	1.1346001511051298	-0.0245909317037576	-0.111884201701375	2.43399706595571e-06	0.719089117722247	0.27447386297313	0.980733545387774	0.9124783123800072	0.927736198956697	0.842143794698133	0.9966489412941478	0.9864658185840964
TRAPPC6A	3.896738475722549	4.80202132732488	-0.196998229684543	-0.527385229722574	-0.230814137241499	-0.792244985666965	5.386752960788621	-0.423006909702399	-0.6456463316044929	-0.377830511669261	-1.6777869250515198	0.0003711040350586	0.678700938263971	0.5283377747788149	0.710864286101854	0.11609945782758	0.9149394737149784	0.9224948823067493	0.9525343188507668	0.6447643860303712
ST7L	4.31411572212643	4.3568890927926	-0.317571486255247	-0.472211327455926	0.2273062607674479	0.69860861572815	7.2088926749808	-0.7469765755324209	-0.680911604076259	0.4550747790266579	1.57867706437052	3.02888702259649e-06	0.4666259963676289	0.506303505035938	0.6555726942472709	0.135262659456477	0.8433732106519726	0.9180889653139316	0.9385911019622089	0.6696059209315137
RPUSD1	3.52369508005154	2.29491538088684	1.68416626923468	-0.232290623059828	1.67636129096835	0.6942557945366639	2.38955531871739	3.1328273323843394	-0.2558814608638239	2.49070341009435	1.3096851784868302	0.0401079012978942	0.0069560860657272	0.8015342595785341	0.0250352991961834	0.21078071180546	0.331328033016145	0.9692686383782032	0.5341166902015447	0.7235428056901252
RHBDF1	4.4827910393441	5.061960758674191	0.3823117193518	-1.3505506558256497	-0.2306979318579189	0.9152409905800308	5.43782804137184	0.827733200500013	-1.57487099142457	-0.3613536439675429	1.89656871539781	0.0004125138694012	0.4218910670079059	0.136342550534252	0.7228996295181541	0.0793329487915048	0.8292177382313429	0.7594702050912594	0.9553744570298862	0.5917708327246778
LUC7L	5.682574412331751	6.06195754345416	-0.2805648165125869	-0.464780123690015	-0.0871598283164017	0.410786410323474	12.2498096122647	-1.06052186076694	-1.01950546829665	-0.245824140734063	1.48787107194273	1.87211902152522e-07	0.306489232964017	0.3242363561655769	0.8091502721140159	0.158847309281655	0.7775692337620084	0.8685355005409305	0.9703268330893534	0.6901955127634299
TSR3	4.04071896702285	3.50670275361482	1.17214136906297	0.407428818490464	-0.697169354930031	0.4066307152046199	4.953546165145951	2.3855879947145	0.495340821052925	-1.14404608470303	0.800287921256042	0.000173308654302	0.0306763403839527	0.6275372476400539	0.270533628328311	0.4360362183959739	0.4611677414375161	0.9444234558297214	0.8334187218951395	0.8514875983494172
PIGQ	3.8706566244795	4.75612049388213	0.396445982038795	-1.15403284904524	-0.7317443446638779	0.4155550419958521	8.034423368297269	0.9520176914902708	-1.6641199513699498	-1.44570305560518	0.952135940504022	8.167087282991991e-07	0.356177726982997	0.1168334486305159	0.168829612001109	0.3561196975163449	0.8022085785254512	0.7390220423495909	0.7727942575261424	0.8173669243736174
CRAMP1	2.61546247316153	3.87355875864634	-0.378402215312995	-1.5865215080499802	-0.3144180178515	0.475272416714661	5.3539847580955	-0.752588846745648	-1.9993539745790905	-0.55078132667796	0.9279862940544632	8.03824466977853e-05	0.463344941363113	0.0640215483141007	0.589893292485585	0.368107272911758	0.8417819666730588	0.660140080510485	0.9270720267958844	0.8258047430533109
TEAD3	4.34349210364071	5.64132250708137	0.449802734202613	-1.2300947797267	-1.13206402615044	-0.0421616157223864	7.009386645799201	0.9681331869291792	-1.48185517920957	-1.84198247241065	-0.0869722195182383	0.0003257411557326	0.348439078099706	0.160808095401919	0.0874817601403171	0.931863293045511	0.7983047683328911	0.7763236519522935	0.6908783896016345	0.990729982388474
DNAJC11	3.77183860147538	3.92858310127989	0.517948814062024	-0.580137286398146	-0.233428152894193	0.140606740008909	3.57688499217617	0.881589671917078	-0.574527823121888	-0.314905519425737	0.243732270983351	0.0046021845573551	0.392407914957102	0.574164602114194	0.757186908733874	0.810972743537487	0.8203544870077111	0.9349278026052016	0.9605679215889243	0.9642662121817684
FMO3	6.06431507889433	8.991280838850779	-1.34128016848178	-2.33303215451918	-0.5109116183455379	-1.26501695309341	9.7488841631112	-1.9400814194077096	-2.22257817865111	-0.670316159518594	-1.71857095170396	6.97530893432575e-08	0.0714084001310033	0.0420415811610479	0.512844991878836	0.10625661678024	0.553594587668537	0.6158705118455962	0.9029385857123108	0.6337748974761729
MYLIP	4.742079561445981	7.48693788371669	-0.6755625688013349	-2.58661571238316	-1.67280061598486	0.6493585127018741	6.91733996842693	-1.37809749771115	-2.76726469396764	-2.3651632388372	1.23476750256134	6.57230880866212e-05	0.190190277429433	0.0147192529446741	0.0323170906684231	0.23773022930335	0.7015878162427246	0.540250171731298	0.5729531395352793	0.7419480355361883
PSMB1	8.07827789653229	8.18018693082867	0.278645808680977	-0.0896304629908621	-0.364214991092567	0.169813725197611	18.0673473385254	1.22132599845391	-0.238234327929778	-1.26134302493101	0.7567341665374449	1.37567666676475e-08	0.242529835864873	0.81512461975796	0.227243321502425	0.462380822088678	0.7384404378998537	0.9703828403445928	0.811882450517181	0.8625943540366175
SYN1	2.16332289859563	-1.2041162242165602	1.12936679578406	2.57837961358981	1.94148875694742	0.314216203060741	-1.82820228963566	3.7071067406335896	5.35466827419496	5.433650378225121	1.11101399423294	0.1086091696134709	0.0024650881869868	0.0001100066802481	9.28035043560837e-05	0.286331790949158	0.250228362385623	0.2721840795881464	0.1757137383264597	0.778497405430031
JARID2	3.14076013783026	1.93162753102669	0.826165976225046	0.7913878357907479	1.08021135991455	-0.226679727560815	1.54237907066124	1.24061477389899	0.704945519156094	1.2921166424184	-0.347496945022973	0.153350205395333	0.234856445921184	0.491819529926004	0.21608498100607	0.7334899881611601	0.7337408589630366	0.9171014149574852	0.8074256697573232	0.9477780072276772
CDKL5	2.6978965384310496	4.3398013407530405	-1.05864224061427	-1.15874814075473	-0.762322119658072	-0.255809475454564	6.32326524345411	-2.20803535791056	-1.5391943093972098	-1.41365303183745	-0.524541125168754	1.36650130671146e-05	0.0432272078867742	0.144583364374817	0.177881054799571	0.6075677078844991	0.4899296776924726	0.7670558712734212	0.7798449024761877	0.9088224428720496
CDK11A	3.63106367422026	3.99620469078516	0.119459572977079	-0.938204085260703	0.388953791544962	0.438130214609662	5.62321870750122	0.255813619070405	-1.22325529581355	0.6918791685682472	0.918548428066446	0.0060884858862668	0.801705724398424	0.246696628163333	0.5047219604803429	0.372866736083406	0.9515342964405918	0.830841696728703	0.9011414823566484	0.8273572432138581
NADK	4.1331080576513	3.7309648627867	0.436537277409497	-0.295326047518602	0.471680056389859	0.8978167184139971	6.490474191071531	1.08873858585213	-0.449413939381196	0.983576297845402	2.16743092081875	0.0116475341673695	0.294644456476471	0.663295239943315	0.3527297592091429	0.0468896133750053	0.7751228215707684	0.9482053910903688	0.8562881946565044	0.54523098210253
CYTH3	4.27700295700036	6.1484473922093	-1.1325066295709	-0.975516102131685	-1.0385621287434	-0.913424659951663	8.34393340716458	-2.18752777574312	-1.14358333936297	-1.69042332665175	-1.67678307432297	0.0143903254922389	0.0457598946944795	0.281749287538708	0.136444538739195	0.1143406082670339	0.4958040389466107	0.846528364903391	0.7447735486205552	0.6410489667696901
ADAM22	2.2082895608171498	1.9215618661002496	-0.875633384306318	1.29958567468074	0.562415525843939	-1.77041013771915	1.44168784419202	-1.23734821769903	1.16416561194654	0.673551644256359	-2.66534955371195	0.180804411857713	0.236605172729815	0.2635284372728049	0.511199504320989	0.0191518366644816	0.7356322186890043	0.8358065858217862	0.9022329229249184	0.4588808309011959
SYPL1	7.235224077984871	7.87135199483022	-0.280297603606805	0.0078307670949941	-0.674045310523298	-0.5973939382923411	22.891382245493304	-1.33449007066392	0.02312435906279	-2.61635450933876	-2.7997350489417405	9.07672313130806e-09	0.2019771260925719	0.9818577468372058	0.0203786015761152	0.014282046355751	0.7101113908294494	0.9970889289686524	0.5172939261908601	0.4460348300234804
CYB561	3.63227523610209	3.83673454688642	0.0978149502116311	0.5565046927481729	-1.15334127106641	-0.239874416729047	2.93292356347574	0.1509896327759479	0.489706165334816	-1.36898471187154	-0.3733449832937079	0.0148821628648207	0.8821420508006859	0.63164371129613	0.1917236604920009	0.7146132191031991	0.9722713127105422	0.9462613129333468	0.7874518498666647	0.943353054093759
SPAG9	5.82217739667962	6.63757196747686	-0.284228344906748	-0.6130671229592729	-0.634923087640804	-0.0039515356303848	9.69925771002702	-0.848424389706354	-1.05955218205881	-1.4120278862476798	-0.0115602851073301	5.82680085664708e-06	0.4108058376680221	0.307020731516173	0.179183667538494	0.990948673480584	0.8250066093105612	0.8570855856465018	0.7798449024761877	0.9982275398628802
AASS	5.22328788736812	7.290601564633089	-0.7392669746721171	-1.85543266413585	-1.55413804890878	0.288944744408478	6.701505605847991	-1.20373909768286	-1.65089462340979	-1.89188411373283	0.449325671295811	0.0009529777861785	0.2479033252885319	0.1211429646008719	0.0802270823016095	0.660221368378611	0.7437914107509562	0.7425928793637061	0.6845788658001253	0.9251148573882256
SS18L2	4.9496776609065805	4.0776773092168	0.425053404962306	0.859436521754487	-0.0431135270995986	0.264439283263331	5.782296406295071	0.8574354274588059	1.05646820720373	-0.0717624559889122	0.5126465807966221	3.616372215105879e-05	0.404696146597966	0.3074733275285999	0.94373905476605	0.615664485123344	0.8217333449137428	0.8570929852489702	0.9902150010182466	0.9117619410579468
MPND	2.29646638849046	1.3333151132153	0.120259509004441	0.81025483375599	0.424677558661701	0.1436879816369859	1.44839618652753	0.2057572328573489	0.877565939805296	0.6286298449470239	0.249959961560088	0.1849904273999369	0.8397918768815759	0.394802548731354	0.5401241113196079	0.8060778551248821	0.9616220417893696	0.8889910151272656	0.9136606148919528	0.9639207717885164
MGST1	7.536016688450821	7.439348588609071	-0.547355691007556	1.5655191787575	-1.4827353091925202	-1.12714782320763	5.93797932713157	-1.16999513742546	1.97919037662738	-2.5521365800342	-2.57806969295145	0.0021896247574652	0.262602503309281	0.0688071308007671	0.0235662177334805	0.0228871580093658	0.75601629778104	0.6724714386941903	0.5229631474867028	0.4864091355013722
CRY1	4.956708737559519	4.384221648983661	-0.2529226684903239	0.3837199990055349	0.302604212704516	0.653212687998557	4.701987119733031	-0.608087685856136	0.547248658553591	0.528826851963484	1.50048403138662	0.001890818302169	0.553262427699786	0.593008501196319	0.605260459892527	0.15682408937607	0.8734500863759947	0.9382412108353968	0.9280273917948372	0.6900170861999096
NFIX	5.842547194403791	5.674453919729639	0.410642890782582	0.047990723578358	0.25316774364521	-0.162224563309	11.5127709130285	1.16549616387442	0.0862684802670425	0.61265333869893	-0.440769743897305	7.600939428950849e-09	0.262017608254398	0.932394023551611	0.5492818377639651	0.6656659083241561	0.7550120000015245	0.9867927712989384	0.9156367208276444	0.9269284160715984
ST3GAL1	5.60537256363821	6.40327881987031	-0.3463314591001961	-0.7346499174239641	-0.987725563943902	0.7161311051978492	14.0313629261533	-1.37362018998931	-1.61823747398108	-2.91668443497858	2.72350488451553	2.63502927487174e-07	0.1903175168112739	0.1265757245146	0.0108366143539255	0.0162580645463996	0.7015878162427246	0.7475966516205682	0.5005185705564001	0.4571996641551112
IL32	6.743393454167711	6.590733388236001	0.266083158304748	-0.6225742232065301	0.7210388377638441	1.21053744049415	4.34266586089242	0.340857643569995	-0.497386260095067	0.682028146855265	1.46776608059147	0.0014483070320082	0.738323760974956	0.626565297991343	0.505830167831774	0.164410773673284	0.9325514920825404	0.9443805100979864	0.9011414823566484	0.6946735265442521
PKD1	5.05245604815306	5.75103345616037	-0.211247966971895	-0.8987239778710671	-0.3055271685397119	0.382796348747712	11.3519287088463	-0.831462035951981	-1.9399966383864495	-0.8807774070176059	1.4498135700404098	1.13116396456417e-06	0.4198387701607809	0.0716633782621551	0.392411046609637	0.169884190409555	0.8283117559329375	0.6766586014447155	0.8707315413724054	0.6995084384421427
MED24	4.15690601837924	3.9976123882197694	-0.246963277465001	0.903559310091376	-0.860486429750066	-0.321481535928848	7.08625207844869	-0.6323224468896861	1.4001567579133702	-1.8090469197638703	-0.7872900443845201	3.70801610838934e-06	0.536696195587535	0.181810032960121	0.0905276419334824	0.443374840457445	0.869559775069712	0.7905889406215056	0.6939548537429441	0.854322649233033
RHOBTB2	3.16530505159734	2.2815029393667903	0.632673306029396	0.8699830200199901	0.5078792730514721	-0.836125415588869	1.76636599750713	0.9213797041215492	0.7676780615810791	0.607475156715792	-1.27280435846064	0.1052836180737289	0.372149057462796	0.454871278831185	0.5527896623838311	0.224151534168956	0.8103182384388266	0.906863301992245	0.9167065379829856	0.7300412077239142
HEATR5B	3.17882379890096	2.38174184380927	0.200856182422889	1.12418788996901	0.14647164842498	-1.19552971722203	1.6821905879723895	0.313576272557499	1.07311129881377	0.1906595109195089	-2.00765536870124	0.134073106677954	0.758615484332573	0.301675656970305	0.851560614826153	0.0655159352543671	0.9394824104205564	0.8544999567267753	0.979435664992687	0.5725484123253911
SEC62	8.60337378649204	9.04576359431852	-0.233044439328545	-0.2012629887754299	0.0248846705213243	-0.386831322939476	21.0055902484877	-0.9785633694750742	-0.533657224762982	0.0866986606723634	-1.67425230456288	6.34470343540806e-10	0.3442474038045229	0.601626981184297	0.9320703091848692	0.117119101582679	0.7969736500154451	0.940383518561161	0.9879166561438284	0.6464287254740272
RPS20	9.39702941941838	10.2925071293111	0.302417696295761	-0.952430151604882	0.154793969975996	0.0009109641190318	9.70005568193569	1.1837606887273202	-2.29597255255393	0.465555760110443	0.0035604697694586	0.0030992908884842	0.2575849864856099	0.0387831069988113	0.6491454373634039	0.9972130424881552	0.7512017026732457	0.6158705118455962	0.9368164878967916	0.99958221661864
CSDE1	7.327067833986219	7.56420706571488	0.118486204370577	-0.0808279113044102	-0.0596070278265353	-0.28053337284514	10.9347302419524	0.3099824212288499	-0.131665854431327	-0.125369339295872	-0.7379094658664029	6.06938589229942e-07	0.7611128168029241	0.8970488701287199	0.901907448867254	0.473286712503065	0.9395749451887524	0.9811382737600288	0.9851450440371936	0.865219687049628
UBE3C	3.60015018707478	4.24100640462947	-0.851304978275724	0.304228414616889	-1.7782289058920802	0.216266899182648	6.851500285562731	-1.9729670765457497	0.426653201758051	-3.44090231130431	0.476873517229621	5.492391812366561e-06	0.0672199163706783	0.6756920475042281	0.0036391530094094	0.6403251669039051	0.5439879056729657	0.9482053910903688	0.4741482101030351	0.918421545444906
REV3L	6.09570105357236	6.316153868536429	-0.58495667739735	-0.142716434717299	-0.0998759259378666	0.196373410349746	9.20829521245915	-1.5982484095878202	-0.234881885408041	-0.210612676134732	0.529595472128076	4.82051862343841e-06	0.132368299165095	0.81758194749749	0.8360595212635401	0.605073194212005	0.6513061105133158	0.9708592716179903	0.977122737062908	0.9081703853917062
TENM1	2.37447078009457	3.0921926784454303	0.311095779978586	-0.6960541665058821	-0.1551034659183719	-0.729863018908658	3.10881779507533	0.547212918601144	-0.7441661111851791	-0.224355619704023	-1.31855269483273	0.010992220226632	0.592453999713104	0.468274405655591	0.8255150693418442	0.208418497481727	0.884980323681197	0.9127128598623314	0.9751306247954532	0.7235428056901252
FAM76A	4.09297906118184	5.735395400321631	-0.378660073580832	-0.347627041901728	-1.4041699962594398	-1.30450152016919	5.8494366010290895	-0.865376976592296	-0.4422954860322229	-2.2789072246534	-2.8226583701084302	0.0002999420387146	0.4017992087968	0.664980512719151	0.0385865958649673	0.0139389633998136	0.8217333449137428	0.9482053910903688	0.5932801294393116	0.4460348300234804
POMT2	3.0026242879004004	2.2054945169008	-0.4413696060072929	1.42915796668872	-0.571981373317646	0.0419512851365803	2.74034809359007	-0.8053196695254241	1.61680600693768	-0.8855649500731679	0.0746278055438257	0.0151779850941762	0.4332161226262229	0.126751986630187	0.38982804871407	0.941497011970204	0.8340464645329542	0.7475966516205682	0.8707315413724054	0.9919844051495657
VTA1	4.4296654939806	6.14140357251184	0.9455551102317	-2.4566670896575697	0.1003642155690419	-0.581594604947574	7.328449180596861	3.23117260092446	-4.8273995943578605	0.261686398541322	-2.02004735345158	0.0010310593242506	0.0064490697918154	0.0003018306775717	0.797533297847687	0.0642366862938826	0.3235662702607348	0.2721840795881464	0.967425138786642	0.5715188904338901
BAZ1B	5.19735559940787	7.04070723634315	-0.5008219378746079	-1.0910375697592098	-1.37814286452822	-0.527626307494915	8.190576143312569	-1.0584851993576898	-1.28413493123826	-2.18700128184804	-1.06572280227437	3.18448947544814e-05	0.30697571988016	0.218846947008689	0.0455550777451697	0.3042935566355169	0.7775692337620084	0.8165435520644989	0.6167305592175528	0.790560516193607
RANBP9	3.86599827711137	4.54147078496929	-0.440655122242871	-0.625827326016193	0.213059398455848	-0.221205035180868	6.0326690053994	-1.01817114164795	-0.8459022882773891	0.3906110345983989	-0.504521512333297	0.0003162536382631	0.325028794815506	0.411140414576878	0.701832401440829	0.621652979596057	0.7871829699319137	0.8926973873496884	0.9496946458067111	0.9131927802963968
ETV7	2.27390752522959	1.7330874098977	-0.757892957549852	0.514646240259164	-0.1470017760458119	0.99717794999825	2.4416551254885897	-1.55079339495054	0.6778494909700731	-0.270326720231945	2.01736357671219	0.027488130804338	0.141790397139207	0.50818903030883	0.7905929037432379	0.0619187139223493	0.6585458818126305	0.9180973924144844	0.966193274296948	0.5686656876818315
SPRTN	3.86147270370563	3.76271237376651	-0.316377154300633	0.4499389513216359	-0.6418476018579151	0.316655161994995	5.66609090265465	-0.868155400792854	0.7062829381463119	-1.34918520837473	0.850320624839135	0.0002657128421365	0.3993358137203029	0.490846469622981	0.19739730019862	0.409268633577849	0.8217333449137428	0.9170150538262136	0.7919307979435423	0.8403923837994411
METTL13	3.4669597455948	3.67318422588826	0.469481860225357	-0.406726248647535	-0.238860305396032	0.297607876966008	4.64062132816499	1.00928415371951	-0.511173011641419	-0.404180721198582	0.631204745994315	0.00193798044832	0.328848112640023	0.617112167252432	0.692192603217215	0.537526951573175	0.7892107959325557	0.9434426134561896	0.9489249867640182	0.8887464226450246
DYRK4	5.08735327238321	3.679572991374141	1.80628611520788	0.5585020388267901	1.63820971788258	-0.3636023358031721	5.993894443679769	4.15726490707223	0.8309580422954659	3.24528226213252	-0.835886668745318	2.45963812266698e-05	0.0008426416631837	0.419028266923202	0.0054355980073834	0.416335724127489	0.2046471382493479	0.8941425838878782	0.4741482101030351	0.8445765912087955
ZNF207	6.4981572175468	7.43445752117877	0.0632662044635183	-0.7088906112217229	-0.6338536135797739	-0.2156908709513469	18.1505100216902	0.263161041815402	-1.76504567529441	-2.06072812038132	-0.865313827087978	2.49167686368112e-08	0.796058485168274	0.0980799598475102	0.0579672217952679	0.401209708043368	0.949452061083518	0.7137297849898107	0.6340408375365715	0.8395124841030153
UQCRC1	6.35874448112178	6.193331271796019	0.0769684608663457	0.1586542973418389	-0.0155519470545687	0.0660437110320491	12.6502690231884	0.2213120390294769	0.286538001222419	-0.0382360058635489	0.181023018335211	2.0946162645112696e-09	0.82783398131135	0.778385884788715	0.97000376061876	0.858772770850368	0.9587497019007344	0.9647774129396136	0.995748438554029	0.9740054930880292
STARD3NL	5.04452630212141	5.168774490360179	0.510976273321695	-0.390960969937744	0.0827246044244684	0.0542527749520431	9.507514325628382	1.50829505388798	-0.678783588842219	0.193419599595751	0.154154326227535	0.0015492877806488	0.152262307415786	0.510892105660905	0.850621026090875	0.879556444238813	0.671596901685434	0.9180973924144844	0.979435664992687	0.9779496310003934
CD9	7.24905726977868	7.34115913225515	-0.6232414093749549	0.50551612967707	0.2377472585384349	-0.669388917478623	11.0088090765212	-1.68958580092953	0.8852948984468259	0.520008344091135	-1.81440404981318	3.74932603057042e-07	0.11286166615653	0.3904835707159699	0.610726890020082	0.09175219738985	0.6229301798130479	0.8889910151272656	0.929204601567844	0.6185736959320499
NCAPD2	2.2768411437238	2.01707470500974	-0.345252898873051	0.485284655970566	0.0929044072531313	-0.345001678749773	2.05363867727429	-0.567992239581826	0.507666376973589	0.132669437079629	-0.5870423305667829	0.0673033621390571	0.578444130595823	0.619144053168458	0.8962853758445941	0.5662871018349009	0.8817151271376507	0.9434426134561896	0.9844522469924012	0.8967089828630186
IFFO1	3.6673385922221695	4.57610230241942	0.216563232425938	-1.25701097613248	-0.0784649477169611	-0.0407796273778262	7.233737897281411	0.4923916976504579	-1.7473026695598102	-0.1490086377272909	-0.0897640630078056	2.90797170103575e-06	0.6295712920929821	0.101019975261524	0.8835316914407649	0.929662326008252	0.8954557725949875	0.7177970185298683	0.9822299366046904	0.990729982388474
PHF7	2.26140441979519	2.01813808593128	0.434425440681936	-0.412416999577339	0.0006242337136758	0.6808893585509961	1.81840331286516	0.718644889389283	-0.417051263694326	0.0008552516234835	1.175644692499	0.0972333058353823	0.484009043510859	0.682677645021145	0.999329010941616	0.259892216908754	0.8514594988751608	0.9482053910903688	0.9998676018628874	0.7556788730662656
NISCH	3.9050957123115	3.47808978474486	1.45878136186903	-1.05108872893477	1.5919202654883502	0.644234846234804	4.2005323732139	3.5603769469226303	-1.43902716246075	2.90769437554132	1.5446796596523402	0.0019304365311039	0.0031905547576454	0.171156501083919	0.0109983226155556	0.145166631020685	0.2670903150480928	0.7873340064603999	0.5005347604966713	0.6854998905363303
FUZ	4.22865686226226	3.85643479621566	0.0512498330574258	0.293732914692596	0.222709031699726	0.176728655880886	4.53362724277302	0.116437176617987	0.376496281387709	0.381586654612951	0.3933209760666249	0.0011745759450078	0.9089443845913748	0.711860381963177	0.7081350148801779	0.700088075757583	0.9782036172084476	0.9528699102244934	0.9511478603893244	0.937603563408617
IDS	5.6011259867919	7.09309077190775	-0.810297830003998	-0.501181068159777	-1.48671965012126	-0.633651813440565	13.4380881176704	-2.2105291209472595	-0.8118303394925229	-3.31296243984595	-1.5973518245853895	9.06991462077471e-10	0.043021713720993	0.429584456623442	0.0047314569293543	0.131035256149038	0.4896429309065388	0.8990844982889444	0.4741482101030351	0.6652881787418008
ZNF200	2.63621936986323	3.7988320539010094	-1.09929779673136	-1.35698395147834	-0.3866640148374319	0.773582382974042	4.85911012524188	-1.99593587846634	-1.5805981004973702	-0.6346380172648001	1.38021116978178	0.0002083282782234	0.0644279122892727	0.1348224993685549	0.5352251140544481	0.187746112371166	0.5391599208730774	0.7583851689220444	0.9121713213284413	0.7155901761968858
CD4	5.550836250724419	5.33142304103373	0.0502786606060157	-0.0702349300516526	0.679631815552509	-0.302362964781867	6.62915085982944	0.144238991455795	-0.119625846258321	1.49241176517819	-0.8629178877934499	0.0003736781810826	0.8874663484967321	0.906517428584985	0.158091664681983	0.40362702341127	0.9739444555384448	0.9824484264701508	0.7629113906932977	0.8396864124272666
LRRC23	3.72903842350973	4.25144738898628	-0.459063432452573	-0.654300135551936	-0.5968624811659721	0.722925231976831	5.59450899006704	-0.96742251626319	-0.8153279262675258	-1.01511879498305	1.4776813201023502	0.0042902596336581	0.348685348067924	0.430172729300701	0.331716121996361	0.160731972022804	0.798475092747632	0.8994328973154386	0.8515637121625029	0.6916385198213091
BTK	1.76450411379914	1.52582766076675	0.0713388372557765	0.37034980801746	0.34496768327039	-0.880683729896736	1.29107735470317	0.10785687904028	0.357874809703466	0.4519024520306149	-1.42859283898411	0.223150646087521	0.915612897468071	0.725560793895009	0.657886877110844	0.175678281734259	0.9809502416604768	0.9554531940802322	0.9393870033105842	0.7082224073110708
HFE	2.55423272268088	1.34683513696991	-0.240210415616995	0.993135052299429	0.901272619673782	0.197813652476262	1.11879877794018	-0.376694242791948	0.965992934041694	1.17424949239365	0.325404556427638	0.289753659249531	0.7121068129280229	0.350099880198761	0.259173531605232	0.7499356919393242	0.9266209482546458	0.8760285807439444	0.8274316316631031	0.9526752968513356
SCMH1	4.05212046709466	4.760333744074201	0.129238347041009	-0.984933098397758	-0.323914063758061	0.6146353514860861	4.0337227273098	0.190114150435253	-0.8256346544620401	-0.3680034809504099	0.8752236197475609	0.0046883083075249	0.851796623928139	0.422513192115005	0.718397066484842	0.395742844658981	0.96249205636848	0.8958743917516008	0.9540387143423112	0.8379085450682487
FYN	3.7302788297575895	4.009341608758311	-0.644494978461743	0.97020711483226	-1.5168240640094	-0.5595437039025961	4.84812581722158	-1.12949295379392	1.0286784283534398	-2.19842881503616	-0.937215971534523	0.0002128503595641	0.2764294973374939	0.319933775476646	0.0440273815530558	0.363493415479287	0.7644126111582612	0.8666594798747003	0.6116029528662279	0.822260749734015
HIVEP2	3.44059172095288	3.8629016491017	-0.668883429001418	-0.5333886552466041	0.686946284237211	-0.0335335158451315	4.87925777824759	-1.42073561023977	-0.6898299641897779	1.2083741449973602	-0.0717595327767188	0.0013515327262764	0.176111392416987	0.501032226857315	0.246807212160295	0.9438128245532952	0.6922940314216268	0.9173578662285714	0.8220323427255022	0.9919844051495657
FMO1	2.58394161771242	2.41509989966579	1.1763812706579	-0.899823981339792	1.04596424742232	0.102685704132639	2.25176094069356	1.7730680747656	-0.8359318740230949	1.32076215197031	0.1565316387232879	0.0554906987312295	0.0966225390759853	0.417237096608381	0.2083526371709179	0.87772839005353	0.6010163440720343	0.8941425838878782	0.8013309878157655	0.9776237315728336
TCEB3	4.656414642225969	3.68417982513696	0.6876317733851701	0.465600224299007	0.7309461923188001	0.4889588573273909	4.63215892279805	1.42690909876647	0.572095946622182	1.2069429341026998	0.9981679842871172	0.0029248069100886	0.174090732718522	0.5767193925657951	0.249300754119468	0.334046631085903	0.6912839337060119	0.9358216738612544	0.8225400870553767	0.8044595862491164
LYPLA2	4.35531575705374	4.927779532897519	0.502190861543415	-0.7976595120866039	-0.463460532509873	0.197814441494148	5.65466492295928	1.1622572552815	-1.02115552283984	-0.7996897799309559	0.450495784531115	0.0002263445266557	0.264680806407452	0.323643241751071	0.436557688875762	0.659360331693163	0.757560561159208	0.8685355005409305	0.8841323187135853	0.924784704305828
CLCN6	3.45627144964708	2.92300072323283	0.629337208476673	-0.0273933031944118	0.102201568095352	0.315146494788882	3.19682732476104	1.3956518131117202	-0.035298651187058	0.178257694194717	0.7157753356025269	0.0095218870799802	0.1846743296939419	0.972326920409078	0.860999896884111	0.486230036515097	0.6979011092450927	0.9943606066595924	0.9809217257865994	0.8683908203514186
MRC2	6.93668233520788	7.21887428366876	-0.408222052780384	-0.260085128408088	-0.185035534470755	0.157630323504133	12.0153926346511	-1.23943056694073	-0.481777061452765	-0.452175253258455	0.487522899958192	3.11920525982019e-07	0.235431582442273	0.637092725874564	0.6576662158809561	0.6337960557180771	0.7347180854370304	0.9466796284533354	0.9393870033105842	0.917610148751264
TSPAN9	5.91919942325023	6.67608480047853	-0.329003534833856	-0.716773502702398	-0.247256368025123	-0.126694789845694	10.7184816039015	-0.7950342477687751	-1.06013327129555	-0.4936205961529489	-0.29228896204626	0.0006877809550371	0.4390066337927371	0.3102299517580639	0.6333000868379879	0.774143980942392	0.8348606247741545	0.8595010776414413	0.9327807316152557	0.9563796291612984
BTBD7	4.52375098443741	5.40516668769663	0.0198354780544749	-0.745069986223288	-0.0080264718605341	-0.614129099018396	10.2171592640418	0.0659756000800368	-1.4293652184889498	-0.0205780598689409	-1.98129914267667	7.51253626103212e-06	0.9482838282667192	0.173980893121054	0.9838695895681948	0.0668182463117529	0.9897490046373312	0.7873340064603999	0.9969663686637964	0.5755769629609268
APBA3	3.0802682558970296	3.1709109121232	0.790334515832582	-1.38483919669147	0.6573179520364011	1.23096867691769	4.32404060518704	1.56188786620857	-1.7021045941109898	1.10849812121684	2.37434110613228	0.0006019925438202	0.139161801910108	0.109363467993223	0.285104425484666	0.0313566749903385	0.657463593027197	0.7314146416650785	0.8336806339442641	0.51121236340338
MKS1	3.46572649185023	3.87461481715625	0.455567778690075	-0.664479704696826	-0.426185278911781	-0.0372433706138112	4.16670173667464	0.937964686923374	-0.7951706088052609	-0.6918225879355759	-0.0781088373905835	0.0016550769353919	0.363828247038565	0.43908385717155	0.499738890671812	0.938855901901394	0.8054712913326527	0.9029984164759662	0.9003293894753324	0.9914297661291264
ABHD5	5.3584309121629	5.693210239987191	-1.01807644655789	-0.1060597929041489	-0.213886067319072	0.6330581601741899	8.50277778844115	-3.68819912342537	-0.237154572417257	-0.5603823575966371	2.17495381194861	0.0001338025417035	0.0025993879596642	0.8160973380527321	0.584244587128889	0.0482378299460693	0.2519437087571556	0.9706419406568848	0.9260090752754848	0.54590792740589
AKAP8L	4.55932504094139	6.883493044192951	0.533617630625633	-2.8506264849437404	-0.9317035811487828	0.2262073312321739	13.6828212910449	1.45506566304861	-4.70974640724074	-2.10012892520308	0.5815715982578411	7.05312366249787e-10	0.166258431369641	0.0002793021413888	0.0530423878188908	0.569492670321888	0.6830797594551018	0.2721840795881464	0.6286512238074552	0.8977927569995064
MBTD1	2.60319479467254	3.1249616621000897	-0.487585425820829	-0.119057626719431	0.0984694555105691	-0.78455625220489	4.69755276652013	-1.31259521310556	-0.197344683895446	0.219636130278008	-2.19012129746987	0.0007853870076321	0.2100364229927949	0.8462388218342879	0.8291226821109742	0.0465023505806847	0.7133763463444628	0.9742509059052356	0.9756089023202248	0.5438309628238391
UTP18	4.85175476905536	5.205718040908731	-0.0011643896922041	-0.4959442258153689	-0.292641435659403	0.4031880792137239	9.37059489807424	-0.0038390755847675	-0.9176144813876528	-0.7253698827813259	1.27949015569474	8.93003521541235e-06	0.996989217404574	0.3734475726658571	0.479637743277906	0.221085124226298	0.9991554480992514	0.8838338288702006	0.8907133460019365	0.7276766573270967
RNF216	4.79097117733334	5.27898958230975	0.161146740686894	-0.612205489279213	0.0811823296322415	-0.241474110992066	11.0680979856457	0.474415277663577	-1.10459553593942	0.200497280802468	-0.680923650433409	1.2942319373217e-08	0.6420364447490711	0.286739097921757	0.843784803473079	0.506296095395882	0.9006698452695733	0.8502399012463264	0.9785974187111652	0.8760474527909774
TTC19	5.388339628482809	5.67580943120662	-0.135642960818583	0.141142250003519	-0.7044027451364658	-0.0858453342003831	8.24042377466767	-0.384630365116277	0.23283120627129	-1.46650805088393	-0.2333022538153399	1.06233418061203e-05	0.7062660196787172	0.819138835436552	0.1634434328612909	0.818980936198071	0.9243956476490544	0.9709845008316536	0.767832860857331	0.9657720540068072
PTBP1	5.9152873422311405	6.39664204286942	-0.102726542466009	-0.0548668318175733	-0.8710938958431139	0.1994263968045679	6.06074186928411	-0.172989935569933	-0.0535807529125124	-1.10176845744491	0.320928168663652	0.0001706130796912	0.8650230681313381	0.957976960817569	0.2882952190983869	0.752891974868208	0.9660531715845267	0.9913096227901226	0.8343942150088453	0.9526752968513356
DPF1	1.62580429754358	2.32923948913202	-1.05778886944528	-1.00544968903547	0.172690147677537	0.588836367582478	3.33538399493186	-2.62200423415007	-1.6136711378522	0.375230837919286	1.56319474281071	0.0068368456933292	0.0198816169899479	0.127933824680711	0.7127707271790749	0.1412245852281549	0.4320762699634034	0.7499193501225404	0.9527523940468016	0.6830676005876252
LARS2	2.12674212551739	1.796963247154	-0.68720553634636	0.383552650783821	-0.825891441631342	0.92443488369854	1.63560441182947	-1.08658490404282	0.384179484469393	-1.13090352548981	1.5542827174525402	0.129341288663599	0.294870422871537	0.7063101623416609	0.2759063935700139	0.142878937632338	0.7751228215707684	0.9518241055283352	0.8336806339442641	0.68466006389413
PIK3C2A	4.44996198962232	5.19951663938248	-0.5695031725727261	-0.559988880661123	-0.5527948764074699	0.1169903414349109	5.92886954877733	-1.2175088468985402	-0.6689912335999649	-0.8876506516402709	0.2417683109166029	0.0002792557216807	0.243275323113178	0.513666676993214	0.388772701145865	0.8125442480293199	0.7387016547055475	0.9181873172759984	0.8707315413724054	0.9650169164771402
PLAUR	6.308497966348701	6.17448789627841	-1.4490457086960602	0.981592722254952	-0.880266655535211	0.981293698908368	5.138283985869251	-2.6171117139146403	1.1499761046511698	-1.15267677497031	1.69367736639027	0.001060868961504	0.0205930091459221	0.270036911701173	0.268347293847664	0.1133650898763879	0.4320762699634034	0.8398885514113354	0.8312783855746421	0.6396333078060442
WIZ	3.06511901613093	1.4900313443179398	0.62351514599943	1.94193675792564	-0.340254287185941	-0.170100482172791	1.82832278675724	1.35127547776674	2.5158326243513502	-0.595017554799937	-0.376119119895924	0.097103803972573	0.196745195116831	0.0237771156428469	0.560725857204748	0.7123039506187699	0.7054311786350698	0.5631696763249447	0.9198610904964112	0.9419769835688911
RABGAP1	4.02364791293404	4.9004120945156	-0.522724804097752	-0.2284640401193879	-0.535007101667215	-0.920209573629175	6.953391164072031	-1.32891345600321	-0.3330807291481619	-1.05562501536202	-2.29309378014102	9.66207237051919e-05	0.204291607470978	0.7437166502326991	0.308216857961233	0.0377892562832703	0.7118038174861566	0.959357666321673	0.8454828985741897	0.5305614888892807
DCN	12.4265818539344	13.5098777905806	-0.522426725876652	-0.424904499489278	-0.66863045390934	-0.695193506339515	24.3192617890835	-1.51617113745591	-0.7825785685600041	-1.66748566859982	-2.06252631311353	9.70950607368356e-10	0.150328752891738	0.446136964633583	0.117237921389093	0.0581851629185012	0.6693594990013246	0.9041350362175704	0.7294202814094806	0.5656395390342441
PPP5C	4.48296931724847	4.22791943981189	0.6102211164772829	0.0659336311829812	-0.145829877685968	0.2316253778159139	4.739479939813911	1.20353894942179	0.0741976353353456	-0.2206824293387879	0.4462661595757329	0.0019360198951529	0.247625987037399	0.941877347021995	0.828500712309216	0.661916172865066	0.743691755435794	0.9884985328264028	0.9755949735553286	0.9258287433733088
CEP68	3.91720364302216	4.84285728947973	-0.0101773118539784	-0.6518441280981079	-0.5897739005056429	-0.4760944525526049	5.5425385203138	-0.0186018905873385	-0.701562101515598	-0.8646674538573399	-0.8422736918909509	0.0074101956443891	0.9854044055399508	0.496737809814262	0.406907162295926	0.4130695504348621	0.9973672464421725	0.9173578662285714	0.8733384053705884	0.8426101465597006
MAP4K3	3.80351447304664	5.76517641391097	0.118790106738781	-1.8164287067388505	-1.09755356592604	-0.6320677687866179	4.587297841431751	0.173055533381483	-1.4925753647790398	-1.21294508586118	-0.896001162382542	0.0014222628071993	0.865011784361188	0.156339615697803	0.2440601876724299	0.3853446261364039	0.9660531715845267	0.7758930198039798	0.8195241148167238	0.8335101350600141
TYROBP	5.3256700537723605	6.86620015491117	-1.11830730029524	-0.292218156450778	-0.9680287133789408	-1.39203415797285	6.27892475095945	-1.4765901333283302	-0.236023856476216	-1.0713335042458	-1.70221750717785	1.4777316875014402e-05	0.160470281929121	0.816606579674418	0.300955079003763	0.109341896951003	0.6793702140970133	0.9706419406568848	0.8398860255551707	0.6349579072033698
TMEM159	5.31556046797391	5.28341023834779	-0.0093596363949792	-0.340177314130289	0.94962595782109	-0.2334008444344339	7.308197230804981	-0.0234054301782221	-0.503995623026307	1.8399439110683304	-0.5681794855612271	4.55256825423934e-05	0.981652615611422	0.6215862507838671	0.0857761591653281	0.579004981282761	0.9966734100365128	0.9434426134561896	0.6908783896016345	0.9007540434772434
BRCA1	2.20629951041425	2.2878257840416603	-0.795528313953005	-0.2588601694015789	0.519545245103076	0.238459638485658	2.25664667318237	-1.12703651691915	-0.240110940596051	0.67333158743296	0.338331545387887	0.0393817479413778	0.277434126711093	0.813494736925328	0.5109783746999029	0.739802482740823	0.7651416721581642	0.9701661487656076	0.9019670703518984	0.949709471766923
ERCC1	6.28053399477664	6.33348993694023	-0.365622219388434	0.0278019292524881	-0.344802598029084	0.5838642983594661	9.09707031430512	-0.9844789826167673	0.0444830317641617	-0.6957900801263199	1.5142990291655505	2.7704269906677e-06	0.3413374753300739	0.965118088368798	0.497223333787177	0.1523329981891019	0.7967096294719136	0.9928728706201952	0.8999521998328892	0.6900170861999096
SEMA3B	5.956946981542091	7.61790926759845	-1.15947632000458	-0.976476905459255	-0.9307659212482372	-0.564139576159748	12.615541331212402	-2.69021827389264	-1.4076126626673895	-1.8466220566412	-1.22355699160569	2.1755227429674597e-09	0.0167846924941966	0.179630812354043	0.0846255157373934	0.239992891299888	0.4136572979564245	0.7905828847892279	0.6908783896016345	0.7432512075512953
MBTPS2	3.9608159767212703	3.6751922860726	-0.147472957748957	0.310957839589635	-0.248242860283173	0.211243426872785	7.588440577040029	-0.4752101909557199	0.597630427241286	-0.6492614115596329	0.660512944576185	0.0006545561874649	0.641567376956555	0.560800060559758	0.5289136505744709	0.518960827795826	0.9005071933286845	0.9309557512393336	0.9098993203509186	0.880380010887029
PRICKLE3	2.29412099376285	2.42802660033143	-0.594054994012866	-0.2270580307699649	0.0157896296780854	0.517584863009363	2.59962553180328	-0.9175077527104408	-0.2267052492193169	0.0219780026208705	0.794012584185341	0.0201139888622151	0.373393957302984	0.8237134755768409	0.982755203169158	0.439569606443099	0.8103182384388266	0.9724684885434955	0.9966999658617685	0.8530662551736276
EXTL3	3.05747514329044	3.5814705657952897	-0.6772172353634991	-0.639894179776355	0.293025786346711	0.0947148481101921	4.804707015761731	-1.4062666655743798	-0.8319958700521751	0.523757304807443	0.196624218833897	0.0016985521514793	0.180100802884987	0.419458038750649	0.609495061278797	0.8468178350563671	0.6930821566600023	0.8941425838878782	0.929204601567844	0.971511794645358
ELOVL5	5.630344047399809	5.13608485161753	-0.717905808201742	0.937639705883016	-0.543081401902227	0.46760465441569	9.76259808973214	-2.76652109024836	2.1188836004256104	-1.57010946050493	1.76680786547053	2.77819172601071e-06	0.0153092727387841	0.0522249099899868	0.137931856669407	0.0998908107490482	0.4055618646408573	0.6367462330875007	0.7451668603230767	0.6252461021151285
ALOX5	2.49453170285507	4.8758269349461205	-0.6942086606810189	-2.01430458568412	-0.9259469311963712	-0.6213000145654499	7.42764507949034	-1.51948350037993	-2.7840122965874903	-1.77858899035179	-1.33888028602748	2.12188160145799e-06	0.149436060723498	0.0139007662412449	0.0955766441388804	0.200548132687166	0.6677977976658376	0.540250171731298	0.7052149015449958	0.7202619049998861
KDM5D	2.9291989643216496	3.78660960821885	-5.753650123579121	0.337222114867776	-0.37403509584973	1.5001696334015602	3.95035859743812	-9.5352618787825	0.3684464660711961	-0.560197107015254	2.66638235804865	0.0026609726602471	1.2211681164963802e-07	0.717723883893124	0.583733125264531	0.0190770977536144	0.0003905906220613	0.9537694546516768	0.9260090752754848	0.4588808309011959
CALCOCO1	5.153780375949	6.33387984753085	-0.472373478059361	-0.8703085959100608	-0.323455214103051	-0.580141429637066	4.88727374304467	-0.731234186128823	-0.773709406411834	-0.375618791212835	-0.8766150447663	0.0009527392261448	0.4769079108757129	0.451541344222564	0.712590576810907	0.396332924388336	0.8482053404187949	0.905529580007166	0.9527523940468016	0.8379341656640089
UBR7	3.67469142278309	3.3505520584274304	-0.338053771041733	0.43192455977489	-0.5112952154460261	0.581762427413949	6.49717216193037	-0.948699192987515	0.7411777849526079	-1.20591590445037	1.56869098440522	1.0079793871338e-05	0.357808925451046	0.470030984955751	0.246527795763226	0.137570484239207	0.8022297254170063	0.9128075928239038	0.8216514041396538	0.6746173918575755
MAP4K5	5.5975016730633405	6.053120950761559	-0.560312549522499	-0.249622359564338	-0.174011819346892	-0.0842240259512585	14.3064050987815	-2.17300277090558	-0.5783050152235699	-0.5360410794806321	-0.313811964911912	2.8262817134646695e-05	0.0462933728401109	0.5723252484406209	0.601854400971004	0.7582471532742131	0.4958040389466107	0.9345665894766184	0.9280273917948372	0.9540225840310168
PSMC4	6.121738856742589	5.754692686744749	-0.0678534614547625	0.592886036990607	-0.578791378467176	0.473173474706116	9.266528461743311	-0.203727413953037	1.04186430588367	-1.3002743096635	1.37429819809026	2.5261909655554298e-06	0.8414393862551829	0.3142402253618239	0.213146590412128	0.191071396464653	0.9616428625240768	0.8617390384609382	0.8058369044753106	0.7171320431903946
MAN2B2	4.50088103789474	3.16409042640631	-0.4465488487776071	1.59062147040125	-0.291403197926799	0.416772963349677	2.98969685527694	-0.7750363795853259	1.6079660857012998	-0.3900046375745589	0.7162672817843921	0.0132700125026513	0.450726984269706	0.12876552977691	0.7020152343988549	0.485611839025966	0.8393498050895601	0.7504258312924209	0.9496946458067111	0.8683033150515126
CLDN11	2.57530824892756	2.52507243118438	0.82774869649189	-0.760631000343184	-0.167029467044791	1.1651976207728898	2.3490229799509	1.24238970842368	-0.6931377081749279	-0.207005120769405	1.74831881530842	0.0656127054669587	0.233454495995541	0.500616415947949	0.839413137255495	0.1011826316609419	0.7320302811497631	0.9173578662285714	0.9774980201735842	0.625736663534819
SLC25A39	5.59085802958179	6.4620762535534695	0.572394960158895	-1.3508131800311205	0.116243600472507	0.156077286530739	6.82101506802835	1.39893790179299	-1.8058572689855803	0.205331849432963	0.3674753942504629	0.0001424942387743	0.1845688903795919	0.0923693255632859	0.840223394923155	0.719016937840226	0.6978056688878546	0.7110548443180986	0.9776458491665496	0.9449118362496972
MVP	6.4347169827842	6.389794893163559	-0.4989354989668449	0.8411122227215431	-0.7718652110679409	-0.0524648699982089	9.12796081076484	-1.9416507509129095	1.98818775254064	-2.20727162957572	-0.198804458675695	0.0003337093051261	0.0737227546576631	0.0677473663775759	0.0451696443291173	0.8454568996474839	0.5591757805455141	0.6693972876710634	0.6141343565852568	0.9705496253108936
NUB1	5.438198633446911	5.505227264794769	-0.3221544009236239	-0.225575110632321	0.2072717138904989	0.23636073882108	13.9163550553017	-1.131535861298	-0.495409840920368	0.623803607980975	0.793491871100284	5.568199286372131e-10	0.27559607680053	0.6274896811063361	0.54212745449043	0.4398636112443679	0.7638596634718331	0.9444234558297214	0.9138954042695452	0.8532988632791497
PGM3	5.940707097032651	6.76246512796363	-0.5590364150464561	0.122417692338943	-1.06472758316457	-0.42498215454981	8.39475911141202	-1.37605900038289	0.1807630228213569	-1.93613145451264	-1.00342265604522	8.12114691446383e-06	0.190289976676446	0.8590889329702529	0.0723353321752042	0.333091505813037	0.7015878162427246	0.975350215002496	0.6686172224595969	0.8044595862491164
RWDD2A	3.21131381595739	4.04075988485806	0.397388669143586	-1.07776638370865	-0.166521257512707	0.1330910576810129	5.0595796153252	0.996621730406557	-1.51059561007116	-0.3115482920967219	0.3260482756317849	0.0004791384372379	0.3358394375124819	0.152036561889501	0.759723857023832	0.7492820677335229	0.79351081141832	0.7758930198039798	0.9606248445409784	0.9526752968513356
CLK1	6.59418204539091	6.61543473161309	0.0451312852579811	0.0573567634731837	0.674625188086771	-0.426664951748187	9.775536872274712	0.139219869192709	0.113341953207689	1.5744428908304298	-1.2742491259695	9.10366491247946e-06	0.891316116891278	0.9113933900879208	0.137502699684413	0.224241741888499	0.9746011010055428	0.9836501906739924	0.7451668603230767	0.7300412077239142
POLR3B	2.92577826580956	2.68667973380605	-0.0130652935384953	0.231902649535186	-0.490723966275491	0.330726337097063	3.84624701479938	-0.0370555617473841	0.3999951097193879	-1.15023062004787	0.989455112781937	0.0034437498830158	0.9709670116051892	0.695117618349969	0.268927266248612	0.339980761211329	0.9951395580725276	0.9505488252639488	0.8314778744284055	0.809249090034929
ANGEL1	2.13389688258891	1.35803847782108	0.0506566973418336	0.641584815202331	0.080638462366157	0.0824235544778494	1.33400098132405	0.0982446442910991	0.7832686475208521	0.133270170541496	0.17190327046464	0.214349730305548	0.923151865062975	0.446476203099092	0.8958460287111808	0.866093802562557	0.983578028115898	0.9041350362175704	0.9844352341227196	0.9742346596175062
RNF14	4.40082243234693	4.81724498215504	-0.11775346761624	-0.0921725611465775	-0.7405531880250209	0.0011428232143874	9.280378496544609	-0.343207289851208	-0.15914722173627	-1.73924181872224	0.0031876237052822	0.0020682791471038	0.7362873815751949	0.876453414817898	0.114021327833491	0.997498656286506	0.9319695118447728	0.978650946092758	0.7294202814094806	0.99958221661864
DNASE1L1	3.1631867758487497	2.50700364914183	-0.810883256226227	1.22247619543016	0.0963825722218376	-0.241696817343842	4.19273141867193	-1.9808668878587	1.8877762649726697	0.205076955337816	-0.5788619554606039	0.0007843358031342	0.0662474940781481	0.0785568938595021	0.840268960710896	0.571273017870521	0.5430538530061522	0.6819626973749703	0.9776458491665496	0.8981861812870622
DDX11	3.01378138146335	3.739859659770561	-0.7349957945632378	-1.01308174972157	0.0698033885510742	0.677554429245241	3.4176449707151	-1.27089752564832	-1.03692363664485	0.0958191413010636	1.18061355327191	0.0072755759081731	0.224800984635791	0.316668344965372	0.924946169476834	0.258643587925304	0.724720538864787	0.863476202951223	0.986821289276008	0.7554934264265962
HEBP1	6.92532407662161	7.35254188527653	-0.149046933578848	-0.4653130026502849	0.297245742307557	-0.359699642631186	18.6545178868934	-0.769792474960009	-1.46130698745583	1.23399153752989	-1.89659760394535	3.37726613057872e-08	0.454616785633202	0.165868226611488	0.237095902072045	0.0800190355333509	0.8393498050895601	0.7808663555696366	0.8138408238670313	0.5917708327246778
GPRC5A	4.03434254426542	3.39711110192787	0.104673125260494	-0.0271298083898797	-0.0140933900233796	1.68986847393257	1.9820890083971	0.0871160394359311	-0.0136761371722048	-0.0097694066440594	1.3484225266736498	0.0660982029989862	0.9317315983859592	0.989268605479278	0.9923340148796428	0.197531666859881	0.984788792333455	0.9994342321356868	0.998420996097055	0.7180187807943864
MAMLD1	2.44971038769642	3.49487085091942	-1.3941427235895902	-0.9257424855970692	-0.552587586193783	0.398010689060849	2.7858770418818803	-1.85033302078162	-0.785415229492955	-0.640523658898367	0.556733308439415	0.0177754120916477	0.0845058429228	0.444468386588266	0.531521469275364	0.5866332861438891	0.5828397597597322	0.9041350362175704	0.9110598875064856	0.9024162538013164
UFL1	6.001969740398151	5.938630920484741	0.162968553590685	0.0008052537084265	0.2080414707749769	-0.21360447901667	11.432781146415	0.584674267304844	0.0017196529929337	0.574177040329005	-0.7517447192413941	5.6956389514777e-07	0.5680520365442371	0.998651004162801	0.574397675295395	0.465046502149541	0.8777364439066389	0.999981314228119	0.9242476156245538	0.8627563946931646
POLA2	3.28607953792848	2.7444401232483	-0.604987265072925	0.855698617077466	0.0208526189768915	0.0618327571817492	2.86467816190842	-1.1024271458092298	0.94182605570097	0.0310150825955818	0.114303923852519	0.0179541988792062	0.288078902407504	0.3612043784595349	0.975668350903294	0.910650077394802	0.7713180658266828	0.8806106121508406	0.995892303251998	0.9860247110297068
ZC3H3	3.5251408006938	3.7977421397264894	0.288552741777667	-1.04745368586271	0.6175282812187889	0.406916693262536	5.34539489269426	0.586018266988264	-1.31952683194181	1.06589354851868	0.8057617196092479	8.170073016858191e-05	0.566577365491901	0.20677979267771	0.303328572309715	0.432968927951996	0.8776728961267313	0.8090663042606954	0.8411916523964645	0.851350578749348
CAPN1	5.8024137329644905	6.32974668757961	0.579217154250669	-0.7221940207898321	-0.318133141350479	0.163936208097378	11.4038919538763	2.10556081823216	-1.47080914841501	-0.8349780806981241	0.566336317037706	4.78101821210144e-07	0.0539010175147219	0.1624669507915909	0.41695598823683	0.5802295929869399	0.5233781038998673	0.7785026848043503	0.8789948522312087	0.9017724790713966
MDH1	6.650053754392049	6.355913760983009	0.489210113011603	-0.0020949506796014	0.5724938277694399	-0.0780297041857984	15.4345516462081	2.18930565167106	-0.0057040017301405	2.00084987160627	-0.344156123644652	2.40431919483475e-08	0.0460481359687376	0.9955257064821048	0.063923308771104	0.7359754841222529	0.4958040389466107	0.999981314228119	0.6492117081596401	0.9480778983837828
SLC30A9	4.87891203186642	4.8516453652399	-0.250632625222509	0.2698817117934129	-0.341920640375841	0.0611635136803609	10.1138034083045	-0.740521981691852	0.483925188838184	-0.837666968443173	0.1714105566067	4.30479055581231e-08	0.470417016410116	0.6354279352219411	0.415365906971376	0.8661919359529041	0.8450733712029319	0.9466796284533354	0.8782870793075965	0.9742346596175062
MTMR11	3.12061050293891	4.41015020583019	0.213153537258325	-1.31769582719232	-0.33561896634839	-0.460289224126067	6.02203092436193	0.42196281665864	-1.60809410839746	-0.558524121685246	-0.888068395833504	2.33782601230374e-05	0.6790375602666099	0.128655043267738	0.584728315107759	0.388522776974175	0.9149394737149784	0.7504258312924209	0.9260090752754848	0.8345220314472309
COX15	4.16562943211778	3.22136562748487	-0.246507623939185	1.1419574899850502	0.0685041039289474	0.0317379110315496	4.25627995479251	-0.5257419594257701	1.47566599013814	0.1184766870330509	0.0662040990112212	0.0043259820108524	0.606776588780396	0.162406202519251	0.907540816837523	0.948099523696177	0.8891505117329176	0.7785026848043503	0.9860401860099842	0.9919844051495657
YAF2	4.49780803176254	4.695478131928559	0.0957265841197152	0.295657187294364	-0.131414133317571	-0.55860397436439	4.79348550437329	0.1857215929204899	0.330732446429805	-0.190732148855494	-1.05077709150324	0.0006594083337003	0.855257894318866	0.7454429752062499	0.8512936688989541	0.310889402814848	0.963312107103476	0.9600276476144106	0.979435664992687	0.7941208246361762
ZMYND11	5.004931271204651	4.622840665258679	0.0875161924434197	0.448482143936335	0.119544477417581	-0.0904484938331097	8.218726776889982	0.220853388437981	0.698683716727504	0.2526575432094889	-0.2185460382415689	6.16731506884309e-07	0.828184641376228	0.495440646996938	0.803962428143891	0.8299492911106842	0.958982197643901	0.9173578662285714	0.9692578242251356	0.967574244106894
BID	3.59326487703669	3.7390083680045096	-0.1719708737207609	-0.448667186663217	0.282204450201447	0.5241073279523321	4.41903869900128	-0.365602560994598	-0.559169462482747	0.475274367149395	1.11581379755897	0.0013888163011763	0.7198903503794271	0.5843037731233119	0.641467159594844	0.283078539565148	0.9278941308436824	0.9368828845904956	0.9348141981853764	0.7765928850792535
MATR3	3.47165027758778	3.99089271780594	-0.637773920527568	-0.4040868352549729	-0.539431677828722	-0.578690601293494	2.3196914342884902	-1.04823673881228	-0.4242470221902679	-0.780788400804853	-1.08319702137832	0.0822467248381772	0.313309427110099	0.678150359969423	0.4485194060184659	0.298316487727812	0.7803297356599064	0.9482053910903688	0.8859625039187601	0.7875900008232823
XYLT2	3.3323435805827004	1.40964138886325	0.5088914704215579	1.88608614636404	0.677900412442563	0.156187219372327	1.34112445901104	0.924567828693736	2.03521964952113	0.9732513790244108	0.2883178752823729	0.208975272561401	0.370711544902487	0.0604100521178788	0.346170368502243	0.777442223969793	0.8103182384388266	0.6549883108441876	0.8538468661302675	0.9575559991267736
RGPD5	1.98286951371871	3.38940421628781	0.2462713596594569	-1.54204961033792	-0.137593984414181	-0.5349923396505311	2.98350522284927	0.421589591391173	-1.5775969306646698	-0.188799814483647	-0.941307699533663	0.0144845965304183	0.6798756899021651	0.136384640323267	0.852847941508746	0.363341552580632	0.9149394737149784	0.7594702050912594	0.979818884864032	0.822260749734015
NUDCD3	4.95483770493788	5.34431158263788	0.1554845961907469	-0.646508032757764	-0.231509872300107	0.280155751447109	13.4344828726748	0.545704423170942	-1.37349163693221	-0.6749897973192429	0.937355786313332	9.10384573819983e-10	0.593292478116771	0.1897811081408089	0.509953575717404	0.363423830826552	0.8852608128138982	0.7955673967986702	0.901657865170388	0.822260749734015
CHDH	3.37499580017794	3.7279246883448898	2.06683570924777	-1.55566240052921	0.416100154112693	0.41262801713349	3.4166199612305	5.7971283389828	-2.30763148303648	0.8170090120496041	1.10347835914535	0.0221573315177536	5.951811707303149e-05	0.037578389859739	0.4281892996479289	0.289636825080192	0.0444980137351917	0.615592727100513	0.8821166267606828	0.78005775922225
GLT8D1	5.8843172988839605	6.988649726878389	-0.0412007858053954	-0.441593806852355	-1.31186102727336	-0.465780084059791	16.4021260165127	-0.139225665270788	-0.8855171507446508	-3.5897854811498906	-1.46349683543525	5.46367459404071e-11	0.891123910763603	0.389852999381405	0.0026812431159283	0.163970890649081	0.9746011010055428	0.8889910151272656	0.4234156077966634	0.6942724388100485
ATP2C1	4.882118963953411	4.92770860270578	-0.3734627416701579	0.260910300743172	-0.262095948533224	-0.088136370160081	10.351136451755698	-1.1110813314825	0.474675372454737	-0.6525073974488729	-0.248470921576853	3.1672945685331e-08	0.284026225653448	0.641855283057571	0.523948495384615	0.807139733842549	0.7689638287623249	0.9466796284533354	0.9068203220031116	0.9639207717885164
IGF1	6.14895170845463	4.29409571261406	-0.123633804165219	1.74745467579235	0.0872732343394853	1.53904981887268	2.75171163003331	-0.170302608595765	1.44855954957443	0.0869251334052279	2.01120068880479	0.0233547423507909	0.8672761543382191	0.16982676926851	0.931941518582266	0.0646072140741059	0.9666647243054514	0.7873340064603999	0.9879166561438284	0.5723377830601428
SLC38A5	7.143325891650241	7.28584492684793	0.116452934243425	0.431725258154008	-0.370872561184312	-0.732122850464991	14.0126370704568	0.408560525082906	0.932410656438179	-1.0197273736867	-2.5406709252680897	4.34410995341244e-08	0.688912358575304	0.3662584724703711	0.324076118971211	0.0239779292708177	0.9188598375555972	0.8811415751759925	0.8510513189543956	0.491023194099362
RALBP1	4.77867817841015	5.518824994986139	0.1941553822964299	-1.2749208912236	0.7996415962828879	0.477490739240376	4.05470872395367	0.312182377018143	-1.14942944060096	0.920881681100989	0.726441823391886	0.0028121423572614	0.7596148356372621	0.269344985527908	0.372197942036292	0.4798725062663689	0.9394824104205564	0.8389785462336943	0.8637270414051291	0.867384552805714
RUFY3	4.50509749651544	6.9016916957402	-0.79691035483347	-2.15228614220351	-0.9460035067520808	0.0945128138677053	6.08098984679662	-1.1941891938519398	-1.8387468971354	-1.09501255131456	0.135150896761804	0.0005812108164476	0.251211013897841	0.0870764500531679	0.292823416401487	0.894368211153433	0.747441782844447	0.7040884109788121	0.8364328621211486	0.9825302158249204
CNTN1	2.4852670527352	5.16252911136599	-1.25630254018217	-1.83735237812233	-0.8484574273986991	-1.2796125216491598	5.831866736167849	-2.03149743716399	-1.9023951269101296	-1.22639069380073	-2.05528195158977	3.3023130471572496e-05	0.0603127138080629	0.0764968728130042	0.23895583613116	0.0576957754944105	0.533325769879608	0.6791818117762497	0.8138408238670313	0.5644903284995585
SLC11A1	3.0463900282046903	0.645989020730013	0.388069549629481	1.8563930350493	2.10304598888301	0.1885111947894439	0.52185479365634	0.623517283150006	1.8777419678709	2.7320818405897302	0.312081493722985	0.6141095186818559	0.5431734731130821	0.0814764346336374	0.0160814627741788	0.7597893414167641	0.870900752463496	0.6883873506490472	0.5120617596365084	0.9540751040929356
WWTR1	4.7462411736918	5.263356849126691	0.604740931545921	-1.24992400217113	0.230001844552381	0.280989305324179	6.006281836236121	1.3512298229143	-1.57932493888085	0.3908867745567129	0.6214900349290899	0.0001405860284046	0.198128268861975	0.1353245343841919	0.701412640921328	0.54443712337938	0.7070719865606996	0.7586950450969993	0.9496946458067111	0.8896913203279694
AGPS	4.31517958107209	3.575006844705109	-0.186080054542835	0.696214508670483	0.8148801072848141	-0.0727837861096927	9.6538572541851	-0.808423769102702	1.8505305411948096	2.90934800967857	-0.311760527826876	3.73422364247514e-05	0.431512546502635	0.0860655443840931	0.0127879241035953	0.7595370508906509	0.8330516096053175	0.7033696665277052	0.5064002086760604	0.9540751040929356
CXorf56	2.97472155427656	2.76102847167024	0.370477201780876	0.3415341128527779	0.106882086463708	-0.345108693401286	3.7437733998938296	0.814487098792922	0.4567167046152129	0.1930543492723239	-0.7595463770700529	0.0075240472599074	0.4282603999853199	0.655105173775707	0.849848168455455	0.459355936184766	0.8324360643907985	0.9482053910903688	0.979435664992687	0.8617577318516476
TTC27	3.1796494069294305	1.1167807333933502	1.40380554974848	1.28574274314884	1.20820170869377	0.439255679633731	1.1789129550978898	2.61376490789684	1.42953085503788	1.80551238436854	0.8302758028820608	0.267863670026468	0.0196821982501358	0.173414340174207	0.091203304407079	0.419958863726355	0.4320762699634034	0.7873340064603999	0.6957990915826887	0.8464010243407349
ZNF582	2.75316442853779	2.59505232608511	-0.0907703698321852	-0.5592331578169439	0.8596321793935509	0.6040396067010171	3.14700051837856	-0.15941580172471	-0.6285673847088871	1.33676965903951	1.04767132160362	0.0066470098265873	0.8754680065634829	0.5390865448507971	0.2012203189582469	0.3113788704587449	0.97026487144605	0.926566586196424	0.795281875819171	0.7941571842136819
PHLDB1	5.47589204854984	4.90945489833972	-0.338502571361709	1.24749326323449	-0.503788012959448	-0.0027242401518469	5.44776657448877	-0.823391852318676	1.93599899511271	-0.8878753712206919	-0.0062932132842802	0.0007632750194714	0.424464149785236	0.0739440966116885	0.38971819460055	0.995071420860271	0.8304930925756705	0.6766586014447155	0.8707315413724054	0.999210718035186
MARCO	3.4520559600346	4.533772941244711	-0.5464697366814779	-0.548265176917977	-0.185777264889954	-0.8274851957522629	2.61552035142401	-0.6536607176156	-0.371404873981246	-0.16370520487812	-0.954590650439897	0.0283654147833982	0.5243083927396479	0.7157776967883102	0.872214522868627	0.356798502985922	0.865812441319987	0.9536248935446882	0.9816778850995976	0.8173669243736174
PRDM11	2.27128957810436	1.8534704074505	-0.68652381174485	0.1296496715370149	0.2316062910565469	0.7886517924099399	1.84579784808977	-1.06714355866538	0.129700716759018	0.3187058352339389	1.25908891163607	0.0971636250477236	0.302850503753195	0.898567754305382	0.754718114571631	0.227999723409446	0.7751228215707684	0.981818936476502	0.9605679215889243	0.7347237535441449
SNAI2	5.80982852645686	5.9960511653245305	-1.30633091293674	0.970556092278688	-0.6795616218064771	-0.240685934659675	6.4646905540743305	-2.85878436047284	1.31688311581253	-1.11170759856979	-0.508721721044984	0.0001049085509364	0.0127442145158627	0.2090657840773949	0.28443057542984	0.61917163852453	0.3833236936189022	0.8095846655386727	0.8336806339442641	0.9131927802963968
CD74	8.384685424164491	8.97255854612444	-0.127358087267191	-0.413897971357669	-0.0750127092704219	-0.402583132779495	9.803164948603053	-0.197188362001653	-0.417610014005257	-0.1043870805612449	-0.6116185562910551	6.48657037719049e-08	0.8463272221147521	0.682148537719443	0.918245167847866	0.5499483846354161	0.9620872052679948	0.9482053910903688	0.986811944036143	0.8907506814818982
HGF	6.43446712384087	6.911195330075	-0.790280519490576	0.087717061311209	0.0125382723535852	-0.6201752089775661	10.7584439501106	-2.07427301150351	0.14485140869956	0.0268513757151896	-1.60670489632992	1.71722241887247e-06	0.0559708674928401	0.8867567532537779	0.97894078552205	0.131016822058725	0.5288709591605585	0.9800766518807196	0.9963857128058162	0.6652881787418008
ZRANB1	3.77111881458924	3.7716984008823298	-0.30947323776019	0.349708821802242	-0.45037755844714	-0.004928923444577	3.26634864763653	-0.503139678167426	0.322384876396369	-0.5592831017728721	-0.007892016686425	0.009368780352549	0.622515486535009	0.7516155389116341	0.5842232751917379	0.993815929365884	0.8941802104781525	0.9611033919577476	0.9260090752754848	0.998969280350968
NCDN	3.09230250671978	4.48231385692438	1.03069805899362	-2.36606113155371	0.111668495122515	0.413860453321461	5.408626335468969	2.6252195837766803	-3.45514916426624	0.2202605664646	1.06987150232704	0.0004103713557931	0.0202856685181222	0.0037965232991316	0.828796745097615	0.3035270035954069	0.4320762699634034	0.5003177333158372	0.9755949735553286	0.790560516193607
ADGRA2	3.71068070424325	3.85418246439992	0.345454536671313	-0.3853387035246829	0.347981138180281	-0.104445535788842	4.74346146518076	0.613794075050886	-0.422198465615784	0.521974221752165	-0.1806001714189889	0.0002613597755129	0.548547550925596	0.6788693116314611	0.6093105987487379	0.859098852322088	0.87290016996792	0.9482053910903688	0.929204601567844	0.9740054930880292
ZFP64	3.2600136435533305	3.70059594352874	-0.112184221916761	-0.781576341035385	0.286072890759776	0.269364561010591	6.0113886782252	-0.262629183524697	-1.14416400638781	0.578705548512808	0.6146096872551611	2.3831433385197896e-05	0.7964092328699909	0.270486245904807	0.5713758728088391	0.548022872869757	0.9496112939332328	0.8399374520575885	0.9237988568586613	0.889772161864933
MNAT1	5.049007327314481	4.91505509226412	0.7151803229313249	-0.7009785768636451	0.685804983551035	0.686955368980826	6.685633475720401	1.90640442292958	-1.0343092655103	1.3465659174643	1.7584706770433998	4.96161139812194e-05	0.0771476067791963	0.317446066690713	0.198121168730785	0.100310994455184	0.566541066187457	0.8637611606212213	0.7927246688587068	0.625736663534819
SAMD4A	4.08005068956226	4.70824767995507	-0.0909218758567631	-1.04401636194471	0.3489390319501551	0.895957586974807	3.39851723056069	-0.189444060415178	-1.25714498876415	0.505015672082932	1.73210801396162	0.0212691464051914	0.852614584541229	0.230194761918981	0.6216961815901539	0.106503901979226	0.9627207290482328	0.8225073016307595	0.9303168865036144	0.6342981722373533
MRE11A	4.0351928849481205	4.33731596453794	-0.306244694597395	0.4884845760855871	-0.434889006973053	-1.32042922395257	4.89004289903863	-0.597032592512895	0.557975687407751	-0.6701787167415749	-2.54314361695665	0.0010354100866925	0.559425576492939	0.5853409553357131	0.513464722569738	0.0228425154781148	0.875509581119347	0.9373930446940272	0.9029385857123108	0.4863032624361549
SERPINB1	6.38402002155738	6.7794612763324	0.12332742242958	-0.548376608920027	-0.100004985222329	0.0409432149687481	18.213304173186604	0.46030485138443	-1.2903220139302	-0.321325273180114	0.1462415625970319	1.21875784599299e-11	0.651899620820041	0.2164756017826629	0.7523976746691841	0.8856779587419091	0.9048935389792344	0.8156029555270957	0.9605061191777856	0.979797994305576
SPAST	2.61147676152962	0.8406731096520892	0.166997225953231	1.75712716446034	0.845117345589184	-0.1435556617483809	0.8600879323308979	0.30590436820242	1.99616508262809	1.2940889585697402	-0.274717595123776	0.40867930557306	0.764049375969718	0.0646959844110222	0.2153311695457239	0.7876448713414709	0.9402105635866744	0.6634282210875833	0.8071310918429512	0.959410476417588
OSBPL5	3.33011809152613	3.61896856919088	0.357798069011715	-0.909333187199422	-0.4906579300716551	1.20020426348085	5.37685895217018	0.764477054519362	-1.18539184581303	-0.8805836595563449	2.46349114467857	7.697837001325229e-05	0.456441824034423	0.254302632046155	0.39243397806517	0.0263336577420069	0.839884466661356	0.8337007491589362	0.8707315413724054	0.494904292581111
AQR	4.1510930497332	4.0407253172888895	0.30355690469905	-0.198970547252635	0.3650219349906129	0.0434561071253501	7.01375801506685	0.883018840514358	-0.338319979243391	0.841362613131835	0.123911333175625	0.0009545902067144	0.3911653188209961	0.740548761978581	0.416220688410052	0.90306086059734	0.819614983458209	0.9592056189933716	0.8788789383591691	0.984606097844102
CPS1	2.15974687810013	1.34401060980262	-0.627182945869354	0.979126143950695	0.6913301340886291	-0.167796002415106	1.24226789657549	-1.05453089041365	1.04554708882753	0.989667003423822	-0.299079676727923	0.242324334198732	0.309578978183625	0.313036342267747	0.338373857340622	0.769519230651605	0.7786029972245524	0.8616581245640179	0.8515637121625029	0.9555348575526366
FHL1	9.64523896515778	10.917558877576802	-0.123340478436123	-1.0162287520055	0.0343885772629153	-0.884718796764515	12.4779748013395	-0.2456542447106389	-1.27104632645839	0.0572065020029406	-1.80973209426942	1.76217617571546e-07	0.8094383261663349	0.2232451649213719	0.9551358594779992	0.0927013253740568	0.9540261579891376	0.8184648364219305	0.9932543433440234	0.6196282785740695
RTFDC1	6.3295963682322505	6.56715270455555	0.348992878073341	-0.261089602674353	-0.163328102233501	-0.119437946923728	14.9894483704253	1.59343219564753	-0.689017702461022	-0.560320996055533	-0.53289703673234	6.36138579599616e-08	0.13383356176736	0.501747512338071	0.583715981548991	0.602809451108206	0.6533877076902119	0.9173578662285714	0.9260090752754848	0.9079336617428516
RNF10	5.91235873521389	5.5731607101475005	0.245448548023981	0.2742302246553389	-0.1649674718579369	0.2795688076621609	13.082200846753	0.8751661850382609	0.590974047507538	-0.4764174354349779	0.955361128862343	0.0001265886746295	0.395343549287202	0.564858527253301	0.644003034665357	0.3545556363809071	0.8217333449137428	0.9327646279769212	0.9356955294721404	0.8168890350904602
ZNF839	2.31489420721298	1.3543164258339098	-0.7401223723359509	1.56694375775318	0.235120745033223	-0.241639110442919	1.83167028322588	-1.73678848303289	2.3217308186331604	0.4690751434215829	-0.593727168856093	0.0962850902565757	0.10370793234876	0.034915690978298	0.645766686838932	0.562538251102942	0.607417652623227	0.6098582150808655	0.9366215838813396	0.8950605218733245
ZDHHC6	4.57554160450543	5.233703850400911	0.282427586517986	-0.5272317318454001	-0.383272852831057	-0.405677263123866	10.7977498174327	0.8253490835435459	-0.9347768350462108	-0.928115170267587	-1.13651988542067	1.80379099473673e-08	0.4221061879580389	0.364708831820057	0.3680425728729189	0.273570736500546	0.8292177382313429	0.8806994744756107	0.8630697041918303	0.7706525874749883
RNH1	7.88552596730212	8.19607907855265	0.2268466494103599	-0.0853839062409859	-0.6676819865625739	-0.0003207704554646	15.7792888711874	0.8677895525263579	-0.196930649356012	-1.99382812342125	-0.0012385913894519	4.5131480223289296e-08	0.400406670709281	0.846686602357896	0.0654263225501777	0.999030106369303	0.8217333449137428	0.9742509059052356	0.6534522305508285	0.99958221661864
NDUFS1	5.06432386559077	5.27318946877764	0.1887396829131979	-0.1720750899616679	-0.64926060753075	0.2245738871540489	15.1797581627732	0.768315842577995	-0.419683191700185	-2.1613665410472103	0.8701806773349279	1.64058783714186e-10	0.454226435198969	0.6806660762179971	0.0472451577678607	0.3979136919190279	0.8393498050895601	0.9482053910903688	0.6223501044862731	0.8379504556409122
RB1CC1	5.405062113937401	6.34335831506657	-0.235012669128211	-1.03925387933685	0.204790017134816	-0.0816011831849529	9.8733564265481	-0.807651069916865	-2.0746706457466297	0.50581788202295	-0.265095149971233	7.6035854207131395e-06	0.4332007334765279	0.05691973382865	0.620711274514375	0.794947365275339	0.8340464645329542	0.6489819665936029	0.9303168865036144	0.961215538619512
ERP44	6.603417153414791	6.553618583776981	-0.0150624210785078	0.692926698745475	-0.4835634808382539	-0.409785767921383	9.37561896502276	-0.0374334175966437	1.04542748611984	-0.931820748279774	-0.99044727253891	2.36124753256089e-06	0.970638668958403	0.3124365113480919	0.366347790545915	0.338642193060187	0.9951395580725276	0.8609331738504176	0.8624004617254758	0.808154225428487
ALAS1	4.10268425896372	3.73427458328416	0.4965317179727079	0.423170767978214	0.0176706798399489	-0.2258111719044299	6.144023959573059	1.18252154649659	0.616844388868434	0.034853020172804	-0.5232427296743379	1.87809032390779e-05	0.255404785981179	0.546586706080957	0.9726565194793472	0.608448993444526	0.7502877845617705	0.9289859051205084	0.995748438554029	0.9094677332390214
BIRC3	4.553572561750349	6.67666394511815	-0.796097121881458	-2.48167430745277	-0.800597110371141	1.50345537481279	5.24128613145169	-1.68247836463752	-2.75121190821779	-1.15634052967736	2.9475801913874102	0.0018192442624685	0.115700512432452	0.0158386883836076	0.26714366403104	0.0110776235456142	0.6263764685617427	0.540250171731298	0.8302776045539826	0.4460348300234804
AKAP11	4.576024210725921	3.85437548932833	-0.234240109636435	0.7523222754068429	0.36632471705484	-0.0728408870780814	3.90646135800884	-0.4711404505676889	0.875706816437525	0.5649097156297189	-0.145838046411139	0.0030169633290915	0.6448445796394511	0.395485857858305	0.580699657677041	0.8861978779599542	0.9015456855380808	0.8889910151272656	0.9260090752754848	0.9798432633463148
GLRX2	4.51835027653821	4.801345250338031	-0.849365147796641	0.3772685322881839	-0.544732049193674	0.0342414867447686	4.60032426569908	-1.7032407514297	0.430545328137337	-0.8238312874134259	0.0677658428733423	0.0011430636941195	0.111070325771532	0.6732171324914101	0.4233752372516939	0.94696623964972	0.6181095032279167	0.9482053910903688	0.8802133863904146	0.9919844051495657
SNAPC1	5.14210023774882	6.42966407342502	-0.5845629424456079	-0.7395683137624591	-0.250554654195608	-0.564277510948781	7.202248263926069	-1.48255558573098	-1.07953579454867	-0.459345361400918	-1.3663679386909198	9.14520161905917e-05	0.161138945000695	0.298676752597296	0.6529382574309821	0.194271804445397	0.6796607093221066	0.8544588921036349	0.938323271250748	0.7171320431903946
DERA	4.666992949414	5.32531385796855	-0.1068165223026849	-0.5430451912683	-0.211423019181284	-0.273513039303027	14.7086509700401	-0.41393618591173	-1.28153608956451	-0.6855443428162029	-1.00838670632565	2.55978970850828e-10	0.684778894030144	0.219462069931892	0.50345857893629	0.329259526141575	0.916812596297788	0.8166666851783636	0.9011414823566484	0.8044595862491164
STRAP	6.69147305770234	6.09209760541134	0.4646613362632179	0.4328930107519179	0.351927590856356	0.0738945223354121	11.6529548639537	1.24551323908864	0.749746462760991	0.8219057706197479	0.191077572216001	6.448992040798651e-09	0.232048452029271	0.465004886375727	0.4240029294196429	0.8510270874538391	0.7313978690751841	0.9119699935999946	0.8802133863904146	0.9724937975066468
PLEKHO1	3.54508326249635	2.92134892753762	1.28536609792116	0.6763134145101101	0.0869983835995295	-0.5440322931311871	3.52304441655979	2.26900926817269	0.730989060239399	0.126480610056443	-0.9405827124413342	0.0030746545820232	0.0384560623311666	0.476050224162332	0.901031319128288	0.361820369890351	0.4828355591433519	0.9141033506424388	0.98470865792528	0.8204767480285627
GCLM	4.31849968154214	4.47067404088221	0.115697279641898	-0.5328164277337121	-0.1439183279754829	1.2720987356955702	3.1798214451267097	0.1699452650441759	-0.428252186555923	-0.1530292311577319	1.78409736745637	0.0098518578967714	0.8674931415007541	0.6746784320571501	0.8804390269803279	0.0963264325592955	0.9666647243054514	0.9482053910903688	0.9822299366046904	0.6207456712541718
UBR2	4.48411217493896	5.88083094226527	-1.04651102777047	-0.98015773482246	-0.482986488210814	-0.414962772853242	7.853849908442941	-1.96228697032914	-1.12789685437445	-0.770574818029321	-0.739310677177566	1.07979905725619e-06	0.0685551455360513	0.277081955845222	0.4529258948743521	0.471130544955402	0.5486165762369546	0.8434083056252581	0.8859625039187601	0.8647983059052243
EHD2	6.45905523454063	6.27912584466426	0.387540163400065	0.214335647289447	0.259702748655763	-0.468160718811873	26.7747841757672	2.63825542865365	0.9090137790850892	1.44373042669215	-3.09618358139608	1.02188967164253e-08	0.018631118431602	0.3782441888985	0.172633388393859	0.0075914317690184	0.4292832435547862	0.8853194882702157	0.774700656299906	0.4271968196100074
CCDC28A	4.64025635094077	5.32918811183247	-0.198644779867231	-0.877222719975147	0.6449698182027471	-0.615667759819578	7.157017260674679	-0.487510647982776	-1.2576664120976	1.22527499871709	-1.48097154655758	4.80184827208894e-05	0.6333077045273989	0.227742146635473	0.2394513048658169	0.160954777545718	0.8970550329319332	0.8205279927093547	0.8145546382486739	0.6916385198213091
RRAGD	2.2486861665931697	2.05267485382467	-0.5578049535414971	0.327717843805916	0.0382879954880705	0.0594953803101499	1.78766315957618	-0.779984815467578	0.29429297098789	0.0470131917378968	0.0864097517516872	0.10480277521212	0.447536865132792	0.772592716566448	0.963146919281587	0.93235240245332	0.8376992307321924	0.9640725159237348	0.99503405081465	0.990729982388474
HSF2	3.64772586584935	3.37576414907039	1.0808459892565	-0.376827255797295	0.713332106975757	-0.1119551752153549	4.814725449809691	2.42479625817323	-0.508907253006671	1.30130605033737	-0.24791331090704	0.0154233740481522	0.0291301502406793	0.621657439624256	0.222627998121327	0.807568376394797	0.4551976213152532	0.9434426134561896	0.8082584018059755	0.9639207717885164
PHF20	5.69410553400321	5.05282749788917	0.0629770064842175	0.1785841993798879	0.852541439773461	0.5432913944010589	7.770080227517611	0.248195689895721	0.436072558703171	2.44435498002661	2.03438904148526	0.0004441770459084	0.8077819559333609	0.669740131623797	0.0288365908518888	0.0624787005852314	0.9538062815195866	0.9482053910903688	0.5546812310846821	0.5691480181353326
NR1H3	3.98261362353582	4.5996238341832	0.4106530972954079	-1.84587198261469	0.976191675818964	0.714159132695193	8.62699352509769	1.08842713956654	-3.0592531071805698	2.2181823390882403	1.83244329745048	3.3593245737512e-07	0.29358584727052	0.0079519413307874	0.0423967265743411	0.0868111891807495	0.7747808023884144	0.5234529761185486	0.601356673827184	0.6071283899757933
TYMP	6.66384793969644	6.18427772143618	-0.323648090782117	0.529222720782189	-0.0520201278240286	0.8080450286256801	8.01911899951674	-1.04805404492129	1.0576405349810098	-0.122138581063285	2.49907928981904	0.0002681152350165	0.3132319950708729	0.308898733183028	0.904567948141808	0.0263164346629838	0.7803297356599064	0.8583949592405865	0.9856615347307298	0.494904292581111
NCAPH2	3.51120618734782	3.1342135139673	0.792861119618434	0.17449689611981	-0.701998107580086	0.6578291870487221	4.33176303603856	1.5921022341655	0.2114370375410889	-1.14920878470195	1.2788708638989	0.0005927244694926	0.132212054125279	0.8353921276170521	0.268465059434617	0.2203744379269069	0.650835329156914	0.973831815515848	0.8312783855746421	0.7263957737307707
TOMM34	3.341935669120509	2.74992605005696	0.22453899797155	-0.3112765794937199	1.4002714493006798	1.00589725605527	2.58215929918749	0.376489731129175	-0.3117393997202349	1.89135195658712	1.70240250631839	0.0263088249441996	0.71195586245198	0.7595299375593629	0.0780836039499569	0.110507795528478	0.9265347680002676	0.9617643883476916	0.6784783441613742	0.6349579072033698
SEC63	6.96353616531463	6.97195181248757	-0.4516349948459249	0.57487967107357	-0.4779517424183029	-0.202589256403285	12.7225443564977	-1.55589971292959	1.21745785381316	-1.29213380428691	-0.700030542951887	1.4962668489626802e-07	0.14194204141494	0.2431335786092469	0.21621288372513	0.495875774476784	0.65882141485917	0.830841696728703	0.8074256697573232	0.8708790674932438
KPNA6	4.75329389864134	4.4723870113636695	0.173036769019613	0.4383875338308889	-0.194652621635665	0.232209202147014	5.16829791823858	0.393714561924247	0.570459704852735	-0.321385899305843	0.501794710497252	0.0004249084846376	0.6996817980099369	0.5769962592659511	0.7523920628418159	0.6236537001159239	0.92255727008112	0.9358216738612544	0.9605061191777856	0.9134800359147154
VIM	11.915607152812	11.6153246116804	-0.0772133777248279	0.266988162864816	0.691518882932329	-0.303511504571713	28.2709942395483	-0.267447185685315	0.6098200050303431	2.18656630613137	-1.04687583136248	1.99629866956469e-14	0.7927672218928691	0.551107951929819	0.0450344595397138	0.311733814260958	0.949452061083518	0.9290590506555744	0.6138865200462565	0.7941571842136819
FAS	6.673730875779411	7.713499400611121	0.447956658596906	-1.31093165315893	-0.182109638849813	-0.151128111411268	21.5764697571265	1.79463910296635	-3.29710952442864	-0.622068647374209	-0.5817637623563361	2.1164014404921103e-05	0.0929406402059677	0.0066242961801414	0.548633203905653	0.569419822131651	0.5929523473303123	0.5234529761185486	0.915435785585254	0.8977927569995064
RNASET2	4.8925139907306505	6.4771150718662	-0.534291292411466	-0.7293231315169629	-0.731331264713947	-1.0599989070404798	9.284042689515038	-1.40779485036445	-1.10203775238391	-1.45541408070101	-2.68221429895465	3.8033652540438e-06	0.180233083488937	0.2878157424378439	0.166332376361305	0.0177142804494589	0.6930821566600023	0.8506205274743324	0.7710349359299045	0.4588808309011959
CD44	8.24348808698333	8.7307428808707	-0.613532218283764	-0.201269269551252	-0.102643333731506	0.200315104928496	13.6680028483546	-2.6356772010551097	-0.543125308341944	-0.345974861578789	0.873776811428308	8.637567067959041e-05	0.0203032551341325	0.5960106188607249	0.7347134918333441	0.397951146511973	0.4320762699634034	0.9382748686728332	0.9568762881099152	0.8379504556409122
AGPAT4	2.9923811302104	2.3814689797830297	-0.467218199860631	0.4515798588014579	0.969113310488118	0.2414660497049519	2.4077113651798303	-0.8131087601756891	0.48233778563354	1.3955868877525	0.4281093076043339	0.0366520474092475	0.429100816371527	0.636528929040801	0.1832964278057	0.6750782563748922	0.8324360643907985	0.9466796284533354	0.7816167166952658	0.929604048225204
BTN3A1	2.99368444912495	4.24761644323318	0.280733406021421	-1.2966589761475802	0.273745469035023	-0.911404682734778	5.35229007696914	0.514440789720719	-1.48609778305911	0.428760272319082	-1.6446706255820802	8.06407723426445e-05	0.6144397971552901	0.157967516048998	0.674191427185819	0.120826517206476	0.8921734262366258	0.7758930198039798	0.9443403896885668	0.6517093006490953
MIPEP	3.56343777829682	5.32269492489842	0.501745791432821	-1.9782745380750304	-0.52944534716506	-0.29156105965228	6.141271819974071	1.27135504614962	-2.80784012871391	-1.01857712987988	-0.7421924792549859	0.0001972709996407	0.224954148824033	0.0138745612803368	0.325501305794066	0.47078115829273	0.724720538864787	0.540250171731298	0.8510644554876842	0.864700113370235
PRKCH	3.0863758845603297	2.88938982048328	-0.867920947080486	0.905702633476375	-0.5655315717017271	-0.0670604865029885	3.2757576896631098	-1.43780216429658	0.938141856758265	-0.807548832920012	-0.108315311680083	0.0051064950793078	0.171024872921823	0.363032781155753	0.4319704906925209	0.9151811938104508	0.6876896393062483	0.8806994744756107	0.8821437283192519	0.9866785621124974
IFNGR1	6.9760906826095	7.71300181425622	-0.715373541937123	0.301770314501041	-0.939959985791447	-0.740163798634353	11.5854519053375	-1.81773675527086	0.47173156791352	-1.9081774549199095	-1.85262955637869	4.47095614187654e-07	0.0892137474984803	0.64390875022411	0.0761325977485627	0.0852146018650428	0.5892440972691666	0.9470713000932032	0.6765351168513529	0.6048923000701091
B4GALT7	4.51830524172254	4.27467008047351	1.1278493744875802	-0.288023844774734	0.371557355339807	0.127167625894963	4.28282249699232	2.11594765173754	-0.3059658992662969	0.531730634335669	0.2358437159497239	0.0018367390250972	0.0521715723376926	0.7638395718733471	0.6027166997188461	0.8168903049783071	0.5166277836597827	0.9630987959542332	0.9280273917948372	0.9657720540068072
VRK2	4.04943523889695	3.6463483258424	-0.138849666651501	0.324796968114711	0.27175337603039	0.0612489492566145	8.2505634255167	-0.5257155059207729	0.7282256573171809	0.825756647672079	0.228494924230776	5.053033946598521e-05	0.6067757531826071	0.478364070311611	0.423225431998512	0.82240719668277	0.8891505117329176	0.9141033506424388	0.8802133863904146	0.9659871570249438
TNFRSF1B	4.50937252539938	5.84046445059748	-0.901158232551075	-1.3596055051830398	-0.765093398589546	0.620871239120482	7.51788873349611	-1.61819687136947	-1.47744941601184	-1.15679349581589	1.05395860163527	1.83549396316993e-06	0.12645040676066	0.1602427370772309	0.265447801415186	0.308583854153381	0.6403134831041893	0.7759328406545315	0.8296931189066918	0.7933436779046082
VEZT	4.81261647248168	5.25305283826424	-0.020739258206059	-0.0755936040204954	-0.511241800072206	-0.2937749429094849	5.93390872611651	-0.0363153324485635	-0.0787062839054628	-0.7153538186682808	-0.4920499069882639	0.0048174433110832	0.971514544949129	0.938563055343363	0.490562969913086	0.629813485161644	0.9951584936135804	0.9884985328264028	0.8977276922978084	0.9157659930158528
BRD9	4.618082350481901	4.710856595302481	0.305637881249208	-0.363406203880832	-0.0873005157414708	0.360965507336872	6.7811399668686505	0.619790780645904	-0.447305362305432	-0.147417789741889	0.700886911675388	6.187725151161049e-06	0.544696306313625	0.661046124377288	0.884765510276085	0.494103601527416	0.8713089562006132	0.9482053910903688	0.9822299366046904	0.8708790674932438
SNX1	5.84932974004083	5.83438339122712	0.0899616235972771	-0.278106046450798	0.0190554288451193	0.373321810939697	14.5123141997706	0.366752574687616	-0.6722993920454879	0.0613782799747201	1.46621883614749	3.2001556362803902e-06	0.7189697634318629	0.5122502270131439	0.9520114587606472	0.163741617293276	0.927736198956697	0.9180973924144844	0.9922303891930392	0.6942724388100485
TBPL1	4.715506826559	5.53571552816209	0.3518443574197299	-0.8596495716606791	0.0739475147045668	-0.4443830244463589	7.92584620166575	1.05979019701598	-1.4308102027306202	0.16453967260372	-1.30681740361874	1.5743212327906798e-05	0.307519682253013	0.173635240846175	0.8715550771721959	0.212852551518705	0.7775692337620084	0.7873340064603999	0.9816778850995976	0.7235428056901252
BCLAF1	6.59809627701648	7.301516210088019	0.200335876719607	-0.8116162651422081	-0.392241181913905	0.105754400479129	18.9003454417861	0.7858502466267	-1.9374659370877	-1.26487459595569	0.399524499482642	8.98703114302327e-06	0.444200840994697	0.0749894224050005	0.232720318898473	0.6952205649627771	0.8368847477229401	0.6775507973752276	0.8133155595045158	0.9353412720093358
SLC39A9	3.21521934374296	3.5932393543940497	0.332459786577086	-0.619119735262921	0.0171636232665489	0.128373005351694	4.44643721781514	0.59765451333747	-0.687984068287701	0.0260021317208781	0.2251380718810679	0.0004710523572805	0.5589859911624889	0.5019641124357299	0.979598414972988	0.824910279784605	0.8753306245587612	0.9173578662285714	0.9963959883873772	0.966406282321001
TFB1M	3.63602051923962	3.93437435128452	-0.871355545300764	0.719808042394603	-0.9806053099199008	-0.493218059971416	5.332641319461531	-1.7883333684442602	0.8967338434622621	-1.6752266185696798	-0.979819308668044	0.0067890144135414	0.09454382881569	0.387815664272547	0.125177456061895	0.342833313170534	0.5961526593730595	0.8880907422035382	0.7336327864662779	0.811327444668934
RABEP1	4.37983313150869	4.2139507663491	-0.152069412720307	0.627258046443094	-0.250138390863913	-0.307077000342263	6.26887643270834	-0.3253338917525969	0.8244718914046791	-0.446439649637662	-0.632075720134162	1.50422795001961e-05	0.749422097640743	0.422588866204542	0.6616572521095511	0.5368530731654501	0.9375267972856712	0.8958743917516008	0.9405139327025016	0.8887464226450246
HMGB3	2.43996788962745	1.88140738492128	-0.4020124060828	1.1285498539436398	-0.214237705955881	-0.221468642479643	2.46166693309817	-0.941420260041001	1.6229492771838	-0.4141390407406979	-0.536374519370546	0.0333707716179472	0.362103279781772	0.125686247646569	0.684650568449768	0.6004063338756479	0.8049955450092079	0.7475966516205682	0.9483996722332536	0.9079336617428516
NUP160	4.5011246145671295	2.9899298211820096	0.699015467338119	0.634482044770712	0.6489676383050029	1.30113306599351	2.80496728660159	1.6508166186915298	0.8356762324676159	1.0876635821626	2.9318920311219103	0.0299814464389395	0.12227405728148	0.41784220235835	0.295586971980568	0.011486108250551	0.6325067979881525	0.8941425838878782	0.8374375517849888	0.4460348300234804
BAK1	3.05524036878438	3.6671967718799694	0.6716992037684549	-0.8436658730464959	-0.5499715270096179	0.406646338331415	3.51700131046602	1.05924586052652	-0.786430287410004	-0.6918791519743729	0.631242618538713	0.0106873026284023	0.306268885141837	0.445109640163448	0.500934524700173	0.537446250257422	0.7775692337620084	0.9041350362175704	0.9003293894753324	0.8887464226450246
MUSK	3.03073707133864	5.71407462371612	-2.17732823096461	-1.47841553500327	-1.9517656386653	-0.660657148947677	3.73794922392311	-2.07967964039062	-0.8787032705208909	-1.62276940794721	-0.613152184896272	0.0347717957273561	0.055290756548928	0.397299651825882	0.145626487456814	0.5495717016162129	0.5263145052840797	0.8889910151272656	0.7530395787922718	0.8904787677910118
IKZF2	1.7843005476157	1.4011166918585602	-0.5892604855858979	0.115048568810108	0.235064175036643	0.603228357831001	1.48834351796813	-1.14407578309268	0.143215631561096	0.395251748217761	1.25867537682454	0.1670219166930709	0.27183334255908	0.8881163352679291	0.6983692924220151	0.229746010153629	0.7618359019201508	0.9802916394977038	0.9496946458067111	0.7352590520181217
GRN	7.55169269264688	8.86083027763547	-0.466827754901164	-0.8047721335055129	-0.73049132354514	-0.618821610268975	17.9979376239853	-1.34349488076229	-1.48187630740522	-1.84149220847515	-1.70250877122516	1.4461560556978802e-11	0.199084782263784	0.159074716923637	0.0854105649567343	0.109286270638453	0.7073287154353937	0.7758930198039798	0.6908783896016345	0.6349579072033698
FAM13B	3.692710855622471	2.4181638558806697	0.207377443944459	1.3822793774718505	0.3976942160571829	-0.289682740236383	2.18279888217567	0.347886866874029	1.38439666143768	0.533877528304452	-0.4966200702541029	0.0525072489121408	0.732962701093755	0.186738459404636	0.6013079449470821	0.6272442805970361	0.9319695118447728	0.7925560273638915	0.9280273917948372	0.9150367123584356
ARHGAP31	1.9059485179795	1.12319736706706	-1.17484968025528	1.23262621600957	0.100435064222998	-0.122192501593441	1.04279216417735	-2.00536217209514	1.36489300592745	0.150638671790988	-0.22705467657564	0.320937501499371	0.0646186306046394	0.19341218656808	0.8823300570976651	0.823800340895631	0.5399950145363147	0.7983992277903947	0.9822299366046904	0.966406282321001
CENPQ	3.24671349428885	4.07539253878557	-0.569925932552204	-0.0608225159157634	-0.9120591222207408	-0.680281382934688	5.96493404354071	-1.21337643382145	-0.0796326798750655	-1.6308940771096598	-1.40609265702699	2.5919433186058103e-05	0.243747543715064	0.937582098411548	0.123725641896839	0.180073337176641	0.73938603267523	0.9880910516538176	0.7331812891021203	0.7132688160488996
SARS	7.15938459880039	7.477163448648441	-0.155347407803978	0.240958321018335	-0.8070777607034642	-0.150570457993632	12.472901561087802	-0.513790404358811	0.479933382089419	-2.05042676782833	-0.49600826507018	3.3995535858571897e-07	0.6155096712756889	0.6386150801599001	0.0588502796764275	0.627962694397685	0.8921734262366258	0.9466796284533354	0.6340408375365715	0.9153645564684952
RANBP3	4.51657587511618	4.392500077315541	0.329022106570158	0.1533147523255499	-0.4937714320601479	0.212173333832342	13.3468885857124	1.42392249399804	0.399598867718027	-1.75188085130272	0.880047418391971	9.97105109267387e-10	0.174938340040441	0.695084115601662	0.100206802389636	0.392715201976066	0.6912969386274038	0.9505488252639488	0.7094885610254582	0.8379085450682487
ARID4A	4.83139645343627	4.52155938029677	0.376758810847062	0.1378263069573299	0.308677604177051	-0.213669399641791	6.75868207931906	1.2138736013341205	0.250259368628202	0.730042081021708	-0.6686379957874959	9.53787414359887e-05	0.2455136241260309	0.805987124770623	0.477179486234182	0.51506768339533	0.7417581476622189	0.9698061570648584	0.890337315482286	0.8783493002417093
TSSC1	3.78186846427795	2.737697195297529	0.33841450112763	0.927535626452865	0.329859549062943	0.463941678874495	4.16483364425876	1.1251631363483898	1.7621781302854898	0.8389382376269409	1.55120576380323	0.0025650824104832	0.279917421308611	0.0997600451582047	0.415459856492854	0.1440446345579689	0.7663735262620094	0.7158328759136685	0.8782870793075965	0.68466006389413
PNPLA6	4.15120567256064	4.99280230354883	0.505281680407031	-1.52912694310123	0.2132478488187769	0.314375284537738	7.51240685183684	1.07273101617039	-1.98616252429351	0.3785981697171359	0.6402964635655409	1.85167536960386e-06	0.300347541328281	0.065602795194667	0.71029107794738	0.5316397540995921	0.7751228215707684	0.6687062471995179	0.9522858872194369	0.8856304743555201
IFT88	4.2449057901082	4.894444041772849	-0.177116864964087	-0.449427160962068	-0.7115166816760771	0.030495752631237	7.77825869958141	-0.400295067029712	-0.6128462314697529	-1.33135191214749	0.0657896479202324	1.21517705841077e-06	0.694582250588742	0.5491576360137229	0.2029540395141789	0.9484141405821008	0.9204024147107576	0.9290590506555744	0.7974797240615498	0.9921360766896252
ALG1	4.21427611297834	3.06718238554936	-0.140380327001074	1.13594126995185	0.0434623628902991	0.669827840413735	5.76235689747535	-0.379321836088847	1.88053252476836	0.0980837269135397	1.73743722824065	3.7513247608992295e-05	0.709764890939842	0.0795959612273024	0.923164487692104	0.1027919740143469	0.9258495121007686	0.683746150380852	0.986811944036143	0.6268448596470712
ZCCHC8	3.89964354602124	4.26248817149927	0.434808187494216	-1.48236184809637	0.317500444552068	1.27804146160875	4.89944340700924	0.918142722704104	-1.7643702432158	0.511131872279347	2.63024083051512	0.0010827874872072	0.3737144253877921	0.0980598671812693	0.6167637803943461	0.0198798213961399	0.8103182384388266	0.7137297849898107	0.929803756696765	0.4641285309164509
ABCF2	4.85187449413489	4.09220617085911	0.294775207839463	0.194745884993362	0.288445006250937	1.15924890791024	4.47500550689383	0.592929756929271	0.2217593046425489	0.439429602366285	2.26726717195332	0.0013231860287028	0.562388026154485	0.8274946366885378	0.666661277981052	0.0392657860574501	0.8764629064855464	0.9727225103198912	0.9427893302433556	0.5305614888892807
CHPF2	3.79441070294282	3.61541328473347	0.4763527775647079	0.178013623603171	-0.373305671112646	0.2770028935045	3.8649466384239295	0.80182087352216	0.178207487908823	-0.5054518736714899	0.455512933170911	0.0234226630509118	0.435565040234373	0.8618236260656109	0.623770200806883	0.6552647010641071	0.8340464645329542	0.975705423854702	0.930463070069844	0.9238986759327954
FUT8	4.247717140093299	4.88787189893114	-0.582976227167119	-0.0730251364114203	-0.340192022952458	-0.5711148187582099	9.646487545981053	-1.64203270120765	-0.12658294952968	-0.812379017422638	-1.5424654787550902	8.00635368740666e-08	0.121377064892441	0.900951695136714	0.429279296009986	0.143791026110172	0.6306396902408382	0.9819042399852096	0.8821437283192519	0.68466006389413
UBA6	4.6134385057894	6.70417011164644	0.3482793226994989	-2.413341147585529	-0.433419820474022	-0.2252497668022539	9.40653822354335	0.717494954040505	-2.985384845946089	-0.726007913895372	-0.4400906324140449	0.0099938350541522	0.484135930909891	0.0151297713806302	0.49117567878108	0.6661498009369761	0.8514594988751608	0.540250171731298	0.8977288049035912	0.927145634781763
GAB2	3.5501446052966403	4.093739930398471	-1.08681694963593	0.1733295658432219	-0.8314016376632941	-0.444387813921235	3.71498394168848	-1.75014201179218	0.166140242886638	-1.0831885740228802	-0.724852186697954	0.0038467876345097	0.1010283739825549	0.870265816719294	0.295858116663633	0.480552151687949	0.6039986059499105	0.9777264290690316	0.8374375517849888	0.867384552805714
ATP6V0A1	4.64962296350715	6.24527364136152	-0.139656328430803	-1.10604414075358	-0.8124454980866981	-0.7675482811991461	7.668016666766371	-0.335380073360468	-1.45513406613279	-1.43039818554971	-1.7651558209665	2.6924666223449e-05	0.7422759961336399	0.1662920191192499	0.1731093105425259	0.0996197186245093	0.9339052189816454	0.7808663555696366	0.7748330973801345	0.6238544689583808
PIAS1	5.18655453519456	4.822642895396	0.0903867417451695	0.502642572101204	0.138330936766806	-0.3646578553690279	7.47969197527897	0.270116987472675	0.8713985909776701	0.310421774739775	-1.0610861479288	2.37455917415138e-05	0.7910007410459559	0.3975653685752249	0.760548636083851	0.307019926955599	0.9486807782940092	0.8889910151272656	0.9606248445409784	0.791677548247649
SLC4A7	4.2939259580771	5.14855429684664	-0.805087065180037	-0.360003416029698	-0.7365853062632701	-0.144128377327709	6.33406044249467	-1.7310829103576002	-0.440078960238839	-1.22210483110398	-0.299739289641132	0.0006076152118905	0.104332023569249	0.666461187210317	0.242216987296715	0.768734043266341	0.6083420212638784	0.9482053910903688	0.8186764605193761	0.9555348575526366
APBA2	2.8776630025448	3.80969382998432	0.0714091454489299	-1.13075451518653	-0.0072749988933035	-0.002270936845862	4.5827405481925805	0.124177810386617	-1.23236596204179	-0.0109066756491301	-0.0038700268586217	0.0003590683600754	0.9028232733316992	0.236780482155581	0.991441643615128	0.996963173529332	0.977053033243593	0.8275840811180079	0.9978370349600336	0.99958221661864
MAP2K3	5.40182771250731	5.81806215032262	-1.01479759416898	0.296656804498229	-0.967320626864308	0.6496297892189621	4.77920623268292	-1.76202802245646	0.3162405134946099	-1.1935786246338	1.05149813669764	0.001090027292643	0.100210688062262	0.756515700201901	0.2520853276023239	0.311316151036985	0.6034765467069286	0.9611033919577476	0.8225400870553767	0.7941571842136819
TMSB10	11.5888194578404	11.3131669360256	-0.211274341372203	0.405052894046981	0.654371381677256	-0.33654577014277	18.1919893855658	-0.68471156669467	0.8318544877447379	1.7705585896071	-1.14733925679179	4.36488460421286e-08	0.505027672525346	0.41956958440608	0.0981827914475299	0.271597386926815	0.8575081675234607	0.8941425838878782	0.7075991211879854	0.7687648160047946
ASTE1	3.1309026237252904	3.72421160215277	0.4100834175757289	-1.08509168372532	0.0333866848446456	0.208750270806135	5.2675126001653	0.84254989202859	-1.3802745453863898	0.0580142531855554	0.418259818855822	9.47259854933514e-05	0.412713497861123	0.18772700400809	0.954503070901255	0.6816837376133421	0.825426995722246	0.7937142396825855	0.9929191226205916	0.9315065207469851
RNF19A	5.6791513557795	6.90286641341362	-0.1108497442792569	-1.52389004432272	-0.61420784625274	0.449387140216167	12.7896249152385	-0.3517030031211069	-2.74207081824282	-1.49312634283019	1.36381237772876	4.38115011452867e-05	0.7301231329282141	0.0161206125377021	0.159859840909309	0.194305156443115	0.9319695118447728	0.540250171731298	0.7640183326470336	0.7171320431903946
PEX3	4.40133426871295	4.776705460654981	0.217483943856661	-0.180782515129011	-0.402853171908739	-0.368652716398982	7.35242687375558	0.476145532043827	-0.239397184191395	-0.7302134110427091	-0.7721663039820291	2.39639560770356e-06	0.640831727011588	0.814037947744624	0.4765103597019821	0.452011035813296	0.9000683618934958	0.9701661487656076	0.890337315482286	0.8592911132533891
GABARAPL2	7.59158837333828	7.989086469118	0.0420533253558643	-0.30057741221944	0.15659848458217	-0.435940116343987	18.4025672879045	0.1621136506650159	-0.731590312830793	0.499369664236144	-1.68439018720036	5.87250211675394e-09	0.873423468192377	0.475694256741755	0.624866241835243	0.114527158801654	0.9689688915978864	0.9141033506424388	0.930463070069844	0.6412518466995016
MYOC	2.9853270052014103	5.48799858479064	0.260688324529118	-1.21994162550943	-1.822548908081	-2.26638863733533	4.2388297410675095	0.347737004908069	-0.943699187940774	-1.90857264325567	-2.97759268731107	0.0044374732483856	0.7329042830243979	0.361052327001375	0.0771490974183653	0.0097286732338461	0.9319695118447728	0.8806106121508406	0.6784783441613742	0.4460348300234804
SH3YL1	4.5329076159844295	4.819319625556809	-0.3979299813676329	-0.0698070576136342	-0.111428713926359	-0.104623817599979	9.5432998127138	-1.11512565960856	-0.119901704807034	-0.263169063326838	-0.27983322633231	9.20972545054347e-08	0.282344289158256	0.906152222805956	0.7960008832982571	0.7834274477700821	0.7670657687630692	0.9824484264701508	0.9672074589049674	0.959410476417588
FAM136A	4.613348276019019	5.6164005794038605	0.859571798514463	-1.70374181520864	-0.138305229983176	0.155449306514621	5.22820774156028	1.89867734764667	-2.10838125118405	-0.2318858232700139	0.346097346921499	0.0011343520485639	0.0794060243433832	0.0537595163875594	0.820017947181939	0.734695237940875	0.572879281412145	0.636851159872625	0.9730528711346604	0.9479837643678553
VCL	6.41510503982309	7.72399726305375	-0.48151101015956	-1.22364590129398	-0.230795760530706	-0.288627903121664	11.1962942915634	-1.38820165484063	-2.1223679666065403	-0.521740425673806	-0.833190198036049	2.23535632763177e-06	0.1873494596429089	0.0517611051462819	0.609748984682033	0.419657631684006	0.6980884639902669	0.6367462330875007	0.929204601567844	0.8463579361528146
DAPK2	3.05828083868419	1.1808709310396102	-0.540485289366005	2.15899263279859	0.7977660216337259	0.0720532745251414	0.982814818302899	-0.9545575600886148	2.3934689517925896	1.11768996921473	0.129601839837657	0.3555131723811071	0.356580146501671	0.0316317335654448	0.282668942867656	0.898833403959093	0.8022085785254512	0.5961009832430907	0.8336806339442641	0.9839497256033888
NSMAF	4.15089318928201	3.80521796513618	0.849749552448405	-1.34865867996599	1.2158876849153302	1.68140592893798	5.75634732298666	1.8210454802573	-1.7849900171467	2.2263266659231897	3.50288931808281	3.79301749645367e-05	0.0886044284337497	0.0944953691712733	0.0417409276679536	0.0032044758197925	0.5886935901335363	0.7134932770376624	0.5973759557700454	0.4002225392993502
ADSS	5.21107019266118	5.914792637472281	-0.358818754338887	-0.138393567896244	-0.628286417426223	-0.528370552875659	8.979947065077619	-0.7704990861943759	-0.18162346936797	-1.12677383494981	-1.06789520502313	2.01822545481387e-07	0.45296945772095	0.858309774332813	0.27754171999438	0.302453644227898	0.8393498050895601	0.975350215002496	0.8336806339442641	0.790560516193607
TIMP2	7.21108404615636	7.264585869400491	-0.376332173493693	-0.2275172490340919	0.209920336909565	0.18303904149645	11.4792614026892	-1.19116612499147	-0.4452388573612579	0.543171981564603	0.6031121669247901	1.69775264704153e-06	0.253923335275071	0.662948471016461	0.595420659949261	0.5566506074461589	0.7485904086687578	0.9482053910903688	0.9279029381746569	0.8934150810095187
RFC1	5.54801684926658	6.163741716830191	-0.125581635838104	-0.318576433686528	-0.669264976817794	-0.14561153360239	12.7153815783715	-0.3654356188166071	-0.559574222238427	-1.61107235147783	-0.397909196371301	1.95140052213778e-09	0.7198880780134721	0.584029614496242	0.128001730505182	0.696302751317907	0.9278941308436824	0.9368828845904956	0.7382910778885203	0.9357619153808288
TBC1D23	4.81105006694935	4.75374245845722	-0.452888180733815	0.250232195743506	-0.158313572514413	0.0811971708265583	10.7318183384193	-1.4507923514764398	0.4905563606676961	-0.424381596208189	0.247459299006243	1.95784467823986e-08	0.167427926676236	0.630838712403589	0.677311440060374	0.8079080022561871	0.6839318883683853	0.946073202026904	0.94591448140295	0.9639207717885164
CUL3	4.7731912043251	5.24102370757899	0.0460529462976027	-0.454067021253436	0.0710833831630487	-0.414029816025301	8.34207232034222	0.103468523647986	-0.632455326150558	0.134796498221238	-0.896040363178269	5.1223776473204e-07	0.9189618264907672	0.536611716798247	0.894564901581252	0.384385846774802	0.9818119088202818	0.9253425464788207	0.9843396580927618	0.8326673111195647
MYOM2	2.17636146631189	1.97720065366196	0.8761863434494	-0.963190303174623	1.11077324982936	0.4029887440152129	1.88381912654518	1.3743285876766598	-0.95128676543372	1.4954500172135	0.6544493291131519	0.0886659942360783	0.189560820434121	0.356634750439311	0.156019045620393	0.5231847644947341	0.7012578272974421	0.8784972857378552	0.7607117643549193	0.8812040385657751
CYP46A1	2.65596392597933	3.02400548214452	-0.395111423678227	-0.223496916523528	0.433649292272784	-0.506509831198787	4.558957003083741	-0.8619845715326451	-0.312839430170298	0.839417765972799	-1.0975540968223298	0.0003764348497761	0.402266587780515	0.758710022166744	0.41441359734121	0.289706168096502	0.8217333449137428	0.961463552258451	0.877525250642741	0.78005775922225
ZZZ3	4.25525034190017	4.19871821800198	0.216665180412899	-0.0950689339105363	-0.298174582724865	0.245364332257031	5.43904582493287	0.528409352370755	-0.131304539300857	-0.558653152065	0.5945271483156199	0.0002487660355733	0.605243374754313	0.8972813837244709	0.584644862288073	0.5615747744472479	0.8887630084872077	0.9811382737600288	0.9260090752754848	0.8948320077909668
TUBG2	4.4207892717126605	4.44185255464334	-0.200526520589586	-0.727637209986616	0.975229495218771	0.407790547591484	5.28065445565659	-0.430444290625137	-0.910794056786996	1.6433473872058502	0.8620513124740771	0.0005042133536096	0.6732886145670861	0.376812082698979	0.121255372322379	0.403373118864805	0.9126880623365224	0.8851645140762412	0.7331812891021203	0.8396864124272666
RPL26L1	5.457491457549289	3.0064376520021003	1.37674983260475	1.81038989124683	1.65478199411244	0.164786041191524	3.13430263977165	2.06273989635396	1.75950880083327	2.12574788543118	0.247763178935709	0.006821855519976	0.0568968543256775	0.0988646988275378	0.0505415720603889	0.8076772016445171	0.5293157214309264	0.7137297849898107	0.626655062796059	0.9639207717885164
NSUN2	3.91865546457518	4.20577830690085	0.684210688649143	-0.8073004102836641	-0.493940856872878	0.7514649624600709	6.298860296193641	1.46322414352608	-1.03711632357667	-0.8661078595335892	1.5412754576703798	1.42659625320215e-05	0.164044466335082	0.316112398739871	0.4000728141505471	0.144078845880723	0.6815464995280811	0.8631881561305549	0.872854743665097	0.68466006389413
FBXO42	3.89325745150213	4.53029169022562	0.24889848494389	-1.3391071552243898	0.5348171988572279	0.2142444656895269	4.80540764629371	0.5807721565017	-1.78588864236264	0.9419286850586852	0.496512122628784	0.0013248361672951	0.5709963762557779	0.0957201991629193	0.362043903208544	0.627645545904527	0.878889273077048	0.7134932770376624	0.861023833257163	0.9152150802715432
MFAP3	2.83599995717684	2.21584413836241	-0.61593063151592	-0.315476134735125	0.840511558017412	1.3320371457357398	2.01575165719406	-1.03646187082808	-0.3350447404398889	1.2085226221317098	2.3847721779394906	0.0712430533119991	0.317584068467103	0.7424417969687679	0.246052500331945	0.0325663393194347	0.7819804795935558	0.959357666321673	0.8212876830803298	0.5162995604124505
MRI1	3.76257641919231	5.277512196451299	-0.0622137259370397	-1.78071937935415	-0.476575364194181	0.101699146416213	4.52506088543647	-0.108369318317358	-1.6997082576464702	-0.610382677863679	0.171254472708369	0.0014143373294701	0.91527171960745	0.110248002807238	0.550862790015551	0.8665763011342041	0.9809001826652466	0.7323535555118397	0.915961090840698	0.9742346596175062
METTL1	4.510678414358741	2.84116472788378	-0.0830406619804133	1.04442647623924	0.46006547549376	1.81387050979352	2.92981652871488	-0.153431086834411	1.11952644293107	0.652465684516312	3.2579318883675	0.0153635120454457	0.880149465283325	0.280530260365371	0.5240783349696699	0.0055471907861578	0.9714138019018672	0.8462038309333023	0.9068203220031116	0.4133708909844459
AGA	4.252704151580491	4.98388103152531	-0.3314921237734869	-0.411143932192272	-0.622101248016938	-0.161645463534346	6.831941104306329	-0.643875067786112	-0.4840701135486729	-1.0118471039914498	-0.2989524034209569	5.67705860656509e-06	0.529379189245705	0.635327471285396	0.327655578196871	0.769078306380496	0.8679232380627625	0.9466796284533354	0.8510644554876842	0.9555348575526366
PI4K2B	2.8224380186425098	2.12562922318039	-0.108252917736198	0.460303978794731	0.4618369342411239	0.3599005125617071	2.3443226059769904	-0.1956007155054439	0.517198073197325	0.705468388502986	0.6624482390008921	0.0453244506488698	0.847548095027813	0.612711412907914	0.491936744957401	0.518235899460223	0.9620872052679948	0.9426976826031462	0.8983498023101611	0.8801319411758624
BOD1L1	4.89086972499363	5.858289794506231	-0.465984206293777	-1.1705463566911498	0.0052373180985652	0.0199418355369505	11.5998482475824	-1.26823571463043	-1.98413836256114	0.0122469574534752	0.0516093040693037	6.861971768054891e-09	0.224044970189041	0.0658485443164445	0.9903899912621832	0.959521019911592	0.7245781973201696	0.6693972876710634	0.997484810533604	0.9934313855987704
MAT2B	5.28019885046308	5.929784799146759	-0.0798284110517955	-0.191738466881613	-0.2742592147854	-1.1524254984611002	6.915578109447111	-0.186911497194406	-0.255671123019948	-0.499586349661943	-2.73369059550431	3.90173138185603e-05	0.854391518459312	0.801747902084016	0.624734086971684	0.0164976263714993	0.963312107103476	0.9692686383782032	0.930463070069844	0.4575608035736792
TRIO	3.60440581834755	2.9368738926908304	-0.1607186499526519	0.6475553857998679	0.160151593921568	0.2035113769311489	3.72839121085655	-0.340270820579614	0.8223255079664991	0.2764410157256199	0.428973634832859	0.0054119622781243	0.7383731917145642	0.4242186107133929	0.786242476432767	0.6742299764113431	0.9325514920825404	0.8963665969495213	0.9655421551237436	0.9290358985683062
VCAN	7.97448192825208	7.142045860513999	-0.7760429557195259	1.02782049868496	0.21558102986335	0.431094779885731	8.45728220864793	-1.50691052706835	1.27854389304022	0.3582188673111409	0.8606026032417908	9.90916905178612e-06	0.15283991482596	0.22050531628542	0.725296600835866	0.404230687960446	0.671596901685434	0.8173621429111264	0.9553744570298862	0.8396864124272666
CLEC16A	2.6630917635531404	2.75577346261104	-0.6339435298317161	0.0994655228930064	-0.339136108549007	0.153812022341275	2.43436336985863	-0.941491419539892	0.0921506716862107	-0.427187120072666	0.2361015087256769	0.0345968302286798	0.361544751155066	0.9277978908913892	0.675365388392438	0.8167768388574129	0.8045927198256941	0.9867927712989384	0.9446402950795728	0.9657720540068072
MSR1	2.86179971957179	4.43327927506965	-0.8902117005939271	-1.0170314577738802	-0.3908204803839879	-0.919512735152238	3.36479863412707	-1.14117865297534	-0.791369167387669	-0.4129002849317971	-1.18644213109564	0.0105801423548132	0.272194183694723	0.441158572966495	0.6858115123337671	0.25583576908325	0.7618359019201508	0.9037597464697716	0.948663491063292	0.7552721829568009
SKIV2L2	5.06742343813467	5.80117895224067	-0.2678423616134819	-0.347119448129654	-0.8093296359131651	-0.12448008803292	9.347466726364187	-0.610043020244041	-0.4763047353147789	-1.5200771968483302	-0.267668445202943	1.2050305795095698e-07	0.550964096919912	0.6407209314763249	0.14928791849063	0.7926000869470121	0.8732246011735562	0.9466796284533354	0.7573702951887917	0.9606781100643624
ZFYVE16	4.941114479502231	5.642347859886709	-0.543859284493832	-0.667118878712437	-0.0681868312905914	-0.0621323061881387	7.13537489518202	-1.55927036550453	-1.08302235582235	-0.14332399862043	-0.172737853285042	0.0001476319416361	0.142213881381731	0.297238531704071	0.888072686120725	0.865478536692895	0.6589947114805745	0.8541904596976329	0.9825097068176504	0.9742346596175062
FAM65A	4.225657654664641	3.83193447371724	-0.270849367691004	0.6513192480803089	-0.5701920842513679	0.260628321436012	7.8523009879038	-0.914801914400085	1.28618019001211	-1.51932008583054	0.851797412135778	0.0001411464441493	0.374767501757137	0.219541433204068	0.152518608616494	0.4078943347220879	0.8103182384388266	0.8166666851783636	0.7584420366237711	0.8401213582737488
RAI14	3.6093332591895897	4.39446569261671	0.3961153175809729	-1.36120029395097	-0.195718014154677	0.538077847520661	7.53599630852255	0.972386362830858	-2.03135193308812	-0.400230640560811	1.2714872525633798	1.7830917466841702e-06	0.346278915025238	0.0603290516431523	0.694628687116251	0.2229176788790739	0.7978965508663134	0.6549883108441876	0.9492343165419908	0.7290411000968487
PNKP	5.08016659954432	5.43915201702367	0.8179811050091159	-1.01198015590539	-0.0617058835138014	0.5191376304601789	16.5668486276531	3.65012833949979	-2.68055760083134	-0.223507022308448	2.225122316598	0.0003875567900524	0.0023730115689299	0.0220857901156752	0.828039527769825	0.0418719584401361	0.250228362385623	0.55525188807848	0.9755949735553286	0.5331784961663824
PHLPP2	2.44881486377636	4.552345401250441	-1.35440305379176	-1.5157052956215302	-1.34641868540595	0.0219441460840258	7.22069382737193	-3.05666339955628	-2.18756874788519	-2.7331376348647303	0.0487577271487786	2.9708090815236097e-06	0.0079940661960245	0.0449485358764162	0.0153995620874468	0.9617556663485648	0.343208331919257	0.6181532919910289	0.5120617596365084	0.9935854986560312
SPDL1	2.4403506236299504	0.5799471476839569	0.542062546129657	1.67352159742956	1.1585849066161398	-0.0268701908258981	1.18251578698144	1.7719272145124598	3.44771269064938	3.24816073701735	-0.0895940805903407	0.277671082887173	0.0970669698086561	0.00394662510903	0.0063055630890854	0.929834267746655	0.6013921606450102	0.5003177333158372	0.4741482101030351	0.990729982388474
STAU2	3.43411342247606	4.4474735750202	0.2961930398411839	-1.2455770176664298	0.264749054410885	-0.2408236446500549	4.91685822716898	0.519236941917589	-1.32161520838374	0.381391587760048	-0.417434440915659	0.003179685326899	0.6112414978696229	0.2095014873073669	0.7095202956336228	0.6822893626401171	0.8913941606648644	0.8095846655386727	0.95202949828839	0.9318114971837808
PQLC2	3.60585280844023	4.1933341036858	0.3979888107722039	-0.8351796319874341	-0.156031622559126	0.0384014009363863	7.192776465489071	1.1472088145806298	-1.40642983342285	-0.354506727740297	0.1085847252044869	0.0001710363722328	0.269267761025576	0.1815887922315269	0.728400469250743	0.9149858940500292	0.7607785357509458	0.7905889406215056	0.9558278787144188	0.9866785621124974
CTNS	3.01923291195336	2.24837289966315	0.5176188221495159	0.9843140395676668	0.372284429453785	-0.943781075161962	2.29777471811528	1.00212711020028	1.160339816478	0.5953451602763271	-1.91725312497424	0.0428931667632623	0.333059002385583	0.26460069293055	0.5607039959028721	0.0763883410520864	0.7914562322722353	0.836281999375047	0.9198610904964112	0.5917708327246778
PHF23	3.89938796460052	2.9958264797625103	-0.4106117458181639	1.35485818340833	-0.404063965317297	0.7624982092669951	3.0783622870312204	-0.938462654794437	1.83157896762638	-0.678795515198164	1.68261371065346	0.0150606946664681	0.364323865190912	0.0885859862939996	0.508295668062716	0.115491293455283	0.8055927292175127	0.7044891904650002	0.9011414823566484	0.6438325091359002
INPP4A	3.38243235437665	4.2814806619323305	-0.0363560658319803	-1.48475250801286	0.2047245825313719	0.353181513227698	4.993146010302509	-0.0698777583994926	-1.6982772057349198	0.318316590369614	0.669803496660468	0.0031922454676339	0.945214571115015	0.112392230185224	0.755439779232879	0.513511419737029	0.9888475217973176	0.7353560243773821	0.9605679215889243	0.8783493002417093
PSMA4	7.053820130918571	7.12509900710494	-0.174957601277381	0.396107213977803	-0.453042452747517	-0.0625555995219782	10.0636163583949	-0.6293213770877161	0.8695093117463609	-1.21938718844496	-0.221300500182241	0.0001128350740793	0.5397949114417829	0.399874312570079	0.243431669115366	0.828255375073562	0.8697913034592787	0.8889910151272656	0.8195241148167238	0.9671875972766248
MYO16	2.3727166571367904	2.07475199388772	0.0323108753897656	-0.252500778710469	0.178934572064883	0.77910201521404	2.44908483148756	0.0613600553301452	-0.300587852187026	0.291133586174735	1.50809520882333	0.0390867298195362	0.951884030441126	0.7679916833118442	0.7752551740499259	0.153181845885054	0.991124516646573	0.9634006294590586	0.9638704262546458	0.6900170861999096
LSG1	4.25660873064088	5.05421891677308	-0.8008426903261779	-0.4757757246368039	-0.617638715282097	0.3765882396009949	5.11040502320093	-1.5708972334728402	-0.5221896975975879	-0.9069188178665808	0.716155360091933	0.0004583974633384	0.138242743268854	0.609201459724011	0.378795114008762	0.4857307754021009	0.6572844188758797	0.942652475659168	0.8653323442145874	0.8683033150515126
PARP3	3.4103052620985097	3.55878036384628	-0.5835627781019979	-0.104253034945861	0.222622525194941	0.0561328973932952	3.9412039565266097	-0.929539586677746	-0.104055187445581	0.308477015702886	0.0870340012706877	0.001306724725257	0.367327989575578	0.9185041026340028	0.7619620308294591	0.9317957145234208	0.807906876161242	0.9851579104906518	0.9606248445409784	0.990729982388474
TNC	6.58225164411339	4.89557235295716	-0.993590818033842	1.59823724048982	0.998068153871127	1.1817026246613	4.45901827254465	-1.46265853296915	1.49478292835066	1.22393583292441	1.73376840944318	0.0012256107983721	0.164215433082603	0.155711820802774	0.241269531758086	0.103924928332085	0.6815464995280811	0.7758930198039798	0.817675296946337	0.629509943552787
THAP3	4.27808222708491	3.5209693556817503	0.230115782225433	1.09220760025847	0.335978786008532	-0.787035864981212	5.343720303089401	0.586536346319998	1.67666510593128	0.6870163475057011	-1.98779512038076	0.000717524313238	0.566238249137451	0.115326858257527	0.503544493383419	0.065616517208831	0.8776728961267313	0.7370089033700301	0.9011414823566484	0.5730359871466101
FAM65C	2.2432526371643395	2.17576580482816	-1.5421487641247902	0.4163567933998119	-0.260889754439703	0.624464592240769	2.78985312544231	-2.84835594248527	0.5016626683797399	-0.441491978217487	1.15133501455191	0.0899748874795592	0.0159271354523175	0.626858424442711	0.6739407910012161	0.268233469253246	0.4086217418301713	0.9444234558297214	0.9443403896885668	0.764612061383504
TDP1	2.4482012374216	2.28795798766482	0.146261980028801	0.538516009832691	-0.403451447300186	-0.3967248630089629	2.43417829346263	0.258881226074697	0.587101477606745	-0.59574066340206	-0.7155017486668921	0.0394274571071121	0.7992457825678241	0.566068781277324	0.5606464076478829	0.485717854306071	0.950595011822324	0.9333750688034592	0.9198610904964112	0.8683033150515126
AIFM2	4.12158178330309	3.07253719566553	0.242064848755843	1.2553901936594098	-0.8337882702444152	0.804814183220475	3.83455782737124	0.5505964147169449	1.63645464830807	-1.44639016618839	1.80416692960239	0.0037624000181913	0.590229951227446	0.1225582115129419	0.1686835153976469	0.0922493834483626	0.8840874287534967	0.7425928793637061	0.7727942575261424	0.6185736959320499
SPATA7	3.62168628019394	4.54244877352905	-0.0857218355569469	-0.982109935091611	0.7965105422936679	-0.799421656329872	5.22712787026629	-0.155940580068154	-1.10099767231156	1.21681247238627	-1.4463595914687195	0.0026003314289807	0.878164913154663	0.291290381089986	0.248150298403643	0.168886049081465	0.9709026647466028	0.8524174601247213	0.8225400870553767	0.6992339131489179
MED17	4.492928279404571	4.0578475005231	-0.0352227968653839	0.387547451055012	-0.240387994506861	0.627308533248094	4.99601352417504	-0.0867065813824799	0.53137466877702	-0.431272506783635	1.47975874101862	0.0006386986026343	0.9321394618694808	0.6031028466746179	0.6724725176453119	0.161589079063819	0.984788792333455	0.9409518702434716	0.9443403896885668	0.6923137415659839
RETSAT	3.67531855536059	5.912224416922211	-0.810775665749062	-2.16107442168052	-1.05120315564582	0.2369681414669369	5.22146597546079	-1.3574793407548895	-2.07421348997981	-1.37230886749412	0.395646161430035	0.000465343718559	0.195956998803485	0.055836880098007	0.190183925707506	0.6985668735599239	0.7048958519510573	0.6464950624198205	0.7868915012713457	0.9370680998112476
CAPG	5.44218457946582	4.80197825940864	0.871626474586657	0.3035140416943039	1.0275675712148	-0.405500261264087	5.46841644681201	1.39157584404908	0.307643760571298	1.3988120252361598	-0.630654723877699	6.478081295237641e-05	0.184344774674047	0.762583719584523	0.182205365118452	0.537757087390086	0.6975767663944861	0.9629766607505938	0.7806297509669337	0.8890120398073085
AP2S1	6.99064039594893	6.88509409031308	0.3447441508334949	0.0720255509217075	0.134745765625965	-0.292599224530554	10.525703903840698	1.01512963029668	0.1287504467856439	0.314791150763809	-0.8672313145453081	1.34867599728837e-06	0.327575130160386	0.8993430943755091	0.7573679198331641	0.4011695862103089	0.788363546670862	0.981818936476502	0.9605679215889243	0.8395124841030153
DCUN1D1	4.26908618043324	4.4163379243327405	-0.0416792914899436	0.0951696630933338	-0.0366859240430137	-0.4167271853542609	9.38022173048198	-0.126584182538026	0.1766716939474349	-0.093132710664798	-1.21987924769463	1.15171942860596e-07	0.9009507358161928	0.86212958539382	0.9270306886652808	0.241344051583891	0.9769606624307816	0.975705423854702	0.987103143213037	0.7445406956420454
JADE2	3.52763193768418	4.14440129723267	0.0612405199733824	-0.7200700792884509	-0.53550036550601	0.269077791912706	5.07344910329572	0.127571825030059	-0.871912301228362	-0.878820007705922	0.548133500167628	0.0025205697951523	0.9001950138223229	0.397935493320827	0.395013830056543	0.59209042880778	0.9768522499632968	0.8889910151272656	0.8720978329151702	0.9050173233671456
TRIT1	3.4886705784916003	2.13790933296483	0.4823890358931639	0.784074883037716	0.300115521963568	1.13668505458473	3.3882371429878395	1.30153080396482	1.25315585473257	0.648640315080543	3.05974172406406	0.0104197897290983	0.212721794728583	0.2300895945732639	0.526926657098995	0.0081720187725636	0.7152580007226983	0.8225073016307595	0.908435473780426	0.4374594484358947
CUL7	3.2376817910362297	3.183630534060549	-1.1275135359968702	0.347504496525745	-0.0950158320256652	0.182536513944302	4.17424925156095	-2.13551626559027	0.4148541429374709	-0.157993983712613	0.3364929411377589	0.0008141882244456	0.049617001281233	0.6841212661098001	0.87656884112743	0.741160562426288	0.5039081744042203	0.9482053910903688	0.9822299366046904	0.9503315529847596
CTNNA1	6.394752134610259	7.05014647074293	-0.4877354462110399	-0.1667574405414069	-0.432903670280212	-0.37767410948925	15.1272501877761	-2.28339838672172	-0.4668105111783959	-1.54480431753338	-1.7503351145966102	5.282664086651101e-07	0.0391588282654727	0.6478959009525339	0.144530271331205	0.1032440599496909	0.4828355591433519	0.947289090941968	0.750565867324115	0.6275080774329438
PHKA2	2.9557381519232004	2.30566271553133	-0.1792414031687919	0.40249779990911	0.4305864232924589	0.38627860253974	2.68253378304668	-0.339590986651898	0.472190120132585	0.6875441958199661	0.7403608524211659	0.0291984704549442	0.73887442588458	0.643841068725182	0.503174499993326	0.471074160661415	0.932897980260221	0.9470713000932032	0.9011414823566484	0.8647983059052243
CNTLN	4.18437918408434	4.757998167721151	0.253534194850336	-1.0054519754666702	0.3001108476777439	-0.0622278981875832	6.1141249930002495	0.48914430206868	-1.1707759224978898	0.47803634279266	-0.11625852744059	0.0191533993124722	0.632072801651318	0.27181185177911	0.6460672097337171	0.90899015963656	0.8967976375077334	0.8412096835176424	0.9367920526778598	0.9856445548258452
EPHA3	2.56398381739236	2.05099629198574	-1.11520838522044	1.5281237795405802	-0.4927994066639939	-0.50933688361625	2.5687070044274503	-2.2518807919784303	1.95010252932373	-0.8578115241771179	-1.053911839068	0.0311522911586603	0.0397466357646407	0.0704320106207246	0.4053720487997371	0.309571045618686	0.4846635918460638	0.6724714386941903	0.8729320800059049	0.7933556760790671
HSPA5	8.841166912353211	8.72930578981133	-0.437638156095241	0.828030860141886	-0.5275386946330081	-0.252868274116609	12.421737517087	-1.3361050012596205	1.5617574553412898	-1.295635064023	-0.8025585226610841	2.6154267535378e-06	0.2035515522122049	0.141143526936233	0.216127768540328	0.436470716818891	0.7118038174861566	0.7624116847408736	0.8074256697573232	0.851770340296048
GEMIN8	4.19108484484664	3.8804224871683	0.485182773459368	-0.2007838708749589	0.40206548835628	0.239087091170084	6.025034423237621	1.08104254213503	-0.272427654528588	0.74650256964258	0.5150949827211271	2.3251995530190803e-05	0.296752903028356	0.7890076338108191	0.4669037601960929	0.6139935537241801	0.7751228215707684	0.9671651191526004	0.8886288470674564	0.9115748483303752
OFD1	5.028462706645111	5.615285740641401	0.180377762320501	0.0821935902034944	-0.7171798413183551	-0.808974872236374	6.573440885092991	0.405191209342262	0.1045946261008909	-1.187669680492	-1.74609549528575	6.81693828530979e-05	0.691322608304635	0.9180920131750993	0.25345381905215	0.102689824241684	0.9197394938879824	0.9851579104906518	0.8231867676190385	0.6268448596470712
GPM6B	7.52784284910309	9.03887538844594	-0.7326702868408571	-0.96051618144342	-0.476351791937856	-0.8249381997561189	6.9702403761353	-0.9602360377650048	-0.782404324643755	-0.514165961338038	-1.08665647566232	9.758189459937007e-05	0.352551092631236	0.446157055634702	0.6147862412923629	0.296701212804401	0.799855143663099	0.9041350362175704	0.9296355816583804	0.7849452681181776
PREX2	3.9330416619448703	4.856639650684981	-0.8041078730818699	-0.9456665169648032	-0.191626535182197	-0.0155262439561828	3.89160799645424	-1.32380685605368	-0.8977842976517579	-0.242152213964121	-0.0255267674161731	0.0038515033930938	0.207409380257556	0.3841503720572779	0.8120577450823458	0.980015196420902	0.7118645939060274	0.8876322665885522	0.9710790115473596	0.9980728530857942
WDR37	3.82058961453851	4.87876589312962	-0.764323359590207	-0.8765187856299059	-0.875371647289752	0.332425522883481	4.900397778485059	-1.15112170151004	-0.793992618472072	-1.09218359385101	0.480459409655922	0.0512190907919017	0.268517970999258	0.448177366752949	0.3141705361378469	0.6379567949762149	0.7607785357509458	0.9052491419005744	0.8471199658033349	0.917610148751264
YTHDC2	4.755434268057639	4.07050331302221	-0.22448637278478	0.5858762954677249	0.5255609806155539	0.0526244145498032	4.63077946379058	-0.521725504928788	0.7900682306344371	0.913077894761012	0.119214075378795	0.0011546102279321	0.610189092174755	0.4424433769249229	0.376177919615133	0.90686756869393	0.8909791423514969	0.9041350362175704	0.8651483558432522	0.984929004573017
CTPS2	2.75587308135429	1.29578000820144	0.405869514817508	1.21799401083632	0.662170004920453	0.112413774341059	1.29116497201608	0.742273646782553	1.35171092065339	0.9909402304399052	0.2125636822583619	0.224657767816187	0.46992828616452	0.1968619245448349	0.337591404406413	0.834821710966659	0.8446561524569921	0.801851186027803	0.8515637121625029	0.96811491130105
ATP6V1H	5.022282152557571	3.96692081391432	0.5758734699619521	0.6472285105983461	0.489709674695287	0.598905760528	5.4998951787669	1.5270993560293302	0.984227663302904	0.958981992523582	1.52577913435685	0.0002635781238044	0.148859024016818	0.3408239872518649	0.3528127461679969	0.149300352490474	0.6665256994317882	0.8727764770318575	0.8562881946565044	0.6885900179391219
POLR2B	5.1059194933747305	5.25063903730196	0.0765200418596094	-0.3845170732096459	-0.0680556017307804	0.431629119993349	9.62846219093541	0.197319389306749	-0.6034680934875091	-0.146650935953198	1.06765099391065	8.20394894075355e-08	0.8462265130966949	0.555213759359804	0.885360371715803	0.3025602901856409	0.9620872052679948	0.9290590506555744	0.9822299366046904	0.790560516193607
FAM214A	4.01793600772121	4.7536266129337	-1.07570637068226	-0.167561908520186	-0.0701390017917066	-0.482045588016821	4.85715598059724	-2.0268570120821203	-0.182027083532392	-0.10285398604285	-0.8971220146774099	0.000857229848255	0.0618434903552605	0.8580013674680871	0.919442920645206	0.3852435798602029	0.5348715049979058	0.975350215002496	0.986811944036143	0.8335101350600141
ARAP2	2.17867924809648	3.93362685566037	-1.88469717282418	-1.28671518921065	-1.54743635865322	0.8608166915759692	4.94768439162711	-3.33871291205656	-1.47840449077547	-2.53506712237684	1.50959155147825	0.0001752944585364	0.0044880591775005	0.159990141173885	0.0228645174147195	0.1519225872753349	0.2959805624584634	0.7759328406545315	0.5208505022835999	0.6900170861999096
TPR	6.880060288881941	7.23173358238778	-0.340190522545418	-0.163303251744714	-0.275440026225605	-0.0530522153038464	17.6144011630015	-1.17621634164471	-0.357380959469282	-0.825623071793088	-0.1758261493953229	1.97046795150109e-11	0.257838738141053	0.725785069363163	0.4219554979490599	0.862782198798756	0.7512017026732457	0.9555007218832492	0.8802133863904146	0.9742346596175062
CP	2.6934412039056896	3.4325707041956	-1.32238126688783	-0.1066475975580159	-0.28142116156506	-0.32269045701927	4.3624800620937805	-2.41403899557528	-0.1258157114032919	-0.4637821155288539	-0.58413834778552	0.0005572797653974	0.0290170939744541	0.901548662204171	0.6494626785645861	0.5678089063945021	0.4545425332849616	0.9821537452520576	0.9368164878967916	0.8969446069836815
KIAA0556	2.3212570287684504	3.19291194502662	-0.6717529787526229	-0.632227680442636	-0.935546963295923	0.318326132451774	4.601587844692519	-1.40122492444848	-0.837133691762091	-1.72631586099141	0.6531469336373671	0.0003458914495602	0.18149650729904	0.415656254647439	0.104822160164672	0.523547412209464	0.6949189236278652	0.8941425838878782	0.720894368788285	0.8812948536626195
DTNBP1	3.8324920790177406	4.47500336563824	0.6587964524880561	-0.875055436408949	0.0584072292598084	-0.122259560649469	4.487567677152719	1.2350367560393702	-0.9253766128358	0.0831492912223068	-0.224652960647007	0.0012189103897875	0.236429955973155	0.369427328142996	0.934834968855327	0.8254241302111078	0.7356322186890043	0.8829885964808081	0.988917395442719	0.966406282321001
C12orf4	3.27550339425987	3.15690389349868	-0.525032816288503	0.1034529540610389	0.0953307570781011	0.656641025024541	3.4837298122312497	-1.01858478967109	0.119603426055252	0.148748039835759	1.27515179829481	0.005679541899805	0.324842367548801	0.906384683153293	0.8837461281245491	0.222844359853337	0.7871829699319137	0.9824484264701508	0.9822299366046904	0.7290411000968487
SCML1	5.19651592844958	5.58196935831349	-0.5764828421327429	-0.339725649673722	-0.1811130446829769	0.244658913596184	8.26883187523997	-1.66731060204944	-0.5578630915146241	-0.387373252895416	0.680205054212693	1.36782042842983e-05	0.11774963607013	0.5853141661367239	0.7039535710755458	0.507798023284187	0.6282434848422708	0.9373930446940272	0.950341034962597	0.8760474527909774
WWC3	3.1826315802532594	5.01416143523426	-0.112290300474871	-2.2288458848939903	0.1154471636896419	-0.191135743856412	7.933299786667299	-0.253871327660232	-3.1548346742045297	0.225072433616713	-0.4213643144349051	9.54476080733544e-07	0.8030419290590001	0.0065413536039787	0.824960415486292	0.679464958128901	0.9520414394726948	0.5234529761185486	0.9751306247954532	0.9315065207469851
ARHGAP6	5.11591381023633	6.0664542157559405	-0.8322459857998431	-0.7137715348915391	-0.304492057649371	-0.216823107710942	6.44119946846218	-1.4805489915025902	-0.7408500858592371	-0.424928451249015	-0.3697876730209	0.0013922947064623	0.15970400086885	0.4713429116522829	0.678346295954016	0.7170432675568379	0.6785748699412278	0.9133648652677404	0.9464299357072716	0.9447334501414888
FAM184B	2.2033610991200896	-0.150842382692778	-0.288951153249822	3.16358881002352	2.02742078702057	-1.65341332367345	-0.0897483674675043	-0.4031270262720279	3.08020168434084	2.3180864014678	-2.3845791503656404	0.931717725756033	0.6932555070311449	0.0085714388465499	0.0367806452693779	0.0328234455828671	0.9202006504521104	0.5234529761185486	0.588950657792767	0.5184483491200021
MAP4	6.6183554774310895	7.59228358195002	-0.365066832220058	-0.670966444013894	-0.434830471814451	-0.217862496775426	11.6972631731747	-0.961635564650672	-1.0863873113151898	-0.9130169959053448	-0.560402981460568	7.37443812913367e-07	0.351812110555545	0.294470656680307	0.376016228763926	0.584098701161052	0.7997661944647553	0.8541050967054744	0.8651004580758376	0.9024162538013164
GOPC	5.3988359791662	6.12766898679542	0.317706902522005	-1.15926844866911	0.10962238171459	0.0536949659305808	12.9529710822174	0.913399681216817	-2.0770011520825298	0.269363518780959	0.146830960549809	1.5108682642815699e-09	0.3754806587573621	0.0553973021183491	0.791320011985432	0.8852207171804541	0.8104566148806592	0.6464799604457009	0.966413538883316	0.9796909656124406
USP28	3.0422634283404	4.1998076209411	0.195006536375256	-1.03962206866392	-0.426071373498876	-0.9480951403125072	5.86823938946497	0.647167598555795	-2.0280640249347	-1.1227935753775	-3.27469138015571	0.0007225747746881	0.528424430636198	0.0624583290919754	0.280752107876996	0.0058921773411466	0.8676414483520942	0.6576887756401097	0.8336806339442641	0.4133708909844459
TSPAN17	3.5116922608315804	4.29322049369236	0.391326082306424	-0.988193420848692	-0.568910475607978	0.291925576872366	4.21152872121333	0.6967917886366801	-1.01300219800297	-0.785642194075615	0.516182606202506	0.0025182263209744	0.496868887059971	0.3271806607302769	0.4443877441989179	0.613682457347401	0.8532763210919949	0.8685355005409305	0.8856401587382774	0.9115748483303752
NOP16	4.87250633337576	4.597759833024121	-0.9430557327696758	0.5835601000347049	-1.04897169910751	1.59041786330366	3.88950682057263	-1.6542608418828002	0.5765754091643579	-1.32806026735706	2.6573178220841096	0.0032319953851274	0.120444032483917	0.573115074840557	0.2044596663037869	0.0190406669545591	0.6302498779546969	0.9349278026052016	0.7993938658659339	0.4588808309011959
CC2D2A	3.9464631539161896	3.81520711674489	0.3895799395564461	0.190153092407758	-0.1219973407725019	-0.449097022850582	4.06144521435112	0.785381911383373	0.221571886975225	-0.192607683026952	-0.916762255666386	0.001986534749278	0.444936358100003	0.8276526494728459	0.849861763243649	0.374746614378419	0.836959309523234	0.9727225103198912	0.979435664992687	0.8277811091777438
RRM2B	3.9368447554077406	5.56591087438632	-0.346902647778775	-1.3606651655051598	-0.458545105897521	-0.650234819896515	6.36048120416144	-0.6583801531492521	-1.52006812419302	-0.69519940954937	-1.20386049690124	0.0009396754540355	0.5203242696896401	0.151488620523485	0.499649592110745	0.2479843976114589	0.8634643493158531	0.7758930198039798	0.9003293894753324	0.7493475251706958
ZNF800	4.64507598990326	5.08160100111476	-0.989611503331239	0.2166830429266039	-0.986130472262116	0.448661736575435	6.2201313959194895	-2.47776278558843	0.315405045674866	-1.79008201101196	1.06764155091881	0.0001180608614938	0.0266348482971665	0.7569985984356409	0.0942248719597117	0.3041319896128859	0.45402830443151	0.9611033919577476	0.7052149015449958	0.790560516193607
SNX29	3.6973942410817497	2.2195678588396697	1.03803712336488	0.736660180163905	1.54600032010874	-0.2387078024822889	2.18566254358992	2.01479344785	0.837305409198111	2.35947202501589	-0.4724973216680349	0.0530202830512165	0.063532268905553	0.4159575324864679	0.0326977011679769	0.6439913230801659	0.5358626922137655	0.8941425838878782	0.575969033052543	0.9201941675881746
LMO3	2.14884756773588	0.950757365025153	0.121461960637359	1.29128338255755	0.2000074583646189	-0.0853140796342112	0.8491948173804541	0.18600080150488	1.2557035978696298	0.264772020326914	-0.138084424963871	0.413342555911303	0.8549825334654279	0.228550936212606	0.794790251157996	0.892158024798492	0.963312107103476	0.8207157673816629	0.9672074589049674	0.982168055795786
MRPS10	5.429203570096941	5.26353129185245	0.0498120863123578	0.103996298466362	0.0510067924608702	0.3882588305245139	6.54869863942415	0.1209139611393879	0.145467089077473	0.0912078243021755	0.902587925477701	5.66766603597265e-05	0.90546839766749	0.886319730166076	0.928540467776868	0.3820623479869179	0.977187910565826	0.9800766518807196	0.9873459728006356	0.8317348443329298
RSF1	6.392456682109361	7.35566980738326	0.152239473565769	-1.31710612888358	0.124425919568279	-0.114480947973053	14.3583939323412	0.442650002497762	-2.39606319541346	0.305290796885984	-0.320913490709	0.00065373614456	0.6643465063377839	0.0366115804876336	0.7678562375554558	0.752844796091505	0.9089624495874892	0.6109299698287155	0.9617308126485408	0.9526752968513356
VPS13D	3.93396683059706	2.39852239532423	-0.288419552774715	1.4806252208198702	0.6342435575012471	0.318074372762755	1.94126399971219	-0.422004936080826	1.30176788457325	0.7410592572294721	0.468927805176172	0.0805988225758119	0.6792290984871711	0.212766736850774	0.470109427249243	0.646442402654436	0.9149394737149784	0.8120693981847126	0.8897357984413199	0.9210004565212532
CELF2	6.96358788282455	7.35175176241849	-0.1879583474577759	-0.419054027272556	0.137139573928649	0.0511920319496195	12.3690803531993	-0.661617134946109	-0.921172529003067	0.3736933593242229	0.179205634369636	1.90865510628691e-06	0.519317797930028	0.372795624521327	0.714204541534754	0.8604878034402851	0.8633984089839903	0.8835203487383819	0.9528893860798532	0.9740883347727746
FAM120A	5.136157003811981	5.22061764414656	-0.0718454760684367	0.127325399726809	-0.565893833350764	0.0640337562965441	5.52545172980462	-0.143562344441956	0.147235964535069	-0.852857768221041	0.12445000129199	0.0002742554455125	0.8878696808657159	0.8849284804191471	0.407166465684762	0.902746735618756	0.9740528808948696	0.9796936577072086	0.8734553591500411	0.984606097844102
R3HDM1	3.65848921768151	3.3626449515942096	-0.299446859780016	0.123267523184929	-0.206965062015573	0.692930223361921	4.660703971097781	-0.754744427028957	0.1796722244501589	-0.4079463748012689	1.72967221654746	0.0011770701938148	0.462543875850734	0.859814948887567	0.6890879110875461	0.106159566660813	0.8413116786514487	0.975350215002496	0.9489249867640182	0.6337748974761729
KITLG	5.45888324982457	5.67590966445824	-0.530635671549455	0.055335701119992	0.291404297488423	-0.7361038152885501	4.94821123997382	-0.872391705532803	0.0547989727564692	0.386498344612137	-1.23535422179741	0.0005818202624334	0.397588013936547	0.957037850527927	0.7046326094753441	0.237846960198487	0.8217333449137428	0.991086996657122	0.9506570771919572	0.7419664759862827
ERCC8	3.12363430662242	2.44362742100396	0.1147136105480969	0.706149979695131	-0.0939659683612897	0.0248812904860542	2.5838595455209603	0.215219776885547	0.8031838104136129	-0.1448724706891919	0.0481298639840097	0.0256255674404672	0.8325452025521591	0.434428913013427	0.886740332221728	0.96228840971134	0.96024163250373	0.9014021727812008	0.98227517285061	0.9935854986560312
H6PD	5.159669124485401	5.4877437250617005	-0.0280027353506085	-0.2449603820040919	-1.09252253562495	0.4826217333664539	7.04420355153605	-0.0707574823430024	-0.329868526212416	-1.99160607908486	1.1758457162288602	5.15323988351829e-05	0.9445865416888708	0.746073092194293	0.0649644342183408	0.2595903969193189	0.9888475217973176	0.9600276476144106	0.6516290517477581	0.7555048994963073
VAMP3	5.4255281553413495	6.286392955979361	0.0471756362025121	-0.707142052638135	-0.682735880117861	-0.1680145796609219	20.286742660962	0.212469408829213	-1.91824637750331	-2.54634682100436	-0.7110413272559258	2.56686776136852e-12	0.8346011702064209	0.0743181319087898	0.0223592944601419	0.487968811381322	0.9604196998404456	0.6766586014447155	0.517705732552418	0.8692751790730824
PER3	4.04985043357195	5.84524452804113	-0.2510397422083349	-0.7481391995860559	-1.78174992628637	-1.2509788617623798	5.61028091037011	-0.3453290498260469	-0.612991881465331	-2.00037832858309	-1.6313439293416003	4.96945250760017e-05	0.7346420081727819	0.549063863543192	0.0639002216011484	0.123630038467608	0.9319695118447728	0.9290590506555744	0.6492117081596401	0.6568615914263193
LTBP1	6.609920342466309	6.948507019784651	-1.06929373368459	0.5730970150792121	-0.782353833027309	-0.433533853295101	10.6624093975945	-2.3819907080799902	0.7935374920214251	-1.48823649674126	-0.913544938077389	2.1351741257724e-08	0.0308924115621398	0.439837847807723	0.157409037269925	0.375406740105464	0.4611677414375161	0.9032631518752424	0.7627373040927125	0.8278831947631179
RCN1	7.43014118719559	7.864502814299559	-0.180239608701827	-0.157081896307519	-0.7513938302547809	0.158072534114757	10.6037808615055	-0.538493147805088	-0.278565546404003	-1.73725776119265	0.478366898757431	1.01044958350579e-05	0.599043115196307	0.7847303508558309	0.1043469570367419	0.6402409540158089	0.8857500094643908	0.9671651191526004	0.7192968579353863	0.918421545444906
ELN	8.838160573018769	9.43698197502594	-0.776146477909989	-0.370484474413616	-0.8438619224631629	0.661770388192485	9.61903887198949	-1.42181749169687	-0.4180614561890829	-1.2655868551495	1.25259086281805	2.44227353135716e-06	0.176770822190753	0.68198348200101	0.2250984023772189	0.232046677610066	0.692587837833348	0.9482053910903688	0.8095224024259773	0.7370420043056566
RFC2	4.27064877933383	3.6765904586821	0.496247602220113	0.612479016054311	-0.6081119712137021	0.495089584188142	5.34787870308874	1.1401768813859	0.82201313917356	-1.1008395450855502	1.1023592528801798	0.0068203709977892	0.272260980204503	0.4278815183619729	0.294585194449772	0.287683311504697	0.7618359019201508	0.8982773073234585	0.8374375517849888	0.778497405430031
ARID1B	4.468625138019299	4.50469558662469	0.170312817713013	-0.39474157396379	0.599211490627298	0.0009223534229292	6.76051563550658	0.4459392547430471	-0.599503858844172	1.22548736292452	0.0023638661770346	0.0002294666541165	0.66210775208511	0.558176049405083	0.240754967568571	0.998146132900436	0.9087552143502704	0.9299391113124136	0.8170342321146677	0.99958221661864
CLPTM1L	3.97474841623576	1.88163249874198	-0.275808693724359	2.08508226359691	0.0667947540714296	1.25325497589913	2.35454194252233	-0.50226657226043	2.34185469511102	0.102304492977013	2.1881677277092	0.0325890878690478	0.6227727517786801	0.0334026759157398	0.919870108124194	0.0448972673722053	0.8943489265076252	0.6013302359224921	0.986811944036143	0.5406341342711295
NEDD4L	2.2819993093826003	4.96853546320627	-1.5460585869757	-1.636125334879	-2.00246041169322	-0.7185363363326941	5.324934664760219	-2.9615394733685805	-1.95182154713963	-3.2447358316634305	-1.44875918126994	0.0002494507687398	0.0101266556178452	0.0702161609481981	0.0054692265174566	0.17002558080493	0.3659899208325183	0.6724714386941903	0.4741482101030351	0.6995084384421427
PPP1R3F	2.63148981638598	2.5990063336579503	0.557106612536125	-0.473117400118948	0.6927558803985079	-0.160428931129426	4.40421697654216	1.6193923032024802	-0.8363194173620669	1.65437909921451	-0.475184863647685	0.0018555931679853	0.126397365629462	0.416190872499236	0.119208424472723	0.64190284214417	0.6403134831041893	0.8941425838878782	0.7313651037734378	0.9191311900229396
HEXB	6.81975688890712	7.18204159331378	-0.4989421025622321	0.464189348929485	-0.8016571436085419	-0.5012180989607989	17.457739424762302	-1.7615428747453	1.01177246601627	-2.38286329591309	-1.6580441794291298	2.23985098513114e-11	0.0985094923843421	0.327690114975857	0.0308398677932324	0.118068411306799	0.6027405287256207	0.8685355005409305	0.5612592724702921	0.6474363340954741
PTCD2	2.72391221478186	2.75925110833532	-0.163698271048824	0.0079264937758094	0.0009380756093208	0.0192087196414927	3.6550999614591895	-0.316104632451067	0.0096648836548144	0.0015745466505398	0.03645105821676	0.0023452033272685	0.756279014346909	0.9924160306001312	0.99876444382781	0.9714033788193248	0.9392211492381364	0.9999189396360116	0.9998676018628874	0.9964172893244876
JKAMP	6.013670516337429	6.4486223533341205	-0.322585617221803	0.3222169284312299	-0.626896428578408	-0.767814712349634	15.3884002851506	-1.11284383256577	0.683687800153749	-1.80557426706445	-2.4609200417592403	1.35245429317699e-10	0.283292327668288	0.504597547619825	0.0910911247779276	0.0264671588644377	0.7676353145397626	0.9173578662285714	0.6957730450201826	0.494904292581111
DKK3	8.84871093379923	10.2001038392705	-0.7410920562634731	-0.863849113417229	-0.7781845166361908	-0.380520300335946	13.154968720087302	-1.36293733169404	-1.0246062082423	-1.28087747100064	-0.6868349971155701	1.2192726948035599e-09	0.193013574464016	0.3217898852468089	0.2196872517717289	0.502667659342325	0.7039963837741294	0.8680117629870702	0.8080804699678585	0.8750838256262676
ARHGEF5	3.0177178100277	3.493449244105	0.8929294650462749	-0.9826560729533828	0.530866905174554	-0.435573136718608	4.67132320373893	2.70517359901969	-1.6969493433781	1.22441413808649	-1.32760726250833	0.0017403459686643	0.0176049444321815	0.112026220009368	0.2411074105667169	0.2066813760851219	0.4220181752414	0.7353560243773821	0.8175797007131134	0.7224812911565712
MCUR1	5.96947286648176	6.768697827410191	-0.271931445012065	-0.3558221020925129	-0.393012415712725	-0.461890340451693	13.3826321293134	-0.939063573550356	-0.733563279395693	-1.0555559170148598	-1.5415618980039	3.7585149608701897e-07	0.36286648455441	0.474539011933871	0.3083418218215	0.1455106104223419	0.8052194819842737	0.9141033506424388	0.8454828985741897	0.6856070105878032
LIMA1	7.80008291682475	8.10353970060982	0.160138674775557	-0.69849870907802	0.369232514691363	0.266336047949638	23.9179062793412	0.8679137613360369	-2.3610839472962	1.61309690779046	1.45681647636056	1.4832496858089799e-10	0.399999938226156	0.0326178040012684	0.127799132372026	0.167751846330708	0.8217333449137428	0.6013302359224921	0.7382910778885203	0.6992339131489179
LETMD1	5.230718470699861	6.02367750151245	-0.106773322143413	-0.7104536748706229	-0.132087362357865	-0.4102318988822561	6.2968691619603705	-0.1799105353296209	-0.7092139144639659	-0.177968489005903	-0.663179344261157	0.0006461712352274	0.8596333932235992	0.490297462695135	0.8616421320736	0.517485095103179	0.9633978304925304	0.9164555396943732	0.9809217257865994	0.8800195247668142
LAMC3	2.85465499452069	3.85896362948134	-1.7266828098661202	-0.619590855064438	-0.313308824886282	0.229367727976832	3.8513197474951295	-2.4489026810672003	-0.5691838123729289	-0.405510529444477	0.321290354039922	0.0015696862287629	0.0270997219666245	0.577655707803287	0.6908273199629301	0.7524236128834491	0.45402830443151	0.9358216738612544	0.9489249867640182	0.9526752968513356
PTGER3	2.6462986509088	1.93426552318142	-0.458426668364846	1.1750266049636	0.269876215675528	-0.457470458577274	2.10877934768448	-0.731010888080458	1.19279893172735	0.3774941878788529	-0.720467010575784	0.0521855015174693	0.476037279197367	0.251475274398342	0.711094090549412	0.4823150310090829	0.8477814750135446	0.8316457495293338	0.9525429582754872	0.8680693615612358
MAPK9	2.75304812690251	2.6244101643045297	0.6304208969667161	0.185076056442823	-0.6401971971842421	-0.178983558196286	2.12864180074816	0.903644151228958	0.159025993859047	-0.7460202310878541	-0.262765006642361	0.0584504068590783	0.380620859793862	0.8757706768776471	0.467202201619144	0.796490314475548	0.8133656353459439	0.978650946092758	0.8886288470674564	0.961620938322182
COL23A1	1.92391059364014	2.8402558701878	-0.402103293891427	-0.798603827332408	-0.0794665921912339	-0.4330829748142029	2.15696816972833	-0.546376283150507	-0.6765578472665501	-0.0907450184748003	-0.616474629917963	0.0561984104401525	0.593384328839189	0.5092106836386571	0.928902889407224	0.547960722844062	0.8852608128138982	0.9180973924144844	0.9873605873663784	0.889772161864933
BCAR1	4.42187022424647	3.77826272765962	0.638634619117501	0.20429088641321	0.175262401455148	0.7343724080145679	5.11352336086817	1.5130530708056498	0.2758892601517609	0.318298629093441	1.69432387909688	0.000925368276161	0.151239405514801	0.786537159062372	0.7548848767474309	0.111219373928619	0.6702306672189677	0.9671651191526004	0.9605679215889243	0.6349579072033698
FAM160A2	4.1786251827376	3.88741264234778	0.3016630684465	0.175124944629862	-0.0412155746301285	0.243875017153453	5.431180466786	1.05423040991964	0.339277019651328	-0.103660445709334	0.822105821368745	0.0012926424669451	0.310532193358827	0.7395658706091569	0.91893924215117	0.425578133949781	0.7790116970725904	0.9587706214991042	0.986811944036143	0.8479694991165238
HERPUD1	7.7408280745107	7.19434794199338	0.608163266176228	0.645222858970332	0.0206235240455937	-0.157659488206422	16.0542349711291	2.4451722588850697	1.5954887454513	0.0654261635924984	-0.6331278939415121	5.06981198126318e-09	0.0279235515866873	0.131920308004748	0.948701544099474	0.536982287690019	0.45402830443151	0.7533526893693007	0.991560130316859	0.8887464226450246
HOMER3	3.5061437315440696	4.1548474687141	0.4238387999901839	-0.948475008732118	-0.3683395974813669	0.355848017096476	4.3351062793718	0.8405146609760942	-1.07790163018248	-0.564670413505284	0.7059005084961021	0.0014880087414944	0.4144531333605499	0.298192561152715	0.580672222703881	0.491902908814144	0.8257424713026145	0.8544588921036349	0.9260090752754848	0.8705776477200385
PIK3CB	2.63225819553071	3.56628310133986	-0.922439198480788	-1.74867387945928	0.634559673321615	1.00973806509105	5.90145341167224	-2.15694264106818	-2.67095476288658	1.36934543474832	2.34814637340429	2.90855421782734e-05	0.0476434767696809	0.0174448314925184	0.1910456875549289	0.032996849970304	0.5000652419871751	0.540250171731298	0.7869837073646494	0.5192640818205037
CYBA	7.7977762090948	7.7661012645710095	-0.131317141021677	0.354899915500547	0.448042168085661	-0.647015952953448	15.998688065332198	-0.526981392938882	0.91349265819062	1.45468112556815	-2.63461608491025	3.9699051639965496e-08	0.6065578348529611	0.376366608697514	0.167223160802456	0.0201904916015029	0.8891505117329176	0.8851645140762412	0.7718583248382817	0.467234380706916
THOC3	4.214372238467701	2.92148735311301	0.0528868929577215	1.2894137909332402	0.485811972028813	0.0568261831763701	3.18307517225476	0.0926971745230894	1.36323711561833	0.690291601787433	0.0975840986381294	0.0182445575077587	0.927376659664958	0.195273203293932	0.502747274216434	0.9235603840710048	0.9840022487878686	0.7997846557166888	0.9011414823566484	0.9888265130276463
HEBP2	5.7917536399405005	5.29659040155018	0.667712146607879	0.0055327695403047	0.8925732198499459	0.172898722245778	7.757563267862281	2.00859341788415	0.0098908110406856	1.9751207465246	0.4980441731268649	1.9633831784786e-05	0.0646662246432915	0.992245846480494	0.0675519502694767	0.626347479190807	0.540038954364407	0.9998525557044295	0.6534522305508285	0.914442894929651
MPHOSPH9	3.1894288877197794	2.98670723409771	0.27088497751379	-0.4161814121652979	0.548074876244681	0.598310731344605	3.00275158807557	0.451344833655799	-0.419851296509712	0.750889330949481	0.998419935393255	0.0208775402091913	0.6581990381467789	0.680862243137989	0.46550486634999	0.334667326556205	0.9076893858956412	0.9482053910903688	0.8886288470674564	0.8052992705039458
PLEKHA5	6.23613977369579	7.019536608225679	-0.0010586421368137	-0.72704715321686	0.218965767550256	-0.705640793021834	10.1451898258401	-0.0026278320614041	-1.09278335861925	0.4321347580409	-1.7045334779086203	1.01895826171355e-05	0.997939122786412	0.291858706404615	0.672075596915422	0.111020805770558	0.9993317191962696	0.8525206140960376	0.9443403896885668	0.6349579072033698
SIKE1	5.014804008079401	4.26928864973144	-0.165255267663426	0.5377755392475201	0.757773231450222	0.246404141102433	11.040704738906696	-0.603793846752566	1.2340953318344	2.37311155534982	0.8687178613603441	1.3381129837948402e-08	0.555002795595277	0.23615377539725	0.0314319098765779	0.398688281980677	0.8739330174579659	0.8275840811180079	0.5671930253327753	0.8382736774138699
RRP12	3.4052624282559707	3.24033704084756	-0.1796257065238919	0.118431332055645	-0.416256620051272	0.8154334560519358	4.07696132252032	-0.327320669819537	0.132512299035655	-0.638577029345469	1.4357850589666998	0.0009915219764101	0.747948842066558	0.8963403410871121	0.532727817807047	0.171589085304101	0.9367350817537576	0.9811382737600288	0.9113143068623292	0.7003730074494184
FNIP2	3.34574488473748	3.82288895321191	-0.7515048923044291	0.404678098305969	-1.19042966111682	-0.0899749279531235	5.37635750426134	-1.85639524534847	0.581378105764927	-2.29890297127755	-0.218646171646503	0.0004768822523424	0.0834085655794209	0.5696987581902621	0.0366769337171947	0.830008389016192	0.5818221512573029	0.9333750688034592	0.5887637264464103	0.967574244106894
MSMO1	4.95284151161686	5.600460411930519	-0.417252794714437	0.3261579343981239	-0.634639981441697	-1.23327405787931	4.209032460545609	-0.7748569034409181	0.33437030781743	-0.903063508641221	-2.33648458516382	0.0043018451253836	0.4519450187666721	0.743155859227453	0.381966048858797	0.035837723231354	0.8393498050895601	0.959357666321673	0.8666496291196663	0.5270204954275207
TTC17	5.988467294055541	6.00481316980551	0.0353767697388334	-0.12706075889202	-0.075922672621322	0.200897657832781	7.818288966163889	0.0976464354645409	-0.203477409203952	-0.155838375192208	0.545188822204432	4.27149019262339e-05	0.9236445131471708	0.841698932554087	0.878361876111685	0.594685359685037	0.983873587932349	0.9739344113588618	0.9822299366046904	0.9057985413121225
FOXN3	5.3350879072394	6.41032913383502	-0.707713985934121	-0.92486656800296	-0.249235989539772	-0.1551342852351	7.99608406269825	-1.22141516341984	-0.995218272647517	-0.3689121925076349	-0.252990377201773	8.66300605254574e-07	0.2407790577712839	0.335414531866636	0.7173484438986569	0.8037099865557371	0.7378339423608423	0.8709881691583521	0.9534798528044284	0.9630946758042784
METTL24	1.21639546224365	-1.61388280986139	-0.995140566677478	2.7973153084830296	1.66881895701159	0.171330790683448	-1.0652101255952802	-1.26487618385207	2.33353546040517	1.87177459073738	0.238470013674457	0.314950067606475	0.227004927497848	0.0351474757412104	0.0819992901322566	0.815166715491893	0.7271660096162913	0.6098582150808655	0.6888566065220518	0.9657720540068072
AKR7A2	6.205888343553281	6.0703221921681605	0.296502446488797	-0.0607711865288515	0.7985371922280591	-0.4549486159902279	22.8715890287963	1.54027440688801	-0.208020974813937	3.65817758360803	-2.2687591373701803	4.4794497730550297e-13	0.144321337840257	0.838010668905571	0.0023304579724087	0.0384745881416702	0.6620463235311036	0.973831815515848	0.4234156077966634	0.5305614888892807
MRTO4	4.98349747572942	4.49679183201805	0.2622580174821189	0.296361198110136	-0.4644828321157829	1.07139305171112	3.49619227569363	0.3477383531267859	0.224424220066834	-0.471240341720925	1.3718546047561802	0.0104468256389268	0.732906922428855	0.825657666775757	0.645007382551337	0.1904814573277989	0.9319695118447728	0.9727225103198912	0.9362632689314508	0.7171320431903946
USE1	5.85654599448919	5.73084522326799	0.0141753520786374	0.431721244802178	-0.0363757200100111	-0.450588997302581	15.1460035333622	0.0530012066327552	1.01849111211284	-0.1156909269814489	-1.5910206288055602	1.6930320909827002e-10	0.958430377647254	0.324591667156403	0.9094320927714408	0.132455634779727	0.9928873078233982	0.8685355005409305	0.9860401860099842	0.6671628042652797
LAMA3	1.7293237639381498	1.47976516970269	-1.73916640939746	0.968354008325054	-0.420396070411396	-0.0919180119931317	1.1087293989774	-2.39288432842967	0.8650960728179209	-0.509014544168322	-0.13800548992234	0.293139092166721	0.0313205708036608	0.401308329730025	0.6183755365904829	0.892290940177225	0.4611989544035369	0.8889910151272656	0.930033996637274	0.982168055795786
AP5M1	4.218507843670491	5.50189791058865	-0.5563919699612121	-1.11950485013198	-0.4052055675572449	-0.0820441640509944	7.682400073626161	-1.2864924539008	-1.51496153	-0.7444099602318199	-0.183708970995981	0.0009984371945647	0.2179157385460089	0.153863416896234	0.471558085955283	0.8568156689360079	0.7208876300045565	0.7758930198039798	0.890337315482286	0.9740054930880292
ANAPC4	4.12498906596984	3.53634621995821	0.412001112974785	0.139759487780104	0.31146679250821	0.532277642920858	3.9767222147635	0.7661984034161121	0.151756124713143	0.4596991832095909	0.964463141439568	0.0127848789089619	0.4554490118586439	0.881747882408172	0.6540325703704329	0.350473632983793	0.8395358467653989	0.9792606256536592	0.938396428797062	0.8167242492356984
TRAPPC3	5.638283323186611	5.06798481469047	0.484078843070632	0.183256082937478	0.595139615518679	0.336534010185307	10.4549526466136	1.76303322377478	0.39566447492413	1.66080707015614	1.18310337124262	1.326069304224e-06	0.0988722350779632	0.697925000512391	0.117902230885947	0.255816653628428	0.6031438150304984	0.9516415279287572	0.7294202814094806	0.7552721829568009
THRAP3	6.581090529041599	6.007625649231	0.337891646941682	0.339016995494403	0.45184529777878	0.274781511228677	19.2509165745873	3.3928210011441804	2.08985637738184	3.3539316578648504	2.6786300598502404	7.070294873343291e-05	0.0047378912020399	0.0565129495430432	0.0050311733825336	0.0188350447472127	0.3004267639892929	0.6487131949582684	0.4741482101030351	0.4588808309011959
PHPT1	7.64158047408837	7.64341950076637	0.3906069004382109	-0.136647667021218	0.320101697266956	-0.265506389558617	9.75169117719634	1.05816095794814	-0.226549106653497	0.6893022982040361	-0.7304493281750659	1.2258824410852802e-05	0.308620960531771	0.824092791615758	0.5018711079717479	0.477885532827486	0.7775692337620084	0.9724684885434955	0.9006857204063987	0.867384552805714
LY75	2.43276087876391	2.4705385719125097	-2.1387759775890203	0.375037495430351	0.789652444943765	-0.1657920917289179	1.77200121658951	-2.6259623415386497	0.301216772951288	0.85518376715545	-0.217995213742132	0.1059492670716849	0.01984004294905	0.767505592229139	0.405967318745907	0.830771624969881	0.4320762699634034	0.9634006294590586	0.8729320800059049	0.9678466736354632
ARID4B	6.104729496004009	6.29924019423613	0.156876118377203	-0.694055361631867	0.548994569689396	0.424798746429707	10.8421433605325	0.7596621284449441	-2.06162150469183	1.92773730473035	1.95541264835575	0.0002358321130283	0.46080820118834	0.0593353876954169	0.0752769341980967	0.0721056136409468	0.8408681725207521	0.6536212239729053	0.6739629783977951	0.588611919027991
OPN3	3.26334478392245	4.65459661173466	0.036712234273721	-1.94083723131089	0.2380462785222089	0.077486408154147	6.914675341218191	0.0782767276290556	-2.5791779445443	0.434984490907651	0.16110354944427	4.9377311062013805e-06	0.9386425916568132	0.0209488729641256	0.669767002727203	0.8741616224596139	0.9881505239576456	0.5536196773567393	0.9438263060790656	0.9762930729512076
SDCCAG8	5.46988437329957	6.19194013035729	-0.178926956746026	-0.8819926713236139	-0.139707673633662	0.0762818869777909	11.6632640303579	-0.5049158751012071	-1.49422857655557	-0.322442712228815	0.204786561138004	0.0041656465347214	0.620961665520263	0.166168074215106	0.7562426035144321	0.8405247766032871	0.8931397517343032	0.7808663555696366	0.9605679215889243	0.9695251064651
HHAT	1.92090797650912	1.2872353566749	-0.665447682027111	0.8106823935081829	1.05665706583377	-0.328599094269763	1.04322094247429	-1.19790033039653	0.907741905423538	1.56074929858109	-0.621931014397966	0.33297779757863	0.251832523750793	0.379826367344692	0.1412562887983769	0.544660962442628	0.747441782844447	0.8853194882702157	0.7482501150262013	0.8896913203279694
KIF1B	4.516298932323839	4.62566944787668	-0.358779782844057	0.436022275197889	-0.417803479405463	-0.394077094212567	6.478714705924141	-1.08543794023702	0.7616795716348851	-0.929589403098512	-1.15521342917617	0.0001527999202256	0.296599271615349	0.458895039032851	0.368159842634422	0.268243497079108	0.7751228215707684	0.9096980332184016	0.8630697041918303	0.764612061383504
FOXC1	1.53686500905054	0.378562182311205	-0.748898424538346	0.892934650822457	0.265123907482761	1.02388021251586	0.364488920599937	-1.24915154138602	0.96086361362137	0.388746128958843	1.83397052884292	0.722295884889342	0.231471492611958	0.352170011072874	0.702959517227134	0.0886392475895275	0.7313978690751841	0.8762797716679008	0.9498842086028504	0.610814741211794
TBC1D22A	3.4731774501923	3.95551481753691	0.5071565329887929	-0.965982058177162	-0.115780063795554	0.388907004455816	5.399403757318161	0.997445263649103	-1.15956681185509	-0.1896541123026489	0.740309589903122	7.376932408467909e-05	0.334367918269415	0.264351003662869	0.8521227293554642	0.470542079895923	0.7927677402335297	0.836281999375047	0.9795200538520944	0.864700113370235
SYNE2	4.36026185172473	4.46855205334817	-0.142730416368258	-0.7147061748463579	0.46630447373191	0.546342797342635	7.5842766030903395	-0.421687150515765	-1.22871758390629	1.08615524918854	1.58679309222645	4.67342629627291e-05	0.6793289449278439	0.2385093825321979	0.295285033514254	0.134257456263373	0.9149394737149784	0.8283483961743175	0.8374375517849888	0.6688948339361102
ATP9A	3.0032556683167897	3.01487424039035	-1.10846117234558	0.652120191057174	0.1018877555286369	-0.466469158094922	3.38952535737959	-2.12011090662543	0.769958447706532	0.162888282532873	-0.911672017066106	0.0079045051060501	0.0515167415406727	0.453280990341412	0.8728109167352711	0.3778296760618539	0.514523958837913	0.9057124770307708	0.9819369417868096	0.8299810684005701
FAM168A	3.41733314491141	2.56228230797679	-0.162530695872234	0.986099037633933	0.603015149584872	-0.6677029044699571	2.06838317568899	-0.2304474462220739	0.855209399972505	0.7099145554091101	-0.9791583946601008	0.0633525332104682	0.820907488104037	0.4058929587787109	0.4886526248216489	0.343961236508074	0.9574258770537166	0.8913294087748211	0.8961204942459354	0.811327444668934
RELT	2.45515288218601	2.60572864487559	-1.54175594061409	0.0578635185129891	-0.561340490791161	1.3073156903640502	3.16378464751797	-3.00171313443164	0.0716736515198322	-0.9532240108724992	2.61636881203984	0.0098769063633965	0.0089437545334818	0.943812589837186	0.356157326409426	0.0201954519720904	0.3520812169272824	0.9884985328264028	0.8574852905687236	0.467234380706916
GALC	3.87558992693286	4.75854504211483	-0.520125301204644	-0.5396107682510921	-0.438363146901055	-0.424839216751612	8.81809706653113	-1.3918262799371002	-0.882259533251132	-0.9846499433825848	-1.09736973324598	0.0025227152040248	0.185290896736322	0.397315084005312	0.350388477040703	0.289818267729128	0.6979011092450927	0.8889910151272656	0.8558909002123701	0.78005775922225
NOP58	6.074561358414639	5.69411950193493	-0.29441370078705	0.594096315896791	-0.298289023069127	0.483180279243114	8.530034165964139	-0.78507803045397	0.9519623604564792	-0.602469129082258	1.23843820704607	5.31625770913627e-06	0.444957777658347	0.356278639923036	0.5558998088872471	0.2355746105680389	0.836959309523234	0.878466136668029	0.9180663258905308	0.7407019815743764
SZRD1	5.327114116508599	6.40780811640162	0.2318454623813169	-1.3234229681386798	-0.3352062900526189	0.114401761289943	9.77637704868743	0.956389459880563	-2.88749953895526	-0.984994166273922	0.4553741871447629	8.59393646070568e-05	0.3560510569880739	0.0122044346893839	0.341706762277134	0.656250579424811	0.8021336895765836	0.5372005626438819	0.8525478938876337	0.9245740325467486
CUL1	4.622702433021231	4.92387112543778	0.181658807053589	-0.409590200822727	-0.4652087131310271	0.5266914755351609	6.55052636908534	0.458062508896775	-0.5703397813868001	-0.8622652038114691	1.26840703213954	7.686705035004799e-05	0.653728615799348	0.5768920395715079	0.402157037768987	0.224931656244343	0.9058598408466216	0.9358216738612544	0.8728561042797545	0.730399901012722
FAM114A2	4.99819744699493	4.67430041496708	0.197641293050301	-0.1094590270677449	0.561197491086448	0.223907280620407	10.3982558228514	0.614806454200093	-0.211138828797422	1.4777591173389	0.671120695728927	2.98201903943681e-08	0.547896334921389	0.8356206362429192	0.1601607916335269	0.5123465830712639	0.8728052154307446	0.973831815515848	0.7640183326470336	0.8777037460610727
TAB2	3.57874340693444	3.80908197974143	-0.643986044688444	0.226149782836722	0.0026743242203353	-0.3014739759797019	4.65900201013315	-1.13561987339866	0.250128165632322	0.0041019896504015	-0.5171209558394729	0.0003087280300946	0.273935639321374	0.8058815971164259	0.9967811524021408	0.612612580799423	0.7623526790725632	0.9698061570648584	0.9996717193467244	0.9114740503253655
GINM1	6.77117200173846	7.19278605486681	-0.2232989292214289	-0.479798387918955	0.170791566987432	-0.0444163309864713	18.066560951833104	-0.7823404777900229	-1.0881836606231	0.528754355302598	-0.1497314208767309	1.3691566382430798e-11	0.446189723317275	0.293689868971593	0.6047123130387839	0.882971223014805	0.837193672072405	0.8533174607559127	0.9280273917948372	0.97941844220064
EIF2AK2	5.5514046900366605	5.95318030858722	0.0096349914115271	-0.363346486465642	0.1721106545043	-0.39940468047932	14.4195174773374	0.0323744706220605	-0.771081364657968	0.496027263399622	-1.27442588479893	3.38447980117763e-10	0.974600280831408	0.452634583653384	0.627064247007555	0.221902723492798	0.9951584936135804	0.9057124770307708	0.93123910222125	0.7287021161105898
USP36	3.831232015293181	4.26177911429128	-0.403511847256157	-0.5041627303054129	-0.4376761513575689	0.8184541332736259	4.7386097820533895	-0.766949797721283	-0.5553615732369821	-0.654023701713793	1.5121889168240703	0.0014414239988265	0.4550975534640359	0.5870794158445379	0.523654105085936	0.152049141895658	0.8393498050895601	0.9380659480848031	0.9068203220031116	0.6900170861999096
KMT2C	5.05152735404437	5.6670811954784295	-0.2373508812682639	-0.7730284697090791	-0.0251647406121089	-0.0161040439017133	9.2879031651902	-0.552654259933674	-1.09663708497774	-0.0489926196069216	-0.0357105920368513	0.005629236530546	0.588754557340928	0.2986083238162539	0.9622040891993928	0.9719842515835	0.8840599715729055	0.8544588921036349	0.9949394657692052	0.9964172893244876
MCOLN3	5.35030457114816	7.44384552790625	-0.646526099805839	-1.52016900894504	-0.172121699612392	-1.15134695252343	3.87152584862076	-0.7692739413458242	-1.19406647431949	-0.14945066256948	-1.27892825836822	0.0081054034583457	0.45503400075796	0.253030109872202	0.88337096301193	0.222891060338978	0.8393498050895601	0.8332734171698718	0.9822299366046904	0.7290411000968487
PUM2	4.62719779428929	4.77495579282367	-0.5271429627048649	-0.0270619781466217	0.366686528055997	-0.286250432458849	10.158514179024	-1.64418427885377	-0.0522165567164246	0.966609186195626	-0.8588320392365191	0.0006815131669435	0.121265862181764	0.959255143760481	0.359004361539306	0.4039516817777029	0.6306396902408382	0.9917758920879166	0.8589575417413965	0.8396864124272666
MRPL43	6.40969009552516	6.46527852789953	0.60379245013787	-0.271529261929943	0.6034038710045639	-0.502969413393494	13.8296970461815	2.03682686206721	-0.5806253317678021	1.6718916307659	-1.6459221878907702	2.07787062702935e-05	0.0597662155294559	0.571068270021479	0.1219290919954469	0.121219785826997	0.5330777794652819	0.933944451828557	0.7331812891021203	0.6519143241329723
C4orf27	5.2095968345816	4.28284672039848	0.3912464768860371	1.23738953640993	0.5643234873630539	-0.6088138736129189	6.83125633993834	1.17077750056271	2.28979829980021	1.2863281391986998	-1.78258001703067	3.0945222604968e-05	0.260877760320925	0.0374148483283167	0.217960944768552	0.0962879590939806	0.7539993630487044	0.6144872522624953	0.8080804699678585	0.6207456712541718
ZFR	5.88876219787212	5.566482675486991	-0.28444186431343	0.194471391011974	0.1467066600621669	0.4288274565697221	12.602300847022	-0.911660272783424	0.387281408439762	0.3987224060629399	1.31481950065832	2.2072369099088803e-09	0.376366582880446	0.703987506368217	0.695716134781271	0.208318719521087	0.8105353130577571	0.9518241055283352	0.949295496154024	0.7235428056901252
ZNF280C	2.09219315607278	0.83915448256074	0.252145232204386	0.962956916185608	1.06154880036811	-0.3870977349739199	0.614801017249491	0.355264768549184	0.8604638002466309	1.2751623530636	-0.584493772727902	0.553142269041316	0.727771052861952	0.403910394034543	0.222515214587646	0.5686525675051679	0.9319695118447728	0.889677991016746	0.8082584018059755	0.8973040143883965
TRAF1	2.72344398640329	1.57846799499844	1.02937976151234	0.0036991017372016	1.33085678720337	0.528198115546617	1.9267844698761103	1.84687625544546	0.0041523408536433	2.02984272584606	0.9344638445418209	0.0731678635162329	0.084586782001837	0.996741641853392	0.0604987504798568	0.364864996744361	0.5828451098441213	0.999981314228119	0.6418084690209684	0.8227803133495566
RC3H2	3.73150215597526	3.0784073962570697	-0.598570618524481	1.06451877232352	0.0654826241440681	-0.1364508939564969	5.89099726252872	-1.90551994420524	2.06003670017477	0.17132508846732	-0.435557017669256	0.0002670586118898	0.0760628818287436	0.0577450293569204	0.8664021581790279	0.669523103195479	0.5645540033383557	0.6511656917181908	0.9816418760201808	0.9283492556933952
IL17RB	3.03148846854608	3.36542103239316	0.0008512874204694	-0.0638166693040745	-0.1283923901380189	-0.459113220301851	3.34202103793454	0.0016035749761242	-0.0697073742904938	-0.187714907246138	-0.864537160367353	0.0077090578350468	0.998743008475523	0.945357956148892	0.853629234533087	0.4022211675602271	0.9994013643856496	0.9886806380262652	0.9798569876058014	0.8396178198344829
TRAF3IP2	3.85211595712597	4.645890099984889	-0.5620579147047379	-0.922363289518752	-0.837186841536562	1.28163942512302	5.07569285296894	-1.09017549882373	-1.01090478518108	-1.2397314687276002	2.3922268854389	0.0008954977886552	0.293196373581632	0.328323334074398	0.234830678624988	0.0310347527786907	0.7745518074754079	0.8685355005409305	0.8133155595045158	0.51121236340338
DCBLD2	4.35994765944691	4.9096591270534296	0.5016699838909371	-0.653417715606508	-0.2002243489370289	-0.465813000812628	7.391902950935039	1.29521233277535	-0.972556935697008	-0.402585380105209	-1.17562621548149	0.0001271983549055	0.2148848477535139	0.3473066886283569	0.6934503769269978	0.258317771558488	0.717156358398222	0.875900211770392	0.948986136499623	0.7554934264265962
SOAT1	4.77970913135686	4.19209072794202	-0.518719740164145	0.790404002461278	-0.667732255786696	0.9183734723228952	8.871354051242688	-1.56404658508284	1.42657532775773	-1.64566975056615	2.6230145943871404	2.35718794293528e-07	0.138655172301636	0.174184710387822	0.120618557777982	0.0191981773930096	0.6572844188758797	0.7873340064603999	0.7321955566399174	0.4588808309011959
GDI2	7.39944661772044	7.44062809092734	0.213435015110336	-0.22117059949699	0.225164163201446	0.0173396437861279	16.5485708509304	1.31802535638289	-0.8179461268568421	1.08831601951499	0.109073902396889	3.71846884266338e-05	0.2099645922781239	0.4277705821706219	0.2956145565003139	0.914801147554718	0.7133763463444628	0.8982773073234585	0.8374375517849888	0.9866785621124974
PRDM1	1.8813200731587905	-0.446227876905006	-0.244318120454703	2.4641521797797097	1.25733922864962	-0.0519925123000532	-0.364700670488683	-0.4152539403356189	2.67091047092275	1.80027218764345	-0.0942508637222862	0.725249301080752	0.6845035541245079	0.018555925467061	0.0935585512589311	0.926333025036989	0.9166996842118182	0.540250171731298	0.7052149015449958	0.9897698949660296
ATG5	4.94902379825782	4.8928759571457805	-0.38340639451295	0.449564295020654	-0.293364147664257	-0.0842941361015371	12.6154676695355	-1.4039734316065902	1.00475712155303	-0.8948023860394392	-0.2922439880973739	2.1756978367523104e-09	0.180691804499329	0.330947913131052	0.385026321334026	0.774103423134567	0.6942255095388634	0.8696379675292617	0.8686345891637329	0.9563796291612984
PITHD1	5.6634066575198	5.4859150072892096	0.677934201159624	-0.0294014138870044	0.140749960357259	0.0723154613760309	9.72591782693798	1.67764395084508	-0.0450863083598671	0.292965483499161	0.1717507694878099	7.19367904089238e-08	0.1141246319295609	0.964633269479458	0.7735624620271749	0.8659291237041321	0.6253438145553114	0.9928017094135778	0.9635827221473738	0.9742346596175062
MTA3	4.1247199741605804	4.130125325363419	-0.198611537987822	0.5861193177225029	-0.386415992050661	-0.7227361030868229	5.17829354142547	-0.360935194393176	0.656396853331793	-0.584191770350477	-1.27026830163306	0.0001123254294419	0.7231806997124829	0.521511921273733	0.5677738896109029	0.223339757594366	0.9299117490946734	0.9214892799524896	0.922380206029732	0.7296466875560069
USP13	2.88587542149392	2.91002738498535	-0.3360900705218549	0.256274883670373	-0.345280612396946	-0.261822020244963	2.51827430353148	-0.4990808011685979	0.234350029823461	-0.4288337460979189	-0.401168066307514	0.0292258467989576	0.625037796756961	0.817882061026749	0.6741615474491501	0.694296264031429	0.8948896118742792	0.9708592716179903	0.9443403896885668	0.9353412720093358
ATP11B	3.88439830154859	4.34528296516688	-0.6108037629861129	-0.308015354433479	-0.0932835338985064	-0.184002171062255	6.547085212974451	-1.6088530317378602	-0.473042312702437	-0.1941829058297159	-0.477757671328383	0.0001351539714449	0.128877462002496	0.643073898603464	0.8487265405188391	0.640101356165728	0.644441277544456	0.9470227565181204	0.979435664992687	0.918421545444906
LAMC2	2.2795999790814	2.95462938148242	-1.07180955858003	-1.02297275675176	-0.632834460400857	1.55998092180124	3.9022108539277593	-2.03153881377615	-1.24503707036768	-1.08570290297696	2.9128737965417004	0.0014148343957243	0.0603080685984699	0.232218536638513	0.294751278636885	0.010711278994596	0.533325769879608	0.824421293097739	0.8374375517849888	0.4460348300234804
CDK14	3.57532345337991	3.49457201649418	0.579791130229464	-0.322097402895565	0.385308526982817	-0.0794559263539855	3.88229758398061	0.937342331739135	-0.320429026240787	0.519405461617124	-0.1255396940305549	0.0014734958815348	0.363430526656172	0.7530635115192829	0.611057201138579	0.901763438834574	0.8052194819842737	0.9611033919577476	0.929204601567844	0.9844479617462524
SEC61A1	6.509490075966611	6.5127770887921	-0.0686010151948119	0.189146273998725	-0.756704276117534	0.32147861305663	8.16780735936486	-0.208139425279093	0.31754969864397	-1.71865478090667	0.976995211686098	0.0001002221570581	0.838271134916154	0.75562448400701	0.10798854292505	0.3462049106364099	0.9614288405102478	0.9611033919577476	0.7224260246147255	0.8132268035952243
PPP1R12A	6.08090283244369	6.861741605611139	0.363660110310362	-0.791008959661022	0.0391848716172903	-0.420342754236507	12.2724590773031	1.20891713924307	-1.56137964674504	0.0974974851614138	-1.33590070249918	2.1915492517321202e-07	0.246389012958862	0.139435088242454	0.9236222022179872	0.202925641547286	0.7427078164341788	0.7617307385608605	0.986811944036143	0.7205803877092221
CROCC	3.956685078940661	4.8667386057428095	0.3067702371608919	-0.8897137189591241	0.4509018409762949	-1.1153797413043798	5.02750581331231	0.556860591810798	-0.939724946729206	0.641214029372354	-1.9990868610876296	0.0013270461833019	0.585971624454522	0.3627703846726239	0.531594606760367	0.0648182916606943	0.8838072681054987	0.8806994744756107	0.9110598875064856	0.5723377830601428
POLR3E	4.04691565121515	5.123593693862071	0.345884529768365	-0.733596697040755	-1.4581086700806498	0.0583634650117831	7.415470729986159	0.797744494737445	-0.9777927969669308	-2.62847266247622	0.129234622046052	0.0010128313872055	0.437508156956063	0.3470743224845739	0.0223836374220583	0.898890448089136	0.8343797724482679	0.8758321266011122	0.517705732552418	0.9839497256033888
ATP2B4	5.11624831427059	5.21285777024303	-0.5523076069340861	0.173580647273104	-0.3046352420908439	0.127379736458041	7.397442654057599	-1.30938533278503	0.24131129777433	-0.566243431039595	0.290296751507255	0.000519421588502	0.210198417162003	0.812797042475736	0.5812902151525401	0.77576859053266	0.7133763463444628	0.9701661487656076	0.9260090752754848	0.9567363936065983
ZC3H11A	5.1251058652749295	5.380003537680151	0.478850337096859	-0.574664275637648	0.5617196751602479	-0.273468130301038	9.103941199391368	1.12226265864864	-0.844886668815125	1.1183759127801498	-0.6172593735103841	1.69310698571067e-07	0.279394366733816	0.4114480813029779	0.280997992557586	0.5463202359959349	0.7663735262620094	0.8926973873496884	0.8336806339442641	0.8896913203279694
RIOK2	4.88207230844081	4.59886712431217	-0.547866223510341	0.693688864064801	-0.483304391515893	0.343178413397383	9.34196954910984	-2.0826144238126103	1.53083066409514	-1.37059485906369	1.25537626306936	2.72836008394863e-06	0.0555357653691971	0.146766057738615	0.190665557799565	0.229767457371636	0.5263145052840797	0.7686499131014737	0.7868915012713457	0.7352590520181217
YIPF1	4.10384276407165	3.3241941225121003	0.249803963201321	0.757514343415609	-0.0167664835537573	0.0925603455297366	4.934541389685309	0.566297207970087	1.03038210816401	-0.0308980111924762	0.203719729845856	0.0139328189473551	0.57991953946552	0.325946447048628	0.97598531200564	0.841314904654461	0.8820126709369784	0.8685355005409305	0.9959578940886656	0.9695251064651
NDC1	2.89291653576598	2.03581459485921	-0.0821290816348896	0.33739498429344	0.17521051584729	1.16049292254897	2.32097010611006	-0.138461334925856	0.356164961330451	0.25515424809533	1.91463546427673	0.0671935848922241	0.8919050330635759	0.7277658788643101	0.8033693610902579	0.0748383960937283	0.9746011010055428	0.9562670352492372	0.9692578242251356	0.5899920386552593
FLYWCH1	4.01183579612415	4.776946661270281	0.5671485605987839	-0.7154909046301758	-0.78963530911705	-0.225754879490434	8.62018683971096	1.4635551414262802	-1.10779325434624	-1.6606284025137	-0.55871521495551	3.39297452906642e-07	0.163955162520313	0.285399157387534	0.1175417690313369	0.584601136354417	0.6815464995280811	0.8495571939544231	0.7294202814094806	0.9024162538013164
UNKL	4.237033739836	4.8778885858278205	-0.0073556972184138	-0.582600545940042	-0.434052154454123	0.000618592301926	8.86575545035247	-0.0189834700568711	-0.91005328410735	-0.931767417381259	0.0015268259656352	2.3762166372468801e-07	0.985104505259369	0.3771863251490929	0.366212271623334	0.998801890503093	0.9973672464421725	0.8851945004128459	0.8624004617254758	0.99958221661864
PARP12	3.13815156223227	2.9130265316555297	0.502745580627555	0.090377942212005	-0.05443915172201	0.0236226978823609	3.44792414234116	1.09600169170731	0.11429650115175	-0.0923198713968733	0.0514628871245719	0.0068986381627128	0.291023805392449	0.910519314162158	0.927665612286537	0.959684305079068	0.7736627224317918	0.983566933593818	0.987103143213037	0.9934313855987704
ALDH18A1	4.02416315448508	3.91021986550857	0.17800796198112	0.7115258164296999	0.0258533583348314	-0.96175386256646	3.65355353872458	0.297563076614331	0.7099986190639681	0.0341974929453447	-1.61598999606854	0.0049519504569552	0.770184806821905	0.488615967190421	0.973174054167537	0.127769584752224	0.9414105683079632	0.9155466731450274	0.995748438554029	0.6601945263984199
TARBP1	2.64650597862831	2.73034818274078	-0.3859327356429289	0.756085162342413	-0.78346953680694	-0.6340837478405601	2.9205126408565403	-0.7377306923409399	0.8657697572849999	-1.21173413879323	-1.23569358894239	0.0159182538561003	0.472392074210092	0.4002662423947239	0.244359401783058	0.237209751063577	0.8456855984903164	0.8889910151272656	0.8195241148167238	0.7415762121911238
GATB	3.5046605794508	3.66882548407768	0.0823426021047444	-0.28144596312713	0.171178824642099	-0.271218745012763	4.77723904949918	0.188953051889242	-0.382966704151404	0.315077865843043	-0.626966378413527	0.0008881819629856	0.852699107658664	0.7071430555679309	0.7570947007612858	0.540564019503952	0.9627207290482328	0.9521754173274068	0.9605679215889243	0.8896913203279694
MXD1	3.3500436390733794	1.8793167510983704	1.1245290155214398	0.8107493221290941	1.48815619755523	-0.283297360438248	2.44662637547277	2.64483033254559	1.1395556355203798	2.81815492886424	-0.681343837645203	0.0335430285211609	0.0186461583949691	0.272347990923465	0.0129755066339669	0.506580862367369	0.4292832435547862	0.8417304726168724	0.5086885164949548	0.8760474527909774
CDK17	3.89654654988052	3.5812223849877998	-1.94417186189087	1.8464691186144704	-0.8831807021811031	-0.447597286329919	4.828349681433791	-4.4201532465566	2.62707866676105	-1.63362765688304	-1.01276187619245	0.0007014749901923	0.0005012630825781	0.0190443826795672	0.1234447996406419	0.328227001233322	0.1764773791331013	0.5437944278786695	0.7331812891021203	0.804144296452999
DNAJC25	3.78088153386745	3.25883672248042	-0.219428408038242	0.782818033739246	-0.173035256224523	0.456046846166882	3.6574115074470095	-0.482458873547704	0.990823292893213	-0.2896081989746389	0.989386276969382	0.0041087922750274	0.6368532696963249	0.337809727451895	0.77612789187851	0.3394699746025809	0.898175272849435	0.8723364014482704	0.9638704262546458	0.8085452542579575
SLC2A3	6.74893243810601	5.7188906081328605	0.7633227085402091	-0.405025324488948	1.20419244841707	1.36942447225988	6.138855321183031	1.1266329257133605	-0.38938505199667	1.5842582941286698	2.01426779912438	1.89551605865203e-05	0.2775994486532019	0.702463719697533	0.133987228146862	0.0622756446449377	0.7652232950600752	0.9518241055283352	0.7427624924920987	0.5687042095555552
PSD	1.2308707931034	0.1440004034555169	-1.03090968184977	0.7219810004433911	0.854151877812649	0.668230144498037	0.135059664291147	-1.86793750361103	0.851431084303719	1.36197359788066	1.3247226008823798	0.8955170797331821	0.0831942203935217	0.408855976688198	0.19434876936303	0.207528765389697	0.5813983182591705	0.8926973873496884	0.7885078369213597	0.7234667641405403
CTDP1	2.99927939372366	2.38854022328757	1.10214453586292	-0.466667049205262	0.543865266667949	1.02818629631386	2.68485785738404	1.8110290293959	-0.474082614320085	0.7496149941385392	1.65442435595781	0.0169659257284922	0.0902074055306692	0.6422681862572261	0.465081751851263	0.118809528104633	0.5897578752093954	0.9466796284533354	0.8886288470674564	0.648695731380513
YBX3	7.91955802315802	7.62450028461094	0.0030177342400688	0.276353957216941	-0.189242263618082	0.7792091632439129	8.02064105045015	0.0070795608854058	0.400473979527034	-0.332477003806159	1.7866158988170502	7.373332114759599e-05	0.994455041089286	0.695014569723334	0.744482921310816	0.0967124476535691	0.9989039696870106	0.9505488252639488	0.9587822222882402	0.6207456712541718
WNK1	4.8479650590290095	5.561545380005139	-0.6885456509899761	-0.181798734263618	-0.546387479072906	-0.3392863530762619	9.18104164038004	-1.59828305361493	-0.25962062440447	-1.07654984339583	-0.7428685345681609	1.5192264174843198e-07	0.130827440206232	0.79868594324734	0.29869198702545	0.4690366340695429	0.6485256839243904	0.9692686383782032	0.8390446218934987	0.864700113370235
CCAR1	5.456761543817719	5.997706115898651	0.2001542793180199	-0.966251931272185	-0.1178545269895269	0.49995260978652	15.4366686937005	0.919692699814634	-2.51411009216336	-0.409432989494105	2.19725311601942	2.710487463223071e-07	0.3728036856692659	0.0240493394252246	0.6882911352757171	0.0448933618496996	0.8103182384388266	0.5636436484571892	0.9489249867640182	0.5406341342711295
OGFR	4.7025047433119695	5.43799573463658	0.0444115745121089	-0.371470681611005	-1.25941479345892	0.262807108281326	5.499289257706031	0.0796729676325498	-0.369511418750846	-1.68383188454263	0.4494889936363779	0.0006594599627573	0.937564445046818	0.7171026872954319	0.114078450371723	0.659651806432311	0.9878182477052614	0.9537694546516768	0.7294202814094806	0.924784704305828
PIGV	3.96498605302261	5.51491621124384	-0.198141655203844	-1.8544685757396295	0.173472423612082	-0.367973500334966	8.19380499948649	-0.414994535605847	-2.41439168065698	0.3097132013251419	-0.741872287170002	6.40447491904784e-07	0.684020711534266	0.0289970690404829	0.761040029152207	0.469622384232058	0.9166608341226982	0.5959610646812142	0.9606248445409784	0.864700113370235
PTPRU	2.6457706602202298	1.53040209318594	0.7109783412547029	0.136339805118555	1.25751570761126	0.6527726893189589	1.63484734532389	1.24352857287867	0.149603801753606	1.87977660435268	1.17348068799149	0.134413125887352	0.232758590629142	0.8831018310827979	0.0804374622521909	0.259565386067662	0.7314943278087062	0.9795738535523943	0.6845788658001253	0.7555048994963073
SNRNP40	5.50288980303513	5.27629726345775	0.292932655712013	0.1611624741636849	-0.189683793280738	0.397970856915174	6.28939289910405	0.5829304537491701	0.187221519463916	-0.292877146479124	0.7623043196099649	0.0005117898726648	0.568663423540844	0.854152356663302	0.774231078058254	0.4578736591353629	0.8778714680895323	0.975350215002496	0.9637789763774008	0.8612405788090554
QSER1	3.86713453930244	4.24256235735263	-0.9081863447672208	0.280722961548473	-0.5701177023245539	-0.174950529839369	5.376564024577839	-1.64874286600885	0.314486855353497	-0.883734377880133	-0.304667977762425	7.70212961825052e-05	0.11998084843579	0.757483150839789	0.390784349638424	0.764805317012333	0.6300175557392165	0.9611033919577476	0.8707315413724054	0.9541676078861366
MPC1	6.39773450558654	6.8774645991724	0.174388627275358	-0.571864854509071	-0.0379714383349655	-0.107222831562724	16.2382272831962	0.802522262033446	-1.54353150745079	-0.133466566222187	-0.4843656703002179	3.0293683226899e-08	0.435905594066992	0.1441841550869549	0.8956252587073721	0.6359400234801049	0.8340464645329542	0.7670558712734212	0.9844352341227196	0.917610148751264
ACAA1	5.23766589421603	4.9846832285784695	0.5748505043797281	-0.562248466795999	0.94935981267003	0.653315736932563	7.03012547046125	1.62928828981707	-0.8983667557855349	1.96858319361093	1.76538409111347	3.46446512623963e-05	0.125673704413145	0.383498584041814	0.0679391003073139	0.0994826293972923	0.6396374196597168	0.8871040639816826	0.6534522305508285	0.6238544689583808
BCAT1	4.184763980178181	3.52609468497493	0.3297496436785109	0.5248723723163621	-0.2914712884241019	0.0865604356590428	2.5917295275857497	0.507237646537188	0.467708129041709	-0.358327943104402	0.139004390803462	0.0281439157664152	0.6200070258616429	0.647111674417187	0.7253796682498291	0.891502686054022	0.8931397517343032	0.947289090941968	0.9553744570298862	0.982168055795786
HDAC7	5.552689258258639	5.66053549386725	-0.1938322420624789	-0.646467993912311	-0.0343259893571901	1.28437520316531	10.892083193580898	-0.652245914473683	-1.2409832173441	-0.087955272451152	4.14240290797687	2.7926061672308103e-06	0.524358727865126	0.2338832413938099	0.93113584091636	0.0009261202496255	0.865812441319987	0.8247819550421526	0.9879166561438284	0.3291328464919157
LZTS1	1.7800561027363702	1.28681379241757	-0.4811774246882809	0.378795725169715	0.0122828644382293	0.3628184838337709	1.18259722972782	-0.7931751702006898	0.40126796482661	0.0176815073553041	0.644533794128199	0.262208809641434	0.4407016094254969	0.6940810468943621	0.986130364867378	0.530017578667726	0.8354625762183753	0.9503791431824103	0.9969663686637964	0.8849154227359031
PRDM6	5.340896374385321	6.27299532001001	0.806657291723478	-1.10810570653141	0.108565341517863	-1.05738532848516	7.946955985149031	1.8236582381315904	-1.43930112612601	0.188229895979335	-2.3180258839902903	3.13378814947489e-05	0.0887903504730749	0.170966330116566	0.8532960946355159	0.0358319001123723	0.5886935901335363	0.7873340064603999	0.9798569876058014	0.5270204954275207
SPAG4	2.62392570206024	3.43403680367719	-0.735301854178604	-1.04262237561808	0.0861997877307605	0.189371842354962	2.72723844994589	-0.93497395719056	-0.83981952707138	0.0951080993369641	0.247444583105511	0.0220697829223247	0.3646251657128239	0.414370022652419	0.925555232322078	0.808079984111421	0.8061196423241523	0.8926973873496884	0.986821289276008	0.9639207717885164
NCKAP1	5.375108266205441	5.382376561773301	-0.311639842541199	0.841242219831109	-0.3929879279428129	-0.928624614641857	10.628592320677098	-0.889261577488662	1.49267769401268	-0.939903407360172	-2.49426729475911	2.2276600894273503e-08	0.387901697523585	0.1562545809228359	0.3621575101303699	0.024784588604432	0.8180724622058468	0.7758930198039798	0.861023833257163	0.4926257314555642
MRPS35	5.44621757779428	5.16927528671863	-0.307332967922069	0.8836504697772031	-0.7519327205576809	-0.0649991537000304	8.450211911769308	-0.884491820471671	1.5059184372278005	-1.6582337150423998	-0.181159278853534	2.2825496160217003e-05	0.39061137362622	0.152858649780455	0.118499091752138	0.8588230378684499	0.819614983458209	0.7758930198039798	0.7299597302646305	0.9740054930880292
GUCY1B3	5.22071249478578	5.54576658469206	1.00248651987836	-0.9309103436976148	0.636038622979329	-0.584522306500692	8.903098226310801	3.5175630334141	-1.8541482443931296	1.69574805537392	-2.0547188367943	1.23240024079696e-05	0.0035558356311561	0.084569157605827	0.111670674221795	0.0598101076297681	0.2765936662715851	0.6980501951025488	0.7281305196571911	0.5656395390342441
SFSWAP	4.5591991188320895	5.215623802519589	0.229660219288126	-0.685586491008699	-0.8090930988087042	0.2552425639154139	8.854826479389759	0.549017167120988	-0.977227336358622	-1.58304331757534	0.5803133122795501	2.4138308608839004e-07	0.5910733443769429	0.3439549458752109	0.134264000563267	0.570319053156306	0.8845108233585703	0.8727764770318575	0.7427624924920987	0.8977927569995064
TNK2	2.56149896025331	2.61988040351597	0.101329217017636	-0.301979710178525	0.6876149783318659	-0.4526886497868669	2.39790903251916	0.147960203419334	-0.277691574803984	0.8615952736063841	-0.6743679348835879	0.0414276986320947	0.8843493736100709	0.785204806939525	0.4037036211313061	0.510568177845322	0.9729881717373248	0.9671651191526004	0.8728564931186638	0.8774024021225099
MON2	4.55111169400292	6.50503544725517	-0.789427246580307	-1.98478170137022	-0.588120812347006	-0.1235521855624819	6.25527184136245	-1.2184493771415	-1.80235392692081	-0.722805881561675	-0.181509005693328	0.0009209908918522	0.24198735433063	0.0939239912362207	0.4837146600215039	0.8584805252113491	0.7379534193697331	0.7131534385022004	0.8923785667361387	0.9740054930880292
GPBP1	6.40966281407992	7.639493674439159	-0.441923917678607	-0.6208516137228621	-0.542528441358546	-0.6625545290573571	14.9649308282357	-1.7091404513264798	-1.45446876701033	-1.58533633069487	-2.4893939094662203	4.71020642915689e-08	0.109433845328439	0.167306572355669	0.134197911210244	0.0264467253704481	0.6166097284791745	0.7832126918106218	0.7427624924920987	0.494904292581111
ZNF112	2.02619770971025	2.45924474356889	-0.2301196092951329	-0.321311554509209	-0.2619484433983179	-0.2190821620250439	2.35252857604865	-0.377493039729332	-0.3314041432061339	-0.366697428069103	-0.3764605921735279	0.0391913418856945	0.7112529693737142	0.7449416418506261	0.7189673203804781	0.7123250954356909	0.9262799576327572	0.9600258317584712	0.9540387143423112	0.9419769835688911
CS	4.7221648071311	4.6869957738288095	-0.6597955113189301	0.373186173410046	-0.6030893688012869	0.219168827692607	5.52296689526774	-1.4475174095999	0.465815525552101	-1.02886753348035	0.4795714206577299	0.0002411324284312	0.1690157821465349	0.648042193352661	0.3198510305414939	0.638957870867051	0.6850579713161281	0.947289090941968	0.8497385831352766	0.917996475070358
MRPS24	4.11595609025252	5.03142505820462	-0.1013111731937669	-1.17534759485072	-0.5819816022020021	-0.538746612145081	3.26780700603894	-0.2156376566753099	-1.59962042747585	-1.08975856375305	-1.29724615238433	0.0414508640298909	0.8325746779243299	0.133281080359073	0.295258694238674	0.2170114284836739	0.96024163250373	0.7545099514557269	0.8374375517849888	0.7263957737307707
ELMO2	3.66473050930026	4.15954293346223	-0.19571825163994	-0.494174023826431	-0.434273134145201	0.185663965970238	6.12981687128586	-0.4146435257069821	-0.63921370736213	-0.7714993144670759	0.378465773381073	1.92639513626723e-05	0.684272129773434	0.5323247810216379	0.452394311688131	0.7103873614966129	0.9166663604431065	0.9225872241981674	0.8859625039187601	0.9414223339892994
WAPL	4.949566537833281	5.18567697819966	-0.485094081175875	0.385431694771253	-0.373153000468774	-0.3053323418849979	6.33197801368351	-1.06984504308831	0.502564612861276	-0.623525992034657	-0.648750126928343	8.7689623324044e-05	0.3019874631290239	0.622569976343793	0.542367968828959	0.526742143810058	0.7751228215707684	0.9434426134561896	0.9138954042695452	0.883126587328775
VMP1	7.95164822920162	8.28171703497121	0.148191418677395	-0.9298464044704642	0.43150008452708	0.841909692631446	10.3298154445373	0.387147237593537	-1.51937605050542	0.8692412888109109	2.1706586362798403	5.84536776399059e-06	0.7046551706235931	0.151164206172515	0.399232592675567	0.0484519942788136	0.9232610366866332	0.7758930198039798	0.872854743665097	0.54590792740589
APPBP2	5.14708321172644	5.702321753927361	-0.16256460760534	-0.508209058428635	-0.0126981932060647	-0.319999283080391	13.8320538571298	-0.5544344002127901	-1.07202955596695	-0.0366772461861012	-1.03689255528481	0.0503151416723501	0.587986780342172	0.323660955498453	0.972672398144466	0.316224161938478	0.8840599715729055	0.8685355005409305	0.995748438554029	0.7984550873970571
POLD1	2.58698814665731	2.11632792964316	-0.144719872204388	0.58452456117944	0.219114218641721	-0.20665282676891	3.4209012503732503	-0.342816058061432	0.8761351060288911	0.4506576546676489	-0.482445774693851	0.0037916257218486	0.7364937684747859	0.39477103154803	0.658682012029947	0.6364539098894461	0.9321101270023158	0.8889910151272656	0.9393870033105842	0.917610148751264
SEZ6	1.92042384883925	1.71608343867243	-0.152227390710043	0.24813431462697	0.741102708157891	-0.4449762734145839	1.3178092056911102	-0.232990296991228	0.234007942982397	0.9286355010813068	-0.711522068830875	0.220530580376244	0.8192494948215779	0.8183603127039059	0.3685235608482419	0.4891411560964721	0.9570414293429768	0.9708592716179903	0.8630697041918303	0.8694622805965158
EIF4B	6.921146517554011	7.1376306797338405	-0.135913501077884	-0.0266589335129399	-0.155559472858025	-0.305970297251209	17.4334185963363	-0.591941659755224	-0.0711498427154914	-0.548099956405813	-1.3449240450554198	3.3510948382390904e-09	0.5630568704967089	0.944226780656921	0.5916899841672321	0.200448570904767	0.8764629064855464	0.9884985328264028	0.9276657770349636	0.7202619049998861
SLC6A16	2.2371243050540297	2.06050987565264	0.148835298316983	-0.544056214546693	0.8652675458505279	0.449313949762387	1.69398046499416	0.219590266012594	-0.4977375846298979	1.06740228552194	0.691409191886432	0.120806752771439	0.829332399241904	0.6260340810948339	0.302781154296193	0.501126768466021	0.959269389377174	0.9441828514023388	0.8406645156392131	0.8735405460608902
GLTSCR1	2.33989303871147	-0.575415017556898	0.4535130956493789	1.87547910819983	2.2735623903196203	0.919995360397	-0.648183514573192	1.31662880044162	3.42376946960273	5.523253446401559	2.85458131915668	0.5467482710868811	0.210341178661886	0.0043837231917083	8.75535722543257e-05	0.0134768939152339	0.7133763463444628	0.5003177333158372	0.1757137383264597	0.4460348300234804
SPHK2	4.2160515940563	5.20909383305355	-0.323159036407463	-0.7363490488646279	-0.431085944610878	-0.472243835587637	7.78335265694867	-0.6860877372076378	-0.9506276710044992	-0.765112310611253	-0.960879257093666	1.20551577255912e-06	0.503125495766074	0.3568603576540389	0.456074751854265	0.3518472111642439	0.8565519085603661	0.8784972857378552	0.8867812120400406	0.8167242492356984
RPL18	10.4986565316875	10.7085675943928	0.258885793257231	-0.302298475934587	-0.0229629884951073	-0.210640753021938	18.356587092324705	0.8561451131437979	-0.617455592705785	-0.0631587749134383	-0.7321947006239692	9.04972361883517e-09	0.406565603175006	0.546688672788206	0.950504864388448	0.476782672823842	0.8217859811823168	0.9289859051205084	0.9921693236159704	0.8664712380835562
CA11	2.8078979493875296	3.16886611782363	-0.4867755900403029	-0.208040206707026	-0.0632620918202691	-0.21778412024634	4.19725162428306	-1.01081529485556	-0.2693976711308889	-0.111832028376475	-0.453696776444421	0.0045126802925919	0.3283260069498619	0.791656243635744	0.912716647534133	0.656654022959021	0.7889528195987658	0.9679329110355226	0.986811944036143	0.9245740325467486
ISOC2	5.92655396797972	5.85291136399406	0.324092626381812	0.376401402041391	-0.35563009544474	-0.266575905878991	8.227567118451981	1.04087243871799	0.691090129398651	-0.8344823176835041	-0.829032814614221	4.2740627320501705e-05	0.316272976715197	0.500952612817245	0.417973635604351	0.4216720964522349	0.7812918480638018	0.9173578662285714	0.8789948522312087	0.8477450689378555
U2AF2	5.38127559239324	5.13889579889638	0.7110486657189491	-0.351860659706431	0.2190625286507219	0.521942047466643	15.2824694942304	2.9314647770635003	-0.891308833044585	0.7587776018515842	2.07215744434162	1.49135584343095e-10	0.0103145918444071	0.386837607214074	0.459743341216383	0.05590249762204	0.3668826151986399	0.8880907422035382	0.8885382595182897	0.5602260695222968
EPN1	5.310272588652309	4.66109344257446	1.28645488119388	-0.633408918725994	1.2517385130372298	0.666532435293039	7.1318837047989	2.7031918621675897	-0.854767444463978	2.2844258446637498	1.38085217605737	3.43834692804706e-06	0.0163537689498405	0.406125527149982	0.0373302253034729	0.187552915634249	0.4098207012301877	0.8913998960982794	0.5918251580330016	0.7155901761968858
MED29	5.025177666853731	4.52727530770995	-0.0403010481646327	0.74305221868936	-0.0685825849767078	0.0045372127846383	6.007914972217799	-0.0765529488389073	0.875699254192687	-0.109014200749654	0.008229293241887	2.39813265954327e-05	0.93999093586005	0.395000505123999	0.914636212700887	0.993542499281228	0.9885938375169322	0.8889910151272656	0.986811944036143	0.9988513858088977
ZNF275	3.1184219043771804	2.79644446863884	-0.267377972602018	0.764626644313198	-0.4878874474937489	-0.0113437706769086	2.66000168518521	-0.485525388017942	0.8030984412642571	-0.686066880570513	-0.0206111583587056	0.0242194220637033	0.634753074134681	0.4346401303431689	0.503226565948647	0.98385415258214	0.8976470847579725	0.9014079798363598	0.9011414823566484	0.9981996341605436
MTMR1	2.1259992646001	1.09003755043179	-0.368786923481352	1.4458281396278998	0.427361166092062	-0.3665036730025789	1.61128226266125	-0.857090629254703	2.16504006913949	0.875162412892835	-0.877897999316577	0.141520191413505	0.404943518334794	0.0473692936344839	0.396444283460549	0.394334121360905	0.8217333449137428	0.6286750443564181	0.872854743665097	0.8379085450682487
GPC1	4.9282855973137005	3.43887616487549	-0.0161169880883982	1.7043637861461598	-0.1988578412814889	0.6799271234348929	5.43714212285644	-0.0368332921134967	2.39940351394135	-0.371868693965636	1.48847322114342	6.87044221908053e-05	0.97110365215996	0.0298597197773478	0.7151914282424828	0.157347323278035	0.9951395580725276	0.5961009832430907	0.9534184533792364	0.6900170861999096
ADCK1	2.00192636835174	1.3023188075341698	0.683411023536649	0.553299733605949	0.0204540544514382	-0.28047621080498	1.4329340773156798	1.5851427285491595	0.7948901167677529	0.0397587237059162	-0.695720511836162	0.189285486770717	0.135861587219347	0.440073191255727	0.96884718611664	0.498581117068282	0.6555259572380214	0.9032631518752424	0.995748438554029	0.8715462237698594
HAGH	4.87893562243975	4.838132691471451	0.276020546267685	0.461594198611536	0.366821921975384	-1.16300513043459	6.161028066878389	0.681211336553799	0.6847512425118261	0.6795984742475488	-2.78884773715584	0.0001034032018151	0.506812810544054	0.5042924618643491	0.507269859828168	0.0146716737711491	0.8582366129659126	0.9173578662285714	0.9011414823566484	0.4460348300234804
RNF4	3.9118511978200696	3.24410217202816	0.0048463920926719	0.7499523050406041	-0.4859088299573429	0.643582517566615	4.075464061636549	0.008793657962719	0.823862406202164	-0.726468071075785	1.1243765830123795	0.0009945386850087	0.993099655831698	0.4229244475275989	0.478735970851967	0.27852507061115	0.9989039696870106	0.8961403414488408	0.8904290797715049	0.7744129228947644
CASP8	3.77363550483828	4.654653208653151	-0.0363716119393855	-1.46003138259122	0.0652565421476229	0.5871139871443299	5.482129300633731	-0.0734408860316801	-1.7146703776381105	0.1040416833323209	1.1604067885964098	0.0010883246087962	0.942437605473877	0.107902848627904	0.9186364219624878	0.26501329299988	0.9888475217973176	0.7314146416650785	0.986811944036143	0.7622300276241952
LIMCH1	8.582398023776099	9.35081778853985	-0.3924245453531311	-0.582124646237826	0.3472461486449589	-0.7109040786690709	10.1662057466343	-0.768752043844189	-0.726999876654379	0.5710222348154189	-1.4446008238804702	1.57687180479376e-06	0.454865227171055	0.478828412220536	0.57656734832497	0.1719374827354849	0.8393498050895601	0.9141033506424388	0.924873880027835	0.7006985833452676
ASUN	3.4626296969173302	1.36979977558718	0.377458610912775	1.77671125540925	0.9601824571065152	0.657443990863547	1.90602371610567	0.771301263179895	2.26706071934517	1.67182990784338	1.31397489621458	0.075993121454379	0.452508157969982	0.0386006016455613	0.11528242420441	0.208595804647221	0.8393498050895601	0.6158705118455962	0.7294202814094806	0.7235428056901252
TM7SF3	5.17798824462867	4.9579988608978	-0.5075820936811021	0.6206735910271021	0.0629143593442952	-0.2849522318781149	11.0245296064459	-1.61312526443992	1.23165511834359	0.168855339957002	-0.8582330540237031	1.36476140722067e-08	0.127553056323376	0.237038460477261	0.868166343586731	0.4042694603507979	0.6421967410315308	0.8275840811180079	0.9816418760201808	0.8396864124272666
SPA17	3.25887567957148	3.6855509192164098	-0.510694739079465	-0.161163439403803	0.240701446281198	-0.358365804945189	3.31548285737552	-0.7185333335434679	-0.140815196868405	0.287468279658231	-0.5039165297584001	0.0149105888010033	0.483625006244807	0.890139144660777	0.778598470776885	0.621702185667323	0.8514594988751608	0.9805527044190468	0.9641302389929302	0.9131927802963968
WISP2	6.803788544667059	9.94870644338302	-1.67249160027652	-1.5943036567666498	-2.99265034564602	-0.798177772093278	5.730847089191769	-1.54630051632231	-0.865788511640148	-2.1687899094781	-0.721936824891246	0.0009146503688609	0.143057473976694	0.401073057223751	0.0485227305915091	0.482214719542807	0.660163363882886	0.8889910151272656	0.6223501044862731	0.8680693615612358
NGFR	2.55046363208877	2.53032008089867	-0.0272355159866595	-0.135295655380373	-0.4237787160267239	0.594693023413625	3.2275871167630803	-0.0508009796900811	-0.157870505566697	-0.679943146080838	1.08604528529842	0.0056362610973954	0.96015443085415	0.876664455846737	0.506899403321811	0.294604619595226	0.9933060393262712	0.978650946092758	0.9011414823566484	0.7837500134787577
CDON	2.27050431148233	1.75903043555223	-0.9694258291579542	1.3906841342298302	-0.0910441599989956	-1.0096205603831	1.34804187975571	-1.3227054942864198	1.227166350183	-0.1092681576964719	-1.49091642348702	0.204950940965123	0.206740564646598	0.2393093119181439	0.914462849153923	0.158981254972161	0.7118038174861566	0.8285320565497878	0.986811944036143	0.6901955127634299
TAF2	3.74282881239884	3.93821897272374	-0.4564840228917899	0.5318953063137849	-1.26683164487917	-0.225822816707867	4.1262717689595405	-0.881831333269953	0.588176460674042	-1.89593359619684	-0.4332106143831839	0.0021805163135957	0.39221371855674	0.565166207396487	0.0774089574373982	0.671475049101491	0.8203544870077111	0.9327646279769212	0.6784783441613742	0.928661029747453
HIPK2	4.03482505891353	4.23336224581032	-0.5702260273247249	0.0782818858032844	0.02483434415771	-0.197759318506524	6.622646481498539	-1.28063842315664	0.108663285716554	0.0474083391870722	-0.4296092472130999	8.113734047683611e-06	0.219769027476896	0.9149098444097858	0.9628132347887248	0.673587204760015	0.7229943269579345	0.9851579104906518	0.99503405081465	0.9287285421959536
TNPO3	4.03782773954098	3.89478035361482	0.507092133786547	0.387458939417359	-0.116153945250607	-0.47848855532271	5.49455769472168	1.25750842083082	0.56131956198209	-0.225393686920056	-1.17915865265315	0.0005784985610994	0.22788636223864	0.583107435943889	0.8248270657572621	0.257104138077704	0.727643736821607	0.9368828845904956	0.9751306247954532	0.7554934264265962
RFXANK	5.21567363527037	4.51278355180305	0.276305945247899	1.12121358967804	-0.06221334024567	-0.366785241865107	7.442158265181071	0.655665056974902	1.63601971263888	-0.1217707270018969	-0.827480973025237	2.07282833068484e-06	0.521969868312288	0.122640089263	0.904696960895134	0.4209345937447929	0.8646578755417167	0.7425928793637061	0.9856615347307298	0.8474050964849341
TMEM161A	4.88648075623272	5.41810456440279	0.105664260420043	-0.575650420558561	-0.275775787808601	0.034703552651181	18.8855686634348	0.515372576998652	-1.7060482694001398	-1.12151924462954	0.161095617646451	7.22916299266275e-12	0.61380424647773	0.108612256414635	0.279700559132097	0.8741677611062192	0.8921734262366258	0.7314146416650785	0.8336806339442641	0.9762930729512076
CTSA	6.90860130075859	6.987628315302009	-0.524228932734467	0.444199379796905	-0.598434936139458	-0.1513686225554069	17.2422723523189	-2.22032431877121	1.14715751738689	-2.04467129825492	-0.6437186507411121	7.854231594343922e-09	0.0424629996168618	0.2693182574505079	0.059020371755134	0.530302507137514	0.4888092650171044	0.8389785462336943	0.6340408375365715	0.8849211264272016
SUGP2	4.748206801163991	5.631211220124871	-0.5220518545286571	-0.667918115158687	-0.211610966148047	-0.139692773013081	10.4089596089337	-1.7985486424553898	-1.31405211626485	-0.548149205046322	-0.46252494861625	1.66368271193676e-06	0.0931847948378501	0.2085817128469589	0.591675836984823	0.6508075562936899	0.5929523473303123	0.8095846655386727	0.9276657770349636	0.9230962168586028
SLC12A2	2.92609883821376	1.15150619436748	0.515918139558495	1.81562980161351	0.450561116680712	-0.0315801263447087	1.32894430078113	0.9459400106041	2.04933809162475	0.688936328523587	-0.0579588911782693	0.235326920934685	0.3599143844934629	0.0615362544890831	0.503655254903558	0.9545486852484648	0.8036376334646513	0.655543130069059	0.9011414823566484	0.9933951950092408
SNX24	3.30684324467112	2.67482860601644	0.120793953901848	0.891253130481806	0.2937274124117739	-0.460064478763069	3.4026861985944103	0.224779187178652	1.03292633286636	0.463343074373165	-0.8405590360101859	0.0039360282349226	0.8251844120703229	0.3180058274324099	0.649770140854396	0.413793594486982	0.9582835044048028	0.8641995600142147	0.9368164878967916	0.8427372250662923
EYA2	2.1115627837491204	1.93246592675462	0.233800990204471	0.410725431586215	-0.288308966955917	-0.577867362286616	1.570413777328	0.34697310475675	0.380117853003156	-0.361698311435461	-0.908409899367314	0.145027244051453	0.7336927677056329	0.7093304236153041	0.722697413596193	0.379469009497876	0.9319695118447728	0.952383480306699	0.9553744570298862	0.8310093539555402
CNN2	7.63121779059735	8.51173471581863	0.700303044821161	-1.1566080240561	0.0755637526210322	-0.678089667027958	14.772247978580198	2.34145978576164	-2.32330270705723	0.204337140642975	-2.3239479392666498	4.1818059536493e-08	0.0346299390445277	0.0351183546755988	0.8408972109354159	0.0363623523527299	0.46884173559332	0.6098582150808655	0.9776458491665496	0.5289810988811989
DDX20	3.32919364707451	4.7466305084515	-1.02129991306663	-0.558874958709718	-1.3141661332869898	-0.167937611817639	6.22001652398023	-2.5551531997314703	-0.7982604086816609	-2.52401740910948	-0.414932638957864	8.90610115568913e-05	0.0226241963375537	0.437271462497042	0.0234000530803194	0.6845642796282421	0.434438838433123	0.902969123279129	0.5229631474867028	0.9324300429643064
BTBD1	3.70604801051665	2.85022397480854	0.164637527237055	0.7884810253603379	0.258904798313154	0.259213600300504	4.47746553166735	0.37686351303119	1.11451841533243	0.498300653296717	0.578234277289439	0.0004427534858178	0.7115529886368149	0.2825963512040439	0.6254989502492679	0.571685844699266	0.9263873956059236	0.846528364903391	0.9308433646512528	0.8982557767991993
CHI3L2	5.73589909027873	6.594772635238219	0.195948630563511	-2.05476900548163	-0.471946300219681	2.06759786993572	3.50029679275752	0.210905845592926	-1.17819349442317	-0.3755230728622289	2.15925969592689	0.0064247740445509	0.836087412800961	0.257323097212098	0.7125607975610121	0.0492881909994903	0.9609228488778708	0.8338245721791571	0.9527523940468016	0.54590792740589
SBNO2	3.901037959802661	3.55993843820765	-0.951283244361095	0.266635501915637	0.0480953359685838	1.20396316591264	3.53895759112166	-1.7146463021755098	0.281260768736966	0.0675283331068076	2.12618997326981	0.0051814576885024	0.1076152360993699	0.7823587223270709	0.947054534594379	0.0517662661573261	0.6144687930380439	0.9663828685789732	0.9913130646997512	0.5482936093463758
PMS1	4.37484625559295	4.84895437025339	-0.416729271878881	-0.489522548503867	-0.161744479720993	0.112932744730743	7.79728685372699	-0.979697661775423	-0.6942391608178722	-0.316086427310613	0.253543944957725	0.0026644488330981	0.342982996480743	0.5016669561445289	0.7589737351910609	0.8032925537684459	0.7969736500154451	0.9173578662285714	0.9606248445409784	0.9630023332937144
HMG20B	5.49581917590979	5.361959996118331	0.432096013821152	0.1682035542656799	0.572960148211663	-0.630446293330748	7.356567465818469	0.8402882045291641	0.208294814145252	0.9486681875929992	-1.17401636161571	0.0427845075645823	0.41572183844868	0.8407373767699959	0.391986674618176	0.259074360942436	0.8264481095013668	0.973831815515848	0.8707315413724054	0.7554934264265962
CALCRL	3.6047752495622905	3.64474210446105	-1.57944345315718	0.733380873250823	-0.31897453125001	-0.497277617536032	3.5719521572180803	-3.39284500881258	0.967078692524986	-0.5702282001799239	-1.14234180599917	0.0087953922891181	0.0045827301870858	0.350193133141901	0.577613160986526	0.2736765426620139	0.2990547470154587	0.8760285807439444	0.92494012382113	0.7706525874749883
TAF11	4.89216166928315	4.4447991667986	0.2336418890114739	0.190204170176638	-0.0726340891333189	0.7068058617977329	7.519074466437731	0.778769355848082	0.352581940787477	-0.176019823604253	2.25135052789178	2.20622297852785e-05	0.449044424540694	0.7293715551712621	0.8626436149197391	0.041051283691023	0.8388194433601458	0.956583224349131	0.9809217257865994	0.5315593952578351
ANKS1A	3.05370954370894	3.99447985222412	-0.766706800713381	-0.777043081447234	-0.2510859327960369	-0.0480604117211274	4.45935564125516	-1.35647705044788	-0.8454347959465699	-0.373782973688157	-0.0845954220600278	0.0072941722353864	0.195032614620059	0.412849002083566	0.7153879122110319	0.933769737852114	0.7048958519510573	0.8926973873496884	0.9534184533792364	0.990729982388474
AP3D1	4.68056808400333	4.76831754989354	0.13394957746567	0.3738213213307299	-1.4505051760394498	0.327992107318233	6.6963650823227	0.32677821683158	0.513882889228358	-2.66729176458176	0.7687389744280219	0.0007459112092159	0.7483981876384049	0.615368219349559	0.0189081163923366	0.454343500947992	0.9370724616016592	0.9434426134561896	0.5120617596365084	0.859878529500488
ZNF76	3.9060847218338	2.20348769564561	0.8492535034882979	1.06145337683823	0.764257293569278	0.459060010240281	2.06722429476835	1.56362964544378	1.13152461727228	1.10463227925055	0.860202707741998	0.064162767338065	0.140168556445396	0.2761193252673269	0.287181204771109	0.40441132116478	0.6576025740835146	0.8429183124481464	0.8336806339442641	0.8396864124272666
SLC9A3R2	6.15220184248186	7.70079601625357	0.1070909352218469	-1.41245000264031	0.3781015031672639	-1.2687676944104098	14.1070396172126	0.33649625850625	-2.73010662928039	0.9426306921793972	-3.8476425176228	1.7397614728498e-07	0.7412506217367322	0.0156230282927258	0.361451066618772	0.0017385296438909	0.9336915063885431	0.540250171731298	0.860834874594298	0.3825132561535979
NTHL1	4.55222080811345	4.931697776861291	-0.0154974459103968	-0.275206483796433	0.3092868124942869	-0.6786336291598579	7.97825268170305	-0.035333095837156	-0.39075637750514	0.6018307377118249	-1.48723178033751	8.904360338458629e-07	0.972280048414383	0.7014711009366821	0.556274794757313	0.1576711915585059	0.9951584936135804	0.9518241055283352	0.9182091218511929	0.6900170861999096
UHRF1BP1	2.35004750969204	3.3156567555179	-0.3594651067144829	-1.3800685955513603	0.0489745952578967	0.433214805113657	5.326707054901241	-0.828003030602143	-2.04652543032121	0.101312788033854	0.9898119607808572	8.464670697257109e-05	0.420648014517696	0.0586469048398365	0.9206440167053392	0.337964991801496	0.8283769775266042	0.6536212239729053	0.986811944036143	0.8076062953134739
GNAI3	5.58762967180825	5.981722674054001	-0.463549068231758	0.73179530876607	-1.24960163016848	-0.568675463010972	9.39693202828794	-1.82668525769064	1.67656262244377	-3.6200564104691897	-2.1891055313201098	7.7489058611721e-05	0.0901567833225876	0.11658064720516	0.0028792526089033	0.0471310461372071	0.5897578752093954	0.7390220423495909	0.4234156077966634	0.5456964744610205
IPO5	5.15846017865295	6.457968761147599	-0.7119509290522801	-0.1092566634059759	-1.53395422509322	-0.829006229546428	6.86265470287464	-1.45930966189	-0.127351901277547	-2.3752585659066696	-1.6611091780061	5.901041755016129e-05	0.166222041306084	0.900371240723287	0.0313491061889413	0.1196058494350369	0.6830797594551018	0.981818936476502	0.566497831329541	0.6495064676026584
OAT	6.668343748065469	6.8241239487661804	0.209944276337835	0.1044701679106409	-0.147789030532922	-0.345133787119513	15.4004984008548	0.87669335150361	0.265482451357896	-0.471871207134515	-1.40589519217273	1.26032777887515e-08	0.395154307450377	0.79434049766718	0.643841054189644	0.181868097504484	0.8217333449137428	0.9685935468064834	0.935631809098399	0.7144895519483173
WDR3	3.5977509351159	2.17860765861602	0.170724007869536	0.8405721645235149	0.612586046317143	1.24639631714707	2.90380258871736	0.3759001643844171	1.11326139784898	1.10024262821473	2.7371688043116404	0.0202897193630755	0.7122640351061279	0.284178814467692	0.290092774008128	0.0154335018300983	0.9266209482546458	0.8484436371283653	0.8351590798064783	0.4508132931832823
PKN2	6.65033718523722	6.7000614889812	0.0941801049157492	-0.453758592583637	0.585416456755384	-0.1684304981659189	6.540853861469881	0.171057142326798	-0.499811560116057	0.8564376559598349	-0.310459550712449	7.343150029208549e-05	0.8666456862241079	0.624650373481258	0.4054114628541699	0.7609991530044911	0.9666647243054514	0.9441828514023388	0.8729320800059049	0.9540751040929356
WDR18	5.01059863413205	5.47075898635996	0.7138546830398179	-0.263660088927561	-0.497615515782789	-0.7885506174683661	8.40658533337183	2.18998855112236	-0.446301650976082	-1.14452381530956	-2.3865727702255097	8.079887604990531e-06	0.0459145570262536	0.661815916643698	0.2704687940318619	0.0319232713700622	0.4958040389466107	0.9482053910903688	0.8334187218951395	0.51121236340338
TRAM2	4.74725837561854	4.46459258404116	0.174260368234706	0.236813115158901	-0.205329195367925	0.354343464112195	7.1979656173671405	0.3986853831924919	0.330123080157648	-0.38983230613591	0.778099316103882	3.08372598169325e-06	0.6957428372220079	0.7458724963915699	0.7021399181480511	0.4486106324949079	0.9207738333195328	0.9600276476144106	0.9496946458067111	0.8571747990437508
NTN1	2.20629951041425	1.10043852925012	-0.648479007626484	1.14725185508706	0.630832677519223	0.265731257363491	1.03461367265196	-1.33655889610389	1.48270571369303	1.0847584719298902	0.5828409267195339	0.33641295087552	0.20369208217846	0.160957789907447	0.296644129782005	0.569907833582934	0.7118038174861566	0.7763236519522935	0.8380370572108624	0.8977927569995064
DGKA	3.20975723314042	4.19546166181287	-0.7837465165581692	-1.13594400757634	-0.0185044152772133	0.212239302366691	6.41393936358811	-1.76012391106749	-1.5927579306527	-0.0358956250919134	0.46677945955009	0.0024810371100084	0.0995688861617118	0.13751430477981	0.972083365530592	0.6473910748664771	0.6034691883762165	0.7594702050912594	0.995748438554029	0.9211689070320452
ANKRD44	4.526991345881269	4.79381840844969	-0.66612689396808	-0.220393690320784	0.364259481334682	-0.0673147023994466	4.4042643344832095	-1.25300544282113	-0.2417939817932499	0.509729835019412	-0.122383972229169	0.0017565417256729	0.2312495194848179	0.8123926078836509	0.6179234589655489	0.9044154183104492	0.7313978690751841	0.9701661487656076	0.930033996637274	0.984606097844102
KARS	5.56786671318417	4.84680520063345	-0.120922140754927	0.6800840259772789	0.0760407658062781	0.9006450770380742	6.802793786779901	-0.5977425081792379	1.9930059214359	0.2657241713209939	4.200407009182641	0.0042738948318024	0.560179599254202	0.0673790852180022	0.794535377687649	0.0010200278469023	0.8757142005617891	0.6693972876710634	0.9671670999039228	0.3321276771642195
ADAT1	3.1430060847451204	2.3547488791594504	-0.0894144934448566	0.512491075525774	-0.232596077332923	1.07288064871001	3.47524193715047	-0.208113568995974	0.7278775147765381	-0.451996248010267	2.46350669314972	0.0188996495313521	0.838006581475287	0.4796744455638499	0.6596822929916619	0.0268069934937244	0.9614288405102478	0.9141722594678784	0.9395480026805806	0.494904292581111
PDIA5	4.53071959776947	4.88312561077175	-1.16509043542023	0.601471002492805	-0.9931244475785972	0.002438187664104	5.52360377155016	-2.5513950358044704	0.756449578119918	-1.64970444928743	0.0052155193313626	0.0002626491583582	0.0229419911399005	0.461293837243496	0.1198744883319109	0.995914092151293	0.434438838433123	0.910489563976132	0.7313651037734378	0.9995207453639736
TBC1D22B	2.6675302032846497	1.89228487664323	-0.359532806794516	1.1449907072828502	0.158503990227488	-0.114568140972476	1.9874055501412904	-0.629371877686878	1.24277615107058	0.233369060523807	-0.205148959196573	0.0801504313353183	0.538590927296024	0.233223009583325	0.818743724449071	0.8403990719615859	0.8697607808466873	0.8247819550421526	0.9730528711346604	0.9695251064651
NDUFB4	7.740085382311539	7.581236433022849	0.207254596186681	0.0350965753836653	0.486359239169073	-0.2149731721474219	12.3381527227594	0.6213124973450029	0.0663180652866216	1.19322774924988	-0.6564023291007579	2.24173407121857e-07	0.544464984639119	0.9480361255437392	0.2516641109202939	0.5227226169140979	0.8712801767946076	0.9894931052053904	0.8225400870553767	0.8810055540507138
SPEN	5.10704777253118	6.01840244142092	-0.4189933372895039	-0.966089440589132	-0.356330456497005	0.0304689732310764	8.50280336343067	-1.0733851500403	-1.4021761698491395	-0.695443962799764	0.0757233471987163	1.56155849659704e-05	0.300672451421961	0.181321209994867	0.497558204180194	0.940707277790867	0.7751228215707684	0.7905889406215056	0.8999521998328892	0.9919844051495657
MYLK	7.8350079048792605	7.693818078241549	0.136557918920574	0.0352012374257434	0.280819151210964	-0.139060892041932	15.5008671173451	0.4439662345968689	0.0726129398469062	0.7736144870591449	-0.456785760052233	4.1151578919850895e-08	0.663438438313114	0.9430792010332808	0.451732458819191	0.6547258557068429	0.9087552143502704	0.9884985328264028	0.8859625039187601	0.9237519931966114
ZC3H15	6.558716227591691	6.08550605697841	-0.38011748493345	0.7481884104118821	0.0472182011594417	0.313236784199757	11.3344721374807	-1.8686266009957	2.29815516170641	0.171994627259695	1.4974361955672	0.0001020220045533	0.0838781988476477	0.0383416808058627	0.865989887565075	0.157828463078625	0.5828397597597322	0.6158705118455962	0.9816418760201808	0.6900170861999096
MAP2K4	3.466250387181589	4.61393158480979	0.565536243788854	-1.96236481084437	0.434870767539648	0.232201163521045	6.98109856966194	1.22799062525171	-2.63832662951563	0.7984502462282579	0.490913160571853	4.41742428105784e-06	0.238371847283026	0.0186204906140721	0.437069065653496	0.630592224765304	0.736471725220728	0.540250171731298	0.8843169226603007	0.9160664157655614
TMEM206	2.42822438995513	2.6045513932517	-0.0213284501740297	-0.0337662920524002	-0.638246668581291	-0.0465718570445008	2.02809754976244	-0.0291435963089522	-0.0286750991678927	-0.7389675054887521	-0.0668549787149513	0.0671993231570439	0.9771442029860992	0.9775042622548158	0.471346858899868	0.94765294266927	0.9952835061672508	0.9959536140231038	0.8902290689053604	0.9919844051495657
SLK	4.30281521779459	5.340696753205	-1.0565011643911	-0.2109249050317339	-1.4385626779162402	-0.0243750430576055	8.15860727426007	-2.29132818586432	-0.275276915734363	-2.6005491470626403	-0.049870141873233	6.7559120733483e-07	0.036836236943277	0.786859249768843	0.0200770413900283	0.960883878870474	0.477082990676803	0.9671651191526004	0.5168323290624187	0.9934313855987704
CYB5R4	3.4393326389359	3.36072126357946	0.0031652153488495	-0.28302554298614	0.307172957203481	0.423837191156159	3.43565588848781	0.0049508492861685	-0.271661889696001	0.404294456282629	0.6507376164005301	0.017106638468392	0.996116406360773	0.7902766053298771	0.693529808994175	0.525116819517311	0.9991554480992514	0.9673524186176152	0.948986136499623	0.8825018949233856
GSTO2	2.13598008801544	0.93354545881534	0.570264887556168	0.708826724928357	1.15551297389148	0.0074271812350252	1.22836656125775	1.19511265766698	0.944898942346573	2.10700782597732	0.0159999079273702	0.249947577938727	0.250675282777518	0.360121179656477	0.0536324540169228	0.9874514178770848	0.7473840180173204	0.8801127741212927	0.6286512238074552	0.9982275398628802
SEC61A2	2.4118877868698703	2.40621916529744	-0.285010709893203	0.22995858526793	-0.528341066840721	0.2232519754126969	2.9646504282646697	-0.551964764439334	0.27789988947471	-0.874377320955433	0.434833285187554	0.0302001090725562	0.58928118161433	0.785382993228734	0.3994030121376029	0.670134415818782	0.8840599715729055	0.9671651191526004	0.872854743665097	0.9283950972980068
TLE2	4.88928321309513	4.7216802090838605	-0.484387057549954	-0.117025320417119	0.5737914656473	0.45510515868413	4.33231362397735	-0.913813630449239	-0.131759367477497	0.7998840335508589	0.8227215128794059	0.0019817886561681	0.376655479954269	0.8970433501263	0.436814161840595	0.425011853363024	0.8105854012674378	0.9811382737600288	0.8841323187135853	0.8479694991165238
ASB1	3.93544633332144	2.56962427462901	0.748592855886888	1.44822480559513	0.447354794609709	-0.2759569092938739	5.27735006975692	2.24514164181983	2.68226573282548	1.11264722606783	-0.8111917896302729	9.29684802393454e-05	0.0402618935447108	0.0170542407061742	0.2833741235504231	0.429939776617145	0.4853794653662158	0.540250171731298	0.8336806339442641	0.850053227927025
FAM107B	4.18371324505212	4.895288256868509	-0.581817478504016	-0.223295278309007	-0.0631864115106261	-0.542496843878839	4.952447470370911	-0.926717721190846	-0.214625448347353	-0.0825861934335108	-0.842393448700069	0.0032341209765962	0.368791415233595	0.8334208494459879	0.9355994489753772	0.412872058108051	0.8095946064685337	0.9735093526308513	0.988917395442719	0.8426101465597006
ME1	2.77035649669555	2.83693415363025	-0.109731633376097	0.661394055667586	-1.08431821597724	-0.4641105007328079	2.6446956830378703	-0.198020385571153	0.7244872606130579	-1.6142028879468	-0.8810711481662449	0.0244551947859203	0.845871800885378	0.48042816012305	0.128127937746021	0.393798998044107	0.9620872052679948	0.9141722594678784	0.7384093853705372	0.8379085450682487
TBC1D1	2.71945612933246	1.6684537840676998	0.162352835823973	1.08132064135512	0.183074074545413	0.246605830390746	1.67824887396861	0.2414230861690839	1.01144491379518	0.234921258186013	0.360514723106001	0.162216260314857	0.813071261069707	0.332658328087925	0.8188479382867421	0.7234906531986751	0.9553157970544432	0.8701948491086366	0.9730528711346604	0.9456824087682724
CDK13	3.80911207973091	4.36151682472553	-0.539644565575498	0.435837769538653	-1.58309760873804	-0.258372446000581	4.798085583269179	-1.16400132887401	0.519023011654978	-2.5512426646386404	-0.5447861552333421	0.0009025472729199	0.263763529529976	0.611371712711273	0.0221975348621516	0.594720837881533	0.7571439526153271	0.942652475659168	0.517705732552418	0.9057985413121225
MTHFD2	5.913338787190759	4.90730730415508	-1.3536809728051695	1.7167502614051202	-1.33733349043912	1.46921415615639	2.86714093724629	-1.4610354676129895	1.10064553606328	-1.08366472269813	1.54538146294653	0.0160470089511036	0.165437588303598	0.288803601693528	0.295644109217544	0.144620752180313	0.6830797594551018	0.8508808958787489	0.8374375517849888	0.68466006389413
FOXJ2	3.20933539128299	3.47522761501848	-0.6153851892434289	0.0313377828754467	-0.203881611050677	-0.126141738564922	5.87502794733074	-1.5082783449240198	0.0479596208893581	-0.430139060575664	-0.301220165146139	3.05198990987444e-05	0.152255282703033	0.962381164793238	0.673210249854893	0.767381982721364	0.671596901685434	0.9920181385783072	0.9443403896885668	0.9553259790733806
YBX1	9.42165142694503	9.60662990006339	-0.152923227736148	0.0060591709535784	-0.0127169227709088	-0.0083523977413502	11.0770605075195	-0.4884413563992469	0.011952281939696	-0.0328358657841545	-0.0278193424717282	0.0002422269261479	0.633254291414946	0.9906410654025442	0.9742895423435248	0.978226517176656	0.8970550329319332	0.9994969125523042	0.995748438554029	0.9978041224644072
PDE4A	3.5735502203604104	3.91136043254384	-0.2381499495960189	0.198031364022848	-1.32023384599595	0.0025753840277702	4.4022862821027005	-0.4356972944387249	0.212941300857709	-1.92196963220412	0.0045938652250265	0.0072635024710371	0.669292422220573	0.8347305579671891	0.0783488909508806	0.996395778206356	0.9110466272890744	0.973831815515848	0.6794517181290699	0.9995207453639736
PPP2R5A	3.59474260417945	3.14591325028219	-0.143745616369906	1.4595898396625102	-0.0770131216919376	-1.28109615310687	4.0923376987236	-0.287481975650205	1.8145218979611697	-0.128548851107644	-2.531595589231069	0.0270937975652174	0.778203619538528	0.0989740847014768	0.9006409846886658	0.023061767185251	0.9443719562316972	0.7137297849898107	0.98470865792528	0.4876896683770269
ELAVL1	5.743941249815499	5.8428374569475805	-0.134180603085188	0.3408023028640289	-0.369504226485974	-0.213804279225814	10.1927372670111	-0.490461098956626	0.727457491960434	-0.99573342098483	-0.754819712824118	2.63982526073833e-06	0.631556720160542	0.47881465335259	0.335774662192506	0.463320797099097	0.896636183822231	0.9141033506424388	0.8515637121625029	0.8626299954397206
DIP2B	3.51606181460985	2.7288224397533303	-0.0096947644317173	0.8449495484366719	-0.401162623761356	0.332946400719602	2.6193191954718	-0.0173606242737206	0.879864091164241	-0.563853845503147	0.59943459970644	0.0252969949050285	0.986387868633584	0.3929141851277729	0.581212092585671	0.5586186222165831	0.9977046884244818	0.8889910151272656	0.9260090752754848	0.8937861704424237
SMARCD1	4.03586000599307	3.3710351541744195	0.299459236832622	0.121870117165713	0.4506449635468729	0.725803628174095	4.64106398794498	0.5938464072482801	0.1484347471461929	0.7551514792367199	1.3914161545676398	0.0003198767051554	0.561464360085683	0.883976749768143	0.461851495567433	0.1843922177903049	0.8760213442605156	0.9796936577072086	0.8885382595182897	0.714492273135459
KDM4A	3.37773353949088	4.304403367683009	0.244351889277063	-1.0142899627024	-0.345766475166105	-0.149104816722478	5.92379063510695	0.503126970872661	-1.26909299875297	-0.5895041404925171	-0.298848722524289	0.0368077232559971	0.623001856765719	0.239819031834516	0.574480894653694	0.7691603549438649	0.8943767678927972	0.8291132129985095	0.9242476156245538	0.9555348575526366
NFYC	4.915663356939691	4.10094296717578	1.00259901902439	0.166071955199475	0.759754845120479	0.109733932441604	10.127523803959	4.47223201524311	0.423117292862045	2.5939888077652298	0.478999257705725	2.37224219093997e-06	0.0004780784000707	0.678253166701189	0.0205384276327768	0.6390655130354711	0.1764773791331013	0.9482053910903688	0.517705732552418	0.917996475070358
ELOVL1	4.80093122749456	5.25178678464942	-0.0796251009826184	0.191083629348488	-1.04550954272014	-0.496354578416272	5.859816746038059	-0.181326366130117	0.239683990494714	-1.80465021363401	-1.12921516927581	0.0001686457515457	0.858721332255457	0.813888368991046	0.0916140556059724	0.278359374134746	0.963312107103476	0.9701661487656076	0.6976846591802446	0.7744129228947644
SPI1	3.5443660885905803	2.92191678623035	-0.8448609812820509	0.7674993027268209	0.598322753008115	0.142658579001114	2.22650180676917	-1.2763106018043	0.697285792507799	0.7039324569843829	0.21542762380076	0.0525787573123712	0.223130804233849	0.496908653506319	0.4926581810375089	0.832711579876948	0.7244761709262686	0.9173578662285714	0.8986335259994962	0.9678512844166766
ZNRD1	5.04075334030194	6.167031093886711	-0.2378236845453089	-0.6927306775326191	-0.867666030514624	-0.2915193148679619	6.89775675652727	-0.555710569790814	-0.890594933695053	-1.49286498096469	-0.662481378927056	5.671673954493721e-05	0.587353234390229	0.387632025509915	0.156644593993025	0.518781411764594	0.8839662722960346	0.8880907422035382	0.762068794851861	0.880380010887029
CLDN18	2.4847626118540203	3.94589479961644	-3.3063602212484504	-0.252430707379684	-1.42053499174724	0.490309341968548	3.1831376677855	-3.6993466010684894	-0.18651095104469	-1.50752590404097	0.547230749618336	0.0061733013980597	0.0021419531434756	0.8545431429446579	0.1524461857243169	0.59226950312168	0.250228362385623	0.975350215002496	0.7584420366237711	0.9050173233671456
ZBTB11	3.80038093753254	5.11993634179354	-1.5253857701613798	-0.473105966253945	-0.97634749082376	-0.234082494861525	9.02549395205827	-3.81886345935103	-0.728938015649897	-2.10230686558266	-0.5608855223112061	1.89173937841461e-07	0.0016772927125126	0.477267541576176	0.0528254359479892	0.5831577229307761	0.250228362385623	0.9141033506424388	0.6286512238074552	0.9024162538013164
ATXN3	5.165039185830191	6.89154576698578	-0.42989345319388	-1.4662365762163505	-0.4460056827844579	-0.566452101485656	7.605628769087911	-0.8484446172460501	-1.63899124428678	-0.6706656312767211	-1.07124529357186	0.0001215558653342	0.410023160543257	0.12248296240534	0.5131613882862179	0.302488914303028	0.8250066093105612	0.7425928793637061	0.9029385857123108	0.790560516193607
GOLGA5	4.4975403922226205	4.214404441513	0.13562002317498	0.3565903506836429	-0.109791498387949	0.0054079856790129	8.98572450352525	0.411712727617712	0.658122304987082	-0.276724509771339	0.015730038910711	2.00169849600939e-07	0.686372879573402	0.52043306275949	0.785768426749982	0.98765708190712	0.9176389341620304	0.921453169795864	0.9654660950551722	0.9982275398628802
FGFR2	1.78300661602442	0.8557225044406659	0.999324528847695	0.0350434243941493	1.44067448794548	-0.2792332853448239	0.669701606861449	1.4266729881500602	0.0317648952212513	1.764405510855	-0.425933260173687	0.517308839368521	0.175446308017263	0.975093254051156	0.0984265278576795	0.6768507371632099	0.6912969386274038	0.9953310685635226	0.7076245761287684	0.930668167285694
LRRC40	3.939678099426	4.853602500338281	0.438452981506739	-1.32010349681632	0.127182779994452	-0.0303559985614838	9.24780166297667	1.19544685956376	-2.20228248971998	0.2897911853745999	-0.0799746924138081	0.0038814184547365	0.251502097181923	0.0527981584422614	0.77881668842615	0.93732299553147	0.747441782844447	0.6367462330875007	0.9641302389929302	0.991116721694741
ISOC1	4.93937954930897	5.93630920071141	0.0757145397512398	-0.567805822318886	-1.00187138113152	-0.439758323594664	8.63754105447447	0.1924487099006019	-0.812347892772878	-1.93714238478385	-1.0745935083274	0.0001835384307231	0.8500047796940351	0.430320407601801	0.0741013074363126	0.300241582674446	0.962482829383214	0.8995946560224579	0.6727961436074591	0.7894144695307979
EML1	3.00063346946309	4.11197571110133	0.388881981991233	-1.6305610573991298	-0.7901226555316422	0.7015065400076371	9.67583082733782	1.3991798825379598	-3.5264385114420898	-2.33292185142208	2.45698436105654	0.0020490634785876	0.1827751026011499	0.004980576957505	0.0431106709625888	0.0266978442676328	0.6967892320259573	0.5003177333158372	0.6041160178481502	0.494904292581111
TRMT11	4.39534548198806	5.12316712777118	0.5031331865254001	-1.26480675506944	-0.31485195119366	0.527237048721364	6.90563272452841	0.9586859351506348	-1.44924444075714	-0.4945964844703789	0.962704641837586	5.013381924636889e-06	0.3529156188902639	0.1678532268430249	0.6280503317065129	0.35095975569277	0.799855143663099	0.7843368094337698	0.931447852547719	0.8167242492356984
THUMPD1	5.5993254295064006	6.73304355452995	-0.336445635705076	-0.608828599905668	-0.5700293856205029	-0.739333871997419	19.5446620923048	-1.40681571761055	-1.56493942726145	-1.9921925090439	-2.89932727561238	0.0002999531227401	0.1804963475894	0.145992704168885	0.0809897823402915	0.0110687744475823	0.6936828690473967	0.768259858284786	0.6853024658335253	0.4460348300234804
MSANTD3	3.738747607285589	3.30866399607557	0.3979700035230689	-0.162779690404905	-0.40600379332336	1.50763020603612	3.47992048607282	0.604841877616532	-0.149575971768035	-0.511013061863238	2.2026806988246	0.0386817545093391	0.5548560459550761	0.883921343804384	0.62120971412931	0.0437082758876939	0.8738094844841512	0.9796936577072086	0.9303168865036144	0.538758208547817
ATG2B	3.54371640064878	3.18940905544062	-1.30419273470202	0.674479124990576	-0.128862446582213	0.421445923105306	3.43229154292071	-2.0681209069428	0.6692770800446041	-0.177182446758267	0.6491206994424991	0.0396464191497098	0.0587935707560316	0.517240800565726	0.863732928696211	0.526219613564892	0.531497647104332	0.919530554247308	0.9809675179528916	0.8829447522556365
ARFGEF1	4.10760776246249	3.9415290631181903	-0.0819454182503897	0.0352317699148112	0.104748797388749	0.0965441225428128	4.34773062983071	-0.26735871686753	0.0644127039342606	0.251041973184707	0.309545136833555	0.0098501697479014	0.793339713675365	0.9495961483465092	0.805591458145303	0.761779203187903	0.949452061083518	0.989555423382158	0.9693539514153002	0.9540751040929356
ZFAT	2.15849730641618	2.18970174089991	-0.3547668806622199	-0.2155257490308469	0.339765187987927	0.209956264684296	4.69618152948404	-1.10096112623729	-0.43267528897204	0.9482695634593292	0.6491974939908709	0.0002868740034052	0.2882677040120119	0.671407013442834	0.35802048703953	0.526027064231014	0.7713180658266828	0.9482053910903688	0.8586947786202718	0.8829447522556365
MTFR1	3.52750458277201	1.9458257275108304	0.353847898353962	1.43922363409051	0.5661250370372571	0.3656399877911199	3.24542883483794	0.8669354649291908	2.1901103138365	1.17183457398202	0.8744450119980229	0.0054339658337806	0.39963344818445	0.0447313689072959	0.259540616764363	0.39566135265519	0.8217333449137428	0.6181532919910289	0.8276163692128687	0.8379085450682487
STAG3	1.9815434699060697	3.21932305796371	-0.378648300139677	-1.27233888828978	-0.3703127362350639	-0.0062596796200472	4.21008087751959	-0.744322267672514	-1.60329763139143	-0.6453438686591739	-0.0124449310009913	0.0160731032640636	0.4687574129551379	0.135034081318171	0.534411334086761	0.990241101757954	0.844206930680732	0.7583851689220444	0.911994234104352	0.9982275398628802
FECH	3.3637875323063904	2.8744710104392897	0.367113199664337	-0.1006542294479	0.8087412846194659	0.302603171489621	5.49483525443355	1.0213551005376802	-0.174630020932983	1.9154334324318103	0.825160387040405	6.16476817861716e-05	0.323277287187191	0.863705578326964	0.0747006471536332	0.422209988826055	0.7871829699319137	0.9757101569729524	0.6727961436074591	0.8479694991165238
MYO9A	4.8457060439880495	5.112162883268559	-0.478030187408361	0.076913503959259	-0.695179293206723	-0.0510862267859526	5.735143240175331	-1.1923221003475302	0.105713209904706	-1.27190651300027	-0.12523726068813	0.0004102183465032	0.2536073301104539	0.9173028453548652	0.223915241525915	0.902215086558998	0.7485904086687578	0.9851579104906518	0.8089729660325602	0.984606097844102
DDX3Y	3.54329646072489	5.49635512782542	-6.3276391120219095	-0.142318911329547	-0.3529445859334529	0.5341403498969939	6.24342708649546	-9.42256236045643	-0.149925011411286	-0.542688435716427	0.8130864171515552	1.57357783104978e-05	1.0864714406884698e-07	0.8828211178778721	0.5953164740235201	0.428886063446011	0.0003905906220613	0.9793473842130838	0.9279029381746569	0.849474879601692
PFKP	3.83718558428926	2.66552356568102	-0.0193390122376894	1.1746545538716202	0.3249667741245809	0.461486063626881	3.4238436590789	-0.0360564205220905	1.35487304562655	0.511577547449718	0.836158949968919	0.0037688009072227	0.971712836522977	0.195513351747553	0.616394745880117	0.416187303733567	0.9951584936135804	0.7999353445021405	0.929803756696765	0.8445765912087955
IDI1	5.262118263500731	5.59823420423411	-0.0394803285545785	0.3915604790179099	-0.5085389570799861	-0.7171249548855241	7.7034003451448	-0.148554252569336	0.8368452122217809	-1.39256039682482	-2.6243408760582203	0.0004693751684836	0.8841427624129441	0.417304905401576	0.18615622401961	0.0208070286333906	0.9729881717373248	0.8941425838878782	0.7849441748225157	0.4707670382534117
SP100	6.08682860161945	7.14899652068985	-0.183389336780735	-1.02657309454614	0.0052549317231767	-0.31016605397439	15.8498004654705	-0.8407442788449659	-2.73977269254665	0.0180001090318639	-1.37834431402082	6.33175302926582e-08	0.4149365599503289	0.0156802464532556	0.985882846478627	0.1905932940325619	0.8257424713026145	0.540250171731298	0.9969663686637964	0.7171320431903946
KLF6	8.766888252983309	8.63620488997299	0.454238718345931	-0.2673166350413949	0.390291600253433	0.2066211345080089	11.8635642043651	1.2956804573043998	-0.471804584578919	0.8954451745939459	0.605867395054733	2.38749615845257e-06	0.216836633032677	0.644436742791137	0.385657352708425	0.554895087452036	0.7190262988234626	0.9470713000932032	0.868788164322013	0.8931422511430159
PLPP1	7.70092295655381	8.34358442289519	-0.292183355095247	-0.3377182134437669	-0.3609996728019199	-0.639276392783475	10.8419707327642	-0.712023485645463	-0.5067061894281351	-0.730639380354699	-1.63506687118941	5.854796090084539e-07	0.488078954905597	0.61996678820369	0.4764718335476939	0.12520174715708	0.852424037151412	0.9434426134561896	0.890337315482286	0.6585822300977827
NEO1	4.03595355538854	4.52457298832861	-0.3253688818960369	-0.7086211284585251	0.205380084204318	0.104280830783293	7.867952875434559	-0.8391880523682059	-1.11302767517419	0.444629677410041	0.259900042234683	0.002013654931167	0.4148137713366479	0.28901708716862	0.666625993735964	0.798478676141494	0.8257424713026145	0.8508808958787489	0.9427893302433556	0.9620977091624584
TRAM1	7.5130927516912305	7.54086553510361	-0.318337276621122	0.481067687612106	-0.023657708266231	-0.491471102576042	14.4041491744433	-1.24364329064955	1.18125995451432	-0.0737693820015527	-1.9532933231574696	3.53808879630451e-07	0.234582947524125	0.257403762991779	0.942225735451974	0.0723147364810415	0.733724670874264	0.8338245721791571	0.9901302718170476	0.588611919027991
TNFRSF1A	7.78471403327795	7.8448139442276705	-0.433783750997249	0.168081571938496	-0.62665850311924	0.699889296212451	16.228166469061502	-2.62593648362999	0.6208632559597629	-2.8882867407112096	4.2696118971081205	7.018215882879151e-05	0.0207203978977587	0.5452101533221609	0.0123848715162518	0.0008959646761008	0.4337559067987757	0.9277058928913064	0.5064002086760604	0.3275134876009691
CACNB1	2.04554886586571	2.87430487202451	-0.6485086910422329	-0.9468058846493272	-0.396656686657812	0.531910839185386	6.374856262327371	-2.07006642500097	-1.95263858629554	-1.14398934553636	1.68915238136772	1.24800223817269e-05	0.0561218926954003	0.0697819820244785	0.270556429077885	0.111862590961043	0.5290982298503164	0.6724714386941903	0.8334187218951395	0.6359152508627126
EVI5	5.133398678145309	5.64343399984612	-0.443106459489957	-0.164787780412563	0.250134247927352	-0.661868494716215	7.35582664801466	-0.928999352970514	-0.2108337147355919	0.423239093357231	-1.34244089304252	0.0002577842300002	0.367599364177199	0.8361515861388549	0.6796250789757231	0.1996089812312739	0.8082607640162451	0.973831815515848	0.9469032586773894	0.7202619049998861
STOML1	4.20800438281944	2.86734082272877	0.9757608058859092	0.932579041979998	0.6457997957062079	0.49799778777416	3.3944636360991605	2.11808094412588	1.17160174890399	1.07117003145406	1.06266508069021	0.0068087774320465	0.051745643453414	0.259631409765805	0.301053981880977	0.305416339381542	0.5156026186471797	0.8342267771167109	0.8398860255551707	0.7908892948401953
PKM	8.03617089807513	7.7574864972920095	0.368693442484827	0.1155762749289419	0.424476025399413	0.113724070417245	8.64848010340196	0.978321762118164	0.19004163508285	0.8847567149990441	0.304550528420878	0.0001421717564542	0.34537589247027	0.8521076131895359	0.391599128915911	0.7654712417342829	0.7974844302875863	0.9747733193085588	0.8707315413724054	0.9542415318581068
DHX29	6.057779109529691	5.9788725378464695	-0.333297972799741	0.345939792542802	-0.610676617701381	0.398622434233855	13.8697055324664	-1.12041530503699	0.701168373007182	-1.68355730468822	1.26882952036834	5.83584063496607e-10	0.280155706151822	0.4939329454715089	0.112957421424624	0.223838766166969	0.766630276572636	0.9173578662285714	0.7294202814094806	0.7300412077239142
DNTTIP2	5.399421131354769	5.6453287446138605	-0.437098722081987	-0.263106157791801	-0.373596249895917	0.693511586096803	9.06854819294291	-1.3179600122414	-0.449756700711257	-0.830981259953234	1.99502203271988	4.15274485156748e-06	0.2081677953793489	0.6593337391699791	0.419024806841965	0.065699296786132	0.7127212169944225	0.9482053910903688	0.8795724831062496	0.5733675327979352
METTL22	3.71680230307793	4.547780646361059	-0.267854564984439	-0.951646898881151	-0.354885418822202	0.382377455134135	5.949024975518769	-0.565267857275043	-1.19314487858385	-0.6068046822340639	0.788067297034418	0.0038023165408664	0.5802513393981551	0.2551686755903229	0.5563001507364829	0.443315957015607	0.8823075393700971	0.8337007491589362	0.9182091218511929	0.854322649233033
TP53BP1	4.10267822357837	4.698953623040559	-0.0362352800323531	-0.171229425964393	-0.364296640801434	-0.6859146152533621	6.81850299077139	-0.0753578628601773	-0.217616535445612	-0.634742843019509	-1.37368103967944	5.80769449485235e-06	0.940925846807293	0.8306604380886909	0.535158571325416	0.189723503551646	0.9887642943780292	0.9731334745684984	0.9121713213284413	0.7171320431903946
TRO	2.74223742374574	2.6280304946759	-0.195406087654827	-0.268502260064174	0.8231761348571031	0.0392822938052131	2.8339501264023594	-0.3052347039568029	-0.269057300079339	1.13987927619974	0.0607519185945364	0.0125678351088323	0.7643820572265649	0.7915512144886759	0.272211932931878	0.952358844260308	0.9402751924414284	0.9679329110355226	0.8336806339442641	0.992851777273248
RRP15	4.803313185786839	4.79736555824963	-0.122531016324296	0.619027538958296	-1.27534956216331	0.304808159577655	4.405918592853371	-0.1988050925383399	0.5675041253599351	-1.55483786800115	0.4746565976661579	0.0024690379552866	0.845112778445721	0.5789994016398621	0.141844542623112	0.6420412259836651	0.9619548832237148	0.9358216738612544	0.7495906973647646	0.9191311900229396
RHOA	8.41671784898802	8.442139868477259	-0.0603413493362698	0.404827873320072	-0.329183882436197	-0.467798247442215	14.580665316708698	-0.191636261335938	0.8026497249809879	-0.863538422543538	-1.5431749263967698	3.69938106475035e-08	0.8507725824721121	0.435221992754886	0.401689430603577	0.1462451156975679	0.962482829383214	0.9017376802114998	0.872854743665097	0.6856070105878032
DHX8	4.20034457978152	3.52239365284953	-0.477672719240004	0.4604789049745829	0.642247061126894	0.469523301972731	5.471514929260381	-1.3446667990305	0.7601342604776781	1.42860369892899	1.3129204386255502	0.0003595748450737	0.199594456103159	0.458965287630329	0.1736598573480809	0.2107783800536549	0.7077981580990383	0.9096980332184016	0.7748410821755387	0.7235428056901252
PRKCZ	3.3463871075788703	4.02955137883069	0.7088245409946221	-1.92809004280992	1.36328551163408	0.107915507643168	7.006165770686669	1.77215028771166	-3.04948779532458	2.92583826159172	0.2659320119204	4.236298420790351e-06	0.0966752783717347	0.0081119378126157	0.010433106099962	0.7939120351096259	0.6010163440720343	0.5234529761185486	0.4999585942123302	0.961215538619512
ZFY	2.2160540611794	3.66964878702846	-4.52432596814486	-0.4691522599669289	-0.132012473779931	0.6797325821560821	3.610328491782101	-6.22281902865796	-0.434377571690834	-0.174587518743515	0.9526221315045892	0.0065039429891567	1.6583024382483598e-05	0.670435778585728	0.8644878303460399	0.356467474778695	0.0176826091003333	0.9482053910903688	0.9813022182102064	0.8173669243736174
IARS2	5.366111542513821	5.37839128996692	0.416523408967817	-0.653376709383535	0.532038511733252	0.2868716205515789	8.816775098767359	1.02450032895363	-0.9836490362533492	1.08567593896187	0.6785843759893828	0.0005364497436957	0.321839412209968	0.3447941048541399	0.303221454737663	0.5077559737397871	0.7871085169743396	0.8730052993278976	0.841156828255347	0.8760474527909774
NAV3	3.93526271372296	3.62920102241866	0.161550037316214	0.185430607877344	-0.348585768711235	0.184714506970048	3.26860468501276	0.260385090044486	0.174227493009561	-0.444839309012639	0.299007826111011	0.0084520853175096	0.7981590420072	0.864020894403708	0.6628147755256351	0.7692319389463149	0.9504284723828096	0.9757101569729524	0.9407674921404748	0.9555348575526366
IDH3G	5.73686960908538	5.530709651713231	0.456412325651858	0.293114525784428	-0.090653398794504	-0.0725997521650902	8.35842267420802	1.3186716876576998	0.493046762301032	-0.194055433529573	-0.201658039463213	6.32601864951177e-06	0.2082141784632469	0.6292513686376651	0.848743557532063	0.843087622300984	0.7127212169944225	0.945132896260893	0.979435664992687	0.9699940429555456
ROGDI	3.649474104888081	6.324333121235191	-0.395045795383231	-2.04874174522266	-1.56504015670666	-0.603232489455739	5.47716539024983	-0.8204251334631171	-2.32314411604967	-2.4066353099877005	-1.23933883998924	0.0008085735029569	0.426327993615764	0.0359124888495283	0.0305706485822873	0.236695224166905	0.8314036173100845	0.6098582150808655	0.5603450973664523	0.7415376295515552
ROCK1	6.09774492576989	7.45348421809255	-0.539639734750329	-0.5168618535937111	-1.07415595908958	-0.66266566251013	10.5887798424729	-1.3590635664859398	-0.763710212156097	-2.09014417937216	-1.6229956648655302	1.33394905225392e-06	0.194450882539667	0.456886298917099	0.0542516527404895	0.126905325177784	0.7046219437486837	0.9087517827668552	0.6286512238074552	0.6590219215915573
CBFB	4.556583118755981	4.36838664000703	-0.0972948474729725	0.322151832564663	-0.424381118281399	0.642324257979329	5.73483777206287	-0.305250735244302	0.5735597852112551	-0.9422069350080948	1.90249125472209	0.0006501304222793	0.764835607495468	0.575514338924782	0.362166890180705	0.0788173890780765	0.9403320495626356	0.9352382131593624	0.861023833257163	0.5917708327246778
HYAL2	4.80540917559388	5.34811258058863	0.665584040197142	-0.3766633320716849	-0.892647203061499	-0.1577761277789	7.0559876894262805	1.43891752290348	-0.4653713206280779	-1.4939512899754	-0.327509816659541	0.003499671165635	0.1707166599151799	0.6503518696665239	0.163914547814048	0.7478421190115491	0.6876896393062483	0.9474930791365076	0.7681768222464946	0.9519256416968552
HDAC4	3.07266664744567	3.80768543880788	0.308088422924613	-1.3935305243044498	0.0960758039430652	0.507929151520748	4.076875854714991	0.477496021774	-1.34210189096983	0.126898257866694	0.7679190604627719	0.0009916939278745	0.6398921508091739	0.199525609422939	0.900706380205393	0.454455110577506	0.8996461733464364	0.8025049401458694	0.98470865792528	0.859878529500488
RASSF1	5.046023617186901	5.467976721816231	0.0544645184245334	0.482778026119061	-1.33771209873248	-0.568239369024543	9.4530651676033	0.1849816668472579	0.9164517720399912	-3.3588768905637503	-1.8694843460245705	2.98870415727362e-06	0.8558600312203659	0.3740753583171189	0.0043297183038698	0.0828466859864297	0.963312107103476	0.8838338288702006	0.4741482101030351	0.598584298233225
FGFR3	1.68823103935052	1.37426011877786	-0.454778260244317	0.606521101175692	0.620310421501161	-0.8954342198724741	0.9182313819807242	-0.5044827234312821	0.437583916876044	0.608171000384997	-1.05845968182096	0.3782096632646529	0.621429692354141	0.6679508441874921	0.552182585996146	0.308052527589113	0.8933231996938072	0.9482053910903688	0.9163822281384384	0.7929397484546284
IFI35	5.17868563918438	6.23167111453271	-0.160066778715735	-0.327900342232611	-0.893900961799793	-0.7372426358253891	7.6365061732978	-0.392431097633661	-0.447022928662822	-1.6217395355612498	-1.74965082908382	2.0723911400868103e-05	0.7006481371146991	0.661336113847131	0.125806117233417	0.102519075189451	0.92255727008112	0.9482053910903688	0.7352962374985551	0.6268448596470712
HEATR6	3.34895833549746	3.5394906172684903	-0.0411163041985193	-0.9743615984381372	1.05301083003108	0.170476357226984	3.8362717329445695	-0.0717599344294926	-1.0504587098999498	1.54672115809434	0.299052769520198	0.0052018733316876	0.943741418618145	0.3112081316532019	0.145262525224078	0.7690894299556741	0.9888475217973176	0.8596058806152879	0.751815836455038	0.9555348575526366
COASY	4.815889530479071	5.658815316262519	-0.187934871806168	-0.357165441206919	-1.15852553105357	-0.0157522473882471	9.77642757038288	-0.668459813418834	-0.6878825673326721	-3.0105890000557705	-0.0541338506851261	2.7875454237299e-06	0.5148146661539529	0.502223452508795	0.0088843566115171	0.95761368086805	0.8622252701628058	0.9173578662285714	0.4923343487666534	0.9934313855987704
PLEKHH3	3.9058969855159504	6.860497310258321	0.201942668629801	-3.34060120822806	-0.881779108605226	-0.124044503075497	9.12518721953266	0.371501689078184	-3.7587489289036	-1.36311087065846	-0.215850155178373	1.6431889693155e-07	0.715459053233085	0.0018966903067897	0.192960066318356	0.832012287017141	0.9275474839589852	0.447771451832485	0.7885078369213597	0.9678512844166766
MEF2A	5.772399302060291	6.334106877963071	-0.25497484645881	-0.355738760388098	-0.111675419102731	-0.397921356767136	9.80278815620567	-0.849034487033139	-0.701311047759767	-0.282427443305163	-1.3117039488548798	1.26945959483726e-05	0.410653129975117	0.494675000001524	0.781727279639351	0.212030386989843	0.8250066093105612	0.9173578662285714	0.9651729639638256	0.7235428056901252
OTUD5	3.95992467743699	5.15278067391466	0.0884826599658044	-1.7513896909134798	-0.332935829262989	0.7330733235350401	8.05055617068718	0.194464471531885	-2.33822019922071	-0.614596875329073	1.5327381585693898	7.96742606116643e-07	0.8484214584429299	0.0336392457080501	0.5480311125842179	0.146157984477056	0.9620872052679948	0.6013302359224921	0.9153708162290408	0.6856070105878032
TFE3	4.82491399698764	5.25087141920848	0.0215679795964776	-0.0186365797552549	-0.82365681090873	-0.2275056243796099	9.62127993054018	0.0561253005503467	-0.0289661402115149	-1.75415379330042	-0.5594247600136579	8.28411135785231e-08	0.955982771488193	0.9772734764770172	0.0998052239794956	0.584129035330796	0.9921435823345386	0.9958976505421536	0.7084441028759911	0.9024162538013164
TBC1D25	3.17939889613002	3.65063092366057	0.8093260577057659	-0.9829456366978848	0.431651536330026	-0.234082254860141	5.92401468427127	1.91120200125403	-1.4374938596708602	0.8564621930094641	-0.542376153197081	2.79165109660428e-05	0.0752793904795768	0.171111010766314	0.405217175430754	0.595526241755275	0.5629015323177706	0.7873340064603999	0.8729320800059049	0.9057985413121225
ACSL4	4.70987012365012	4.06260111432788	-0.9241036868912909	0.6981706953787079	-0.406582895422216	1.1371174129223798	7.688639482025	-2.4961629028294	1.1431271163708705	-0.914427625563737	2.91357246444697	1.3991492581065e-06	0.0246920709528736	0.2709030963286979	0.374957769126115	0.0106961047512631	0.4427082288750232	0.8404302168839384	0.8648295832340933	0.4460348300234804
INPP5A	2.9968083782074304	3.43513742407901	-0.381196816708484	-0.672864296102801	0.145163037182188	0.0857020344413191	2.94805723505039	-0.553177316871428	-0.6032127885491739	0.177224225043758	0.127920270544213	0.0140476740046977	0.588371814843187	0.5553903225554001	0.8617286641067059	0.9000100452796641	0.8840599715729055	0.9290590506555744	0.9809217257865994	0.9841447931999268
GPKOW	4.16748998960768	4.17088593323832	0.130290613615579	-0.262274627121242	0.2308307698727139	0.368499429796789	4.95136503023316	0.29548510198702	-0.334378790002233	0.392139387823096	0.811676454480412	0.0005526657409462	0.771852179158497	0.74272896608953	0.7004706032822611	0.4303860831259279	0.9421647009251134	0.959357666321673	0.9496946458067111	0.850053227927025
GRIPAP1	4.05999066709672	4.09173570883286	0.487855556140831	-0.584841488064671	0.304272687247274	0.461929196634859	4.85047742220408	1.07387871471607	-0.72404302280075	0.508601835240267	0.99421498493758	0.0009693864817856	0.300522773222709	0.480194538421127	0.618462308825875	0.336899100224801	0.7751228215707684	0.9141722594678784	0.930033996637274	0.8067122272282429
FTSJ1	4.411744241193049	4.7985767252521	-0.077998112512731	0.343443890866887	-1.07829765044428	-0.5460698608395229	5.117837182053111	-0.163314446916568	0.408720710815363	-1.70344470197173	-1.1290864035760602	0.0004647372872325	0.87258662050522	0.6886047152695699	0.109318027498035	0.2780785262558499	0.9687498457778362	0.9488496879494116	0.7246709035284248	0.7744129228947644
ATP11A	2.919136525125749	2.14684724202516	0.198362433937766	0.3934135716056239	0.5005323202253279	0.489702822060131	2.5028560287876203	0.399514369186618	0.481152076952131	0.8283553857093059	1.00424583931198	0.0334846710202111	0.695228858363975	0.637358446396541	0.4205682154203279	0.3324378404627059	0.92068709387317	0.9466796284533354	0.8802133863904146	0.8044595862491164
POLR1A	3.24899363998129	1.3732327626133	-0.212605930763864	1.52712225841702	0.252001727440147	0.9863401705211908	1.03678750108142	-0.304170797585328	1.3714225497257502	0.309370263062398	1.5162348366864398	0.323624215545956	0.765443222882147	0.1914643670778339	0.76147063069628	0.152598337521061	0.9403320495626356	0.7971347583448773	0.9606248445409784	0.6900170861999096
LAPTM4A	9.92596759960548	10.1278732371225	-0.0956782360888618	0.1179263235849889	-0.1557130731615159	-0.318786274524774	20.2990289689186	-0.34110317257606	0.2630398464268649	-0.460059412221207	-1.17258346178028	5.907514294884331e-10	0.7379772319890552	0.79616619111522	0.652095769643822	0.261049525766507	0.9325360984496056	0.9692686383782032	0.938082690994048	0.7566944237559304
TTC7A	2.63361542751725	3.667451492073461	-0.2548113833938369	-1.15469959403776	-0.726721138151818	0.573014916360167	4.435428340772599	-0.44384630271627	-1.26241575313103	-1.10593063060132	0.973163737073365	0.0004815324064354	0.663489445933527	0.226073930147796	0.2861790845420789	0.345904985440906	0.9087552143502704	0.8189901635433146	0.8336806339442641	0.8132268035952243
IP6K2	6.112706460446151	7.189010943436821	-0.761596531921259	-0.322257594251825	-0.196821015522711	-0.9196035214471692	8.70552151581837	-1.57769516984755	-0.4164303386174171	-0.32492810348015	-1.84531950443168	6.908454711426061e-06	0.135791015195357	0.682992845997342	0.7498209823668329	0.0862458636735282	0.6555259572380214	0.9482053910903688	0.9605061191777856	0.6071283899757933
SRBD1	3.18545202259788	3.889432240195641	0.0351664214691129	-0.0558427734004711	-0.309559570960813	-1.27568947901572	7.67269982899059	0.128974780418071	-0.12122895132864	-0.905372777495603	-4.77479240021821	1.3669524733624e-05	0.8991614701572199	0.90512877530313	0.379625119354099	0.0003014003806047	0.9765503965716624	0.9824484264701508	0.8656075168448304	0.2387710279975337
KIF2A	4.272499960863271	4.81504834267528	1.00865398901875	-2.1726040447470503	1.17438163543034	0.978659177333956	6.81153346577631	2.01719029977374	-2.71344089250615	1.985229078956	1.89208246390535	0.069870385326503	0.0629249610036275	0.0351268366127184	0.108733574748655	0.0782715214603724	0.5358626922137655	0.6098582150808655	0.7244362474337116	0.5917708327246778
RASGRP2	2.71697341763232	0.7303171524338772	-0.532132001978049	2.5146615620352204	0.608686464273288	-0.4608987302794389	0.635246781648418	-0.810262952054261	2.44934112035784	0.804401748086413	-0.7488684386528109	0.5378293188407129	0.4308587665941	0.0273415603896067	0.4338139173643069	0.466582325628175	0.8330516096053175	0.585667937161275	0.8824440568876013	0.8637550161143154
PSME4	3.71329982126544	4.01101469736889	0.11206326819022	-0.691601465254395	-0.0907045589757404	0.8615084945015071	3.92390435936342	0.2363402119146569	-0.7981964306481271	-0.139030128647212	1.75163312344663	0.0035868406158932	0.8166889041656129	0.437792581126977	0.8913464553117941	0.102626824739065	0.9563154213083068	0.902969123279129	0.9838312888072004	0.6268448596470712
IFT80	3.0777244330908102	3.09041555130704	0.0050785527141071	0.5441041659079621	-0.145601210895617	-1.17451323674435	3.5299511022867205	0.0111613096009988	0.714881983790175	-0.257490685263014	-2.66838067250444	0.0049978555820269	0.991250697411844	0.485964674325632	0.8003753525223429	0.0186201293452283	0.9989039696870106	0.9155391727749184	0.9687797786348964	0.4588808309011959
SIRT2	4.75462398114918	4.89650819538572	0.6647738756401179	-0.649951229746785	0.146688070934074	0.42140931697525	6.51742976093693	1.58925703180189	-0.8734624441042399	0.26542550181269	0.973796059232115	0.0001380654794607	0.133286549112101	0.3964755065403259	0.7944360439750621	0.345985345783661	0.6527414771496809	0.8889910151272656	0.9671670999039228	0.8132268035952243
ERLEC1	6.505156623803941	6.499378154863431	0.0534295257685459	-0.157501423931561	0.404357227869847	-0.0580914359680922	27.0965162343358	0.3098432857807249	-0.591730781911772	2.05880725042909	-0.324108915294407	3.72942249809692e-14	0.760943028166108	0.562843767046313	0.0573168615044334	0.7503309576285749	0.9395749451887524	0.9318627233126452	0.6340408375365715	0.9526752968513356
PPP2R5B	3.24129106656204	2.5248994383045	0.617937614721082	0.126824366442304	0.789209319407529	0.3518681473992121	3.60040599479559	1.4475101439767302	0.1802527027340489	1.51793131424485	0.826515770151821	0.0093235410893421	0.168417757116841	0.859578063713744	0.152286639883851	0.421661036759383	0.6847254638374322	0.975350215002496	0.7584420366237711	0.8477450689378555
PYGM	1.72478727512937	0.7347215078700631	0.866417247611229	0.6645245040060861	0.961009193572779	-0.592026469152777	0.7989700001645028	1.71540853316038	0.8277967308566171	1.61850225614044	-1.24520029211943	0.441535989568795	0.108027491546261	0.421149033470559	0.126723275308782	0.234109071869921	0.6145414525757507	0.8950466335917494	0.7370437284153579	0.7396373070003449
MAST4	4.89863243451233	5.4561749410537805	0.15283077413052	-0.279396713900616	-0.0801867282037878	-0.8856954233991441	6.57776341552376	0.332880874125534	-0.346445803547086	-0.133183828208835	-1.86290501285183	0.000198479319301	0.7439914260695251	0.733863450433295	0.895871457784182	0.0836687385578826	0.9347565850077092	0.9567970024297948	0.9844352341227196	0.6003370881693981
ADGRF5	2.11576837861968	3.555365264206109	-0.832815842774147	-1.2928734933855	-0.5369342499857279	-0.150715641999293	3.0370359613604703	-1.15866794318734	-1.15362888895189	-0.654732537688495	-0.219574275009385	0.0117629944970882	0.2648658881907769	0.266712038715867	0.52271610572039	0.829362573964957	0.757560561159208	0.8375659849945511	0.9068203220031116	0.9673885477010846
SDK2	3.32902993409094	3.97591858647294	-0.418956310056359	0.12645150944043	-0.106463923694659	-1.31051292778368	4.79567197195758	-0.7354559475621449	0.1392698937163859	-0.160842030396705	-2.25742878803912	0.0002358809814965	0.473405580393523	0.8910895612526121	0.874364023978363	0.0393225728840212	0.846506079043289	0.9805527044190468	0.9820220326175316	0.5305614888892807
NUP133	4.13320046531458	4.48433280444527	-0.659555963126285	-0.299204669516541	-0.929519264313368	0.6901985272420411	4.72670859928945	-1.24282505381007	-0.321241657381708	-1.3565106530664297	1.27244844076079	0.0009826351224615	0.2333762631526849	0.752481756785091	0.195329185063143	0.223658282152072	0.7320302811497631	0.9611033919577476	0.7892020934748004	0.7299704239422473
NUCKS1	7.97843418350068	8.13146073157333	0.231889184982393	-0.185386949898276	0.2250183557144439	-0.0640258745117652	15.5443608523508	1.28960870854074	-0.642422332490083	0.9693494004825872	-0.357071957979212	9.07477958344238e-05	0.21934728339019	0.531539037571543	0.349577319869973	0.726721708337685	0.7226258537066471	0.9224948823067493	0.8557436555068257	0.9469066546768756
VPS35	5.82146267442052	6.82517807792325	0.168009918769086	-1.40843948718735	0.3486729653424509	-0.123016486136919	15.5101475701589	0.738626683503645	-3.55334380289642	1.1563349962808	-0.5233616439023789	6.28688921176143e-08	0.472529954865325	0.0029190594827775	0.265652764221091	0.6091500014326661	0.8456855984903164	0.4849241676594047	0.8296931189066918	0.909813812553062
DNAJA2	5.80052636668254	6.804642999899009	-0.0379938190548555	-0.893655569641113	-0.77424832765746	0.016502203923227	22.554444208014303	-0.175166845475237	-2.51499393440342	-2.9888983351767004	0.0715476551793229	5.49247665206532e-13	0.8632911385033258	0.0237907110396881	0.0091778367945715	0.9439071494621468	0.9652142642673732	0.5631696763249447	0.4923343487666534	0.9919844051495657
BCL3	5.20351694792466	5.11067199062459	0.157055016914083	-1.2615818500238798	1.14151946091191	2.00211735942498	3.77031129385177	0.256034319252041	-1.147715198636	1.32344005210504	3.05833293879309	0.0045703432599984	0.8017461087720479	0.2700720259892319	0.20624177950792	0.0087496242830356	0.9515342964405918	0.8398885514113354	0.7999042673207687	0.4418685395373951
ABCC9	4.56005102086439	4.78497711573453	-0.95700005689432	-0.19784934344147	0.357152133263012	-0.189361601145185	3.4653454113943303	-1.43115038790948	-0.174307250360481	0.4127270666965499	-0.2827616877100539	0.0079125608850651	0.175036228957349	0.864097632932754	0.685924960713471	0.781750819642116	0.6912969386274038	0.9757101569729524	0.948663491063292	0.9586312464724542
CLEC2D	3.5268962552119203	2.66713079061612	0.5757610201558461	0.620129525806156	0.703543776261699	-0.316439001563003	4.0985612125383	1.2960106865628702	0.8664501131231139	1.33183308678561	-0.699965530135882	0.0009490230708814	0.2145591900432219	0.399891076934221	0.202799576225848	0.494662498176113	0.716728531961614	0.8889910151272656	0.7972672613344989	0.8708790674932438
FUNDC1	4.345873059963529	4.154099904629391	0.621870120875934	-0.241196577546453	0.523171138623591	-0.153937992503625	6.930297453133051	1.63550003429431	-0.3773243759217921	1.11101150516236	-0.394980853720911	0.0012146848811819	0.1229047263338219	0.7125644913430959	0.289799012629123	0.698416808475884	0.6339675799980732	0.9528699102244934	0.8351590798064783	0.9370680998112476
MAOB	6.79947701305956	7.834125821394419	-0.726093963113582	-0.6297859428653629	0.421151283366881	-0.851864488756625	9.00270709835517	-1.56188091400804	-0.8760494688099492	0.7148477534878629	-1.79953884175873	4.20224109633426e-06	0.140563277240744	0.395429551755805	0.485884141525819	0.0942552081524501	0.6576025740835146	0.8889910151272656	0.8935739225527091	0.6196282785740695
RORA	6.12273135954052	7.010714135727941	-1.64567024711627	-0.0700677305537022	-0.7453624068268101	-3.04067600594286e-06	6.53974215447473	-3.15185773345382	-0.0863793278483463	-1.10806826733846	-5.83852328087765e-06	0.0002037948820713	0.0072228075269565	0.9324158944256372	0.28650002995497	0.999995428773327	0.331328033016145	0.9867927712989384	0.8336806339442641	0.999995428773327
TGFBR3	6.2243601754934	6.59262213856007	-1.4799001324065302	0.46250291129219	-1.18335122623171	0.2109415532946369	7.415128106949589	-2.6020895284334	0.4865670900130329	-1.6744419879320702	0.358052410282005	0.0002455948352848	0.0204289669484197	0.633884803004287	0.11967324237819	0.725432185757779	0.4320762699634034	0.9466796284533354	0.7313651037734378	0.9465761738485492
KIAA1107	2.20452924360769	3.93454752646707	-1.3907443678676998	-1.4690184393473602	0.60002957424611	-0.849195399431058	3.11674320404369	-1.7628565445318898	-1.20286767344681	0.6713859723470551	-1.12269194490055	0.0138718467607241	0.0987167161717119	0.2477352914118839	0.512823238430373	0.2813403840401879	0.6028552108357432	0.830841696728703	0.9029385857123108	0.775914825050693
ATP1B3	6.4862851600207	6.384348590336891	-0.6471346642850531	1.29145735142994	-1.22055069818574	-0.0162475162899679	5.76517212694506	-1.28809314358126	1.5853704873295	-1.75422673117463	-0.0308742175214538	0.0004703586791714	0.219102318642208	0.135746943654939	0.10118138195355	0.975824598753388	0.7226024690862617	0.7594702050912594	0.712838436516365	0.9974380266916376
NEDD4	2.97284629670973	4.27441930165766	-0.349506194408748	-1.21095428794952	-0.120771389934229	-0.625224005801422	5.67023837257963	-0.797750619716124	-1.68293660424634	-0.227787958728504	-1.45699138080548	0.0001894328326958	0.437641548535148	0.113108125122493	0.822916113284309	0.166879155710039	0.8344539451503253	0.7353560243773821	0.974219372014384	0.6984141047282431
PIGB	3.17252988795589	3.2104897594379995	1.02108508165096	-1.28324074932774	1.1352273522194	0.4804227779587071	4.82614242784258	2.23048243459006	-1.74854567164049	2.1030198734272303	1.03268425260711	0.0002222068169863	0.0414099505120537	0.1007986233807349	0.0527545884890589	0.318115471714099	0.4869475246794256	0.7176502991280598	0.6286512238074552	0.7994439884325638
MAPK6	4.30475316129247	3.766124500606721	-0.0373962559159971	0.76330562396727	0.0794689290967315	0.108471985727058	3.43659336078296	-0.0611531252197493	0.743317783689429	0.0994336763007272	0.1721883077277519	0.0064085211823248	0.952062110075545	0.4687734320268599	0.922119770177903	0.8656820848022599	0.9911858276756874	0.9128075928239038	0.986811944036143	0.9742346596175062
GNB5	3.1501862241362404	4.01802739427616	0.7862232601068809	-1.60094806199925	1.03948846606392	-0.573374129910468	6.66826354951728	1.89246888986086	-2.416481070315529	2.13164300418733	-1.36342868598945	7.50230761707432e-06	0.0778902726577204	0.0288787049074652	0.0499817186425999	0.192862103853474	0.5687946052413668	0.5959260493324351	0.626655062796059	0.7171320431903946
RAB27A	4.311692277236991	6.259455403341679	-1.06206350388161	-1.17798001100356	-1.6562075022431395	0.0298857679607093	6.148395283157471	-2.42412935976986	-1.44858441826772	-2.76028213163925	0.066524749373175	0.0002934971750442	0.0301118740571626	0.169431827337743	0.0152210506338873	0.947950870806527	0.457813475956119	0.7873340064603999	0.5120617596365084	0.9919844051495657
CECR5	4.68386785077196	4.930155712582731	-0.0495284101549923	-0.242925020727583	-0.435273850586133	0.320030050552191	7.8854715984759105	-0.161296373775352	-0.436063663569231	-1.05439095213682	1.01898120331325	1.70788116266198e-05	0.8741959167811542	0.669138335652417	0.308638292752525	0.326002991866913	0.9691908630240976	0.9482053910903688	0.8454828985741897	0.8035097219743897
UFD1L	6.01463427813152	6.574492445806169	0.371282342388582	-0.5764109351371031	-0.31252112938634	-0.239214799989941	11.571799406513	1.68608444997773	-1.43640647588132	-1.04318469629413	-1.06870338223534	2.76735660784086e-05	0.115203554861606	0.173449787310945	0.314906570660341	0.304433870143363	0.6263764685617427	0.7873340064603999	0.8471549994862279	0.790560516193607
LRP6	4.5982467800213	5.136487494714389	-0.242416871826766	-0.772919671647544	-0.0818349095692889	0.307284872514447	7.43481687559925	-0.5514442487119661	-1.0349806666015	-0.1497345622569439	0.668459561947885	0.001692970812632	0.589450681848819	0.32096159129228	0.883867886397953	0.51415349459188	0.8840874287534967	0.8677900674119675	0.9822299366046904	0.8783493002417093
PHRF1	2.98818218080979	3.05024427011689	-0.0943601252658491	-0.402642582146244	0.340813109090633	0.465753821690001	3.47974676089065	-0.185550467789887	-0.476884262360632	0.545064607078195	0.9226198588194908	0.0061942844916931	0.855305596961044	0.640350205157874	0.593851560265215	0.37150606878811	0.963312107103476	0.9466796284533354	0.9279029381746569	0.8273572432138581
IKBKAP	2.77572899004021	0.7795679523285219	0.3116192738052619	1.5458133501594198	1.3634426667641202	0.178006298703273	0.5853893740903571	0.3911432390081329	1.2262093243674	1.46818419576336	0.232472715986534	0.5706408762515021	0.701216099992396	0.239027971647625	0.162872640416363	0.819501924065311	0.9226905994499318	0.8285320565497878	0.767832860857331	0.9657720540068072
NUCB2	7.4701766040386	7.080150524842111	-0.0144110607317177	0.483447250602443	0.213377890962671	-0.0360398163328702	10.3700643680759	-0.0539309764982106	1.10669141749805	0.6267587194286861	-0.1372917109992009	0.0001237081791256	0.957795147135932	0.287939587203917	0.5412547992522709	0.892887029620196	0.9927919559634704	0.8506205274743324	0.9136606148919528	0.982168055795786
PFN2	5.6182030165769605	4.7749353892249005	0.96004272864576	0.478803536430649	1.23909567318512	-0.684776524559522	6.508496630351959	2.13383789894106	0.6821437760636221	2.24484780270534	-1.5028622634712498	0.0002436931947359	0.0498195042091685	0.505983057184709	0.0428104453630272	0.153890819561848	0.5042387033298565	0.9180889653139316	0.6041160178481502	0.6900170861999096
FGF10	3.62683180975159	3.58693531687206	-0.87549665636535	-0.0583998210649809	1.07781851016766	-0.1074721059369649	5.18502046839487	-1.81281732822556	-0.0777025121517615	2.00930477887631	-0.21902649582438	0.0001108875274092	0.0899193439834091	0.939091723144187	0.0628517738082144	0.829581761256852	0.5897578752093954	0.9884985328264028	0.6475208894867829	0.9673885477010846
SLC44A1	6.92109069529547	7.622334145801151	0.1912156730807469	-0.506855935011676	-0.342348406275722	-0.693940099068443	13.460629222841	0.6849569068539101	-1.08196807543613	-0.9654585754943148	-2.52985361554748	3.15707026444107e-07	0.504785241927685	0.297297001187713	0.350292405266049	0.0248239952316249	0.8575081675234607	0.8541904596976329	0.8558909002123701	0.4926257314555642
TMEM260	3.77859244079315	2.97495900869228	0.678257192359431	0.283903501290171	0.798449922509338	-0.0534318235720648	3.71268273295762	1.51365607521346	0.3698176329078329	1.40524766649409	-0.119169733890481	0.0047770529117357	0.151275084167617	0.716712592057588	0.180523398489867	0.906801180858788	0.6702306672189677	0.9537694546516768	0.7798449024761877	0.984929004573017
SMG6	4.64549224035939	4.642508737118581	-0.3436426708455349	-0.0222699446492827	-0.3893044573554579	0.673178062134577	6.08709210149367	-0.8547921999616641	-0.0311295766810856	-0.7162384766290151	1.60486863081297	0.0001539291952378	0.406782133721089	0.975577635778536	0.484848038065517	0.13087242496824	0.8217859811823168	0.9955763158770512	0.8935739225527091	0.6652881787418008
EXOC5	4.48667281634618	4.88835858850642	-0.1208826842696259	0.1579836078530209	-0.117697942268313	-0.8727585367370251	8.36125261781527	-0.3674977438677379	0.280961962860915	-0.278731929908333	-2.61356997149741	2.43759471522957e-05	0.7184669522460949	0.7826216105483841	0.784374903070092	0.0200774697788824	0.927736198956697	0.9663828685789732	0.9654660950551722	0.466257064969397
CLTCL1	2.3353842497586204	0.572914334288444	-0.8850973856986409	1.21357223647725	1.16986782078722	1.10969584343613	0.438413682017012	-1.27360648655448	1.12794016823031	1.45946220447555	1.72250426926851	0.671055757689365	0.22389928022163	0.278245609075912	0.1659721875838769	0.108322854756159	0.7245569317724112	0.8445727930052712	0.7708215992956273	0.6349579072033698
FGF22	1.7998175536463	1.21082894510506	-0.4035091464744439	0.697131758003792	0.932957298046648	-0.470886079085931	0.966280711295973	-0.571144463489477	0.630942603168151	1.13300303659455	-0.70753618187739	0.356174459421447	0.576932850087933	0.5378814092203921	0.275199382550354	0.491448874568642	0.881681239522667	0.9260881511762372	0.8336806339442641	0.8704930791573056
FSTL3	7.32113718015949	7.291496748274819	-0.701615090694586	1.02450172776151	-1.42285341518503	0.200991784750786	11.4608021519649	-2.0326559042910097	1.77993641618561	-3.15973809915062	0.5875918292112969	1.7033747672622e-07	0.0608333602678362	0.0961081166418723	0.0065350426984911	0.566366634258074	0.5345480846611925	0.7134932770376624	0.4741482101030351	0.8967089828630186
DGCR2	4.81265914576293	4.97174640169265	0.742143396392933	-0.632021911119989	0.718549688816585	-0.456726297206652	8.178028741648411	1.7149161347860802	-0.9128433047829028	1.4056115534861002	-1.02719924351475	6.559553270742471e-07	0.106939471049034	0.37576388058303	0.180213588466443	0.320607090598221	0.6134055066561681	0.8848744870567433	0.7798449024761877	0.8006728708010228
RNF126	4.77457030679692	5.67330432742151	0.271249541163822	-0.566169588768145	-1.3385947792688702	0.141175230249215	8.18003167930109	0.8057629980288321	-0.900987862869638	-2.8667256564467003	0.4022289129880179	1.20884518786309e-05	0.433941843164117	0.38203719468178	0.0118619558388882	0.693687110947341	0.8340464645329542	0.88611020100774	0.5058728766757855	0.9353412720093358
MNT	3.4379975547663904	4.47408379608663	-0.608720996075345	-0.306397860121833	-0.533278691902942	-0.909585266147435	6.21358337631384	-1.25006958436788	-0.3880899935151961	-0.92469932094556	-1.8247945858043704	0.0036028385921597	0.2315747169559099	0.7051802970494669	0.377026545011534	0.0880263113524446	0.7313978690751841	0.9518241055283352	0.8653323442145874	0.6081040104984753
ZXDC	3.35224435308687	2.59317569471837	0.630662357294861	0.236371195040216	0.573409516843676	0.4708818250224539	2.58893359930085	1.2416438151146	0.265531513804109	0.861522062179147	0.922416302997454	0.0271872529122691	0.234800769298193	0.794296426780991	0.402751190708335	0.372304142250157	0.7337408589630366	0.9685935468064834	0.8728564931186638	0.8273572432138581
JMJD6	4.723073279181111	4.96199716877732	-0.0417580470940682	-0.2727043556702089	-0.4029759614323789	0.446181944489642	9.361824653249132	-0.146934352869003	-0.534750213409961	-1.05500066158489	1.50666053815882	4.24681908005472e-06	0.885207356840048	0.600668704349952	0.3082466599684589	0.1536300698450919	0.973385726120462	0.9397504136716316	0.8454828985741897	0.6900170861999096
POLB	2.9752699838200702	2.6296580550101702	0.804908965911005	-0.633126509297928	0.559867231962755	0.4608675095746199	2.13113834400256	1.20960064056101	-0.5759185867440749	0.693453684885115	0.72291409511951	0.0565407058533739	0.2459919248881489	0.573364808632414	0.498761891607707	0.4818154514473571	0.7420940077856586	0.9349278026052016	0.9001494768273388	0.8680693615612358
WIPI1	5.69831660025467	4.82763541945064	-0.405705133440462	1.5674542904276298	-0.117455121889453	-0.369801466880275	13.7166518989677	-1.67267236906066	4.040830120313689	-0.407300921796334	-1.43505460850676	6.814211766655351e-10	0.115114030738629	0.0010669851743051	0.68954023228946	0.171793780759056	0.6263764685617427	0.3748889757045664	0.9489249867640182	0.700423719257923
GBA2	3.43130345331992	5.55174756201359	-0.0399137467813294	-1.71744245861427	-1.50162151196026	-0.461048505821282	11.0462063948734	-0.113621541916489	-2.9458910675195003	-3.52293276709705	-1.25604376273548	1.32917510138467e-08	0.911044611541618	0.0100167130702991	0.003075359012116	0.228311882679416	0.979240927502601	0.5344844503074296	0.4414629150692218	0.7348483589938235
NDST1	4.23791856370443	4.22516113117648	-0.168753956591061	0.104796233881848	-0.297797401031201	0.125671084812811	8.60148218044181	-0.490435671979371	0.185423524299969	-0.7226081180882199	0.3496754968282	3.48728711625034e-07	0.630922097875048	0.855380876536429	0.481036227165859	0.7314432394453679	0.8965874613550384	0.975350215002496	0.8912929022968864	0.9470129848064948
ASNS	4.44129860956564	4.12933999676785	0.49676741643532	0.8411327866746859	-1.40165717533095	0.2496733318641089	4.19384462867388	0.917558927139391	0.8681155794501869	-1.93293092601263	0.447335603120496	0.0030344507121771	0.373700108029258	0.3991937573921529	0.0727074428149498	0.661253846024386	0.8103182384388266	0.8889910151272656	0.6690716477471474	0.92576828704821
AP3M2	3.4567955598730498	2.9773702870642	-0.5767333116794361	1.18729892101252	-0.7269566797433861	-0.10239232518944	4.3334881658743	-1.22937302492366	1.5582398906676105	-1.30026863421074	-0.21127069149897	0.000590674055508	0.237868154140128	0.140021514211529	0.213133604028893	0.8355195918285591	0.736471725220728	0.7624116847408736	0.8058369044753106	0.9681582951525266
ST6GALNAC2	2.13562474369073	3.2070041152930298	-0.0620287415342925	-1.40590874501479	0.6008634860641601	-0.583049953205418	2.26211769083913	-0.0741954223617958	-1.05678040847776	0.612105765060961	-0.7268098245503521	0.0474975324246854	0.9418672220667472	0.3073465911118619	0.5496773559667729	0.479556820737151	0.9888475217973176	0.8570929852489702	0.9156559514791078	0.867384552805714
PABPC1	8.78874300620286	8.91627495129307	-0.1198820708189	0.0262710516339997	0.0351895460558784	-0.143038116390079	13.9670776172621	-0.3176281838299299	0.0440770071371756	0.078500168987995	-0.388417495601948	5.60863985296273e-08	0.7552630741669201	0.965425871438687	0.938471972204678	0.703677166698204	0.9392211492381364	0.9928728706201952	0.9890313907238508	0.9384095669804016
TESK2	2.27850907357112	0.774934328219253	1.16203956884743	0.110748350811335	2.23670646349475	0.058073818718435	0.722248839723927	2.5579899222501497	0.1525979919862659	4.136179376619451	0.137035433351788	0.497942232425125	0.0234586991923425	0.880968711624212	0.0010643360098691	0.893078247324792	0.4379054128162432	0.9790741511687844	0.2897258491545828	0.98220949851916
CFAP20	5.5467409656853	5.45757226650497	0.340321386638364	0.306732788226992	0.139171562142574	-0.218518852292051	6.79968639815008	1.06457854126706	0.597964827128038	0.3081646670215769	-0.639330762077474	0.0006146179297838	0.305915435772687	0.5598188943393431	0.762613023669129	0.533460729172144	0.7775692337620084	0.9309557512393336	0.9606527421733496	0.8867216537648969
CSNK2A2	3.3131078708346497	3.127500258422069	-0.0467098650605595	0.305674783484261	0.244316622332101	-0.138421264634628	3.23853456987511	-0.0840902583622452	0.326669664857367	0.351606975074012	-0.249250636456473	0.0097369333964688	0.934104973167056	0.7484783300668191	0.73013065068748	0.806668609225595	0.985888386957541	0.9611033919577476	0.9563540726139586	0.9639207717885164
PTPN21	3.10382832706832	3.6524279400093	0.6191313985899339	-1.31793674961245	0.0941009292431525	0.40321390730685	4.91189862305671	1.59285515950169	-1.98487182668421	0.191856457059401	1.05680702823585	0.0005275321236654	0.133243396217194	0.0661033384904559	0.850461186844713	0.30881704246465	0.6527414771496809	0.6693972876710634	0.979435664992687	0.7933436779046082
EIF2B3	4.1906775280950495	3.45618992904892	0.4434384603138069	1.02076952363467	-0.3202121991505769	-0.183519678923828	4.50024882141443	0.969041873401158	1.3238074422419	-0.55243525386015	-0.3947964042943	0.0035289296028342	0.347897571356396	0.207029917078425	0.5897938028767529	0.6985938893208471	0.7983047683328911	0.8090663042606954	0.9270720267958844	0.9370680998112476
CAMK2A	2.84460359978186	2.80819670073951	0.2254107006642	-0.398325628179124	0.142539381329259	0.402136302530016	2.32863316309737	0.3631895826567329	-0.3753492670934311	0.180292326603328	0.655678177659975	0.0428380205781034	0.7219407681244029	0.712821062840706	0.8593879027785909	0.523117366292252	0.9292263770003631	0.9528699102244934	0.9809217257865994	0.8812040385657751
TCOF1	3.76560769673194	2.318827076168009	1.04347956688047	0.994691814524977	0.899608577001648	0.287631364637486	2.216716122878029	1.5781272313432602	0.912125505489768	1.11276773642481	0.4323507319859559	0.0775406241978345	0.13624706217936	0.379844727782905	0.288154934204427	0.6716493981941409	0.6555259572380214	0.8853194882702157	0.8343942150088453	0.928661029747453
CDC42	7.59195858198961	7.55076681584621	0.353554904752745	0.0437785311924241	0.156256540814238	-0.131535784170422	15.0073123088568	1.33023535058044	0.102323658662828	0.4623985551417489	-0.493452971743496	2.56139019833405e-08	0.20475152850716	0.9199158789921892	0.650574498153727	0.629581389641546	0.7118038174861566	0.9851579104906518	0.9375366219169614	0.9157417347742086
RAD18	2.92301977191421	2.78571584256577	-0.0691705290142041	-0.27966296461543	0.0948927494673237	0.624294915169615	3.74874358601885	-0.135732770784434	-0.34275207919859	0.159647026799119	1.1966985120736202	0.0019359235447819	0.8938373327127571	0.7365409349816759	0.8752890069105229	0.2499965085597	0.9753263011517848	0.9579451665541892	0.9820220326175316	0.7515167599889103
ATP2B1	6.12448943201759	6.322752840764071	0.3928377320084369	-0.4360814413250179	0.3801228472014369	-0.110055308525973	12.322098683216	1.3100348088709	-0.8788037993689629	0.9878996144664342	-0.353901046995788	6.46373148065588e-07	0.2103514080663119	0.393448656880574	0.339538351576139	0.7285533956184371	0.7133763463444628	0.8889910151272656	0.8520224938207571	0.9470129848064948
NCK2	2.93854027734178	3.6069661444251	0.396944250704595	-1.5891134049513602	0.401781091598318	0.8049241366655471	4.690435855485809	0.9125676045665392	-2.1504715447948404	0.733312749810651	1.8469059919995297	0.0010524901751489	0.376241233546641	0.0482751005705597	0.4747852046362971	0.0857685565468516	0.8105353130577571	0.629933395336677	0.890337315482286	0.6071283899757933
MAP4K4	4.606466338663981	4.5394193829548	-0.139348298092355	-0.0516888861985578	0.3867077439083689	0.144970597761068	6.122801011549869	-0.264667338325182	-0.0610032028112871	0.6268696386423149	0.264617293189017	1.95072570506226e-05	0.794867954167774	0.9521620492629632	0.54016920258175	0.7949057883965409	0.949452061083518	0.9901618514403276	0.9136606148919528	0.961215538619512
MGAT4A	1.79533768182156	0.2677565298797	0.742837257217312	1.32966337639938	1.08468205092429	-0.484649536238342	0.2897883038726789	1.86519015801331	2.06166531827758	2.2426669303388698	-1.28945190588102	0.781371437211258	0.0843344262254878	0.0589909521330302	0.0420735084528255	0.21949683185522	0.5828397597597322	0.6536212239729053	0.5993812977418779	0.7263957737307707
RPL31	10.165565706017698	10.3849961692119	-0.0207826330801881	-0.292813714803695	0.5395229728717129	0.0489366943418561	11.085248899441302	-0.0678823723400264	-0.592615606780489	1.41631535510148	0.165358772102891	0.0005281615435667	0.946900278356259	0.563423175993376	0.179649690054141	0.8711914945332171	0.9891926317702276	0.9318627233126452	0.7798449024761877	0.9759041954093748
WDR1	5.98431716574926	6.294464169171469	-0.382735213208601	0.4543970097711071	-0.591665687657057	-0.430591021395541	7.3267223408427	-0.8768454926082819	0.628071018971418	-1.02345836524654	-0.958867635685004	2.88816004650151e-05	0.3954209350225589	0.539853434382535	0.3226257221164	0.354469609079287	0.8217333449137428	0.9265973766067191	0.8509453682184063	0.8168379284150573
SNX13	4.778961035403849	4.40131789824918	-0.541537059746094	0.749172830029822	-0.1979365173637469	-0.0988174793619899	7.71664161974245	-1.55851028839342	1.2948309996188705	-0.453289407731924	-0.275257825661718	0.0001292074819141	0.139957743550659	0.2159825917485239	0.657846648576804	0.786938187257441	0.6576025740835146	0.8156029555270957	0.9393870033105842	0.959410476417588
ARHGAP10	5.4492826970465895	5.393142493550201	-0.894058464855577	0.296226668533982	-0.2416191956639879	0.260777415999666	6.3486580395161	-1.87243165495133	0.363277231157352	-0.391102045355686	0.534425663585352	0.0001416781594033	0.0813620552315842	0.721467513695592	0.7012691652763261	0.60153497580399	0.5775563334531401	0.9543892705198768	0.9496946458067111	0.9079336617428516
RPS6KA2	4.27184692219807	3.33728344892209	-1.25323528841555	1.5738801676940302	-0.633332525732111	0.407868367115735	3.5267103584074104	-2.18296119073138	1.65363579285101	-0.885069824498257	0.6941206560473899	0.0079462351877027	0.0453519363018199	0.119521982073713	0.391353577214693	0.498541113278315	0.4952318979553735	0.7425928793637061	0.8707315413724054	0.8715462237698594
ING3	4.11715918219721	5.05222625542041	-0.062457325200777	-0.486726409640049	-0.707281716935307	-0.5896456460141459	7.87036071613398	-0.162229496109889	-0.7318093024354759	-1.43992934112158	-1.48708871321756	0.0002371571151683	0.873290425196676	0.476923488462876	0.173774009457614	0.157934962508815	0.9689688915978864	0.9141033506424388	0.7748410821755387	0.6900170861999096
VASH1	1.96210303805599	0.315402108953633	-0.73336080910837	2.0785906677572	0.703890603031127	-0.2359651382425139	0.5413032516493621	-2.23039246304896	4.10814865739161	1.87769089081896	-0.7731750445743599	0.598996835268678	0.0422316775622274	0.0009927858879658	0.0803186668241957	0.452671944280767	0.4887665376351173	0.3748889757045664	0.6845788658001253	0.8594676037514698
LMCD1	8.343436291795749	8.91977537566508	0.609306401750629	-0.97130283672611	0.613307616731337	-0.233936361444142	6.955809040768241	0.9078206683846752	-0.9060580323448828	0.7277960549156719	-0.349945405183046	5.18330991812076e-05	0.37963946886457	0.3800086257028571	0.4783211824694799	0.7318418498175301	0.8125812767668928	0.8853194882702157	0.890337315482286	0.9470129848064948
WBSCR22	5.63425021812325	5.3568273737386205	0.6982609838142579	-0.469492638537942	0.277921988478895	1.07671982539773	5.90245122852292	1.51195389892986	-0.5633525742154051	0.435251737828454	2.2092256700771697	0.0001391576068568	0.152764540598405	0.58160191221007	0.669584738524805	0.0441917396574193	0.671596901685434	0.9366970708144716	0.9436734021465472	0.5403629384958165
SEL1L	5.820467281399549	4.757269427446549	-0.4342361536394929	1.13407838711547	0.0308214940162964	0.511399781598818	10.2164291163339	-1.8014722540807095	2.7857548367932496	0.0979814146058118	2.11067939854226	1.0220338127843902e-06	0.0931669635149225	0.0143099194307493	0.9232734170421792	0.05381080944756	0.5929523473303123	0.540250171731298	0.986811944036143	0.5530543675015084
ATP6AP1	6.33016083030663	6.22223827058306	-0.0087975105894068	0.259172616984706	-0.122017926145261	-0.0924936108719984	13.655494849082	-0.027596754039746	0.505391393517859	-0.323057400706659	-0.27481947922806	7.25259382318867e-10	0.978347584098914	0.62062873611935	0.7511114241590029	0.7872040434717679	0.995550614234393	0.9434426134561896	0.9605061191777856	0.959410476417588
TCF3	2.7724238833725	1.2631052493306998	0.741865552934351	0.779555444351943	1.10340896255689	0.539984756326877	2.37590070309097	2.0498672612385	1.3542430324999	2.61167359011406	1.46934991101271	0.0312614895944906	0.0582822368322957	0.195709740887513	0.0196371194490908	0.162398253390242	0.531497647104332	0.8000674709551958	0.5136499399412867	0.6934990834027891
TRIB2	3.75866924131914	3.07783774325594	0.2118559226010269	0.623473050223329	-0.602538600861598	0.733756051585847	4.04517575722902	0.401920426760994	0.712746430578195	-0.937113901389965	1.3382801391527	0.0010576084921027	0.693411162139665	0.486943131087447	0.363544220743781	0.200739081683445	0.9202006504521104	0.9155391727749184	0.8621881935030496	0.7202619049998861
DAZAP1	4.74167542568483	4.22857400378133	0.490589920274851	0.4521597679892871	-0.505766487597439	0.870669661581646	3.09530022499111	0.590216077888178	0.3121050968481469	-0.469690556789317	1.01158316460802	0.0226533809647122	0.563836926751482	0.7598480733995571	0.6465855578547521	0.327800967152052	0.8769217702088681	0.961952924111808	0.9367920526778598	0.804144296452999
MBD3	3.69042503262547	3.5788946250554003	-0.511078755672574	0.811895717261958	-1.4527889070746598	0.458408430776587	4.682545861018991	-1.4425064549679398	1.30284391302295	-3.1520723525721497	1.30725656823979	0.0012667371601323	0.17171369799426	0.213549859174083	0.0069886465994535	0.21323792324941	0.6877048134188455	0.8128518975614847	0.4777346004179462	0.7235428056901252
HLTF	4.23617464029858	3.08474606132489	0.5857285563430379	0.133747276585038	1.7570356134229	0.229397049480085	3.17765344269188	1.14278357635846	0.152686678910747	2.7185709418435096	0.4521607475683329	0.0095333035512481	0.272157076443381	0.880706400892573	0.015940167269518	0.6581906406841739	0.7618359019201508	0.9790741511687844	0.5120617596365084	0.9246125595735124
FAM50A	5.767559132284559	6.016692968179849	0.114925301791896	-0.0022280280514651	-0.418618317253247	-0.121316958115163	9.65648613330726	0.3933718433840971	-0.0043190759326635	-1.05620301861807	-0.403891727040167	4.6863210233906e-06	0.700138670631019	0.99661411613729	0.3082853639320269	0.6926471002164571	0.92255727008112	0.999981314228119	0.8454828985741897	0.9353110993362342
FAM3A	5.5298023023222695	5.82160709834112	0.563287381693682	-0.48517880409152	0.0673441496493482	-0.2448631888699489	14.405572838561302	1.93370422352356	-1.03524593778787	0.195063605304098	-0.8020564108343279	3.4307980351677803e-10	0.0722474166933723	0.316956603431703	0.847960718516307	0.435043722272109	0.555735790267999	0.863476202951223	0.979435664992687	0.8514875983494172
CPSF1	3.8581054602598304	2.53451373378611	1.04526475491463	-0.127043435482982	1.40739783660977	1.41204650813879	3.28470297053012	2.2460146975820403	-0.162393299493634	2.45267290743084	3.01584319437207	0.0177490856964491	0.0401945940152168	0.8734072400889901	0.0291344213919733	0.0088624519135344	0.4853794653662158	0.978650946092758	0.5546812310846821	0.4446518030657266
CYBRD1	7.06711951944599	7.7889438378519	-0.7011522498932738	-0.181272633965124	-0.640922161378277	-0.328982636073977	15.1463672915331	-1.94728014374402	-0.318460064286101	-1.54456785785398	-0.8715132340900029	1.69245752228327e-10	0.0704718746092345	0.754526997097873	0.143283729790213	0.397208947548012	0.5521231866200529	0.9611033919577476	0.750523580073646	0.8379341656640089
PDCD2	5.58626822906648	5.81719944750055	-0.100393114029683	-0.1849266779104599	-0.442201367621687	0.4250418493583739	10.808565965009	-0.330893516971976	-0.3516999442089289	-1.10156729767571	1.33994376410843	1.95232353986658e-06	0.745410273920521	0.729975571826215	0.288534298985848	0.201036053052571	0.9351452527260292	0.956583224349131	0.8343942150088453	0.7202619049998861
RDH11	5.38012003795757	6.85395676430873	-0.157210969453665	-0.683845049064735	-1.37455028431786	-0.692942134648228	11.6704683914075	-0.641078279745807	-1.48582747111015	-4.037701802371689	-2.73686812856596	4.30133664759667e-06	0.532256496500599	0.159556027705876	0.0012130283105007	0.0166874011447957	0.868209245263183	0.7758930198039798	0.3058194579004822	0.4584011938013744
PRKACA	3.70746875743631	2.3527182626428904	0.2163986710682449	1.43090658578472	0.150103782973197	0.2109347679180139	4.01423570501023	0.540876798844818	2.2056775337156003	0.313447485203822	0.512126713131026	0.0011262375269088	0.5965339118301529	0.0434223398111129	0.7582571129042099	0.61601955635801	0.8857500094643908	0.6158705118455962	0.9606248445409784	0.9118771496059678
ADGRL1	2.7311208398677005	3.08507227077892	0.2873987898360949	-0.4759641927165779	-0.0991451433092213	-0.204236787041021	3.73021378492867	0.567016459514073	-0.5736195012766291	-0.162107572085182	-0.405318659116097	0.0060139971278667	0.579102943934196	0.5752073072085689	0.8735779894356259	0.691072651309724	0.8818767148536321	0.9349691703574272	0.9820220326175316	0.9351253068436288
ACTN1	7.17370182953076	6.86679265643937	0.6047753076586391	-0.0311849607253877	0.143392531664328	0.336066932600752	14.1824535609655	2.05026694247801	-0.0652120549683153	0.391755025210811	1.11906265431744	1.42347691734212e-07	0.0584306358634882	0.948872299937928	0.7010747107680799	0.281290433563594	0.531497647104332	0.989555423382158	0.9496946458067111	0.775914825050693
ZFYVE26	2.5185078431557204	2.82518049047216	-0.122939218534294	-0.274292821252227	-0.592837729655848	0.0450616157233249	3.1205866260035897	-0.251030340871999	-0.342132306965373	-1.00287515234015	0.0962611120575175	0.0099496514729605	0.8053727148294929	0.7371085654221079	0.3320447000101519	0.924712591394184	0.9529549422223912	0.9581961985379444	0.8515637121625029	0.9890546414624618
EPN2	4.41939330117966	4.35423599633709	0.277640983473572	-0.321674642335828	0.64870564443395	0.120358353925237	6.40431131375833	0.5816854847630539	-0.418248637221324	1.16047804312268	0.2447078609033089	1.18520926502289e-05	0.569417906148572	0.6816917346196021	0.263991380338236	0.809998590653359	0.878123337483727	0.9482053910903688	0.8296931189066918	0.9641594144783447
PTPN18	3.97937000937402	2.55612389052993	0.503613540970054	1.18656939856167	0.613570903944375	-0.0454742771201969	3.01642003850566	1.28074800572806	1.7626815223123702	1.23782627567879	-0.119625429714756	0.0149712698277489	0.221578939527761	0.0997433717024496	0.236069739601494	0.9065481246529792	0.7237879421730536	0.7158328759136685	0.8138408238670313	0.984929004573017
LIMS2	2.8333180226014303	3.68199300258811	0.223166275063461	-1.64707571563204	0.784965450055329	0.1945260709068869	5.80550784544639	0.5080646224323879	-2.3803414841023303	1.56328608404389	0.43750236304571	3.4656139427447e-05	0.6187973844761241	0.0309919523961879	0.138833475373424	0.6679807697967121	0.892557782822867	0.5961009832430907	0.7451668603230767	0.9274168170134708
ALDH3A2	4.835865303525781	6.33286716886328	-0.231007418779181	-1.03324683446963	-1.4457845301180698	-0.121254614247733	17.510114320668098	-0.896629536386673	-2.36374457074994	-4.57640351215979	-0.4412475092889449	2.1456746020863497e-11	0.384081287127245	0.0320106856859223	0.0003636136692996	0.665327716420027	0.815345691996973	0.5987495799205993	0.2472260368015845	0.926744479342276
TFRC	4.48458374419835	4.420798882039151	-0.707439486383933	1.32726074580991	-2.16224080022327	0.07329910082735	5.2331394577767805	-1.35309039023685	1.44773483772031	-3.20709654227336	0.133165669332805	0.0037648986012905	0.196185402036619	0.1717296300124549	0.0074180570658222	0.8958595479049108	0.7048958519510573	0.7873340064603999	0.4817595030463451	0.9828156073206064
SREBF1	4.47275759843613	3.1854438346064504	-0.103449775194462	0.9184991239729928	0.0527253415535536	1.03909889156706	3.5440748239811097	-0.18586375511347	0.968485493355644	0.0754648468801017	1.8040562177393704	0.0124666453086475	0.855041960362055	0.3499192190778389	0.941056492088729	0.0915271022195197	0.963312107103476	0.8760285807439444	0.9896957262184004	0.6185736959320499
AFF4	6.439183126042591	5.93092425003286	0.4780037290225229	0.005975923616727	0.329939550336391	0.4395465160167629	7.54574157563006	1.57429270130876	0.0119948294333738	0.8120249384178371	1.41808292849478	0.0006613514635213	0.1390611983400199	0.990607250697882	0.430899096694621	0.179471987430748	0.6572844188758797	0.9994969125523042	0.8821437283192519	0.712244549547321
UBE2D1	5.00219598454589	5.185761069417531	0.401817120448305	-0.748875455555878	1.04279251409652	0.0910926148207807	4.75713216909058	0.622614882771024	-0.698592196895701	1.28043546644457	0.137175177103309	0.0016237431087359	0.5430123346711541	0.496147553814356	0.2223708706198019	0.8927488397143442	0.870900752463496	0.9173578662285714	0.8082584018059755	0.982168055795786
MPP5	4.08516381695297	4.95638040372755	-0.3019067566624389	-0.254472023603671	-0.9225693958200192	-0.514444891927145	6.22325994211348	-0.601120609805067	-0.29823535162014	-1.4677479118627	-0.989994498560062	0.0062834257254767	0.5568216629031569	0.771014864286518	0.1728245208864	0.337953000133594	0.8747515170902493	0.9639508437768668	0.7748330973801345	0.8076062953134739
RHOBTB1	3.92899881034048	5.458140072832969	-0.2972394319797439	-1.04878223501317	-0.624600139905556	-0.941490723078735	5.66622792326785	-0.492455774923936	-1.02816046836771	-0.834122636014568	-1.51457505151217	0.0088147415200297	0.629537405935911	0.325521426612312	0.424107809486431	0.151014535384532	0.8954557725949875	0.8685355005409305	0.8802133863904146	0.6900170861999096
SMC1A	5.20596702247953	6.0901624928445806	0.116444182203704	-0.766855271472442	-0.965299816123825	0.146474648837019	9.55965438246519	0.2565796881325139	-0.999638078380296	-1.72958207672467	0.304660695181602	9.00691699311166e-08	0.800989074537103	0.333339636217662	0.104222309865564	0.764810756516518	0.9514636911789792	0.8705478166975695	0.7188249231374803	0.9541676078861366
HSD17B10	6.38656713389252	6.62133714282372	0.120171837940615	-0.151716870224135	-0.435298843612044	0.154297303622968	8.09541609134969	0.350392737984086	-0.248461599332225	-0.9290548545371452	0.438001248898646	8.74941261742047e-05	0.731515020351996	0.8074547772959809	0.368702064588971	0.668447945108269	0.9319695118447728	0.970102281115789	0.8630697041918303	0.9277003895170064
MARK2	3.25622502484948	4.8627356580524	-0.0680730488389981	-1.39371839015528	-1.01269180852794	-0.2300290451490669	5.906511179577921	-0.11924047385978	-1.48952423550153	-1.47985336847128	-0.3891881883671129	2.881910905163089e-05	0.9066671553172092	0.157073568057059	0.159607578900178	0.7026062632460129	0.9778159588133176	0.7758930198039798	0.7640183326470336	0.938094038422342
CHFR	3.4391048121283	2.63075184647387	0.0028542461315946	0.5645837951586279	-0.8352225160694321	1.32106003469791	3.25854884811698	0.0060876189276978	0.7001851959020239	-1.4064712691987402	2.76995771172859	0.0115475602057345	0.995223567030794	0.49473376370395	0.180858300922168	0.0148713634951122	0.9989714668595622	0.9173578662285714	0.7798449024761877	0.4460348300234804
TRHDE	3.6274432715845	3.76444408202883	-0.8151991336162441	0.497756014136748	-0.921919518981341	-0.295367608323987	2.66062411016014	-1.14636005235533	0.40314189826362	-1.01332986966582	-0.421713877502902	0.0243450174302602	0.270994672590042	0.692723825486376	0.327378642129969	0.679914415085907	0.7618359019201508	0.9503791431824103	0.8510644554876842	0.9315065207469851
P4HA2	6.754337983165421	6.90795862060977	-0.0470378198327833	0.5299548779021249	0.006099669661174	-1.14457383308086	12.281646314135198	-0.131954738924181	0.9460550461500492	0.0142344714179067	-3.10756234141577	1.19009005781071e-05	0.896787179930626	0.359464010623885	0.988879697149946	0.0077131831585049	0.9760439234933176	0.8795147354985627	0.997062561694098	0.4271968196100074
NFATC3	3.98431091014556	4.3758542897646295	-0.0465969066174431	-0.230014395778647	-0.5809574386201121	-0.0072542961185765	7.54792956101159	-0.11524596870675	-0.345338982057673	-1.19533583331751	-0.0172112569893017	1.7494188200348e-06	0.90977878138536	0.7346346927269051	0.250512489391275	0.986494928979854	0.9785380184148208	0.957007764770949	0.8225400870553767	0.9981996341605436
TRNT1	4.68393269405867	4.29179961696943	-0.457908253399611	0.571473812744594	-0.272351450654279	0.36794483793065	9.59666246986692	-1.53793569418719	1.1586719209866398	-0.7460606750564079	1.18243868713685	0.008272502186886	0.1457394090111899	0.273774470503721	0.4793906409469279	0.255436982069666	0.6640805048718945	0.842143794698133	0.8907133460019365	0.7552721829568009
ACADVL	7.487026955955669	7.44445892742234	-0.263483932948528	0.270685063872355	-0.389660529444651	0.341698864291079	17.557961849904803	-1.2555891090007	0.787488360529653	-1.4445752682236002	1.64292552802234	2.03756957760994e-08	0.2301321510554989	0.444131562612425	0.170100130629707	0.123622593723837	0.7305687069428236	0.9041350362175704	0.7728979429322081	0.6568615914263193
STK10	3.6486519526864303	3.2808473998042103	-0.8293399322378241	1.330139569907	-0.884662564434708	-0.282610179170727	4.74572528785021	-1.74549402225567	1.72596383207643	-1.56419269018955	-0.572529168893372	0.0002601983389999	0.10134281830681	0.1048869912560779	0.138620939532679	0.575445277694973	0.6047481424521115	0.7225753552895493	0.7451668603230767	0.8991503327661126
FBXW11	4.24290373526702	2.44736483125149	0.622632209791814	1.05480123148172	1.07988452619235	0.8472159713136959	2.56308526458107	1.3746342490259498	1.33866040252468	1.7817528997919398	1.83526525875233	0.030494753602691	0.191473397516011	0.201881696741381	0.0961478185734569	0.0886574155409021	0.7017141825631433	0.8029245118979903	0.7057459499878413	0.610814741211794
ACAP1	3.08129446920044	4.05812815407273	0.266787170401526	-0.8577856553982991	-0.52624650925753	-0.199912273175889	5.09009742576569	0.561004545852087	-1.0694092201774	-0.885951104534936	-0.416568901578983	0.0010463065349263	0.583080236596587	0.3026907728829089	0.390696414616225	0.682998151849933	0.8828317807120396	0.8544999567267753	0.8707315413724054	0.9318870765130478
EVC	1.7968774859655	-0.7003904882834439	-0.652439789767778	2.13394561490695	0.85924766685526	0.960869117913396	-0.5334732625896189	-1.02389146604635	2.1610398307329	1.17678766530696	1.65232377329352	0.6086453692618079	0.323769550648636	0.0488294165326845	0.258950785614869	0.121982546144605	0.7871829699319137	0.629933395336677	0.8274316316631031	0.6528444078301829
DERL2	5.93954419818699	5.6884582731714	-0.321236311385356	0.876322692577945	-0.636209450002648	-0.0063367446309299	10.6301409074273	-1.1813803237424498	1.93687612830657	-1.74176904536444	-0.0226253703528423	7.996047594701659e-07	0.257091903238197	0.0728591907236632	0.1025170210938759	0.98227627839954	0.7509666232944048	0.6766586014447155	0.7151596335196562	0.9981996341605436
NDE1	3.5230418701457	5.157734036149231	0.0331788035936788	-1.7491019399919798	-0.615330378829242	-0.0267638957580096	7.666588441847731	0.0708227916566355	-2.27281118288193	-1.09951908284791	-0.0549546419263614	0.0035063882646295	0.944508093895281	0.0443345897615909	0.299285889289278	0.9569002318042328	0.9888475217973176	0.6158705118455962	0.8395228387561988	0.9934313855987704
MRVI1	2.82454594971142	1.5092105341086102	0.351280797609447	0.55386570119674	1.11059216958294	0.678075981299215	1.58252100027051	0.594716094444029	0.58215196377321	1.58681170296864	1.16135682142624	0.162276843830939	0.560996014871105	0.5698418010068361	0.1364229458977719	0.264249554775188	0.8757249221501913	0.9334898850296364	0.7447735486205552	0.7611970177796503
TMEM38A	2.90509845194599	2.3445869105316897	-0.947481784971136	0.6845112005314	0.1964945119064249	0.6003477211450661	2.1132670865029697	-1.5678482184521	0.6844032822767959	0.2633708056640089	1.0139426134976	0.0606107840342452	0.139011282522297	0.504373344979338	0.7958734752002429	0.328544171399761	0.6572844188758797	0.9173578662285714	0.9672074589049674	0.8041695291541118
AP1M1	5.10144007187274	4.974538388878219	-0.232397538784253	0.5159431652987659	-0.315504425227933	-0.122203508788987	10.688615143179598	-0.7121819814625799	0.9654423951859828	-0.800938104308907	-0.354683510855696	2.06630259355962e-08	0.4872825250575859	0.349631664259697	0.43567116119618	0.727763966392975	0.852424037151412	0.8760285807439444	0.8836361503398743	0.9469150872256614
PVR	3.5688585327340605	3.5343917998313303	0.0522816914732626	0.188283711253645	-0.8533788917551259	0.6013687425790389	4.1621677342165	0.0889733532142638	0.194254110705167	-1.20173919490327	0.983904036290432	0.000834325614707	0.9302801643089592	0.8485832416017121	0.248094955516256	0.340767758757811	0.9844327132819238	0.9743546932081548	0.8225400870553767	0.8097666124209677
XRCC1	4.19749842841039	4.889299501680831	0.0430058319065009	-0.9067539061789992	0.0782389944723154	-0.194821404571435	5.76050337530949	0.0764016651111637	-0.9729336541854672	0.114874662739416	-0.333338434487107	0.0055521886426111	0.940114693693119	0.3508640317806779	0.910916591033358	0.743506954816618	0.98863617873484	0.8761804570611484	0.9863058621844608	0.9507061284790248
SCARB1	2.79222648352421	2.1139312951903	0.434742168582322	0.5740696675295389	0.6160423240496821	-0.2083155777245549	3.73376917343442	1.44610021909802	1.15170474616466	1.6643404593422402	-0.7169675616432659	0.0035480761558226	0.1698273853652009	0.267892161508995	0.117144509485092	0.48545046680973	0.6863945495102399	0.8384765854183303	0.7294202814094806	0.8683033150515126
MCM2	2.393528820238	2.86525210016609	-1.13251586064217	-0.3892344193939021	0.097214988669524	0.21143885771449	3.60099639892334	-2.0364734700482603	-0.4565821485995471	0.159678818640579	0.379435207462495	0.002620301485656	0.0597564086108788	0.654513122275328	0.87526439625169	0.7096824709928728	0.5330777794652819	0.9482053910903688	0.9820220326175316	0.9411854553482089
MOV10L1	2.22294101812373	1.5983362342293603	-1.57237714749546	0.7838162637669119	0.159756333102396	0.558393400011136	1.2702052082009	-2.0710769750924	0.6719222488245611	0.1869542832217469	0.7856006058541078	0.229303645071643	0.0563461083906828	0.511903370268063	0.8542028447314359	0.445341760277123	0.5293157214309264	0.9180973924144844	0.9800262832234417	0.8560250121672944
SELO	3.63942068404057	1.89790143880757	0.531641878337665	1.25222783350283	0.90660898304806	0.225653619187403	1.95080271895778	1.07095117343907	1.52745747433386	1.50612155721627	0.4779158610713639	0.0788707528471342	0.302288780868057	0.148419104031963	0.153637766546494	0.64031098846828	0.7751228215707684	0.7704487875062692	0.7590799574366092	0.918421545444906
ALPK1	3.79587808790672	5.07182627144597	-0.0441223711700165	-1.89987544309789	-0.4827380660323379	0.775141510811629	11.5795050886838	-0.191236060631551	-4.679669229569269	-1.6125650890465	3.3318372579267503	4.58962341202048e-07	0.851039521292575	0.00029993724566	0.127705425410443	0.0050437111948357	0.962482829383214	0.2721840795881464	0.7382910778885203	0.4133708909844459
PDE8A	3.0078194625697003	1.43407890535829	0.204237614296641	0.5944891207910171	0.8131217546777941	1.6398611382429098	2.13962220504207	0.546453259563773	0.964473575446732	1.77899878261895	4.49635695203814	0.0577542879834561	0.593102122892353	0.350241860014951	0.0955507844020499	0.0005379088109291	0.8852608128138982	0.8760285807439444	0.7052149015449958	0.2858811328164509
CLCN4	2.08434228018964	2.1338077292587303	-0.32354568672844	0.3110782569591369	-0.3506337779024119	-0.470792545106165	2.12365328592617	-0.554256369095039	0.337057698507354	-0.517370470192587	-0.852190666331241	0.056670356085778	0.587759505014099	0.7407710531414391	0.6124443914513841	0.4085963910871029	0.8839854140016916	0.9592056189933716	0.929204601567844	0.8401952955731378
NLE1	3.4059451958834304	2.7681534751868795	0.889412853725518	-0.8107329180987171	0.839594171738195	1.5748468087966498	3.12994556031492	1.72326892589924	-0.9391504880339572	1.31981224749813	3.0677178498082	0.0132406158072186	0.1055068629669319	0.3627877636357079	0.207319248795096	0.0081720035225947	0.6113375902833186	0.8806994744756107	0.8001738293761619	0.4374594484358947
SDHA	5.98823002122962	6.20071502449579	0.150986865604447	-0.271881959502008	-0.12645669447425	0.1529162832507919	15.4762645212871	0.640726275328173	-0.6804566687595109	-0.415199009086692	0.6239815117892691	1.72108333643364e-07	0.5314946131009001	0.506725187675115	0.6842691204545079	0.542326462383411	0.868209245263183	0.9180973924144844	0.9483996722332536	0.8896913203279694
SMARCE1	5.987573316487241	5.767050772182009	0.4140163172333689	-0.06598725691813	0.4817485589885679	-0.0093181205535028	15.7385847858196	1.56529557459582	-0.158855459193424	1.5666204551323102	-0.033787879529954	9.830810538576008e-11	0.138362762523954	0.8759018170115541	0.138053157740787	0.9734918171510528	0.6572844188758797	0.978650946092758	0.7451668603230767	0.9966602030791948
KDM5A	4.81364757703527	6.29198038962976	-0.1660212096737469	-1.38974212192141	-0.844235596934217	0.0242189069116025	7.09371510437856	-0.259972338100755	-1.30825888389778	-1.10003890147271	0.035770408110882	3.66243761400635e-06	0.798419687961662	0.210478771897363	0.288656546822049	0.9719371179455352	0.9504284723828096	0.8095846655386727	0.8343942150088453	0.9964172893244876
PPP2R3A	3.1634446777665	4.94195890914334	-0.28440560325819	-1.32464884856594	-0.5078048817029961	-1.08336822633085	8.470068174741611	-0.7057864401389821	-2.04146629005118	-1.07396811033852	-2.62515887353853	4.2329853257131203e-07	0.491137883396905	0.0592029412381784	0.299810494084999	0.019116252766038	0.852424037151412	0.6536212239729053	0.8397056614105686	0.4588808309011959
FERMT2	6.61552986485841	7.079558686735541	0.483990672115587	-1.06007817626423	0.6742873418235891	0.0468681960883345	16.4434030746096	2.00308456078737	-2.69355847131948	2.18151693534593	0.188855600370471	9.83281950810046e-09	0.0646187562337891	0.0167126266623318	0.0454822346897241	0.852908295699668	0.5399950145363147	0.540250171731298	0.6167305592175528	0.9732650292703888
PTGS2	5.746843285640369	7.18956572573404	1.68631074174967	-2.16794743708464	0.0543275968577052	-0.348024574179435	6.191089318866269	2.52622413056281	-1.85678453270381	0.0609497569675444	-0.494616716631996	0.0003987090397141	0.0236711427840687	0.0843349385325374	0.95228989752238	0.628189155672177	0.4395480417697749	0.6977228829416474	0.9922303891930392	0.9154319884743968
IGF2BP2	5.375483765814919	5.8301864758462205	-0.489322103763812	-0.62683687287423	-0.4664687991670371	0.897035472006491	5.286670093048481	-0.902454080505433	-0.6519941581084511	-0.6229230719671021	1.58961995672526	0.0005065335084979	0.3824139291328871	0.524707218631542	0.542962026218837	0.135187283739655	0.8142126492471554	0.9220206483618056	0.9140337057162896	0.6696059209315137
MAP3K13	5.20439481668561	5.65797858868835	0.221843598021435	-0.257653543799502	-0.184581350222049	-0.2833433483064939	8.66882241622699	0.677261643504833	-0.445842045478171	-0.414215219959966	-0.8315360454455111	5.209109271679609e-06	0.5092522755858	0.662201355767681	0.684623705070478	0.419739026488167	0.8593288472776931	0.9482053910903688	0.9483996722332536	0.8463579361528146
PICALM	5.4295565021439804	6.027101507791059	-0.124009756923061	-0.5908311286414261	-0.5053594087200061	0.210192918264973	19.5455675479467	-0.560299246248467	-1.62493349513643	-1.9114572597618704	0.89767811076522	4.40090918072084e-12	0.5835474588099001	0.12499840879672	0.0752443641829705	0.383539653339556	0.8832256226208284	0.7469545269244445	0.6739629783977951	0.8323185245476953
NSF	3.65469007595291	1.85658291766502	0.312004514407101	1.18684525139821	1.34696930688758	0.530198207312349	2.81595230526166	0.691708060606895	1.65490184076023	2.566457268384529	1.15565772801509	0.0130332342422008	0.499687959947215	0.118711539129946	0.0214849283212163	0.2658979735266639	0.8539342745593967	0.7425928793637061	0.517705732552418	0.7622448293300781
GLI2	3.2135043557729195	2.9115959422301	0.54816258003314	0.299412088332303	-0.0480304996313344	-0.4578653483515439	3.0685357080267	1.0045245263864302	0.325938631458741	-0.0705041705461774	-0.846482881309571	0.012902424820892	0.331103559250068	0.7490376639605741	0.944740406881488	0.4109484510433139	0.790619435805407	0.9611033919577476	0.9903516379178742	0.8412279172237054
CLASP1	3.61351465169581	3.38343616335622	0.0893524648782644	-0.585366020914778	0.6611967203368821	0.822041160800534	4.01261152366066	0.174176822532401	-0.683191954444111	1.04993868900217	1.58501021448915	0.0087925968029301	0.864055547455517	0.506064279817318	0.313544005774937	0.134634203205791	0.9656469841147698	0.9180889653139316	0.8467030307477762	0.6694820020866118
MRPS34	6.1620711915735695	6.05034553484774	-0.0799654236023902	0.536381343587128	-0.4400858633391539	-0.263548092537379	10.1930431588475	-0.299442903102656	1.15249901023689	-1.24574749155948	-0.98359000678405	7.92348805246452e-06	0.7691689664860749	0.26861070347213	0.233201909757629	0.342980847337308	0.9412502549020068	0.8389785462336943	0.8133155595045158	0.811327444668934
NOTCH3	3.79924326656839	3.82678860490098	0.4144016391732729	-0.212130622226155	-0.1010779575396259	0.0039594692108118	3.10184331180718	0.671948436319792	-0.191477284970349	-0.1223054403332449	0.0062942860427486	0.0118422013620934	0.512647593423109	0.8507682797218069	0.904304181208945	0.995069175989288	0.860719312038227	0.9743546932081548	0.9856615347307298	0.999210718035186
CLNS1A	5.98825598427934	5.65786524249029	0.390230781202702	0.3499103872165769	0.374027380514226	-0.319868081637085	13.5511019810883	1.45314393898158	0.8117674907023549	1.13794073163429	-1.14713531957489	1.38837485675053e-05	0.166802646219116	0.4309364206027271	0.278929215275959	0.269436040478683	0.6835595950440007	0.9000000922610659	0.8336806339442641	0.7665476321735092
TEAD2	4.42253334839857	4.76638385909434	1.0712922459797	-1.4586866117789	0.644586601517291	0.616713942460644	6.852704135918679	2.4068257694634703	-1.95150187727047	1.16501616515178	1.34058691327251	0.0066135577602105	0.0294508729950032	0.0788653666409428	0.2736836339850499	0.2000228020187039	0.4564138919196079	0.6819626973749703	0.8336806339442641	0.7202619049998861
EED	4.07982687326508	3.94070608113692	-0.251749361144261	0.7938220932026949	-0.333627439531775	-0.741264082640391	6.8288082235218	-0.632246485335256	1.22586134176233	-0.6969731173014511	-1.7990642685546898	5.70723661651247e-06	0.536744491915683	0.2391492989746519	0.4964802202609029	0.0921558312096775	0.869559775069712	0.8285320565497878	0.8999521998328892	0.6185736959320499
TSG101	5.728953543941	5.52910551601863	0.3407936954113409	0.0889056515743328	0.8364290419213539	-0.361918654418616	8.73010125688109	1.0293473786127	0.166108282819504	1.88874335396044	-1.04793761194307	4.37574843453323e-06	0.320727019928146	0.8703651911549641	0.0786261902955179	0.312556100894778	0.7851858960889208	0.9777264290690316	0.6794517181290699	0.7951566424433862
NCBP3	4.50889529716722	4.9934893023819	-0.2806813596044519	-0.0844278684653928	-0.6543352989601661	-0.323104841968356	10.0688046922327	-0.932799485025083	-0.162324030539514	-1.70514299955682	-1.0320862290146	9.2129604019519e-05	0.3656998073515889	0.8734946953901601	0.113086726414197	0.3186386209836789	0.8069615962842756	0.978650946092758	0.7294202814094806	0.7995023567101762
ATP2A3	1.99300260311142	0.942588918410752	-0.740622807938992	0.370562964382007	0.5097353843152911	1.4593528651359902	0.936960112194583	-1.3242852640173302	0.424619891955719	0.795631190789086	2.81158232679088	0.3692948422923199	0.206291208492356	0.677367079024594	0.438914278978782	0.0142769518680708	0.7118038174861566	0.9482053910903688	0.884733941413899	0.4460348300234804
MGLL	5.70547533780092	6.710700417102291	0.0125856781492503	-0.845584450570148	-0.356704012790087	-0.371717800214789	9.71706739155255	0.0305478912838772	-1.20323634717302	-0.6757182179005429	-0.8635333141018391	2.7770798870570895e-05	0.9760366205405308	0.248645559526396	0.5108784750406989	0.401933706089577	0.9951584936135804	0.830841696728703	0.9019151662302612	0.8396178198344829
NTN4	2.75287332210859	2.40908337722776	-0.247188806842422	-0.0802111831793122	0.557086160900817	0.694720869731795	3.34147241963096	-0.5610155524004471	-0.1137968876670869	1.0745779800106998	1.60946573311889	0.0088963310762782	0.583071324538686	0.910935390866379	0.30041640088726	0.12935790222481	0.8828317807120396	0.9836147119358172	0.8398860255551707	0.6637697945130036
BCS1L	4.56032577823066	4.57129641998591	0.531712946881176	-0.65470612244868	0.459316827961557	0.520604761432279	6.54330291381801	1.26746622990871	-0.9090114151945908	0.8661788745852429	1.20865439613392	0.0007457947623249	0.224365035180402	0.379623807410361	0.402741256011625	0.245739913439679	0.724720538864787	0.8853194882702157	0.8728564931186638	0.748461175857561
NUAK1	5.08802042460733	5.782708281727281	0.246763960052268	-0.586329020706125	0.291049238520743	-1.11632391756534	6.39421625479106	0.536272748533801	-0.7335811356723709	0.476514870392683	-2.37075047780638	0.0001079151764814	0.600256411255063	0.474730092987146	0.6406529716176329	0.0332508507822326	0.8864920380465515	0.9141033506424388	0.9348141981853764	0.5195965255091395
DPP8	4.314938287888561	3.64541558749325	-0.58442395891666	1.15230794216029	-0.334586668503098	0.0234715468649512	5.469725620002571	-1.47682695882145	1.73529264024324	-0.66875264074501	0.0578054052809266	0.0008036392732043	0.16043934764777	0.1038159639357959	0.514722264156937	0.9546922131831248	0.6793702140970133	0.7207395318201869	0.9038492164572176	0.9933951950092408
SLC24A1	1.91434574984521	1.32069171686754	0.3646277445990971	0.49260649404658	0.203484154390226	-0.5066267449670661	1.14583487315726	0.687150463427321	0.583429168888876	0.325375839678121	-1.03083852474837	0.288652324159601	0.50362750487238	0.5690737813040849	0.7497553217211451	0.321112484336002	0.8569115679620741	0.9333750688034592	0.9605061191777856	0.8012312924442127
ZNF532	3.6131509273229514	3.70373425891514	0.3668749048678499	-0.291985588865779	0.273967630976572	-0.262051606722715	5.55567663142884	0.7995449348360241	-0.391956420547579	0.500121835963619	-0.557449687028107	5.5015847791778e-05	0.4364536197106839	0.700602923700712	0.6242463528585329	0.585443650128772	0.8343046283725557	0.9518241055283352	0.930463070069844	0.9024162538013164
SCARF1	1.63135586316302	1.3950225192931298	-0.449349033213019	0.0914979907243318	0.555822750713853	0.0186508284404099	1.1721071679034198	-0.5776448274434239	0.0767950183549633	0.6455121317546479	0.0248419332434665	0.271599146209731	0.5721151521335649	0.939834689623954	0.529507719888027	0.980519652971396	0.8799761068041391	0.9884985328264028	0.9104021864492008	0.9980728530857942
LMAN1	7.60691728431774	7.956485290457491	-0.428852946949276	-0.0376283331702587	-0.356179196098447	-0.13885056428393	14.8637639437756	-1.65895918961436	-0.0887632827846672	-1.11001915281741	-0.5560841763899089	3.409840040095611e-07	0.1200955511747949	0.9305382924037452	0.285523997200298	0.587511487598688	0.6300175557392165	0.9867927712989384	0.8336806339442641	0.9027890910806649
HACD3	6.038076018309621	5.78077836889025	-0.1944237074189529	0.841468269085038	-0.258694273518323	-0.492798286289114	11.0547461906542	-0.540006345692015	1.44054557497962	-0.599208794584109	-1.2809899061128602	1.315426538844e-08	0.597119309229702	0.170259960984898	0.557976128644595	0.219648797248137	0.8857500094643908	0.7873340064603999	0.9187576048750254	0.7263957737307707
ZZEF1	3.43553064751746	3.9460083104182897	-0.7162980353610459	0.220833501742507	-0.7874425728116691	-0.548867971969513	5.666234497659429	-1.71327590348971	0.314820207644403	-1.52290337979187	-1.29919761128082	0.0005755079268949	0.107262423821175	0.757434870843202	0.1504410492888269	0.214119085385893	0.6144687930380439	0.9611033919577476	0.7580712030725689	0.7244545882920479
ENO1	8.12698488607713	7.37016312434576	-0.0812898786762269	0.763029923286202	0.0945990077947895	0.6128505450903909	8.07984103621409	-0.177824644144912	1.03540744913263	0.16360538449642	1.3557415967638302	1.6858708053021e-05	0.861459061968562	0.318085828355831	0.872329870233157	0.1975714830295269	0.9645423959120648	0.8642153510266514	0.9816778850995976	0.7180187807943864
MYDGF	8.164475787412961	7.217556545785179	0.027588048955912	1.35831215068201	-0.1848921141848339	-0.0479292816806402	12.206569849646002	0.0936340010745027	2.8374349346411902	-0.504196274554889	-0.167959294558838	6.41936202284145e-07	0.926757674024896	0.0132742661442376	0.62185420286184	0.8691529474001279	0.9840022487878686	0.540250171731298	0.9304178074394084	0.9752673015595448
ANO8	1.63135586316302	0.288008209229613	-0.920818611195874	0.9627021092288692	1.31359224239429	0.595815697989144	0.339571212687153	-1.82870446751068	1.24887991427872	2.32016006448998	1.27091602259115	0.740318460460017	0.0880136204661408	0.2310791096740889	0.0348489742075504	0.22481251722135	0.5880137129210471	0.8231431358692701	0.5819537590211411	0.730399901012722
TUBE1	4.776739222286929	3.68705583930373	0.0618848988188185	1.67391751611434	-0.467329744456642	-0.0784703582948338	7.7748690463281	0.1901046868638689	3.17835269353822	-1.16538973641481	-0.2306295137479219	1.22165102763416e-06	0.851775886435695	0.0062340528978045	0.262059352310818	0.820718626844706	0.96249205636848	0.5234529761185486	0.8281692929723904	0.9659871570249438
ARHGEF10L	2.7123097470604	1.52302490995182	-0.0445692584358109	1.7838620638153202	0.390419196920585	-0.612808181209963	1.59702136832309	-0.0838647318754141	2.0519270412158304	0.603051175240529	-1.1892256136826	0.140589605751043	0.93431386799851	0.0582173012853556	0.555502954140441	0.254536503895681	0.9859286304330764	0.6528380783261588	0.9180663258905308	0.7548926893787666
ACTR6	4.46249244228375	4.69071064833138	-0.6014365831541569	0.5848293345778149	-0.474362865258988	-0.7252893372268591	10.052384584577	-1.85439137450097	1.1064873233281498	-1.22213312761728	-2.12934977359097	4.6647377611417e-08	0.083448776579424	0.285945817230377	0.2405153036877879	0.0501988206777015	0.5818221512573029	0.8502279344787222	0.8168297816786316	0.54590792740589
TIPIN	3.80299015101458	3.49397960904369	-0.5042819583932481	0.8726636786508	-0.219669895889476	-0.0923099916066277	2.48143063695909	-0.736910832282437	0.747482353581706	-0.255956117775074	-0.138959313467514	0.0336649980656311	0.4735602027848979	0.4669650530070079	0.8016150126348901	0.891547568215665	0.8465443446960726	0.9122609024211836	0.9691799727509718	0.982168055795786
SRI	7.26731169843428	8.27222787720281	-0.146362237149328	-0.495193941398206	-0.75195567309466	-0.510922550642066	14.433911107652	-0.6242923574506701	-1.2521716198738602	-2.45348654312575	-2.18740736112793	8.30550693070901e-06	0.542989045226443	0.2316975680558889	0.0281829768419736	0.0474339982745224	0.870900752463496	0.823910129494027	0.5491521852220212	0.54590792740589
EIF4G3	4.2093490273636	4.127644895744201	0.286618970657546	0.245170520002533	0.0512631600241012	-0.732264837705729	5.40550415535925	0.596032950219073	0.304173473928004	0.0860922923261532	-1.48690157114791	0.0027352402685608	0.5601110897107121	0.7660358315404341	0.932862877693238	0.157766842189438	0.8757142005617891	0.9633693911823944	0.988204119627234	0.6900170861999096
NUP37	4.22586972013627	3.79068888603884	0.6999310565434019	0.1398439640630669	0.667425382052149	-0.0880027025851886	4.71146961342294	1.39989180762358	0.167368439656903	1.08158418375169	-0.1733960706001059	0.0052796002294634	0.1820454877397219	0.8698161872551841	0.3015229071960639	0.8646594875323058	0.6952507373558218	0.9777264290690316	0.8398860255551707	0.9742346596175062
SEMA3A	2.2359016528677995	0.899471344254047	-0.570530775194374	0.7786215234621501	0.981243345675408	1.10690781799481	1.34797335122619	-1.29666713648201	1.14862493486175	2.00567017222423	2.56246961848327	0.21687585522041	0.215157306676333	0.269993997405678	0.0670055017659321	0.0220018273542328	0.717156358398222	0.8398885514113354	0.6534522305508285	0.483253113185663
SEMA3C	5.66594921630625	5.20129360804389	-1.64082567458322	1.11169603250341	0.11463006129564	0.132484253479755	10.3039030845683	-4.67245298716492	2.02165173790865	0.284548417289544	0.358094933304395	3.3652870993959304e-08	0.000300630566019	0.0614273859520723	0.779880863710223	0.725261622262053	0.124073143924135	0.655543130069059	0.9647839654137104	0.9465582734526302
TTC38	4.1349098042091	3.98217070851448	0.3776349147252849	-0.308642310116611	0.309396501964151	0.3681356349402249	8.01015344717595	1.09057530125128	-0.5435417623486171	0.745126131754825	1.02901940821759	8.477434610678609e-07	0.292669266981323	0.594743463537047	0.467710915243537	0.319778708385798	0.7744604377423395	0.9382412108353968	0.8886288470674564	0.8001660072536475
ACAT1	6.13514573178304	6.566316786230611	-0.0057968981692028	-0.378358828781782	-0.178610802652626	-0.0920673011526403	17.071804884075302	-0.0211236535870555	-0.859795695226003	-0.552914464845673	-0.317998599982148	3.08515807318629e-11	0.983425450200175	0.4034343940052821	0.588468030190088	0.7548701341183559	0.9971718563607304	0.889677991016746	0.926498525490514	0.9531045589568978
GRAMD4	2.2742646286917902	1.39574082808279	-0.716770887507332	1.09764264421072	0.566206706025912	-0.0722753009118304	1.28462649240056	-1.07491124108467	1.05990607364372	0.744556456295114	-0.113282678898261	0.228859047212626	0.299528173549752	0.305959750049634	0.4682769803758629	0.911447830736019	0.7751228215707684	0.8559914808954772	0.8886288470674564	0.9862234046498212
ZNF638	6.31766507395324	7.13076416956368	-0.390168435073244	-0.8055971545381941	0.0462798391045957	-0.176569005916186	10.6353138547485	-1.13353904036636	-1.42222553878075	0.10432203642377	-0.507584431779724	2.18805137902154e-06	0.276395897243448	0.176398708084355	0.918335699753737	0.620098771904782	0.7644126111582612	0.7877295187543588	0.986811944036143	0.9131927802963968
SLC25A40	2.84986293502103	3.23674836302401	0.854029694588922	-1.5209998876463002	0.681223913536477	0.460393008624937	4.07846417641594	2.00786261099236	-2.13551024495071	1.2942286665863705	1.11377797978855	0.0019132327951689	0.0639671457462467	0.0498628289790594	0.215335523252787	0.28435234445407	0.5367871900968132	0.6337935712119961	0.8071310918429512	0.777232979409542
TIMM21	4.57023803423525	5.067197093222379	-0.328630609028807	0.183971635392547	-0.771382566239491	-0.506782943175599	9.10229557973604	-1.23434411141842	0.385490689313315	-2.18373726518075	-1.890742558598	5.5800852003380405e-06	0.237767457287106	0.705501556876371	0.0458423538559047	0.0803695868583353	0.736471725220728	0.9518241055283352	0.6167305592175528	0.5918709466232049
ADD2	1.54178519425359	1.27248696509172	0.256939519110688	0.0688873317852656	0.6715613377198979	-0.484154099228489	1.0292669370899898	0.374670616977534	0.063711886130493	0.837967218450655	-0.751637614664851	0.32668751847244	0.7135032952253408	0.950068825911492	0.41539766675959	0.4652643710088859	0.9266209482546458	0.98967436563358	0.8782870793075965	0.8627563946931646
RASAL2	3.36665182575825	5.30252339836192	-0.292068975840043	-1.6131155330096	-1.23864594123418	-0.0585295095021453	6.48742169060391	-0.561403635072121	-1.84240333499699	-1.92701517319269	-0.109146082019919	0.0009675210483169	0.582842909235365	0.0884839114273325	0.0781070613147995	0.914542877306204	0.8828317807120396	0.7044574752963858	0.6784783441613742	0.9866785621124974
VPS9D1	3.18457457232329	3.2978809828158804	-0.525132645535865	0.90166497468498	-0.369273825283447	-1.18564969864178	6.77146598997212	-1.57577323701693	1.69059867966269	-0.9464539042289648	-3.48702110281352	6.29030609344842e-06	0.135930324694717	0.11158108723714	0.358915526442881	0.003310536483564	0.6555259572380214	0.7351546573753848	0.8589575417413965	0.4002225392993502
ZNF37A	4.884365295081411	5.093103294316861	-0.564975797450433	0.153526588389919	-0.596410939031877	0.269467625040321	7.71951879528954	-1.85238984225929	0.290240027146088	-1.4167739771226102	0.846189192177892	4.2652703609380894e-05	0.0857589564343194	0.7758894958739391	0.178122543499709	0.4122985420079439	0.5838830763501799	0.964731084194453	0.7798449024761877	0.8422397628268864
MARK3	5.23612023475998	6.33157444537581	0.0689714683471	-0.793968497604224	-0.6605835813451121	-0.247915307153893	6.78904593680408	0.142287634292214	-0.926349837216762	-0.994552521324466	-0.4856012847978429	4.64008320915824e-05	0.888838414064828	0.368999529592445	0.335728679338672	0.634688761806823	0.9741967505821476	0.8829885964808081	0.8515637121625029	0.917610148751264
SLC25A3	8.59345882289763	8.185655887214491	0.0479713908974035	0.584426372433276	0.137714564584801	-0.205544300979891	20.416713254542803	0.171141253976829	1.35240117844219	0.439243549449016	-0.7204415655526378	2.3397509919222398e-12	0.866399982062712	0.19628480187465	0.666746745352656	0.482330240617706	0.9666647243054514	0.8011802104705954	0.9427893302433556	0.8680693615612358
FNDC3B	6.15905250333044	6.631523910390719	-0.96331290246426	0.0170867121411324	-0.507683336113271	0.0042192774187228	21.1887063149762	-4.36254657929732	0.0486561285414583	-1.9806366237880504	0.0180363311308121	1.3646444049368302e-12	0.000557205408647	0.961835290617061	0.0662756567710867	0.985847595341533	0.1827919486725572	0.9920181385783072	0.6534522305508285	0.9981996341605436
FOSL2	5.36780562450923	5.24261090209267	0.2090781376645369	-0.7700460878463871	0.9140403956419392	1.19932158645366	4.82305054358903	0.411343336066881	-0.876916145176328	1.28745797032182	2.21324784048045	0.0009406663131223	0.687189200266251	0.395180663692364	0.218161948716004	0.0444743777938421	0.9176389341620304	0.8889910151272656	0.8080804699678585	0.540625530007057
FRYL	4.63123314444905	6.76783235474212	-0.411569521328008	-2.12792132037018	-1.21085563522114	-0.135375348041728	6.66032003100924	-0.703735368221228	-2.0500235416796	-1.57739479986347	-0.221769175988206	0.0002066838332451	0.492544215609299	0.0590146209537932	0.1369425899238759	0.8276128324681931	0.852424037151412	0.6536212239729053	0.7449164521624445	0.9669543340848962
TMEM131	3.9369742815609	3.98463933539346	0.0789101563455994	-0.225188997225735	0.2787223873816519	-0.196915814461689	3.3576807732725698	0.116637988698526	-0.1980930505343819	0.332232926778968	-0.293734887036701	0.0073237703169582	0.90871492950979	0.8456411816411609	0.7443545702198109	0.7731796233896591	0.9782036172084476	0.9742509059052356	0.9587822222882402	0.9563796291612984
FSCN1	4.99377344011041	5.16872060915487	0.705830922713018	-0.518788114624588	0.665851041196051	-0.337079321109505	5.20734477759649	1.13998916450969	-0.50607150754201	0.8655804614527429	-0.530043295923317	0.0041434647498901	0.27216915973874	0.621865824774715	0.40554952854704	0.603853859573289	0.7618359019201508	0.9434426134561896	0.8729320800059049	0.9079336617428516
ACTB	12.1483883653897	12.217171808473802	0.539269226860709	-0.0526086266220463	0.0759578711371549	-0.5314304295025211	24.689206350076603	2.06429890794529	-0.1252077709703639	0.241740076047833	-2.12940371257411	4.17666239791053e-10	0.0583137787312079	0.902105069015989	0.8123577871486629	0.0525176823443198	0.531497647104332	0.9823867301421936	0.9710790115473596	0.5521785718400347
PLD1	3.2896422919192405	3.3115378760677303	-0.0051633277849566	-0.539722809784899	0.417281170074342	0.307084721942806	2.77405940396847	-0.0080985930544764	-0.493628120509735	0.5153686828982059	0.4835472536809639	0.0201919494687973	0.993651588894382	0.628795868953201	0.613833389061486	0.636450806799876	0.9989039696870106	0.94498893282867	0.9296355816583804	0.917610148751264
DLG1	4.50548365972393	4.964934675783639	0.7115682301827609	-1.07293788596295	0.465471139806574	-0.124085381072393	5.96549262519819	1.5348781764445	-1.31774393401588	0.767232523585598	-0.259501971026127	0.0003981531114278	0.1462968366851749	0.207784842774109	0.4553526922797349	0.7989543067240571	0.6640805048718945	0.8095186409946429	0.8867248622567624	0.9620977091624584
RAB7A	7.45211539622108	7.8682433033381	0.0883237752987397	-0.246983788977858	-0.351761308271435	-0.0853429751784889	17.7944046713319	0.400497491502577	-0.6801151749788779	-1.2419844017817	-0.388052813003084	2.03568296231376e-08	0.6949577523032211	0.507452083355541	0.234102786883397	0.704105940722778	0.92068709387317	0.9180973924144844	0.8133155595045158	0.9384095669804016
BCAP29	6.24786495451579	7.04073142296582	-0.551851394935578	-0.422059082154907	-0.276051030518423	-0.39265674363737	19.011071093951603	-2.07215941767235	-1.0125944333484	-0.903982336645585	-1.386252669292	6.570058408157349e-12	0.0559022909466467	0.327309914583448	0.380294124777154	0.185931643483077	0.5286133853447139	0.8685355005409305	0.8663609388174696	0.7155823753811051
SEC31B	1.88722874224043	2.31508478434732	-1.08092392445496	-0.5202872559260979	0.499237536096102	0.160798897655368	2.15190181924373	-1.43280112911775	-0.456632229634878	0.615343782763718	0.215780568112705	0.0481011298228349	0.172426546619046	0.6544779320763149	0.5475508679058	0.832065554751146	0.6887005783212473	0.9482053910903688	0.9153708162290408	0.9678512844166766
SART3	3.83908175731905	4.58248061170414	-0.187622803511911	-0.912280082609244	-0.642740011106945	0.5975638214122969	5.98546662125332	-0.348594770771709	-1.02825772658954	-1.00205491857368	1.05780198405481	2.49739840455692e-05	0.7322381220730659	0.320125172317854	0.332208909782719	0.3068843055263869	0.9319695118447728	0.8669943807439933	0.8515637121625029	0.791677548247649
ARHGAP15	4.44934064725429	3.86353496470019	-0.230170084124588	0.652206023577974	0.7450273720024571	-0.41863481073721	2.90108713377979	-0.3096125284790139	0.512703032300251	0.780455198074134	-0.552297474627102	0.0186353785845223	0.7612573055016479	0.6156346293365129	0.447454241243325	0.589482142565708	0.9395749451887524	0.9434426134561896	0.8859625039187601	0.9038904958830144
EXOSC7	4.84249109223817	4.590909977978789	0.581515414683656	-0.0364246622000234	0.197904210429978	0.147245416715679	7.80430514501844	1.39334562404298	-0.0536040898248466	0.3963571671462779	0.340291117641413	1.16661841666235e-06	0.1838196465087289	0.957958007653512	0.6974228782539351	0.7383560346619821	0.6973564284442998	0.9913096227901226	0.9493455166684276	0.9490181944409684
KIFAP3	4.951820360269379	4.55406183542467	0.0975214420163305	-0.076429057673936	0.8181175482010371	0.332260243812611	8.06957209887184	0.308156752643101	-0.139600574290224	1.99710682341622	1.02154917816846	3.17639694570917e-05	0.7623496544264879	0.890846139788151	0.0648593161677115	0.3240166463251889	0.9400059250898696	0.9805527044190468	0.6516290517477581	0.8028253005956593
MKRN2	4.548118393617361	5.09689254414442	-0.221384469380731	-0.740760418883595	-0.410328008860284	0.6454897397024051	14.8255465979391	-1.0713528613056	-2.0574461559423898	-1.5483899378721395	2.9993919060680403	5.84073955776043e-06	0.3010011499780449	0.0594513662713871	0.146063248551362	0.0091212536861759	0.7751228215707684	0.6536212239729053	0.753272318185236	0.4460348300234804
MCM6	3.73256983020144	2.65539033904114	0.7037043872533679	1.23326297089188	0.326548699563825	-0.485012440260455	3.36129368024942	1.56311152945438	1.63804302517811	0.578601451748353	-1.0872648356471	0.0089765053967912	0.138970341796132	0.122484220070459	0.571611951698971	0.2945706005176369	0.6572844188758797	0.7425928793637061	0.9237988568586613	0.7837500134787577
REXO2	7.5554198889648605	7.86856194510486	-0.0813856928076548	-0.222755423487193	-0.0478357224878611	-0.0956837115050397	23.0900462214204	-0.4838989652455471	-0.8167073951077328	-0.2261676404731629	-0.578054587343288	4.4104724828821105e-09	0.636140594788605	0.4278000327158749	0.824282733202398	0.572925569052947	0.8979286211956183	0.8982773073234585	0.9749922995959588	0.8987896704776143
RBM7	5.48836035505114	5.42462065293172	0.485740945807394	-0.1927050515677039	0.280864141125216	0.255293377290324	5.9618922230452505	1.04767591409193	-0.2394969753100939	0.436526883722772	0.517775538249341	0.0001319685842129	0.312455009748538	0.814030774647896	0.6687024947830009	0.6126939616930079	0.7801618646999992	0.9701661487656076	0.9434441237047384	0.911489133244226
RBMS2	3.9761633956531	4.63273285236954	-0.5521082107223979	-0.518774728733306	-0.457778714335422	0.0875010996335071	5.7560459094038405	-1.08795044073978	-0.6063968572112421	-0.7320228708879051	0.166910471574873	0.0022190637657617	0.293807533359049	0.554818789567917	0.478830081978111	0.8697073577850559	0.774882435311032	0.9290590506555744	0.8904290797715049	0.9752858213254452
BAZ2A	5.33819103328168	5.9529305183676895	-0.5933032498552621	-0.4302393526284	-0.402398814548203	0.0834415704929879	10.4475232391819	-2.1631533361665	-0.8949665507107479	-1.08864639905842	0.296521802403513	3.18734067551159e-06	0.0487982768671608	0.3856734635867609	0.2941502305440119	0.771412945888038	0.5029067587815114	0.8880425336466282	0.8374375517849888	0.956064828992692
PTPN23	3.33915999134125	4.03293425421605	0.0250825685864001	-1.17654682196265	-0.6620032381321429	0.790255431111978	3.5810450244871004	0.0391638825792659	-1.08030638615828	-0.828046305513561	1.2353901208047	0.0050157301948169	0.969285005135313	0.2970946386168079	0.420726845397881	0.236823726305116	0.9951395580725276	0.8541904596976329	0.8802133863904146	0.7415376295515552
MLH1	4.21738392100183	3.6135102264095496	0.470223621959899	0.750856198752447	-0.025250377605008	-0.147625064117368	4.6310904747436	0.968969691879774	0.925585320065334	-0.0416134841958336	-0.298258444269649	0.0052018584261138	0.34812088788018	0.371961959044506	0.967492078112707	0.7695977531023492	0.7983047683328911	0.8835203487383819	0.9955037515983572	0.9555348575526366
UNG	3.7402615706397904	2.43586563020879	0.92589416421157	0.41911289713889	1.42339101179481	0.6885434830638039	2.45628443212694	1.81846846580734	0.472818231518175	2.12877149571977	1.33771421125861	0.0332677921774597	0.0902570337349028	0.643259816774035	0.0504421290662122	0.202475645727831	0.5897578752093954	0.9470227565181204	0.626655062796059	0.7205803877092221
FMO4	2.35740009514498	2.99635877677888	-1.18179820019361	-0.4800292384404679	0.46230872425525	-0.3939096096304629	2.20834355967685	-1.35910427274474	-0.359221062496094	0.474908353570373	-0.4699126020597979	0.0547197277999277	0.1942483870119689	0.72449224039969	0.6422711783418641	0.6456650104235389	0.7046219437486837	0.9550905433975924	0.9348141981853764	0.9208056051310656
KLHL20	4.6084393868176905	5.59260870468468	-0.4996113010976679	-0.21936978081728	-1.09016832874198	-0.486214587258647	9.077751621267527	-1.1549117445881498	-0.305021227796945	-2.08343285691517	-1.06030639988989	1.75685231724977e-07	0.266193966063706	0.764541482915641	0.0547329547708007	0.305780533272102	0.7593554895576443	0.963179365528856	0.6286512238074552	0.7908892948401953
RGS11	3.70292461353092	3.91843258338821	0.239816427368981	0.1161537240306319	-0.43555170010708	-0.662245477066823	2.65932171772396	0.37610786725856	0.101179887018975	-0.498026984054489	-1.01013688035082	0.0303394566550463	0.71273332098767	0.920855252916272	0.626210869636079	0.330526743925088	0.9266209482546458	0.9851579104906518	0.9311659610944092	0.8044595862491164
SLC46A1	2.8472554682402498	1.79973216212073	0.5368298269659071	1.4701701626213202	-0.214304549645815	-0.7038774804467142	2.3365233097481	1.33210538853631	2.18923812018743	-0.43136572883736	-1.81646987196745	0.0397994097163572	0.203732845675096	0.0452708402252689	0.672481990136592	0.0911328113049175	0.7118038174861566	0.6181532919910289	0.9443403896885668	0.618380733032826
PLXNA2	4.921494056618951	5.817558258980951	-1.24381229747762	0.331958105128798	-1.06096759131997	-1.09244099308142	5.072248875121709	-2.32538212118109	0.3670990413924729	-1.495181591462	-2.00959631003094	0.001007577144138	0.0360022220514848	0.7190846534506709	0.157003497317638	0.0653891183937663	0.474254835214598	0.9539578034267816	0.7627373040927125	0.5725484123253911
ANKRD13A	3.62505036844371	3.99527070183179	0.402150398035509	-0.48775560563629	-0.161267464607773	-0.203663582490195	3.44822246925008	0.681013722723724	-0.471506661478099	-0.2089265925666869	-0.343658985508345	0.0063051595128525	0.5069982943349679	0.644195105965021	0.8373552167600441	0.7363332776808541	0.8582366129659126	0.9470713000932032	0.9771653265587372	0.9480778983837828
ACACB	3.54138784819858	4.25942309443377	-0.373773259398216	-0.147586040960039	-0.341546719496807	-0.90620731154234	3.82890042878876	-0.699361656929292	-0.157752233987395	-0.488100664819567	-1.69591878087455	0.0040279757370099	0.496116141051413	0.8768652833010359	0.632831717285895	0.113150305523493	0.8528479682733474	0.978650946092758	0.9327807316152557	0.6396333078060442
TRAF4	3.4440781094334705	3.73609629811196	0.326267702349287	0.200284721222021	-1.1040257587048998	-0.11742257693238	4.22289298179943	0.648007396603546	0.2283177376058099	-1.69153969134932	-0.2289074979680739	0.0027298625339515	0.526820587815538	0.8225729376838291	0.112135938046859	0.8221018405611908	0.8663735060659975	0.9718347183236596	0.7286273191323077	0.9659871570249438
PAG1	4.65405619926494	6.10000063865779	-0.0824941254201773	-1.5442466663812602	-0.4033646806033351	-0.456375345487651	4.81952263798232	-0.138898988264275	-1.42739006017849	-0.49487475484596	-0.7427893204303159	0.0011681717301451	0.8915750704208679	0.174763009678104	0.628094880045438	0.470571538264992	0.9746011010055428	0.7873340064603999	0.931447852547719	0.864700113370235
GPATCH1	3.00910063927163	4.44975867688484	1.11065153976443	-1.57679094772084	-1.13985043960069	-0.494965788833424	7.37079136956454	3.86700237130677	-3.1133824362338	-3.0450911307322	-1.74674039752706	2.72625512932004e-05	0.0017371645186946	0.00743395543179	0.0085295528754098	0.103137812890536	0.250228362385623	0.5234529761185486	0.4923343487666534	0.6275080774329438
ICAM3	3.8638015261101	3.42542992130166	0.640382959410884	-0.182205281238545	1.06240824562123	-0.0210324650416171	3.68206909753087	1.10371636325458	-0.189820115810278	1.50054482210435	-0.0360154602185205	0.0229731618890477	0.287404880262623	0.8528957061270269	0.163124435466149	0.9717452063394648	0.7711950583221474	0.9749774539125432	0.767832860857331	0.9964172893244876
NT5C2	4.267139934821	5.1230916808051	0.068070375305101	-1.14277212419022	-0.137774614042373	0.182571946838275	9.33210716519227	0.174906279960143	-1.78371788679387	-0.295550662708795	0.4483100961279639	1.23092127278012e-07	0.863492295381394	0.0947093963797737	0.77162515003958	0.660337170496778	0.965354808380772	0.7134932770376624	0.9624911390068004	0.9251148573882256
MCAM	1.7933291598977898	2.12000201254916	-0.0508400700096757	-0.1837580528249479	-0.174261465791489	-0.5392052620540411	2.00008151998764	-0.0855677516234532	-0.1962712312051149	-0.252193448285195	-0.967894670383464	0.0707970968238675	0.9329985998480608	0.847094816032148	0.804347972064078	0.3499665384068989	0.985289648077267	0.9742509059052356	0.9692578242251356	0.8164609577640163
GPC4	3.1879416868776698	2.80970049201249	0.275090421256944	-0.4669325168487829	1.34052732675226	0.22351503448185	2.46767296323667	0.4473276864088539	-0.452512829548135	1.7539632898407098	0.370170915530316	0.0335047584883703	0.6614259559702961	0.657466589992879	0.0999485388221951	0.717003493543821	0.9087552143502704	0.9482053910903688	0.7084441028759911	0.9447334501414888
MBNL3	1.99973671227054	2.08911088797966	-1.02645895772911	0.3061889274279389	0.171719889221857	-0.302987681760524	2.41643435900548	-1.8197599672965	0.354859855983892	0.2741070960983089	-0.555552468863931	0.0386997847623272	0.0888807845975592	0.72777344466402	0.788159572137155	0.586993762333545	0.5886935901335363	0.9562670352492372	0.9660321971603728	0.9024162538013164
XAB2	4.813102472594809	5.46919907345776	0.188715065049163	-0.32927785291846	-0.7098164693348008	-0.453068686136205	11.8359230066693	0.579671548960774	-0.607807317797774	-1.78931680140882	-1.32321297556501	5.216470478352091e-09	0.5707407755701961	0.552407147962222	0.0937706105693076	0.205581074289288	0.8786334200159008	0.9290590506555744	0.7052149015449958	0.7222166705003394
ARHGEF1	4.63028915719166	4.20530124481521	0.280765583631685	0.381156529385764	-0.3745647306792371	0.382012180092471	7.751678967722841	0.738341946959223	0.605196032194206	-0.808645474103602	0.962287969530806	1.26692667209634e-06	0.471701656689193	0.554095208109676	0.431358540005566	0.351162193254868	0.8456855984903164	0.9290590506555744	0.8821437283192519	0.8167242492356984
STXBP2	3.5061323019087403	4.711904263853991	-0.8512851220606791	-1.29387183694036	0.463952325720144	-0.189105199334992	4.06083229515039	-1.17400016283285	-1.09275490206747	0.534785187478121	-0.258872106425247	0.0057423370486149	0.258701143379397	0.293314505967253	0.602208913016005	0.799365098175437	0.7520614470338572	0.8533174607559127	0.9280273917948372	0.9620977091624584
MAP2K7	4.47017090589666	6.155931807020821	0.261609065843885	-1.17293954991873	-1.28087483161698	-0.730259431540463	8.24858053603232	0.513974453297306	-1.3591686874126898	-2.02726222639615	-1.36555590976906	0.0057239711310885	0.6149666827800729	0.2039709802685269	0.0727558822201272	0.192228255949436	0.8921734262366258	0.8075612616578085	0.6690716477471474	0.7171320431903946
DGKD	2.60670071503551	1.26522145189197	0.0033819277555946	1.06450426474131	0.236039515626051	0.7047038079535559	1.1206238838846598	0.005057090966028	0.990344197394236	0.29845732805734	1.08789836815726	0.288306669179706	0.996032054998032	0.337717022648937	0.7694785488178449	0.294990014812668	0.9991554480992514	0.8723364014482704	0.9617544597787246	0.7837500134787577
CTTNBP2	3.49936713519544	4.1700430001150695	-0.111842331776914	-0.548499024598492	-0.154617857227879	-0.6109031828831489	4.77673944359353	-0.217194171339895	-0.634377991640818	-0.242104732482602	-1.18637017744392	0.001204277036811	0.830986728537761	0.535736538633985	0.8121544798614571	0.2543380331658529	0.9601599046331056	0.925118099071331	0.9710790115473596	0.7548926893787666
RARB	3.96002782767847	4.8913828761351	-0.884041483805404	-1.92575983233532	1.0021456790403298	1.14779343658514	4.6579062217316505	-1.63630594972215	-2.04681996754643	1.41662252883118	2.07527216604879	0.0011248511878037	0.1244011425023789	0.0589582601342068	0.177141503612098	0.0577893128751142	0.6374862412375475	0.6536212239729053	0.7793495176111355	0.5648254155265172
TOP2B	4.6584987647664295	4.8269202298174605	-0.4093435163432209	0.225357645178064	0.128883671897768	-0.573041516754432	7.43017688783047	-0.897692276619913	0.3103904477142299	0.2419782978549569	-1.20658140203903	2.1132372998584097e-06	0.383532339597166	0.7605350674878791	0.8120740362610191	0.246278799366812	0.8151780258645817	0.9619659568403288	0.9710790115473596	0.7490085062643551
TM9SF3	5.52083288708323	6.31518979599928	-0.5756649651390451	0.2118995190557799	-1.27160671938478	-0.352572550320077	8.10724950791691	-1.42006025984149	0.304564324119246	-2.31350213292779	-0.830372046858886	8.6960873574334e-06	0.176978479067216	0.764959496109542	0.0353572644372605	0.420335541826804	0.692587837833348	0.963179365528856	0.5853371273662367	0.8467798710545664
NFKB2	5.015189817538269	5.95476388003394	-0.432769731809364	-1.68047934587568	-0.120500272579487	1.68071823335983	6.95013150014134	-1.31950291866947	-2.79389993646694	-0.255287801859172	4.79400285554804	0.0004061653188174	0.209179540475223	0.0146185451894965	0.802269649281963	0.0003290556762076	0.7133763463444628	0.540250171731298	0.969255226876476	0.2387710279975337
PPP1R12B	5.09376956108237	6.832812401177501	0.688724449386902	-2.38802545544877	0.588763658433659	-0.591085641866087	4.8066064300630895	1.0710804567266998	-2.07110602878517	0.6485706259016539	-0.863759086585087	0.0014072340970777	0.3029973270834439	0.0569647294422867	0.526823463908951	0.4030021329125139	0.7751228215707684	0.6489819665936029	0.9084234408276044	0.8396864124272666
DNAJC10	5.80707109976204	5.754638748039651	-0.9211139471742472	1.1681308737693	-1.23368651792367	-0.243751785031343	8.79773249768945	-2.62756451146359	2.0340323514584897	-2.7082319306292404	-0.69097709861072	4.21683088193581e-06	0.0195756033040102	0.0608278116367567	0.0163254124774283	0.5012771357043799	0.4320762699634034	0.655543130069059	0.5120617596365084	0.8736329756438954
GTF3C1	4.27122628929696	4.17600160062974	-0.4331287104363611	0.462549172096838	-1.2064081137521	0.34641378774328	4.39541168361421	-1.08967413505657	0.6316478888146221	-2.27317565088552	0.886146234504195	0.0028211506017521	0.2949591730256469	0.5378897179451789	0.0394266162837886	0.39132733801524	0.7751228215707684	0.9260881511762372	0.5932801294393116	0.8370911156273165
IL4R	4.617711240863049	3.9761040134814714	-0.248062830591814	0.500766796162706	-0.0830874936577879	1.2700809792301202	3.53640902583116	-0.535044596942617	0.6636437673939929	-0.12736050407739	2.5704882141766	0.0119801618219214	0.6013709954821121	0.518106101549339	0.900508638872035	0.0229315866527141	0.8866297298071836	0.919530554247308	0.98470865792528	0.4865233034394019
USP33	5.28539017943084	6.39274642716061	-0.6118325882372789	-0.200477529889565	-1.17116885468896	-0.917551404007554	6.74423000074687	-1.1343120451701398	-0.210507659624795	-1.6678695032816802	-1.64095826750604	0.0002136552831087	0.274617334335984	0.836177141733528	0.117137973093478	0.123074265958763	0.7623526790725632	0.973831815515848	0.7294202814094806	0.6552693128074965
PAK3	2.42302960666038	3.755495553837101	0.0662925135025773	-1.40603015965083	-0.6781835646954639	0.0989515401619659	5.15670261941881	0.137868700321975	-1.8199641814608505	-1.2066289925105	0.20402436542901	0.0055611332100087	0.8922599422228341	0.0938731928652347	0.254353634357342	0.841099996125705	0.9746011010055428	0.7131534385022004	0.8232702392900427	0.9695251064651
SNRPA	5.87710429880554	6.38606245089053	-0.1259206301774109	-0.5243825494141899	-0.405611436693854	0.26044904825388	10.324114064203698	-0.4432661388542849	-1.01537197292368	-1.05188115472988	0.895771722310206	3.89136297080932e-06	0.6645959668061441	0.326906637504846	0.310210870413221	0.386292368264096	0.9089624495874892	0.8685355005409305	0.8457262908769336	0.8335507403789719
EXOSC5	3.97296346974675	2.51286426904202	0.985189704770275	1.44687349173676	0.207395336056418	-0.478879161266489	1.88849031296579	1.49394227293553	1.28469042236136	0.251627191925571	-0.754971420998258	0.0876828227339271	0.157446706022606	0.219235946637871	0.80488971245178	0.4631025605875589	0.6758993054448923	0.8166666851783636	0.9692920727699617	0.8626299954397206
DYNC1I2	6.78172517498342	6.842476453320559	-0.1617786316196749	0.289289390116525	0.136888939691656	-0.404737375131521	13.4988302318821	-0.6885796978218139	0.7681373987039742	0.44375523103119	-1.69519122006	1.15330406039045e-06	0.5026822233116129	0.45541675899183	0.6639813353406321	0.113275068100842	0.8561390262312003	0.9074318232903869	0.9410631665390548	0.6396333078060442
APBB1IP	2.50781289552907	2.05204949546463	0.21338317572915	0.273851298605949	0.7166225958174008	-0.12031488990566	2.68230905805229	0.5822312261573229	0.4625442677911169	1.6374117604694	-0.349538611707723	0.0274110809723514	0.569934733184329	0.650890702615789	0.123897170457255	0.732196798852573	0.8782239707009373	0.9474930791365076	0.7331812891021203	0.9470959300899624
LRCH4	4.16888731766415	6.5698733435243	0.333073951159776	-1.94903896141615	-1.89040412438246	-0.524930295454587	10.0211675633845	0.7174897612409941	-2.48877698530796	-3.29236169866446	-1.07120558873197	4.85976283870569e-08	0.4840966136695689	0.0250544185154023	0.0049356010723039	0.30101073252061	0.8514594988751608	0.576521997277081	0.4741482101030351	0.7901747194970189
FAM76B	3.30328288231214	2.82024087750376	0.0355191081286959	0.351522425840196	0.6211449329457901	-0.131332844692943	3.1128614251013	0.063580782610536	0.385439948162084	0.9265576166148308	-0.235739490308964	0.0214347948946424	0.950146996025784	0.705885908927813	0.3714809675964911	0.8169251757950009	0.9907467927919504	0.9518241055283352	0.8637270414051291	0.9657720540068072
SIRT6	4.19127717352683	3.2356534647842	-0.3112563919859319	1.2680920606518502	-0.0012234722189273	0.195447886568595	4.6680185454862	-0.649620018506625	1.6455110033358702	-0.0021457805873724	0.392285182796352	0.0003032756965546	0.5257614667301439	0.1206515790362859	0.998316193777856	0.7003651541586171	0.8663735060659975	0.7425928793637061	0.9998676018628874	0.9376801781399484
POLD3	3.73602317704178	5.1043248046846	-0.0769349332462024	-1.08791353414377	-0.702155894535241	-0.5687521368468349	6.537520684710059	-0.17770775880928	-1.4554888021758898	-1.27294252023515	-1.31045829508271	0.0001101870829818	0.8613886361279259	0.1662130433170499	0.222567493827328	0.21096343425791	0.9645423959120648	0.7808663555696366	0.8082584018059755	0.7235428056901252
ACTN2	3.39012831927912	4.64183695007526	0.749205348774623	-1.4380225209593502	-0.596488344055017	-0.765099292154989	2.90208406831722	1.04103400686963	-1.1283787228216102	-0.627547315327896	-1.06679155918872	0.019611744547838	0.316185614480853	0.278091510493678	0.5403313959888251	0.305060426344604	0.7812918480638018	0.8445655365723983	0.9136606148919528	0.7906420258874663
CAPZB	8.20755832062204	8.37957468666518	0.1918115213768819	-0.250905621422478	0.350230678906718	-0.1940118414345429	19.4858661832394	0.939035158314451	-0.76787077631639	1.38148219152901	-0.972618367871171	6.679577127772929e-08	0.36419653144923	0.4555043394668329	0.188749999359525	0.348200372122286	0.8055927292175127	0.9074318232903869	0.7856453988551195	0.814731314311185
GPR137B	3.62635305174268	5.686030419681599	-0.798045208688161	-1.61157881812532	-0.7084078757851779	-0.6709767523651601	6.4608598450405	-1.28942506559689	-1.6048755981849798	-0.975561496499361	-1.04349680873414	1.07373565753738e-05	0.2167790033228639	0.1293642691861609	0.34475341144159	0.313244794208988	0.7190262988234626	0.7504258312924209	0.853121705296968	0.795485092717307
NAALAD2	3.44955393039199	3.21704830729729	0.5581606511698	-0.449200444949448	0.925282016033106	-0.116880104970863	2.10171653955326	0.9140501585648908	-0.4242305215402179	1.1574010090465	-0.19281817965445	0.0818317626756409	0.377062643003956	0.678047422092108	0.266956780928123	0.850053756882832	0.8107621610514798	0.9482053910903688	0.8302776045539826	0.9724937975066468
JADE1	5.02853507126896	6.22426473132572	-1.8066228478120905	-0.0703205332897829	-1.3510070974688602	-0.0687960385826729	6.64742539828078	-2.8909556757033394	-0.0673986573833383	-1.77009834114804	-0.103768952844659	0.0027887061882461	0.0114200985310477	0.9473330362133712	0.107452365271163	0.9187492102851608	0.3712579675537681	0.989265067479225	0.720894368788285	0.9867268113430084
SLC25A43	3.7424926477177696	3.80648549862059	0.626895265772353	-0.49451567443214	0.0655803229890911	0.0154777905675459	3.4453685540470897	1.079574855725	-0.498462248975186	0.0899071220821591	0.0272656816724995	0.0058817704241735	0.298250450491016	0.625484782563001	0.92956305822925	0.9786385183934352	0.7751228215707684	0.9441828514023388	0.987417331397776	0.9978244504562964
UBE2A	5.78434434646749	5.69524484453872	0.2954932399575119	0.350264151279401	-0.0606222674821738	-0.526921004005336	13.4341004961261	0.984006301451734	0.733468764690382	-0.170956813866212	-1.65899634571991	9.10745240702628e-10	0.340719104120974	0.474581000866052	0.866542474670097	0.11787413123999	0.7959029063581781	0.9141033506424388	0.9816418760201808	0.6474363340954741
FGFR1	6.82396356937219	6.794281012722441	-0.0398049056129499	0.188856918845621	-0.252682684886476	0.188285706787326	12.3627689009254	-0.161567628539085	0.4717204572452469	-0.768437931064327	0.74852498745984	4.49285190930272e-06	0.8740441426767249	0.64458869642639	0.455108046704336	0.4671986971531889	0.9691711758499072	0.9470713000932032	0.8866652335311865	0.8638217279330537
FBLN1	10.7825337269915	11.0874095096455	0.370252101991806	-0.0986261991950491	-0.427681455437132	-0.318501528421138	31.3136068119128	1.7974222021454098	-0.297510213533648	-1.72505635787577	-1.5827424290112502	4.98980524757787e-12	0.0928986078415007	0.7701664735920359	0.1050922003051609	0.135849441897262	0.5929523473303123	0.963648012853191	0.720894368788285	0.6702792472178546
ITGA8	7.267797378130241	8.90351453133826	-1.61327508807964	-0.743958421628114	-0.478202555859216	-1.0726235949494	6.7705510201454695	-2.04338769127429	-0.613329344463015	-0.516060856974849	-1.38988506861969	8.842506370371371e-05	0.0595293384474982	0.548884150548257	0.6133782076398571	0.18793051367997	0.5330777794652819	0.9290590506555744	0.9294753983826048	0.7155901761968858
CST7	2.63949515862526	-0.097952493537958	0.0499540977699452	2.44465528546063	1.0971228691064698	0.7796600325905	-0.166860168845921	0.125810506952202	3.91863706847804	2.42216399614239	1.9275243185635504	0.8697086372237429	0.901552711855745	0.0013682286972799	0.0285590786582042	0.0730689487220803	0.9769606624307816	0.4269540964146325	0.5519408645816685	0.5899920386552593
MAP2	3.9686738713087695	8.53532223252296	-1.7575116102587198	-3.7651872815574494	-1.83998382611368	-0.89528472751197	10.48455790622	-2.91051358117808	-3.93947452803743	-2.66365925778663	-1.3964573304298502	2.6717781801451806e-08	0.0107626959491885	0.0013113373672646	0.0177013240335463	0.182899303692128	0.3705361332507603	0.4194312569195951	0.5120617596365084	0.7144895519483173
PIAS2	4.06177622268521	5.15486451184249	-0.3785512105228429	-0.799717025982897	-1.00407886860962	0.0068724074634458	10.7205125846909	-1.11395415809522	-1.4135062776830802	-2.44560291804782	0.0192011776942004	1.98563166412393e-08	0.2828307203627669	0.177923399847985	0.0272759110351947	0.984933701908091	0.7672034212473464	0.7894050840698267	0.5481903686724116	0.9981996341605436
ARAF	4.82519135030211	4.9143862427448495	0.256277070654313	-0.17496850280545	-0.333988093942435	0.297440457269615	9.94969596157017	0.758542188185806	-0.309627384273177	-0.806526533971003	0.8417505027901651	0.0305121539177133	0.460277920694145	0.765336201496654	0.452646334434689	0.413203649883426	0.8407234292536222	0.963179365528856	0.8859625039187601	0.8426101465597006
MCCC1	4.17448868197352	5.70109917787284	-0.2974812514108079	-1.329962133976	-0.7503797397784642	-0.256610641899851	11.0997242701018	-0.8151904416902579	-2.20351078813862	-1.71311747135322	-0.66880990310336	1.24545830935676e-08	0.4277178342799389	0.043602380323302	0.107276931926604	0.513778863679605	0.8324360643907985	0.6158705118455962	0.720894368788285	0.8783493002417093
LAMP3	2.0161628421983897	-0.538048399199595	-0.525373394826071	2.3805677003162	1.38552328010974	0.420740180778027	-0.3501465101005759	-0.5767020205981109	1.7007557310254198	1.35090061036773	0.495103135510262	0.7326082669053191	0.572885472018137	0.109846371389303	0.196766564590421	0.628348870505875	0.8805257963719418	0.732028305052056	0.7919307979435423	0.9155093456494484
FAP	5.423048861669941	7.512412487589179	-1.51480499159239	-1.2638063158410702	-1.21183270314944	-0.474250686036462	11.5744323868788	-3.2442170247202795	-1.67606955336144	-2.23042025239771	-0.9452782100986992	7.069449360755691e-09	0.005447474683522	0.1144371533095199	0.0414148847947835	0.3594959179765959	0.3056977823108053	0.7365191205203214	0.5971714845823233	0.8192048700461588
[truncated: 11,740 more rows]
