# Supplementary material for: An integrated cell atlas of the lung in health and disease
Source: Nat Med. 2023 Jun 8;29(6):1563–77. doi: 10.1038/s41591-023-02327-2 (PMC10287567; doi:10.1038/s41591-023-02327-2)
Supplement: Supplementary file 4 — Results of modeling the effects of demographic variables on cell type-specific gene expression. [file 41591_2023_2327_MOESM4_ESM.zip › SuppT_X_covariate_modeling_gene_results/Ionocyte.csv]

	AveExpr	Coef.(Intercept)	Coef.sexfemale	Coef.age	Coef.smoking_status_num	Coef.BMI	Coef.anatomical_region_ccf_score	Coef.nose	t.(Intercept)	t.sexfemale	t.age	t.smoking_status_num	t.BMI	t.anatomical_region_ccf_score	t.nose	P.value.(Intercept)	P.value.sexfemale	P.value.age	P.value.smoking_status_num	P.value.BMI	P.value.anatomical_region_ccf_score	P.value.nose	adj_P.value.sexfemale	adj_P.value.age	adj_P.value.smoking_status_num	adj_P.value.BMI	adj_P.value.anatomical_region_ccf_score	adj_P.value.nose
TSPAN6	6.66123949276683	4.69687666566686	0.7442714153929009	0.737327928225663	-1.26310254238573	1.81298399097674	1.59579992325245	0.628958070969136	2.6867052324845804	0.8394601670154609	0.8687774687860569	-1.25236432115769	0.994896415983238	0.9584467727538808	0.7376118649832429	0.0362112059100689	0.433378662883247	0.4183598864169249	0.257039821049909	0.3582011495019799	0.374848962524977	0.4885818710133799	0.8686513291443345	0.9390310851094756	0.9997514779707706	0.8373759843955836	0.999449749371465	0.9985485676089484
DPM1	6.423169279071961	5.576852035914	0.5657735526481421	-0.547291227270183	-0.0399066338874148	1.85282908444118	0.8318458078840201	-0.0917190709948717	6.85334896896521	1.5402161842307698	-1.37975970392134	-0.0999440927622469	2.48396570171173	0.919812893438447	-0.214174082477387	0.0771266005836768	0.175523099835473	0.304901378652786	0.9244261116834408	0.0573388060249829	0.6645524835351271	0.876013519112369	0.7385526315836302	0.9009402365842996	0.9997514779707706	0.6346366249228802	0.999449749371465	0.9985485676089484
CFH	5.3336630301121	4.28887743505872	-0.0129890764299877	0.29458703061263	0.7698277519878299	1.50044642465178	0.427156075940762	0.5604532260918729	1.6393642159908102	-0.0097091956986652	0.240810933671926	0.523333468799589	0.556188943946365	0.172299383688366	0.45154789875653	0.152249076761199	0.992568081453254	0.817719245775162	0.6194991762189079	0.5981957953984129	0.8688670347790991	0.6674573311954111	0.9974277056750622	0.980015602213038	0.9997514779707706	0.925728084379582	0.999449749371465	0.9985485676089484
FUCA2	5.3505834673384	3.4247133364716698	1.45339103781225	0.367242041431551	-0.374739174964099	2.90590479688294	0.763022251424606	-0.2422694443445849	3.148004493889569	2.5369854713833	0.7270965245437672	-0.6185929891547621	2.47697480349437	0.7500912246856558	-0.458099306434545	0.0198649653739558	0.0442605174020613	0.494546809356106	0.558921298371631	0.0480017137996361	0.4815667862664509	0.663003475855703	0.6261266885247223	0.9540348402428344	0.9997514779707706	0.6346366249228802	0.999449749371465	0.9985485676089484
GCLC	6.01354777998964	10.725979162003	-1.24530288482716	0.354787767549838	1.00809851950084	-3.88793136854187	-6.3473610637364	-0.541924881184984	4.1537784359115	-1.6169889800732198	0.348670453524785	1.36580063674216	-2.47587246465094	-1.8900687925653703	-0.386635709000452	0.0554443104266368	0.16269792502356	0.739253005360572	0.231294531049867	0.0569486339491091	0.282471865840638	0.746832932692517	0.7289315414236155	0.9754314809694972	0.9997514779707706	0.6346366249228802	0.999449749371465	0.9985485676089484
NIPAL3	5.088990224446531	8.73782886200504	-0.759178561929407	-2.1233117794777	0.169154477710908	-3.90759025274703	-1.82534834238911	-0.820603020495856	6.361388081265909	-1.02969477797617	-3.1660115530046298	0.1840445281163699	-2.70382716890109	-1.3805302542532398	-1.12061460034155	0.0007081143481356	0.3428615419255419	0.0194165746222413	0.8600411112949928	0.035395365141092	0.216649596400082	0.30529140533621	0.8343602850933712	0.6677468345408564	0.9997514779707706	0.6243323079119155	0.999449749371465	0.9985485676089484
LAS1L	4.34171725729059	1.67037738002594	1.43565423968523	0.987306466037912	0.0446687054710544	2.19301362592319	1.4852106056490002	0.223174730745529	0.6110110445435439	1.62433713045944	0.867549616997295	0.0456407841241416	1.32474868930012	0.435052385191596	0.154962390113588	0.598895806339206	0.163892863398707	0.419535923421007	0.965381132983183	0.2426515744490009	0.7272611773513129	0.893219657682852	0.7291009982073848	0.9390310851094756	0.999896135093396	0.7846185660516272	0.999449749371465	0.9985485676089484
ENPP4	4.68193135559386	7.98597414670737	1.20313135150599	-0.907137060172162	-1.66244050126826	1.63496114153467	-5.6845510639047	-1.39006179843147	4.23158406030655	3.84108134081556	-2.24557534178448	-4.721685665951	2.70148542890744	-2.15863919848153	-1.3491169080283898	0.0136415295103011	0.0195430932904109	0.0870976089803111	0.0094462935072266	0.0551854920324423	0.0900519978752593	0.238421384050477	0.5448797826058063	0.7983040539858518	0.9997514779707706	0.6346366249228802	0.8127654371854645	0.9985485676089484
SEMA3F	4.01329720536803	6.518601616046901	0.924496366556519	-0.5426011211802321	-1.26037651350641	0.9004608677462171	-3.9957838294726	-1.22752265537437	6.66026253478025	1.71285108945719	-1.19118616034843	-2.0419160050751297	0.8411080922315981	-4.335634636990029	-2.47598934998412	0.0005539862227992	0.137576421693774	0.27856071691869	0.0872127144706118	0.4325240832271699	0.0048985254976747	0.0480658653380726	0.7139895511866652	0.8961245941752961	0.9997514779707706	0.8755823062896342	0.4366210203080505	0.8291027768227838
CFTR	8.90117445599494	10.9981412363782	-0.998551561741026	0.8910956269170369	0.1387072162651569	-1.02364032005298	-3.3139587185990296	0.549312111904583	12.6649480333601	-2.15345162079828	1.98726436743533	0.282286633495938	-1.0547465107281802	-3.9514411676304	1.34842294366971	1.48524548686749e-05	0.0747493126731718	0.0940720140801725	0.787208358407255	0.332150172183245	0.0075251950626762	0.226194058769935	0.6464640585430019	0.8055208681232422	0.9997514779707706	0.8311375023982387	0.4369520872262666	0.9985485676089484
ANKIB1	5.41217669712803	4.47605736566445	-0.3481711390089489	1.251868216837	-0.276604454176094	-0.64136818585386	0.7446793814460879	0.8229711898699219	3.2229255995798303	-0.541737007125156	1.96468596406149	-0.3585540995968049	-0.482834496936439	0.566031526546786	1.23799782892679	0.0180705413361616	0.6075145651392869	0.0970625864280133	0.732207116604376	0.646324543193051	0.5918964755483579	0.261959067266288	0.9204623928623308	0.8055208681232422	0.9997514779707706	0.938768655877686	0.999449749371465	0.9985485676089484
CYP51A1	4.377176779094111	2.22569893482632	0.5892665554509521	0.410403498575616	0.0184474000494263	2.9176896687552	1.8589868090578296	-0.807312196174514	1.31677622757651	0.669091425780906	0.529603623590016	0.0178615438679179	1.7115214349932095	1.14497342071959	-1.03570904632354	0.235970681855272	0.528327437825258	0.6154012946641141	0.986328451695284	0.137829319196742	0.295829363894107	0.340264801481374	0.8946508367062115	0.9629938313116292	0.999896135093396	0.7128912111448695	0.999449749371465	0.9985485676089484
KRIT1	6.09189877038076	6.025216691564361	-0.0842193218899096	-0.266464482297198	1.38270464331808	0.212241628142136	-0.104065563997213	-0.113254554304764	4.69072212218291	-0.1238970231259019	-0.4299038750163989	1.9371220736831	0.148750130567763	-0.086339111335206	-0.187294871281008	0.0033583235255159	0.905443199765359	0.682276649258911	0.100843478565752	0.8866243571331279	0.93400601994377	0.857602479405097	0.9816700603085378	0.9708898632816148	0.9997514779707706	0.9776332903618512	0.999449749371465	0.9985485676089484
BAD	5.65048761878922	6.499361699154741	0.383535523361567	-0.580801915124975	-0.4562698840527879	0.132854735906362	-1.12418793362938	0.271584015514246	2.99149108649953	0.3271089536537709	-0.557672364958299	-0.34055883847585	0.0545440035184247	-0.550818173466051	0.2547997000213849	0.0242734126489121	0.7546963405248008	0.597243930539072	0.7450432415275859	0.9582725809915172	0.601649332629258	0.807386314466624	0.9533945730135944	0.9629938313116292	0.9997514779707706	0.9932354160482024	0.999449749371465	0.9985485676089484
LAP3	5.92303436039634	7.45815480702219	-0.917400732050056	-0.345146916503364	0.3923575479790789	-1.40780628210414	-0.823440919901135	-1.04939015346222	2.24140741579886	-0.545436101479187	-0.2119760994390789	0.192217757053856	-0.390857283038153	-0.261545160285505	-0.5812809814013621	0.066218793571311	0.605121537183765	0.8391430977634271	0.853912277628635	0.7094040186769649	0.802418747707195	0.5822133746419189	0.9200732305994572	0.9837327981145748	0.9997514779707706	0.9473025199694804	0.999449749371465	0.9985485676089484
CD99	5.7939149390787605	6.37808211109532	-0.902710120648198	0.205120848706125	-0.293163557351911	0.6883039093565771	-0.5993243171960411	0.4055855246957059	3.8937962718875	-1.05445397312364	0.257953207912212	-0.278022107540873	0.380116454761686	-0.387266305574705	0.468346600050448	0.0080413778554998	0.33227366075807	0.805062731015307	0.7903275450306321	0.716951013688492	0.711923239558679	0.656067260204116	0.8277948814154833	0.9797847823803844	0.9997514779707706	0.949133101447868	0.999449749371465	0.9985485676089484
HS3ST1	5.84464182242401	5.756177591139389	-1.77805479787748	0.7417912273296741	1.2446560431643	-1.01817205343131	0.519204545349009	1.69153493429507	2.11985570698365	-1.33648520191654	0.5816040876913311	0.803723831759011	-0.367835212544558	0.201316796228811	1.4016812177378002	0.0782990462342608	0.229838435354573	0.5820092245765289	0.452214301880885	0.725623442034957	0.8471023505652042	0.210563400917991	0.7703677776352997	0.9614974146039916	0.9997514779707706	0.9513122776547956	0.999449749371465	0.9985485676089484
MAD1L1	5.641213695741009	6.113936873215481	1.74381784184549	-0.8236222075035692	-2.22938569572307	0.297697666008028	-0.801868539017514	-1.15473135414905	1.7049028370087098	1.73972046690117	-0.605848826863519	-1.98649111628564	0.150785971064129	-0.170556111816914	-0.5864870807491429	0.21886184600385	0.138678195169443	0.5668457180495899	0.103103637471227	0.886050353437789	0.8859775595022471	0.619806678406104	0.7155560105705366	0.960760247797164	0.9997514779707706	0.9776332903618512	0.999449749371465	0.9985485676089484
LASP1	5.10901836392107	6.66413988337152	-1.76425906869177	0.0164514811246062	2.69513304984352	-2.6677974727081	-1.05430086053475	-0.487417712433284	4.882880559088831	-2.60314500356164	0.0253531763298618	3.544599295355	-2.01452486284196	-0.803286274989679	-0.7248509293625408	0.0027581792051589	0.0404910279687848	0.980595442317218	0.0121511183514328	0.0905848748381588	0.4524485170811589	0.495827015786319	0.6181815470276835	0.9976693087834896	0.9997514779707706	0.6727874536591177	0.999449749371465	0.9985485676089484
M6PR	6.167048575641849	5.776333790299719	-0.300694517629218	0.672717034645099	-0.31276752103218	0.405192701799847	0.166229230233204	0.147095335828644	4.101912441374029	-0.427069074373155	0.992225495039635	-0.37534571943689	0.269478327971053	0.12501381520615	0.203848466949556	0.0063437183097669	0.6842293352181341	0.359400822680365	0.720314480626965	0.7965894566641809	0.904596013306803	0.8452101324496121	0.9400091393866904	0.9219052645494166	0.9997514779707706	0.9669391200105844	0.999449749371465	0.9985485676089484
ICA1	6.000515086971941	6.1231911198662194	-0.6398017577685849	1.04229172640061	-0.349944172960568	-1.25411249850131	-0.196895510568881	0.3403158148621319	2.53847172880606	-0.544936357842807	0.908087942924144	-0.249925695324517	-0.4955246248815229	-0.0866282580934408	0.285257348230528	0.0441718692491541	0.6054445199316171	0.3988356389437399	0.810981835389871	0.637853358258591	0.9337856510324593	0.7850380490070892	0.9200732305994572	0.9346413311138324	0.9997514779707706	0.938768655877686	0.999449749371465	0.9985485676089484
CFLAR	6.563140802065161	9.324549449305358	-1.7043381266405502	0.460836819565726	1.09313595064665	-2.1850744717724697	-3.29856713775788	0.235580591909815	6.50129795281044	-2.35230174538906	0.664752783349558	1.3684006266993505	-1.34925976854433	-2.4560359195809904	0.360303163246841	0.0006305518434305	0.0568792226735362	0.530913144176227	0.220211633670629	0.225940552993151	0.0493844249449276	0.7309644630867741	0.64066274524872	0.9597889325108948	0.9997514779707706	0.7742706935818545	0.698053142467876	0.9985485676089484
TFPI	7.1738076981528	8.639521489529361	-0.0655233193082801	0.6270282957194571	-0.485073006274693	1.06152832440734	-2.7292845881808	-1.93804972730006	4.85625804292815	-0.0677624089818293	0.681610812185272	-0.4721954501403499	0.528785520772075	-1.6008072868943102	-1.8144847207996	0.0028335885427276	0.948176474282947	0.520911923454804	0.653471663122733	0.615935112155219	0.160537946932696	0.1195301218293879	0.991537047338001	0.9590848517135248	0.9997514779707706	0.9302576715935034	0.9571358398598908	0.9985485676089484
RBM5	6.11615314278486	6.806897305833029	-2.05017031858655	1.09309520776297	0.7996330375970501	-0.437394459481585	-1.03185948830412	1.6869429532787	6.561740652679501	-3.8858219265721696	2.18256396140435	1.2648963985417	-0.390382514873498	-1.04750829710067	3.4859160458963103	0.0006000912201748	0.0081158441371401	0.0718070466555443	0.252815021349673	0.709736858438213	0.335216655243739	0.0130480934229237	0.5109913743218195	0.7959827334845611	0.9997514779707706	0.9474041144293888	0.999449749371465	0.6146844836398405
ARF5	6.982651964716911	7.98721485626354	-0.0402067577696573	-0.21426666294308	-0.698212514100964	0.171776426286258	-1.18622444119824	-0.204875585834381	10.7348803194006	-0.10376380004491	-0.586638678771992	-1.5874507729691698	0.2036149025039479	-1.69166188336077	-0.560135361861679	3.86029494219943e-05	0.9207382715793628	0.578833671210208	0.163508436518844	0.845384655728856	0.141660685628054	0.59566543119055	0.9864789103042432	0.9614974146039916	0.9997514779707706	0.9755375125934206	0.9230086532879768	0.9985485676089484
POLDIP2	5.399026696901809	8.496729312057571	-0.536716002216736	-1.33180058921943	1.11725012259661	-3.72020087358253	-2.56577756999011	0.0848875964225884	4.758645967033201	-0.5778668681242121	-1.57934918262559	1.09896429635225	-2.0021138043715103	-1.51165278217129	0.103775570961514	0.0031307430576227	0.58437311878426	0.165335617727503	0.3139131697809669	0.0921559920677178	0.1813762080484769	0.920729317717568	0.9148400328601256	0.8530745158597939	0.9997514779707706	0.6756138741432962	0.9891206119944508	0.9985485676089484
AK2	6.337708556304519	6.27899698422508	0.7889460747288309	-0.314946357464663	-0.278228683667594	-0.412040968291587	0.0581270108476354	-0.410081570757966	5.45122715882517	1.37970300361627	-0.577974991953342	-0.449788176327604	-0.333117351731918	0.0541199189554549	-0.753951950787501	0.0015855607993599	0.216890858475522	0.5843046480461099	0.6686561898908879	0.750377929736682	0.958596644735761	0.479410640154666	0.7633836259600009	0.9614974146039916	0.9997514779707706	0.9581700410844064	0.999449749371465	0.9985485676089484
FKBP4	5.385970881465191	9.97864989393832	-1.09859461203136	-1.71711808607392	1.25331061648775	-4.517853583250191	-3.4241305292280497	-1.81110645380314	6.626123106417579	-1.34866313342614	-2.30655839315262	1.38652889539345	-2.74085709527936	-2.3887649472466603	-2.2304424741981297	0.0005694861164799	0.2261212700331739	0.0605537092464667	0.214907417187231	0.0336974005164362	0.0541172985126559	0.0672249826943116	0.76922345064981	0.7736341149290711	0.9997514779707706	0.6243323079119155	0.711235251532016	0.8712736086879436
KDM1A	4.88650965237786	6.77921450812636	0.119518056186621	-0.866692379243604	-1.11103797478554	-0.300770027859186	-2.10518894161111	0.813984261964356	4.20204031092718	0.130175552669499	-1.11782215291653	-1.02144507484254	-0.1652185030759909	-1.37771947052433	0.990557039667361	0.0056729613759415	0.9006821816232221	0.306392188127875	0.346449481935655	0.874198100132994	0.217470336823036	0.3601518464613239	0.9816700603085378	0.9016234313142352	0.9997514779707706	0.9776332903618512	0.999449749371465	0.9985485676089484
RBM6	5.90443674563677	7.32672180244916	-1.45645641927342	1.00636353275563	-0.130698668186514	-2.0912961422196297	-1.5764535131796005	1.0023880481845502	9.384521955583107	-3.859606921754	2.7220037823258902	-0.283307738266846	-2.55018214844416	-2.14450268051546	2.68129446247363	8.310597081993091e-05	0.008366115245345	0.0345507322560479	0.786462134394588	0.0434799406203511	0.0756784184883903	0.0364731825466047	0.5109913743218195	0.717413303441229	0.9997514779707706	0.6346366249228802	0.7776178140604303	0.7506665735677676
RECQL	5.86530789720086	3.9785766755048	-0.0217542848051473	1.79106096608289	-0.709900125989512	1.40515304430869	1.12573883864479	0.58124163937367	1.7387204893985702	-0.0217956560305413	1.6291743660221498	-0.622716520896503	0.6901610426146071	0.450133289053664	0.474869876611916	0.302292630563788	0.9833197356809892	0.267854239857237	0.560737005863599	0.520900982117252	0.795795452885399	0.7307397286788309	0.9972374927295562	0.8946132514930527	0.9997514779707706	0.9041187036823168	0.999449749371465	0.9985485676089484
NDUFAB1	7.9326435309904895	6.1786794942919006	0.284312598331245	0.3925743458092139	-0.4280814173009439	0.740881908061509	2.16464339181127	0.809752825526371	4.71424836089637	0.949159818184098	1.00297079443273	-1.36203087637321	1.24588201581114	1.1857691642556	1.09118695083855	0.0301401861506551	0.3874137335263479	0.359075461358445	0.234570968460493	0.271132522809714	0.360795094161051	0.379934780860348	0.8521134277931858	0.9219052645494166	0.9997514779707706	0.7951850704690435	0.999449749371465	0.9985485676089484
SLC25A13	4.58437702937589	4.91259248323793	-1.63358563368223	1.41629211496115	1.32573273065975	-1.7930878873721598	-0.485197848836874	0.5794841161180561	2.15584660983462	-1.81166431941487	1.31061089672499	1.26929508803754	-1.04390335894523	-0.188888330065498	0.495318940371075	0.2004307193797769	0.125632948853841	0.292962010480743	0.261579706668528	0.345039858869751	0.8929786727651089	0.7019358458790861	0.7071207041739271	0.8989011911140269	0.9997514779707706	0.8322533728837501	0.999449749371465	0.9985485676089484
ST7	5.07392554174759	7.3981635568553	-0.621143021424293	-0.644676804328102	0.416942813415635	-0.8395556324113141	-2.24674239233129	-0.989453375946903	3.05982682074236	-0.5561489917679531	-0.5499174747927671	0.332910855161149	-0.386697699311184	-0.8012505866352301	-0.7284147014583578	0.158887112356209	0.5991593350083699	0.6219019491767529	0.75270253945814	0.714804343378336	0.6518383389528261	0.588922726641863	0.9175066976056704	0.9629938313116292	0.9997514779707706	0.949133101447868	0.999449749371465	0.9985485676089484
CDC27	5.073431666270889	5.95904381392846	0.223988278980701	-0.318694580620156	-0.292199553743617	-0.737000591678907	-1.02930241782476	-0.430362199158205	2.5094849375261603	0.330727599279057	-0.3494421877214559	-0.395119496599584	-0.559341003160682	-0.333022662842508	-0.332264105255851	0.1227957052531409	0.7538626885951759	0.738714200770237	0.7093480125770999	0.600577122387294	0.784761291703515	0.7747664913967629	0.9527920699863004	0.9754314809694972	0.9997514779707706	0.9264805562610662	0.999449749371465	0.9985485676089484
HCCS	6.177466224450691	6.584946348842389	-0.0203844478585868	-0.636412297612689	0.212357257548617	-0.811361369896361	0.126479990275339	0.1547883909334809	5.57820607314088	-0.0336141922201509	-1.11391532276991	0.298288190471947	-0.632256142936266	0.1132522814365919	0.271882917233618	0.001408878869264	0.9742751457417	0.307937838024715	0.7755433856477609	0.550536813595386	0.9135248616925792	0.794825380799022	0.9972374927295562	0.9031227024522686	0.9997514779707706	0.9126153389120828	0.999449749371465	0.9985485676089484
DVL2	4.60496288226345	2.94507131882342	-0.958191201799289	1.4269364834200902	-0.0786234312198202	2.40478500683057	1.65776126239993	0.511328555135351	0.805881518604465	-0.9721685128167958	1.18713151883844	-0.071501242463757	1.2770185123792	0.331144982957323	0.252091810304141	0.493782551150219	0.375585722438406	0.282827048606471	0.9458018874088748	0.258240073922185	0.7747681861088599	0.822273762788222	0.8489219249969463	0.8961245941752961	0.999896135093396	0.7894737868848107	0.999449749371465	0.9985485676089484
PRSS22	4.949983899319481	6.655246084662441	0.317836369801641	-0.0358071987619558	0.217773557447207	2.01141398014417	-3.69944165582094	-0.8044430913212129	4.513712748317849	0.3710389561132849	-0.0509042127984096	0.250176893517956	1.13585730761316	-2.71710999101056	-1.0485609550144	0.0040444962126455	0.723356742063786	0.9610542003923092	0.810796403693068	0.299341098210251	0.0347759950964754	0.334769265868466	0.9467425708323842	0.996110116122568	0.9997514779707706	0.8128735132004303	0.6435924462476071	0.9985485676089484
UPF1	4.9145490609105495	7.34999617906425	-0.853014847907344	-0.503315562327279	1.14919455631493	-2.58658271460732	-2.59585785559115	0.335918559778488	3.8503798540199305	-1.99800010321638	-0.8487796891246422	2.44841422215178	-3.21041768497636	-0.984194315803886	0.3187233622062629	0.0335716020996983	0.102347858891323	0.43158447086884	0.0588188470306806	0.0243006358549198	0.415018192201132	0.77260890810786	0.6811573034021358	0.9420556701367516	0.9997514779707706	0.612306725921024	0.999449749371465	0.9985485676089484
SKAP2	4.81345340580942	7.3741286699714195	-1.42745913406093	0.675923029920103	0.797999504181673	-1.93706248033595	-2.56200933529388	-3.0756837101170498	5.50536108607312	-2.12062451059102	1.06106659242569	1.03724471938936	-1.3816187543719198	-2.02581748850793	-4.61315235846834	0.0015073190400751	0.0782159136353109	0.329491431178231	0.339604313349602	0.2163325141488719	0.0891788994087778	0.003641399150491	0.6464640585430019	0.9106131902564542	0.9997514779707706	0.7634950627804885	0.8127654371854645	0.4601491191695764
SLC25A5	10.0374930341365	8.73668688630725	-0.0831124525442552	0.168184089785305	-0.463892443780495	-0.150491854047758	2.37108283459173	0.784593154106435	3.73737914231958	-0.136391868720388	0.212630618402287	-0.693153501484867	-0.1226908149500189	0.747206071976673	0.600488056157088	0.0492700316328992	0.8967464557030942	0.8389972768902859	0.519513757064242	0.9072106866716892	0.541905963883629	0.6068879346534419	0.98128778799442	0.9837327981145748	0.9997514779707706	0.9787776337891432	0.999449749371465	0.9985485676089484
POLR2J	7.09647064253474	6.86242912223967	0.235323577405299	0.0218232918179953	-0.587843621007251	-0.127153122927119	0.206918655506511	0.870388428369265	8.463263578615791	0.5809272667628741	0.0565354657052364	-1.2717264567987	-0.143022525649227	0.2716420172732149	2.4278493170176296	0.0001486881748431	0.5824369127134129	0.956750925402573	0.250538295572259	0.8909546355001948	0.795002052227795	0.0513122875507281	0.914715606745486	0.995670628999816	0.9997514779707706	0.9776332903618512	0.999449749371465	0.8306017300391144
DHX33	4.3401982074708	3.74039417257801	0.681334940714888	0.0885046066017676	-0.274790323045837	1.2288225178934198	0.0155294332916601	-0.0982844961576139	1.6337326610826102	0.574394309275364	0.0844078517898814	-0.199928469773441	0.539653581943101	0.0070713333036906	-0.0889391438736006	0.153433656975113	0.586574671015399	0.935478064116642	0.8481404872218969	0.608864732151696	0.994587190629915	0.9320246766109058	0.9148400328601256	0.9937007737200372	0.9997514779707706	0.9284844976310892	0.9995526963338	0.998925465425923
THSD7A	5.12040744053111	4.76005966724849	0.854587783803312	-0.0132810649617767	-0.3529972318917679	-0.140395045773971	-0.136114685795027	0.636842086902439	2.2844168258029702	0.813231601548997	-0.0139069638656034	-0.2998855898650789	-0.0677162597922706	-0.068797159570059	0.659333506216026	0.0624202896929556	0.447146416339327	0.9893550986432208	0.7743823527905149	0.948211705504088	0.9473865587234042	0.534154275752927	0.8754308177354798	0.9985769499216688	0.9997514779707706	0.9900990873344092	0.999449749371465	0.9985485676089484
RPAP3	5.14057048946487	6.37096589372088	-0.3494170099123019	0.8352571657452479	-0.318511779931366	0.0729848702334066	-2.4045731279095	-0.218909557587071	3.1754030799688	-0.327239237445653	0.880222415970567	-0.269469312807076	0.0326286977415445	-1.28484376335952	-0.210902405686457	0.0191871123463158	0.7546025979195509	0.4126029995394	0.79659607293454	0.975029025230359	0.246216469962916	0.839943894228377	0.9533945730135944	0.9374102399066252	0.9997514779707706	0.9964745614385164	0.999449749371465	0.9985485676089484
CIAPIN1	5.3181816998739	6.33071134133597	0.6807564669145749	-1.43082508115712	-0.266717402950143	0.2836876311756179	-0.5765070565585029	-1.42308183765969	3.80188976802304	1.1900305139428	-2.05417972860557	-0.426997528592759	0.256135047542377	-0.271364726125845	-1.54429213646779	0.0758531226735097	0.284061562732478	0.0871970788743656	0.6872868079176021	0.8081230928660479	0.831479593254186	0.299252527140343	0.8041916804557991	0.7983040539858518	0.9997514779707706	0.9685405555289012	0.999449749371465	0.9985485676089484
SPPL2B	4.750098560893759	5.587631817955019	0.152820681030834	-0.467060883545715	0.874766029514478	-0.589071350992854	-1.3447015116138998	-0.3026941727841289	2.09296410881781	0.19096174000844	-0.434319198098796	1.03092766908919	-0.386610466510766	-0.39697744087957	-0.213463458114618	0.15015905064267	0.8558194839169649	0.679257336097284	0.349890238648015	0.714858053712067	0.7425446036646449	0.8516959650957601	0.975685964521296	0.9708898632816148	0.9997514779707706	0.949133101447868	0.999449749371465	0.9985485676089484
MSL3	4.22736658062442	3.57766257608819	-0.0030554387441797	-0.261910470093791	1.23858321860348	-0.4473812130029539	1.15451597835603	-1.25124707831247	1.47469293701798	-0.0045181394189241	-0.277956737050266	1.5565245312329998	-0.360003949749179	0.364679163939458	-0.9660729583419642	0.251614261052594	0.996567257626648	0.7904531244366829	0.180264419069431	0.7335151644621651	0.755542460275216	0.4319619832396	0.9984362884924144	0.9797847823803844	0.9997514779707706	0.95437242561763	0.999449749371465	0.9985485676089484
CREBBP	5.33606845903663	5.7439603687962695	-1.04751747301284	1.71813005014844	0.22831814765962	-1.08105775890259	-1.16453899715248	-0.0798946981659516	7.55371480165417	-2.92994614492742	4.86149091949284	0.556427786843139	-1.4289887709727498	-1.6268019047403504	-0.210120657896885	0.0002793899116781	0.0262889155374127	0.0028185837314398	0.5980424784709311	0.2029367327435249	0.154903650731169	0.840527079884022	0.5812060119404433	0.5795944075750918	0.9997514779707706	0.7506336192177263	0.9468756256201564	0.9985485676089484
GCFC2	3.88040744412465	5.16141169284713	-0.339924877603937	0.369886990593297	-0.3561863109885489	-1.24875113835758	-1.35260784369039	-1.00571532324417	2.8673204972430097	-0.4776600805347829	0.4420251755951189	-0.432880427192885	-0.93007359516215	-0.6559988250898471	-1.10998245306779	0.1625789504208309	0.6532375837733879	0.6889853535034169	0.684901930918985	0.398791246865733	0.6892141304141569	0.485651244242887	0.9340730598718272	0.9708898632816148	0.9997514779707706	0.8613245986887111	0.999449749371465	0.9985485676089484
WDR54	4.19002605545748	2.3342697130164702	1.08197995899735	-0.639713400880953	-2.20267036982781	2.57455270031868	2.48121842549029	0.802587809594001	0.621956628492683	0.633318050137867	-0.35486165967873	-1.12103325455087	0.7917930223899129	0.624122988700321	0.439542367695008	0.615547924894394	0.5525909341914991	0.767918292118188	0.313362305538169	0.4639525398171379	0.698317907409116	0.739122929395287	0.9066157157404754	0.9797847823803844	0.9997514779707706	0.8816601030179609	0.999449749371465	0.9985485676089484
CROT	4.33074768841037	5.17027871086025	-0.669696041530066	-0.6596289564100469	0.682445987728162	-1.69219135976029	0.070471470884726	0.42935201122845	3.23972110975596	-0.8103556423749019	-0.8898145849398679	0.681191725317739	-1.09597685488546	0.0453478201301087	0.551236335127036	0.0176930838800499	0.448675052547562	0.407823991148674	0.521159057173355	0.315118631310036	0.965301679778303	0.60138003564674	0.8754308177354798	0.9370440924134124	0.9997514779707706	0.8219415136747446	0.999449749371465	0.9985485676089484
KMT2E	7.69725106460676	5.8017807564498	-0.226362448281592	0.6799863022022149	0.7069346296792	0.898853381688196	1.93817509772969	0.421162646344816	4.13720007776629	-0.40638779920309	1.01662498231132	1.17208104410271	0.8606721248798258	1.1562010064298502	0.560954917491823	0.0884218561094602	0.69939882063439	0.366774669886791	0.294457202992008	0.428949385660014	0.522233621017998	0.6731814463173	0.9420406269911756	0.9230205650246088	0.9997514779707706	0.8750110251463745	0.999449749371465	0.9985485676089484
RHBDD2	6.41443121789452	5.97177976947903	-1.35923297064208	0.308439393086544	2.44147339334514	-0.805166511413264	0.69068313891285	0.9938114198481708	3.48771924327725	-1.59179168807145	0.375988744165166	2.5964989003473904	-0.45098346698083	0.424245042740431	1.3449547502068	0.013019466876153	0.162537326438961	0.7198607326566521	0.0408538191230833	0.6678417487764251	0.6861772664711889	0.227247438870685	0.7289315414236155	0.9733473766051566	0.9997514779707706	0.9429465098845092	0.999449749371465	0.9985485676089484
IBTK	5.23243002778849	6.56802568837543	-0.22197629592534	0.143351370786014	-0.0749580592685437	-0.9065579559356808	-2.01833293215469	0.277322870497038	2.6421654909468	-0.2017623104937969	0.121034678764098	-0.0616113572412923	-0.409985186479997	-0.769840921526178	0.2230467086658439	0.216904939989179	0.847011808188352	0.921697001390796	0.953376458209386	0.6995175543570551	0.712838789823627	0.875462517785761	0.973139688996816	0.9937007737200372	0.999896135093396	0.9471015874679816	0.999449749371465	0.9985485676089484
ZNF195	4.67336195858426	6.70139360622409	0.0660001834456392	-0.3316649296551749	-1.19519386278692	-0.7103525164663309	-2.06661548312686	-1.35836821981317	2.7093651105501	0.0490211408734507	-0.28139382146295	-0.7455317451981109	-0.2629215778896	-0.8831734132776341	-1.05759294625993	0.0351357119301983	0.9624935298416728	0.787861029002721	0.484121763512835	0.801406343950102	0.4111282954034079	0.3309505661814339	0.9940711886297792	0.9797847823803844	0.9997514779707706	0.9669391200105844	0.999449749371465	0.9985485676089484
MYCBP2	6.19248732832422	7.91521301673771	-1.64580340691921	0.5645120217565861	0.849161274022798	-1.9538044574941296	-1.82004490160024	0.668543618066619	5.59535080663501	-2.34483335799239	0.830222458631362	1.0318380229557	-1.27085622907032	-1.36705560415571	1.00323411215653	0.0013867887550403	0.0574628807687533	0.43819201017422	0.341934334940736	0.250827368497992	0.2206098707434139	0.354476682588461	0.6427051516484334	0.944754617310937	0.9997514779707706	0.7865251534929795	0.999449749371465	0.9985485676089484
FBXL3	5.73438618058327	5.717976967977131	0.0041495631001627	-0.321126258269096	0.65969673176083	0.48756790884076	0.0952616826795833	-0.186386331374387	3.395457626695649	0.0075946514874981	-0.4925629130894129	1.16495824587355	0.460270820291922	0.042493356292023	-0.1960862494731849	0.0841102435046327	0.9942184606182858	0.63983456939511	0.296681697950705	0.664598445050285	0.97197030519475	0.8657683283452501	0.997454929877842	0.9629938313116292	0.9997514779707706	0.9428872769454556	0.999449749371465	0.9985485676089484
PDK2	4.2359074508081695	4.633698251359781	-0.236273956868826	-0.844500916363208	0.83314757426842	0.880016445710897	-0.0986448655692818	-0.4917709345100949	3.4782981321300097	-0.3238503646337899	-1.34274003598072	0.9563730667002792	0.6448162830704339	-0.0761983968683999	-0.753900801641918	0.0131698000447139	0.7570424663953119	0.2279224133251449	0.375814058501243	0.542898740341707	0.941738517165519	0.479439162398474	0.9537573983974338	0.8901236373085387	0.9997514779707706	0.9099472529466108	0.999449749371465	0.9985485676089484
ITGA3	4.38078507867505	6.42003802001011	0.437732759029976	-0.288253362874606	-0.582494626933837	-0.5962809295557641	-2.9660635887972497	-0.498509147602354	4.352090205664609	0.5546403896472211	-0.423288558207335	-0.6548361922251751	-0.382168813553635	-2.13044292854899	-0.673430000577332	0.0048116368121858	0.599190384196989	0.6868376207900091	0.536853590647209	0.7155061897714271	0.0771621355541214	0.525749907901391	0.9175066976056704	0.9708898632816148	0.9997514779707706	0.949133101447868	0.7819215922869217	0.9985485676089484
ZFX	5.43785418924361	4.14542615567011	0.406300651430161	1.7802195579511395	0.0883310936568049	2.35919970707496	-1.04049740742759	0.534402321108167	3.30586590278869	0.732496989146729	3.02650803153802	0.160968508028945	2.05570508632752	-0.785589544022457	0.86474848244779	0.119689203558773	0.4925481594106121	0.113566282247344	0.878437988156915	0.0945144734226279	0.6629241279960539	0.57721512609287	0.8835353552299949	0.8286948222806558	0.9997514779707706	0.6779177079380801	0.999449749371465	0.9985485676089484
LAMP2	6.1048831253519	8.33327294535076	-0.6885496454688929	0.760468178093968	0.207768528448661	-2.0850225529677	-3.06684712301077	-0.522987117561829	4.06761955432143	-0.6793354982292679	0.7800003767708871	0.19573337953366	-0.931265836940006	-1.6087579347212198	-0.523846127053869	0.0065935164726501	0.522254584815103	0.465037947564575	0.851279433461209	0.3876530040834071	0.158794207152245	0.619163560930806	0.8919626899156783	0.9494723692533836	0.9997514779707706	0.855013355827234	0.9565021547235104	0.9985485676089484
GDE1	7.13256615144728	8.25746272750842	-0.1908698235216919	0.849262152279211	-0.043862662805958	-0.2496912706171639	-2.5612202076817403	0.398408891909828	7.64987723561455	-0.3477689955804939	1.62955186490471	-0.0776734218911103	-0.2036602308451439	-2.54199001886358	0.843974982601604	0.000260595791675	0.7398891253180121	0.154318784478412	0.940613326335314	0.845350784878075	0.043962768354571	0.431040317564546	0.9526256545870486	0.8530745158597939	0.999896135093396	0.9755375125934206	0.6722779824907965	0.9985485676089484
C19orf60	7.0860568617694994	6.13480892869733	-0.288781891194318	1.38104018750384	-0.2336765652076489	0.51209930391331	0.364424753845844	0.6955036765634051	3.23708340763184	-0.8245638142384399	2.97018017405712	-0.667934334632467	0.7382600502272859	0.135172956374484	0.64217871910026	0.0406367342648417	0.448821663713253	0.0310370384909682	0.535478384569826	0.495467953690527	0.900397311833356	0.5607316853625821	0.8754308177354798	0.717413303441229	0.9997514779707706	0.895597724548205	0.999449749371465	0.9985485676089484
TMEM98	4.86576719742345	-1.3537371505543798	0.645476627019425	2.90454437997172	-1.03643877738484	2.86867145334483	5.64563355237247	2.93542787645794	-0.900875714829904	1.26316203476705	4.3559398918183705	-1.70094280476404	2.93719903193471	3.1152916963755697	3.7906537454752898	0.457556986757333	0.259513731622316	0.0065945638419747	0.1495841236150019	0.0323273742195719	0.182307814272849	0.0925658816218564	0.7950961465558134	0.604110957446152	0.9997514779707706	0.6243323079119155	0.9897239266723163	0.9400892388288152
AP2B1	6.602987722628121	8.19052170058663	-1.09093469233386	1.16048389684699	0.53532186754595	-2.39414467295341	-2.26596512632798	0.247930383843518	3.95433044855182	-1.09767763084635	1.18759225014045	0.510646222927808	-1.07064568074483	-1.17456969322238	0.272151368440671	0.0075003135299521	0.314431880984335	0.2798720281779019	0.627836830744178	0.325494952883992	0.2846680318028449	0.794628519522617	0.8164319279695915	0.8961245941752961	0.9997514779707706	0.8278469440556665	0.999449749371465	0.9985485676089484
SPATA20	4.38090743430112	5.04550276753541	-0.0273466875153847	-0.160415304645535	0.0964220627640678	0.6321457899028929	-1.51757585147192	1.26319549178192	3.882413582582	-0.0390825268158543	-0.266004927509934	0.118183470129372	0.471502300844432	-1.2165731811273202	2.02368923537979	0.0081479062686239	0.970092554511678	0.799139967647817	0.909779548111659	0.653938720357008	0.269447630119382	0.0894421745824058	0.9971302334146512	0.9797847823803844	0.9997514779707706	0.9401860924061912	0.999449749371465	0.9312854312001388
TNFRSF12A	4.67846305639935	10.334710367281302	-0.95106424651776	-2.98899540846304	2.2556508726005298	-4.27446714245237	-4.83221457349164	-2.25441740393001	3.6344279053661	-1.8538913529822296	-4.23575817268922	3.8048777865141	-4.55112219944844	-1.20205701978399	-1.41978628551704	0.0215206661333384	0.125321509898445	0.0081308755971234	0.0134455211195815	0.0067224416349125	0.294055715282557	0.222781910813132	0.7071207041739271	0.604110957446152	0.9997514779707706	0.5750159778867846	0.999449749371465	0.9985485676089484
RALA	7.973254728833469	8.565568984008749	0.129835431735441	-0.0613760399301559	0.40660348636907	-0.5859753878646221	-1.0518596142662902	-0.0556738492511466	6.4888626297295495	0.248661437690695	-0.1008899976340119	0.7581996446899499	-0.524812835965711	-0.6792186931896239	-0.0823407446711704	0.0412380474333721	0.8124622752120351	0.9241121133186808	0.483743707736796	0.6229396390615309	0.6686724293916241	0.9490260853700992	0.9670797479859564	0.9937007737200372	0.9997514779707706	0.9335444737330658	0.999449749371465	0.9992915532291592
BAIAP2L1	4.98394073122662	6.0349476035811	-1.22342539745206	-0.2431114651969889	1.74546821775312	-3.44893632519053	-0.0546644459258979	0.589562553246626	3.09387834138879	-1.3008415793692	-0.268211816542153	1.5585016347391998	-1.9276679449654	-0.028892248821476	0.644567098570241	0.0212821510843207	0.241035032908921	0.797519136532928	0.170126879908093	0.1021740438645609	0.9778875681049228	0.5430496229156591	0.7810216569521017	0.9797847823803844	0.9997514779707706	0.6843143272805985	0.999449749371465	0.9985485676089484
KDM7A	5.108262132431861	4.35252267311398	-1.29043503897773	0.252934800764751	2.07693748857976	0.959266335589516	0.7213401954438041	1.26897707548331	4.1753423085534	-2.3222194977603303	0.506202632471887	3.1905619976168995	0.891249677873377	0.7169079571372541	2.5621449772572	0.0058436881101363	0.0592685870717952	0.6307713976594951	0.018822961361401	0.407112599477589	0.500373217811471	0.0427849423708205	0.6427051516484334	0.9629938313116292	0.9997514779707706	0.8665917246811119	0.999449749371465	0.7991509165906403
ETV1	4.82880771624725	5.86906230429506	-0.921484714617673	0.884175970009278	-0.3763132029065689	-0.046417512459882	-1.04778209714392	-2.3506475675482004	2.80745479809696	-0.8767070314773711	0.9014097156298392	-0.294802104416997	-0.0209276274986166	-0.533005801709832	-2.25590873629489	0.0308594220650315	0.414364918044716	0.4021029435516129	0.7780793718006891	0.9839819862945972	0.613184118078449	0.0649119810041647	0.8626816812698802	0.9355448236532352	0.9997514779707706	0.9974572401938144	0.999449749371465	0.8697842376107677
PHTF2	5.15528134747537	7.53808694203834	-0.17080900458292	-0.7520552285366991	0.2943701094918919	-1.60277024569905	-2.4746704509099904	-0.666286201443725	4.19234176746798	-0.174093468979425	-0.869700355128535	0.268831350505319	-0.812109481252825	-1.45601240407999	-0.7136356448282941	0.0057343256606874	0.867517487178289	0.4178934581815289	0.7970643234271879	0.447742401877616	0.195640106643541	0.502254264166329	0.976661229405536	0.9390310851094756	0.9997514779707706	0.8793253046734467	0.999449749371465	0.9985485676089484
GGCT	4.78429286412153	6.50466208743944	-1.61401446814796	0.8964900561439549	1.08488868174573	-2.8423088624739106	-1.9009561212259096	1.1561834033116598	3.21157777553766	-2.4132093171226803	1.07386777400345	1.4760243700572	-2.22231366899696	-0.733887163665048	1.04855232211255	0.0965049125356254	0.0590614531672302	0.324585347413617	0.2016821696333	0.0783650858202901	0.5934519898285171	0.434972173563863	0.6427051516484334	0.9104238190443896	0.9997514779707706	0.6617879083330436	0.999449749371465	0.9985485676089484
DBF4	4.8237777604209695	-1.19964141585019	0.7678375859038392	2.52862092374741	0.938396706191557	2.70242493281101	5.33583435609132	0.9660789548650308	-0.785006153371823	1.01986031978413	3.63931802803046	1.1092906034331698	1.82266788829773	3.64772967295659	1.36078207884671	0.462310917831362	0.347142172030798	0.0108437152831778	0.309775928289739	0.118182684500736	0.0107353632566764	0.2224759727451919	0.8343602850933712	0.604110957446152	0.9997514779707706	0.692511346463318	0.4867485763225659	0.9985485676089484
IFRD1	5.24959478711611	4.39584714349644	-0.751283778797443	1.57279597473185	0.64670344119314	-0.567471490787715	0.679990004828984	-0.74824745735497	1.41129747147726	-0.52624264097398	1.1069297048936102	0.39915151866665	-0.189959233848682	0.231654814732506	-0.4993065221961149	0.207848254904227	0.617596000922722	0.310717792334822	0.7036006771573741	0.855604773163864	0.8245044513345421	0.635340247908593	0.9244059855895876	0.903767809938403	0.9997514779707706	0.9776332903618512	0.999449749371465	0.9985485676089484
COX10	4.23399401475902	-3.86826167010158	2.06564645504646	3.918951190071	-0.7085358031120992	3.7444147786179705	6.297970445102531	2.29222132726794	-1.76292099071523	2.96682079391494	4.44363413958143	-0.906228143097499	2.80825320378349	2.25161927507283	1.95582818899603	0.2079721842449	0.0303728444215353	0.0043659070712444	0.406613552377756	0.0376915521015793	0.213182995862215	0.2026751945960899	0.5812830492190381	0.604110957446152	0.9997514779707706	0.6346366249228802	0.999449749371465	0.9985485676089484
GTF2IRD1	4.175116573215971	3.83921920140108	0.462775888775641	0.0796496584332855	0.992060848868448	-0.1644132929218699	-0.284995131264313	0.0879666950170924	2.8915266434988203	0.67796613923242	0.1315661814449769	1.29656910086361	-0.126598824973074	-0.2232558248293639	0.139752802983666	0.0276384108402213	0.523063727521462	0.899628270408484	0.242409258985694	0.9033938785020842	0.830743247970676	0.893428525638076	0.8919626899156783	0.9925602129564384	0.9997514779707706	0.9783747991406588	0.999449749371465	0.9985485676089484
PAF1	4.711477516985651	6.922912706540981	-0.062682016917368	-0.731850115750011	0.8162520842534441	-0.872257682276369	-2.62657811228212	-2.05268556030325	2.0724665417713	-0.0637607686605962	-0.5629034222908891	0.8181260732574129	-0.4561988971339071	-0.6094396564992071	-1.1363190839507	0.159564389461178	0.951552421316124	0.5939059299533721	0.4509327365460829	0.667481348355014	0.6270877079524829	0.382863519934277	0.9916622820615268	0.9629938313116292	0.9997514779707706	0.9429465098845092	0.999449749371465	0.9985485676089484
VPS41	4.966118040724769	3.2422721402133594	1.45712024858134	-0.577396977870698	-0.644128640900844	2.40523868485295	1.4347443203165502	-0.10119236890456	0.744516064337185	1.11642380404506	-0.336681737147756	-0.463630005027637	0.934885010342942	0.259128626129895	-0.0436144671617549	0.5415322728028189	0.316299209508428	0.747822594279466	0.663985194981316	0.396138754883539	0.8381634552767699	0.970595332355628	0.8175824405777528	0.9770982944221136	0.9997514779707706	0.8608693952329779	0.999449749371465	0.999589423243568
ELAC2	5.12981841193614	5.153126926162	0.0075819931554268	-0.789755599706054	1.12717562353848	0.7092246445485709	0.330257931934433	-0.951308645909745	4.34533539912293	0.0117209894459516	-1.3834189978711	1.5455370599317602	0.55790137516469	0.291783040776441	-1.59466031474177	0.0048470921588851	0.991028226093057	0.2158090250781149	0.1731723526305069	0.5970970596117801	0.7802780424509059	0.16189859686629	0.9972374927295562	0.8831857599340833	0.9997514779707706	0.9254359660890884	0.999449749371465	0.9985485676089484
SCIN	7.20507121003413	8.706974780480651	-0.368247681576391	0.849502184878152	0.4210899512112439	-0.0580649069284279	-3.34378937159962	0.580244737550472	4.28418485149695	-0.388116177983389	0.858449804138417	0.459999037985976	-0.0282774468363859	-1.56983692528178	0.610416998041247	0.1033145838868459	0.71132668231485	0.505829567476268	0.665279671317053	0.9785599187059292	0.570767992021111	0.7294056875333521	0.9451107271381076	0.9545339276243454	0.9997514779707706	0.9964745614385164	0.999449749371465	0.9985485676089484
ARSD	5.81265690759468	4.53667868212103	0.0006589662518525	1.1133201884252502	0.341480810869993	0.0601329679873496	0.5342769856970129	1.16683975733895	3.4352856431816	0.001057640494555	1.83262438022256	0.491805361074332	0.0461384948413617	0.428776525335615	2.02320629437941	0.0138809138821578	0.999190412818914	0.116563475064137	0.640330001665052	0.964697183710502	0.683052876027935	0.0895020262459181	0.9995646414379472	0.8339492193651159	0.9997514779707706	0.9949486142044216	0.999449749371465	0.9312854312001388
PNPLA4	5.06852779402398	3.1284880164203703	-0.112023452152809	0.504223325854149	-0.0167942712415805	-0.923957889835446	2.8166135401385097	1.82783010471457	1.26801774810028	-0.125325253913369	0.446535125093092	-0.0159316896937089	-0.554943636926763	0.95984937324857	1.44129498793467	0.354522293261617	0.9049236290519828	0.6767469504532491	0.9879281568762608	0.6037017270339771	0.548711263578765	0.36444005026969	0.9816700603085378	0.970243670823178	0.999896135093396	0.9264805562610662	0.999449749371465	0.9985485676089484
ADIPOR2	6.286426014956749	7.3358254478503	-0.4814361147525279	0.0365914153297065	-0.8385844680467119	-0.301439398485008	-0.933364124770245	0.0422013146018479	6.41288272218179	-0.828884671005242	0.065897238984327	-1.18969641791636	-0.238803321681549	-0.866045822853267	0.0717254572761721	0.0006783598985694	0.43889228595483	0.9496004839881008	0.279103637650833	0.81920554371381	0.4197427368147221	0.945151491626497	0.8724494883046522	0.995403675935114	0.9997514779707706	0.969918076604618	0.999449749371465	0.998925465425923
PROM1	5.06620870574041	8.120723858456099	0.5597297793648709	-0.77442309401301	-0.5134509803596911	-0.612195217060683	-4.7073391915736105	0.398146903695535	2.37382529039987	0.493050594847269	-0.567789058683943	-0.453929612201694	-0.273695268381342	-1.07815418561366	0.217750770391544	0.145773028271439	0.642189509020628	0.590810715459933	0.669401209174317	0.7954893101639241	0.461622186302797	0.853720572019467	0.930332968672394	0.9614974146039916	0.9997514779707706	0.9669391200105844	0.999449749371465	0.9985485676089484
CCDC124	6.23983225618644	4.494949893213151	1.13352150602898	0.0459848971823743	-0.253223745966442	1.6859125539944602	1.27688579801364	0.558358882205749	2.20037533165953	1.28332210279532	0.0476045457526872	-0.2735796968663599	0.933474491146982	0.549610588988216	0.537222452593696	0.185055161699689	0.248868473916941	0.9647179549259493	0.7953245145769821	0.393224012191234	0.7162038717225319	0.6880910512589611	0.7879032325153885	0.9964200154460552	0.9997514779707706	0.858525642083398	0.999449749371465	0.9985485676089484
PAFAH1B1	6.661338976681299	8.26742675364827	-0.657513928941484	0.299314950314162	0.000595814014047	-1.2224378071162	-2.04187467118918	0.1009584815030399	4.15843480283706	-0.660049353572312	0.311004315051175	0.0005214909419719	-0.5483347994909711	-1.09577848063627	0.1074401896156649	0.0059547834493697	0.5337254212463349	0.7663188324847829	0.999600816673198	0.603250049070586	0.315198813237479	0.917942354162486	0.8968860151668253	0.9797847823803844	0.999913603921636	0.9264805562610662	0.999449749371465	0.9985485676089484
KIAA0100	5.56494842001333	6.90159995570687	-0.0771957048121044	-0.0515251568697922	-0.173557014581935	0.665772154195855	-2.45079750040545	0.5586489184776421	3.4190864391972404	-0.0706583534495258	-0.0541080293661092	-0.1460807973792069	0.288852611721103	-1.3055364601306698	0.5879916629067921	0.0141596159672187	0.945965912414157	0.958605730277442	0.88864194684798	0.782414295996222	0.239532936811942	0.577982039932676	0.990741601103907	0.995670628999816	0.9997514779707706	0.9635083262505622	0.999449749371465	0.9985485676089484
TRAPPC6A	5.99611479252766	3.44609758954691	-1.40027461709712	2.17005084232135	0.293343157095259	0.888425367376124	2.38967184201537	2.91092894561912	1.16275305028825	-2.09266499342708	2.33670134918267	0.383575656699366	0.680127495154945	0.584882946538707	1.7732223274540702	0.3350323198860729	0.0911479247742938	0.0624471012889632	0.717372980783653	0.527371331738387	0.6122705728685749	0.1951353044037219	0.6689346730453343	0.7807053441989351	0.9997514779707706	0.9042021570599804	0.999449749371465	0.9985485676089484
ST7L	4.5381571968464405	2.00230788866429	0.426357846860505	-0.0652154091903815	0.979102757276376	1.37674488566777	2.83814095162248	0.915113199718264	1.15999855111896	0.475235778500687	-0.0818018020425546	0.920891794033886	0.8188250795908041	1.6904092059531102	1.11394232770526	0.290117469470176	0.651425064986327	0.9374648888299908	0.39262803655421	0.44418410563913	0.141905786414531	0.307927131774956	0.9332860800528228	0.9937007737200372	0.9997514779707706	0.8793253046734467	0.9230086532879768	0.9985485676089484
LUC7L	5.68020874555617	6.3278971464395095	0.105502486470792	0.1623755575110819	-0.303849912412622	-0.678420344843442	-0.7901187811328221	-1.2491217540253	2.29912060989146	0.0979727274534967	0.126677943258256	-0.25901566430726	-0.30663270628212	-0.252157651239796	-0.8478125647028929	0.186641432709126	0.925203371587233	0.907304503498457	0.805868976446231	0.7714338972127199	0.861593516810237	0.541098483472502	0.9869897751518236	0.9925602129564384	0.9997514779707706	0.9624060878805488	0.999449749371465	0.9985485676089484
CACNA2D2	4.18349614025852	1.7516608039121202	0.0590298413821556	1.71477162880953	-0.0677384156664557	0.604558190878263	2.31978422573228	-0.226921563659672	0.501532599836457	0.0798945810891972	1.69576816952107	-0.0792030235937118	0.446969283164912	0.480157207215923	-0.119102287671833	0.6544067001730419	0.939800758144622	0.151372885680082	0.940291042658807	0.6756929138783221	0.673111066232005	0.91382217801675	0.9897907396880306	0.8530745158597939	0.999896135093396	0.9456230795330216	0.999449749371465	0.9985485676089484
TSR3	5.37564675428369	8.17023588819818	-0.509498880781807	0.0811635702087264	0.7784227212371669	-1.16780801743346	-4.30906436162108	-0.350377179956209	3.7011511544792	-0.6097477407013651	0.0817643491930702	0.941477802975413	-0.694833533486303	-1.63621553918354	-0.299828692866428	0.0781451973401183	0.5660279300256129	0.93824048376929	0.389790738143481	0.5179689348099229	0.387139282571417	0.8065226147950558	0.9093098551697902	0.9937007737200372	0.9997514779707706	0.9035648698538284	0.999449749371465	0.9985485676089484
PIGQ	4.07199782144253	7.159309686943129	-0.789460377893729	-1.6441093150110702	0.920875006054546	-0.401032405800192	-2.77729595204118	-1.0276370588777402	8.89965817684757	-1.6708900034384	-4.16737703840358	1.62453337922253	-0.4496056437929229	-3.54876067154114	-2.4643678305826096	0.1249425194895419	0.149980644695636	0.415511492092294	0.167189981529716	0.672012345187455	0.5806308432778791	0.374473570454695	0.7209327570162755	0.9384142012783404	0.9997514779707706	0.9442109279304012	0.999449749371465	0.9985485676089484
CRAMP1	4.21979706492743	5.6862747908700095	-1.33091051531251	-0.287582557576197	-0.1671364041526659	-1.91415475403982	-0.345569599777402	0.8236646776735771	2.7373864363603104	-1.78909558364488	-0.313808363646505	-0.1886846342431909	-1.39996167046534	-0.1331604022281259	0.7361065513451841	0.114366116273264	0.131261971845038	0.7649521989906651	0.857750141263233	0.2201428139776119	0.914494470364872	0.553196796448304	0.7076893777048523	0.9797847823803844	0.9997514779707706	0.7682945855412041	0.999449749371465	0.9985485676089484
MYLIP	6.39129531102939	9.43628750911703	0.429398814549957	-0.33922556327207	-0.7199366669422971	-0.216167943731975	-4.8348850754980806	-1.3460395448427502	2.7119623392881502	0.484816638055198	-0.289499417061214	-0.8282419593238529	-0.122520995689593	-1.0129721126483	-0.689999578793953	0.136114516394866	0.648510995367251	0.78244041410549	0.448501567798056	0.907687083075892	0.474040678874208	0.581560570973968	0.9329125349186222	0.9797847823803844	0.9997514779707706	0.9787776337891432	0.999449749371465	0.9985485676089484
PSMB1	8.40095817347073	7.9052575674139	0.828270893464239	-0.318262734328942	-0.285260198971061	0.8564057014300149	0.326704448816486	-0.394470031853876	7.2019590513383696	1.46955772413534	-0.61171656976552	-0.453324325975748	0.7123570101439459	0.318579250732479	-0.761012341904242	0.0003627757918215	0.192074681664834	0.563170644837684	0.666248181635011	0.502990556247726	0.760843577555777	0.475484817458302	0.7510715662463449	0.960760247797164	0.9997514779707706	0.8998503153009397	0.999449749371465	0.9985485676089484
JARID2	4.79595858210593	6.7747638911139205	-0.178954778539218	-0.903805595867452	0.6268982053173989	-2.5700533316883503	-1.3843444534831295	-1.42238958559729	2.11193964169264	-0.194476857200139	-0.718046155342177	0.638794636755528	-1.45265609094051	-0.3348346968492769	-0.819107776823126	0.189254433775843	0.853595797164254	0.4997201554753479	0.5535050118745429	0.211122277132071	0.794508570503083	0.5303623086345279	0.975109788174382	0.9540348402428344	0.9997514779707706	0.7597815519423693	0.999449749371465	0.9985485676089484
CDK11A	4.660238692350809	6.53144534235021	-0.5593797469390179	0.840958465042188	0.188514924568335	-1.3561538387169298	-2.6102257464601	-2.1554648124910303	3.50618758987925	-0.7272928989076429	0.958948289511526	0.22886260240497	-0.8815379087108021	-1.27807846695024	-2.27705882386983	0.0998111751240204	0.4957611312259929	0.426665765873824	0.82799571844138	0.417941829811257	0.51192841703471	0.257674275163136	0.8841689800636996	0.9401599959036584	0.9997514779707706	0.8693515925947594	0.999449749371465	0.9985485676089484
NADK	5.62082912160425	6.44981142785756	-0.39665425001278	0.234865038461816	-0.413910568876413	-2.06592761852573	-0.579692730075822	0.674184930762652	4.49535901514938	-0.568333043571848	0.3477436826510749	-0.486519277258654	-1.43113586499574	-0.425567291458274	0.980325593976569	0.0041242723982249	0.5904290651486049	0.739907194370652	0.643858728873122	0.2023479565674549	0.685264889353515	0.364784598913394	0.9150747496171384	0.975683452007157	0.9997514779707706	0.7506336192177263	0.999449749371465	0.9985485676089484
SYPL1	6.95101332208125	6.43562615371843	0.0598550476673734	0.294995730913916	-0.166226975109135	0.45950515382393	0.41285631910241	-0.0474422815798126	4.83033120342111	0.0891726261465302	0.454524786967902	-0.2203907576286139	0.318478725878226	0.328159296159991	-0.0728342235534186	0.0029092782249082	0.93184677836327	0.6654316928558249	0.832874552335626	0.7609161397002819	0.753940722035107	0.944305350760966	0.9882456671892944	0.968021162289523	0.9997514779707706	0.9599787695859348	0.999449749371465	0.998925465425923
CYB561	5.09920105676946	12.5507033037492	0.4599939554356049	-1.20419378539306	0.255145886336299	1.24085205237374	-11.8184437655517	-5.35053416176849	3.0388961186710697	0.757381355793668	-1.4408428250620202	0.372744966589482	1.06360917621435	-2.07337077221242	-2.39551567290127	0.0346765001689908	0.50444783518238	0.242662730072563	0.733988519266135	0.3657341891367949	0.0870863084799252	0.0556639163325877	0.8862399700321006	0.8904043097703995	0.9997514779707706	0.8419924261163536	0.8057997573321485	0.8456457014379041
SPAG9	6.54162668296831	7.1286382181380095	-0.933796153814038	0.442073603377926	0.6797108224362889	-1.12163204912859	-0.681669711865525	0.924893596790254	5.54725190991905	-1.45702037671761	0.719072493523971	0.955865698117726	-0.803374158476994	-0.563809693102422	1.6259401469489598	0.0014497855051878	0.1953726901745199	0.49913156424184	0.376050481469825	0.4524014678848889	0.5933150909819279	0.15508736725776	0.7535771480453869	0.9540348402428344	0.9997514779707706	0.8809362910741619	0.999449749371465	0.9985485676089484
SS18L2	6.2450654314549805	5.78389479967244	0.0534443270230477	-0.189740202356458	-0.63406047440812	1.52387469270616	0.618713959611742	0.230197392202611	4.2316108443701	0.0978440098470193	-0.300517161214234	-1.00700236491275	1.40624696514896	0.369321745379817	0.302597156259921	0.113576776758023	0.925440219102333	0.777858104099387	0.3620781372560239	0.221266750689339	0.805769650016641	0.813601272800823	0.9870294789920132	0.9797847823803844	0.9997514779707706	0.7695357956916986	0.999449749371465	0.9985485676089484
MGST1	9.03360807410158	7.40917150138005	-0.078042159112887	1.52346462512371	-0.210520078132178	-0.3988044416124949	1.28384173886528	1.0467958565752	4.50819767294898	-0.0987543949722693	1.92201962430685	-0.235209557045274	-0.244085608272922	0.8193580195822491	1.40832857613055	0.0040682837341048	0.924549947008981	0.102977361491773	0.821868172910683	0.8152966858041859	0.4439026011475929	0.208683085177465	0.9869897751518236	0.8185562445419843	0.9997514779707706	0.9696737072274716	0.999449749371465	0.9985485676089484
CRY1	3.98177020132469	4.699940104468809	0.561070367931675	-1.30017824482763	2.2272388083696897	0.9591465348304672	-0.8268135819706371	-3.18919722193299	3.77124175286432	0.87100317564805	-2.2066524564882704	3.1753660939384707	0.794649954598091	-0.668146883304464	-5.52953964614216	0.214977158993863	0.421996138712702	0.493283931739468	0.0263260838142249	0.46382212982464	0.7697650959705591	0.343722992794908	0.8644967386989664	0.9540348402428344	0.9997514779707706	0.8816601030179609	0.999449749371465	0.9985485676089484
NFIX	5.773912385474219	9.94577692302915	-2.01685373019058	0.247257045339268	0.997287683859981	-3.91094707070297	-4.52274437447613	0.352748058165891	5.5981582015230895	-2.19419515977051	0.286589212436576	0.9651477008225592	-1.9969027095477805	-2.6993148421499904	0.419043220173372	0.0013832093251382	0.070665090715734	0.784065717330548	0.371743623030751	0.0928238496671893	0.0356084480601649	0.689772239891942	0.6464640585430019	0.9797847823803844	0.9997514779707706	0.6757779704437542	0.6435924462476071	0.9985485676089484
IL32	5.352830562013731	6.66697910966718	3.9323378726115	-2.58383653541479	-2.8043211833256603	3.6320735356495297	-3.37532942480484	-0.649992992772949	0.8882558359117231	1.8301550217238405	-1.0702576059575	-1.29464804335289	0.8364640697812371	-0.3299993811041369	-0.156812937479029	0.469252294866436	0.127225183987608	0.32829654511362	0.254229879312061	0.4423921703267779	0.782538492176297	0.890673831808487	0.7071207041739271	0.9105064597853916	0.9997514779707706	0.8791319372205686	0.999449749371465	0.9985485676089484
PKD1	4.6132863449822405	6.61081471965202	-0.3204508477300969	-0.684788813154242	1.45763096587588	0.984928277620809	-3.05241981839646	-0.9267745113443	4.1008864210396805	-0.3412301138303039	-0.8779325376910799	1.45518817071996	0.53552408290991	-1.99943155443797	-1.1141992592011298	0.0063510365704768	0.744562770067125	0.413750052999603	0.195859028426871	0.6115458517384089	0.0924991426077146	0.307825285491467	0.9526256545870486	0.937879091478086	0.9997514779707706	0.9289620721094866	0.8180967215404161	0.9985485676089484
MED24	5.2381040607657	5.05788916069992	-0.1123305831901919	1.06182517555101	0.163270421402451	0.584715764734875	-1.39988175189944	1.85289534492214	2.52825603887507	-0.1088854489171259	1.1588632037871298	0.146403627596057	0.276726050274306	-0.7450841097796009	2.15256214978954	0.0447850013748482	0.916843575020784	0.290545782708131	0.8883978897959129	0.7912763627128621	0.484373104212186	0.0748411338638917	0.9850724830890092	0.8981448010837526	0.9997514779707706	0.9663340867296772	0.999449749371465	0.8950776203751704
HEATR5B	4.59452751120451	3.13787685618771	2.37716301929514	-0.9808291745979352	-1.56169100282815	2.28644081853732	1.2356985952185902	-0.939250820640905	0.905934198663989	2.31531348501754	-0.73866816147615	-1.4201927581418703	1.14753105562547	0.278162482547942	-0.510715399869455	0.506440565687873	0.0779388757253546	0.488144828737061	0.228825437353999	0.315216057846311	0.8414911241258021	0.7028542999641428	0.6464640585430019	0.9540348402428344	0.9997514779707706	0.8219415136747446	0.999449749371465	0.9985485676089484
SEC62	8.69366013633151	5.826955857612309	-0.475482144574248	1.5776589426333898	-0.925523783051371	0.7375036542187611	3.69853475896558	1.5632882871468503	2.0303972602123896	-0.573719114859822	1.44637658289126	-1.00941533103007	0.478963758499251	0.962851763250918	0.958974748056284	0.18750475142057	0.58965230940338	0.198308421090342	0.359823280584521	0.652522091982186	0.482751139910615	0.457482482355272	0.9148400328601256	0.8736133620040432	0.9997514779707706	0.9398775887877818	0.999449749371465	0.9985485676089484
RPS20	9.900506358035427	8.687601333956339	-1.47959828395473	1.60123100690421	0.7902138014325241	-1.4760771721751398	1.41990558359452	2.4261347883036	5.86391220694	-2.00929384190328	2.1931335916853003	0.935588193860598	-1.02082872406698	0.980757580473686	3.7326222725253904	0.0010875490059088	0.0912437408305818	0.0707685355526396	0.385594543238043	0.346718754045199	0.364588048646189	0.0097065796139522	0.6689346730453343	0.7959827334845611	0.9997514779707706	0.8325613953144081	0.999449749371465	0.5949260473964951
CSDE1	7.684193444007269	11.3155362190451	-1.27105626951525	-1.09676454050792	0.7706183810938799	-3.76348882677441	-2.7700432718569905	-0.217259681842423	14.4578556594561	-3.2995951123939	-2.97256884147328	1.7589314835593302	-4.14010489308715	-3.83751014504266	-0.634104005029991	6.86130259584966e-06	0.0164161592226487	0.0248746612771124	0.129085895104041	0.006077906974848	0.0085837585304172	0.54940889731881	0.543630938874258	0.6822267710507852	0.9997514779707706	0.5750159778867846	0.4525109020015351	0.9985485676089484
UBE3C	5.01729709611535	8.26513290300784	-1.59497109006488	-0.434925145294368	1.37982672311322	-3.21826257425519	-2.82641257206977	-0.079882809578339	3.5374791579945	-1.71349291851515	-0.413760327669662	1.3667846910696295	-1.7855749205993998	-0.976453324786557	-0.0609069679050919	0.220570459240555	0.146541772246116	0.699632077584491	0.241048425908018	0.14558506387523	0.652176323983761	0.964180063899723	0.7182527544417281	0.9720700103964762	0.9997514779707706	0.720394995364264	0.999449749371465	0.999589423243568
REV3L	5.47908755080317	6.499717141428761	-1.4106043125819798	0.7731267057212329	0.502268961046634	-0.94751169460745	-1.1553632275864298	0.125669394980371	4.064804340798911	-1.78632581335812	1.01284826305603	0.529357498594395	-0.5701203491721579	-0.7636799299389491	0.152062160376606	0.0066145071875073	0.124283499793776	0.350220491898863	0.61556186575539	0.589290972243112	0.474007368465366	0.8841222873783979	0.7071207041739271	0.9170870671206056	0.9997514779707706	0.9233967981184564	0.999449749371465	0.9985485676089484
FAM76A	4.687967395316121	3.63890646862434	-0.52893121333342	0.269749246813257	0.5532769512491589	-1.05199041533139	1.65782504172974	1.7499890477261	2.40236061255987	-0.703403493473396	0.387043423118287	0.600007689431686	-0.7436841704829721	1.12474792575246	2.46837591176137	0.0531237489569013	0.5081665712489509	0.7120797327562259	0.570451470804901	0.48515972731946	0.303668137798822	0.0485645451267141	0.8864084265164331	0.9733473766051566	0.9997514779707706	0.8875764600481354	0.999449749371465	0.8291027768227838
VTA1	5.302848558478679	5.0837208595628205	0.117048097769854	0.202641036003413	-0.6971023676125041	0.10775463864462	0.4439104716420179	-0.729481435107155	3.22948401800644	0.166784950772838	0.267762123689671	-0.833686435575627	0.0757668077135087	0.268412133210371	-0.89163347999301	0.1813881029931769	0.873066554668626	0.8318925594518081	0.443154590568498	0.942619967623696	0.879520646234508	0.579666048730807	0.9792156965388424	0.9826436816947368	0.9997514779707706	0.9889649722267128	0.999449749371465	0.9985485676089484
BAZ1B	6.75382667310369	7.37362424189007	-0.9458147364749708	-0.0414674474640464	-0.0200587575662131	-0.673051954572071	-0.0671045460220787	0.323398110909588	5.29566881669118	-1.92611123198935	-0.0678696435502297	-0.0364375104799076	-0.706408078515501	-0.0378198252050701	0.416577358201865	0.0588345847276498	0.105283124778517	0.948332508725874	0.972355865022572	0.511836499900544	0.9769466015677098	0.738311913105138	0.6854847429427913	0.995403675935114	0.999896135093396	0.9028244754873564	0.999449749371465	0.9985485676089484
RANBP9	5.27899864578345	8.138156326106019	-0.8245236987945209	-1.3536563970836002	1.10150449814755	-1.93764986764192	-2.21896229096296	-0.7806687690629959	4.40433012416484	-0.8005131931133199	-1.4866446499180002	0.935601198505637	-0.942926498626407	-1.26121366562273	-0.7966224743444019	0.004547077098327	0.453934907620171	0.187663040535723	0.385588362724974	0.382119146060565	0.254050162472181	0.456026228773301	0.8763220058543824	0.8649896324397817	0.9997514779707706	0.8509278851749326	0.999449749371465	0.9985485676089484
SPRTN	4.674744806436809	5.232624026535151	-0.268188727632001	-1.31262639062365	1.3522768224062198	-1.23195679079531	0.573124613874997	-0.315871066444289	1.86826419776573	-0.182162010727451	-0.995227545852218	0.772809743152382	-0.450471765844836	0.2099807486630689	-0.230982957695803	0.11094546464157	0.861454281868802	0.358052641105248	0.468975010879491	0.668190348541437	0.8406314642122221	0.825002999192601	0.976661229405536	0.9219052645494166	0.9997514779707706	0.9429465098845092	0.999449749371465	0.9985485676089484
METTL13	4.03930620811112	4.4517127855792005	0.975126238417206	-0.252723126725845	-2.71739396953418	0.6714598849060971	-0.406678924748946	-0.312789030367271	1.68399233276274	0.7082796128439308	-0.208695314024148	-1.75086799346041	0.250619908316363	-0.161783091038018	-0.2490507651750369	0.143167771581998	0.505343313211494	0.841590675007893	0.130533780538594	0.8104694079201071	0.876787188726009	0.811627803908471	0.8864084265164331	0.9837327981145748	0.9997514779707706	0.968863399323261	0.999449749371465	0.9985485676089484
DYRK4	4.27204707233588	2.02930605572498	0.5575576973321321	1.06914447918544	-0.330877065290211	1.00705959915502	1.7516826423145	0.7228223004521959	1.3649760417316	0.750527453018605	1.57351507749553	-0.3808939099799679	0.705476282812856	1.21796880871295	1.01850886943899	0.411144274888638	0.48324385425708	0.5568358548236371	0.718850286577317	0.5113676625193271	0.6456780688295229	0.562796700363793	0.8834215787118018	0.960760247797164	0.9997514779707706	0.90261218177666	0.999449749371465	0.9985485676089484
ZNF207	6.926149099155071	9.38318756762489	-0.2776773505373919	-1.19766232779344	0.263077085862091	-2.32031098610644	-1.88763159425978	-0.886619699602185	6.22048855601549	-0.624533625977979	-2.09582822459573	0.5619526728189399	-2.50613986596684	-0.943573870819419	-1.06267801961044	0.0813861280571744	0.56123123962881	0.0813908882150989	0.603016639553599	0.0640201760789277	0.573239839543253	0.4994729556813699	0.9074526781094666	0.7983040539858518	0.9997514779707706	0.6421839037180695	0.999449749371465	0.9985485676089484
UQCRC1	7.65060491849329	6.715858067879929	0.6047647358340911	-0.269037492257556	-0.12721512670044	0.9550190061790308	0.850489619408095	0.665719752138808	9.27505168352366	1.61881513997811	-0.7766552389260021	-0.302506742469948	1.20421663621003	1.2472998228046202	2.04638624153269	8.881349681083309e-05	0.156614343826229	0.4668666008562779	0.77247861469165	0.273850525330492	0.258764655224246	0.0866745873014513	0.7271678686693662	0.9494929118429836	0.9997514779707706	0.7974676732354384	0.999449749371465	0.9274528509118392
STARD3NL	4.79666499879998	3.93550468529487	-0.7374600821268441	1.23363059429268	-0.247213023075234	-0.322263346924758	1.07071597329793	0.7590396711257859	1.42711489145321	-0.8494823340736541	1.1220429472800602	-0.2466163523164299	-0.195438822798023	0.2988544293197899	0.5002933994599821	0.291591348411805	0.432924300547763	0.304754258553204	0.815056670504162	0.852810291192014	0.8082000929026351	0.673219725110999	0.8686513291443345	0.9009402365842996	0.9997514779707706	0.9776332903618512	0.999449749371465	0.9985485676089484
CD9	11.755528811391402	11.7461680351025	-0.3518696654830979	0.2425174571264539	0.112571296388939	0.862222669753789	-0.153361938699013	-0.393184954191556	20.842784553	-1.1600881461503	0.863609981851773	0.325329813041821	1.4187118522191495	-0.283609536596533	-1.35180734053707	7.941983969991999e-07	0.290083692345054	0.420978705811557	0.7559769364551279	0.205776726767378	0.7862416275235841	0.225170373158836	0.8070734812922312	0.9390310851094756	0.9997514779707706	0.7536055354602378	0.999449749371465	0.9985485676089484
NISCH	4.85805666958345	4.1972024938884	-0.0148265299473506	0.1184239307904419	0.159951487177835	-2.05384376156877	1.64816330318098	-0.286436060914842	1.6616262231334298	-0.0124341934893403	0.102696821738887	0.112222691390871	-0.885393792085861	0.6804381489817759	-0.236390070100449	0.147651763066072	0.99048233943585	0.921549949826047	0.914307161997406	0.410021316411135	0.521603630112762	0.820993238958008	0.9972374927295562	0.9937007737200372	0.9997514779707706	0.8665917246811119	0.999449749371465	0.9985485676089484
FUZ	3.98352619589809	2.5594960585341497	0.166587900527569	0.0710009494726313	-1.8909774274737297	0.34876703482921	2.3368615447385097	1.6808665783856898	1.6652700806645	0.210834343690155	0.0999773651136651	-2.0397961330670302	0.235579672882067	1.56623283584114	2.29521712825293	0.146912110306831	0.8399946642153421	0.923619177455334	0.0874690890691182	0.8215938323043249	0.1683349280714809	0.0615024390589983	0.9707327000963551	0.9937007737200372	0.9997514779707706	0.970562451100424	0.973911753528359	0.8570765985734841
IDS	6.85747510338301	8.90660269709938	-0.850607862151749	0.303267300560029	0.137058120533404	-1.23217321796004	-2.4762623535389	-0.451023011364652	3.79558040474702	-0.724252820026024	0.266247806802315	0.106870535945415	-0.468110355011567	-1.12740563583613	-0.403023170020316	0.0090142947191247	0.4961683733455599	0.7989615330970401	0.91837549628368	0.656226751734009	0.302628217031295	0.700899185621807	0.8841689800636996	0.9797847823803844	0.9997514779707706	0.9404701927254098	0.999449749371465	0.9985485676089484
LRRC23	4.2496363204086505	5.694585878071389	-0.698152371383561	0.212106123606932	-0.225735219016478	-2.12769027689481	-1.39550012273878	0.7625013695267521	4.37602374397979	-1.07107928197807	0.356036325826441	-0.29006444786978	-1.69521309940752	-1.1159427013266798	1.20216043135621	0.0046883389223866	0.325314996928899	0.733997476512907	0.7815306260445402	0.140968075633949	0.307134938473715	0.274589197046356	0.822370231116565	0.9751296169077212	0.9997514779707706	0.7128912111448695	0.999449749371465	0.9985485676089484
SCMH1	4.59500816107735	2.8491618592108194	0.107191621305088	0.7452743194619159	-0.569232437367297	0.997810354165789	1.8273116439034296	0.5985371391294161	2.3401538411825	0.177148161269878	1.33674823673066	-0.780945770126393	0.8477007361879391	1.5626912008041698	1.02647603705469	0.0578317709539105	0.865220813417501	0.229757570162584	0.464522053364191	0.429117632718794	0.169153586954439	0.344257844049318	0.976661229405536	0.8904043097703995	0.9997514779707706	0.8750110251463745	0.973921445912548	0.9985485676089484
TCEB3	5.696235604070781	7.054022772264741	-0.276970289144776	-0.385901879576878	-0.486529681793955	-0.0803425852188006	-1.68237899379701	0.7006115731278029	5.3364614382569	-0.570181339946435	-0.6644468010911629	-0.88797506906408	-0.0823722938581259	-1.02558136867375	0.9825679251067828	0.0555425689950503	0.591002843034894	0.5344728825249989	0.416106751423104	0.937634368893219	0.52892489864657	0.486035016351859	0.9150747496171384	0.960760247797164	0.9997514779707706	0.9875684212209	0.999449749371465	0.9985485676089484
LYPLA2	5.46452190454027	4.9539457435872505	0.412134254669821	0.321801607974882	0.205131004520181	2.13386115137982	-0.5836233480892541	-0.3099941964362669	2.4523279570146697	0.383729614317389	0.337644011487696	0.178374486798845	0.952976014702572	-0.309505529929566	-0.305711935708917	0.049633623070504	0.7144082772646431	0.7471310112041241	0.8642992035241701	0.377399226848462	0.7674039396779001	0.770153046691943	0.946066423436958	0.9770982944221136	0.9997514779707706	0.8478038471558504	0.999449749371465	0.9985485676089484
BTBD7	5.8721917951243	7.11576527801966	-1.76562726040375	0.0897193921545521	1.63337787462635	-1.38110990132755	-0.846158888952689	0.368621590122453	5.45108881428129	-2.5971113532964303	0.1400981545190459	2.0658082658856203	-0.973760637982963	-0.6815268541215339	0.567208531442362	0.0015857665941882	0.0408202430781449	0.893167168141198	0.0843754565048985	0.3677819083732179	0.520961427041633	0.5911457710781409	0.6181815470276835	0.9918640009014944	0.9997514779707706	0.842690363339847	0.999449749371465	0.9985485676089484
ABHD5	4.98324552379771	3.0551238782488594	0.657564305299421	1.40280516183122	0.389137120819637	2.46142318262739	0.61462692063505	-1.43227944153283	1.3390928131958502	0.572018198499376	1.34845837352465	0.331300617477451	1.04227087556642	0.287768197551442	-1.35433829432006	0.229037901977338	0.588083893236419	0.226183320538347	0.751682633391047	0.337449848445172	0.7832053517985369	0.224407562565598	0.9148400328601256	0.8901236373085387	0.9997514779707706	0.8317396602864237	0.999449749371465	0.9985485676089484
AKAP8L	5.32901768277156	7.26745908155182	0.263828834028024	-1.8204259948594697	0.827325142668761	-0.111223688732112	-1.97400566627723	-0.8405747174565279	3.5461436228465004	0.9846807592835092	-5.231610786315009	2.9668809377744703	-0.210543744569483	-0.7143307151229671	-0.7827876415100479	0.0136392830900889	0.3768426597582899	0.0050372991598549	0.0375445087196846	0.8428159900882409	0.502046615501666	0.463847475780814	0.8489219249969463	0.604110957446152	0.9997514779707706	0.9749508486468996	0.999449749371465	0.9985485676089484
UTP18	4.685067082452861	4.69045589276051	-0.41626172200009	0.281147361122641	1.19450918743924	-1.51113017969089	0.6035409315125071	-1.83346955635438	2.37613640270415	-0.435310287486389	0.309556268896892	1.10211734661882	-0.8169441840814281	0.318170578350112	-2.0161515740913103	0.0550576183302967	0.678560041069151	0.767367195644516	0.312645045841212	0.44517864489113	0.76113858731894	0.0903809675702714	0.9387306458257172	0.9797847823803844	0.9997514779707706	0.8793253046734467	0.999449749371465	0.9324730398384048
RNF216	5.33638917067076	6.449059773570089	-0.5502595565179661	-0.248979642042251	1.22024192820821	-1.0576829193325898	-1.1347844912179	-0.452840525896361	3.2051264271338	-0.523914369943267	-0.257663430644005	1.06339283085071	-0.5034465785750399	-0.592759952403191	-0.448056155796592	0.0184801962272338	0.619118892830235	0.805276155561121	0.328517223422844	0.6325952261664239	0.574986617782417	0.669837222181807	0.9244059855895876	0.9797847823803844	0.9997514779707706	0.9381798162634748	0.999449749371465	0.9985485676089484
TTC19	6.64424242668255	6.5375213591281	-0.206660258758898	-0.191249514782912	-0.133883507428282	-0.183409345753551	0.612253483723972	0.1602808283026029	4.7897423955353	-0.300441560042022	-0.289392524982807	-0.163108676953604	-0.123986888628077	0.4740654129524789	0.238429387759999	0.0030324119183107	0.773978408488266	0.7820205476274079	0.8757879646555601	0.9053750236988442	0.652212504490395	0.8194824698811801	0.9581818681030796	0.9797847823803844	0.9997514779707706	0.9784009774716156	0.999449749371465	0.9985485676089484
PTBP1	6.20104262580104	8.8005964669453	-2.08078347860342	0.858419177974137	1.04148927901679	-2.29500744840661	-3.1496627747538706	0.501753065043974	5.54021734328637	-2.6290975887799	1.1252993101921	1.16767430189979	-1.31336840873593	-2.11435155974514	0.6747968748024611	0.0014592696101646	0.0391068271685629	0.303452143152767	0.287235845050548	0.237045706662126	0.0788968698028416	0.524939541952693	0.610844066475038	0.9009402365842996	0.9997514779707706	0.7818987965766074	0.7832266964368116	0.9985485676089484
PIK3C2A	5.723476380947321	7.78715980235891	-1.17873151099954	0.019239342565202	1.1670171161677	-3.6746485767287	-1.37935666244973	-0.679088585197587	6.070307744768179	-2.30434184604783	0.0315973444430867	2.09969826640785	-3.6150478191354702	-0.923662432739295	-0.967655996221516	0.0661969300886365	0.0616320215862854	0.976802195951604	0.0906223621962963	0.0155757624039339	0.615359306414872	0.514136163848525	0.6435779462319913	0.9972797170514568	0.9997514779707706	0.6048143402151153	0.999449749371465	0.9985485676089484
WIZ	4.52614063186706	3.3610870858799	2.07148943627757	-0.7773146328102429	-1.80932182804479	2.83982197867786	0.42307773075521	0.0848706736849911	1.88900014969555	3.79608358526012	-1.10578163807334	-2.98120376439708	2.70498307079064	0.186844261793932	0.0899216088294577	0.180527080005911	0.0120329435544218	0.31117677514921	0.0307010954396156	0.0423995584108893	0.8748955515315271	0.936886695990542	0.5128773242190968	0.903767809938403	0.9997514779707706	0.6346366249228802	0.999449749371465	0.998925465425923
RABGAP1	5.107998191610269	6.9543688155455	-0.840328042774533	0.125152871292218	1.12661221226798	-1.97821045715868	-2.08557419691578	-0.5205218698652779	3.64920373365572	-0.8610152564528041	0.139006854284069	1.05847745369803	-1.00820551826085	-1.15434350574382	-0.54486888760924	0.0107164994446863	0.422298265191591	0.8939930998119129	0.330578520367205	0.352270699857365	0.292256185319608	0.605488133225774	0.8644967386989664	0.9918640009014944	0.9997514779707706	0.8354676485542972	0.999449749371465	0.9985485676089484
PPP5C	4.61782559619462	5.76178173570652	-0.49729877627751	1.23929446119275	0.441127831918853	0.3020310958018989	-2.84391642440728	-0.269044040705055	2.68722876123043	-0.604236121727838	1.31992853045955	0.52129568701462	0.187472209186771	-1.08939448013939	-0.230877924189268	0.130668670454363	0.570463227999586	0.241482141884587	0.624617297245057	0.8586564064668291	0.4914778652184989	0.845567107951306	0.912862350997133	0.8904043097703995	0.9997514779707706	0.9776332903618512	0.999449749371465	0.9985485676089484
CEP68	6.12406226513839	8.26384527818105	-0.8810391460003291	0.14630535605232	-0.2444309360727879	-1.05325376619227	-2.49299339397386	-0.077381736983151	6.684048821016719	-1.39417686305575	0.243714646776487	-0.332413765827768	-0.760424662059374	-2.1500919743190603	-0.124207906953184	0.0005434728959994	0.2127047162041239	0.8155710063168292	0.750883109083001	0.4758107346215839	0.0750967409355899	0.905207352884406	0.7599080756776376	0.980015602213038	0.9997514779707706	0.8864231344580216	0.7776178140604303	0.9985485676089484
MAP4K3	4.21762902763466	4.65091625895248	1.2433338820052902	0.099665110986845	-1.01824480231702	2.48639804276696	-2.29189429984214	-0.522691670562265	3.33690210164692	1.65383937250833	0.15450314855121	-1.19863755652598	1.67769645674494	-1.74060545240192	-0.751066843761322	0.0156718369911629	0.149244427210898	0.8822791806108651	0.2758587518672589	0.144416505158721	0.13239950114562	0.481021290413196	0.7209327570162755	0.991442660422772	0.9997514779707706	0.7192103516698767	0.9142360882480084	0.9985485676089484
ERCC1	4.96567831140609	3.97011511587875	-1.4752232039859798	1.29482277383198	-0.3963502662158379	-1.90481274771726	2.35625096484262	1.78641192763019	1.65500466421499	-2.92677317901862	1.83318604805331	-0.6689474299242371	-2.01042883638706	0.7043212319713059	1.33454814441833	0.228526464682363	0.0371855660561321	0.1253936758302949	0.5363064252021049	0.1082592675958639	0.560928717345087	0.3064000558827839	0.6007020388538463	0.8493107240945483	0.9997514779707706	0.6879314125659463	0.999449749371465	0.9985485676089484
ELOVL5	6.10534213454615	8.146036296665901	-1.53095914301816	-0.528422641985421	1.6693167434787	-2.8516556464653395	-0.998495258649029	-0.100320199734344	4.78835965797953	-2.3982273209423	-0.6906631730961479	2.42821578515648	-2.2493441922825097	-0.468691450193178	-0.10635842251718	0.0742884380492453	0.0561194312250606	0.519984740308216	0.0604630788335494	0.0751956836997964	0.742362604951917	0.9309979112962852	0.6397597638576156	0.9590848517135248	0.9997514779707706	0.6617879083330436	0.999449749371465	0.998925465425923
KDM5D	3.3704569348877595	0.213647529717086	-0.926534692052154	-0.287803046095668	0.522650727218236	1.4280842798616895	5.498538553911151	0.8559095631161959	0.0897302235018751	-0.744547602578871	-0.262035341927294	0.362733862989585	0.605249282593312	2.3952485128066403	0.7822374375015609	0.931421943064812	0.484674463070914	0.802058153485283	0.7292390142156321	0.567185119798297	0.0536410826506079	0.463817851778118	0.8834215787118018	0.9797847823803844	0.9997514779707706	0.9172856051476505	0.711235251532016	0.9985485676089484
CALCOCO1	4.80335767248033	8.239481222259249	-2.16784626494418	-0.668151355058965	1.26412978310916	-4.4875119399751	-1.9705645057496295	-0.421267577125514	5.28196064534708	-2.7031265076414503	-0.883048421364856	1.23230666169912	-2.890882145097549	-1.30162101139399	-0.513151068271451	0.0018617182078284	0.0354283624462155	0.411190677334061	0.263930412309266	0.0276616775804844	0.2407850800379239	0.626185894220852	0.6007020388538463	0.9374102399066252	0.9997514779707706	0.6203261197196129	0.999449749371465	0.9985485676089484
UBR7	4.05609669371606	2.36884759502467	0.206348289536477	1.54769229787781	-0.200496185245235	1.00347263300727	0.6793656511699389	0.7613566553970401	1.4294965044124197	0.446520496025135	2.4949058144730096	-0.3784422587258499	1.16320117042675	0.313793465506862	0.8595642907513241	0.2853830634570179	0.6748638335061831	0.0478125120392381	0.7216576832422571	0.300398218364837	0.7956607853948822	0.493522648407109	0.9383761877339416	0.7588683081386308	0.9997514779707706	0.81399126254161	0.999449749371465	0.9985485676089484
MAP4K5	5.433454255565421	4.8577280217163095	-0.219694893221116	-0.134830680984614	1.12303325337844	-0.425310794384986	1.35560780341335	-1.2008491841474398	4.14052170262833	-0.377340674576521	-0.242810138882257	1.7046055845690802	-0.3614664050369089	1.2153218596948	-2.07418785028765	0.0060750757337893	0.718907156020881	0.8162399964834208	0.1391519976199439	0.7301385119332491	0.269890695091456	0.0834027522569914	0.9467119064680384	0.980015602213038	0.9997514779707706	0.9523438237611852	0.999449749371465	0.9218017294279616
PSMC4	6.587443132911839	7.831717450692269	0.303177864813423	-0.7699227310201071	0.260023951185093	0.0766541511866999	-1.3588249152936398	-1.5254099451568202	4.99135485006521	0.374058890170781	-1.00917753551402	0.296651829867096	0.0428518968237266	-0.9311908802905452	-1.8781187719882	0.0024735538575606	0.7212229016055121	0.351840669123418	0.7767333961606809	0.9672100566302042	0.387688775760276	0.1094400765097649	0.9467425708323842	0.917740651590478	0.9997514779707706	0.994995959046558	0.999449749371465	0.9820194099358868
MAN2B2	4.02473099281392	1.62825506186286	0.163042295084432	1.89705328574129	0.0466706011104013	-0.371583537001015	2.00866282446141	0.198508875553421	1.03697345732086	0.2076369863624139	2.65394816248462	0.0504901312237363	-0.245682703854191	1.33181901091193	0.267899846301633	0.339720906666402	0.8423806389585959	0.0378285377627282	0.961370690804217	0.814115985535516	0.231277223252451	0.7977481935423979	0.9713322725983448	0.7269066501024966	0.999896135093396	0.9696737072274716	0.999449749371465	0.9985485676089484
SLC25A39	6.6772848794306805	6.35953240914176	0.417110097129484	-0.461791905102137	-0.0102355870444703	0.0271333679884146	0.425519186242382	0.812634411309424	4.12270828272145	0.534082969898281	-0.633252401945407	-0.011880762820379	0.0160124176868657	0.294877378497663	1.21715094406081	0.0061974047929977	0.612483066538081	0.549928527904326	0.9909059350147952	0.987743657010752	0.778024581171434	0.269243270050467	0.9215302333079496	0.960760247797164	0.999896135093396	0.997745862154666	0.999449749371465	0.9985485676089484
MVP	6.34944925457729	5.82428133756222	0.635816735526727	-0.0758635645381056	0.0245605211574937	1.67405301668143	-0.2496767694902999	0.1977382894859019	15.0245311366354	3.06946385804583	-0.4052674166065329	0.111768015637016	3.7987366019600897	-0.6886227134694229	1.09178413940331	5.47750343847358e-06	0.0219571259303924	0.6993354234639061	0.914652666046271	0.0089810637835014	0.516788385492406	0.316816914733443	0.5562795646774095	0.9720337811303174	0.9997514779707706	0.6048143402151153	0.999449749371465	0.9985485676089484
NUB1	6.004945832922701	8.47215366153045	-0.0253303851727633	-0.336728114491449	-0.7396483012895251	-1.0944431496047902	-3.445505945470209	-0.167886332125017	2.79417553837314	-0.0312511833352463	-0.31460225543812	-0.8050659348380458	-0.675157860189945	-0.837634551553205	-0.100454071302988	0.110508421913185	0.9762529618928608	0.7640434743511669	0.458475799632445	0.530787747401678	0.5238947576662899	0.930384661065446	0.9972374927295562	0.9797216130542328	0.9997514779707706	0.904744143784226	0.999449749371465	0.998925465425923
PGM3	4.5482171168499805	6.504449210197031	-0.7254892626207191	-0.163142953097084	0.348415870403768	-0.0945224016978669	-2.32697316012111	-1.02326569533667	3.6890853666608296	-0.7331837204925491	-0.191171591032991	0.3005273730773889	-0.0484547823569329	-1.3861414753961798	-1.11441342437754	0.0102198186688039	0.491087786162259	0.8546961497837371	0.7739160672891271	0.962926457584777	0.215019549162206	0.307740413086023	0.8834806471142678	0.985746221717427	0.9997514779707706	0.9948568343373766	0.999449749371465	0.9985485676089484
CLK1	5.46418265330243	9.34432563614462	-0.7440414986525871	0.673331553064616	-0.116627280254716	-1.44421058640059	-5.46623025957828	-3.4374704432193304	4.04939698993598	-1.82278666975492	1.2073369762529198	-0.271462217772987	-1.7893423689798895	-1.65933453334396	-2.6040049504613503	0.0239182018787608	0.132142381165131	0.282257266522864	0.797773088601934	0.139105306529628	0.192154217408113	0.0694225462466927	0.7076893777048523	0.8961245941752961	0.9997514779707706	0.7128912111448695	0.9974401336036124	0.8797105059891384
RNF14	4.995461353462139	2.7042573425867404	1.31250181714528	1.5461105113025	-0.8994527091558621	1.69229815443668	0.9763014547730992	-0.698550295373722	0.8609074747172679	0.8851322268225891	1.08972345261144	-0.567725102191051	0.556248635763651	0.326277187092629	-0.473445648036221	0.555023549274775	0.410907050856492	0.6092973492840021	0.594918387049918	0.602064920675716	0.8689940668771321	0.7685113357601221	0.8618095672886358	0.9629938313116292	0.9997514779707706	0.9264805562610662	0.999449749371465	0.9985485676089484
DDX11	5.498283113292179	4.49631493646478	1.27284555086283	0.540230422905408	-0.226104066432468	0.907238978944946	0.0456494704417714	-0.951900215638115	2.08161821278849	1.167869960016	0.539763343700101	-0.2054666886511449	0.402923170518856	0.0226205902609565	-0.9119400452656228	0.0825497904971282	0.287162711225396	0.608793558661751	0.8440012349740871	0.700968901447221	0.982686440150514	0.396960222842	0.8057170451700458	0.9629938313116292	0.9997514779707706	0.9471015874679816	0.999449749371465	0.9985485676089484
HEBP1	4.56620850609416	5.34900816000602	0.6160452278451091	-0.8804555953880521	-2.04682679093779	-0.407224371538015	-0.43386754971882	1.24662019842913	2.9553391987300803	0.65068580090793	-1.05209885306595	-1.89428833359466	-0.220609123896617	-0.2522751153386189	1.42245555617587	0.0254361813591876	0.5393523733015201	0.333269191488898	0.107013944781892	0.8327120560402378	0.8092480465450992	0.20473796821275	0.9006118070389856	0.9117960367700062	0.9997514779707706	0.9721582661771164	0.999449749371465	0.9985485676089484
GPRC5A	5.56362528610921	9.24557743715001	-1.32120748718966	-1.67630986636798	1.55633678408791	-2.4822709926247097	-3.2038177856158	-0.0611030932796329	2.67513274528945	-1.30699844878147	-1.30201550626653	1.39571073413812	-1.2634563227448998	-0.684724122441403	-0.0315341183550955	0.119696391818297	0.246018641057308	0.241167308378167	0.222466993741774	0.2629569324641939	0.5925900829780689	0.9780233252791808	0.7847720425128221	0.8904043097703995	0.9997514779707706	0.7932571060643664	0.999449749371465	0.999589423243568
UFL1	5.661906069074051	8.39353835758492	-1.58585313994132	0.180566969768232	0.858591260949701	-2.99978150949342	-2.48190278787198	-0.8974317696570491	5.4691735797624	-2.10398012326392	0.2436137917613099	0.971289222527638	-1.87132363430374	-1.71106539218784	-1.1010545616261498	0.0015591206221971	0.0800360622462268	0.8156455920569811	0.368915278628503	0.110475912750142	0.137916161551783	0.313072009673036	0.6464640585430019	0.980015602213038	0.9997514779707706	0.6895024704669992	0.9230086532879768	0.9985485676089484
CAPN1	5.88680295630111	10.1892846916086	-2.04365142276459	-0.0317692693668791	1.2393299353924598	-4.5239194901657	-4.18120269354941	-0.0355177415387519	5.984996265831901	-2.9689659584996804	-0.0398053355944526	1.68336039381767	-3.2478971742339104	-2.03895378370863	-0.0382007675619844	0.150472113807077	0.026421907876354	0.9707788666167758	0.1629533630011219	0.0283508460881062	0.543236432540873	0.9788348803790428	0.5812060119404433	0.9968037620394572	0.9997514779707706	0.6203261197196129	0.999449749371465	0.999589423243568
MDH1	7.908640462680839	7.31534693584	0.48239206551524	0.5248282604863621	-0.5462993632433311	1.4149437680607098	-0.0507553599611803	-0.7084431116514229	4.51582054718067	0.550353981170746	0.6355368580987629	-0.5730957143476271	0.811689565826538	-0.0325735402296884	-0.8313244332579058	0.0040354463308372	0.601948354117504	0.548535292292485	0.58739921122825	0.447965576095278	0.975071220239114	0.437615783604111	0.9186628420281412	0.960760247797164	0.9997514779707706	0.8793253046734467	0.999449749371465	0.9985485676089484
SLC30A9	5.99710676821939	7.046214260262031	-0.318926790636895	-1.07648639616174	0.7504314898532959	-0.906914532719736	-0.32554046869278	-0.19096662994327	8.843635615979961	-0.804474617599414	-2.74652222573784	1.66478582007406	-1.10563335770521	-0.409141316261758	-0.4772180170551789	0.0672073358234748	0.451815548405341	0.274033755134515	0.156725146785305	0.318862375855943	0.839474366069811	0.7583178009561791	0.8754326640464266	0.8946132514930527	0.9997514779707706	0.8249948841755159	0.999449749371465	0.9985485676089484
COX15	4.37798683043966	2.65357616625696	1.15224516027464	0.9650994786114692	-2.22777107280686	2.18042665044023	1.07499474259896	-0.566771187918755	1.55641463350673	1.3548374444068405	1.25997677967221	-2.28335999424118	1.2731751854136	0.668847792713703	-0.7170376778469271	0.1706136918462139	0.224257397997988	0.254466186749346	0.0625108646242932	0.25005770745025	0.528472420708441	0.5002987470957051	0.7666415958678313	0.8923549918120081	0.9997514779707706	0.7865251534929795	0.999449749371465	0.9985485676089484
CCDC88C	4.844946394491241	4.27027070211775	-0.3157220719091889	1.60287794474334	-0.365707486863156	-0.697183150276421	-0.194866521393806	0.6466688146513371	2.6752684917993195	-0.4236296972259311	2.21806896470138	-0.4194005337268139	-0.4635085340578679	-0.128714406267377	0.8461525518320749	0.0367673298432972	0.686602064558207	0.0683794374282384	0.6895250155215239	0.659337441356756	0.90178977490467	0.429915810333027	0.9400091393866904	0.7929441854015548	0.9997514779707706	0.9406622685033674	0.999449749371465	0.9985485676089484
YAF2	6.02698577530545	6.26859458974316	-0.588780334534015	1.26124676699539	-0.912935340000755	-0.180547067582432	-1.02631968141498	1.07929078293815	2.99456761516769	-0.565068343984275	1.26783238798947	-0.715208545907398	-0.0793564660089583	-0.522292816086359	1.06040026427834	0.0241771547982907	0.59251121447482	0.251834117412903	0.50134951161664	0.9393296363281652	0.6201807556803879	0.3297709190660779	0.9150747496171384	0.8921851996838149	0.9997514779707706	0.9879050237429567	0.999449749371465	0.9985485676089484
ZMYND11	5.9508740401151705	17.1878252189168	0.501546870620308	-0.0463667863523929	0.141702082172989	0.93184006180497	-19.0451475697035	-7.22125960112265	3.71023387855569	0.89051095120278	-0.0607357988874363	0.2699320950337019	0.8340123546410259	-3.09971761607479	-3.0059033226645897	0.0120661292103711	0.4317227697335229	0.954920832647217	0.802811407086347	0.458707576705825	0.0226226881714863	0.0257364477934284	0.8686042857051082	0.995670628999816	0.9997514779707706	0.8809362910741619	0.5490756334338419	0.7125833219289758
BID	4.79747505014553	3.54347442636181	0.3148348303043909	0.7993942094366979	0.130915553868649	-1.40084913818529	1.23527830395182	0.593206721984744	2.33337110677056	0.435383350995071	1.16476797180185	0.1572164307458219	-0.991009496204581	0.851045931730774	0.828231333244655	0.0583708525254644	0.6785098814228471	0.288324055502968	0.8802314221912171	0.359948058600108	0.427396717399399	0.4392345765059939	0.9387306458257172	0.8981448010837526	0.9997514779707706	0.8386616791637811	0.999449749371465	0.9985485676089484
NUDCD3	5.39785009922208	4.78554378857952	-0.146327993090426	1.00951353028843	-0.233906038083838	1.34667991082551	-0.357351884852831	0.1638969913997069	2.94683944827153	-0.216986164170893	1.31568823347701	-0.311877477111977	0.979412135550659	-0.1993142133162339	0.192588110007832	0.139334546557285	0.8356111795733729	0.306244724981594	0.767674355120938	0.372096621350796	0.8925475593128259	0.8786940207085991	0.9705395538369964	0.9016234313142352	0.9997514779707706	0.8450019541588504	0.999449749371465	0.9985485676089484
ISL1	4.68104795100842	7.82134495874182	-2.35116031080825	1.01190542470147	1.7291336886973798	-3.80957936086504	-2.54042897481451	-2.988772650902689	2.5407148402928104	-2.49483234665759	0.859549733160779	1.70235639770643	-2.12293736291637	-0.614776714075768	-1.7138744057918998	0.131623014998237	0.0521902219927032	0.423104077299928	0.149552188909734	0.0872195475878511	0.629572321178939	0.245442139549792	0.6389778988124892	0.9399315141126484	0.9997514779707706	0.6699320659099474	0.999449749371465	0.9985485676089484
CHDH	4.6510779294383	5.8327286727059295	0.8496228293640491	0.175037494194641	-1.13330265314561	-1.96195381612147	-1.7773233315646395	-0.160401230050319	5.8014921865462	1.70082737467298	0.3846004425226379	-2.0125174603709297	-1.9863235359571296	-1.86767611420428	-0.331171980307621	0.0011499045956229	0.13987978697259	0.713796036628149	0.0908371433763273	0.0941947554483381	0.1110359487798259	0.751775049472049	0.716147821853825	0.9733473766051566	0.9997514779707706	0.6779177079380801	0.866820353286556	0.9985485676089484
GLT8D1	4.86309961760756	4.352921657211549	1.13930192705723	-0.0594043648278418	0.079433889345919	3.15817747577393	-1.26887881346312	-0.442538773000772	1.9808212383318895	1.54567183543587	-0.0660417462988515	0.1073578103947179	2.16053064951055	-0.46170760884563	-0.3772546793313379	0.174527165433352	0.180357821930977	0.949515413657864	0.918692729017202	0.0827596346859933	0.712511848822452	0.7468955382999201	0.7411319113502146	0.995403675935114	0.9997514779707706	0.6644819165720084	0.999449749371465	0.9985485676089484
ATP2C1	4.80403227928546	8.66765988007718	-1.08163135527584	-0.63790201257196	0.567116284808105	-3.01075281941168	-3.84308386845226	-0.6786704556287799	4.23312463464848	-0.968155407133292	-0.6484882951475389	0.4418222144962679	-1.3442763266498	-1.98050226221039	-0.627422375035868	0.0054811947394452	0.3703563688751239	0.540678385840569	0.674096576866793	0.227454009416118	0.0949578016245898	0.553494112803328	0.8464523710540072	0.960760247797164	0.9997514779707706	0.7747888425419195	0.8213474636441207	0.9985485676089484
IGF1	9.089629713794633	10.6594929932994	-0.8809638126848909	0.762135452519321	-0.7612554961172829	-1.44890364807931	-1.67215198158775	-0.363820122579384	9.270208605457151	-1.50035526578544	1.33056837505691	-1.1239498473833405	-1.17630949571985	-1.51915457034911	-0.619552958039342	8.90762949245535e-05	0.184191545066788	0.2316642189731929	0.303980998906654	0.284023244852877	0.179529074220326	0.5583296476996911	0.741737846055287	0.8904043097703995	0.9997514779707706	0.8030772105638643	0.9858658365383848	0.9985485676089484
RALBP1	7.1573349727389095	9.005417214426929	-1.5088853563557898	0.612330207132594	0.8816988283368871	-2.25548545821976	-2.07339004907619	0.530587981016982	7.613017550073991	-2.57504860950111	1.06255907433597	1.34884126227373	-1.71793097080396	-1.8565947121269304	1.00464264393959	0.0002676221514177	0.0420484723564904	0.3288661213769989	0.226067302286976	0.136614384853623	0.1127547361611139	0.353850550839059	0.6205053572606954	0.9106131902564542	0.9997514779707706	0.7122869139967378	0.8679190209980849	0.9985485676089484
RUFY3	6.484875949320361	6.808691606339719	-1.0182392897884	1.24900065051444	0.7369404682279491	-1.22984409246574	-0.8821807443494041	0.385852543158158	3.90206448252699	-1.20790026681721	1.50185109891514	0.7915037262760369	-0.667457223691874	-0.5374980878294651	0.4781763352465229	0.0079649707967643	0.272531507230257	0.183816451574831	0.4587880682179009	0.529300421276549	0.6102633823182779	0.6494487883281639	0.7996842283502714	0.8638488411781758	0.9997514779707706	0.904744143784226	0.999449749371465	0.9985485676089484
WWTR1	6.173910732969531	8.06732760834656	-0.734544924591121	0.677363623528604	-1.22560987385201	-0.6930596588099971	-2.9545093087666405	1.12575284157385	3.39075168916603	-0.897261511939312	0.662131979493423	-1.31569901230715	-0.417208782189819	-0.9885177304920808	0.883572503914736	0.1012630284933669	0.4065663819556779	0.534646251746189	0.246270181074045	0.694264466995183	0.527816057604223	0.5222987790114879	0.8579655220926394	0.960760247797164	0.9997514779707706	0.9471015874679816	0.999449749371465	0.9985485676089484
AGPS	4.822903924869849	5.504855727739249	0.956085943836894	-0.961909922535086	-0.5016221158120621	4.1119293301434	-2.04086777381821	-0.90400661764414	3.0424364423014403	0.8759361678727621	-1.09010554332765	-0.40789887992265	1.86140420417353	-1.2074764590866498	-0.943280630074197	0.0227316120108588	0.414752028513991	0.317498964670071	0.697503910249638	0.1120055352894759	0.272682982380746	0.381952046682071	0.8626816812698802	0.9062556588781776	0.9997514779707706	0.6895024704669992	0.999449749371465	0.9985485676089484
CD74	7.45444478087537	12.0505399843489	0.2240907734762749	-1.79112362268881	-0.8019240726955359	-1.82956858116934	-5.5725700886504805	-0.238503973671886	1.8956065372525803	0.2037650158590919	-1.24153905235375	-0.673132034663063	-0.793904409061957	-0.6029939620643511	-0.0670840556664245	0.165170459481734	0.8467546452661641	0.268623292884674	0.5316948022532411	0.4646732699121699	0.596392019240815	0.9510181311991852	0.973139688996816	0.8946132514930527	0.9997514779707706	0.8816601030179609	0.999449749371465	0.999589423243568
ZRANB1	4.82162542063482	9.35458968361846	-2.07258281000376	-0.302391238516238	2.0904917898507	-5.18616814837769	-3.92849912572332	-2.04625452549034	3.2829926380594903	-1.47518071419878	-0.2252524637555439	1.32725596616823	-1.80767707462554	-1.45374030023435	-1.40545734554777	0.0167598019690491	0.190612363237336	0.8292588928020219	0.232692014731283	0.120662608672917	0.196244140934606	0.209493369379327	0.7485604680940297	0.9826436816947368	0.9997514779707706	0.6965918467551037	0.999449749371465	0.9985485676089484
MNAT1	6.27957182313882	6.43006933572574	-0.549428998629776	0.466577912554924	-0.318700908246452	-1.2408949789353	0.206293489281342	0.543061634056295	3.66238282679945	-0.628625855332683	0.551420382884745	-0.303909306512129	-0.661174514529409	0.124208873155577	0.6347658576583021	0.0105494677098343	0.55275690266669	0.6012615303484039	0.771460646403341	0.533051797859713	0.90520661990743	0.549005260347666	0.9067023666465068	0.9629938313116292	0.9997514779707706	0.905137541057402	0.999449749371465	0.9985485676089484
PLEKHB1	4.59223312119497	2.07352241573273	2.00330337988126	1.1517803872453798	-2.45250189669485	3.91105476133332	1.37411509625594	-1.8997977011170504	0.798250950217575	1.52416844055735	0.985155356814678	-1.6393373393609598	1.4607925177852903	0.5639662867326489	-1.57983651362091	0.4551500641498429	0.1783043794690069	0.3625918593750109	0.152254709284043	0.19437493494031	0.5932150431368061	0.165225162339541	0.7404941741245027	0.9230205650246088	0.9997514779707706	0.7460288191861204	0.999449749371465	0.9985485676089484
SERPINB1	7.6478743880062305	9.513962909144391	0.461364130002767	-0.268718503616829	0.0212533478418667	0.4711893147600871	-3.53820658302616	-0.7126296771601509	4.10500093803485	0.801158488635299	-0.3656557651146129	0.0392266601216101	0.4186769712331071	-1.08865448527188	-0.542249091288456	0.0565223843165506	0.458702111089664	0.728003788636519	0.970265443576982	0.693239196955254	0.419938721255465	0.648566268946832	0.8786996446765095	0.9733473766051566	0.999896135093396	0.9471015874679816	0.999449749371465	0.9985485676089484
SPAST	4.161451006795439	5.23420816798004	0.299872184472591	-0.6253804370531341	0.0515413657654193	0.948782519908026	-1.11630778025298	-2.56623868489612	2.9739467139818103	0.310578862613954	-0.758693525594227	0.0460463111455129	0.508959466248715	-0.663128800746217	-3.02612439928222	0.0248303393474141	0.7666267973846641	0.47677169402999	0.964767659773953	0.6289498990035649	0.5318830798383449	0.0232133768023822	0.956997037616701	0.9540348402428344	0.999896135093396	0.9362391864602574	0.999449749371465	0.6950744157139398
NRXN3	4.440493874318411	5.21803749983557	0.361251045257476	0.0128765426444378	-0.7503973615376809	2.12539504182336	-1.67364781977326	-1.64619086422406	3.43203426390589	0.428752027760711	0.0180621999808382	-0.775403875788523	1.25055262689798	-1.17164497796098	-2.19817028403346	0.0139363643793478	0.6830697483382561	0.986174885257973	0.467551967513466	0.257655675385128	0.2857547783598569	0.0702791160567258	0.9400091393866904	0.99843220621062	0.9997514779707706	0.7894737868848107	0.999449749371465	0.8799164952539746
OSBPL5	4.38988633919475	5.822938520634769	0.192697420967873	-0.513192885172237	0.115970622112615	1.63483518940965	-2.72406946266961	0.117282905158475	4.000159458537721	0.231386749419736	-0.738187656404649	0.121744463332547	1.00879736240088	-1.96696568860445	0.156646214054737	0.0071176850210549	0.8247033569976999	0.48825666881287	0.9070764923018092	0.352008811658515	0.0967563342138013	0.880661690399316	0.9690335522930618	0.9540348402428344	0.9997514779707706	0.8354676485542972	0.828262474486403	0.9985485676089484
AQR	5.45572037295282	7.57065874479589	-0.901581962510856	-0.418862599127902	1.19476722833392	-2.07038267440982	-1.98588807146977	-0.58037648067134	3.78781551035132	-0.8712601514040892	-0.4314703319991129	1.03454508116266	-0.9899727092189308	-1.04301753805979	-0.566800332317698	0.0090966333621955	0.417106016033032	0.681198785826395	0.3407661124117119	0.3604151662920939	0.3371307402832579	0.5914060614050219	0.8636497118882337	0.9708898632816148	0.9997514779707706	0.8386616791637811	0.999449749371465	0.9985485676089484
RTFDC1	6.424773727901179	7.50284016198528	0.526936951416689	-0.185641011869675	-0.268110976875233	0.864036413114727	-2.28922836008592	-0.220764813820851	5.930510857014429	1.00548009827055	-0.316206890843923	-0.513822413440539	0.7919312004319959	-1.5359582980558402	-0.332070868193196	0.0455678353107204	0.354667316894517	0.767386454221678	0.629227441038746	0.4641579249391149	0.446101348648167	0.7962890336622779	0.8386136557186751	0.9797847823803844	0.9997514779707706	0.8816601030179609	0.999449749371465	0.9985485676089484
RNF10	6.089831964192769	7.5061449933708	-0.119948299047792	-1.08716477233667	0.8008806845861891	-1.1383904033361298	-1.06845381509006	-0.118556360201509	9.73204174813438	-0.294381273508329	-2.9001298624359	1.7736225175619298	-1.33439899031594	-1.46717573635952	-0.32488805701832	6.76085081849184e-05	0.7783857126891	0.0273298452773095	0.12648827315242	0.230480708310549	0.192697276648839	0.7562950370083108	0.9593812647172454	0.6988597800741374	0.9997514779707706	0.7773344617360283	0.9981145945618274	0.9985485676089484
ZDHHC6	4.80598348764355	7.86275620642058	-1.49158591046226	-0.871807535141188	0.6342615369088921	-3.9679600546038	-1.91834376121864	0.158437768789361	3.3268509813338705	-1.62984911862118	-0.7752168544255892	0.557649799735318	-2.29766099999006	-0.7057327859203609	0.127601737334349	0.101769307936416	0.157532713420036	0.4934234749926739	0.6008620798644879	0.0695366973323265	0.6433356615072869	0.91582738242285	0.7271678686693662	0.9540348402428344	0.9997514779707706	0.6492169975947817	0.999449749371465	0.9985485676089484
RNH1	7.38681975143491	7.84540618346301	0.419233069330705	0.0172487172974055	-0.5684922372794731	0.386162051463636	-1.13293718901805	0.3024060439857539	9.000190103317749	1.108586622974	0.041361918345574	-1.43295887075409	0.482644917874891	-1.13749588397061	0.6786957285792591	0.0271335719690488	0.310977918399451	0.9693851039108948	0.211807686244994	0.649908178640099	0.5522747381527421	0.6393382878828641	0.815033366111637	0.9968037620394572	0.9997514779707706	0.9393654777408836	0.999449749371465	0.9985485676089484
NDUFS1	6.612006864833679	8.03779963527554	-0.392770222450141	0.1128888029841319	0.229831990579431	-0.169274224166596	-1.89833844324346	-1.06592170722512	7.05739029578506	-0.666491984530153	0.201584212584206	0.3658327597490289	-0.130948080037927	-1.78123144168865	-1.80404058483024	0.000405118203159	0.529875654410575	0.8469024255370079	0.727041759666015	0.900096681317337	0.125163105525053	0.121271885267699	0.8957317638282679	0.9846530957382535	0.9997514779707706	0.9782085118957922	0.8982326668762716	0.9985485676089484
RB1CC1	6.718307490602619	5.51880830601263	-0.580130399125125	-0.3874250344124029	0.5648223711487329	-1.85265453856061	2.90628865749416	1.9765715218588704	1.580168174335	-1.04592675085995	-0.521853210183544	0.979857361594192	-1.6410066365325702	0.5782671033797541	1.0171131450920998	0.25684976031253	0.372270127622176	0.635295009416181	0.3999253042147129	0.201091381537251	0.619159194139724	0.401986383508495	0.8467697088178033	0.9629938313116292	0.9997514779707706	0.7506336192177263	0.999449749371465	0.9985485676089484
ERP44	6.25207418573555	6.06607670366833	-0.6762606669832459	1.03857172444814	-0.229825585620538	1.0958672678032702	-0.451562906993971	0.0351975906897182	3.86205774348129	-0.830896788985914	1.34513918768825	-0.245301383442771	0.6420734658643579	-0.302495091205218	0.0415698591825025	0.0083423568708833	0.4378393348227629	0.227191309422698	0.814397839457843	0.5445609868601711	0.772487073155919	0.968190392893707	0.871803354711154	0.8901236373085387	0.9997514779707706	0.9112233087732228	0.999449749371465	0.999589423243568
ALAS1	6.46542577355838	6.63253192803054	-0.339515753083855	-0.7887751533771991	1.1272525304139098	-1.50144190806107	1.12438696616768	-0.8843371846306322	4.0436708792075695	-0.416932115876887	-1.00224127230131	1.2187647413878	-0.8549038660584409	0.730688409588913	-1.06808868058698	0.0067744901265331	0.6912337632381321	0.354918559149361	0.268673167001327	0.4254183501163839	0.4925037436126189	0.326557840466985	0.9405179739419331	0.9203005974694044	0.9997514779707706	0.8738470237074044	0.999449749371465	0.9985485676089484
BIRC3	4.710398438241549	2.7506184210285496	-0.0194634563582415	-0.181622432858303	-1.6354160542736995	0.170195580257449	3.1738601200983703	2.59848166889243	0.8854206125682329	-0.0215730158530746	-0.14166985508937	-1.48362165546545	0.100546497088979	0.801315382854611	1.58662745814641	0.4545668197446099	0.9835994040130072	0.8919832330994591	0.1977606182752289	0.9238120140758972	0.5325904302130061	0.26065603435039	0.9972374927295562	0.9918640009014944	0.9997514779707706	0.9842448702021224	0.999449749371465	0.9985485676089484
AKAP11	4.95235781960446	2.08326827977602	0.214300035072741	1.46442673361354	-0.155153363916015	2.30807231959582	2.0716669090536897	1.27828505069916	2.27638169303549	0.479077351626948	3.5156872861290096	-0.295461503203034	2.5943979139514903	2.37401862941506	2.95951475051283	0.063112371381132	0.64884386110849	0.0125842242158282	0.77759945501919	0.0409692230771815	0.0552169747369997	0.0252988495442967	0.9329125349186222	0.6304263781655848	0.9997514779707706	0.6346366249228802	0.711235251532016	0.7125833219289758
GLRX2	5.108840675641559	6.718866043004071	-0.314983561621912	-0.327227805425674	0.213666515813668	-0.8526579748048321	-1.47591195247832	-1.72432193004829	3.49952954058362	-0.314390547250983	-0.3554561849034039	0.186846233988978	-0.419678344119566	-0.810519605326924	-1.75741320846101	0.0128336783034215	0.763869371631396	0.734410268484409	0.857938976322353	0.689332828205575	0.4485878017550809	0.12935731165905	0.9567514781996228	0.9751296169077212	0.9997514779707706	0.9459628309319636	0.999449749371465	0.9985485676089484
SNAPC1	4.97316429973694	4.19370980858575	-1.13129319344941	0.7369832262423008	1.13272071929963	0.3237939615187399	0.94476463587085	0.406856821849783	4.509353497091071	-2.41433992135656	1.68146124105134	2.010877828985	0.3509044595343049	1.05731544549887	0.888431892672604	0.0040632854234151	0.0522641703877765	0.143668532549404	0.0910437217769544	0.737652356731896	0.331067360454491	0.408510293423365	0.6389778988124892	0.8530745158597939	0.9997514779707706	0.956643322317341	0.999449749371465	0.9985485676089484
DERA	5.829508146663411	5.6255346785673295	0.601960117071329	0.0618575094567982	-1.91772814248608	1.5466012332918102	-0.2382671471007819	0.6317163076064449	3.49679132355296	0.7063720505587929	0.0801604053526686	-1.8324322804805704	0.858387150589678	-0.157611930596983	0.767945605462397	0.0128764913098233	0.506446539311189	0.938716526637122	0.116594507450065	0.423637924437217	0.879933016319177	0.471651459834726	0.8864084265164331	0.9937007737200372	0.9997514779707706	0.8730629284779984	0.999449749371465	0.9985485676089484
STRAP	7.49716053127448	9.13100483486272	-0.187609023917593	-0.7846839486771829	0.18884674194492	-0.402925620654297	-1.74111563304754	0.0790921371912043	13.1631538054022	-0.5164203900499811	-2.33903177228597	0.472524878247115	-0.497448521426061	-2.69506679647491	0.254419470559907	1.18663877218763e-05	0.6240346597980629	0.0579205914322051	0.6532497484333671	0.636574246922056	0.0358103044654751	0.8076666231587609	0.9250493288156194	0.7709596331333214	0.9997514779707706	0.938768655877686	0.6435924462476071	0.9985485676089484
GCLM	5.62244114708058	6.2889105771538	0.2615112150586939	0.914217858806022	-0.662759262083451	-1.79480940320341	-1.72020430617633	1.1359120860903702	3.9039587913613	0.3377474235862919	1.24142073321371	-0.778613475305805	-1.11777398684658	-1.13342662437273	1.64072262548054	0.007947579563458	0.747056901034338	0.260779617301218	0.465795498948691	0.306411204331002	0.300283371187677	0.151964655788283	0.9527920699863004	0.8946132514930527	0.9997514779707706	0.8174243712088799	0.999449749371465	0.9985485676089484
UBR2	5.6409952765195	7.44023363893517	-1.3994461035148895	0.0759395370251681	0.3799782184409249	-2.49899273972879	-1.14521232026363	-0.0018117264705557	4.73442344465249	-1.80862448965516	0.10025846730374	0.394400855263447	-1.53888550711683	-0.7670745336262069	-0.0022073189378216	0.0032098392998266	0.12050436982247	0.9234052568441858	0.7069219947303629	0.1747547387047559	0.472131883258447	0.998310375007835	0.7048442469660746	0.9937007737200372	0.9997514779707706	0.7419979760655134	0.999449749371465	0.999998701424125
CCDC28A	5.176022415273099	2.897694243523	0.3764388061367229	0.8745063362373421	-0.783466466810265	1.90622262899756	2.1894561935775103	0.9467313656316708	0.9818472076553808	0.48323521648821	0.860975255603261	-0.9005501884812759	1.28241868789496	0.551301450435973	0.5862787734074809	0.414537298993656	0.6492627174403559	0.4238666694695209	0.4095488836347249	0.256598303670786	0.64397134871366	0.61480520333362	0.9329125349186222	0.9399566889722856	0.9997514779707706	0.7894737868848107	0.999449749371465	0.9985485676089484
RRAGD	5.93456036510367	6.61105033071275	0.0417080160896046	1.08133539388662	-0.9635046494323368	-0.3681232235642659	-2.26338259253823	1.73386902175741	3.7661917180540097	0.0479556053342478	1.33698522426369	-0.982093324011276	-0.195264778954825	-1.38110784793882	2.32694975657864	0.0093303731375227	0.963308042896456	0.229684734613224	0.363980825997345	0.851630247208992	0.216481289661273	0.0588860431227863	0.9940743525729944	0.8904043097703995	0.9997514779707706	0.9776332903618512	0.999449749371465	0.8456457014379041
HSF2	4.517796878150071	4.46333957471835	1.53199509658164	-0.703840556820448	-0.449225629934894	3.87413792717932	-1.55276606021953	-0.7346518877007749	1.73095701963718	1.0622777064130602	-0.5793900993308879	-0.276609717700968	1.3546623361631498	-0.637126845161077	-0.564501025135056	0.134177298829621	0.328983932533609	0.583408950084375	0.791361546670616	0.224310067322023	0.547566900656011	0.592873471971285	0.8260367043859471	0.9614974146039916	0.9997514779707706	0.7720576958237431	0.999449749371465	0.9985485676089484
PHF20	5.901462818893981	6.518351890105031	-0.715363373621468	-0.0866269221323126	0.208753295861993	-0.5491570654786789	-0.2233903036198319	0.158767053748721	12.849016039723198	-2.76009985739381	-0.3525409669232779	0.675052638949856	-1.00222931849727	-0.465434941971299	0.61458890589776	1.36574761224714e-05	0.0328496808406344	0.736486025044695	0.5247879994093729	0.354923882026772	0.658034335330004	0.56139325967259	0.5957543397104856	0.9754314809694972	0.9997514779707706	0.8354676485542972	0.999449749371465	0.9985485676089484
TYMP	4.73870215048088	2.45403008026615	0.6775040137986259	2.4280515898005097	0.262882436862446	0.9719566133538192	0.2581243229189819	0.1897345335552999	0.766845387637533	0.444602257280674	1.6958873029998898	0.17237390913341	0.314955464761757	0.0859880483180485	0.129759653456208	0.472258321138182	0.672195458165307	0.14083695362568	0.8688109655408791	0.7634610239655849	0.934273586027464	0.9009974210059158	0.9378136198370236	0.8509539528578236	0.9997514779707706	0.9607037201332852	0.999449749371465	0.9985485676089484
NCAPH2	4.46544935180598	0.7524056814725509	-1.0314802942764	2.62679852753786	0.689838805845419	0.55193073905685	3.94740276156348	1.83039242530284	0.200185609064257	-0.9635589936299608	1.81488452558276	0.552372903945152	0.276757522528218	0.803786776230461	0.905353654928035	0.8574249494818521	0.379378925690609	0.1199342632195309	0.604778845459884	0.7931723230637808	0.527295444759289	0.46234777567214	0.8499249979056097	0.8422727880614389	0.9997514779707706	0.9664978443902182	0.999449749371465	0.9985485676089484
TOMM34	4.59500816107735	1.23701267356512	-0.931094379299322	2.39986160511368	0.953946725343938	1.09980029901564	3.0444245710323594	2.05171899647192	0.405414019927424	-1.0622502224572	2.0424998652892	0.953111707690881	0.666689339783531	0.7642946441078271	1.24859420474318	0.719314322059208	0.336513738286711	0.0875792596040367	0.3849271569712589	0.5348210642007921	0.5453590253162349	0.340298748661958	0.8298761128175893	0.7983040539858518	0.9997514779707706	0.9060298493532658	0.999449749371465	0.9985485676089484
SEC63	6.61069911227725	6.9416043505120895	-0.876624332808025	1.13352485194393	-0.122037079250988	-0.988839630730328	-0.930879968741843	1.37007892680839	4.84659786077183	-1.33685971412446	1.63096100268112	-0.16593106723717	-0.7037078226069731	-0.63424108355669	2.04205609855799	0.100576109062598	0.229932404853915	0.349200060391288	0.8747730381877321	0.513355143119333	0.757100720650563	0.484152714082976	0.7703677776352997	0.9170870671206056	0.9997514779707706	0.9031585224351922	0.999449749371465	0.9985485676089484
KPNA6	5.69656987101508	7.63538663668126	-2.00952097674072	0.546893825084316	1.61872091195429	-3.5080534101086003	-1.67877307918026	1.06552900845385	5.13844920711944	-3.1458355384625696	0.7551995694689531	2.24650433980155	-2.7383149754116296	-1.03461970053288	1.44692486245315	0.0823056018103324	0.0204767755596611	0.5407098165335371	0.0756493538764118	0.0413863489190171	0.615703609413938	0.4665277121895999	0.5504536702300479	0.960760247797164	0.9997514779707706	0.6346366249228802	0.999449749371465	0.9985485676089484
VIM	4.859464689781	-2.2550806591526	1.1511512443906102	3.65814789387646	1.62395227989808	3.54892607928011	5.68325117521251	-1.3905661564633	-1.0458432749361202	1.11141470388103	3.76253077272714	1.5485295690239098	1.70923065001064	2.7863222296469	-1.45599452571186	0.3359252991822899	0.308930571445183	0.0093706028336143	0.172464856751158	0.13826608128556	0.0317311110892144	0.195644852851449	0.815033366111637	0.604110957446152	0.9997514779707706	0.7128912111448695	0.6259157977607835	0.9985485676089484
RNASET2	5.08877918322229	5.295142554189	-0.8139237910196709	-1.00050533058059	1.34465458563564	-1.82820069751264	1.50006012914711	-0.0435906574901315	1.99752173258766	-0.6056940272817459	-0.789504653004563	0.806452114953886	-0.7291602147659759	0.5785408984395001	-0.0332018780965923	0.0927442600135471	0.5669084955244829	0.459869892678397	0.4507558644091839	0.493372280782489	0.5839463579902779	0.9745905525988208	0.90961909784495	0.9494723692533836	0.9997514779707706	0.894635004731859	0.999449749371465	0.999589423243568
CD44	5.0627462551198	10.3779841818032	-0.253115354586325	-2.43558774804295	0.3084341662179439	-1.7750972863576	-5.74748397211124	-1.56011988017828	2.54063569025973	-0.229653774668892	-1.73997620358142	0.2460144286561019	-0.8441868704785129	-1.02593258784715	-0.6798409891541091	0.1147398396236469	0.827242734923611	0.134498519258701	0.8154999885842951	0.437420265611905	0.430788952975901	0.5627391279490229	0.9690335522930618	0.850318136466531	0.9997514779707706	0.8762321567391473	0.999449749371465	0.9985485676089484
IFNGR1	7.43859079438041	6.89101937935627	1.0088258862198198	0.2000532495114129	-0.4314608969580529	1.91559795247453	-0.3993417076959821	-1.19641290469017	5.03801177251334	1.3871110828361002	0.296158398487668	-0.558982600862503	1.24944650096346	-0.311366952067776	-1.67141604682592	0.002361489519662	0.214739013214487	0.77709236478118	0.596403919181329	0.258032319319774	0.766056373626872	0.1456726508629759	0.7614507925811573	0.9797847823803844	0.9997514779707706	0.7894737868848107	0.999449749371465	0.9985485676089484
B4GALT7	5.480648360586	4.25809634206023	0.2484234717612969	0.428568097882498	-0.0672946320243327	2.03329358351069	0.550523603619433	0.5720994598854829	2.9273457398761296	0.325939731796291	0.622334440548935	-0.0776662347674834	1.30371096773396	0.4008366509682189	0.799784050359762	0.0263779711252668	0.755537831089962	0.5566175356466241	0.940618808514744	0.240115998242473	0.702424270002781	0.454326311267438	0.9534863368633658	0.960760247797164	0.999896135093396	0.7820250609192595	0.999449749371465	0.9985485676089484
VRK2	4.66299059746994	7.20256004302551	-0.9456516538693208	-0.310678474589932	0.8378060276865551	-2.9616115022018903	-2.51968468200437	-0.5145461822505539	4.03679649673996	-2.70530393267482	-0.598498786488635	2.00941323863809	-4.59178576200613	-1.01594369510311	-0.5223058536393229	0.0250770754789138	0.0450635199874719	0.5748397829514	0.1036550084246289	0.0068839299353425	0.3902341507072079	0.6363699320583579	0.6300047679614633	0.9614554924851286	0.9997514779707706	0.5750159778867846	0.999449749371465	0.9985485676089484
VEZT	5.97504779570954	22.5087338309682	0.915939070813762	-1.67788896789357	-0.552550532548051	-0.7254383291683221	-25.5307083181374	-10.2844611770122	3.80431261168249	1.4089661331167	-1.84195527291976	-0.8505643274458051	-0.5681593153006249	-3.3838530726734604	-3.49451646735101	0.0105841926948211	0.239215656829737	0.146525903590563	0.447814295427365	0.6034516872012861	0.0182876549889087	0.0163908809420468	0.7800402353904421	0.8530745158597939	0.9997514779707706	0.9264805562610662	0.5207359270393059	0.6601691936233596
BRD9	5.53211158698391	7.15610291515872	-1.82801153982808	0.6672910777422479	1.81665140302616	-2.25278153144066	-1.6843079064259898	-0.268812775218987	4.11128646899496	-2.15097649060663	0.8034776800395942	1.89352992487378	-1.27152992042577	-1.02156806400466	-0.30631259197208	0.0062772919148514	0.0750051107483759	0.452346051195029	0.107126531191329	0.250603555483552	0.346395770432721	0.7697175234106651	0.6464640585430019	0.9487369047897004	0.9997514779707706	0.7865251534929795	0.999449749371465	0.9985485676089484
SNX1	5.71305641320664	7.5914252258743	-1.04221844543721	0.8812976867455969	-0.0085250513973933	-1.75589999148187	-2.09152531662116	-0.746156479242879	2.15473134565503	-0.944181683763361	0.653550636746753	-0.0072223349859776	-0.81656223666119	-0.4418757806294749	-0.3674599036199339	0.1942278482382619	0.385678258269594	0.537626880271971	0.99452179914267	0.452048565801778	0.7323831535025799	0.7572945997964279	0.8518301773743817	0.960760247797164	0.999896135093396	0.8809362910741619	0.999449749371465	0.9985485676089484
TBPL1	5.09717753214295	4.88662059245646	-0.6192818403448019	0.0426990909596969	0.3737455167739849	0.488404277371997	1.23414090347736	-2.55232553534814	5.55276998536277	-1.38254462631172	0.1016686609255749	0.68200808633464	0.535803886136738	1.46939900446289	-5.8966525684437	0.0014423951093532	0.216063137786707	0.922332196608241	0.5206777231673939	0.611363977525334	0.192116109115781	0.0010563921208818	0.7626933581871732	0.9937007737200372	0.9997514779707706	0.9289620721094866	0.9974401336036124	0.3872325085553111
BCLAF1	6.91547646565346	7.710996893710621	-0.278464340358637	-0.0907640351439656	0.255419939876834	-1.21759743598052	-0.7727406092085061	0.190071180118762	3.0122627803205098	-0.42294334796674	-0.1058779942553759	0.395979318503045	-0.918275652971366	-0.218074429129808	0.131044371938898	0.203783146818344	0.692061989465796	0.919447797464619	0.7128224517592929	0.4118416915385379	0.8742492183534358	0.919170245134302	0.9405179739419331	0.9937007737200372	0.9997514779707706	0.8665917246811119	0.999449749371465	0.9985485676089484
SLC39A9	5.00301883657303	4.22104143149401	-0.24848043116829	0.0720540748611063	-0.400371700868303	-2.87162030982296	2.18919638360057	1.60861631298182	3.22651934675151	-0.406278877945114	0.1204738160114719	-0.526962910114679	-2.4473247365737003	1.7320424186316	2.65401047435417	0.0179890413519491	0.6986311775210721	0.908040852662723	0.617125303098172	0.0499719700817462	0.1339761497310309	0.0378253890430739	0.9419706588383562	0.9925602129564384	0.9997514779707706	0.6346366249228802	0.9169082059658956	0.7615448301561587
TFB1M	5.0996439805307805	5.15570837924152	1.13913566606315	-0.9549543092670172	-1.2689793626318302	2.67607309676671	-0.482980655463029	-0.5705137427667231	2.84925362047954	1.11216288590642	-1.1038573166889298	-1.07071098499091	1.28461030019976	-0.284767778957594	-0.605944998264455	0.0292101921046418	0.3086332667738449	0.311947076091546	0.325467844662456	0.246292810345928	0.7853955675962829	0.5667524316317321	0.815033366111637	0.9042567600786632	0.9997514779707706	0.7853339790298134	0.999449749371465	0.9985485676089484
RABEP1	6.49113034805084	8.16607618168992	0.0791893277250564	-0.669317551713584	0.3819167465796099	-1.71848977183896	-1.90543253000808	-0.145621959362723	4.517249331565799	0.148070328962512	-0.9523318238943912	0.7005271470245961	-1.5812422732655702	-0.803844944931542	-0.149040761545273	0.0899989594001835	0.888276113176828	0.377831714618264	0.51942998983144	0.183532757662865	0.5989012000881561	0.906496736672279	0.981147124799343	0.927638340581072	0.9997514779707706	0.745728145858764	0.999449749371465	0.9985485676089484
HMGB3	9.44217164500549	9.39845865662268	0.405157529894123	-0.657856432545625	0.4150343579207859	-0.0688554372687605	0.6522026515630319	-1.59077645319882	10.849391477209402	0.920712329900418	-1.60361651933395	0.8361990591868108	-0.0734157151711892	0.805609107899261	-3.61583834678632	3.6321037456825e-05	0.3927145307541489	0.159919749086324	0.435073445925443	0.9438616245993828	0.4512061441380139	0.0111526278018295	0.8534488896059692	0.8530745158597939	0.9997514779707706	0.9891527332308891	0.999449749371465	0.6035516038768315
NUP160	4.6806274287716105	7.19011503625716	-0.5890701376977979	-0.272791923685506	0.2317898851307439	-0.616697179920279	-2.8702955825327794	-1.6624573093485	3.40950708654662	-0.51091113310308	-0.27008043767788	0.175959851994268	-0.266937705959519	-1.43807650063769	-1.53054284239123	0.0143273220698721	0.6276621173394661	0.7961476075405401	0.8661140749972109	0.7984547619706209	0.200455430234641	0.1767586828287999	0.925619600337065	0.9797847823803844	0.9997514779707706	0.9669391200105844	0.999449749371465	0.9985485676089484
BAK1	4.07449476615028	5.82900216578897	-0.0947972207434455	-0.8514384935473649	1.05962341768871	-0.159110530972677	-1.96714504229446	-1.5897662846857	3.31238275162239	-0.0991328859999667	-1.03663167297488	0.971330526369263	-0.0872829826493752	-1.16261466565045	-1.87877316485182	0.0161567465529036	0.924261873641067	0.339867857929252	0.36889631447526	0.9332866862302448	0.289132576833442	0.109340833881698	0.9869844548382238	0.9121692712120036	0.9997514779707706	0.9872581716420328	0.999449749371465	0.9820194099358868
IKZF2	4.490653620209151	2.7898611879906405	0.399292749984737	0.487466605748573	-0.561518469843881	1.6040805555647502	1.5159498816286798	0.5131657086232151	1.16272171576472	0.326754228664173	0.444656893363811	-0.390104023808924	0.6742686167491	0.659935180256402	0.446728686976112	0.28909233619926	0.7549515976604692	0.6721581220810849	0.709932129343293	0.525252629357946	0.533793806174618	0.6707430990973721	0.9534164148232211	0.9696208516615932	0.9997514779707706	0.9042021570599804	0.999449749371465	0.9985485676089484
GRN	6.88936298428053	7.4470680020363	-0.4503883326369179	-0.240871211144988	0.660552668023505	-0.71271265867645	-0.311160889371937	0.0327396548034886	4.45388927938926	-0.522005507450529	-0.296138377887297	0.6911860464882521	-0.3790754717184771	-0.198274129607768	0.0419922093448456	0.004311137531063	0.620369002433296	0.77710693093243	0.515286303742503	0.717684338543008	0.849377974561874	0.967867427394452	0.9244059855895876	0.9797847823803844	0.9997514779707706	0.9492909548935494	0.999449749371465	0.999589423243568
FAM13B	5.13765309336624	3.6139140415084	0.372847846187641	0.413199489335292	0.2489908081270669	0.4654577677904979	1.59223652656743	-0.304449514133491	1.4257932634637702	0.30236634163518	0.35561851699676	0.178734853896354	0.187872389413968	0.66294204796725	-0.25053745882781	0.2038159212468239	0.772580543715045	0.7342947533197741	0.8640284243365141	0.857169364702803	0.531994692176194	0.81053026193413	0.9581818681030796	0.9751296169077212	0.9997514779707706	0.9776332903618512	0.999449749371465	0.9985485676089484
SARS	6.48707919368274	14.299174955616698	-1.3727559584669	-0.102443096441709	1.22352282204743	-3.23243372153238	-10.2529011787076	-5.39534748229269	8.39811975132519	-11.157068117979698	-0.607585628115727	9.710045126664651	-13.1893144757347	-6.29470605387679	-8.44912354600537	0.0011393023171142	0.0004180955032933	0.5769678315698629	0.0007055000084638	0.0002205964983569	0.0025264897421941	0.0007805852721191	0.3251532392233477	0.9614974146039916	0.7066464459776027	0.3870361541210649	0.3893223520038839	0.3474905436383852
RANBP3	5.27474922740588	4.427835519938429	-0.301140585961403	0.276418633125893	0.8586054157639991	-1.66385799722158	1.6665193536839	0.353049704294774	2.09956863426429	-0.4254966601466	0.299746077735654	1.07790130749768	-1.26124898958647	0.635962343287312	0.312679931620226	0.171347832212973	0.6869691711343001	0.7753035114212701	0.330186265036361	0.262537780409661	0.634271931652063	0.7916615286435319	0.9400091393866904	0.9797847823803844	0.9997514779707706	0.7932571060643664	0.999449749371465	0.9985485676089484
ARID4A	5.366443807972559	5.60061353528139	-1.33948692642687	0.712125086526806	0.8165320311876899	0.530300597228312	-0.282701793442153	-0.5682399227382161	4.658403227282991	-2.16817691726006	1.22527705228677	1.1038060062985902	0.414531151548433	-0.2475811312148599	-0.903448090129438	0.0034731305014139	0.0732459049480828	0.266383208128807	0.311967640096957	0.69289773076589	0.8127132129937958	0.401103525357681	0.6464640585430019	0.8946132514930527	0.9997514779707706	0.9471015874679816	0.999449749371465	0.9985485676089484
TSSC1	5.044731608818831	4.9081974690654	0.67311146640764	1.26257997608242	-1.17143777332545	0.49222537988528	-1.4775362138195902	0.320815664032655	2.61345821542979	0.7162056627356608	1.47025506478758	-1.1196193884531298	0.253933453728022	-0.8400614830351489	0.350907936028015	0.0399348245403022	0.500776523715461	0.191892766847397	0.30568333707056	0.8080249648518871	0.4330666898055499	0.737649878237053	0.8858215473283729	0.8686994706808445	0.9997514779707706	0.9685405555289012	0.999449749371465	0.9985485676089484
PNPLA6	4.80887640490568	4.93608463602417	0.54750250338966	-0.875433312105038	-0.711944415300516	2.8326631339670496	-0.641822932099382	0.48737920232238	2.8289922594491204	0.53955003694931	-1.03897259635548	-0.592438899776374	1.41480463965038	-0.387596462272132	0.542535185940455	0.0299974616891069	0.608931878767405	0.3388624022588289	0.575188009772179	0.2068660060745729	0.711691453798485	0.606997752663078	0.9204623928623308	0.9121692712120036	0.9997514779707706	0.7544687122697767	0.999449749371465	0.9985485676089484
IFT88	4.11479730979056	3.7883889430642097	0.163513313334738	-0.0745166256438346	-0.2387096280456329	1.41324625665228	-0.216849700807462	1.09939471990022	2.1185945726020403	0.172647968924641	-0.0900554059926446	-0.212123668504411	0.7921889759418729	-0.125179158076005	1.26374383495759	0.0784356116230009	0.86860478377947	0.9311741968552092	0.8390330523254409	0.458417652231238	0.904470597651255	0.25320100714959	0.9772718523483422	0.9937007737200372	0.9997514779707706	0.8809362910741619	0.999449749371465	0.9985485676089484
ZCCHC8	4.854757800256371	6.1168564575607	-2.25091674812242	-0.396487256649329	1.42188347496706	-3.0066287566917	1.0290493134176	-0.374857127672454	2.88191150426803	-3.284891044371009	-0.44045711488417	1.63306084189643	-2.44226073099828	0.370269929511468	-0.317757202193718	0.107253035379098	0.0202227810210403	0.675159078102659	0.163007224166805	0.0583634442678091	0.766225559461309	0.785211659456688	0.5504536702300479	0.969866884457904	0.9997514779707706	0.6346366249228802	0.999449749371465	0.9985485676089484
ABCF2	4.5522167994555405	3.6677525484481297	1.04375623182915	-0.6915881058906539	-0.222362173733383	2.83131045612168	0.26534754780233	0.2627356976059969	1.11249161956283	0.577337769269135	-0.4466337530497939	-0.104720183976485	0.8137103939067281	0.0838709269423245	0.16101810363371	0.308502713707409	0.5847082452798139	0.6708079061439219	0.9200108142675668	0.446892291870712	0.935887368793481	0.877363948149986	0.9148400328601256	0.9686761131611544	0.9997514779707706	0.8793253046734467	0.999449749371465	0.9985485676089484
CHPF2	4.4768232167117405	8.35189693508351	-1.02592685094982	-0.7867327776266929	1.7318983394098202	-2.6548027128198	-4.098612092237181	-2.07790448337654	6.7381315615498	-2.4872192705874903	-1.5361357165455	4.06816068979428	-3.35819374550834	-2.6072944771406603	-3.08482601275886	0.0201748670185389	0.0531471797672428	0.176088022741476	0.0097824471496934	0.0200876532978824	0.202690163948255	0.1127334243695	0.6397597638576156	0.8589255674975775	0.9997514779707706	0.6048143402151153	0.999449749371465	0.9872777449633054
FUT8	5.181801947945269	3.0829366426316898	1.13046498549777	0.6847239736807721	-0.0804390139778351	1.49571337760206	1.51424888200288	-1.10387046668925	0.935965044900565	0.8448292112823058	0.44441572975333	-0.0576843638169261	0.559794415095903	0.427394399604968	-0.6811739490688349	0.467698410410397	0.4326202939679189	0.7006794264927528	0.956232790353236	0.5995021399948199	0.7749221515279581	0.623834815747646	0.8686513291443345	0.9721997000582108	0.999896135093396	0.9264805562610662	0.999449749371465	0.9985485676089484
UBA6	5.814187087345441	4.09175249806772	-1.54642627794635	0.5928353904364829	1.65708303662133	-0.7925625534564309	2.97807933385521	2.05607745807189	2.52702325010869	-7.65045670606807	2.14534547823347	7.95043033188469	-1.9994683477709296	1.3582674379721902	2.41737768268666	0.0501158434645414	0.00276853323181	0.1077470567540549	0.0024070464989891	0.127182751647969	0.223917587717766	0.0529723019870056	0.4185708827640289	0.8185562445419843	0.9643831798199828	0.7101936933900718	0.999449749371465	0.8382935656740392
ATP6V0A1	4.8795577726340005	6.603704960713639	-0.3202975171004389	-0.6904763395874151	-0.0702796477081848	-2.08781681567156	-1.01718148246203	-0.526892045336843	3.30801644917643	-0.3114056396731749	-0.736251829893576	-0.0574828011269042	-1.03128602543033	-0.533962762357029	-0.5203796946737271	0.0162448129403786	0.7660283754466659	0.489350594202563	0.9560271459216212	0.342172945068036	0.612561278758015	0.621434840382682	0.956997037616701	0.9540348402428344	0.999896135093396	0.8322533728837501	0.999449749371465	0.9985485676089484
PIAS1	5.87101795275133	5.0288452937703605	-0.2702134544317769	0.4227874665223139	-0.161346712178026	0.0261633720214059	0.892075330108979	1.31225220519674	3.49422284225577	-0.388045559244979	0.627393550070662	-0.190841345701089	0.0179838591792004	0.653339956329927	1.98201082198776	0.0129167937807407	0.7113762204806559	0.553511777452026	0.854943634083562	0.9862348410809052	0.537753563586258	0.0947594649597104	0.9451107271381076	0.960760247797164	0.9997514779707706	0.9975637189574972	0.999449749371465	0.947048601162739
SLC4A7	4.84292766759775	4.062489790129391	-0.746912734259255	2.08016749576142	0.371930643580485	-3.1455347444499395	0.59832008077676	0.404609534666986	1.52113008318973	-0.833801971767197	1.7045870872366398	0.3635372945404199	-1.79401235710369	0.19607184073729	0.29936972010157	0.272568648821994	0.4384812255814329	0.173410454945774	0.7309969239483741	0.132532517866039	0.8814088494044999	0.806274119275462	0.8720650435800501	0.8564836415651674	0.9997514779707706	0.7115149137124553	0.999449749371465	0.9985485676089484
MAP2K3	5.0555150378674005	5.4260665781830895	-0.244142709928556	0.612865901954213	0.654501804986974	0.297226314617299	-1.12672554925405	-1.03632604648314	3.62763998639738	-0.344756221206958	0.8599489203611199	0.8733859556009029	0.206563805953916	-0.743486878461901	-1.37016808898038	0.1522819187323469	0.742331023339912	0.561756517784398	0.422842009932569	0.844473355019142	0.7271431253384509	0.472586419534632	0.9526256545870486	0.960760247797164	0.9997514779707706	0.9755375125934206	0.999449749371465	0.9985485676089484
TMSB10	10.2533737019208	13.343418843738698	-0.6142483714429959	0.432658477764415	0.503888704580185	-0.9057990985205642	-5.102045360191769	0.173473141213019	8.129208981769661	-1.19664547820956	0.681388231281008	1.05495683586506	-0.8847679308445769	-2.3167187909944302	0.190517504186764	0.0193285457391843	0.281406197206806	0.5211421727334871	0.339807565836056	0.416831750978267	0.230159819083273	0.8722094253289839	0.8015901580459345	0.9590848517135248	0.9997514779707706	0.8686795372142663	0.999449749371465	0.9985485676089484
RNF19A	6.49799149238091	6.58996320252417	-1.33929970765899	1.17936735410404	0.112108410973299	-2.3063194315551	0.578953846341736	-0.0477052519285153	2.97342582664769	-1.41083206111882	1.09812351576785	0.0999098161274839	-1.15457059623557	0.24839266319594	-0.0401947398758499	0.278701454706489	0.210279107972203	0.5094615722123	0.92454922874657	0.3046269688644289	0.908034834302485	0.979032078696814	0.7595959653637748	0.9562825585942206	0.9997514779707706	0.816653028273894	0.999449749371465	0.999589423243568
PEX3	4.06248559677203	5.314125266606849	0.170090169810707	-1.969529809999	1.22507808292027	-2.0141881336239	0.0723084063897159	-1.32002937001079	2.07603597650486	0.346146081240021	-2.79891207793865	2.10468793723285	-2.25083888132865	0.0203680546937099	-0.940823019220891	0.109950004062866	0.744104997239867	0.0376362625951112	0.0918057504047773	0.0768316356143722	0.984820750137984	0.401442488882074	0.9526256545870486	0.7249504138813126	0.9997514779707706	0.6617879083330436	0.999449749371465	0.9985485676089484
GABARAPL2	8.09064540911516	7.735020560354509	0.0934778645433742	-0.12220613384048	-1.04649909903597	0.377643830668959	0.7975507462385741	0.3641389012409529	13.1049435030814	0.305797899874086	-0.42882044080163	-2.85165423502574	0.599010667584806	1.41440020095918	1.2520908717711798	1.21766379261804e-05	0.7700907102377992	0.683022630459539	0.0291183992979565	0.571074058451515	0.206979059512386	0.257132692705758	0.9577622759733933	0.9708898632816148	0.9997514779707706	0.9183560448576024	0.999449749371465	0.9985485676089484
SH3YL1	7.24485201838022	9.46966027789077	-1.2202504205174198	-0.606077874704374	0.0228023565717865	-2.11288568362658	-1.03782029569402	-0.970356092501638	14.9793436066255	-3.81682500993592	-1.9632732182723305	0.0595718010019464	-2.9779594813946804	-1.74130188140795	-2.88815765362086	5.575105269211689e-06	0.0087932240700845	0.0972528603106062	0.954431279929648	0.024701747741696	0.132272071650405	0.0277602670607174	0.5109913743218195	0.8055208681232422	0.999896135093396	0.612492061570828	0.9142360882480084	0.7213962846674756
FAM136A	6.363556982224179	5.20965795716122	1.26540700638998	-0.941174841841256	-0.0390760606882385	2.06825196600073	1.1235007367188798	-0.464859130496313	5.033106850087309	2.2820220639243103	-1.8907758263881296	-0.0645541413148338	1.76602640044162	1.16184013311054	-0.9202824036698108	0.0023729955076376	0.062625726780004	0.107536373669318	0.9506260315011958	0.127824934257734	0.289423869302857	0.392921796627637	0.6435779462319913	0.8185562445419843	0.999896135093396	0.7109659587652782	0.999449749371465	0.9985485676089484
VCL	4.939601902060599	7.09290248367998	-1.23088632172989	0.8522806931173641	1.2811748193435302	-1.4077468983943502	-3.49161666236966	0.527904899326108	4.73942401323412	-1.57421797351308	1.21277417901076	1.55001719296565	-0.8849812622919241	-2.48136188556008	0.7379158460137099	0.0031933271145453	0.1665028858900669	0.27079472344744	0.17211416475465	0.4102268151583929	0.047717214942772	0.4884101666433429	0.7299018753487425	0.8946132514930527	0.9997514779707706	0.8665917246811119	0.6951964424298765	0.9985485676089484
ADSS	5.709176202277599	7.33439311006438	-1.28198512675838	0.855699043151178	0.1529600340402009	-2.94884644655534	-1.67598412592904	0.8398932037200358	5.2882909402396505	-2.1141881959352498	1.2828085779146898	0.215190523489307	-2.33504423041313	-1.16358446380771	1.2202874158159398	0.1213534575225459	0.0789146924877546	0.4375366478000929	0.83842359873145	0.0688796513012465	0.667663368669486	0.56051747995851	0.6464640585430019	0.944754617310937	0.9997514779707706	0.6492169975947817	0.999449749371465	0.9985485676089484
STAP1	8.94071005551232	8.19635947684829	0.385185296357537	0.396035584103312	-1.25607345727944	0.142629446636842	0.8119176517012221	0.57758842112701	7.85730153294536	0.7312542702591701	0.7949848695183729	-2.00302952324626	0.130631482502418	0.8192800719033	1.14774197607498	0.0002248039270688	0.4921824046821529	0.456908515183202	0.0920391354231439	0.900336623022822	0.4439437658784989	0.294769774232474	0.8834806471142678	0.9494723692533836	0.9997514779707706	0.9782085118957922	0.999449749371465	0.9985485676089484
TIMP2	6.002938879843991	8.14766732308187	0.0908115716307407	0.0269701380768725	-1.3534625971478602	-0.640573985366157	-2.91337483207726	-0.253387626449599	4.63009646441166	0.0982568970766042	0.0316464548706063	-1.2476564702177602	-0.3163896092562719	-1.77468370172058	-0.28177867955956	0.0035773360399267	0.9249286167832192	0.975780445455822	0.2586428595966389	0.76242473492974	0.126302634874861	0.7875796637710629	0.9869897751518236	0.9968037620394572	0.9997514779707706	0.9602385239530028	0.89828214669878	0.9985485676089484
RFC1	6.778081823300719	9.501348790548882	0.0113308857066465	-0.8022572739509609	-0.276482452523183	-1.64101068836469	-3.0083642289955	-1.38998934882851	4.48008113284186	0.0247543866105191	-1.32083773423917	-0.573045949108184	-1.75883331135815	-1.00048850430238	-1.15292735213322	0.0439707222050733	0.9812335003494508	0.240656277549276	0.5928842768786711	0.1428486395415679	0.438417046216136	0.36774204998692	0.9972374927295562	0.8904043097703995	0.9997514779707706	0.7149569947823762	0.999449749371465	0.9985485676089484
TBC1D23	4.44197150952633	6.07103501238866	-1.5363713068401497	0.175970814172271	0.9818746370123872	-1.50586987242082	-1.1151502356926002	-0.954390205869552	2.90466040950686	-1.4095910186450202	0.176914420905263	0.7372931687512271	-0.7162496164185721	-0.552489262237284	-0.919038953537606	0.0271688484799827	0.2083277219225779	0.8653965007222791	0.488761931524522	0.5007512760799551	0.600573560719211	0.393521731429165	0.7589337453591861	0.9895008790364758	0.9997514779707706	0.8982773423007616	0.999449749371465	0.9985485676089484
CUL3	5.79333360235719	6.9770671434279095	-0.382869668931556	1.02373963499579	-0.163330215745638	-0.168728047786936	-2.76862051576594	0.8377647863428481	4.7799439851399805	-0.521610398388417	1.49392645396651	-0.207508751244233	-0.106145221589933	-2.00411840580878	1.25841729712504	0.112646115280721	0.62065562217311	0.478034558965264	0.843748470062765	0.9195620697017348	0.611363914585316	0.604436142057296	0.9244059855895876	0.9540348402428344	0.9997514779707706	0.9817616269292848	0.999449749371465	0.9985485676089484
ZZZ3	4.6785168762557	2.47567712297912	-1.28301127590803	1.32633902265884	1.44749621863394	-1.65699693727675	3.11742930198262	1.36455036723759	1.46691688194419	-1.62277396377403	1.70017495196075	1.42757126347116	-1.12082634058714	1.88514479202457	1.68636231170254	0.192765047678346	0.1557641524204119	0.1400058351541939	0.203326304371886	0.305208072729226	0.1083792096451619	0.14270041621134	0.7271678686693662	0.8509539528578236	0.9997514779707706	0.8168444511620868	0.8615502052447251	0.9985485676089484
RPL26L1	6.136343249832059	8.59448927078328	-1.11650206583755	-1.04210924744443	0.769808040565198	-3.06068023514384	-1.33125226923671	-0.0519074534129963	5.245025758417571	-1.31665713227556	-1.28892961463202	0.76299902252893	-1.72099186027357	-0.852570274843923	-0.0641899801553358	0.0019290194793711	0.23600817791195	0.2448838210629189	0.4743841866270549	0.136037869729831	0.426614217441464	0.950904111565542	0.7763273931069193	0.8904043097703995	0.9997514779707706	0.7115149137124553	0.999449749371465	0.999589423243568
NSUN2	4.8414071961215095	-1.11747741370333	2.0715833403172703	1.5964036041601002	-0.0624358526517433	4.444503215918321	4.94416923523668	0.766206318327838	-0.4627191738447349	3.2213135585451096	1.8608998596310904	-0.0894627105118281	3.646900595025	1.5404956385132802	0.58677928678425	0.6831657463063351	0.0242211282495154	0.114298691824293	0.9323270477074308	0.015690390184848	0.290353075002443	0.6174160748035561	0.5645045524067213	0.8286948222806558	0.999896135093396	0.6048143402151153	0.999449749371465	0.9985485676089484
FBXO42	4.401496952109191	7.07240066213405	1.13544918175219	-1.98917966561531	-0.359160017052832	0.323451111056488	-3.0624071476918298	-1.6947791134267198	4.6754752902010095	1.31974937182301	-2.7610663159544804	-0.3642830212749679	0.19198028760128	-2.13546770730746	-2.17066673392877	0.0034119421702327	0.2350363382905189	0.0328077119949187	0.7281402387286501	0.8540901929396469	0.0766284794197235	0.0729947904699031	0.7750395797209583	0.717413303441229	0.9997514779707706	0.9776332903618512	0.7812091732989077	0.8903368863674841
AGA	4.786452155466691	-0.926499302187955	2.5673352493113	1.35226840124654	-3.11697301976928	4.5213111051133295	5.0826863143436505	1.8892664343519896	-0.411730856788341	2.2764274827993902	1.33011455423726	-2.4360138890613703	2.02897944592353	2.3804469950520604	1.7944060616726003	0.694840824470575	0.063108404923878	0.2318047924399359	0.0507458498468466	0.0887891993006819	0.0547347437326576	0.122900791272878	0.6435779462319913	0.8904043097703995	0.9997514779707706	0.6699320659099474	0.711235251532016	0.9985485676089484
BOD1L1	6.74831063882061	9.62287212548059	-0.344070916532617	-0.410218210111039	-0.0326341418592622	-0.1988125575126519	-3.9014109526164704	-0.7801206047477249	5.00567043590054	-0.4667432196245379	-0.479748165603038	-0.0446570010386679	-0.130441730060743	-1.63021727874661	-0.7373916373042808	0.0643063517130025	0.657691921699792	0.651436459759994	0.966107010559258	0.901293181852846	0.407886676748371	0.584969791116402	0.9340730598718272	0.9645159556646032	0.999896135093396	0.9782085118957922	0.999449749371465	0.9985485676089484
MAT2B	6.073589546579231	6.96719983158419	-0.42106628837639	-0.0097179084028944	0.0494784299958721	-1.05376764118418	-0.701478223044166	0.127377376882984	4.797731548140571	-0.755402558324401	-0.0148100176166337	0.0812423467064178	-0.938549277573404	-0.3916869603259849	0.1600226063350669	0.0633796875087497	0.480067021369128	0.988761919317855	0.938396120034418	0.390996612339345	0.7767030821981609	0.895380884681346	0.8834215787118018	0.9984503388459736	0.999896135093396	0.85722893344193	0.999449749371465	0.9985485676089484
TRIO	4.72378767011219	3.50884659659649	1.51693276705486	-3.00716713634006	-0.493289439850788	-2.16135181886271	4.93098193073937	-0.0440257018113413	0.904364810354788	2.7942592223202505	-4.43051336338003	-0.8733820592329599	-2.08931844316331	0.929827305430608	-0.0212066585742717	0.407316593462446	0.0585668402903849	0.0155031702018088	0.43922071689152	0.11589502557956	0.38842820852647	0.983768619674052	0.6427051516484334	0.6316835081571246	0.9997514779707706	0.6902560269435696	0.999449749371465	0.999998701424125
CLEC16A	4.10836699212272	4.50915216791293	0.8483264178341999	-0.746784298267048	-0.350338236586181	2.63865306844752	-1.70147190009529	0.8646637362300579	2.7584588228165297	0.9502263161706728	-0.975101679210036	-0.329141091759971	1.55978379564163	-1.07775441027151	1.06956264999951	0.0329210753631521	0.378686134313205	0.367168066960353	0.7532346861689121	0.169828455652229	0.322554960733416	0.3259447967997529	0.8494994384803225	0.9232038167395022	0.9997514779707706	0.7419979760655134	0.999449749371465	0.9985485676089484
CDH1	6.702299377842821	9.17175812290697	-1.04270250474871	0.7499244260648841	0.30089542574155	-2.32717882099445	-3.10076993964036	-0.545717869734951	8.325581786935901	-1.92176101955957	1.41007459422145	0.5158014607010949	-1.88660353975688	-3.02177703943294	-1.03376751403994	0.0001629578688143	0.10301429188286	0.2081917476091939	0.624441608677791	0.108160239018845	0.023343636874207	0.341101337824046	0.683618304415255	0.8790342578880688	0.9997514779707706	0.6879314125659463	0.5550521135697943	0.9985485676089484
SKIV2L2	5.555526322156481	7.424158264157191	-1.2999849993198798	0.422659814377043	0.0182687959507068	-2.8311490363492204	-1.42191877865908	0.265905678867305	4.0631179567784	-1.44502907254695	0.483187536627882	0.0164089253274716	-1.49791189275101	-0.8209890012069591	0.28303624047294	0.0066271169554616	0.198576009423787	0.64608807891626	0.987440190597458	0.184805780625081	0.443041900760014	0.786660520935747	0.7541601183253923	0.9629938313116292	0.999896135093396	0.7458506525631647	0.999449749371465	0.9985485676089484
DNAH5	4.39788344315683	3.5658325275565	0.6894585681693061	1.86347645321056	-0.822690819691148	0.957770305015742	-1.01904090827582	-0.4661376488408359	1.5543646251786798	0.6112552313555161	1.80729500172019	-0.6753753219886529	0.423656942076477	-0.472505100075677	-0.432918104057181	0.171093156056457	0.563456438568647	0.120726481074288	0.524596847296207	0.6865832536720049	0.653263070629096	0.6802033210035001	0.9082632150976804	0.8456032255675066	0.9997514779707706	0.9456230795330216	0.999449749371465	0.9985485676089484
ZFYVE16	5.700072355405951	6.40254478861696	-0.127072675966304	-0.171193883776105	0.352948466767705	-0.202196288947665	-0.8405332805583241	-0.513331208529967	3.19282069148573	-0.133252718947426	-0.177011687081994	0.34330709699976	-0.1020750193013219	-0.4116699993538979	-0.497311734588151	0.186582591899142	0.8983603699230859	0.890042170770917	0.7454842355782678	0.922684314941005	0.8341133239353101	0.7416060302488922	0.9814437345258308	0.9918640009014944	0.9997514779707706	0.98330488304592	0.999449749371465	0.9985485676089484
PNKP	5.57484516698948	5.8320429711928	0.0614582643848889	0.9797431085751428	-0.423271744193282	0.795203865572846	-1.68968312143792	0.3682707185538029	2.89650694051278	0.0598510609317869	1.04388931769664	-0.386652118600659	0.363336403371074	-0.9016976647956392	0.3816049556318169	0.0274593302667927	0.954217960078837	0.336758470080013	0.712354517862552	0.728811564922663	0.4019616470789029	0.7159030073712049	0.9925639507139205	0.9121692712120036	0.9997514779707706	0.9518927249338682	0.999449749371465	0.9985485676089484
STAU2	5.49237838569377	4.84874724337058	-1.3162088939759	1.39824096518201	1.545549594049	-0.314644665151603	0.260225409994923	0.568824250352265	2.6687744693174	-1.5102195497635	1.65788992453663	1.6215128276678898	-0.173562210095759	0.151813122625003	0.658910042468666	0.0370871615078404	0.1817311260844469	0.148413904744396	0.156034511909732	0.8679170601952109	0.884310372189101	0.534408070866731	0.741737846055287	0.8530745158597939	0.9997514779707706	0.9776332903618512	0.999449749371465	0.9985485676089484
PHF23	5.1482937123077805	5.22345567734662	-0.0291791262725547	-1.5600337728103602	1.84097915965513	-2.38384820628657	1.42601987369131	-0.307592876319711	1.21092368178791	-0.0233550184227688	-0.881347913467	1.3562242588967202	-1.01581807936879	0.260474298596427	-0.133762325455973	0.356604582988984	0.982267778839338	0.412337883859928	0.2366287410144469	0.3589937135702279	0.8364701898983801	0.9100557533660258	0.9972374927295562	0.9374102399066252	0.9997514779707706	0.8386616791637811	0.999449749371465	0.9985485676089484
INPP4A	4.9844478671477095	5.8675675570916	-1.3206297293673102	-0.341381776941955	0.796304417852338	-2.05315984294736	0.206394052859481	0.7858728126300709	2.65128679926551	-1.19770273032386	-0.3244465716492899	0.564113724887729	-0.9768945160922572	0.0958163820213015	0.712176249182006	0.0379632819258178	0.276196487944742	0.7566129949673249	0.5931208536829721	0.3663486847717029	0.926786521432588	0.503094704316761	0.8015901580459345	0.978791978201897	0.9997514779707706	0.8419924261163536	0.999449749371465	0.9985485676089484
RAB27B	5.0592385781047495	5.86282779392529	-0.417797995273952	-0.269109447727114	-0.6735229788985071	-0.37504731276129	-0.8099460448446949	1.76760836818227	3.19184979260261	-0.42919924278456	-0.311041546808562	-0.5672360900542629	-0.193836227780911	-0.462383519070896	2.03507029958906	0.0187923755140514	0.6827617677939462	0.7662918844015941	0.5911282005879449	0.852699948925005	0.660099057089216	0.0880433816499129	0.9400091393866904	0.9797847823803844	0.9997514779707706	0.9776332903618512	0.999449749371465	0.9300539164581624
PSMA4	7.6637338968776	5.7504284341184295	-0.376123476333799	2.11310215343864	-0.689908819763183	1.05291410572787	0.9984129077398348	1.24782683307842	2.65286670389688	-0.346065921478361	1.9366685553026897	-0.546298399637632	0.493069906973871	0.471066816315012	1.17450485474158	0.0378832301448678	0.7411052306316009	0.10090690788492	0.6045644666827691	0.639487373577535	0.654232246013064	0.284692085719138	0.9526256545870486	0.811009899919811	0.9997514779707706	0.938768655877686	0.999449749371465	0.9985485676089484
LSG1	4.7628065114488	6.6825367206125	0.432869389574089	-0.416012342332033	-0.4015005143085589	-2.02205469395629	-2.4270159489600496	0.396079157888357	2.68928245208633	0.3358505497132709	-0.366358481783262	-0.2788149795969099	-0.7918299847118541	-1.03347328282109	0.339173582087777	0.0360871303967519	0.7484167642556959	0.7266692808711069	0.7897472932072329	0.458611680705959	0.3412282566578339	0.746035148648071	0.9527920699863004	0.9733473766051566	0.9997514779707706	0.8809362910741619	0.999449749371465	0.9985485676089484
AIFM2	4.66799293808065	4.41834691350637	1.06203134580915	-0.0752799595717927	-0.198752027600486	-0.271074687833951	0.201357865988442	-1.80400760728623	2.22771960141498	1.06502911926165	-0.0832821123952434	-0.181643759280111	-0.138964400189459	0.1068215782809149	-1.94538954318832	0.0674772874350493	0.327833376216971	0.93633625434011	0.8618434224876279	0.8940252334095551	0.9184127231906422	0.099694171011798	0.8250404659631246	0.9937007737200372	0.9997514779707706	0.9776332903618512	0.999449749371465	0.9590028719298168
SPATA7	4.26641941041246	4.07663319749527	0.4870542062737429	-0.0782580033581948	-3.02447829649557	-0.299339892440601	0.927391306393771	1.06194748727074	2.34924697466818	0.5618585441726321	-0.0982061266331883	-3.0528393512571204	-0.177807032198603	0.560314810965788	1.27390031417604	0.0571172026144358	0.594562502444043	0.924967261843953	0.0224300498480986	0.86472562882109	0.5955505190564089	0.249817465347837	0.9162378283435524	0.9937007737200372	0.9997514779707706	0.9776332903618512	0.999449749371465	0.9985485676089484
MED17	4.58036384456894	5.88901776200026	-0.577366408572668	-0.82291733815871	0.153095867725768	-3.91722760754954	0.594560517335652	-0.912986471828808	2.45987336906783	-0.621560260699792	-0.7235883140234141	0.134948086831124	-2.25221118122104	0.222437860866605	-0.7553581255749291	0.215539230720952	0.5593177013771179	0.553272992105671	0.8983014946979601	0.0784073162696289	0.88638770253963	0.61583195547405	0.9074526781094666	0.960760247797164	0.9997514779707706	0.6617879083330436	0.999449749371465	0.9985485676089484
RETSAT	4.69295373257386	-2.68190440027207	-0.7373130153696279	1.2319964590803798	0.35728692171226	-1.2555238419562	11.7660271642789	5.43576066060156	-0.721629485903302	-1.5448402099115	1.92297731036507	0.732877362484905	-1.3824266493428898	2.4020229405371403	2.84890602499615	0.500042572652879	0.2067126284528239	0.135437516430688	0.5092534038157029	0.247235510870281	0.0551049691476566	0.0310568302392679	0.7584195475240286	0.850318136466531	0.9997514779707706	0.7861500589696674	0.711235251532016	0.7386192899137828
CAPG	5.20671753033397	8.15453424688282	-1.14518924733976	-0.944890823469666	0.785375289308945	-0.957037065845799	-2.4604049511502	-1.9928541801522	3.2819494927355097	-0.825967209246355	-0.7633572430375228	0.4863949401638779	-0.3375837470598919	-1.04333807373624	-1.4879728211551202	0.0167816552067828	0.440422275759491	0.474185919329615	0.6439418532197889	0.747174201008198	0.3369938252133789	0.1873241014245089	0.8724930449597394	0.9530102261319802	0.9997514779707706	0.9581700410844064	0.999449749371465	0.9985485676089484
AP2S1	6.9551342450811	7.2712682121332195	-0.528022890616746	0.820801151714761	0.8664898931038859	0.601716531141878	-1.5141723306729702	0.219227395229733	4.54553469167004	-0.630215012339969	1.0442592136454398	0.9928286486316852	0.3346892298669819	-1.00299984811199	0.299575953655568	0.0039102669941938	0.5517843753796551	0.336600616929978	0.359129630867516	0.7492498010726539	0.354580905289705	0.7746073548744442	0.906198319989665	0.9121692712120036	0.9997514779707706	0.9581700410844064	0.999449749371465	0.9985485676089484
ADAM28	5.01715255003668	5.84506018303088	-0.2238931900936019	0.205483730964611	-1.41721973649594	-0.0245480699862412	-1.3823901423436102	1.6115603987784195	2.02360082630247	-0.198012677791502	0.152168314163257	-1.03893660055369	-0.0109648439093813	-0.421274594808072	1.1051981655261598	0.2075057137841219	0.8501008981990871	0.8883601063620171	0.3468012084901369	0.991683934169222	0.770750534080723	0.4602467757253251	0.973818226914837	0.9918640009014944	0.9997514779707706	0.997745862154666	0.999449749371465	0.9985485676089484
DCUN1D1	5.40812188802017	7.039898167601679	-2.05611702278764	0.799473220970978	1.82782685304722	-2.30063885749639	-1.70471582068046	0.1964536656223819	4.33276143504039	-2.59500420007316	1.03171815644512	1.99599213426756	-1.40482691382794	-1.10444750076165	0.24215178003566	0.0049138767381688	0.0409358852019142	0.3419861377936569	0.092941050454492	0.209671666930716	0.3117106253142089	0.816727037212466	0.6181815470276835	0.9121692712120036	0.9997514779707706	0.7588523338373204	0.999449749371465	0.9985485676089484
JADE2	4.664517042890861	5.27499384743856	-1.48051505067569	0.561644437004158	0.8457134457576031	-0.980941131551674	0.0350796908619431	-0.191263918490861	1.52134990623007	-1.19127489752204	0.3779058507426729	0.582060759835765	-0.4230140118098069	0.0078958998357189	-0.0995321505426869	0.278586203377464	0.2842219941408739	0.718886814297001	0.5856615497597359	0.689748237324224	0.994910760070266	0.931552207453898	0.8041916804557991	0.9733473766051566	0.9997514779707706	0.9459628309319636	0.9995526963338	0.998925465425923
ADRB1	4.81988580207275	5.85723032929644	-0.731965725990946	0.4704647265768859	-0.0453015632149939	1.04810627581886	-2.06126957035625	1.12799968434744	2.74252507485332	-0.894382718197352	0.512159033787837	-0.04942176164703	0.661727320459907	-0.7650466646448991	0.9598561730387132	0.125394305356093	0.4097609110911779	0.627649694705701	0.9624890514741932	0.5372178059186029	0.5851506501562571	0.462812826788869	0.8613363537706215	0.9629938313116292	0.999896135093396	0.9067465647131396	0.999449749371465	0.9985485676089484
CTNNA1	7.154329063950269	10.1190949013577	-0.9431925263114692	-0.6876935842185781	1.15933627068675	-2.4350363394850896	-2.79817808246931	-0.823205297378038	5.49585431902765	-0.9895185543871552	-0.7606639213358121	1.13554586666307	-1.12802919495939	-1.63561958543334	-0.96860074141593	0.0015207353041975	0.360619929947739	0.47567802681959	0.299461691270905	0.302384662005673	0.153035766940899	0.370151311895926	0.8411833524084855	0.9538493198669814	0.9997514779707706	0.81399126254161	0.9443141179300796	0.9985485676089484
CNTLN	4.30577828616532	-0.856656596007547	1.2615315403398402	1.55864151723752	-0.282005705423425	3.9564537152918304	4.47569418453021	0.8174988631229619	-0.35269944271557	1.0047731245584	1.40785876445281	-0.1898188543406949	1.6314831814009	1.91134247820486	0.7209120019553141	0.7363731208238471	0.3537925933122079	0.208815473359343	0.855709998873073	0.153909293902594	0.104513197934638	0.49807798825264	0.8386136557186751	0.8790342578880688	0.9997514779707706	0.7276250251573686	0.8450698840063111	0.9985485676089484
HSPA5	8.146247709032151	8.14798312742842	0.174539861363323	0.0014774461532574	-0.398056622527336	-0.7104067182764721	0.558921835445557	-1.2369806013954	21.9554799332682	0.951240157637461	0.0084032987566223	-1.88507318008803	-1.7874253955314	1.6101769741805902	-6.41535675401075	5.83366755478856e-07	0.3782112413397539	0.9935676526616092	0.108389970581043	0.124094441891874	0.158484889104789	0.0006769668482028	0.8489848083803262	0.9991928239329008	0.9997514779707706	0.7034475534676111	0.9555601327288744	0.3282863522059607
DSG2	6.86906339891791	7.44373144250525	0.7828331713061601	0.486494353761258	-1.06743146753078	1.36517857634942	-2.2078087338279904	0.152611846648099	3.1279717786524097	0.620667477611702	0.4245335086624939	-0.8386423937000109	0.497030668945195	-0.99719171968809	0.14267046529897	0.0203771160972041	0.5576432278105881	0.685978169919111	0.433803201635972	0.6368519416177459	0.3571727362214821	0.891220942222728	0.9074526781094666	0.9708898632816148	0.9997514779707706	0.938768655877686	0.999449749371465	0.9985485676089484
GEMIN8	4.064637563899811	-1.79797094972361	1.57133204867845	2.48174075897947	-1.08675176625637	0.8004586336872751	5.428671483743821	2.5714182673644905	-1.30000104629824	2.42982495614241	3.7327781877767	-1.4434037355260398	0.650027696655735	3.71593530952634	3.70259047115168	0.39068019152208	0.0554035596854464	0.147635691388283	0.20993657816963	0.544596084576933	0.3723264451313811	0.2087143880793349	0.6397597638576156	0.8530745158597939	0.9997514779707706	0.9112233087732228	0.999449749371465	0.9985485676089484
OFD1	6.656560117585991	6.308268516610429	-0.277287291568565	0.0309193788437007	0.3489706330081439	-2.0319499463130803	1.17537498647096	0.7145733356533749	3.5125788039128194	-0.329947347893673	0.0367661695779404	0.36018314439815	-1.11368109220347	0.695073929562211	0.912102938979512	0.0126317960054056	0.752655080950173	0.971864158913995	0.7310497040953101	0.308030713037019	0.513013536668537	0.396881065704073	0.9527920699863004	0.9968037620394572	0.9997514779707706	0.8174243712088799	0.999449749371465	0.9985485676089484
GPM6B	6.2007992787953095	6.50549525312338	-0.176713002222508	0.143182492603744	-1.6563890148753202	-1.63836368211831	0.506422436484309	0.892448100124833	4.1509057969748095	-0.232982167557607	0.192673139448385	-1.6610591474271	-1.0053930618215898	0.340559529077822	1.17014244767076	0.0060050149825727	0.8235197603319159	0.8535711253593409	0.147767193778449	0.353517330167755	0.7450427471581429	0.286314455384104	0.968996158522708	0.985746221717427	0.9997514779707706	0.8354676485542972	0.999449749371465	0.9985485676089484
WDR37	4.38625673685905	5.7884967724750105	0.202545477514423	-1.17787641735416	0.653153899339631	-0.96441621486542	-1.32528776041098	0.1238008142746519	2.7407337848094	0.180821886449147	-1.20731694954467	0.503703302421779	-0.451622632361134	-0.6524409397595561	0.120814216791125	0.0337029078425432	0.862460631080313	0.27274001229868	0.632425218357165	0.6674064406591489	0.538294775421594	0.9077824878773028	0.976661229405536	0.8946132514930527	0.9997514779707706	0.9429465098845092	0.999449749371465	0.9985485676089484
YTHDC2	5.19720367753429	5.7381354029458	-1.3519045284906102	-0.513170180059565	1.20822586472628	-0.025631109296148	0.249284816849563	0.5961874167000949	4.3302172404522405	-1.87023441416523	-0.7899203985999329	1.3554617492115102	-0.0181043597908992	0.1949578708264849	0.8775197424540091	0.0049275152757652	0.110642855606123	0.459644757783923	0.2240697094739349	0.9861426195312132	0.8518600314840359	0.413957085648448	0.6934577420421995	0.9494723692533836	0.9997514779707706	0.9975637189574972	0.999449749371465	0.9985485676089484
ATP6V1H	6.654011780134269	6.51914054642908	0.145810454683237	0.103241629759702	-0.5266899103585629	0.6634142107545561	-0.122649509546163	0.399917798865289	7.396768300984781	0.3151543183604119	0.239318344548741	-0.999117368382332	0.6720769061448809	-0.147218642000855	0.942942908618672	0.0003135216747801	0.7633173035164671	0.8188241773735601	0.356311762483889	0.526552901663278	0.887781805172841	0.3821114016395	0.9567514781996228	0.9801697693632798	0.9997514779707706	0.9042021570599804	0.999449749371465	0.9985485676089484
POLR2B	6.04301561549695	8.74459460730699	-0.468787770789302	-0.7936982778431579	0.515888315043497	-1.91463657626179	-2.5288617617809304	-1.41663766408724	4.194142835286041	-0.436516722163521	-0.778098263409773	0.44100964631892	-0.83047213962161	-1.29170190191865	-1.29351833960266	0.0057228739490254	0.6777320293429661	0.4660771382258279	0.674652746824671	0.438061402707728	0.243983250546114	0.243394779417067	0.9387306458257172	0.9494723692533836	0.9997514779707706	0.8762321567391473	0.999449749371465	0.9985485676089484
FAM214A	4.9773905250294606	7.052262432217421	-1.7784661042169	-0.298616140699252	1.42057612883161	-3.24609174718788	-0.8641314387000291	-0.4120366662345679	3.0643833401868	-1.55818091507173	-0.2730843448308089	1.01671218000244	-1.44496673164116	-0.390457070469752	-0.35131749744101	0.0221004923111749	0.170201605207686	0.793944476052145	0.348521516611361	0.198592788982415	0.7096845860337799	0.737357914037109	0.7344957096224215	0.9797847823803844	0.9997514779707706	0.7489300378920895	0.999449749371465	0.9985485676089484
ARAP2	4.57146121758649	5.563029920882701	-1.1349708448071598	0.793133724475928	0.1967579464447759	-1.48577714619316	-1.18297870762201	0.797095706971083	2.6266427311077	-1.08082564220439	0.8096132944827099	0.155393954847425	-0.721179067670589	-0.5832685742090171	0.761904974279818	0.0392355767730729	0.321291565431508	0.4490702360583529	0.8816067636964608	0.497925151311461	0.580958214219364	0.474990075467319	0.820231918031691	0.9457029701801792	0.9997514779707706	0.8967420453758487	0.999449749371465	0.9985485676089484
TPR	7.688573359017941	8.30157744264307	-1.03638028310627	0.259010126512624	0.474326598311196	-0.7352992028303309	-0.402611675967935	0.492077299215734	16.9378839824648	-4.06278506488279	1.06195480819328	1.63086390337484	-1.37980210041392	-0.855416308889744	2.11336924491109	2.70736253557053e-06	0.0066296092982571	0.3291191753995219	0.154040483819727	0.21686194470091	0.4251560766183571	0.0790040522915099	0.4868449751845104	0.9106131902564542	0.9997514779707706	0.7634950627804885	0.999449749371465	0.9088458997912912
DTNBP1	5.24582763842613	3.71455345222194	1.26684690953287	-1.15480627206372	-0.809638962423812	0.324570915781247	2.7722484137421604	-0.384521569282876	1.05119278685884	2.18672475761271	-1.4623700524520298	-1.23966931657664	0.284930372171449	0.555477272966389	-0.195317406832451	0.358500897757693	0.0926473708739657	0.2127602807943699	0.2808476807633679	0.789627314227117	0.609360386452715	0.8544158761923181	0.6718423592013886	0.8819700620824038	0.9997514779707706	0.9659520970534554	0.999449749371465	0.9985485676089484
SCML1	4.62855424683171	7.08309974250998	-0.448095365689417	0.0562326078268829	0.14846515837162	0.415213954577981	-3.60265225158014	-1.48534198692562	2.85640020518026	-0.310956587080848	0.0468315125307637	0.0937822160346135	0.14171010985222	-1.55471905223158	-1.1300609956652	0.0289378399886933	0.7663533781766491	0.964167370689304	0.92833546973588	0.891947456621299	0.171010170325868	0.301592207362768	0.956997037616701	0.9964200154460552	0.999896135093396	0.9776332903618512	0.973921445912548	0.9985485676089484
WWC3	4.83578692979922	4.61602168549884	-0.316686615286908	0.037034034122444	0.427919740402011	1.27597838189624	-0.130323636098483	0.536660149926544	5.62553309171281	-0.713203711634575	0.0951845536725957	0.8210691409826791	1.46350164290672	-0.166289183991188	1.30941279708918	0.0013488530568362	0.502502908867916	0.927267599954547	0.442999640590637	0.193661267535543	0.873391531614715	0.238299016718398	0.8858215473283729	0.9937007737200372	0.9997514779707706	0.7460288191861204	0.999449749371465	0.9985485676089484
MAP4	6.31332930793633	6.29647866048118	-0.215915826141101	0.1586076214128	-0.4710852644792609	-0.6280980383842789	0.332590653426941	0.0318869141093674	2.651386135992	-0.256916057556688	0.149728994098754	-0.499398498099465	-0.3717510301223189	0.114300464059693	0.0245983951519279	0.153398663134275	0.806144914626721	0.8872065312610391	0.6388028132951931	0.7255070977138691	0.932425148351285	0.9838894222031792	0.965035741963921	0.9918640009014944	0.9997514779707706	0.9513122776547956	0.999449749371465	0.999998701424125
GOPC	5.61116414912033	3.95321466857098	-0.124461612052223	1.30139452635009	0.209246098293764	1.00495339426752	0.976546138126846	0.573953204900272	2.89121914348343	-0.190954882131172	2.05905260453499	0.288883130809413	0.7406923118634741	0.7574885087371741	0.8814336016755241	0.0276495091210459	0.8548585483747421	0.0851680568832687	0.782392037126304	0.486843780454099	0.477441396477861	0.411997253297609	0.975427542022836	0.7983040539858518	0.9997514779707706	0.8890335489468312	0.999449749371465	0.9985485676089484
TSPAN17	4.93577164932246	6.370533091608991	0.30736031914239	-1.37986833094536	-0.580383398792402	-0.386405874820165	-0.860702272637869	-0.239752622568958	3.21166318411898	0.274105200598263	-1.43174995695315	-0.433450878404436	-0.177118832882843	-0.453824179833091	-0.2303362980461269	0.0183285816905357	0.7931962309048248	0.202179849390115	0.6798371714339579	0.865242857179929	0.665908147045271	0.825482933974875	0.961981005195061	0.8790342578880688	0.9997514779707706	0.9776332903618512	0.999449749371465	0.9985485676089484
NOP16	4.61792311513025	6.12324844109527	-1.3808436880959298	0.495640808404337	0.205501748573268	-1.23345346592975	-1.46728516865302	0.374618768391702	3.83785425247181	-2.3894802588622497	0.704063199914888	0.2990406093549619	-1.1274828167237	-0.737133968326126	0.4275432498602071	0.070381482705261	0.0589411111095226	0.510117104366822	0.7768449959232859	0.310395115349821	0.596978690307758	0.7196346430748409	0.6427051516484334	0.9562825585942206	0.9997514779707706	0.8183608857743083	0.999449749371465	0.9985485676089484
RRM2B	5.77623058569028	6.34026516511056	0.6295670081109129	-0.224146321613111	-0.260259291863993	0.5527247002190829	-1.02245037920336	-1.26794320372476	5.0491789600261	1.10944545226654	-0.372629536920056	-0.43999259742952	0.474939281554769	-0.725910841799397	-1.84095748904592	0.0874319901559718	0.3104847709412759	0.739454097386655	0.6783526724875949	0.654819458772099	0.690135977757784	0.324520598447872	0.815033366111637	0.9754418302874928	0.9997514779707706	0.9404701927254098	0.999449749371465	0.9985485676089484
ZNF800	5.4654592705755904	7.57066550049566	-0.9107110795040728	-0.1477362247313469	0.173945763034434	-2.86611909635584	-1.17357407397966	-1.91154714967195	5.1963865478314695	-1.2895746836880302	-0.211921270625976	0.2066934073670069	-1.94571945775012	-0.8488607078313309	-2.543111568515	0.0020219084915939	0.2446740093269959	0.839183985809006	0.8430851210586802	0.0996485814638295	0.42852031568184	0.0438963323225273	0.7839155684675005	0.9837327981145748	0.9997514779707706	0.6812027647832879	0.999449749371465	0.8086007147135891
LMO3	4.17067691953472	-3.7298126399172	0.6694264337323461	-0.770845069577137	0.760086349344301	1.36078136376178	12.2241920754757	1.66748863243765	-2.69728726003398	0.9153236345361668	-1.1824516291055902	0.879923644417004	0.9769004137799878	9.13489305931777	2.56869391219432	0.0357046415167592	0.3953184637145129	0.281756899167866	0.4127525258096479	0.366345991726162	9.67957285974142e-05	0.0424094693886786	0.8549762077582705	0.8961245941752961	0.9997514779707706	0.8419924261163536	0.1108034533215828	0.7958479583407064
MRPS10	7.27937708443719	5.26173719482026	0.411223384692845	0.7265181472860709	-1.3160102989450502	0.919691642495802	2.3895816673933	0.60439907573736	4.82648226129818	1.03965340935173	1.49347868247894	-2.88444930551548	1.19435162442398	1.76168623627701	1.0007634039992	0.0663630259926575	0.340877297412776	0.195105376355709	0.0346049105727984	0.286429677281033	0.379148681141816	0.475460061563142	0.8326794618346016	0.870892472233691	0.9997514779707706	0.8036881273148653	0.999449749371465	0.9985485676089484
RSF1	7.00208578844422	9.266474318302858	-1.7405201531862802	0.441707569403419	0.5356146223747821	-3.09753239411367	-2.00301407084847	0.776064902694145	9.267730097540928	-3.54039261810449	0.913178095224258	0.9540647012061908	-2.80214217111752	-2.1253497980114	1.74180129279582	8.92111331250759e-05	0.0122130981741369	0.396358902755582	0.376890645468853	0.0310761117112917	0.0777069371847704	0.1321807652724869	0.5128773242190968	0.93385330485729	0.9997514779707706	0.6243323079119155	0.7832266964368116	0.9985485676089484
VPS13D	4.97281352412571	6.186346082489151	-1.05215069235612	0.262541227277988	0.0579758457657423	-0.912063383748729	-1.14873893996633	1.03358288271568	2.42266532070993	-1.1388464140936	0.2433566452679479	0.054768474623122	-0.5179797799029839	-0.351126446660743	0.7291515682108491	0.153451585997779	0.3032175357347069	0.81606780806936	0.958435909889707	0.626517296716247	0.7843356903441508	0.559744545350207	0.815033366111637	0.980015602213038	0.999896135093396	0.9347017498766128	0.999449749371465	0.9985485676089484
CELF2	6.14960254834613	8.71406757076014	-0.202286343358036	-1.47654936304127	0.315367727789882	-2.49020753920258	-1.1410656345801298	-2.9292687517866005	11.0731173909709	-0.50228091738489	-3.8619036247459695	0.6797283292355161	-2.8520641617454903	-1.54550353249671	-6.820643637604481	3.2298896056416e-05	0.6333674602587629	0.0083438486880682	0.522022614695511	0.0291027559345545	0.173180294745312	0.0004873544986285	0.9274805297977828	0.604110957446152	0.9997514779707706	0.6203261197196129	0.9757456479340112	0.3003978151931294
FAM120A	6.574645702909981	8.84445957172145	-1.80382384190486	0.144889075020792	1.11530945271493	-1.17761567850806	-2.5069679995693304	0.588779759215848	6.39485895945881	-2.48893991860115	0.214045216283716	1.3844654320327905	-0.745113498242241	-1.92350113546905	0.925384989078539	0.0006886082680825	0.0472299664200479	0.8376004777448709	0.2155052641702159	0.484356600276671	0.1027660476406719	0.390467265900762	0.63532797819497	0.9833981872776044	0.9997514779707706	0.8875764600481354	0.8388276052724458	0.9985485676089484
R3HDM1	4.8097502404568	3.3611711419157704	0.4436581538843839	0.782157500156568	-1.26365197709167	-0.224329826282413	1.56693802459674	0.6597226007563621	2.04822140018674	0.6803289544718639	1.0147705475554	-1.63948776874251	-0.176244075297179	0.8785616243290619	0.804012088233501	0.21084921506078	0.523229420600085	0.4194361943515949	0.161529456446283	0.867000939339604	0.60631420073742	0.5628200027069	0.8919626899156783	0.9390310851094756	0.9997514779707706	0.9776332903618512	0.999449749371465	0.9985485676089484
KITLG	6.14304880309734	9.26760433990081	-0.229161699985983	-0.2366726398944249	-0.580858006253395	-0.846344130808606	-4.07133430975759	-0.968131960904093	5.51581795011816	-0.257254725256571	-0.286320188618561	-0.587915122038175	-0.431279961122787	-2.5970557054806296	-1.1070361624546898	0.0014927174669884	0.8055772033927199	0.784262084657907	0.578030198396594	0.6813297341853821	0.0408232926054854	0.310675270445872	0.9650302975415822	0.9797847823803844	0.9997514779707706	0.9456230795330216	0.6555451776508107	0.9985485676089484
H6PD	5.091970750848111	6.942913065461591	-1.05087120246659	-0.349904876455195	0.38361807800215	-4.68634047806486	-0.353252255718368	0.1134093687130759	3.39811782064235	-1.11470746552817	-0.36961008712575	0.32300924188384	-2.53704520394341	-0.17953456125434	0.113246664274188	0.0145295661768152	0.307623918190544	0.7243673116667041	0.757648521961826	0.0442569510101896	0.863427598017446	0.91352912942236	0.815033366111637	0.9733473766051566	0.9997514779707706	0.6346366249228802	0.999449749371465	0.9985485676089484
VAMP3	6.0473196018009805	8.24115737614065	-0.38422812356348	0.15723440350128	-0.71764686470208	-2.8771898060636403	-2.28936729080737	-0.109589322209263	4.326159432021839	-0.418040516598493	0.172595040097446	-0.657506683872834	-1.45170958803875	-1.2738268360529998	-0.117729806377999	0.0049493559024043	0.6904662320483801	0.868644602525228	0.535249698416125	0.196785460467248	0.2498418000774949	0.91012400820151	0.9405179739419331	0.9911791810856118	0.9997514779707706	0.7483824844442613	0.999449749371465	0.9985485676089484
PER3	4.897125502724459	5.24907987928844	-1.09270542267894	0.264984061635111	-0.7711251981783029	-1.6387597620294	0.626492033599051	1.15530529775198	1.6956471840975702	-0.745579382667856	0.184642375577012	-0.415016580474346	-0.559879381022989	0.21147842756267	0.7527175979887049	0.1408836394260069	0.484095021046068	0.859592436946354	0.692561156614652	0.595829373395076	0.8395142518023481	0.480099278122062	0.8834215787118018	0.9875145802510586	0.9997514779707706	0.9254100750493036	0.999449749371465	0.9985485676089484
RCN1	5.8552039512956	4.91101387353841	0.9652494574231428	0.8878167196378979	-1.87954549547792	0.850380073197602	0.2056993151241519	-0.0730715411692731	2.3801924335614904	1.29091984624524	0.953267513054234	-2.2157608789911603	0.56761498833233	0.0837232687870652	-0.0658436582736112	0.162118816708068	0.245903281162351	0.391743945985016	0.0767116216412886	0.594731774271255	0.949806894525346	0.956217780188146	0.7847164444260926	0.9330229006401052	0.9997514779707706	0.9249972257833008	0.999449749371465	0.999589423243568
RFC2	5.02674021957465	4.434014333625321	-0.0342565920129624	0.45464506387024	-0.583866656407988	1.23877836026494	0.7475081761481109	-1.51725026846486	2.4046232460466603	-0.0362883343576537	0.525290884118627	-0.5117837670211041	0.6394736925007769	0.4284495507373621	-1.67676244015994	0.0529602641885612	0.972229640771004	0.618218281785602	0.6270867853402929	0.546139496598726	0.683278091047232	0.144602653609754	0.9972374927295562	0.9629938313116292	0.9997514779707706	0.9114092993941628	0.999449749371465	0.9985485676089484
ARID1B	5.52302926581346	6.5398512516290594	-0.651779148009063	0.3230264918572589	-0.4252161932469789	0.0862431287462351	-1.39848878559805	0.615996970539897	3.09380657987982	-0.76041448231635	0.3320425711693239	-0.429817324085072	0.0503283153088878	-0.5467330080423	0.5304868046424871	0.13272484145299	0.477387706472295	0.7552563193710871	0.6852658830062971	0.961824570681194	0.71384650398338	0.678377910159888	0.8834215787118018	0.9787916686269644	0.9997514779707706	0.9947311944004033	0.999449749371465	0.9985485676089484
CLPTM1L	5.66582686589916	6.5354598533509005	1.14712615254046	-0.9393961885273678	-1.09856934757038	0.440030064801938	-1.23193752157044	-0.334346014296677	5.30607933408504	1.7064306623072902	-1.59317260363976	-1.43943271265372	0.315814637430757	-1.06729524735644	-0.539290255488287	0.0018192116899033	0.138801753702099	0.162229552471177	0.2000875364209099	0.7628401353735551	0.32688823198008	0.609100359614984	0.7155560105705366	0.8530745158597939	0.9997514779707706	0.9603891379617432	0.999449749371465	0.9985485676089484
NEDD4L	7.603774977852759	9.49414325562759	-0.955921055775698	0.0717900701141328	0.3271521703364919	-2.31148970042614	-1.6942213741917602	0.0789855574437286	7.85525143826371	-1.58502037630979	0.1227721207460619	0.4875679467157779	-1.7029291092784098	-1.49441320553615	0.144604323769928	0.0002251287864354	0.164054548829142	0.906296676518498	0.6431578757959621	0.139474479369996	0.185688639859025	0.889758319148275	0.7291009982073848	0.9925602129564384	0.9997514779707706	0.7128912111448695	0.989840646487953	0.9985485676089484
HEXB	5.8346621243097605	6.29965162928717	0.3612099200761379	-0.7752958363541229	0.303192312055679	-0.380764101990714	0.0217370567383654	-1.10189622031477	2.608878875778529	0.277482810871751	-0.656908018096357	0.2117573587486289	-0.14083929771352	0.009560363849323	-0.8729017784141679	0.0401807841941744	0.7907223056331221	0.5356089898628479	0.8393062247520559	0.8926063304097991	0.9926820009368548	0.4162784589033429	0.961981005195061	0.960760247797164	0.9997514779707706	0.9776332903618512	0.9995526963338	0.9985485676089484
JKAMP	5.38561632352268	2.28531081867525	1.0855481807932	1.11101138408386	0.0805632856783962	2.23084609454642	2.6697035933810898	-1.57199340467199	1.4514524898319798	1.4529473526789098	1.54373618296629	0.1002201838926	1.4575773130383	1.80039078553613	-2.15504465744261	0.1968540925307889	0.196455350059831	0.173599438152414	0.9234343903586428	0.195225079326713	0.121886439321407	0.0745851505221304	0.7535771480453869	0.8564836415651674	0.9997514779707706	0.7467009836014087	0.8935736855283023	0.8946868430147169
ARHGEF5	4.8572263272397	4.29467519469711	1.30526901373812	-1.11185736583058	0.8461715204755749	1.25253275295008	0.1675214753789549	-0.7789559817245358	1.6617841527226105	1.2731454496815502	-0.9294100046365192	0.7882160300894681	0.6402844332573471	0.056701328644909	-0.591716481042598	0.249281058443277	0.2554318982574249	0.410669212742427	0.466321243290909	0.549795554672841	0.965452991221315	0.642758388063583	0.7931559888869814	0.9374102399066252	0.9997514779707706	0.9124920835943404	0.999449749371465	0.9985485676089484
MCUR1	6.36010368886546	9.00583845626164	-0.8055265081421921	-1.66419024804916	1.63640647520522	-3.96086526302135	-1.18243933779747	-0.7391439725779579	5.58416341163231	-0.979663406799702	-2.11179356200679	1.767195546606	-2.30812697524998	-0.771926877086666	-0.956912912528516	0.0014011579741523	0.365086051108856	0.0791762895547141	0.127618306076581	0.0604236965884666	0.469460009153937	0.375562629319376	0.8433077335068502	0.7983040539858518	0.9997514779707706	0.6346366249228802	0.999449749371465	0.9985485676089484
LIMA1	8.05270991196836	8.33311045266495	-0.0118623759097389	0.393046185858601	0.407306220603703	-0.1695551623872569	-1.1361191115021398	0.0351337736339074	3.3804022929545803	-0.0155780648954739	0.400977814784765	0.539778164536941	-0.1143664349495419	-0.350732096433454	0.0261248974762206	0.0917968117618757	0.9881360498505288	0.7023265083170059	0.612796912519179	0.913457120014432	0.78308070338942	0.982514756071366	0.9972374927295562	0.97243459733741	0.9997514779707706	0.980546408449992	0.999449749371465	0.999998701424125
LETMD1	4.802744540856589	5.748338455888821	-0.528914636929429	0.0302405079942484	0.672792054393439	0.7579137345863042	-1.56672855474409	-0.349839927622224	3.34130945406875	-0.5593166721657281	0.0368565130629952	0.6329921333248321	0.4009406663999539	-0.962799118645704	-0.39817686536374	0.0155863810838343	0.596189850265361	0.9717950587254008	0.5500873995989539	0.702351685368036	0.372829698870604	0.7042815028774899	0.91675086638874	0.9968037620394572	0.9997514779707706	0.9471015874679816	0.999449749371465	0.9985485676089484
PTGER3	7.517316164577019	9.23180715938	-0.441939441845996	0.5348154525950061	-0.464334551030491	-1.03017619706139	-2.37170039848435	-0.2706815202468099	6.495708581402191	-0.6458277802116501	0.7589742349127659	-0.624489393965745	-0.679883144735959	-1.6482947992900698	-0.388127144623382	0.0844625958240427	0.5431032105924329	0.584784509496015	0.5596618521464599	0.526896664598116	0.625478804264848	0.813487858190885	0.9021072730072228	0.9614974146039916	0.9997514779707706	0.9042021570599804	0.999449749371465	0.9985485676089484
MAPK9	4.464677050151789	4.99529309837925	-0.160769130963615	0.0378040166551977	0.6955703020924761	0.277615764352617	-0.890484489080545	-0.929587459473317	1.6080827936007198	-0.103701315774011	0.0252574667985051	0.396463945795879	0.0932165808713057	-0.280978852406078	-0.597918134163226	0.368946702279103	0.921087913699055	0.9853092079106948	0.7089350299401059	0.929452947563064	0.8788969604253479	0.701775840237325	0.9866898612615752	0.99843220621062	0.9997514779707706	0.9862658526775756	0.999449749371465	0.9985485676089484
BCAR1	4.98067947787875	8.95767952591095	-1.2201845011431498	-1.11420425152879	0.488938818985446	-2.42356382933892	-3.77748825467454	-0.4306149562068049	4.21666712872743	-1.02091845885035	-1.05604780294713	0.335996663422831	-1.01797687853835	-1.85928584199571	-0.371051159139096	0.0055818031278085	0.346679540121664	0.331601313430322	0.748311980435027	0.347966865515146	0.1123349131671859	0.7233481140845971	0.8343602850933712	0.9117960367700062	0.9997514779707706	0.8327097351877986	0.8669901409144393	0.9985485676089484
HERPUD1	8.63709687349296	9.11278736500729	-0.332554413090359	-0.49096144998438	0.1589564445501839	-1.47622990426141	0.5658941812359439	-0.446196452285074	12.8064913712588	-0.945819257970313	-1.4735211118419498	0.383303007899682	-1.91379335335004	0.8502609830606009	-1.31273829309611	1.39233122275436e-05	0.380755837467627	0.1910428816429289	0.71470829035107	0.104158642281922	0.427800072157574	0.2372449601300319	0.8505298469965887	0.8665213401518875	0.9997514779707706	0.6855184793330097	0.999449749371465	0.9985485676089484
HOMER3	4.6581690520380805	8.554938526317741	-0.8079439926924721	-1.21825584823975	0.0322658820383975	-1.41238696259756	-3.48338718207295	-2.5580582556821496	4.621753057352639	-0.748685965136147	-1.32942237922964	0.0250445866353929	-0.653853687948566	-1.98356675684355	-2.58882567934159	0.0036087208078876	0.482353254714747	0.232019344693678	0.9808315696198788	0.537444450341922	0.0945553372382888	0.0412769778281207	0.8834215787118018	0.8904043097703995	0.999896135093396	0.9067465647131396	0.8213474636441207	0.7874393925687985
CYBA	7.49102264685286	7.95312773231009	-0.0502397590992039	2.3139165727044304	-0.330622625466042	1.47213855637947	-3.79920135947047	0.968492824722634	4.62366038354051	-0.0645724521917136	2.7468490518697704	-0.453395414882157	0.924563611093226	-1.99008360682404	1.13526761627823	0.0968078625387797	0.950612557172409	0.106290085663437	0.669280050914394	0.3976086774769729	0.4869777746054949	0.5611892562622359	0.9916622820615268	0.8185562445419843	0.9997514779707706	0.8612793459569009	0.999449749371465	0.9985485676089484
THOC3	4.5506619363102	4.96916554246285	3.1261650591226697	-1.86784207092192	-3.49094413584582	3.3917928463738503	-1.4840536095529395	0.0128624920820105	2.7198656616436803	3.13205055384925	-2.18512656524474	-3.0677202274520803	1.71031542095379	-0.862110377358626	0.0139874160046685	0.0346489579843197	0.0202716829580004	0.0715538269603269	0.0220062148313439	0.138059091072737	0.4217409627017879	0.989293522290292	0.5504536702300479	0.7959827334845611	0.9997514779707706	0.7128912111448695	0.999449749371465	0.999998701424125
HEBP2	7.233798835913531	14.5848838342849	-0.0204848130572451	0.183153531867679	-0.213042646477357	-0.538282927926294	-12.2426512502502	-2.60057715047429	3.8949379533265	-0.0329563363132492	0.230409335684873	-0.362050591097037	-0.4206874899027271	-2.2635269436201404	-1.22912891212037	0.0431862993163166	0.9752805910956	0.828414221774195	0.735860742704059	0.695895121319652	0.1278363871703819	0.315690139018676	0.9972374927295562	0.9822555725179972	0.9997514779707706	0.9471015874679816	0.9017191640812244	0.9985485676089484
MPHOSPH9	4.40422043950389	3.3537372801527403	-0.198147667806816	0.0348282880233084	1.25137114141155	-2.7924776481929903	2.50135632919382	-0.359173160205041	2.23505312415039	-0.263692272405107	0.0503093877721991	1.3808987035785	-1.98759746919418	1.71037703007044	-0.501128436992904	0.0667999765608119	0.800839655298028	0.961508838879868	0.2165422191328719	0.0940285961364325	0.138047344185488	0.634131460075923	0.9641672647568076	0.9961406085279328	0.9997514779707706	0.6779177079380801	0.9230086532879768	0.9985485676089484
PLEKHA5	6.505019051684201	6.87146398981387	-0.9292416956132672	0.770595927136157	-0.156133785484135	-0.8599764173203901	-0.278806297701054	0.425611993770877	4.88936150177495	-1.33472894390594	1.13176884114247	-0.193596002860609	-0.5702613853337939	-0.2098688520475089	0.6146609320786679	0.0027401673521069	0.2303790197697819	0.3009274560921789	0.852879863582991	0.589201219985259	0.8407149512729709	0.561348734469536	0.7703677776352997	0.9009402365842996	0.9997514779707706	0.9233967981184564	0.999449749371465	0.9985485676089484
PRSS8	5.70491006023708	5.72354900156623	0.877791484380081	-1.42057504761511	1.19060539110167	1.92677893030932	-0.302306361203185	-1.83615084048358	3.02715534842753	1.98066709264296	-2.46369720495942	2.5531277978944904	2.2406141321804305	-0.114640090614968	-1.71714249179412	0.0739445602438369	0.1055612872067209	0.053231393975993	0.0528584052955619	0.0769676761401619	0.9193514420192952	0.209557784249241	0.6854847429427913	0.7617904187819505	0.9997514779707706	0.6617879083330436	0.999449749371465	0.9985485676089484
SIKE1	4.863227637552731	6.511272059030071	-0.22014302942878	-0.1233735230600459	0.85201253735659	-1.38407287762816	-2.2396710168198504	-0.6801658010083871	2.96664860517505	-0.258372306987118	-0.121596340460047	0.9560228124048192	-0.8347041268382821	-0.893682504990557	-0.5996770045841079	0.127896923866377	0.80563526492236	0.910454166000347	0.3841968013700039	0.442531719618102	0.589682476341241	0.649407199836822	0.9650302975415822	0.9925602129564384	0.9997514779707706	0.8791319372205686	0.999449749371465	0.9985485676089484
FNIP2	4.18349614025852	2.21327167421052	-0.7976903606024058	0.283560665598215	0.917697289086259	-0.840986128187124	3.23619627913409	1.73449091162256	0.937308912507248	-0.660478575782948	0.258049572820851	0.614840753634391	-0.3771214927143599	1.39684564996559	1.51726620828471	0.3847774295572839	0.5334683856639529	0.804991761144241	0.561237581678413	0.7190617171335191	0.211940930675811	0.179992370115273	0.8968860151668253	0.9797847823803844	0.9997514779707706	0.9497776213693268	0.999449749371465	0.9985485676089484
MSMO1	6.759292362666559	5.877916263727991	0.0493727444624192	1.03232894040458	1.08525789733628	0.7871586729111492	0.0268089295883373	-0.9423177149006507	2.41168215436704	0.0481862839220503	0.8969637853825609	1.06764631656052	0.368564681095725	0.0095173740603964	-0.7104077683729929	0.19267602820264	0.963180919570898	0.428396921481634	0.33500096389337	0.72761563821319	0.994805648840471	0.608273358804259	0.9940711886297792	0.940464584512604	0.9997514779707706	0.9517440595824832	0.9995526963338	0.9985485676089484
TTC17	5.647097946204999	4.480441299192	0.7412287273437791	0.0241197813176832	-0.125855141304581	1.26110556960435	1.4823176813153	-2.27172833066592	2.58505135784513	0.8437726095115531	0.0293320941883963	-0.128635287207568	0.6874892023897401	0.9097133417993342	-2.64336129368924	0.0414868279259163	0.4311449335664221	0.977551048034868	0.901849756493	0.517453524320105	0.398043483087969	0.0383675873536669	0.8686042857051082	0.9972797170514568	0.9997514779707706	0.9034608897758064	0.999449749371465	0.7647748195645097
FOXN3	6.943274135400469	9.13790228930849	-0.724807976718024	-0.2267407783128889	-0.373763845710232	-2.28610324759067	-1.64057688984655	-0.844174527542855	10.542164867387	-1.6805099678179198	-0.5400096559731811	-0.750273628113434	-2.34244348576749	-2.02492695490221	-1.91589707965578	4.28294511847262e-05	0.14385717354917	0.608633857960082	0.481464767039604	0.0576509684976202	0.0892889670423542	0.103855266282985	0.7182527544417281	0.9629938313116292	0.9997514779707706	0.6346366249228802	0.8127654371854645	0.9778992346951338
AKR7A2	5.71895869546395	7.3761528974589	-0.5527690055003399	-1.26820465276169	1.1076414329048798	-2.2793397875507404	-0.6067878327052879	-0.47839748866475	4.05401055209163	-0.649874957375506	-1.41553717448711	1.15449713541658	-1.3530335457216105	-0.3207103270082	-0.515465583888197	0.136609437209793	0.54004627246212	0.386393754029726	0.300571254560279	0.233559957766178	0.8569222780111221	0.7289819869874309	0.9006775636524776	0.929937482958384	0.9997514779707706	0.7810408935363806	0.999449749371465	0.9985485676089484
MRTO4	4.3401982074708	4.70100984177821	-0.128434150335411	1.1528107206678202	0.0606856329258378	-0.5618470464268199	-1.73197105450302	1.27364180836974	2.4862969687487	-0.2316995945319589	1.5983675353476998	0.0992554324729161	-0.53546014408445	-0.708323182469487	1.26713592284002	0.122992593032124	0.8260922421351229	0.161488951931585	0.924939154205972	0.616054829447263	0.5817372487263729	0.349700582027145	0.9690335522930618	0.8530745158597939	0.9997514779707706	0.9302576715935034	0.999449749371465	0.9985485676089484
USE1	5.24178834491892	6.403806388493591	0.0747233735163338	-1.43878867459975	-0.273262043034331	-1.98523489787136	0.626329882084673	-1.67680321943677	5.423360232990039	0.12608822595385	-2.56187291790744	-0.370162731571272	-1.6940479822062	0.552541919672638	-2.79368077671247	0.0016276352012354	0.903781106744851	0.0428006165302075	0.7239763807824731	0.141194951476864	0.600539680127807	0.0314246158383302	0.9816700603085378	0.7586333352985354	0.9997514779707706	0.7128912111448695	0.999449749371465	0.7406042550368821
AP5M1	5.97743002715289	4.97459499916217	-1.09517042272429	1.20308821554279	0.7569954221144591	-0.6217631643889611	1.21427362661053	1.14218038337858	3.44674310981529	-2.7233706670208	2.2688934565281804	1.7342054762699	-0.7857298744361549	0.6232795039585639	1.4139898781668503	0.0756251635808443	0.0396299785426019	0.0642947166551983	0.144264075110486	0.46817218748801	0.6218401576907661	0.310123124771178	0.616175295180882	0.7829931756230563	0.9997514779707706	0.8816601030179609	0.999449749371465	0.9985485676089484
ANAPC4	4.390095597349029	4.84506757832221	-0.59274544464565	0.449474325071271	0.14402168115062	0.21612540116593	-0.870246235799527	0.141332748377659	2.84399198507933	-0.665050576625004	0.5665615420005439	0.136449715855964	0.124908174186223	-0.5329002061085479	0.1675647628322329	0.0294124746314309	0.530735408279526	0.591558358234241	0.8959289945305509	0.9046761455734872	0.6132528668310451	0.8724308265421801	0.8957317638282679	0.9614974146039916	0.9997514779707706	0.9784009774716156	0.999449749371465	0.9985485676089484
KCNQ1	5.81501844144575	6.8255207825734105	-0.535682207305596	-0.258758176264605	0.0711702945673339	0.838371229242491	-1.15734894104205	-0.261585541805721	2.87260893985624	-0.4528888641920749	-0.217592489717255	0.0533918673616246	0.346044202350185	-0.451956182955714	-0.200064598778433	0.2468363754996	0.666703272005893	0.858350732429654	0.959589694975912	0.74397220272469	0.828148722970242	0.8866948572828659	0.936423018156568	0.9866539117714556	0.999896135093396	0.9578855842800588	0.999449749371465	0.9985485676089484
TRAPPC3	6.386599858241481	5.968891811714441	0.2253784054187049	0.627930227830321	0.0077658538220249	0.159179094221682	-0.22643452913612	0.0631221070940106	3.97186325878878	0.304994334504956	0.877571164957956	0.0098803529036013	0.0992823423523962	-0.161028830182169	0.0905544625572092	0.0073512821992731	0.770673484744412	0.4139312910610329	0.992437073842143	0.924148124356751	0.8773558603369079	0.9307939979632092	0.9577622759733933	0.937879091478086	0.999896135093396	0.9843412096863812	0.999449749371465	0.998925465425923
THRAP3	7.58639038462979	9.37052493959119	-0.918391527039356	-0.8443109310688521	0.84823218174499	-1.7269883243330202	-1.14451426142582	0.111303110006858	5.92813292239352	-1.57794180464324	-1.1931168220805402	1.36696383127368	-1.41596279350506	-0.586519335708244	0.132424697819509	0.0348758788876324	0.169530632551862	0.2818659513860629	0.2304374779180369	0.216482655264575	0.6739786957033989	0.913574143135232	0.7339000316791303	0.8961245941752961	0.9997514779707706	0.7634950627804885	0.999449749371465	0.9985485676089484
PHPT1	7.60195352602314	7.26125963562637	-0.5235735428358421	-0.5734268384424859	0.659778279641303	-0.262499259853212	1.44157116053194	0.0698328468999556	11.9718331582359	-1.68415060552771	-1.96422222116296	1.79920840043952	-0.400432328908007	2.50434921618629	0.238744018069171	2.05855733936097e-05	0.143136514416461	0.0971250037258321	0.1220861865660219	0.7027064489566851	0.046255308584874	0.819249460589666	0.7182527544417281	0.8055208681232422	0.9997514779707706	0.9471015874679816	0.6873537542903889	0.9985485676089484
ARID4B	7.44844398683385	9.49243376684594	-0.0943370351079044	-2.14168551134917	0.1959632064461239	-1.68598680401569	-0.669971851047148	-0.9458270674612388	3.7561784486558505	-0.185631490074531	-3.2022529402790405	0.336268781732547	-1.63233608396489	-0.18558604681527	-0.659514205015827	0.0422425834541561	0.860029231137246	0.0220259632221352	0.7504567823028392	0.164542752784761	0.8679823159275151	0.563802222230925	0.9762051937384868	0.6822267710507852	0.9997514779707706	0.7335365876796616	0.999449749371465	0.9985485676089484
OPN3	3.9773570336916806	4.4992819968412805	0.7766854428973441	0.303231162239213	-0.2466126223206869	-0.0684620900117428	-1.6664090814836698	-0.30607033756382	1.96245685021266	0.666411994478558	0.292548037664581	-0.187833598762881	-0.0303440427666435	-0.7635488220587858	-0.2798648947406359	0.0973629828395923	0.529923342432966	0.779720712296262	0.8571984543804109	0.976776838462356	0.47407990814659	0.7889791555351321	0.8957317638282679	0.9797847823803844	0.9997514779707706	0.9964745614385164	0.999449749371465	0.9985485676089484
SDCCAG8	5.924565322369079	7.224201597136401	-1.16100905648639	-0.74081550410401	0.749197832686705	-0.82954697991806	-0.497276507544649	0.459654067898806	3.43273187018369	-1.0320927202232602	-0.713680472136507	0.563052791703011	-0.357166018536282	-0.247899874969156	0.4414812298948279	0.0139244465513997	0.3418242831932609	0.502228463800649	0.5937988140867739	0.7331939375081421	0.8124777635990341	0.67432993954531	0.8333886945304246	0.9545339276243454	0.9997514779707706	0.9543669625166898	0.999449749371465	0.9985485676089484
HHAT	5.76257903043043	8.90426669129417	0.205807715619848	-0.698918244268595	-1.77228554434943	-1.4117688660306498	-3.6820289066428304	-1.52344510945583	2.09248914380994	0.20483548376147	-0.4842203420563549	-1.48082396768388	-0.7314763315715341	-0.634404890748966	-0.6448507618013121	0.191787277562253	0.8461471692906071	0.6465068222654771	0.204395377675043	0.501435875781092	0.6249026230820539	0.600922392009842	0.973139688996816	0.9629938313116292	0.9997514779707706	0.8982798284448671	0.999449749371465	0.9985485676089484
KIF1B	5.83550025743033	6.95566160366104	-0.145941189496789	-0.2800657719161569	-0.41087156867885	-0.430486256069087	-1.14808103659917	-0.0520896875903615	3.8249904440192	-0.153717028734732	-0.319243665962128	-0.3680018355089179	-0.213111070336693	-0.671978305245429	-0.0562191873479886	0.0087098655029947	0.882872665256394	0.760364047879003	0.725505478249033	0.8382968282255558	0.5266114473507171	0.9569925772506028	0.9807639210077445	0.978797249672753	0.9997514779707706	0.9738694107480332	0.999449749371465	0.999589423243568
TBC1D22A	4.88322318829526	4.4498816833037305	0.61063879561421	0.210946802005553	-0.4291502048617039	1.27552810110898	-0.361053819037376	0.0262419893338422	3.13178405571884	0.82687297322356	0.322530506071961	-0.5175474569005271	0.858433129734292	-0.26972078277498	0.0375631997620014	0.0202785535286459	0.439946856535379	0.75799355062602	0.6232939813802231	0.423614459856323	0.7964115249154009	0.971254551096105	0.8724930449597394	0.978791978201897	0.9997514779707706	0.8730629284779984	0.999449749371465	0.999589423243568
SYNE2	9.09978664717464	0.5612477712636639	-0.915535639388303	-0.301327902573652	0.839684898014023	-0.906244666813176	14.7122347701276	6.13160956134912	0.155691033826596	-2.74239142911137	-0.659667087102428	2.4131054660554	-1.46772293756398	3.36066991703588	3.5705108305678905	0.8821005843743549	0.055988961485375	0.547738747198615	0.0779515654647055	0.221123991233611	0.0209209860218211	0.0169081024347266	0.6397597638576156	0.960760247797164	0.9997514779707706	0.7695357956916986	0.5355906102008067	0.6620444823137749
PLEKHH1	4.3298380395337	5.30980301906772	-0.407769179586434	-0.3836308641277751	-0.121177963159933	-0.988056089794384	-0.215659408965002	-1.2586312181976498	2.9454354903401803	-0.4389199984980809	-0.457147649042048	-0.1076840358081859	-0.554767906136428	-0.1240876336261899	-1.45621878215155	0.0257651474226625	0.6760840598236221	0.663649512560832	0.9177569525870908	0.599108448422647	0.90529859500204	0.195585326716684	0.9383761877339416	0.9677187460064643	0.9997514779707706	0.926231139728086	0.999449749371465	0.9985485676089484
ATP9A	5.55571191025082	5.549922462745099	-0.1739367632022399	-0.2344615445556749	0.451500941604595	-0.724971743360587	0.289846028119297	0.373396391488291	2.73548963659765	-0.240389629587038	-0.256065591639071	0.563242288210832	-0.509045145123265	0.1193937522874269	0.3510808275173039	0.127318898189004	0.818689922556441	0.80896828291251	0.597858560511771	0.6325911238087081	0.927487838172175	0.776227952913803	0.9679647016493071	0.980015602213038	0.9997514779707706	0.9381798162634748	0.999449749371465	0.9985485676089484
NOP58	4.94125829910288	0.970751044809882	-1.5111689923874398	3.9214373964585	-0.220723243974588	-1.4851893383115	4.33295114047468	2.529835858037	0.261031693487869	-1.57388076317635	2.74218710173329	-0.188720699786892	-0.814095840571769	0.892757938916047	1.2601096055528995	0.8162588736354158	0.175222864737723	0.0338038220296365	0.8578623901496241	0.453763353891149	0.499027633021392	0.344670061739973	0.7385526315836302	0.717413303441229	0.9997514779707706	0.8809362910741619	0.999449749371465	0.9985485676089484
SZRD1	6.35850442885321	5.06849509635904	1.25039597155199	-0.333540237870415	-0.8292396116294449	1.28132938598565	1.11335785026298	0.505260972800803	5.36787066864324	2.58109493284982	-0.74933697139676	-1.5101582879302902	1.24247142063276	1.25921266512695	1.1662062350897	0.0017152575306712	0.0417080194385375	0.481988802290847	0.181746311116779	0.260418507687504	0.254723494329429	0.2877850914584199	0.6189006662240759	0.9540348402428344	0.9997514779707706	0.7915761959098316	0.999449749371465	0.9985485676089484
KCNH2	4.96540164664941	6.148389178994731	0.4163228215871229	-1.07475126677976	0.791262489195342	-0.135325589856568	-1.02955602852193	-1.97926224769244	2.78619619298234	0.3742686275704749	-0.9925820129399392	0.664268724584224	-0.0627923431390127	-0.445184597209192	-1.72099548640428	0.20521123866256	0.721646758002947	0.4864699682657979	0.5362189561539029	0.952350114344726	0.8082659047137509	0.3978330905060789	0.9467425708323842	0.9540348402428344	0.9997514779707706	0.9919643138235136	0.999449749371465	0.9985485676089484
CUL1	5.15122645785677	7.045238173182191	-0.5407377305341121	-0.298891610682185	-0.200588378604364	-2.13164477727393	-1.44223715711246	-0.511204845365826	4.107235100591581	-0.64517606105511	-0.3622685204303089	-0.1988744793794639	-1.26813514560348	-0.8519712121521801	-0.570715826692785	0.170988952042012	0.542683449200166	0.808379172993785	0.8501047611862379	0.26020451524221	0.742936470833157	0.707216519124771	0.9021072730072228	0.980015602213038	0.9997514779707706	0.7914265185040873	0.999449749371465	0.9985485676089484
CYFIP2	5.59809160111059	6.64468509242186	-0.398778259425553	1.23352307242087	-0.6903739031035661	0.566904293302808	-1.98158111620931	-3.10241419045644	2.08732730580431	-0.829647688003689	1.78244642545403	-1.16622349541374	0.630646133914444	-0.441268961298482	-1.7593864408670905	0.154042048180587	0.48438064331476	0.1908682976646939	0.34696992945031	0.585912083304798	0.689754045982789	0.1701086080886309	0.8834215787118018	0.8665213401518875	0.9997514779707706	0.922561116824788	0.999449749371465	0.9985485676089484
TAB2	4.40465330017317	8.34536684503705	-1.13667387265944	-0.585857123575953	0.921573344603769	-2.8335715628138503	-3.81994233245767	-2.11497115328179	4.85884851261321	-1.2160259214621498	-0.7187871079858421	0.877916598630834	-1.52427137779718	-2.34684400134092	-2.43748363785956	0.0028261493263677	0.269641324909258	0.4992951526783279	0.413758045610108	0.178279318208334	0.0573051353724165	0.0506445823133618	0.7980666814300208	0.9540348402428344	0.9997514779707706	0.7428331823176275	0.7162243712574375	0.8291027768227838
GINM1	5.89906547171736	9.45265988549174	-1.14881957676742	-0.290731632712339	0.6811563115358239	-2.6082411467202102	-3.76707224264508	-0.994444622059672	6.14435731262558	-1.44008237072031	-0.3854704951494699	0.772392057549668	-1.51730848104479	-2.60680813267318	-1.23424433799176	0.0008511063204438	0.1999115269541189	0.713184574381977	0.4692044207376961	0.179981986548601	0.0402925337596469	0.263257779395524	0.7541601183253923	0.9733473766051566	0.9997514779707706	0.7437087163503677	0.6546696362268545	0.9985485676089484
EIF2AK2	5.75494407533969	3.66459842682837	0.151744226332096	1.47892788602896	-0.963630057949586	1.78302651746679	1.32476737492034	1.19655173056884	3.2885477294605603	0.2950001238204089	2.76792091527685	-1.57237566242407	1.6926596345471	1.16174231026481	2.1173825679742	0.20993541155475	0.777937566302202	0.290736078299219	0.178534102192862	0.153772487857443	0.6901091784312579	0.4286582187527379	0.9593812647172454	0.8981448010837526	0.9997514779707706	0.7276250251573686	0.999449749371465	0.9985485676089484
USP36	5.34398693425734	6.9943313322136	-0.7103136812115121	-0.552014205444083	0.35984293214358	-1.6098880474671298	-1.08255169334913	-0.0444825097484563	2.29284994826837	-0.4416354771007549	-0.376277724881812	0.189497447828308	-0.49236014071736	-0.374233565123465	-0.0282534300500171	0.0617024034023672	0.6742243710881309	0.719656855213973	0.855950931094677	0.639960252717963	0.7210995627332529	0.978376329048146	0.9381072904200716	0.9733473766051566	0.9997514779707706	0.938768655877686	0.999449749371465	0.999589423243568
KMT2C	6.612828560492849	7.74250482552417	-1.51688928661264	0.337230840045871	1.33231027045948	-1.91888426536792	-0.659516685953684	-0.20628348921479	4.39150059633466	-1.75678090932921	0.393945089227774	1.36235970995536	-1.01119054211145	-0.397048201841063	-0.236730875085786	0.0046105002535337	0.129470510119205	0.7072410065902491	0.2220053569212269	0.350951430743339	0.705070284833787	0.8207407047286421	0.7071207041739271	0.9732721978911872	0.9997514779707706	0.8349684722524868	0.999449749371465	0.9985485676089484
PUM2	5.49539992111065	7.36579299666818	-0.0073719947692642	-0.143410758168414	-0.0115360880649583	-0.7745207412105429	-2.72275119572348	-0.51348710688764	3.61772065941401	-0.0111868249127599	-0.172728604824613	-0.0170373436947649	-0.5877636506242161	-1.0481594701998	-0.4603047104221289	0.0693696493248384	0.991474229631628	0.8686321857433629	0.987065007072038	0.582169356415676	0.468706322019101	0.699095281806161	0.9972374927295562	0.9911791810856118	0.999896135093396	0.9225076599269574	0.999449749371465	0.9985485676089484
MRPL43	6.684662771350241	5.8566265871314	0.762772904838224	0.4175989120282419	-1.41376703987671	1.7678962963762	0.111749345086479	0.345150470635502	3.01376105063405	0.754844127403499	0.438886294102056	-1.18995052334017	0.831386029291812	0.0605219480824318	0.357194929220702	0.0235859058199287	0.4789133252162249	0.67610715797075	0.279010967356574	0.437583591101071	0.9537055027703568	0.733173378486121	0.8834215787118018	0.9699751883915512	0.9997514779707706	0.8762321567391473	0.999449749371465	0.9985485676089484
C4orf27	5.371068794824799	4.0626885653947005	0.34146126245449	0.3302365680415949	-0.8059366582719479	1.53040418120112	1.44904732194757	-0.4747404131805979	2.60153049109505	0.42903009454303	0.446841442813901	-0.8320104660587071	0.94081601801387	0.977870162494159	-0.59625102161305	0.0405788434515398	0.682878246104557	0.670666129879808	0.437257333319537	0.3831161670564779	0.365903390473476	0.572799446136968	0.9400091393866904	0.9686761131611544	0.9997514779707706	0.8518062837468251	0.999449749371465	0.9985485676089484
ZFR	6.31629670271349	8.800252092335962	-1.46183320785831	0.0563954452662029	0.148047037067918	-3.2716315813221497	-1.78953929637253	-0.29421504500945	4.61787689897583	-1.56454638651176	0.0607402824417635	0.133404266648458	-1.59673943817864	-0.994685073966825	-0.303985910655338	0.0036234071146726	0.168724286810891	0.953538733237744	0.898235591408736	0.161437152455118	0.358295959876821	0.7714050621465459	0.7319388397751021	0.995670628999816	0.9997514779707706	0.7330724442868407	0.999449749371465	0.9985485676089484
RC3H2	4.896279157027741	5.2589700032969695	-0.798873983349254	0.3650591116339329	-0.3496993358578679	-1.65030367954059	0.27780973867321	1.4660703264272	1.96145503764207	-0.90322901675009	0.334854846101135	-0.341161217620165	-0.9931726781092372	0.0800401412572918	0.998397035956934	0.194205892823517	0.4059532081600079	0.7491747692725229	0.7468541095314499	0.3664080356754929	0.9477189709863492	0.4415972292708929	0.8579655220926394	0.9770982944221136	0.9997514779707706	0.8419924261163536	0.999449749371465	0.9985485676089484
TRAF3IP2	4.837877191316929	1.66053440147498	-0.47306316568752	1.7703911527489298	-0.888738303099039	2.39844674262589	3.13217106060414	2.53601844691372	0.7000643111660171	-0.7988431316949279	2.33501828322488	-1.2859706711573502	2.1134309880531	0.958969499724826	1.9215283619621104	0.5566003049099829	0.463435624564797	0.0633293989428813	0.259502710787126	0.0937314405029726	0.463468041262389	0.2014493211645729	0.8793087497437114	0.7807053441989351	0.9997514779707706	0.6772498041030833	0.999449749371465	0.9985485676089484
DCBLD2	4.85064259218439	5.23181483503682	-0.404458309746757	0.921308941958214	-0.445525373752707	-0.5461364841187779	-1.10372648697003	0.851778220332994	3.13528907120357	-0.498528756313503	1.19506485130511	-0.4649809139889609	-0.334868872294187	-0.689745320917254	1.04374264038959	0.210914304389809	0.6361342913781899	0.591681486510955	0.661334045970473	0.7512442082573371	0.7678028998833459	0.571223814661122	0.9286355134761136	0.9614974146039916	0.9997514779707706	0.9586206649575748	0.999449749371465	0.9985485676089484
SERPINB3	6.848012630779151	6.53714427899014	-2.29693053934934	3.1043322338237704	0.5377118351392539	-0.0824462760700959	-1.15159255036834	1.9708803061013505	2.45314482451609	-1.7576944892973403	2.42014271608434	0.3747062593043259	-0.0304922050642243	-0.450286284810002	1.661652256174	0.0495786110500204	0.129306985990282	0.0518530487998141	0.720765837070895	0.976663486520608	0.6683167311159829	0.1476464660141969	0.7071207041739271	0.7617904187819505	0.9997514779707706	0.9964745614385164	0.999449749371465	0.9985485676089484
SOAT1	5.02085759723985	6.2554546912646	0.4735884895956699	-0.902265996610971	0.2242892299636019	0.6828513778420511	-1.6737954618243998	-0.931567996568105	3.07819001093947	0.406707856508427	-0.917070741530032	0.176267266106325	0.295349910740247	-0.8720127668005409	-0.8827317962249058	0.0217132397460624	0.69833259359192	0.394472780569532	0.8658829685068059	0.7776806655359109	0.416726464391532	0.411348732874956	0.9418469542907534	0.93385330485729	0.9997514779707706	0.9634456694813588	0.999449749371465	0.9985485676089484
PKP2	6.4808652221794105	8.402584056302901	-0.536248895754291	0.2196210635803329	0.678699021888406	-2.3425792310934	-2.20851915174557	-0.478753926830557	3.2542897243610605	-0.609606941099325	0.204821549884765	0.7732847332555891	-1.31114656148443	-0.6624432510486	-0.336141858970225	0.108583189897184	0.5666268196552879	0.844611374757863	0.4750824212919439	0.247896837350952	0.636387556058374	0.7844818861573459	0.9094415689659868	0.9840211753695408	0.9997514779707706	0.7863805849933405	0.999449749371465	0.9985485676089484
GDI2	6.430796876619019	6.17063084487942	-0.13214985570299	0.872232608730027	-0.0412383346548354	1.254783652765	-0.829459096346598	0.293959895292409	7.98575307846496	-0.333254842335948	2.3312647958636297	-0.0952299831664413	1.4738299810075	-1.14073245557685	0.786349201221941	0.0002054866430885	0.7502792264029171	0.0585393236614507	0.927233008493153	0.190962689379066	0.297458725965237	0.46158118136209	0.9527920699863004	0.7720500187128101	0.999896135093396	0.7458506525631647	0.999449749371465	0.9985485676089484
ATG5	5.37691142836766	14.2193303511383	-1.5018181710016498	2.3711417562691404	-0.155292402329352	-0.328191041495773	-15.0890957272677	-4.76011924235032	4.1937033098649	-4.222128295709799	4.904040338027849	-0.41148551112958	-0.467405282483182	-3.6055379402852	-2.8909018999504705	0.0072156932540821	0.0156530459304302	0.0094330148040022	0.7031723299098679	0.666180264014284	0.0153936917431354	0.0343305885107789	0.5383169830065974	0.604110957446152	0.9997514779707706	0.9429465098845092	0.5042106101855834	0.7504849143030887
PITHD1	5.70596244002389	4.847947135584169	-1.27712898712709	1.38750686672226	0.343398835362581	0.7342161377114721	0.639735619300006	1.3371001584397	1.96663963236523	-1.39796241274353	1.2835895836058102	0.333185871357757	0.400096377504637	0.206573038263272	0.9699895080693308	0.299607955283239	0.217436814310138	0.25727440515355	0.754209154293499	0.707735134186192	0.8917827431586279	0.5341019078857401	0.7633836259600009	0.8946132514930527	0.9997514779707706	0.947242643167092	0.999449749371465	0.9985485676089484
MTA3	4.8078969236927005	4.30383424416155	0.503897123577053	-0.567985868501673	-2.33209909746486	1.24959316583838	1.13443858833955	0.997427375834826	2.33244181712794	0.521024712948009	-0.654514542521473	-2.05377693322473	0.649406538710469	0.647856151692659	1.08748041431805	0.0584451183881782	0.621011863596276	0.537046979217919	0.0857922817835553	0.5401240510471981	0.541060213991672	0.3185680504920259	0.9244059855895876	0.960760247797164	0.9997514779707706	0.9085315352533638	0.999449749371465	0.9985485676089484
ATP11B	4.52614063186706	4.722362852704	-0.603094232340056	0.7837810255227131	0.6809426093025699	-0.637687854789813	-0.191759009584691	-1.05739532772468	1.55562212558346	-0.49312660445146	0.554725902387966	0.49945325290835	-0.273630659521416	-0.054035746816984	-0.666150568818272	0.274848524960297	0.6412495408814101	0.6087480666186711	0.638598794332707	0.795191180294622	0.9671301874313109	0.603220134892347	0.930332968672394	0.9629938313116292	0.9997514779707706	0.9669391200105844	0.999449749371465	0.9985485676089484
CDK14	4.93472838390392	5.24135249497616	-0.7096311921337819	0.5893185622233289	-0.308694753405607	0.7339943035024521	-0.6989301290244749	0.463421445949896	2.7961020775391296	-0.7250302906815741	0.666937666120926	-0.26149007067839	0.368132105409558	-0.3941204620654659	0.4836418074228649	0.031324461436887	0.49572468024946	0.529610001011113	0.802459276823725	0.7254132570297441	0.707118247265223	0.6457838771746229	0.8841689800636996	0.9594867025259012	0.9997514779707706	0.9513122776547956	0.999449749371465	0.9985485676089484
SEC61A1	6.01520932720682	3.4728689217847206	1.90292873717276	1.07482940025473	-2.50770655783948	2.98114252916849	1.16039905515395	1.3065094862002	1.6734186949375	2.53394337661375	1.2260543790561598	-3.05869003276464	1.99196112126295	0.4465412090735089	1.1796785357341102	0.243959616652616	0.0481418038190154	0.268097587488003	0.0277696682782895	0.102908510373249	0.732246445331739	0.400404823114004	0.6363744532964367	0.8946132514930527	0.9997514779707706	0.6843143272805985	0.999449749371465	0.9985485676089484
PPP1R12A	6.58689038774372	6.52739184777558	-0.65642993078192	1.33003970648539	-0.8684068366200329	-1.36539540514281	0.0288656036200851	0.508052067627192	8.842089464668712	-1.84774371863134	3.74415153259638	-2.0551157007673	-1.76838518193735	0.0412834673001654	1.4025271230705902	0.0001163057830847	0.114146523735091	0.0095755056808181	0.0856334378515867	0.1274083927193109	0.968409396688324	0.210323265859276	0.7003492302368178	0.604110957446152	0.9997514779707706	0.7101936933900718	0.999449749371465	0.9985485676089484
CAMK2B	5.4510564516280695	12.6531508219827	0.379834218283279	-0.693577071186253	-2.13267099092304	0.0623176395731191	-10.1124113294592	-5.32764339474368	3.86987261536111	0.61628987663151	-0.88191619014587	-3.1217825244400097	0.0510062582281323	-2.15689236135043	-2.83204558010362	0.0453546981506006	0.568249756247293	0.420662312967624	0.0317918815097243	0.9616326907074558	0.1476197532215249	0.0768390987421984	0.9111211359914236	0.9390310851094756	0.9997514779707706	0.9947311944004033	0.9332152146658516	0.9024906929837312
POLR3E	4.705596831016661	4.7575036268455	-1.03881672899082	0.0718148351692059	1.7223137542047	-0.981446204539887	0.259924953364561	0.575272433865139	3.18397155792373	-1.3727224741638202	0.1027272832160519	1.9240099407651896	-0.687376452689365	0.179065793551663	0.7989935679903359	0.0189803420373502	0.21893641638693	0.9215267755438192	0.1026935749011319	0.517519715970417	0.86377977470273	0.454750913941822	0.7633836259600009	0.9937007737200372	0.9997514779707706	0.9034608897758064	0.999449749371465	0.9985485676089484
ATP2B4	4.54302331940199	7.19807086536672	-0.648224541913256	-0.846679362894396	1.73334064639862	-2.48743759995048	-2.53853596223001	-1.53686732736091	3.84670910347856	-0.8941606193808749	-0.977611518124964	2.2343254708416	-1.80567451251391	-1.17080331384686	-1.58687335644088	0.125051027870063	0.412185684369316	0.399488841500705	0.082288953958792	0.136680737908838	0.56022349289163	0.390045342981096	0.8623800642806883	0.9349018945517376	0.9997514779707706	0.7122869139967378	0.999449749371465	0.9985485676089484
ZC3H11A	6.42869537125781	7.90772378977909	-0.499122450684937	-0.3204370161896839	0.481502375469706	-0.238750157717737	-1.36478044319674	-1.66936215042269	9.22745185483764	-1.11487252213802	-0.756440572700752	0.9838843170238492	-0.244568476030659	-1.69973141411042	-3.54845850705199	9.14358275677164e-05	0.307558541293209	0.478024328836378	0.3631679046673139	0.814939655261109	0.14009158962327	0.0120945636585976	0.815033366111637	0.9540348402428344	0.9997514779707706	0.9696737072274716	0.9230086532879768	0.6035516038768315
RIOK2	4.42733652498485	3.09815996244186	0.685666089404131	0.172166850103561	0.0497182398774789	2.84154468183131	0.42389615603045	0.0044115106901131	1.79596066396166	0.7509881109889559	0.2162954841422139	0.0472035052569751	1.60224641647317	0.256786903822641	0.0053022194457074	0.122636505452704	0.4810652962990589	0.8359236994151321	0.963882989966708	0.160220969005862	0.8059218402761079	0.995941355890938	0.8834215787118018	0.9826480796698092	0.999896135093396	0.732010627034952	0.999449749371465	0.999998701424125
YIPF1	5.17778683146213	8.1999313059634	-1.6433032580199798	-0.137790024604391	-0.1463593399008419	-2.67727156483973	-2.54723010168391	0.4927138350716389	4.72847662089349	-1.81100480889175	-0.1626587039001359	-0.125330373413932	-1.45009659010094	-1.53636160879176	0.5324316686998389	0.0032296018592306	0.1201077071176759	0.876127125431157	0.904355900636981	0.197216414411727	0.1753587233946369	0.613557963355283	0.7045556787217699	0.991442660422772	0.9997514779707706	0.7484212513660801	0.977155389820046	0.9985485676089484
FLYWCH1	4.29141649925685	3.5611859183832504	2.59850912405002	-1.06629706077248	-1.42764748023691	3.853698233499	-0.9176966909052968	0.233070897947523	2.04166507231738	2.87060401146362	-1.33177120210974	-1.34287860371027	2.2043525439303	-0.550160827340661	0.273986546222445	0.0872430221153962	0.0284046325672831	0.231292006502131	0.227880129443413	0.0696831481915469	0.60207280416105	0.793283187292078	0.5812060119404433	0.8904043097703995	0.9997514779707706	0.6492169975947817	0.999449749371465	0.9985485676089484
UNKL	4.34275685778863	3.38718112567707	1.00985520371314	-0.565744731718301	-0.9018668251021892	2.34843620287252	0.367455689566198	1.63496358120189	1.5959342337090805	0.898021654586609	-0.578562801827807	-0.677536571261965	1.10231799900083	0.1792174975500499	1.6245784366650302	0.161615712226063	0.403768293808615	0.583932492991851	0.523317723465665	0.312564490071593	0.8636657984771571	0.1553780929993959	0.856947499033766	0.9614974146039916	0.9997514779707706	0.8194118998092476	0.999449749371465	0.9985485676089484
TBXAS1	3.90537684636971	3.91995122379399	0.329246260805792	-0.4711570635940179	0.0690690194630943	0.625030068383844	-0.395074917249851	1.16055560411493	4.826361393867041	0.772739148196097	-1.26107353958	0.13579227968465	0.785604104068747	-0.5002132750989621	2.96861137264507	0.0029210683362065	0.469013778973856	0.254097263556426	0.8964268374978391	0.461985924543151	0.634738489333606	0.0250024382512993	0.8815874761711255	0.8923549918120081	0.9997514779707706	0.8816601030179609	0.999449749371465	0.7125833219289758
PARP12	4.47120696535076	1.92743733484062	-0.693668832211301	1.1844913769966798	0.966705336588	1.30628347364646	2.9314021716278704	0.603676518936004	0.5479272657622271	-0.5956133592602328	0.7960850446459571	0.7042656770868291	0.606910521887785	0.6571748784543199	0.3223643162887299	0.634255724383639	0.5766411669237409	0.456623964796329	0.512580621623252	0.5702154422046151	0.607949713716843	0.7811068906556441	0.9139253011974742	0.9494723692533836	0.9997514779707706	0.9182577025436808	0.999449749371465	0.9985485676089484
ALDH18A1	4.29737103252344	10.5306621215673	-0.6890821036407622	1.95437538539773	0.299523028285357	0.50874944017907	-11.305029574003	-4.97757227587551	3.13873312846093	-1.82057613026462	3.64483760021078	0.706337489402543	0.71268772000879	-2.7712856147806	-3.14953437062873	0.0225616532874882	0.147022608333384	0.0237939773930667	0.5208146311492671	0.51727548452519	0.0393537723753582	0.0256657818302381	0.7189729929840786	0.6822267710507852	0.9997514779707706	0.9034281729512528	0.6546696362268545	0.7125833219289758
MXD1	5.34509926250622	11.600762932054998	-1.2653903178543	-0.386383156258866	0.786888255229258	-3.07730455002161	-7.5810355924605	-2.77382930925869	5.2335129885161695	-1.4431769037179198	-0.387539944122657	0.923145794951081	-1.72042710532155	-2.80776069374778	-2.18219867463996	0.0680538641203871	0.2010986410335089	0.7162073527959999	0.398561457946587	0.145986148092933	0.311950021214167	0.2287721710205	0.7541601183253923	0.9733473766051566	0.9997514779707706	0.720394995364264	0.999449749371465	0.9985485676089484
CTDP1	4.430398140989309	10.519425393995698	1.51306602269045	-1.13761540567299	0.0114579149608569	3.3667296458239298	-11.2809044476918	-4.73080406789511	3.79208064065365	4.6877221419933095	-2.4953458097111803	0.0309167230006785	5.499831636737531	-3.38000081543275	-3.65020355667202	0.0108230300209628	0.0111969058672727	0.0713435487494058	0.9769141400115792	0.0064403005378537	0.020367843551413	0.0155297557501604	0.5128773242190968	0.7959827334845611	0.999896135093396	0.5750159778867846	0.5316206201220599	0.6549470148738699
YBX3	7.95882376524587	13.5906501425226	-0.379808025751691	-1.3036123639398702	0.66476358441227	-2.6751535943924	-6.81805281066113	-2.22503085664228	7.30389310642462	-1.17478786184176	-3.20281466951011	2.13240455214481	-3.78244699196654	-2.5249147781242	-2.09865562738942	0.0057519028554088	0.294329802764385	0.0235795092005679	0.0883057614283197	0.0138286695051456	0.0919034439257796	0.127017999856524	0.8099123315765856	0.6822267710507852	0.9997514779707706	0.6048143402151153	0.8147461691502873	0.9985485676089484
WNK1	6.159357836329219	7.12843343427252	-0.746103655011862	1.0425430745280602	-0.245861070993071	-0.70857828599226	-1.83088044269759	0.5703718101527329	6.990663613265151	-1.48113581752808	2.15577547357373	-0.4313109482698689	-0.639301924820722	-1.91984129956651	1.19146122799398	0.0004265605715008	0.1890749569895989	0.0745099639698726	0.681308418561869	0.546243890223579	0.1032888547710309	0.2784605708107069	0.7484862259054504	0.7960644550541188	0.9997514779707706	0.9114092993941628	0.8389818005586102	0.9985485676089484
CCAR1	6.9243146303212	6.7999742009791895	-0.3196081335440119	0.5884621929791801	0.5785849660744	0.156272804367117	-0.231316626776095	-0.563610210170603	6.26209999527621	-0.5784368259360739	1.09885778790104	0.971556377460044	0.1321995289232919	-0.225640005214309	-1.0306066297298	0.0007698085640051	0.5840122392643621	0.3139560809718789	0.368792631280429	0.899148351655003	0.828970873320991	0.342466810031265	0.9148400328601256	0.9042567600786632	0.9997514779707706	0.9782085118957922	0.999449749371465	0.9985485676089484
OGFR	5.28985782929196	6.357440301870871	0.85047263866322	-1.77862769099394	0.4728493978158271	-0.891700527074427	-0.466464826598623	-1.27903934193973	2.4602173944461803	0.9459046020426128	-1.56785993176557	0.489559102778527	-0.524621441670015	-0.147135203452164	-0.92893744698291	0.139319308609944	0.3849433589468679	0.1738122940798299	0.6453089238397629	0.622275872955181	0.907451463288108	0.4813775042893169	0.8518301773743817	0.8564836415651674	0.9997514779707706	0.9335444737330658	0.999449749371465	0.9985485676089484
GNA15	4.45511687046821	5.92293044913824	1.7982810510611498	-1.7693187529218	-0.2078381002683449	3.68436704878728	-3.66632583657619	0.253471262760608	2.6007767480687995	2.00697027680558	-1.73304174393372	-0.2123466190357739	2.1387171222825603	-1.33433467608729	0.212418659917723	0.138160325357549	0.0985872033456365	0.142993085225548	0.8403856421188479	0.0860446963982291	0.435623719724369	0.860627702615778	0.6775122301960422	0.8530745158597939	0.9997514779707706	0.6699320659099474	0.999449749371465	0.9985485676089484
PTPRU	4.20738452739366	4.42257927654896	-0.4533888182899709	-0.491069059767154	1.66809299542043	1.84958699306206	-0.803093885080532	0.232991799526946	1.85285667649684	-0.3439191704198029	-0.434316379262775	1.08995406905325	0.747392387724227	-0.346704454118842	0.198117805668771	0.113340463795799	0.7426393180608009	0.679242559242448	0.317560571770783	0.483077999923212	0.7406491806536291	0.8494949331237471	0.9526256545870486	0.9708898632816148	0.9997514779707706	0.8875764600481354	0.999449749371465	0.9985485676089484
SNRNP40	4.61780952602964	3.72333514102744	0.994013237851021	0.617237682333017	-1.5110470071075002	0.8964673185164119	0.327077491243442	-0.4530068834160169	1.9262344388435104	1.02914093747984	0.70498182530514	-1.3621914116275302	0.464483231635698	0.179006940434316	-0.488901371232142	0.102377324369797	0.343101473623829	0.507251576425037	0.222055518292219	0.658677949445464	0.8638239924096001	0.6422672941685501	0.8343602850933712	0.9554811308133112	0.9997514779707706	0.9404701927254098	0.999449749371465	0.9985485676089484
QSER1	4.749413518338231	5.49328241573501	-0.0632332633730426	-0.633233283603333	0.726615550761034	0.622130033098548	-0.896715606762094	-1.40918660264564	1.9336648145724	-0.0911651882462048	-0.6837708914139721	0.93756380724909	0.4663685436503839	-0.2299047448224419	-0.8889853782902241	0.164541323516306	0.930920032249561	0.521562384291357	0.392431589053628	0.661011046006842	0.8395237633050551	0.454482567634529	0.9881391202034352	0.9590848517135248	0.9997514779707706	0.94163226873828	0.999449749371465	0.9985485676089484
MPC1	7.607094816363291	9.14392260340534	-0.0765263873306148	-0.6226225080321589	-0.597753175466836	-0.8063944792912858	-1.4008071139238798	0.269153127173418	7.04665293454989	-0.116329981198363	-1.00759149155198	-0.7939473044415408	-0.544468844739804	-1.15618914572574	0.4601821182848289	0.0004084834370641	0.9111870091188912	0.3525425685619919	0.4574681482142921	0.605746760721853	0.291556703899721	0.6615906582378179	0.9825946822613744	0.9186743420771516	0.9997514779707706	0.9271917466407272	0.999449749371465	0.9985485676089484
ACAA1	6.04187098234339	7.25352557156509	0.0820663166958492	0.0865461785812565	-1.1300609385395102	-1.62201670175353	-1.38532219268982	0.613634140950143	5.234273687987581	0.118607633143129	0.1310723484553189	-1.34535173257971	-1.0910137858492	-1.06032275886106	0.93922048661899	0.0019491282236732	0.909457506932823	0.900002504414763	0.227126641588765	0.317129775095341	0.329803440912294	0.3838712560091579	0.9818759098696728	0.9925602129564384	0.9997514779707706	0.8242493959905831	0.999449749371465	0.9985485676089484
HDAC7	4.36944596025591	8.5842760716201	-1.6844300003186898	-1.81855600631129	0.872784388053679	-3.0618305859211303	-2.56770637901679	-1.99700641714764	4.0892423314056	-1.83688931903455	-1.76228294787947	0.764226336553123	-1.79038497038746	-1.0565249814934	-1.78253183780431	0.0926575912692232	0.120096311347747	0.180023439186085	0.4793086667947629	0.133436680447697	0.556734382051724	0.303781209635489	0.7045556787217699	0.8638488411781758	0.9997514779707706	0.7115149137124553	0.999449749371465	0.9985485676089484
NCKAP1	6.4717575226065005	5.71523521700155	0.167478226270355	0.624921002654624	0.19487219096569	0.946649207135962	-0.150212152913926	0.953237173702578	6.75239126065689	0.387590209629397	1.5502142180481395	0.42083660147217	1.02043770220451	-0.189125679248049	2.56633751635426	0.0005145176423351	0.7116958431385421	0.172067768615837	0.688531827540506	0.346889671509132	0.8562296368727871	0.0425441656198754	0.9452173034109724	0.8564836415651674	0.9997514779707706	0.8327097351877986	0.999449749371465	0.7965102782992093
MRPS35	5.93919858875099	3.7434990747519294	0.319496547706503	0.734137022571451	0.0386957090379675	3.41304675477261	1.0338866221691998	1.54187382989421	2.38317457679844	0.3710172631710229	0.9688160652952108	0.0400695505136757	1.96776231462286	0.6925962790322899	2.10822176898657	0.0545314652428451	0.7233720798656501	0.3700521966567829	0.9693377118045892	0.0966495470031334	0.514461149649909	0.0795681438343915	0.9467425708323842	0.9252459351064274	0.999896135093396	0.6793445790667613	0.999449749371465	0.909759843549398
SFSWAP	5.21697904526398	4.46522840964884	-0.654606255437951	1.24978510924662	0.9850652120688308	1.02905259135017	-0.2315948496706789	0.27135105233292	5.15245216771807	-1.5161842976957398	3.08972368537767	2.06015272333692	1.1588208982831298	-0.283184689501317	0.64030342131922	0.0021102012911602	0.180258313802621	0.0213953994741583	0.085038472273552	0.290561752975194	0.7865520453581959	0.545635396513141	0.7411030623398677	0.6790039594714568	0.9997514779707706	0.8068288842136295	0.999449749371465	0.9985485676089484
TNK2	5.02946756863481	5.719030699991451	-0.0454590160928031	-0.6494708398965401	-0.915302459864857	0.6750626921061561	-0.299129570580208	-0.493570118730457	3.79758142435198	-0.0762570150612435	-0.932125588477034	-1.28753139137116	0.576775468630108	-0.167107202661582	-0.604730426938409	0.1020658461704119	0.941893339190738	0.405039408007151	0.255298316531139	0.5897320811296479	0.9049812763473648	0.641522049406188	0.9903363049314632	0.9362629037935865	0.9997514779707706	0.9233967981184564	0.999449749371465	0.9985485676089484
MON2	4.5868218488361	4.780341163033089	-0.3779673852606759	-1.3613306523010098	2.08512898695481	2.50747301546916	0.194926677854224	-1.99930047466445	2.44864852043806	-0.328369846257375	-1.41781129253174	1.5963136684814798	1.13580266472865	0.1038184113763169	-2.09205461947626	0.0498822126194767	0.753789287758327	0.20602732360319	0.161531546472716	0.299362253519839	0.9206967301203052	0.0813667460313094	0.9527920699863004	0.8790342578880688	0.9997514779707706	0.8128735132004303	0.999449749371465	0.9195934216486352
GPBP1	7.445248132538071	7.02475592002334	-0.2423609063363739	0.232815033708984	0.0133321900074004	-0.144301796748667	0.683553308328678	0.0284682040214446	8.14958078544369	-0.658845921381786	0.555627369412845	0.0330090525612271	-0.194968643702388	0.698663954219684	0.0627247023573203	0.0397019109632908	0.5349378923886421	0.6210350388361999	0.974949734955902	0.8531153702700358	0.683224467678421	0.9613184606131032	0.8979923317087957	0.9629938313116292	0.999896135093396	0.9776332903618512	0.999449749371465	0.999589423243568
CS	5.45969031806553	9.01363007399908	-1.56077973339144	-0.564575641623871	1.8895107434268896	-5.05596301452755	-2.9512942642387	0.0075836513263486	6.08760388054166	-2.10113398512541	-0.800500744413683	2.27867980519077	-3.36348262338447	-2.0897223411628203	0.0109953256317278	0.0008937754552541	0.080351610233891	0.453941588058987	0.0629136206119697	0.0151641531087498	0.0816296178146784	0.9915836549259508	0.6464640585430019	0.948895305348385	0.9997514779707706	0.6048143402151153	0.7899735839963985	0.999998701424125
ELMO2	4.74909671008708	7.208604758491599	-1.28967821411715	-0.817232393705273	1.37284641053405	-0.26579189216892	-2.33798534400612	-0.619376555358161	3.8063912589245295	-1.6481391692694398	-0.94514408178456	1.55135963169092	-0.180750684428805	-0.987811171733518	-0.58196582035441	0.0907086244286762	0.156556939730305	0.3863731742865839	0.181550251661458	0.863613999413033	0.5296221667339029	0.6387881081591421	0.7271678686693662	0.929937482958384	0.9997514779707706	0.9776332903618512	0.999449749371465	0.9985485676089484
WAPL	5.53628984398514	6.92027679872734	-0.3039061459769939	-0.3990484392273599	0.7517107362659241	-2.6900560975791605	-0.7548434019057522	-1.3800630895957	1.98090161334856	-0.262223789464403	-0.258471957925419	0.6144894075826589	-1.18091100377309	-0.177685256978469	-0.734598240240923	0.204115949690423	0.8025839730478391	0.8065022153407081	0.566216950007042	0.291428663496721	0.8921835397052829	0.571622978636071	0.9641672647568076	0.9797847823803844	0.9997514779707706	0.8076169182633026	0.999449749371465	0.9985485676089484
VMP1	7.318564208100719	11.3839050897977	-1.3613949855488798	-0.4741399606407971	1.0694834602078	-4.52726644030728	-3.58980589189428	-2.1017013202606	3.1681526824644703	-1.17713208688395	-0.3170767083603419	0.939826451613656	-1.8311916719154504	-0.7821056554479828	-1.04159924018272	0.109783933805871	0.285799061224804	0.7623843665639879	0.390377546840183	0.126639290075904	0.591662504564573	0.4474577064430899	0.8047367631759706	0.9795372240743356	0.9997514779707706	0.7086317258227784	0.999449749371465	0.9985485676089484
APPBP2	5.03587987977186	8.935671218249661	-0.281174775814146	-2.36330112502481	0.975822889291496	-4.5478399684274695	-2.51497697235044	-1.67117886331294	2.75368342802299	-0.3556539447673279	-2.20904212478571	1.1171059997741102	-3.0632000751557795	-0.562091167161241	-0.914760851982738	0.105598985934869	0.7368585200792069	0.0725424791770641	0.31734411775085	0.0302260942681577	0.643410470043758	0.4571274041246599	0.951102983472082	0.7959827334845611	0.9997514779707706	0.6203261197196129	0.999449749371465	0.9985485676089484
EIF4B	6.95610083914279	9.73607115498324	-0.8336449077843561	-0.291089254080529	0.3969397114902039	-2.9277296342429304	-2.52405894758207	-0.8360169468117009	7.981102069352991	-1.37612320480894	-0.4938999084843389	0.599296404680078	-2.11606621745985	-2.22614237145209	-1.4437671354798305	0.0002061517969764	0.217937697465595	0.638934623475365	0.570895588808236	0.0787101360591164	0.0676238831054404	0.1989159248950069	0.7633836259600009	0.9629938313116292	0.9997514779707706	0.6617879083330436	0.7564879691856281	0.9985485676089484
RPL18	10.0710284601037	9.9138918574822	-0.453300816786247	0.627689919388821	0.541896973253911	-0.539420579167286	-0.0895990621858092	0.5204308221173529	7.796246841444829	-0.7107922944007729	1.02360716969274	0.76559568643558	-0.404065237873644	-0.074384993477379	0.896077329305333	0.0002347147989305	0.5038925679564721	0.345506234674639	0.4729482951164629	0.700172885819659	0.9431220343080452	0.4047263544599579	0.8862359848628645	0.9141584239297456	0.9997514779707706	0.9471015874679816	0.999449749371465	0.9985485676089484
CA11	5.297872402641611	5.164955070141441	-2.18930260368927	0.6502482206926	1.4405150747397	-3.40040619886263	1.98220694008353	0.7244775173557959	2.69803146480031	-2.96200255179419	0.7036875722019541	1.53018082572142	-2.4351722564780296	0.914677114293654	0.723900557019583	0.1670829281219019	0.0268178775130484	0.548816684297411	0.1875513611555839	0.0597388640017913	0.610454477548234	0.6032780932735949	0.5812060119404433	0.960760247797164	0.9997514779707706	0.6346366249228802	0.999449749371465	0.9985485676089484
ISOC2	6.287040500679411	7.618342832570809	-0.150379230642746	0.343353016963701	0.299742940038528	-0.416903049082554	-2.53814822099539	0.3904755867141779	4.8950107238049805	-0.1885230149751439	0.4623691280254389	0.350626959344175	-0.2383117146879249	-1.74726507733076	0.5651926233328921	0.0027245756326619	0.8566814877489699	0.660108802472437	0.737850205940491	0.8195696215384541	0.131185843328096	0.592431873934678	0.975685964521296	0.9666587994621988	0.9997514779707706	0.969918076604618	0.9127719230057776	0.9985485676089484
U2AF2	5.543577732082549	5.20083242851118	0.167984302892472	0.7039536649835759	-0.7589010253932249	1.6426561601894998	-0.52797881149522	-0.405874956128031	2.6881213316612103	0.2150612483648739	0.779050572446189	-0.8700109614769329	1.04144684009522	-0.2377226542225619	-0.388587920135056	0.170573730450732	0.8370851252116391	0.4955792299683459	0.424679401017402	0.34613920594899	0.872986284564143	0.763116053858515	0.9706715543345268	0.9540348402428344	0.9997514779707706	0.8322533728837501	0.999449749371465	0.9985485676089484
EPN1	5.39100122086753	7.9302441815125295	-0.108180147598959	-0.8308050077219692	-0.704705119668109	-1.93173449858072	-2.18538888712767	-0.8527495040797051	2.96477954919178	-0.0768684371972669	-0.64277782698719	-0.416748759858395	-0.668152429824956	-0.863009948332634	-0.59529334009737	0.0251268362520836	0.9412273729987	0.54413381304278	0.6913607700720171	0.528886363240873	0.421283583166109	0.5733989402931179	0.990290827184688	0.960760247797164	0.9997514779707706	0.904744143784226	0.999449749371465	0.9985485676089484
MED29	5.13964275354667	7.2338961933813	-1.16554502558969	-0.415490270332594	0.2027582659872089	-2.31277286388758	-1.01533117501809	-0.972337849898124	3.3198997454519903	-1.23401099828964	-0.3920421371761671	0.177354745944528	-1.25972474025252	-0.406030640574247	-0.8065135646233891	0.14019456314007	0.264466105606735	0.7254536648601758	0.8661306648360891	0.263149408790893	0.7953379347793008	0.5584399394908679	0.7980666814300208	0.9733473766051566	0.9997514779707706	0.7932571060643664	0.999449749371465	0.9985485676089484
GPC1	5.35616212230388	6.42670002410684	-0.443032202021787	-1.0241383944335698	1.81011139029138	-0.976589316340944	-0.646451808281848	-0.3943122529255329	4.61662793243454	-0.59668828449226	-1.51222670139359	2.22207293900403	-0.6736812113105839	-0.47953822111932	-0.569535431376662	0.171213719887503	0.572920618368355	0.5195738731977371	0.0773542363276372	0.530138820521806	0.834947987471088	0.7371166039219359	0.9130185217040228	0.9590848517135248	0.9997514779707706	0.904744143784226	0.999449749371465	0.9985485676089484
HAGH	6.59459776318233	7.87166393580156	-0.6323926087584489	-0.555524303122542	0.6770646887734351	-1.47330224754846	-0.6890806011657961	-0.316756755352495	6.06620935439514	-0.967300807588914	-0.883189231153184	0.936395641176168	-1.03091620187675	-0.566343686183876	-0.511105070970975	0.0009104919953	0.3707501245478309	0.411120401402482	0.385210945705496	0.342332882784755	0.591697323263591	0.627534228310941	0.8464523710540072	0.9374102399066252	0.9997514779707706	0.8322533728837501	0.999449749371465	0.9985485676089484
RNF4	5.141190493771941	6.620765796217821	0.0657848686074961	-0.411749205128277	-0.158531507627542	-2.41560513636569	-0.904653146894602	-1.34551969300608	2.50948103140106	0.0500088509484872	-0.330930539784224	-0.102894171055036	-0.917746473700374	-0.36005556825539	-1.00443834737894	0.0459354481361374	0.961738552151475	0.751948518412215	0.92139981321081	0.394146065492506	0.7311403171364391	0.353941311539545	0.9940099815278658	0.9780197044974648	0.9997514779707706	0.8586808550435998	0.999449749371465	0.9985485676089484
LIMCH1	7.00504597351671	6.28742129821738	0.500459817672988	0.339740501500265	-2.0087792038574	1.2955214871081395	0.6081181168823149	0.411304191741563	3.4933291203905896	0.5355047890208771	0.3816257492485579	-1.69202511609817	0.677756726462966	0.350325484605378	0.435034671095056	0.0129308499598468	0.611558394030786	0.715888372040188	0.141589691646768	0.523187539577965	0.7380651732172041	0.678749273799709	0.9215302333079496	0.9733473766051566	0.9997514779707706	0.9042021570599804	0.999449749371465	0.9985485676089484
TM7SF3	5.05862797661054	10.1479421809495	-2.3596595007309	-0.70635406832681	0.7689882160074479	-4.672156253740759	-4.23847635279145	-0.1073323781497359	5.52686679467592	-3.5488068182089503	-0.900099696038145	0.988760030978129	-3.66805501411969	-1.7850313109823603	-0.102438431818159	0.0495350292255146	0.0139235514852991	0.4043824198283889	0.36776765313286	0.0143809803285311	0.3392448550540149	0.930266159050356	0.5311474162171617	0.9362629037935865	0.9997514779707706	0.6048143402151153	0.999449749371465	0.998925465425923
ST3GAL6	5.733229065347429	5.53981675042053	0.0706675283596022	0.308215742594382	-1.16623547414267	0.8651948898050029	-0.0236861991736588	0.458588983783755	3.3349055430272503	0.0848621764901343	0.378239462390933	-1.1415463448042198	0.498036047233697	-0.0142316958530688	0.519682179054424	0.194180965849934	0.935138843739936	0.7850029003082271	0.304584880681573	0.639501428134129	0.9939800865117092	0.7262039123552309	0.9890349597658455	0.9797847823803844	0.9997514779707706	0.938768655877686	0.9995526963338	0.9985485676089484
ATP2C2	4.39486951797459	2.96055286346502	-1.07960316674066	0.674009543689355	-1.22191656409618	-1.42391960735909	3.45980235397848	0.550254120078452	1.2151249106848898	-0.9529082646991128	0.596116347546072	-0.8395686063403371	-0.663602050988153	1.45541865886664	0.484703485934505	0.269960487822711	0.377430894035063	0.57288372729977	0.4333223905449629	0.531600310277394	0.1957977864546739	0.64507321848769	0.8489219249969463	0.9608907050833412	0.9997514779707706	0.905080668271079	0.999449749371465	0.9985485676089484
NGFR	5.68693028742726	11.3131386524297	-1.10504379048958	-1.31209349331849	0.2066496857597539	-2.81956256583747	-5.583717307556139	-2.9863093386792703	5.37380612370718	-1.2075701382623898	-1.29441628731031	0.210970818349691	-1.48249719573648	-2.31142073605318	-2.4699142553656	0.113207906991268	0.272666810148018	0.310549352575126	0.841372738694993	0.1991970810328339	0.4879693385176699	0.269242143086398	0.7996842283502714	0.903767809938403	0.9997514779707706	0.7493738076601402	0.999449749371465	0.9985485676089484
TAF2	4.7343964859998495	3.70161853003482	-0.1612119026572699	1.1434947561680902	-0.333980814060153	0.845376524096995	0.6755239802908071	-0.4307259932606889	1.82845355719616	-0.1673530146132519	1.21812719191067	-0.293562064714405	0.4374754731670189	0.342580507554168	-0.4413369976090661	0.313984917915521	0.8727427868518319	0.558104589735329	0.780880593697803	0.6799522523308511	0.855376439324473	0.767389674508995	0.9792156965388424	0.960760247797164	0.9997514779707706	0.9456230795330216	0.999449749371465	0.9985485676089484
HIPK2	7.564329660072629	10.8776106625892	-1.39302334029415	0.196729660767815	1.55384313425361	-1.8816307502886	-4.39434205676352	-0.133452503554978	4.859319452620951	-1.22470912023685	0.1794694544328919	1.30870442544887	-0.717220816967326	-2.10080710861046	-0.135876824506924	0.0028247992745988	0.266582235933572	0.863476509538548	0.238524082520277	0.500193622343422	0.0803879319168671	0.8963628131033091	0.7980666814300208	0.988339337469902	0.9997514779707706	0.898062176974645	0.7865105627992561	0.9985485676089484
TNPO3	4.903067894303531	6.43178731822351	-0.999346938696534	-0.8600410923150219	2.1209071061447	-1.06977365062217	-1.2034565525181002	-0.142054968148242	4.23754136076089	-1.19277913170645	-1.1747103801101495	2.26910184102886	-0.667550011891378	-0.8234102693713922	-0.1883269335173189	0.005454541766061	0.277981180355159	0.284615845461145	0.0637462784312199	0.5292451454538429	0.441766378711161	0.8568285137550509	0.8015901580459345	0.8961245941752961	0.9997514779707706	0.904744143784226	0.999449749371465	0.9985485676089484
RFXANK	5.1939759544004005	6.8715113034767805	0.637449090070057	-1.56297881207777	0.246201063431441	-2.57111706076121	-0.530761152899044	-2.05359469237808	4.16758492682054	0.7644146308129699	-2.01642386940967	0.259553121168986	-1.56372578429514	-0.337838129779846	-2.49342333170722	0.005894369033943	0.473601014310037	0.090346880936204	0.8038847069703839	0.1689140513535799	0.746991898977434	0.0469441682106331	0.8834215787118018	0.7999442618141466	0.9997514779707706	0.7404312327659937	0.999449749371465	0.8291027768227838
TMEM161A	4.6191037277712805	2.82131868772914	1.5592106355265802	-0.0874392675760039	-1.78786016928321	2.56980718138047	1.4672123137676	0.0961940973556899	3.08627132891756	3.29605976360856	-0.209060821341723	-3.27302568376623	2.76100276518214	1.68993476780789	0.2191962532834269	0.0214900036706307	0.0164886820172252	0.841317897507157	0.0169698854060759	0.0328104699443911	0.141998722858876	0.833763597421332	0.543630938874258	0.9837327981145748	0.9997514779707706	0.6243323079119155	0.9230086532879768	0.9985485676089484
CTSA	5.915800780868571	6.3477410556247005	1.24571157449167	0.114215710091639	-0.568903817878501	2.45682759795672	-2.7910976961763296	0.643588672326939	3.92147703789046	1.37342810086876	0.151626220156418	-0.646466072869381	1.2693905088678	-1.87970148464069	0.9275922739120932	0.0077887398483384	0.218728848876132	0.884451534994144	0.5419004510566621	0.251314917333882	0.109200202247583	0.389409139022618	0.7633836259600009	0.9918640009014944	0.9997514779707706	0.7865251534929795	0.8644227636187433	0.9985485676089484
SUGP2	5.7459272194574	7.796393794549981	-1.5179222381473705	-0.0844882971796457	0.636169875348283	-3.8183918274465	-1.12918821945117	0.522038923078752	4.7176225303663095	-1.909307979153	-0.106833187307407	0.6399583233255339	-2.32385053519299	-0.715370306272101	0.647441213272937	0.0032660279546771	0.1048084348239089	0.9184038957851668	0.545845024603985	0.0591363905811065	0.501256527012735	0.541310938378307	0.6854847429427913	0.9937007737200372	0.9997514779707706	0.6346366249228802	0.999449749371465	0.9985485676089484
SLC12A2	7.60838453153878	9.594555691455891	-1.3845909814360702	0.9315561394745432	0.596594076034701	-0.693499503948105	-3.13169033099621	0.435918952168327	6.095089736029281	-1.69760220583603	1.18031898463675	0.6785310636110029	-0.393413775346836	-2.07877956728262	0.59676914317084	0.0008880095404278	0.1405039643674069	0.282542047924781	0.5227298197367061	0.707612980137963	0.0828745959895236	0.572475266973259	0.716147821853825	0.8961245941752961	0.9997514779707706	0.947242643167092	0.7952983684599432	0.9985485676089484
SNX24	4.55308697008616	4.14190145210011	-0.178435617466733	-0.0659176710921417	0.5425675213182	0.5629071378142559	0.135126477782563	1.46237254697806	2.1879737861813404	-0.1792521310574139	-0.0752026561795791	0.460614087872116	0.298908676981286	0.0737698016106109	1.63399459006897	0.0712735614995221	0.8636397785963209	0.9424981798595308	0.661297834455935	0.7750923236347379	0.9435914381875709	0.153378365574188	0.976661229405536	0.9939770880777076	0.9997514779707706	0.9634456694813588	0.999449749371465	0.9985485676089484
EYA2	5.50886812930742	8.494801925320361	-1.29136828570748	-0.7348206493635442	1.3916607503351497	-2.44645961158423	-2.87581801325539	0.174847568516256	6.89587996689594	-1.93663210029998	-1.21953146400751	1.87305631577728	-1.8134633740507504	-2.45275701258706	0.29267590064826	0.0004593010428874	0.100912008236102	0.268402675560755	0.110210863741875	0.119699357207858	0.0496047202759136	0.779627573094663	0.6791476721196847	0.8946132514930527	0.9997514779707706	0.6935292475101708	0.698053142467876	0.9985485676089484
CNN2	5.4119599460013	6.260525215976651	-2.60456918993152	1.4989842161471298	1.4994545762718	-2.66237472408294	-0.569135451722056	2.95214641845532	2.77470789720072	-6.547630113111299	2.9369209179251	3.7821326416796297	-3.43128135009438	-0.177661762208279	2.32328266502966	0.0646916277391393	0.0025954267252581	0.0383947672984787	0.0187864648564503	0.0255033193113619	0.869368415819258	0.090753520836298	0.4171597897259869	0.7271805099002818	0.9997514779707706	0.6203261197196129	0.999449749371465	0.9324730398384048
ABCA7	4.79395293109468	5.6350221972153305	1.8397985302377	-0.7712456809269509	-0.7872468415066071	3.20526007812504	-3.04047234722964	-0.330091152672315	2.38567574282674	1.3881349740976998	-0.6979353917336999	-0.5562864775369379	1.19155193405828	-1.3818770431921898	-0.2795446054678869	0.0543457556271212	0.2144431329629819	0.51134502128008	0.5981331843569471	0.278427553507289	0.2162573360322639	0.78921345768478	0.7614507925811573	0.9562825585942206	0.9997514779707706	0.7988906220681365	0.999449749371465	0.9985485676089484
BTBD1	4.873657637826129	17.087145243167	-1.3611002448403302	1.70740135443297	0.6223459124303741	0.172655279128488	-19.9968040912366	-8.65688373069051	3.66281229298676	-2.5984680286433903	2.5431029091722004	1.10568263477436	0.171951506117035	-3.5337361290529503	-3.9234612784837095	0.0129320018611226	0.0644337571960796	0.0677210684077208	0.33471273229671	0.872343388921526	0.0171791894253452	0.0117102909444989	0.6447904082370549	0.7898819812970403	0.9997514779707706	0.9776332903618512	0.5102424135441769	0.6035516038768315
SBNO2	4.68549873462064	7.48102948606353	-0.416095882585872	-0.0643108370214798	1.27410488156398	-1.8710318866705	-3.97678755796946	-0.461490370948791	5.86284129157315	-0.649334932628703	-0.1066266657975759	1.98680067002608	-1.46642973332858	-3.1371030120967203	-0.7325201238153539	0.0925413111350583	0.541203791423552	0.935671929040078	0.103818005092967	0.201498263110992	0.4798698351180829	0.6473076918923061	0.901392365410348	0.9937007737200372	0.9997514779707706	0.7506336192177263	0.999449749371465	0.9985485676089484
HMG20B	6.23117096674243	8.66639576534786	-1.1272218184201102	-1.73624792614577	1.69205623525987	-2.25756723500008	-1.0986959288771898	-0.631859048325394	4.84820700891234	-1.1773852247799	-1.9408577668744704	1.53090578521168	-1.1393181364151002	-0.6440152587407021	-0.702384286322023	0.0028568511084346	0.283625195039475	0.100322521599449	0.1766710545917339	0.2980037852480169	0.543383859066325	0.50875801096204	0.8041916804557991	0.811009899919811	0.9997514779707706	0.8113844142685558	0.999449749371465	0.9985485676089484
TAF11	5.56677930850918	4.84191124711636	0.993470161184508	0.0229669400219248	-0.6819258793756999	-0.438272880855472	1.03581528995116	-1.2072244349798895	3.2197702659010696	1.37177704523153	0.0327060978326843	-0.820027945008629	-0.294683531122372	0.728641442393146	-1.6198716893485798	0.0181424320509576	0.219214804189079	0.974969814994586	0.443548922441836	0.7781656819734859	0.493667356845603	0.156387007604938	0.7633836259600009	0.9968037620394572	0.9997514779707706	0.9634456694813588	0.999449749371465	0.9985485676089484
ANKS1A	4.31194624782065	1.6539557850969602	-0.7538606911288321	1.65536593035654	0.3197558401265369	0.146757551253608	3.0329085982231496	1.53626302613964	0.750706525665499	-1.03378518477752	1.71909594044808	0.365422763639147	0.10874931448333	1.11590969797156	1.33295191002547	0.526933673234244	0.347604438852703	0.139235008770281	0.7298742609319301	0.9176533264391892	0.4447502696487809	0.3381683373792269	0.8343602850933712	0.8509539528578236	0.9997514779707706	0.9813071487759945	0.999449749371465	0.9985485676089484
AP3D1	6.01790477418218	7.03643101732437	-1.02826463910898	0.8190861381541851	1.19218136436309	-1.9037860275378504	-1.5985056740056205	0.708092468073752	4.5220572449188605	-1.34818964668852	1.11504796112328	1.46372634118028	-1.17216385003908	-1.09119047098451	1.03168241117677	0.0040088023288057	0.226264778882017	0.3074890648108569	0.193602184207339	0.285561721027493	0.317057996095021	0.3420015870969449	0.76922345064981	0.9031227024522686	0.9997514779707706	0.8033840523475448	0.999449749371465	0.9985485676089484
ZNF76	4.46773866615625	-2.38767028337732	1.14304087642355	2.88697871907184	-1.5495174656673203	2.36425085276585	6.946505405472551	3.0086760656034	-0.548621280259936	0.925511622808653	1.7510795163561002	-1.11634901611319	1.0141527497845502	1.22868541544133	1.29685371618895	0.632438811418277	0.397511112667272	0.13108760852311	0.3164335053574669	0.3581809561225429	0.381165811051761	0.331110846434489	0.8557916565832484	0.8493107240945483	0.9997514779707706	0.8373759843955836	0.999449749371465	0.9985485676089484
SLC9A3R2	5.60414063381518	6.408155412326901	-0.805037433501011	0.250009746335574	0.8990796534595391	-0.468645267083387	-1.2370041623519	0.754207575130726	2.20520914583434	-0.5429650600970579	0.182168944443771	0.542612274724481	-0.150924196415614	-0.4524752530085371	0.554917405684306	0.0696009841983136	0.606719516700203	0.8614490758225791	0.6069478516506229	0.8849817976211091	0.6668259780156109	0.599012395615187	0.9203109647600496	0.9882307007253152	0.9997514779707706	0.9776332903618512	0.999449749371465	0.9985485676089484
NTHL1	5.715536326466941	6.8429632269482505	-0.0716552468528658	0.0637134836536444	0.683085545939962	-0.822696685670415	-1.80998637862465	-0.528188673629797	3.8149467261988494	-0.0791264361565175	0.0746110423816647	0.7106207571950292	-0.4334934157972659	-1.0735303033818802	-0.599817030341061	0.0088125243069461	0.939505072811754	0.942949560685564	0.503991519723895	0.679807941700898	0.324299296677168	0.5705704956901011	0.9897907396880306	0.9940248442232498	0.9997514779707706	0.9456230795330216	0.999449749371465	0.9985485676089484
GNAI3	5.74873280978076	4.63705279468221	0.862340467909946	0.1985426604445569	-1.0461015648547098	2.56482262416702	0.381471321468188	-0.0921932249106729	2.72983976876374	0.94493151387067	0.2420686030750719	-0.9808833773858692	1.3463645366882602	0.238855998480518	-0.103081601307325	0.0341932854282564	0.381173813959659	0.816788576255053	0.364530827832936	0.226818718506201	0.8191665348813308	0.92125722596738	0.8505298469965887	0.980015602213038	0.9997514779707706	0.7742706935818545	0.999449749371465	0.9985485676089484
IPO5	5.43467021761307	5.20804980698248	-0.0277309590163823	0.0014433363481935	0.432740136832034	-2.00152048938194	0.806236058430822	0.396902667267636	3.67097168271331	-0.04148185923197	0.0021986798567375	0.560541669062922	-1.5159580756874298	0.594366877408028	0.6013783769090171	0.0104421670499759	0.9682576861093192	0.99831698790802	0.595405266404177	0.180313967809843	0.573979250339418	0.56959621765474	0.9961396747778912	0.9995307154816212	0.9997514779707706	0.7437087163503677	0.999449749371465	0.9985485676089484
OAT	7.310397153121	6.72715441495271	-0.0171344513657772	1.1052321487748702	-0.230295978730436	0.932759262513877	-0.407168917701854	0.24623226424382	5.25563519536524	-0.0258151078929392	1.7349001214972202	-0.326067467530572	0.6741772808406999	-0.334199932421151	0.4029176769298049	0.0019094083384199	0.980241984600957	0.1334479570598	0.7554458815960721	0.525306774490602	0.749600894559419	0.700972731459581	0.9972374927295562	0.850318136466531	0.9997514779707706	0.9042021570599804	0.999449749371465	0.9985485676089484
PKN2	6.39718647637108	-0.7729502426088559	-0.950320023090815	-0.259545962941456	0.511426614979291	-0.762674698836127	12.5228182012449	5.31156931559735	-0.215749049223265	-2.47246197811017	-0.5017123210601789	1.2569494163522	-1.03046917831948	2.72254196715437	3.0110160854887003	0.8370654739049621	0.0752820338199198	0.644532209677879	0.283369498375028	0.366591313592602	0.0396813308544722	0.0283866353135111	0.6464640585430019	0.9629938313116292	0.9997514779707706	0.8421720744889678	0.6546696362268545	0.7213962846674756
WDR18	5.094536796767071	6.633716014547371	0.7129598245786971	-2.05695874761466	0.377635831700497	-1.92845111991528	-0.320280197456139	-1.2838089469258798	7.381179172622019	1.4929747719719195	-4.83400151934165	0.686866648324519	-2.0878516591554903	-0.3723706489335739	-2.84440163939799	0.0003171667224811	0.18605275462466	0.0028984254904011	0.517819074642649	0.0818410890491723	0.7224154503593541	0.0293966715112728	0.7443039055453823	0.5795944075750918	0.9997514779707706	0.6624168146979976	0.999449749371465	0.7213962846674756
NTN1	5.931587297938809	6.42600824207047	0.167472963158083	-0.667883164173545	-0.481043001461226	-0.8497823973858921	0.316457381913557	-0.505172224846478	6.97033929219398	0.3554343450545189	-1.49831421800066	-0.8395912200643331	-0.856573166177794	0.362687702716956	-1.04658632682883	0.000433348869623	0.7344258102548019	0.184704509371353	0.4333106562956071	0.4245644246763889	0.7292717652612031	0.335608901071555	0.9498030412860702	0.8638488411781758	0.9997514779707706	0.8732184791508987	0.999449749371465	0.9985485676089484
ERBB3	5.673646114337231	8.38947227925741	-2.15568401200463	-0.697441349140249	2.0100402613454302	-3.4741666911321496	-1.75062337947229	0.7606127430547529	4.3122347082745	-2.12149225342434	-0.726930098889655	1.65029848267681	-1.71484171174643	-0.9318582608435992	0.8226856032073109	0.0050251353279753	0.07812219101302	0.494641611269774	0.149974110286382	0.137198652092097	0.38737037026763	0.442147853051977	0.6464640585430019	0.9540348402428344	0.9997514779707706	0.7128912111448695	0.999449749371465	0.9985485676089484
KARS	5.87992259074413	6.88515456691221	-0.148873322637371	-1.07014877054527	0.540551036773363	-1.46024694855091	-0.1564397496949809	0.0691788371841458	3.28185943901303	-0.1340630725466159	-1.0522180724810202	0.419309192824065	-0.6405958308467161	-0.0785392560478304	0.0678469796303047	0.0167835432396357	0.8977365242689591	0.333218737918533	0.6895882100735229	0.545457813356831	0.9399529133341952	0.94811191167928	0.98128778799442	0.9117960367700062	0.9997514779707706	0.9114092993941628	0.999449749371465	0.9989806770311862
ADAT1	4.71692835344051	2.54049938362311	0.0921501817431891	-0.226078738636242	-0.201591529844938	0.469391272931342	3.34779482502024	1.33045320735227	2.1782783976134	0.2056022132058689	-0.411112635000975	-0.372446469347128	0.5627443905872039	2.47961440088682	2.2360885971479902	0.231067991274105	0.8452979131030122	0.7098896619132958	0.7265037433655909	0.600329150569611	0.387316197271598	0.298212523745132	0.9729060870000628	0.9733473766051566	0.9997514779707706	0.9264805562610662	0.999449749371465	0.9985485676089484
NDUFB4	8.57005138420834	7.24372241494411	0.142281800277991	0.819141943836052	-0.3811788601896679	0.6841438726372701	0.9803702968394752	1.50968525840716	7.12200707330102	0.8030938168763341	3.547341372621609	-2.15137018950154	1.9745283021301696	0.678437783798452	2.6171565579104903	0.0035200118703979	0.462485095526169	0.018200282800732	0.0911615947516103	0.11256449829238	0.5394774334546629	0.06374422438449	0.8793087497437114	0.6505719049169074	0.9997514779707706	0.6895024704669992	0.999449749371465	0.8673501685538575
SPEN	6.15296916823985	6.907904518388469	-0.493816571715273	0.4212481109502449	0.867643308461023	-1.56183666236822	-0.8486798506770551	-0.8104103632473341	3.16505905727	-0.473621541498553	0.4073845821590239	0.7825339286298292	-0.6882655389815551	-0.4161348388485489	-0.752914694414062	0.0194400137290178	0.6525112764511589	0.697861689365927	0.4636563146000279	0.516997913224662	0.691786100251079	0.479989273429457	0.9340072987143868	0.9719002988392704	0.9997514779707706	0.9034281729512528	0.999449749371465	0.9985485676089484
MYLK	4.69009906309474	6.22664236500244	0.226125856013189	-0.871769648778739	-2.9821006614629604	-2.37744463824151	-0.0646970051943253	0.2953955523886239	2.10974285256782	0.189118931853348	-0.6225370793747479	-2.1528704445968403	-1.02488164715584	-0.0200617448072005	0.1960774967205739	0.22539947490807	0.856590249040999	0.601034939957923	0.0846523274589297	0.353210312237611	0.989165615296405	0.878022677034025	0.975685964521296	0.9629938313116292	0.9997514779707706	0.8354676485542972	0.9995526963338	0.9985485676089484
ZC3H15	7.30913114403151	6.36557135298249	0.0629026444629456	0.670085057383235	-0.5920121020489959	0.8075714006762159	0.6865640306876201	0.393895579799376	6.80294110988037	0.129118095633497	1.43747631968362	-1.06341131296312	0.816078657351996	0.761807993726698	0.851024566671287	0.0004942381859033	0.901483741777278	0.2006184375783539	0.3285094927448889	0.44563683888064	0.475043809669296	0.42740769236477	0.9816700603085378	0.8760520655669484	0.9997514779707706	0.8793253046734467	0.999449749371465	0.9985485676089484
MAP2K4	4.57889870306664	5.6012079105509605	-1.1886165295351498	0.390481455325225	0.396247847594379	0.580020109663662	-1.28129630392284	-0.3845194596966839	4.16411132881771	-1.6318180332216798	0.6068750287558039	0.45258578006647	0.400234635257748	-0.9993428269342158	-0.5618562154944471	0.0059172224732594	0.153838402382775	0.566174328636385	0.6667507498746039	0.7028444395212111	0.35621106633256	0.5945639921249389	0.7264321918374685	0.960760247797164	0.9997514779707706	0.9471015874679816	0.999449749371465	0.9985485676089484
SLK	5.841395784871559	10.3984107827062	-2.11093494839725	-0.5995422005303339	1.11918491125222	-4.65423719638966	-3.9198485701221	-0.5351194223076321	5.3796542442453	-2.80536493766931	-0.6619159373591379	1.3406156985908	-3.045504533763029	-1.70025828942509	-0.499702216857799	0.132461834567884	0.0316366374356013	0.557602624005412	0.243283563592456	0.0323358484253495	0.544317272073629	0.731118573860198	0.5895450599336586	0.960760247797164	0.9997514779707706	0.6243323079119155	0.999449749371465	0.9985485676089484
CYB5R4	4.3129176023074	7.35338733641386	-0.5093010778579989	-0.936242443582383	0.0331238429376475	-1.07135089252162	-2.7063024357459105	-2.2229587074112405	2.67543424597322	-0.4275751641873119	-0.7219364331601029	0.0238410738284829	-0.477013876010348	-0.8260457583863349	-1.5010758229358798	0.218623375338704	0.6864911299920461	0.516367310265166	0.982000415333916	0.6554943076574941	0.6593548309090861	0.405719589572149	0.9400091393866904	0.9582762610891616	0.999896135093396	0.9404701927254098	0.999449749371465	0.9985485676089484
GSTO2	4.89754916187817	6.03511651483627	-0.421458536395759	-1.13264297822395	0.715661778558842	-3.15423631218469	0.59852333755575	-0.6870251920586079	2.9742686015567403	-0.4191831625332129	-1.18682100979821	0.5762719225436639	-1.66513426144543	0.303303762577561	-0.686050610173193	0.0248199975479829	0.689675409116276	0.280154120913213	0.585383686632621	0.14693961554668	0.7719000836843308	0.518298490755012	0.9403879211388982	0.8961245941752961	0.9997514779707706	0.721271839305079	0.999449749371465	0.9985485676089484
TLE2	4.33507768146847	7.8462949200148	-1.29565451128771	-0.805477954444802	0.733460299928183	-2.29885342570917	-3.37307814752116	-0.123225177972123	5.943859339128929	-1.75719414910673	-1.27288995794347	0.8351096983175731	-1.61106473846716	-2.66391480298214	-0.17924521434244	0.0010132471377901	0.129396518175836	0.2501522618870589	0.43564065944246	0.158291669412138	0.0373284425691517	0.863644975054636	0.7071207041739271	0.8921851996838149	0.9997514779707706	0.732010627034952	0.6491721132544277	0.9985485676089484
ASB1	4.47002635270972	4.031712377428221	-1.01270420973492	0.8920182421231221	0.7569321519492249	-1.31349508802299	0.867784509936977	0.0583197434714496	2.60719841462185	-1.36101587093819	1.2549316245173603	0.8306577309775319	-0.922022425838928	0.579194999708005	0.0787702106889893	0.266781075595151	0.224674058144841	0.631631198272379	0.4443846168770879	0.3986628097035	0.7904175162807241	0.9568111439087308	0.7670699735469156	0.9629938313116292	0.9997514779707706	0.8612793459569009	0.999449749371465	0.999589423243568
FAM107B	6.079461490271231	6.9566055447821	-2.79673486166125	1.9792059437975	1.40517272107026	-1.10826012898981	-1.73780882044791	2.6289286642190497	4.57307233292339	-3.64224835041089	2.7172942597991403	1.55578286334021	-0.6734851526330901	-1.20585886909609	3.9329023911288	0.0037981542856297	0.010805832268077	0.0347674847274514	0.170761317316074	0.525717194741085	0.273261802087188	0.007687053952176	0.5128773242190968	0.717413303441229	0.9997514779707706	0.9042021570599804	0.999449749371465	0.5403189764805844
ME1	4.27892668000575	5.14225828981083	1.4181933943255902	-0.7863557961137501	-0.7226890612786491	2.4106894550655498	-2.7266665597043502	1.05887246153974	2.47248750042583	1.41654829026465	-0.781354894653967	-0.622502142891579	1.25088662049111	-1.22952252639727	1.02397465452641	0.210302675172712	0.2114174695538469	0.5511871307385239	0.5619081412048	0.267794272209895	0.5865841908605871	0.527600755935406	0.7595959653637748	0.960760247797164	0.9997514779707706	0.7936838082495226	0.999449749371465	0.9985485676089484
TBC1D1	7.094431020957769	8.762483885578199	-0.76022252389963	0.710890138980251	-0.2242565083684	-0.866029824609896	-2.77329966531834	1.20641793737547	5.41082016314438	-0.933728738232425	0.91064543195461	-0.249259704903306	-0.4756874992008449	-1.8186160985183504	1.72454598761009	0.0016469823259463	0.386479045513689	0.397589760182003	0.811473527100464	0.65112127214402	0.118847965752985	0.135371423436408	0.8521134277931858	0.93385330485729	0.9997514779707706	0.9398514449933032	0.8858872089103895	0.9985485676089484
CDK13	5.42578804047455	8.27421885399303	-0.634143134923974	-0.8106452953293559	0.306313437626091	-2.49266795853661	-2.41540670248857	-0.854088289769354	4.6644627096454006	-0.678430911779933	-0.939923785788473	0.2834184842872539	-1.3042806777773	-1.43571534034343	-0.909636938577379	0.0034512718089721	0.52278900600181	0.383538276098357	0.7863812160550859	0.239933897632047	0.201097419145841	0.398080692151305	0.8919626899156783	0.929937482958384	0.9997514779707706	0.7820250609192595	0.999449749371465	0.9985485676089484
MTHFD2	4.20882749604721	1.17437624266244	1.27272651695421	1.1480113694618	0.890026797261162	-0.0827363653109682	2.52271371770933	-0.337124925208038	0.512305662698641	1.09124490389168	1.08617306200132	0.702579495249569	-0.0368391887631928	1.1348955122635702	-0.309779044066048	0.7018990251157572	0.319543469873273	0.6081321216773861	0.513636784325104	0.972004920830606	0.6648477231389941	0.8359019904355219	0.8193877206858166	0.9629938313116292	0.9997514779707706	0.9964745614385164	0.999449749371465	0.9985485676089484
SLC9A7	5.22024741358151	6.1985177879567095	-0.694079693009272	-0.4597682945125039	0.0001561638244305	-0.337324262798357	-0.546052180883574	0.248484606092271	2.92199128750223	-0.616895178834457	-0.450084319497701	0.0001128673644236	-0.147750516459134	-0.270756427008045	0.2244552371435819	0.0265623731383532	0.559968641028491	0.6684543592501779	0.999913603921636	0.8873797976328409	0.795651641657332	0.8298514802984929	0.9074526781094666	0.9684188719348537	0.999913603921636	0.9776332903618512	0.999449749371465	0.9985485676089484
YBX1	9.41718641491213	11.3000993431547	-0.462441092859167	-0.6680089516229389	0.592193326602168	-2.35165795888402	-1.33380134929445	-0.46975430812318	8.95823059091939	-0.7546006212421921	-1.14907704154496	0.8593346117022891	-1.6520031922577398	-1.15218249447976	-0.837947827851237	0.0001080677986905	0.47904902444314	0.294259963696144	0.423154600110823	0.149622387769786	0.293076999725033	0.4341640173448839	0.8834215787118018	0.8989011911140269	0.9997514779707706	0.7251523475673907	0.999449749371465	0.9985485676089484
PPP2R5A	5.38265695821329	5.97670651117285	-0.2520739317389189	0.306585987499976	0.3267642664424939	-2.16660293717682	-0.8281083219431409	1.3996816601265702	2.59771050371825	-0.225906053818411	0.291853710039854	0.25722596345355	-0.965400440282222	-0.378797996744171	1.4108688190233702	0.0407874246798109	0.828773163775463	0.780226551123253	0.8055983903924692	0.3716268944851679	0.7178798626452869	0.207968599551331	0.9690587131669028	0.9797847823803844	0.9997514779707706	0.8450019541588504	0.999449749371465	0.9985485676089484
ELAVL1	5.8106371618419095	9.493299638363462	-1.81209781070888	-0.303385328682763	-0.240490713499573	-3.53304025949202	-2.90368834721887	0.0631862732687969	3.35136757009376	-1.53065171470644	-0.2238135988468299	-0.167017829092317	-1.48318963019425	-0.8578585344622521	0.0393298531231279	0.154778639960016	0.177121148848202	0.8362448127980329	0.8738737242354531	0.198696017227469	0.6392996994167609	0.974833093176176	0.7400923224523228	0.9826480796698092	0.9997514779707706	0.7489300378920895	0.999449749371465	0.999589423243568
DIP2B	4.46655805351522	4.0796358838654605	0.187224235531135	-0.3843214044718259	0.0556138243831264	-0.0757240630757048	1.50353628789691	-2.24598428220561	1.52053258110449	0.1558541543542909	-0.295253879494225	0.0390788661183589	-0.0336098332016061	0.516240977066046	-1.6864199178081398	0.316445068927738	0.8816930295102181	0.801323298724996	0.970353806138058	0.974489496859638	0.7461023564728301	0.363405586152086	0.9807639210077445	0.9797847823803844	0.999896135093396	0.9964745614385164	0.999449749371465	0.9985485676089484
SMARCD1	6.080251108008361	3.90034220526075	0.0713192263002599	1.27750690511018	0.2927451460334589	-0.173479200931569	1.93605583639687	1.2024854179052	2.88859454260547	0.11574098698775	2.055342609159	0.4222276647026249	-0.134669477922065	1.5156952159174402	2.04786382640972	0.0277444321294852	0.91163434061688	0.085606544956036	0.6875704131069599	0.8972771975573259	0.180378655482213	0.0864974580213395	0.9825946822613744	0.7983040539858518	0.9997514779707706	0.9781608488093936	0.987277436051211	0.9274528509118392
KDM4A	5.14818012320717	6.37804056549007	0.0164551755055086	-0.808944490964645	-0.5565102827954549	-2.40512868383557	-0.108777100505685	-0.256111473345196	2.48502407706421	0.0127927135704263	-0.671564325356511	-0.357847832845155	-0.944639627714093	-0.0443891599226372	-0.197640509559955	0.0474810864888838	0.990207930136619	0.526857299733502	0.732709149007082	0.3813113205130259	0.96603463998631	0.849852062852038	0.9972374927295562	0.9594867025259012	0.9997514779707706	0.8507374136847747	0.999449749371465	0.9985485676089484
NFYC	5.19791790455302	2.83024900964618	0.9647440356482408	0.57649435866532	-1.0791559523804	2.1369577239776696	1.91376512967134	1.09830593491691	1.95278564907918	1.32760540246112	0.869380387510921	-1.2706221543642	1.46213668314094	1.39458635550597	1.59599655031645	0.0986771435554499	0.232583396892733	0.4180551264196749	0.250905173789512	0.19402053624356	0.2125873599650969	0.1616018863691749	0.7726744441548381	0.9390310851094756	0.9997514779707706	0.7460288191861204	0.999449749371465	0.9985485676089484
ELOVL1	5.0850324578503	5.94693684266491	-0.3899280347392221	-0.116966652004104	1.0693647582421602	-0.540993123193354	-1.16417953907409	-0.1450025546235799	3.4464373516097497	-0.428046279567945	-0.142914972258246	1.07056772366763	-0.3001090860893859	-0.7093750194539731	-0.169439942604977	0.0136925667226698	0.683555907150155	0.8910359897604909	0.325527315807755	0.7742199606196591	0.504710516763119	0.8710189640452171	0.9400091393866904	0.9918640009014944	0.9997514779707706	0.9633267926157344	0.999449749371465	0.9985485676089484
ZNRD1	5.28423756296967	6.76033437436237	0.951975855708859	-1.09585279509857	-1.6657110915541398	-0.7362505689000659	-1.30382522058934	-0.296248830192954	3.11167948085069	0.7987486673469009	-1.04522357297562	-1.16815927020136	-0.306705494445336	-0.6336516470676761	-0.258762066186121	0.0208042623352129	0.4548825181910279	0.336189359416412	0.287054600884781	0.7694326878356691	0.5496848786098689	0.8044670943398341	0.8763220058543824	0.9121692712120036	0.9997514779707706	0.962083458484162	0.999449749371465	0.9985485676089484
ZBTB11	4.128618381321029	5.36696395914055	-0.528686295954252	0.467606290401018	0.292165082257173	-0.526943046662581	-1.67011412612546	-1.32811807345069	4.10926175751414	-0.7800771929821401	0.7776487953827271	0.375154126729934	-0.399105477704596	-1.34049529504513	-2.14019131642165	0.0062915732551917	0.46499601447544	0.466322936525901	0.720449701446645	0.7036328314365439	0.228608378894986	0.0761302584637474	0.8793087497437114	0.9494723692533836	0.9997514779707706	0.9471015874679816	0.999449749371465	0.9021352033646428
ATXN3	5.69665756861568	6.709474811323741	-0.263286523203508	-0.364124029312456	-0.755347682177663	-0.693056116253895	-0.4718952562024009	-0.390324122354278	3.4332635172132404	-0.260685191716297	-0.385022753933117	-0.603039522048004	-0.324609825131653	-0.255694175762981	-0.3732797657723979	0.0139153714932042	0.8030514985204351	0.713499212254972	0.5685607700810781	0.7564954136484421	0.806727022303485	0.7217731571470172	0.9641672647568076	0.9733473766051566	0.9997514779707706	0.959026971493729	0.999449749371465	0.9985485676089484
GOLGA5	4.68139973042579	2.7622323818946004	-0.0366511378668193	0.965295875086592	0.7011579427638531	-0.7575767887468629	2.2034269790784	0.1722312943484389	1.30748034413364	-0.0360743167008309	1.0028156781899	0.5889559652742521	-0.387370792574027	1.08302218008757	0.172296452181475	0.238913447620341	0.9723933388731892	0.3546628585915971	0.57737551897648	0.7118498810480011	0.320390496242576	0.868869240316042	0.9972374927295562	0.9203005974694044	0.9997514779707706	0.948777960219167	0.999449749371465	0.9985485676089484
ISOC1	5.17911646396329	2.52552719627272	0.442955109171787	0.994810975299935	-1.19897646632532	2.3280515454443504	2.8528001352037298	-0.253523839785544	0.983769841786636	0.4335111906705	0.8332791053148492	-0.993737480094905	1.16363246911748	0.9461196885829252	-0.185827660570787	0.446389811460145	0.680793216743401	0.452967369704965	0.365582537005562	0.296886199327843	0.559741818936061	0.8779570943151129	0.9395790640311528	0.9487369047897004	0.9997514779707706	0.8102687722118549	0.999449749371465	0.9985485676089484
TRMT11	4.3071563238421104	5.959565090922941	-1.09705655347824	1.72026084550345	0.0184577771852594	-1.5395974156795702	-2.57242410531749	-1.48530637618503	2.5363543141929	-1.60200626730551	1.90445180011744	0.0238225301951059	-1.17753919917978	-0.840729881882077	-1.17002671635657	0.226656582172751	0.182707197704844	0.106061171785509	0.9821828797091272	0.307322144129615	0.616596153332394	0.476886285223791	0.741737846055287	0.8185562445419843	0.999896135093396	0.8174243712088799	0.999449749371465	0.9985485676089484
THUMPD1	5.6383987428386	5.85184515394876	0.0122433521488384	1.02594693032342	-2.1516505455711696	-0.222163048804201	-0.8530619002159859	1.1909243249165902	2.57583137699347	0.0109482193994509	0.966756879589662	-1.53210957107	-0.0923308234978577	-0.400273142906041	1.06712236156331	0.0420042310256826	0.9916197105917488	0.3710009098478899	0.1763807070483439	0.92944086673659	0.702817560132518	0.326960259326536	0.9972374927295562	0.9252459351064274	0.9997514779707706	0.9862658526775756	0.999449749371465	0.9985485676089484
MSANTD3	4.10684674175184	6.49247696812906	0.100849776894888	-0.211671155299522	-0.163504682493168	-0.489196636509841	-3.3570787079417403	-1.14243156282587	9.27930345154344	0.275785771079989	-0.643091274988283	-0.398827187542882	-0.682135493144543	-4.91443025529528	-3.26774349881671	0.0643445013899539	0.792408113150827	0.6888077824815451	0.7063379696090519	0.524929784239642	0.435900505525529	0.263989789015325	0.961981005195061	0.9708898632816148	0.9997514779707706	0.9042021570599804	0.999449749371465	0.9985485676089484
ATG2B	4.104536739384581	2.760801004265641	0.268920704706473	-1.47287401160299	1.7245603242481202	4.10513565383545	1.6847743424077402	-1.1200750858324098	1.24243441049781	0.221700458474017	-1.4114209928503103	1.2037028290387	1.77956753954209	0.7849039370258071	-1.06807558686098	0.26043122023142	0.831900080165177	0.207813587976243	0.2740349446312999	0.125451721030473	0.462366489784296	0.326563290565628	0.9697944382980472	0.8790342578880688	0.9997514779707706	0.7069267306649479	0.999449749371465	0.9985485676089484
ARFGEF1	5.87891608936092	7.13190010083702	0.378542289479417	-0.46823779029987	-0.121535766485512	-0.6876853124275251	-1.89535799053703	0.0555306771271994	2.24069317899085	0.416575928337116	-0.390856027051225	-0.13270367784889	-0.375782443718267	-0.452087536563887	0.0319920083327503	0.1532276258478259	0.693549724232457	0.7094665492434541	0.899731652028575	0.722886696276863	0.71638611980769	0.977932613315902	0.9406590961873186	0.9733473766051566	0.9997514779707706	0.9504943458290072	0.999449749371465	0.999589423243568
MTFR1	5.1207704058313	3.14160902998313	1.04833290638998	-0.365617021328642	-0.342576152006907	2.67572285515848	2.0464825210576	-0.5251167081141379	1.29991271197482	0.820606780247323	-0.322227647434663	-0.230373311049807	1.05430284826831	0.8910596499152991	-0.4419603763547349	0.2413332089375589	0.443243497753355	0.7582118547859591	0.825455461607354	0.332337469615472	0.407206744656756	0.674002033107913	0.8744988701230763	0.978791978201897	0.9997514779707706	0.8311375023982387	0.999449749371465	0.9985485676089484
MYO9A	4.7471618868673096	-0.7243480425201779	-1.21982829694568	1.69135199835477	-0.188050101750093	-2.12276292624878	9.12086469103321	3.68011632242098	-0.224855191178939	-2.62890478595184	2.4966576365518702	-0.3371298321927009	-2.4707915233761604	2.03292976276173	2.10065151269257	0.8343211347439771	0.0876220939391107	0.0918426200455091	0.759528141862346	0.0989908876353676	0.1018080893518579	0.0903519690759898	0.6629156420949694	0.8019693831167972	0.9997514779707706	0.6812027647832879	0.8388276052724458	0.9324730398384048
DDX3Y	3.73932284587157	11.4529009792268	-3.4262320416684298	-4.1812496627065405	1.5470719797737198	-3.87031654368376	-4.560683540858321	-2.84310259297565	2.7422967722909504	-2.9307980753571803	-2.63797785297074	1.08371215036193	-1.82700989393771	-0.8142066592418971	-1.23961214514259	0.18210997374745	0.0401040356801338	0.0401019253188854	0.3384250439779689	0.141040599287178	0.5915161889654229	0.425802279165732	0.6171930161635731	0.7450175090456328	0.9997514779707706	0.7128912111448695	0.999449749371465	0.9985485676089484
PFKP	7.3155584046140705	6.27728302868147	1.17928008558244	-0.621857777467577	-0.660412155931221	0.543124228547577	1.5424816514206396	-0.3394077267719519	5.85538444569183	11.2764818705113	-4.5908205621097	-6.38417175350717	2.54260616515934	1.1282735030005	-0.639590486319979	0.0015199821556171	0.0004463603683335	0.0109800993948458	0.0035514626374807	0.0664418698004456	0.307812823693196	0.5493017670082779	0.3251532392233477	0.604110957446152	0.9997514779707706	0.6475315832189179	0.999449749371465	0.9985485676089484
IDI1	7.3734573933471905	7.9222998949525	-0.985097722565512	0.620462748794247	1.7024038733330402	0.7105524411930899	-1.25694209593869	-0.949120997028768	5.387614650745059	-1.8956093231461697	0.9953139691936328	3.30197914278992	0.6963959527114351	-0.656485272162172	-1.1355480121448602	0.0938828812900783	0.113514947005324	0.359535291465984	0.0244540221326819	0.519789221404178	0.674856754246432	0.463741543392399	0.6996552300631521	0.9219052645494166	0.9997514779707706	0.9041187036823168	0.999449749371465	0.9985485676089484
SP100	6.551858140955019	8.37872010520207	-0.219159396251056	-0.5230532859399329	0.438152698531925	-1.4509147977418202	-2.1466818138563304	-0.0239973173425147	3.6812095233573503	-0.273821942300035	-0.528890280838686	0.53844182684219	-0.875582876306096	-0.756039989303864	-0.0198049162571019	0.0752236219720814	0.7940278693056769	0.6172098083575229	0.6133584733136539	0.421261973542056	0.5950280245139571	0.986883028635843	0.9623959098073476	0.9629938313116292	0.9997514779707706	0.871115404901289	0.999449749371465	0.999998701424125
KLF6	7.92731528613763	14.4877617087799	-1.5091770476259598	0.518311865397997	1.95724887671303	-1.76140682919054	-10.112546890116	-3.2925514207331403	2.81079153530926	-1.32114457688034	0.34036061782582	1.9871661537644896	-0.827198071209461	-1.3768133335231598	-1.1097268716133302	0.34357762211462	0.268981365435434	0.7492593449190551	0.143564048577559	0.469992972757079	0.551746505081646	0.564460294717575	0.7980666814300208	0.9770982944221136	0.9997514779707706	0.8820719801574984	0.999449749371465	0.9985485676089484
PLPP1	4.106417742748009	5.35631742580376	-0.8054257218481059	0.213702485529695	1.44694007233376	-1.61667347974071	-1.41276748359558	-0.6612729987194671	4.21946825241644	-1.27396968448993	0.36090033393177	2.02155080708899	-1.3434539544224	-1.13049332320172	-1.08855504099988	0.1428613667536309	0.253422234996488	0.817023412079432	0.099065326283749	0.2356543643212439	0.6413478202622379	0.540685041652466	0.7919939036766219	0.980015602213038	0.9997514779707706	0.7818987965766074	0.999449749371465	0.9985485676089484
NEO1	5.04881670455757	3.63399130635076	2.0257963703486896	0.0584645113621106	-1.3994764687739798	3.62191393025559	-0.225440854178379	-0.1600419088602319	1.54786265972592	1.59944164545073	0.0539518691069979	-1.01112138040151	1.3947538665039598	-0.10307569976406	-0.137791315922209	0.172622292496268	0.160839291144759	0.958725062242614	0.350981952772993	0.212539370085345	0.9212617155075048	0.894913230452341	0.7271678686693662	0.995670628999816	0.9997514779707706	0.7619879701958576	0.999449749371465	0.9985485676089484
TRAM1	6.81183288424088	10.6572675920617	-1.08914149752675	-0.573124600457462	1.01767428364659	-4.25980706525937	-3.61290170116125	-1.05174125938876	7.44623387411928	-1.5517664876709398	-0.822308353189473	1.34346535397474	-2.70306525448148	-2.69814580562881	-1.5674179265726995	0.0003022709508551	0.171702647498887	0.44234653710741	0.227701161068555	0.0354312486984123	0.0356638761503835	0.168061829466163	0.7358853145837398	0.944754617310937	0.9997514779707706	0.6243323079119155	0.6435924462476071	0.9985485676089484
TNFRSF1A	4.99232029826917	8.75031367919739	-0.9754202043834252	-0.7364701684634009	1.0413714710142	-2.50844068608625	-4.15395232189763	-0.292518431023965	6.63295472073361	-1.33479439396907	-1.16377726826545	1.3133844192163502	-1.70690266456999	-3.33660579074692	-0.4399613063004389	0.0005663450217307	0.230358853474254	0.288695804407005	0.237040645817375	0.138711312837634	0.0156776007187586	0.6753706257937211	0.7703677776352997	0.8981448010837526	0.9997514779707706	0.7128912111448695	0.5066714212319607	0.9985485676089484
EVI5	5.69576767486395	4.67650415514227	0.959399598653902	-1.53601558822775	-0.8281413517292091	0.347818834970075	2.28827529203232	0.400416707546433	1.94977502830657	1.8576941080158895	-2.1293485833850903	-1.32076583957301	0.354489574963536	0.683210376347824	0.30058866690428	0.153105060719547	0.122537639520902	0.0822285133362925	0.244177727808154	0.737736030259155	0.555726104460455	0.7852923381479899	0.7065112433970758	0.7983040539858518	0.9997514779707706	0.956643322317341	0.999449749371465	0.9985485676089484
PKM	9.47218799689934	9.05988502814932	0.984633292149678	-0.498303396705229	-0.330680064950474	1.33116692599953	-0.0131689252085969	-0.0679680246686638	16.5560665513152	3.39575302471338	-1.91186306351554	-1.03318401141251	2.19357971314358	-0.0256931662350089	-0.265719679519953	3.09648302486051e-06	0.0145719516694302	0.104437786715089	0.341353073304721	0.0707250441056382	0.9803352906324068	0.799349545907389	0.5353953855743089	0.8185562445419843	0.9997514779707706	0.6492169975947817	0.999449749371465	0.9985485676089484
DHX29	6.45092391150105	6.08692037877846	-0.587911367632219	0.968837512631602	-0.198581492209371	-0.0498627995245418	-0.0590060368964598	1.22837409268414	5.592982015818111	-1.08051608121157	1.85440439808308	-0.313115419194969	-0.0426037131759386	-0.0573094808659755	2.45821382051471	0.001389817181533	0.321418722403533	0.113097579830843	0.76479139710343	0.967399830480132	0.9561595619727208	0.0492386707745182	0.820231918031691	0.8286948222806558	0.9997514779707706	0.994995959046558	0.999449749371465	0.8291027768227838
DNTTIP2	5.88968617197488	5.396342130229661	0.228833619139536	0.6622514849926031	-0.67387779094725	0.7552706673986949	-0.449130250681276	1.18673692557593	2.12947973064179	0.2195061329464839	0.556113030262177	-0.584567045750475	0.352175226152521	-0.159526621204429	0.946310112014155	0.190992170223832	0.833726730776905	0.621271047164307	0.5839665703890939	0.7389882929129701	0.909771741218359	0.531840941470203	0.9697944382980472	0.9629938313116292	0.9997514779707706	0.9570839999413158	0.999449749371465	0.9985485676089484
TP53BP1	5.42485977118044	5.73918738316838	-0.6844558444166939	0.682804401303889	-0.0218432939830201	-1.16042548753414	-0.492521029895512	0.7137598057048349	3.3214129214010297	-1.31415640169704	0.9551142877277192	-0.036709750553347	-1.13511936820876	-0.224989618683279	0.77050792540288	0.072147654201514	0.241892019804313	0.377039066613508	0.972128346234592	0.307723214577185	0.853825889620427	0.5343497176752451	0.7810822465689646	0.9274329492077008	0.999896135093396	0.8174243712088799	0.999449749371465	0.9985485676089484
RRP15	5.42105183425609	4.53050027984988	-0.692440299895307	1.27038070451706	-0.0728725769286147	0.0506330203162882	0.960635569636313	-0.0254360622851175	2.54202156490978	-1.1159081975813798	1.6454112510896102	-0.1035056631737059	0.0411233395683893	0.430388999947315	-0.025720559569976	0.1619308759352259	0.310816095816152	0.1572101237247959	0.921682352115443	0.968834438633073	0.755476012774848	0.982850195159843	0.815033366111637	0.8530745158597939	0.9997514779707706	0.9954186891610224	0.999449749371465	0.999998701424125
RHOA	7.97847046597365	9.27496781466345	-0.7683027803127409	0.263176603582348	0.529378449270738	-1.43503932312341	-1.3600105111426397	-0.361167389157731	11.6421743089639	-1.90178993104798	0.673322168351915	1.19461932804069	-1.61128647885111	-1.8155633561264	-0.964988434760658	2.41931098162585e-05	0.105906665638734	0.525813871842993	0.27731299270927	0.158243443283383	0.119351650158075	0.3718171953519029	0.6854847429427913	0.9594867025259012	0.9997514779707706	0.732010627034952	0.8872954354790858	0.9985485676089484
DHX8	4.53905945012199	6.60790706515114	-0.686798090339769	-0.88135449107318	0.1648530220851309	-2.01637410446544	-1.50272201824357	-0.693669714353484	1.96763899056418	-0.7454341457661159	-0.663737167407186	0.1454117291099759	-1.18698512846231	-0.344581943201164	-0.384849625939351	0.1915565370613529	0.490559827097055	0.531584365716496	0.890405350135355	0.2921480206295729	0.7816121262772711	0.7461737314295842	0.8834806471142678	0.9598760376686246	0.9997514779707706	0.8080835122418562	0.999449749371465	0.9985485676089484
PRKCZ	4.03368594178884	6.02218463985649	-0.211522348929866	-0.9139538461478928	0.619173886288885	0.0281399607195867	-2.46260081948077	-0.0823949908462023	10.0254886552073	-0.640566616896811	-3.23592384453974	1.59066026180359	0.0449489293476243	-4.2482138395591	-0.274334006000765	5.708502411306279e-05	0.5454755536411721	0.0177776612128088	0.162789908981691	0.965606654141501	0.0053907364130059	0.7930285590493441	0.9028141907323812	0.650157244242457	0.9997514779707706	0.9949486142044216	0.4366210203080505	0.9985485676089484
IARS2	6.08990261638872	9.44914998811099	0.4869779811655579	-1.35016093536592	0.483229660407083	-2.8510362149230897	-3.6633134190895498	-1.5385416750180805	2.95094388255719	0.428589347897261	-0.9642136798188408	0.439946665977283	-1.25154694217726	-0.9302808026532148	-0.901688673727261	0.119075606883113	0.6844319882277641	0.376778263535211	0.678719856953293	0.2669818136398439	0.547797245383475	0.5138580549967701	0.9400091393866904	0.9274329492077008	0.9997514779707706	0.7936838082495226	0.999449749371465	0.9985485676089484
NAV3	5.886392826729191	6.84224087284779	-0.276730590417139	-0.1186887025494509	-1.1335473280619	-1.85731660976528	0.335150190251576	-2.37608494231207	2.91535440755911	-0.6572322434177961	-0.2061917412869069	-2.35122201674895	-2.26824057453718	0.099367856188435	-1.76580170634259	0.0737827035815512	0.542798136191404	0.8450351669854671	0.0711377577542991	0.0798053717511378	0.928394393305774	0.182766961006482	0.9021072730072228	0.9840211753695408	0.9997514779707706	0.6617879083330436	0.999449749371465	0.9985485676089484
IDH3G	6.55114463878376	5.98106691550727	0.374850305699606	0.369531554618647	-0.6689093027438531	0.5454773021828621	0.221451898948011	0.3882725887414729	7.47340663829836	0.925572070607108	0.958467599973652	-1.4473162826130102	0.626132987604691	0.29370427664258	1.02098140962895	0.0002962887562273	0.3903774972043811	0.374839279440995	0.1979612921161989	0.554284623186498	0.778878619344866	0.346652032887372	0.853189864634556	0.927033069802683	0.9997514779707706	0.9141448514651108	0.999449749371465	0.9985485676089484
ROGDI	5.91869626322958	5.01485037645828	-0.822403902515749	0.894263757286231	0.0277150951200557	-0.442216632993049	1.16224155088849	1.65467249910031	2.24298060140954	-0.973489953948534	0.873624206100021	0.0280943617569166	-0.2616133358484849	0.4270766692777279	1.3846484418994298	0.2176039676809009	0.3707251928089329	0.427763803241547	0.978736087179744	0.804695036477591	0.776045894413667	0.414212953191896	0.8464523710540072	0.9401599959036584	0.999896135093396	0.9675822639456684	0.999449749371465	0.9985485676089484
ROCK1	6.8759932252645495	9.46610204728059	-0.36124907440824	-0.581158127800311	0.705320971247575	-2.19308636667343	-2.91849444527888	-0.712018596189158	4.984947648429491	-0.5768073087000489	-0.738023144170565	1.13416603048975	-1.66869190343697	-1.19860310700995	-0.6923947425215	0.0466240314478841	0.5869723754604029	0.488702869335868	0.308742870550603	0.156660264151466	0.444852931873533	0.591512277634703	0.9148400328601256	0.9540348402428344	0.9997514779707706	0.7297510329946978	0.999449749371465	0.9985485676089484
CBFB	5.05240634762159	6.628380013206461	-0.6151870852978011	0.255042783991926	-0.214638698751948	-2.5239670734842203	-1.39875896227439	0.102766815768938	3.1138221496072	-0.590367115975834	0.257630258933168	-0.172184599670772	-1.20038033808529	-0.6916386195330719	0.0964540962181783	0.0207475332575757	0.576488626752678	0.8053005881102691	0.868953394199591	0.275230066297186	0.515021399793159	0.9263009957859428	0.9139253011974742	0.9797847823803844	0.9997514779707706	0.7974676732354384	0.999449749371465	0.998925465425923
HYAL2	5.093328278988071	5.733385486284599	-0.5176941271578069	0.995071327175254	-0.642568947758878	1.6060870522476798	-1.7024413369623	-0.9269731266552508	2.51058229764636	-0.419203028414125	0.9045257513362892	-0.439164374610958	0.616619462702574	-0.7963989576933241	-0.763632124014265	0.0458671124576442	0.6896616637738101	0.4005759094804779	0.675916596624523	0.560138838070408	0.4561465805217199	0.4740338177467179	0.9403879211388982	0.93526136287925	0.9997514779707706	0.9150887715321016	0.999449749371465	0.9985485676089484
HDAC4	4.19547287695104	5.05093772281184	-0.3928099701954529	0.132923287596684	-0.7560354307055741	-1.7678326797799	-0.0948122371545787	-0.8927317815445301	2.69174787921934	-0.422779903042936	0.155317036579318	-0.6815352630686429	-0.98086882471605	-0.0527193558988488	-1.00900015490898	0.0359688619209309	0.68718891835253	0.8816648204840178	0.5209564687967501	0.3645374469937	0.959666944680162	0.351919112811607	0.9400091393866904	0.991442660422772	0.9997514779707706	0.841796970751959	0.999449749371465	0.9985485676089484
RASSF1	3.68299615008205	4.126625154367431	-0.521943603484726	-0.6899098632465	2.4236154083201	-0.544118058966221	0.209900360887012	-2.09555142923708	1.76192764202654	-0.422712890508106	-0.639497439347668	1.69691092208289	-0.2375258796430669	0.0918698522159469	-1.95159085750274	0.128551916959638	0.687235206267077	0.5461250651862971	0.140638101691212	0.820151703227238	0.929791983927828	0.098840729021475	0.9400091393866904	0.960760247797164	0.9997514779707706	0.969918076604618	0.999449749371465	0.95603134058058
IFI35	4.46266609516701	5.244108851937099	-1.15359017104717	-0.625886782484832	0.8473623216866508	0.172208496703116	-0.387122033216339	1.4021293845905	2.84295566335294	-1.12927587910002	-0.7076822851422641	0.678845970243555	0.0899560074311959	-0.215475579311222	1.52881752817884	0.0294524933915814	0.3018982156973679	0.50568860136389	0.522543749210701	0.931249924565978	0.8365345394126479	0.1771757984258569	0.8133495619036314	0.9545339276243454	0.9997514779707706	0.9870510113157648	0.999449749371465	0.9985485676089484
HEATR6	4.04465551066905	2.76304622283682	-0.0889683377053854	0.651541445231802	0.314326824591819	-0.5078288467078851	1.7617094659418602	-0.463144531626858	1.61422344380829	-0.102499943230165	0.8337009070138149	0.302315651851642	-0.3100961510525349	1.06079098851051	-0.58127355422795	0.157606007444501	0.921699731798256	0.436374995601776	0.772617345003834	0.76697626603853	0.329607008278109	0.5822180678930601	0.9866898612615752	0.944754617310937	0.9997514779707706	0.9613734691705358	0.999449749371465	0.9985485676089484
COASY	5.239435727388701	3.467495350480029	-0.584876903394136	1.60852097827811	0.421451260573024	-0.534533411746739	2.09567266810003	0.4051168155738289	0.99328607977873	-0.5661052661951851	1.21335966570238	0.376995493379796	-0.270476561069087	0.452473485112166	0.207743838274941	0.4273453256597829	0.594817070141415	0.270708758736241	0.7218496416569319	0.797745924363574	0.7160545102591019	0.857019603594006	0.9162378283435524	0.8946132514930527	0.9997514779707706	0.9669391200105844	0.999449749371465	0.9985485676089484
PLEKHH3	5.91980110327337	8.36342266373266	-2.0616285826430203	-0.008461230900972	1.84258819888458	-4.3057770361106495	-1.2982949567666298	-0.395840156352752	4.58916858750979	-3.17200909712232	-0.0103664924390376	2.5985670760159905	-3.40127945269354	-0.5679398556361961	-0.3886780711330979	0.0820084805736701	0.0211034166244883	0.99212857421383	0.0496909727591909	0.0199825655880156	0.6993014013803349	0.757322449380746	0.5526198608236103	0.9991928239329008	0.9997514779707706	0.6048143402151153	0.999449749371465	0.9985485676089484
MEF2A	5.928427875958401	6.27233108697469	-1.1516358736694	1.00492719492088	0.9214196324655972	-2.19046046276854	-0.2391875481209489	0.473652466440457	2.9203664456559	-1.1544978294563402	1.00584935841485	0.8282897492162691	-1.0266423842171402	-0.11840857823392	0.476249465163683	0.0266186063457445	0.2921976434414869	0.353314835795269	0.439203963865475	0.344185569684213	0.9096086348747108	0.650743439194308	0.8078550333768705	0.9191921361128216	0.9997514779707706	0.8322533728837501	0.999449749371465	0.9985485676089484
OTUD5	4.7204941715706505	4.21203760938876	-0.477654184464614	0.612344186824077	1.149120949178	-0.7422070347808639	0.385968516231067	0.315863215686506	2.06740516954998	-0.4792404287351029	0.6545347201387061	1.00412137787546	-0.386997439736281	0.1967970320958389	0.326146982368924	0.0841892008354474	0.648734405225953	0.537034846329654	0.3540821650913199	0.7121120211334059	0.8504832777738051	0.755388645725766	0.9329125349186222	0.960760247797164	0.9997514779707706	0.9489695036324598	0.999449749371465	0.9985485676089484
ACSL4	4.77718383266036	2.55133361544472	0.2387470322129969	1.72754956277172	0.401381705881351	2.29424413185983	0.906986817071046	-0.3469558047863039	2.6970882874420696	0.5116403581680941	4.03185451247126	0.8011528124999749	2.4262744468514104	1.01684153766631	-0.787809147850534	0.0357140962176973	0.6271813158196209	0.0068658248579484	0.453591758310654	0.0514223104082825	0.348464752410411	0.4607888528078649	0.925619600337065	0.604110957446152	0.9997514779707706	0.6346366249228802	0.999449749371465	0.9985485676089484
GPKOW	4.69532765285884	2.2139197445157004	-0.2354234826570189	0.6028523989262521	0.2332793899914889	0.488904515975345	3.60701353211393	-0.518236673393823	1.5743927424388602	-0.3467658657600809	0.9313954387404508	0.2736227330548419	0.375775029892627	2.64177147332337	-0.79591722803148	0.166463000494055	0.7406053255846591	0.38759116002245	0.7935498296907391	0.720011525462635	0.0384492403412356	0.4564060430147589	0.9526256545870486	0.929937482958384	0.9997514779707706	0.9499556602814214	0.6510427957640632	0.9985485676089484
GRIPAP1	5.57387381250273	4.94776689302319	-0.5302383533953	0.0036191987201224	0.424400054918246	0.279716024368796	1.30783422210596	-0.15916202836887	5.3056654276582496	-1.22484239385221	0.0079719440048152	0.8216327932957549	0.320608488595539	1.35860530217955	-0.32822500790643	0.145546974779418	0.266927564573348	0.9952397451630288	0.450556799143663	0.7620647639256372	0.665473474858526	0.8253445701998771	0.7980666814300208	0.9991928239329008	0.9997514779707706	0.9599787695859348	0.999449749371465	0.9985485676089484
ATP11A	4.84904001499845	5.382305382019959	-0.54824147696847	1.50785487423041	0.293745691445806	-1.40954870638559	-1.40869560094769	-0.5913292225384	3.7471765694182	-0.804911381845352	2.29663627088878	0.393753714813329	-1.01916937970486	-1.03813334611002	-0.85296914221492	0.0095414411246826	0.45157906776098	0.0613828820927422	0.7073749778734889	0.347444527886013	0.3392225928485149	0.4264096390827299	0.8754326640464266	0.7770316496194997	0.9997514779707706	0.8327097351877986	0.999449749371465	0.9985485676089484
LAPTM4A	8.07288641682998	7.18163628329715	-0.0362578486899039	0.4957577468037659	-0.2611335742006549	0.515751454849383	1.01665897668898	-0.233529774462116	5.96453854427977	-0.0575168062904859	0.8270050436312869	-0.3601063507270279	0.408710152817932	0.876421007183793	-0.377787237316852	0.0009949842009815	0.956001166280217	0.439877566292687	0.7311042474858079	0.6969397090504129	0.4145085214904629	0.718592297153224	0.9930975189379604	0.944754617310937	0.9997514779707706	0.9471015874679816	0.999449749371465	0.9985485676089484
IP6K2	6.170107484175509	7.77692420796645	-1.39236339537081	-0.0447364194349138	0.0815366196754561	-1.82682274193517	-0.844627871901691	-0.0250198812275141	4.941938954347219	-1.74295261951659	-0.0578594633786193	0.0803445915073269	-1.05623914291833	-0.566256528698462	-0.0297608409791845	0.0025988697864778	0.131970504875608	0.9557393826368508	0.938576066888998	0.331520672640952	0.5917529242631	0.977223024217402	0.7076893777048523	0.995670628999816	0.999896135093396	0.8311375023982387	0.999449749371465	0.999589423243568
KIF2A	5.61101722120292	-1.7219477622146395	0.8861977138813371	-0.8689015876225009	-0.909713284057933	0.965505745358926	11.9218999439769	4.25344646755221	-0.72025518181554	4.97297266283718	-3.72388776693746	-4.68387483097841	2.77318328620408	5.58721549624411	5.16643458966269	0.514102351915832	0.0079662213891941	0.0209463790423517	0.0097545108038964	0.051053393631437	0.0041855899029123	0.0056685265995417	0.5109913743218195	0.6790039594714568	0.9997514779707706	0.6346366249228802	0.4355731414550215	0.4884075660443893
PSME4	5.638355431397049	6.080789115848581	0.0190985947636107	0.347021178013978	-0.79974272609661	0.858260382020947	-1.25399125833432	0.613831302441001	2.37879823838956	0.0140923790940123	0.287612173344729	-0.514815626161267	0.298077500072627	-0.526438891697585	0.490406767370689	0.0548580052071788	0.989213185899922	0.783319191359172	0.62509009909737	0.7756965686493771	0.617467730814338	0.6412626369221159	0.9972374927295562	0.9797847823803844	0.9997514779707706	0.9634456694813588	0.999449749371465	0.9985485676089484
SIRT2	7.508022841284701	7.22794311934388	-0.192263419327136	0.0255351526450862	-0.234928135627385	-0.164940216281538	0.927317691952229	-0.607680626235348	7.729502223279541	-0.404404205801243	0.0560572513970149	-0.424731171263885	-0.16404660306717	1.04541388749744	-1.24006270705387	0.0002461304714931	0.699936706981148	0.957116306032091	0.685841760934424	0.8750811092443069	0.3361082468282299	0.2612470040216489	0.9420406269911756	0.995670628999816	0.9997514779707706	0.9776332903618512	0.999449749371465	0.9985485676089484
ERLEC1	7.83376623801296	6.76889336844435	-0.290576547707327	-0.0330905324130034	-0.61541962072281	-0.547531417126529	2.16039942039312	1.32599434504021	10.1921531960602	-0.872668026235953	-0.105093662611213	-1.4953663264606003	-0.793108488575225	3.39524988032608	4.29233800454719	5.1957453027085e-05	0.41639622031956	0.919726757033604	0.185447739937611	0.457920937540021	0.0145809873391985	0.0051356874347655	0.8636497118882337	0.9937007737200372	0.9997514779707706	0.8809362910741619	0.5042106101855834	0.4698036929901011
PITX1	5.16658521858416	8.148125978010599	-0.698918259791013	0.583591786367371	1.04296450897265	-2.56747915038604	-4.447453995037219	-0.175410833202649	3.5365730950996204	-0.5931102162770661	0.540147724946592	0.859661320121229	-1.05701148328751	-2.0549676504762098	-0.160045724200347	0.0122696765621449	0.57476695014772	0.6085443489574139	0.422988032472422	0.331195330480082	0.0856509892158781	0.8780971891071808	0.9135627328508948	0.9629938313116292	0.9997514779707706	0.8311375023982387	0.8031967855853303	0.9985485676089484
MAST4	6.830925632937619	9.59678217581315	-1.10452612897436	-0.265773625333706	0.7595899715656659	-2.73621210988092	-2.80607744165564	0.154399005740448	8.03843946117925	-2.06482210122085	-0.454746369879248	1.33138605007525	-2.34668026970147	-2.19265062793129	0.265595938217071	0.0467065601929562	0.0844983329360596	0.700015406183511	0.2417900349219	0.0669166340472802	0.492232071203531	0.8584578118500771	0.6510956026033419	0.9720700103964762	0.9997514779707706	0.6475315832189179	0.999449749371465	0.9985485676089484
ADGRF5	8.508798659550019	9.5576754903468	-0.640067434767605	0.6842898877373069	-2.06481688996746	-1.164142426667	-0.766527589401468	0.62676269728091	10.4061076015564	-1.3599035252166598	1.5003819400511598	-3.45130174280508	-1.19816795228907	-0.8587470054768579	1.3249800779740502	4.6137437833545504e-05	0.222738440767987	0.1841848499986639	0.013611293257424	0.276028367008225	0.4234543050613449	0.233400558070976	0.765024914648041	0.8638488411781758	0.9997514779707706	0.7977068843153188	0.999449749371465	0.9985485676089484
SDK2	4.59468202085927	6.19240188782192	1.12073556658231	-1.29348597041546	-2.52804343498887	-0.0942688273317706	-1.07147858541964	-1.44118625061667	2.3399162554894	0.9773094663399542	-1.03477454559057	-1.9512831995824096	-0.0420965248514784	-0.361968922594281	-1.05055103607552	0.197239792111042	0.3688776127061789	0.390796832905651	0.109258602712184	0.968082641488502	0.812461647243054	0.484405636105912	0.8454852147066968	0.9319806613312446	0.9997514779707706	0.994995959046558	0.999449749371465	0.9985485676089484
NUP133	4.29902742956572	2.92564151045743	-0.344262087305537	0.0569363739729985	-0.148992271465095	-0.7906584305958492	2.65059002553396	1.01012956069238	1.69826075020234	-0.4520942051420829	0.0682324036692314	-0.161474909809341	-0.5630551744701129	1.4338331314585502	1.18085542269039	0.302476381676953	0.6690677917807829	0.955304722949999	0.8782523806281959	0.598139335456003	0.5292655102180479	0.4741733471103549	0.936719784185261	0.995670628999816	0.9997514779707706	0.925728084379582	0.999449749371465	0.9985485676089484
NUCKS1	8.49746111134642	8.227074080621371	-0.5551539811006129	1.19481733929767	-0.2344403656506329	0.392206216364294	-0.439665833645637	0.6609649046305129	10.5878388774653	-1.3309272589997	2.9677248830560696	-0.5075165507920011	0.481775197625134	-0.5773613876339039	1.7167527569175205	4.17811972560798e-05	0.231553106851783	0.0250311582040348	0.62990290829216	0.6470343283655721	0.584693283204626	0.136836932873862	0.7711700104752026	0.6822267710507852	0.9997514779707706	0.938768655877686	0.999449749371465	0.9985485676089484
VPS35	7.001802419302111	7.896640906950309	-0.473508028396607	-0.7011346630849891	0.20680122049935	-0.7281052999971329	-0.372261202798197	0.315841645029658	4.53298110255109	-1.28314802066803	-1.45269990258601	0.52489505991224	-0.997842149600298	-0.149584126608594	0.3185836694940539	0.0408797744959225	0.257717699672043	0.203651173987011	0.623564418707106	0.367357578494733	0.896077478801244	0.779189671743739	0.7932462109670161	0.8790342578880688	0.9997514779707706	0.842690363339847	0.999449749371465	0.9985485676089484
DNAJA2	6.39539775377621	8.58322949371976	-0.9166061165720258	0.325883152312625	0.630546619710838	-1.26925301192336	-2.84974742211824	-0.344842939919313	8.27822143041018	-3.21700753525789	0.908858936772873	2.23080774187774	-2.21265586415261	-1.99718616130795	-0.5850701423686689	0.0260258952814819	0.0232323572462449	0.399735747620236	0.0798724784127926	0.0815924995244489	0.270821338524537	0.636889573015597	0.5640815441392694	0.9349336093639672	0.9997514779707706	0.6624168146979976	0.999449749371465	0.9985485676089484
BCL3	4.731221127598929	6.887107977813621	0.469586850050077	-0.7237988364795649	0.32654499804501	-0.400296742045011	-2.98522560656943	-1.43022335592551	3.45639671689709	0.538395278573135	-0.7766868847658929	0.366330401509823	-0.2328399760241789	-1.34404899034563	-1.36623180782193	0.12766366970909	0.611358651136943	0.50568179454713	0.729582808511917	0.825280726257688	0.529933912620133	0.406854734198511	0.9215302333079496	0.9545339276243454	0.9997514779707706	0.9718153802322816	0.999449749371465	0.9985485676089484
FUNDC1	5.782647861103831	2.02484663356757	0.615527421976579	0.5954537868557621	-0.818426366418452	1.53269989514461	4.58109965095954	1.93926176083446	0.840274528463915	0.6895815890842371	0.539590459239866	-0.762536539661883	0.8916468372556551	1.58243412159114	1.5470962702595	0.496673001822331	0.518745462837414	0.613975571097884	0.480252254533361	0.413680934407637	0.385477902755872	0.3263450956332019	0.8899697948868438	0.9629938313116292	0.9997514779707706	0.8686795372142663	0.999449749371465	0.9985485676089484
MAOB	5.43571891161556	4.31201523181394	0.4872552596813279	1.23383026743955	-3.63923481600247	0.493305147802146	1.30927042482148	0.511815724676865	1.15770323906723	0.317692689863416	0.697596853411585	-1.89411872617514	0.159968221034644	0.330590299727726	0.264173360870313	0.433824126061248	0.76150055767419	0.5963768616492879	0.116228623220393	0.8792873498323259	0.8472618402803291	0.843213596978838	0.9559617685482192	0.9629938313116292	0.9997514779707706	0.9776332903618512	0.999449749371465	0.9985485676089484
RORA	5.769652617420321	6.62718672417164	-0.892516947026591	0.276789706498567	0.242178480503283	-0.7858136576059771	-1.05775178018331	0.2885636074465539	2.64592626901316	-1.23397891485429	0.2845506526474989	0.2906262983357789	-0.5534647662209251	-0.3193617909804099	0.208563723863863	0.117540278968139	0.268772424658658	0.785555487791376	0.7830421312755291	0.6039946123243989	0.793842365885604	0.856697641536158	0.7980666814300208	0.9797847823803844	0.9997514779707706	0.9264805562610662	0.999449749371465	0.9985485676089484
ATP1B3	6.510595591949151	7.2834244059603	1.03182603801444	-1.12083818581844	-0.396076973503954	1.37007122307226	-1.59904795040156	0.529247388533706	2.29988478461078	1.3224591257878702	-1.17474702744815	-0.544925820988295	0.8701808095557579	-0.360985080957697	0.295939991873426	0.26035736600629	0.259673856924568	0.296016944088135	0.618548175606764	0.439308972844283	0.793168078355971	0.8208223757132951	0.7950961465558134	0.8991547780024013	0.9997514779707706	0.8772095730763347	0.999449749371465	0.9985485676089484
MAPK6	5.861060289528281	10.8032562085096	-1.31013865937085	-1.4162778623267902	1.6676631571567	-6.25490107807671	-3.97944284300008	-1.01641540183372	5.01849377198121	-1.5668222163912702	-1.4050606046851497	1.93630189306574	-3.78088438737767	-1.56393499053795	-0.8960602544392049	0.0620760638559502	0.170092880139977	0.2359516491357	0.111008620172195	0.0129382129799493	0.441430570915168	0.535796059911966	0.7344957096224215	0.8904043097703995	0.9997514779707706	0.6048143402151153	0.999449749371465	0.9985485676089484
GNB5	5.77523061284198	6.31498371697106	-0.155994061515036	-0.993011687991214	-0.805771852616264	-0.5682588667780529	0.6297964457344449	0.324472211151877	3.68609256787538	-0.177026292084594	-1.1988162477624098	-0.711321884939609	-0.311331338651838	0.3856192434143149	0.365349912189873	0.010256190693334	0.865312413439896	0.275794234438965	0.503587153928945	0.7660821473618922	0.713080059291157	0.727383933543821	0.976661229405536	0.8952724788092965	0.9997514779707706	0.9613734691705358	0.999449749371465	0.9985485676089484
RAB27A	5.24797659757245	4.756963883188781	0.6618850665664239	-0.458735544477411	-0.11660234158844	1.2776539723082398	0.222194358694116	0.204640206589803	5.416231338692089	1.41233525924196	-1.1072316592108702	-0.219010438898268	1.3619511794339698	0.267231675562016	0.4737308106051889	0.0016386018963499	0.20755715881314	0.3105971966547109	0.833901919510419	0.2221271373276589	0.7982388568463449	0.65243772034558	0.7589337453591861	0.903767809938403	0.9997514779707706	0.7706374251363013	0.999449749371465	0.9985485676089484
CECR5	4.71094613357459	5.72525734557209	-0.735865047469486	-0.905220584729473	1.11766431975269	-0.0341361636893068	-0.5753287193772549	-0.128664962875595	2.50499769108329	-0.581598463277708	-0.817922622496759	0.734020476888303	-0.0142260593538263	-0.2597214889173039	-0.110195760161563	0.0462147603030758	0.582012777918821	0.444661086974134	0.490613591286524	0.9891108702333148	0.803760769724066	0.9158475660034372	0.914715606745486	0.9450207042363064	0.9997514779707706	0.997745862154666	0.999449749371465	0.9985485676089484
UFD1L	6.08158343659303	8.59442083359099	0.154169499324888	-0.0492246271604597	-0.046590667482092	-2.3718444423451097	-3.29440789957504	-1.59443258693257	2.57403730871562	0.126545242501283	-0.0324069375386057	-0.0387726557190836	-0.9397375993111708	-0.8399271768686829	-0.893767821086998	0.166140527956427	0.903580562815095	0.975775210911078	0.9706127905822952	0.391502860020507	0.61699046708151	0.534659622789105	0.9816700603085378	0.9968037620394572	0.999896135093396	0.8573687940268715	0.999449749371465	0.9985485676089484
LRP6	4.62871168830746	4.74481101848158	-1.58094672916143	0.8746979346314571	1.70550348794494	-2.70605787804078	0.743515548516741	-0.33596772180315	5.12398736874084	-4.23968080164902	1.97012422236586	3.8483255027665	-3.84818346500102	0.7370944562536239	-0.7279861867466341	0.0612824222249367	0.0064254802544419	0.206258412118143	0.0120224420686087	0.011784439151073	0.6520807159610699	0.601122324169958	0.4868449751845104	0.8790342578880688	0.9997514779707706	0.6048143402151153	0.999449749371465	0.9985485676089484
PHRF1	5.1736575007822	7.15579524308028	-1.2653923942777	-1.47025806726741	1.67394887947696	-2.9104531371193	-0.248606820326038	-0.015664245162856	3.7019879248857896	-1.69934576137495	-1.66988427182457	1.92136816025565	-2.1299831143317	-0.102022836116468	-0.0145732661619147	0.1039039454705929	0.14643569475647	0.1535955988236519	0.1141218192480389	0.0874719284801561	0.938637002537265	0.990349110103928	0.7182527544417281	0.8530745158597939	0.9997514779707706	0.6699320659099474	0.999449749371465	0.999998701424125
NUCB2	6.105381332368999	6.59860031503205	-1.09047470311025	1.65004460841275	0.257878220809454	-0.3041382494468789	-1.78070745595985	-0.0606660662700034	2.0988724564564	-1.1983843805228602	1.32470926755738	0.274279503736242	-0.174416328902649	-0.4340740465046529	-0.0349602734000082	0.197589076728262	0.2811122705685119	0.233896512733561	0.795366357859755	0.868725635582165	0.74161325763164	0.976566044859577	0.8015901580459345	0.8904043097703995	0.9997514779707706	0.9776332903618512	0.999449749371465	0.999589423243568
PFN2	7.97063829098018	6.40396330552392	-0.0206746765881406	0.71926100380549	0.137939743272914	0.60083058794751	1.4850275541669198	1.00143336329968	3.15406734470506	-0.0333196624697344	0.909775404169624	0.203690021416498	0.485305062820949	0.557578883333522	0.9073347046961708	0.1256490768663579	0.9747462286675193	0.398168662359455	0.8474708442683259	0.65013674899243	0.686031095402708	0.51803681711853	0.9972374927295562	0.9342680794981884	0.9997514779707706	0.9393654777408836	0.999449749371465	0.9985485676089484
PTPN3	4.1939180138057	5.465645185186419	-0.157840373128297	-0.413342401710916	0.956635145048536	-0.8399269395880992	-1.4202959130226105	-0.98907564470294	2.43725018030252	-0.134020566373058	-0.3998125518843849	0.715053843635437	-0.3731016290401929	-0.6593590776116519	-0.9200650124673572	0.0506606536269611	0.897768722549244	0.703139096081858	0.5014384498410039	0.721898991614116	0.534138952480558	0.3930266320569779	0.98128778799442	0.9726587112593358	0.9997514779707706	0.9500844126346238	0.999449749371465	0.9985485676089484
SLC44A1	5.19054234578831	7.97939679857478	-2.09518294698989	0.908141564501156	0.695234470280614	-3.23862024672881	-2.8451789361405897	-0.266566080303576	4.512890053473121	-2.69915398848997	1.06733370746378	0.7647710406679541	-2.02638419597352	-1.5549934153286398	-0.286423139652635	0.131268984688279	0.035655615523173	0.485421302414126	0.479289935322881	0.0990565221384884	0.603820228818688	0.836074468425373	0.6007020388538463	0.9540348402428344	0.9997514779707706	0.6812027647832879	0.999449749371465	0.9985485676089484
TMEM260	4.41929122488661	7.30423857685615	0.437813915706671	-1.55156978426754	-0.1886808422386639	-1.5439936796219	-2.3722591251316096	-2.71441244435442	5.21446128116549	0.5708349668693629	-2.35711458801416	-0.2151307458581899	-1.02647586997072	-1.78433286268543	-3.94060498850773	0.0019868090276563	0.5888362878482061	0.056506380734764	0.8367914822704309	0.344257916651655	0.1246268816641409	0.0076193367760169	0.9148400328601256	0.7687109936164386	0.9997514779707706	0.8322533728837501	0.8982326668762716	0.5403189764805844
SMG6	4.622683044186321	5.26815060671397	-0.78930438046209	0.999331190929877	1.05120441647754	-3.03936562679749	-0.867553265551728	0.436447625846156	3.83774464596889	-1.22321049868279	1.60724745930503	1.4511072800977	-2.40406837789596	-0.661625608584153	0.6789851130441921	0.0085814159539422	0.267108037975383	0.159124089136996	0.196946280653187	0.0530003068497093	0.532781885002036	0.522461546904226	0.7980666814300208	0.8530745158597939	0.9997514779707706	0.6346366249228802	0.999449749371465	0.9985485676089484
EXOC5	5.23393097413113	3.1241257034313	0.60030199626938	1.83437711099067	-0.448796426906328	-1.45022749177322	1.68021468837425	0.0460539859967001	1.35818886413121	0.5959373117174339	1.7790183349432	-0.3910618777495789	-0.7079386973094979	0.7707993980843381	0.0428422958331301	0.2232515021344989	0.572995782293854	0.125547127769825	0.709260607688553	0.505540361816972	0.470079894586443	0.9672173979926392	0.9130185217040228	0.8493107240945483	0.9997514779707706	0.9004946427197598	0.999449749371465	0.999589423243568
DGCR2	5.09835965390408	5.60567646379004	-0.506109858813031	-1.3671198864655802	1.12719426177478	-1.4435732863284298	1.01977488857168	0.1641957078868489	3.6189913523694095	-0.620645545930871	-1.8371918878315496	1.13011797367551	-0.943557733450686	0.675645259614969	0.2131837090126019	0.0111105839434937	0.5576567302645511	0.115828028183774	0.301570009680172	0.381821333075918	0.5244369753885311	0.838242674629704	0.9074526781094666	0.8309131511518183	0.9997514779707706	0.8509278851749326	0.999449749371465	0.9985485676089484
RNF126	5.135663548770429	4.67992388553901	1.23095378718315	0.129222061652078	-0.796900559649688	1.40770244750759	-0.621564578947666	-0.282208330282596	1.6768499020051295	0.8466924461508051	0.099958805133614	-0.500849554517609	0.4772179214397899	-0.237127704979794	-0.205704229565388	0.14458521273118	0.429637340073106	0.9236333019685308	0.6343164105451771	0.650092572770543	0.8204466860904079	0.84382381841159	0.8686042857051082	0.9937007737200372	0.9997514779707706	0.9393654777408836	0.999449749371465	0.9985485676089484
MNT	4.42430626050023	7.35499289862784	-0.968517428256986	-1.04618115751218	1.22210083404708	-2.20940133239516	-2.67922756242626	-0.6030558327959119	3.42385374506483	-1.1321328646389	-1.03693106298243	1.23639817615924	-1.37211016155357	-1.07501178817342	-0.536312937061117	0.092286154506181	0.305716730704593	0.363640183608195	0.27147782539124	0.2281918967177	0.514008352407235	0.668237256276788	0.815033366111637	0.9230205650246088	0.9997514779707706	0.7747888425419195	0.999449749371465	0.9985485676089484
ZXDC	4.36317694572927	3.42603717278561	0.292309166426382	0.68072589174872	-0.511355268192167	3.04897771682688	-0.222640816857663	-0.23459572945567	1.51877066187839	0.260981377697156	0.635805552156578	-0.395774791194452	1.3763637164478502	-0.098231358684693	-0.211940586043007	0.3332885864974289	0.80346207604534	0.657620871982749	0.7085343416566541	0.226373928711534	0.950758607534248	0.8724662704768871	0.9645155978054396	0.9662894719892032	0.9997514779707706	0.7742706935818545	0.999449749371465	0.9985485676089484
JMJD6	4.754100179865129	5.2305238856645095	-0.594320318985431	-0.638562126859667	1.2636174907134998	1.5884866341851205	-0.6160750980328851	-0.149567740621311	3.2477244815147595	-0.642346667814088	-0.813575946049494	1.17770483139621	0.886241374921184	-0.399043487089726	-0.181653379929208	0.0175162622798512	0.544395273054452	0.446963641092356	0.2835070236832561	0.409599342111936	0.7036761257621309	0.861836198221836	0.9021672909626048	0.945490933493413	0.9997514779707706	0.8665917246811119	0.999449749371465	0.9985485676089484
POLB	4.19203701044227	4.65730853344852	0.770728657628016	-1.31996717458075	-1.6597198283792298	1.4358928559121902	0.029718550451589	-0.1685186997968699	3.3501118128166496	1.00300119269854	-2.00570896433192	-1.8457642280042696	0.985018501331825	0.0222141085681934	-0.246119210828706	0.0154172368828244	0.354580307022971	0.0916980663510888	0.1144601151100219	0.362653848584184	0.9829974966835492	0.813793377768925	0.8386136557186751	0.8019693831167972	0.9997514779707706	0.8401113873099353	0.999449749371465	0.9985485676089484
WIPI1	5.754175148847571	7.5244790424182	-1.24554723565046	0.6401738483442659	0.4197702611488529	-1.46433163895708	-2.5885883814135697	1.6930169015111598	5.78771010666508	-1.84548881070311	1.03280692282663	0.536610394951953	-1.02338849257029	-2.11182319527756	2.9414188288046605	0.0011642168588962	0.1145038143939499	0.34151583734535	0.610839910583145	0.345601541776757	0.0791730468131558	0.0258998766444007	0.7005474430882037	0.9121692712120036	0.9997514779707706	0.8322533728837501	0.7832266964368116	0.7125833219289758
GBA2	5.6555328758375	6.8246421026862	-0.825464197920361	-0.70905219059801	1.62617558162808	-1.9941550069920304	-0.371984537686074	-0.4459585648522199	4.99110534613773	-1.19528294497779	-1.07312721723097	2.0885811403663603	-1.43571914188153	-0.284786923386376	-0.6557077387336291	0.0024741691321577	0.277072368323347	0.32446615553633	0.0817585584550639	0.201096384005791	0.785381585883124	0.536329805193395	0.8015901580459345	0.9104238190443896	0.9997514779707706	0.7506336192177263	0.999449749371465	0.9985485676089484
NDST1	5.2172237200574205	6.52504621522201	-0.711289857134725	0.3623726381790439	0.2315696984566449	-1.0559703935907	-1.71049044545472	0.0642179121072363	3.33780850567304	-0.720516808436838	0.39279106649002	0.203335396767826	-0.521966412342558	-0.92507589560356	0.0652043008192973	0.0156542204076293	0.498304208417771	0.708049051990138	0.8455935197524291	0.6203946202738629	0.39061561524826	0.9501295768924548	0.8858215473283729	0.9733396901006992	0.9997514779707706	0.932720871880968	0.999449749371465	0.9993946310894252
ASNS	4.463830704455059	1.74536992680156	1.58795234073163	1.5668053067531398	-0.182104103885806	2.65174755091594	0.696493065304329	0.109292265121553	0.8290471994207579	1.51278711466689	1.6571917472277298	-0.1658745389046159	1.27491693958486	0.350652637756376	0.111918918184905	0.438807165733291	0.1810957681878189	0.1485567405477819	0.873703873551511	0.249480990585411	0.737831897087908	0.914537994276012	0.741737846055287	0.8530745158597939	0.9997514779707706	0.7865251534929795	0.999449749371465	0.9985485676089484
PABPC1	8.517289988724281	13.0975196128067	-2.9478566128015	-0.4220650100191079	1.89198882220252	-6.73687582037245	-2.6951744986247004	-1.40630862516866	10.5467838074935	-5.72384346460931	-0.712982904688905	3.3128025285025604	-5.69734040458689	-2.00362538801508	-2.20750185060996	0.0159320693475207	0.0012663007474893	0.533627476355766	0.0212499737497965	0.0023770300046751	0.435744466192212	0.291675918722484	0.4083277775884957	0.960760247797164	0.9997514779707706	0.5570121080394814	0.999449749371465	0.9985485676089484
CFAP20	4.9854358251277	4.58687683251787	0.8406362129302521	-0.2381281147248719	-1.04665379628924	1.5363754123226498	0.110576373421497	-0.273400473386732	1.7271475495444302	0.5830692424490129	-0.190057792851843	-0.623556431611061	0.530296723576246	0.0441144619087972	-0.202511635006775	0.134885611524416	0.581084019395087	0.8555308972238271	0.555866377564474	0.614949243998482	0.966244671833752	0.846209165575342	0.914715606745486	0.9858493782247086	0.9997514779707706	0.9302576715935034	0.999449749371465	0.9985485676089484
CSNK2A2	4.6486362061626	7.62378394746736	-0.1135926735728869	-0.550560408229741	-0.618002025848835	-0.8759369493298019	-3.2290139550430297	-2.47591280448634	3.5096333181020403	-0.0945541923766818	-0.531119003518147	-0.444751393211212	-0.358478224310075	-1.5813700890269398	-2.2156236690471096	0.0126770566390019	0.92774759503978	0.6144131802521291	0.6720935471351899	0.732261043734711	0.164878028625095	0.0686099985217885	0.9876174384857336	0.9629938313116292	0.9997514779707706	0.9537509818646884	0.9699045741646072	0.8754329906928205
PTPN21	4.9854820968602	7.45089077506371	-1.63774691401404	0.226506236868916	0.2439771896083579	-2.5193188500696	-2.27834738387248	0.665604776240147	3.84956500350075	-1.67645480307877	0.246543243018381	0.201070981517227	-1.27868821664605	-1.23410087195931	0.675350370533047	0.0084642522666325	0.144664016055332	0.813480028028249	0.8472861368385601	0.248236295399696	0.263307530029489	0.524611626516494	0.7182527544417281	0.980015602213038	0.9997514779707706	0.7865251534929795	0.999449749371465	0.9985485676089484
EIF2B3	4.842316844998179	4.15282569403403	1.25995338800604	-1.46753520850801	-0.217491238473568	0.2157325629331689	1.61727762367031	-0.623358561809916	2.05157972345466	1.54782768138962	-1.54117142615403	-0.232965461408024	0.141994613174658	0.700278097910516	-0.601619002408437	0.2002565442278419	0.1779482544462839	0.217100595891647	0.8250531981279791	0.892599462735573	0.6427451432651989	0.641461806315375	0.7404941741245027	0.8848560909866569	0.9997514779707706	0.9776332903618512	0.999449749371465	0.9985485676089484
TCOF1	4.79282613830999	6.058675899954469	0.0263534149843879	-0.901323531062296	0.305347901952791	-1.01860582460053	-0.934034886675614	-0.388973590759396	2.8648118354010896	0.0235191564950086	-0.907933565691847	0.235219290846326	-0.466754665568317	-0.46268263010298	-0.3662651259178329	0.0286207793538325	0.98199883218498	0.3989109387756529	0.821860957581042	0.657142375697749	0.659896520482186	0.7267354183676651	0.9972374927295562	0.9346413311138324	0.9997514779707706	0.9404701927254098	0.999449749371465	0.9985485676089484
CDC42	7.6573568228946	10.8575491129964	-1.12164375781546	0.6747712730760451	0.249975461996538	-0.8391965207566241	-4.77850184987493	-0.2821050800410119	14.407682505940402	-2.82324466516334	1.78151057612861	0.615286746871446	-0.944444050928143	-6.716426755227901	-0.806343240711175	7.00233734754072e-06	0.0302249254776397	0.125114751599018	0.560961958851874	0.3814034776041869	0.0005295280566518	0.450813999859531	0.5812830492190381	0.8493107240945483	0.9997514779707706	0.8507374136847747	0.2731674029319194	0.9985485676089484
OSBPL3	5.5981713008497405	7.76683788105003	-0.56780727747772	0.3442865422089219	-0.189656875782775	-0.174698093252708	-3.1519238217133303	-0.942060631115077	3.46132189294241	-0.5952807875477629	0.326844924050996	-0.1865644561793419	-0.087307409836337	-1.24031623527321	-0.762756680553547	0.122953438382838	0.5736751612896109	0.7672563842093628	0.859291248688097	0.9337956746209748	0.549217333050383	0.578994453649093	0.9130185217040228	0.9797847823803844	0.9997514779707706	0.9872581716420328	0.999449749371465	0.9985485676089484
ATP2B1	6.2803412172204895	6.68595752983653	0.091055759294884	-0.008379374870976	-0.121751634084017	-0.322562733629474	-0.162867244403975	-2.57941685523744	2.317151112852509	0.107278443074121	-0.0073769271985121	-0.138314269420611	-0.195234315957882	-0.0429075494714315	-1.57621477685321	0.158180012673259	0.9183802369785028	0.9943542637215628	0.895398150002683	0.8529222012552479	0.9721631688246178	0.2834829858989769	0.9854187411344708	0.9991928239329008	0.9997514779707706	0.9776332903618512	0.999449749371465	0.9985485676089484
NCK2	4.43221004314153	9.37996467608151	-2.19826167503667	-0.475391139624031	0.7708083058664871	-3.28511666117426	-4.11774562957362	-2.98007697673945	4.93599175348077	-3.01540837876592	-0.571056672872861	0.9143759343143292	-2.35398019905684	-1.69499014081888	-2.77222470556612	0.0739026947363576	0.0268827107487326	0.5904577509966371	0.403259857142687	0.0663606391913901	0.387731808367569	0.17216004238814	0.5812060119404433	0.9614974146039916	0.9997514779707706	0.6475315832189179	0.999449749371465	0.9985485676089484
MAP4K4	5.60782069264646	7.668149932424281	0.904284059578591	-0.433015008739943	-0.615010305431958	2.29012688113894	-4.33782712249954	-0.277466014984901	3.5258030209251	0.707975837965098	-0.419632476404927	-0.482500380158104	0.841556962925884	-2.18647877742765	-0.266182204050745	0.0124307790049954	0.505518892094456	0.689364557424577	0.646548374691251	0.4322915223017209	0.0714205810415899	0.7990097277328871	0.8864084265164331	0.9708898632816148	0.9997514779707706	0.8755823062896342	0.7683170379714348	0.9985485676089484
MGAT4A	5.688745506753159	4.6064798940408	0.444732271699466	1.25740691907619	-0.2432355566362999	1.4667727138976898	-0.2083519778285839	-0.366275803801671	3.05006405178802	0.5984982383502111	1.7847294514797198	-0.3030083464640589	0.927549787020509	-0.147604097645333	-0.4865832338969029	0.0225100732900379	0.5713942028497261	0.1245584759091919	0.772114497924552	0.389429485517294	0.8874904619462779	0.6438159734867421	0.9130185217040228	0.8493107240945483	0.9997514779707706	0.8562524122314327	0.999449749371465	0.9985485676089484
RPL31	9.820462917606198	8.59143519792175	-1.0649336781462	0.76737746200479	0.364960634818593	-0.954214641148837	2.07262774805318	1.7658475991158795	6.29646284367509	-2.3141530950788	1.3026706210981	0.683662583737227	-1.0677157832942	1.20124055665645	2.41369911024207	0.0272969712283357	0.0649148248417673	0.2420268811920389	0.524743647453854	0.334788434051388	0.4356978659483129	0.191010096182528	0.6447904082370549	0.8904043097703995	0.9997514779707706	0.8311375023982387	0.999449749371465	0.9985485676089484
WDR1	7.487939563898839	10.2454615275031	-0.4828180524148571	-0.51147882467523	0.8138891689270692	-2.0538277702473	-3.1819799368986	-0.251434479108531	7.88748958149461	-0.74397710942798	-0.827446996707737	1.224061461032	-1.36081774606271	-2.66880873973332	-0.4562583280602489	0.0002200823321564	0.48499505307962	0.439645754908991	0.266809361301745	0.222465323065806	0.0370854659120271	0.664253518415129	0.8834215787118018	0.944754617310937	0.9997514779707706	0.7706374251363013	0.6491721132544277	0.9985485676089484
SNX13	5.032722527901719	6.76658105184	-0.455396728603631	-0.975222180708916	0.2046067821191469	-0.535530056773169	-1.23839203972583	-0.669746376629836	2.4343977612252403	-0.294057018589981	-0.7227275242393699	0.111649168111623	-0.172970440605388	-0.46942667993638	-0.454059840666259	0.0508574488471853	0.778621781543514	0.4970396201285539	0.9147429805938968	0.8683621950949619	0.655338339892928	0.665747864690329	0.9593812647172454	0.9540348402428344	0.9997514779707706	0.9776332903618512	0.999449749371465	0.9985485676089484
RPS6KA2	4.53905945012199	4.31169072548827	0.239943344429969	-0.0141317670955556	0.484253702830816	-1.99305884004133	0.455752301186757	0.805219592382452	2.7990542119189303	0.311671129032142	-0.0202254668456144	0.5448203467717679	-1.3513669828052	0.307918277648496	1.11465097346323	0.0312028134902387	0.7658362515193109	0.9845193333427	0.605519511511088	0.225303332294938	0.768553726641214	0.3076462966736519	0.956997037616701	0.9980963332584836	0.9997514779707706	0.7730320019760535	0.999449749371465	0.9985485676089484
ING3	4.727213143956059	1.3364635237949	-0.222103730903913	2.75551372300605	-1.82348967753399	0.839310675413073	3.4292105156350297	0.830337932691842	0.438771423167109	-0.199514991944028	1.94507257052438	-1.32962227544955	0.383724632313175	0.998319452804221	0.5425795325675801	0.70923468378833	0.8489570471068671	0.149526306193813	0.241104947247956	0.7171303616498008	0.547912685690684	0.6737462940502399	0.9734195109163106	0.8530745158597939	0.9997514779707706	0.949133101447868	0.999449749371465	0.9985485676089484
WBSCR22	6.30077635442117	5.6979549487105	0.0328982558582817	-0.379340877415929	-0.195626007170371	0.77875966427497	1.02104726145923	0.5808538907082409	7.45525438331939	0.0829365167753997	-1.023178304554	-0.41106643499532	0.933457725921688	1.4084697842938	1.55543894373804	0.0003002697597699	0.9365997327486928	0.345693169002006	0.695302233273091	0.386608090848126	0.2086433091534169	0.170841731586458	0.9890349597658455	0.9142044103013448	0.9997514779707706	0.8547652260922991	0.999449749371465	0.9985485676089484
SEL1L	6.85792026441324	8.66192302051458	0.6146676881313211	-0.3705047831531071	-0.943806050667098	0.0268553430530977	-2.6044939740047903	-0.885323796851969	6.93094108875597	0.9368285253876668	-0.608245348300937	-1.35096409547656	0.0182811437897339	-2.24541748599948	-1.4594361566219398	0.0004468645632324	0.385005415028002	0.565323197246235	0.225425039836847	0.986007323594804	0.0658547161353749	0.19473315670963	0.8518301773743817	0.960760247797164	0.9997514779707706	0.9975637189574972	0.7540395262832877	0.9985485676089484
ATP6AP1	6.736776437820031	5.67754603011557	0.0289573281975603	0.198750485217356	-0.0396919536604421	0.485284048691192	1.3030184641216598	0.36082174907521	3.94977069800711	0.0392850730579684	0.283440103766323	-0.0476524589698425	0.3133819114973689	0.955579789444419	0.5187566271219589	0.0075396226211992	0.969937651123388	0.7863654197805371	0.963539781925979	0.7645986656349381	0.376183759984756	0.622499883167189	0.9971302334146512	0.9797847823803844	0.999896135093396	0.9610555463110207	0.999449749371465	0.9985485676089484
TCF3	4.33214804190096	6.59100481584456	0.131208517641838	-0.52518314377029	-0.671914020075551	-1.7967665517312	-2.34432064910161	-0.7191832329788381	5.2837111809212	0.201419785691025	-0.914637487390952	-0.8936519478848851	-1.40294964922632	-1.9811084934129095	-1.15905872959783	0.001858595347834	0.847025352408808	0.395650970598418	0.405923863847258	0.2102034131120439	0.0948780476230757	0.290471981693412	0.973139688996816	0.93385330485729	0.9997514779707706	0.7590674405171594	0.8213474636441207	0.9985485676089484
TRIB2	5.6064190502	4.64496600857493	-1.1101605389330802	1.31417357234517	1.3003708409676202	-1.07163621813084	1.04697572583049	0.974676099029405	2.50976103495736	-1.71213098911807	1.60106235174918	1.86051426193133	-0.8332873539736261	0.4620733595257479	0.9810443144284008	0.268304152907298	0.147436433010207	0.1821815980373	0.1368193322624369	0.451580779409341	0.792562894926794	0.575480962973272	0.7190554703048014	0.8638488411781758	0.9997514779707706	0.8809362910741619	0.999449749371465	0.9985485676089484
DAZAP1	5.1903893010592	7.6321410136383	-0.4912265841021939	0.415090900561003	0.521289772156705	-0.6210059041957671	-4.18634240454476	0.306234444152855	6.0166516397666205	-0.713134009650881	0.693205051209334	0.7363160357009642	-0.4373157567826339	-3.5357000974091	0.512235609604315	0.0009506058380426	0.5025430409163739	0.514105214252376	0.489314285063526	0.67718389958624	0.0122826488605933	0.6267889960360121	0.8858215473283729	0.9572034983964672	0.9997514779707706	0.9456230795330216	0.5042106101855834	0.9985485676089484
MBD3	5.0143967832520895	7.17084587530814	0.550628276746078	-0.8025848092826751	0.1849861007338349	0.837329167869075	-3.31489957422724	-1.4060491702141005	4.23078804618932	0.547598729607482	-0.97339291502974	0.1776327967659179	0.411394221110148	-2.09733667775312	-1.55756391678341	0.0054953540980486	0.6037249659273249	0.367950369174659	0.8648565716069729	0.695074583783406	0.0807745929768166	0.170345448482886	0.9195429677463844	0.9234932090522768	0.9997514779707706	0.9471015874679816	0.7865122918518404	0.9985485676089484
HLTF	5.50741241322689	6.075075541317309	-1.33383702081392	0.110528858973574	0.7733040996053749	-1.11403701531157	0.3468368261798989	-0.553027002137879	3.76070800801338	-1.6514746980566102	0.1416209320689	0.777295446640376	-0.6742252506327591	0.224441184889557	-0.6584797894060501	0.0093907048508091	0.1497313438852709	0.8920149259710309	0.4665162345018571	0.525278336914233	0.829861926598574	0.534666013947548	0.7209327570162755	0.9918640009014944	0.9997514779707706	0.9042021570599804	0.999449749371465	0.9985485676089484
FAM50A	6.062981150059629	9.789360896038607	-1.0333663933514	-1.11814888572026	1.15945515350525	-3.54571355553903	-3.11618673455525	-1.2617416837929398	6.07620964723989	-1.23398502255358	-1.4026100172729	1.28447945264597	-2.01212515343644	-2.04460978648012	-1.5217871864231398	0.0009026341788734	0.263347709850738	0.2102997473691669	0.24633560549784	0.0908865272271281	0.0868880321675231	0.178885047154821	0.7972056566293987	0.8790342578880688	0.9997514779707706	0.6727874536591177	0.8057997573321485	0.9985485676089484
FAM3A	5.3046449559074	6.60976081594671	0.218567888620342	-0.967289854167318	-0.5822727258928979	-0.688986444739263	-0.707233751024028	-0.784050641844614	3.33045244310021	0.212709462038013	-1.00308403510118	-0.478050134328835	-0.333642456890498	-0.3633810239852229	-0.75078292597322	0.214175970659767	0.838601778096335	0.5833723367940661	0.652619813107725	0.7521182430980191	0.8657950042572009	0.642844694782708	0.9706715543345268	0.9614974146039916	0.9997514779707706	0.958765194526055	0.999449749371465	0.9985485676089484
PDCD2	5.8734927097996295	8.37963332651801	-0.6054834400357	-0.497716657664289	1.11330732568614	-1.7118651185018603	-2.448770859999029	-2.3934590800443	3.24538632144171	-0.507849082152849	-0.392491933363132	0.8855295500363042	-0.682704048871019	-0.902177064151108	-1.69250836910874	0.216765113589458	0.629702223956679	0.758057865633467	0.4177002179320879	0.525807224137824	0.7302441898056741	0.436047405147545	0.9257801432323568	0.978791978201897	0.9997514779707706	0.9042021570599804	0.999449749371465	0.9985485676089484
RDH11	6.7151421675794	8.35169361668167	-0.846559606656652	0.136890578852197	0.532968126457735	-1.4310746745690102	-1.71363814657918	-0.4575385047348529	13.165863205262802	-2.64473133866642	0.441853397916591	1.50812765038413	-2.0184196698501204	-2.8794054407558503	-1.47925274714031	1.18521722653403e-05	0.0382973702178022	0.674075237572872	0.1822503198595139	0.0900974383835859	0.0280795524416614	0.189559851237006	0.6052797387677495	0.969866884457904	0.9997514779707706	0.6727874536591177	0.5955433793431095	0.9985485676089484
PRKACA	4.51746261120576	5.61585689944822	-0.380068260758695	0.120731071162234	-1.3841680067066398	-0.277016521990996	-1.3703022422608502	1.48014209395172	2.83313065216076	-0.364635169173945	0.130236601209902	-1.11090216054591	-0.1355789529396369	-0.724123579535437	1.50207181242729	0.0298348239295492	0.7278905684917378	0.9006359102931129	0.309134378602623	0.896588390109995	0.4962421553211939	0.183761166152791	0.9477709483032384	0.9925602129564384	0.9997514779707706	0.9781297168075412	0.999449749371465	0.9985485676089484
ADGRL1	4.28058794251963	4.74563122029319	0.588387360840639	-1.05473489002788	0.0387285688930693	-1.64508988450914	0.295022627816722	-0.35665440383198	2.80153812808492	1.21376901171304	-1.6182308790829598	0.0703368755343475	-1.8210514801071	0.1344870958329269	-0.39449108867306	0.0983374417247235	0.279674226109098	0.1570486235984669	0.9467477876450172	0.130235677607903	0.9101436906772672	0.735438124807395	0.8015901580459345	0.8530745158597939	0.999896135093396	0.7115149137124553	0.999449749371465	0.9985485676089484
ACTN1	6.54910829953766	8.73719128145604	-0.996638303537702	-1.02161479017758	1.31549054247932	-0.762096017817103	-1.97447463232397	0.1871811566183719	5.004841199747901	-1.05152676530469	-1.18773479239947	1.25718510780586	-0.371832891824633	-1.2038675964426202	0.232442284052836	0.0024405533306353	0.333511385344763	0.279819917919805	0.25540736127366	0.722795493799359	0.273975793472756	0.823920228227843	0.8284025823830086	0.8961245941752961	0.9997514779707706	0.9504943458290072	0.999449749371465	0.9985485676089484
EPN2	5.5302666061937495	7.45978151988934	-1.8502181844425705	0.795127584477952	0.0663854803117417	-3.8985268635370898	-0.788211289545805	-0.244762748371975	2.80930776159926	-2.50917079353798	0.822594121626662	0.0763815252738711	-2.7898576821423102	-0.21713415573696	-0.160350297590733	0.112051659681543	0.0506374945904704	0.442451259432637	0.942053382681597	0.0385610177046662	0.8561677190513342	0.888137417792895	0.6366663924246646	0.944754617310937	0.999896135093396	0.6346366249228802	0.999449749371465	0.9985485676089484
PTPN18	5.187107944205191	4.404779236813599	-0.158053005405887	1.03216722963384	-0.310343354556196	2.80780763386198	-0.599549920632812	1.12381735257934	1.81411640483826	-0.1976933371721149	1.11033187806622	-0.3514862818182609	1.80060859309364	-0.186498335669601	0.8332816648869559	0.2209525644251	0.850871684443443	0.3094914201347019	0.7397675497434871	0.132470242162752	0.878398970405298	0.507920730912923	0.9740128929395312	0.903767809938403	0.9997514779707706	0.7115149137124553	0.999449749371465	0.9985485676089484
LNX1	4.765207095967829	4.42326980725964	-0.6509329588606539	-0.808150339995126	1.6448281821109398	-0.7317234150091791	1.4473668734950602	0.504977752288214	2.52930805969731	-0.716447973064356	-0.9805317674639532	1.50158950791875	-0.434681820481742	0.8467119449518711	0.5962406951397801	0.0447214465404663	0.500637347759936	0.364690781246186	0.183881996319233	0.6789915714665489	0.429627285334987	0.572805908343223	0.8858215473283729	0.9230205650246088	0.9997514779707706	0.9456230795330216	0.999449749371465	0.9985485676089484
ALDH3A2	6.320559688914059	7.777454787730321	-0.377662293314124	0.5810473460977211	-1.1302106805927	0.46465666467987	-2.54636709141637	0.6452594300210049	5.45634770813393	-0.596553253405786	0.8468827943367471	-1.5931405074776297	0.348075295167218	-1.5647269350979	0.8535197442104109	0.1018961149563409	0.5727071847861429	0.473101700259612	0.1741905129930589	0.7425905855311291	0.5546882478902609	0.598485083743969	0.9130185217040228	0.952586788143942	0.9997514779707706	0.9574769261290422	0.999449749371465	0.9985485676089484
TFRC	5.43942798756292	3.59807326700673	0.70535831426038	2.3828857894074	-0.571177323027644	2.66013033849288	-0.75448692327419	0.587541641194548	1.67676270677017	0.66829018599186	2.39398635757032	-0.533898396632782	1.19778203751832	-0.3659861280840499	0.571847743991433	0.344491427681811	0.5290458655578251	0.376547889822071	0.616706099516225	0.2850538345951469	0.8591018248596101	0.741019215027357	0.8951107518401293	0.9274329492077008	0.9997514779707706	0.8033840523475448	0.999449749371465	0.9985485676089484
SREBF1	5.86107143768175	7.293719675907759	0.6837471780267019	0.440137111498156	-0.75066864919353	2.52522364214461	-4.01973489495071	-0.2917895231918729	3.96299394733628	0.665769688265353	0.5065477614185719	-0.735837127003682	1.13033774378969	-2.38909727641348	-0.329861326414644	0.0074262551888821	0.530306369064686	0.630543207567431	0.489585157801549	0.301484403787823	0.0540927816501567	0.752716912065371	0.8957317638282679	0.9629938313116292	0.9997514779707706	0.81399126254161	0.711235251532016	0.9985485676089484
AFF4	6.53095979796952	11.0799002675456	-1.52614621606879	0.363435408726423	0.489277910295341	-3.5156610520539395	-5.5266519495393895	-0.3321978463894	7.53824381749997	-2.08271392077437	0.514189523522837	0.6299910941388019	-2.11219356438719	-4.039146844610031	-0.5004182660183549	0.0002825572121101	0.0824247639911571	0.625502145804111	0.551921343689963	0.0791325291217506	0.0068092972263928	0.634602491257237	0.6499529875745795	0.9629938313116292	0.9997514779707706	0.6617879083330436	0.4366210203080505	0.9985485676089484
UBE2D1	4.94277734892267	5.29738126099207	-0.0514780390570989	-0.42241846288628	0.799299762638159	-1.24751145116642	0.448062953425659	-1.88645429874834	2.76141262728558	-0.0540784974829919	-0.471565456797861	0.7337062303647691	-0.669723340493181	0.244125340830095	-2.05368340420627	0.0327926872867224	0.958628297373613	0.6538961575549239	0.490791640135957	0.5279515131431021	0.8152673058690258	0.0858033901284155	0.9933269662044748	0.9654028258639108	0.9997514779707706	0.904744143784226	0.999449749371465	0.9274528509118392
MPP5	4.56509613946441	4.14858186756115	-0.297842861820672	0.21307673743691	-0.204869232031377	-1.36316972304254	0.820842062384259	1.75044968811959	2.4791324196695	-0.359638676670326	0.279101300494832	-0.2051707187973839	-0.862068509864583	0.507998857951174	2.23283737153688	0.0478615712164306	0.7314364543377679	0.789537789727859	0.8442223054714459	0.4217622588598259	0.629584269602302	0.0670038749608231	0.9486889460356966	0.9797847823803844	0.9997514779707706	0.8716249089523381	0.999449749371465	0.8712736086879436
SMC1A	5.85711738734476	7.15259786827137	-0.702159704801207	0.616828560551974	0.548672271842291	-0.254232383359754	-2.27575052275846	-0.618680069449131	3.36770223988087	-0.895153895843497	0.648450789165124	0.681289020266455	-0.158055683329619	-0.8846703224995941	-0.52999551427736	0.103216193891601	0.406574718137331	0.547980453117197	0.525939577254979	0.880573992357356	0.575601453555769	0.674941757379657	0.8579655220926394	0.960760247797164	0.9997514779707706	0.9776332903618512	0.999449749371465	0.9985485676089484
HSD17B10	6.64602849495451	3.84037532925965	0.408350202323805	1.67667518801714	-0.435139496625364	2.12364945950275	1.80096738465385	1.04132899040622	7.412717068217959	1.58341608004933	6.697675270320509	-1.52041660051725	4.09970592986996	3.62987821577717	4.25759421425911	0.0003098423493716	0.164415984755693	0.0005375533734477	0.1792200679668739	0.0063594683155393	0.0109667567882897	0.0053353470687756	0.7298976652894006	0.3817281534711167	0.9997514779707706	0.5750159778867846	0.4867485763225659	0.4698036929901011
MARK2	5.566640775001121	6.421899362790589	0.7603010652353829	-0.6434225397478521	0.356417668275711	0.647341366087008	-1.58450902123286	-1.13486215306039	3.68034882998851	0.7991358289625891	-0.7724495963507371	0.37573118430746	0.329509474218558	-0.974072612632045	-1.2923601756961798	0.0103263983817678	0.454674478473339	0.4691728134317129	0.7200424637972	0.7529698397521509	0.3676390345592589	0.243769843978046	0.8763220058543824	0.9500502818368842	0.9997514779707706	0.958765194526055	0.999449749371465	0.9985485676089484
CHFR	4.68524390792142	5.38474273186891	1.01344290508102	-0.7383175529413359	-1.2864434091497	1.60913342972146	-1.28174886422917	-0.530741562267841	2.5273742130268	0.865051997797759	-0.739754002990702	-0.9544309202271308	0.6889201901934201	-0.638379961375284	-0.489495669442746	0.0448383479799748	0.4202466869562829	0.487372757307071	0.376719685975947	0.516613920525381	0.546804437215623	0.6418705777244971	0.8639469125675399	0.9540348402428344	0.9997514779707706	0.9034281729512528	0.999449749371465	0.9985485676089484
P4HA2	4.0196861084240005	3.9346493480680698	0.0900294844601831	0.220597401898504	1.45768790869838	-1.61198554109926	0.358399857150495	-2.3908426568587	2.2289116290820297	0.130627604129469	0.268322347679349	1.94086311978612	-1.24030333186174	0.1787427993912049	-2.73292343273466	0.162069990420878	0.900858005938276	0.8040235856010841	0.109978463024152	0.269254997454885	0.891189808864609	0.186852168964209	0.9816700603085378	0.9797847823803844	0.9997514779707706	0.793871327582994	0.999449749371465	0.9985485676089484
NFATC3	5.43785418924361	5.108315068975441	0.954746954011293	0.4694346323167839	-0.50242948469945	1.82301700475694	-1.15962713103994	-0.2733155671822629	2.85779906332796	1.00774260564965	0.562189511536621	-0.500840592800041	0.91833192669488	-0.6979998568054471	-0.308547780289878	0.0288848512701975	0.352475645159863	0.59435080100421	0.6343223542952321	0.393863167745865	0.511307473121553	0.7680976448930059	0.8386136557186751	0.9629938313116292	0.9997514779707706	0.8586808550435998	0.999449749371465	0.9985485676089484
TRNT1	4.70094791918113	6.46186745589713	-0.652470848922445	-1.11647875143738	0.837243056380073	-2.8395985642692705	-0.490084116974591	-0.414186245181981	4.3907908232206205	-0.8635091775276039	-1.61389766588888	0.916387724856152	-1.98140469112844	-0.343930548048877	-0.566549217300106	0.0046140379856433	0.421029913088262	0.15767659282823	0.3948032282854389	0.0948391052787455	0.742631184082795	0.591566219359419	0.8639469125675399	0.8530745158597939	0.9997514779707706	0.6779177079380801	0.999449749371465	0.9985485676089484
ACADVL	7.39443228249973	9.00192948986581	0.247779111459025	-0.0198760203134337	-0.800293175862995	0.4614250069543929	-2.67669597854248	-0.167734291639184	6.526713185153179	0.338297396967441	-0.0292479867662999	-1.00839906479085	0.28724891888645	-2.06373390797105	-0.2589822709709899	0.0006175325055193	0.7466628130071379	0.9776153971595152	0.3521850392850539	0.7835842545941679	0.0846180266190499	0.8043049622114441	0.9527920699863004	0.9972797170514568	0.9997514779707706	0.9635083262505622	0.7986386893974639	0.9985485676089484
FBXW11	5.327149862936519	6.58239990069136	-1.12205592210019	1.09399321540521	0.968510116739146	-2.85140762537139	-1.64656182015438	0.0664425968549763	3.76634640590479	-1.39258369362342	1.36078940572577	1.08494015758497	-1.71012482731337	-0.997188756231612	0.0795817570844226	0.0093286775239225	0.213161863863921	0.222473785014971	0.319605407631362	0.1380954373312909	0.357174062484157	0.9391578175774508	0.7604924377300085	0.8865847063348066	0.9997514779707706	0.7128912111448695	0.999449749371465	0.998925465425923
DERL2	5.965250362703331	3.31642418191251	0.8536063214342791	2.31570211643145	-1.54045596955704	3.90145809351335	0.29519219151679	0.781285445491997	2.87180788470732	2.2581302050896697	4.84327155714768	-3.91974060455941	5.55541503967259	0.19871254552183	1.20956959711297	0.1258160542474919	0.0684457997620047	0.0033160797139462	0.0113002619243395	0.0026359398473648	0.8762182822745791	0.387430856856257	0.6464640585430019	0.5795944075750918	0.9997514779707706	0.5570121080394814	0.999449749371465	0.9985485676089484
TMEM38A	5.62887126322461	8.04201673333024	-0.424261490264238	-0.7775194370328109	-0.0309963969258859	-0.4665506498937079	-2.4563514067851098	-0.885306772449965	3.66295336170686	-0.352965095465322	-0.72595495719849	-0.0229057571212733	-0.183552504015575	-1.19640800096651	-0.7535338611874759	0.0105423022249412	0.7361838758160649	0.495197333441174	0.9824682207117392	0.860410409986045	0.2766648390270089	0.4796438133774379	0.950822076005519	0.9540348402428344	0.999896135093396	0.9776332903618512	0.999449749371465	0.9985485676089484
AP1M1	4.66660730440857	3.96706781609219	-0.540046577189891	0.247036286818352	-0.0267506995527999	-0.641460242601107	1.4241236306404998	0.783057021384518	1.99277265078782	-0.5507434221116071	0.267631838229964	-0.0219553576282033	-0.343460888726085	0.737775495028125	0.809133549701004	0.0933566319250247	0.6016974799164029	0.797944989961543	0.983195505270496	0.742966978385141	0.4884894390953909	0.4493257576371861	0.9186628420281412	0.9797847823803844	0.999896135093396	0.957599227569589	0.999449749371465	0.9985485676089484
XRCC1	4.50789850304472	4.67543138133585	-0.90083117246597	1.01287598695902	-0.377675261875476	-1.1386119826148702	0.499327739258592	-0.712741373202057	2.05164052917278	-1.76792806848829	1.49805961750904	-0.6664543369142281	-1.18077992987896	0.158222905974481	-0.566127296761465	0.1412408843837	0.138536271079786	0.1904908881885389	0.535318005515519	0.292316834695046	0.887205146874389	0.615887586389083	0.7155560105705366	0.8665213401518875	0.9997514779707706	0.8080835122418562	0.999449749371465	0.9985485676089484
LLGL2	6.315022113409199	8.739698983975579	-1.43823604400821	0.550842616490725	0.2147609881754529	-0.0311754464591512	-3.60297300867482	0.517011651898324	6.419536095456491	-2.00843140826106	0.8287930438623199	0.264151185397714	-0.0197837068093865	-2.82382615195588	0.790433530333328	0.0006746210328048	0.0913528320471621	0.4389402786891	0.800502281437729	0.984857406499725	0.0302018286924966	0.459366993982255	0.6689346730453343	0.944754617310937	0.9997514779707706	0.9974572401938144	0.618944381874617	0.9985485676089484
SDHA	6.19416002204367	10.333286712934	-1.46881499079498	-0.5138687313616229	-0.157274184625882	-2.09741731225932	-3.78906845916494	-1.21375673957456	3.7418150452176295	-1.54308604477049	-0.4620282567505279	-0.1525648324172169	-1.0971709205689102	-1.03085726906209	-0.7504228502687131	0.0982818343303375	0.177426351108313	0.6605356520122622	0.884702836924629	0.322706459356828	0.499238987114931	0.554320864545504	0.7400923224523228	0.9666864934205962	0.9997514779707706	0.8269417521030581	0.999449749371465	0.9985485676089484
SMARCE1	6.239722264853429	9.88018575638674	-1.16859287451696	-0.541741412979216	1.12663946494277	-5.186271251694469	-3.02037880763004	-0.523227379055896	10.2885878603226	-2.46807132896138	-1.16609575915898	2.19609111813103	-5.13086190522021	-3.32811466821548	-1.17266812205366	4.92348468718877e-05	0.0485846083575323	0.287826459914728	0.0704807260377271	0.0021551895414157	0.0158437602634978	0.285374202730484	0.6363744532964367	0.8981127037759797	0.9997514779707706	0.5570121080394814	0.5066714212319607	0.9985485676089484
KDM5A	6.253396083878349	8.984152051006198	0.410754054926315	-1.2067957662791102	-0.202025334186235	-0.973140750138516	-3.3304519324169	-1.2984477073370602	2.6869848640355003	0.4733076781169729	-1.0715678557779	-0.2189910422017719	-0.553775519463552	-0.72518874714485	-0.6938367586162889	0.110515342057161	0.655358998623651	0.326878369967299	0.8354414425427149	0.604022451886064	0.563926392654025	0.5622601196964631	0.9340730598718272	0.9105064597853916	0.9997514779707706	0.9264805562610662	0.999449749371465	0.9985485676089484
PPP2R3A	4.26658810915479	1.96907477795461	1.3213691455523702	0.832972585344113	-1.13154956162274	3.60519668039192	0.687323887966198	1.21756749825934	2.26548599759833	2.96085473967357	2.11165868331878	-2.19097090922747	4.13854410293224	0.8290717187376151	2.9411831186899704	0.0640635872271521	0.0252549483094293	0.0791910509193816	0.07097976193076	0.0060885220136509	0.4387943253921579	0.0259078066177364	0.5716607367329294	0.7983040539858518	0.9997514779707706	0.5750159778867846	0.999449749371465	0.7125833219289758
FERMT2	5.1188211564565895	-1.97952954431768	0.65525386580136	-0.251693674363399	-0.8713015487834771	1.65463753783344	10.8585866026088	3.92167294835872	-0.716823275993935	1.99345461393894	-0.5507859139018491	-2.30134505134236	2.6117886763668303	3.0539356095428105	2.8400508658455004	0.5027081064570109	0.126235036181765	0.6142855481276801	0.0902781545700319	0.0668315174586869	0.0257273644473873	0.0337412460007408	0.7071207041739271	0.9629938313116292	0.9997514779707706	0.6475315832189179	0.5835187312963466	0.7504849143030887
PTGS2	5.768266002551	8.55886001822178	-2.5435639507278	2.66947700203588	-0.0730740353051147	-5.45732597143108	-2.93661140454251	-0.288864074362062	2.6733245610576	-3.1282860800043704	2.38581978829655	-0.0797531041366563	-3.450979090135	-0.668575852371339	-0.158131169664805	0.16896338381036	0.026502556219637	0.0557701328522481	0.9398872156221728	0.0224495223598321	0.629774251983328	0.8951012058047779	0.5812060119404433	0.767979741321562	0.999896135093396	0.6105862619701713	0.999449749371465	0.9985485676089484
IGF2BP2	4.81267084431826	5.19881559562412	-0.33175636169585	-0.7383999806524879	1.20137761866772	-3.02457406109614	1.12496677052201	-1.49164796025543	1.6752077336782605	-0.4609990258359529	-0.6834546206691949	1.42904923156587	-2.25854589689957	0.26867977671825	-0.877489566972691	0.210791575324715	0.66447398602703	0.521285826479628	0.214440029039276	0.0758830653371017	0.815764623082368	0.466800854572117	0.936423018156568	0.9590848517135248	0.9997514779707706	0.6617879083330436	0.999449749371465	0.9985485676089484
MAP3K13	6.4596144463053	6.107232254413691	-1.70354851032139	0.874840139587239	2.0850271668412	-1.42414488104597	0.535021840103693	1.45200969787169	3.6077737427728	-2.03665529932688	1.08084943228765	2.21298928665271	-0.8046635478522209	0.332222427530624	1.99229368961542	0.0112609694603303	0.0878503442426676	0.321281795005417	0.0688592867019728	0.4517115842358039	0.751020514671958	0.0934186179165618	0.6629156420949694	0.908729623501026	0.9997514779707706	0.8809362910741619	0.999449749371465	0.9418417976455749
ST6GAL1	5.6928009837021305	10.3996379873352	-0.1835536953057769	-1.837099372715	0.3419301245643439	-1.9296510364195296	-5.14474864940818	-2.19526261957438	3.01706340014111	-0.215351911136416	-1.65349956309117	0.3724186341955789	-1.14658845273914	-1.07287938120299	-1.1189780620705	0.0839015916818001	0.83780815347237	0.152353541739459	0.725090849500313	0.304471146630096	0.411114944661292	0.371459643145729	0.9706715543345268	0.8530745158597939	0.9997514779707706	0.816653028273894	0.999449749371465	0.9985485676089484
PICALM	6.26766468661935	6.322914821258941	-0.8638432872646371	0.9822943922100228	0.232160960437319	-0.201283905159138	-0.2460248127035089	0.32803450748846	2.1914420165667297	-0.783628238723338	0.755931505733821	0.19566170013598	-0.0891058319706753	-0.0689370380045698	0.20386218125747	0.208496291353469	0.464181951357449	0.4852855152722889	0.8526444318474621	0.9324883656768208	0.959711551088428	0.868775410724133	0.8793087497437114	0.9540348402428344	0.9997514779707706	0.9872396413563096	0.999449749371465	0.9985485676089484
NSF	4.79035659373764	5.363473458139009	1.6621312609825802	-0.146052167235911	-1.97248647520984	1.26576120412596	-1.87022734819402	-0.388361220309772	1.97332362453189	1.1384985038342	-0.116334871085195	-1.20462479497704	0.43135338708678	-0.733480409249313	-0.2840680013264849	0.0959073550313762	0.2983200462677089	0.9111832954787372	0.273704102493935	0.6812792260188321	0.490919615201917	0.7859066950052459	0.8133495619036314	0.9925602129564384	0.9997514779707706	0.9456230795330216	0.999449749371465	0.9985485676089484
CLASP1	4.918710199953161	4.432658374030731	-1.11091424419565	1.38381170639696	-0.878674327792611	-1.19771831008235	1.23463112753752	0.7704334981688209	1.6836946834636102	-1.68392585863522	1.56165665573026	-1.14573672703969	-0.9543039958405942	0.343638352850847	0.525844527529766	0.2277246368990139	0.153395789178626	0.172204137422514	0.3051960980979329	0.385572193082318	0.7720267905678501	0.652336686482583	0.7264321918374685	0.8564836415651674	0.9997514779707706	0.8546583632554949	0.999449749371465	0.9985485676089484
MRPS34	6.50871552169484	5.86818908539057	-0.1965137904251319	0.562218710812405	1.03212296926644	-0.5132868194154621	0.443255939328984	0.313813006119103	3.83671070925372	-0.336573663911891	0.804608330285774	1.71765646139124	-0.426490292255986	0.241151224289641	0.39191908675707	0.0803235843053269	0.7486975801828891	0.459154843493485	0.147352049172189	0.68766443703394	0.858715269139999	0.7590453881781091	0.9527920699863004	0.9494723692533836	0.9997514779707706	0.9459628309319636	0.999449749371465	0.9985485676089484
CLNS1A	6.578313160660829	4.545398263179901	0.433348151525723	0.5386207539012929	0.0054533404249847	0.429641077702858	2.12195912031642	0.7035680471004421	2.76176033391797	0.554999655158949	0.694521114113484	0.0061492252479617	0.258067917610172	1.36664579147342	0.948487827824706	0.0327776094681827	0.598959554456843	0.51333629631776	0.9952930145547528	0.804978250986865	0.220731338479574	0.379501539183807	0.9175066976056704	0.9566757159538128	0.999896135093396	0.9676403728109436	0.999449749371465	0.9985485676089484
TEAD2	4.54760032030574	5.20423846726247	-0.5190949962406181	0.256765908061667	0.559433347792885	0.921893095327346	-0.805137460358364	-2.47593749284023	6.02889044945827	-1.12394662685278	0.627548389411198	1.05190569093591	0.9973477547232672	-0.982258525737119	-5.916207631495861	0.0009405145000607	0.30398226196069	0.553416892197075	0.333350950794872	0.3571029099927499	0.363905781682859	0.0010382697892764	0.815033366111637	0.960760247797164	0.9997514779707706	0.8371754294241971	0.999449749371465	0.3872325085553111
EED	4.18093748994069	1.59616256083835	1.35279820352889	-0.0725799397268918	-1.85767678964495	1.6486204310983898	2.99658237704134	1.35902461429092	0.445809262866271	0.729765273931631	-0.0440694926902131	-0.8647079583140479	0.4710635465082839	0.866665163663723	0.7965253996605139	0.6713708782953951	0.493028276158571	0.9662790552125852	0.42042124772295	0.654234450187255	0.4194289080497899	0.456078495515896	0.8836276802747548	0.9964679160047716	0.9997514779707706	0.9401860924061912	0.999449749371465	0.9985485676089484
TSG101	7.36849273895873	6.55705309504307	0.124686489918623	0.304278048895192	0.043028689047055	0.893442587118016	0.5693879679591421	0.144098225636723	11.6403705511322	0.425002027829396	1.09341001693191	0.132402868097359	1.46701771884808	1.06198276503495	0.533221962559945	2.42147758464485e-05	0.6856548611109489	0.3161574443471149	0.8989942813934592	0.192738644803813	0.329107464140502	0.6130433984925749	0.9400091393866904	0.9047898259246993	0.9997514779707706	0.7460288191861204	0.999449749371465	0.9985485676089484
NCBP3	5.14857725594648	7.16378052192512	-1.43127939491709	0.497409655811715	0.2148694142241669	-2.97840414763048	-1.402637273411	-0.8337361874567192	2.6956502064547	-1.13199373511472	0.398539457473302	0.139883565272151	-1.1448024252571	-0.555571648679538	-0.614490447459662	0.0357825099980162	0.300840011730357	0.704028185865592	0.893329564731575	0.2958949133405769	0.598592151383187	0.5614541282892049	0.8133495619036314	0.9726587112593358	0.9997514779707706	0.8097697884556158	0.999449749371465	0.9985485676089484
ATP2A3	6.11234570659162	17.8556203464633	-1.7996475322183	1.6419062216511202	0.357432228608484	1.1871985920478798	-19.9152406903253	-4.64315542731534	4.36303809546983	-4.25222708916637	3.0963156757247696	0.830992087173922	1.39473134167137	-4.11844204523339	-2.40368851139667	0.0065781548587976	0.0146763146808973	0.0385734863164273	0.454928601156121	0.2389123299396569	0.0100879451566072	0.0637550541967081	0.5353953855743089	0.727269049067134	0.9997514779707706	0.7820250609192595	0.4867485763225659	0.8673501685538575
CA12	4.28436800114411	9.10228064458762	0.3478676628777919	-3.57282870630265	-2.07371031504625	2.2949571740071497	-5.360528063799451	1.77875666129108	3.4013783450410897	0.269707334814976	-2.70369471333733	-1.37415545098997	0.950874939274952	-1.69994962011592	1.28143825945749	0.1238691746023019	0.797714786161618	0.0604889430741243	0.229417912973468	0.3862149386902569	0.4365748869222929	0.4290813536082929	0.9636846587774672	0.7736341149290711	0.9997514779707706	0.8547652260922991	0.999449749371465	0.9985485676089484
MGLL	7.25164322569938	7.487435866353099	-0.218463493205203	1.06365308145463	-0.8535195182487478	0.1233635573084829	-1.32861280227587	1.3028004525944	6.267327358742389	-0.3505774891277	1.80364502596298	-1.2223342536732	0.0928463175289966	-1.1641251560108	2.40502756435604	0.0007664108551597	0.7378854790143141	0.121338341809887	0.2674158920593539	0.929048240739557	0.2885652174651	0.0529311061052806	0.9516333608176468	0.8456032255675066	0.9997514779707706	0.9862658526775756	0.999449749371465	0.8382935656740392
NTN4	4.537992359769559	4.81393199594214	-0.714171889753634	-0.413354647572816	2.1820896987122897	0.7615661562230949	-0.36022735719512	-0.590895379112475	3.17496469872616	-0.8581404198447881	-0.572426450038082	2.33002633380778	0.48299496557901	-0.245925567433367	-0.798209559999925	0.0191977571193988	0.423763855206659	0.587824424454196	0.0586386174684345	0.646217056459601	0.813936488216822	0.455172318355646	0.8645682265615933	0.9614974146039916	0.9997514779707706	0.938768655877686	0.999449749371465	0.9985485676089484
BCS1L	4.13414644571333	4.33705784755644	1.05629044566276	-1.89031168413516	-0.796245692691668	3.70241197287192	-0.257476119503528	-0.458370145453118	1.81448162668368	0.764190060191886	-1.63374832551678	-0.4766453865607489	1.4121976717354798	-0.111443810068074	-0.3795299506812659	0.119530634162963	0.473725195864528	0.1534303497843699	0.6504773131126421	0.2075957301871749	0.914899039455352	0.7173641383363829	0.8834215787118018	0.8530745158597939	0.9997514779707706	0.7550905973626115	0.999449749371465	0.9985485676089484
DPP8	5.25268881258793	7.0243929247025	-1.5607474893483702	0.371628753110476	1.32646721323154	-2.80172602346079	-1.78480647257346	1.08190689496948	6.21491117342126	-2.7914962478601497	0.697894685448261	2.02476077600384	-2.50324627284529	-1.65082464678623	2.0743961648043503	0.0008012739594089	0.031515271690158	0.511368731896732	0.0893095215569237	0.0463243605105069	0.149865465256968	0.0833787170584223	0.5895450599336586	0.9562825585942206	0.9997514779707706	0.6346366249228802	0.940051629212086	0.9218017294279616
LMAN1	7.03432864332648	4.8235914508302	0.7802713544569251	-0.475125081961617	-1.1700914684600905	-0.1061922283174769	3.8732882209860295	0.935452698383761	1.47886367386124	1.6912243451607298	-0.7815951958290508	-2.42443076133681	-0.11663588550616	0.822902045289514	0.512471126059849	0.2762686837226289	0.198912256111427	0.4935028173742229	0.102835902069358	0.915344873101732	0.4847490789492629	0.647760557797325	0.7541601183253923	0.9540348402428344	0.9997514779707706	0.9811491424678352	0.999449749371465	0.9985485676089484
HACD3	7.25760440277906	6.4717956992907	-0.6785381762192491	1.5642242472907	0.193846875722314	1.71559721404948	-0.8286574864536721	1.9680075730061	4.45127402917355	-0.869625732602917	2.16003992283426	0.233171093596405	1.10244478501106	-0.588602030151024	3.0309629516736205	0.0043232379067559	0.4179311581175089	0.0740727860859373	0.82337963493466	0.31251359829357	0.577598090807865	0.0230693266485234	0.8639469125675399	0.7959827334845611	0.9997514779707706	0.8194118998092476	0.999449749371465	0.6950744157139398
ZZEF1	5.00924440041598	8.68809243204358	0.287417784842676	-0.4935199843168729	-0.438080195169919	0.308887028298954	-5.9084231863714	-1.88498510102551	4.05191442849267	0.886976446399884	-1.09855420449861	-1.16397376305205	0.496241986358887	-1.9781934250093705	-1.61627639754609	0.0126031736300477	0.427944533480232	0.334579933892697	0.311229365980225	0.6471085930506889	0.103044716343109	0.163093395159958	0.8684093107059623	0.9121692712120036	0.9997514779707706	0.938768655877686	0.8389818005586102	0.9985485676089484
ENO1	8.337840594780161	9.00709983073009	0.3901230591577829	0.0891261044179126	0.26964191713475	0.4763588899252159	-1.78142618202049	-0.195198907429387	14.2621165681926	1.1738538152686202	0.2892755569388879	0.782030992546259	0.662363433203713	-3.02853946031596	-0.6801357872701781	7.43098786584709e-06	0.2849337060386839	0.782105844172598	0.463930352550965	0.532340595227954	0.0231413554786694	0.5217820780687229	0.8045363240712498	0.9797847823803844	0.9997514779707706	0.905080668271079	0.5531319709636381	0.9985485676089484
MYDGF	7.02052737561449	5.27716523280606	0.80177337262768	-0.2190361582855799	-0.388672611975685	1.37898823689614	2.15567885333803	-0.222222486349236	9.0914754514428	2.72918970676054	-0.7866772553524041	-1.14565829095868	2.22960636527838	3.9363484681504	-0.7623894426345579	9.94346097561754e-05	0.0342227875663824	0.46140305903469	0.295566948693937	0.067302353628266	0.0076566751923808	0.474721708397551	0.5957543397104856	0.9494723692533836	0.9997514779707706	0.6475315832189179	0.4382352736896273	0.9985485676089484
TUBE1	5.18564637916225	5.03815663927497	0.826788695905548	0.13340587902992	-1.36339971327993	1.8936681347981497	-0.6490663441587691	-0.487682203130818	3.9847985407478	1.2065997631045	0.2230372217145	-1.7173457969870505	1.3334476107009	-0.5489763770060879	-0.7429984837441851	0.0072434498695895	0.272996557484465	0.8309058100407819	0.136724871925984	0.230774140007121	0.602836272936442	0.485545332714027	0.7996842283502714	0.9826436816947368	0.9997514779707706	0.7773344617360283	0.999449749371465	0.9985485676089484
ACTR6	5.16976554243399	3.22841775587974	1.3865411666350902	0.5608538855696171	-0.4056686690584369	2.52426336016756	0.895001512163617	-0.664473491411136	1.56033850736745	1.30829387008983	0.5896473843810001	-0.36647617795763	1.17239090525083	0.461023659768132	-0.6724161409776489	0.1696994993733469	0.238654612018735	0.576940868217535	0.7265859032823729	0.285477275385638	0.661020254260514	0.52635150830667	0.7799100351166899	0.9614974146039916	0.9997514779707706	0.8033840523475448	0.999449749371465	0.9985485676089484
SRI	6.86581129866588	5.14393896616718	0.18376921781013	-0.347365534539133	-0.0202179844997645	1.2531958823563	2.48360429888342	0.567453257603819	5.50526671177822	0.3777158670053739	-0.7646774263791591	-0.0348143227417035	1.26085227805245	2.77755028091932	1.23532823240119	0.0015074515598482	0.718642614296886	0.4734557241580729	0.973357114281529	0.254171652641748	0.0321006773610783	0.262882175210555	0.9467119064680384	0.952586788143942	0.999896135093396	0.7894737868848107	0.6270885901887729	0.9985485676089484
EIF4G3	5.6363132014723005	8.66063377036725	-0.666782378878482	-0.435462056571187	0.600524351029108	-3.63372796913573	-2.74614696142016	-1.12115744910825	5.22178792368201	-0.8058424563338521	-0.5455111971584079	0.652023135959943	-2.1143538673203603	-1.74911781291992	-1.31299945685697	0.0019727789873673	0.45108147229047	0.605073011536057	0.538546412854383	0.0788966181925536	0.130850135068314	0.237162357500756	0.8754326640464266	0.9629938313116292	0.9997514779707706	0.6617879083330436	0.9125344928654484	0.9985485676089484
NUP37	4.19509862644673	-0.452479453760613	1.5406282885783502	0.656226651792941	-0.3966295821906579	2.85384261814668	4.93771194806251	-0.0864295144205652	-0.271652576944431	1.7610755795737498	0.8575747939952489	-0.380849921860721	1.7169275812498603	3.0602725080175603	-0.112140030364246	0.7949943076873008	0.1287035519008459	0.424052653832534	0.7164345181553009	0.136803888760886	0.0222172405925991	0.914369973849985	0.7071207041739271	0.9399566889722856	0.9997514779707706	0.7122869139967378	0.5444243084663505	0.9985485676089484
SEMA3C	8.64231972442046	8.45501470556522	0.5167131958260379	0.300057531082874	-0.905578638670363	0.285774566563142	0.134408447944086	-1.22011786317356	10.9864986283885	1.36596486858486	0.801227742482845	-2.10729342250809	0.3630741302774199	0.176235406796938	-2.9732309677170803	0.0643518594915725	0.220950239270725	0.599814864971753	0.0882832255383965	0.731269172690712	0.927838063714938	0.303821124895721	0.765024914648041	0.9629938313116292	0.9997514779707706	0.9529451749505082	0.999449749371465	0.9985485676089484
ACAT1	6.008439371809129	4.702948227213	0.1616249838157969	1.10049620200971	-1.3135413097413502	3.0567868635270203	-0.108621345899281	1.75787802421634	2.90029397875348	0.184260478263964	1.4013523811181798	-1.24281076195159	1.70580226493071	-0.0704381858904361	2.23559935792831	0.0273239953137769	0.859879037765677	0.210656818414823	0.260301973251316	0.138922250433182	0.946133954713692	0.0667498096266209	0.9762051937384868	0.8790342578880688	0.9997514779707706	0.7128912111448695	0.999449749371465	0.8712736086879436
GRAMD4	4.36883302537711	7.64730700350708	-0.8690239606299399	-0.6480375560682711	1.79058287329353	-1.8886467454325	-3.43535386707577	-2.7114171243814504	4.98336560100887	-1.03683486457932	-0.896005074206015	2.03133652452405	-1.14391021431653	-2.36244493118335	-3.66473279983198	0.0024933417337683	0.3397804888437289	0.4047619910775999	0.0884998209925137	0.296237133068702	0.0560964281752445	0.0105199884751835	0.8323578860686194	0.9362629037935865	0.9997514779707706	0.8098765429135137	0.711235251532016	0.6032461266435806
CELSR1	4.95709394801497	3.48028698487971	-1.2858390069311	2.05524008107218	-0.113049346658768	0.7275934965850229	1.16769327488356	1.1839331251358505	1.97622871695386	-2.28524385420652	2.80206679474027	-0.1673022797867139	0.667304952377518	0.519887115153024	1.232620967387	0.183472255518593	0.0679840242262192	0.0315663771040336	0.873642491717477	0.534104104300691	0.6836180197550171	0.359355812571505	0.6464640585430019	0.717413303441229	0.9997514779707706	0.9053895044978711	0.999449749371465	0.9985485676089484
ZNF638	6.44813607346874	6.41133256798742	-0.367560033424006	0.576808639056764	-0.3986022800309589	-0.493934956457102	0.1859031658910619	-0.30743720933183	3.32742228879908	-0.39167643145294	0.6221300251479129	-0.356627909219558	-0.24241560373571	0.102293301876456	-0.305612033662251	0.0158573942193253	0.708829913805175	0.556743250984874	0.7335766431008759	0.8165318549219359	0.921856944970684	0.7702254924903069	0.9441892080881849	0.960760247797164	0.9997514779707706	0.9698887864644934	0.999449749371465	0.9985485676089484
TIMM21	4.21535741124617	5.49192956329666	-0.3484970404319411	-0.455965540467146	-0.0563369736486835	-2.34245015564961	-0.534879696144124	-0.0655799489628832	3.74276490606022	-0.4691449634814729	-0.678588011781587	-0.0637771220820454	-1.65323120949362	-0.378152932460104	-0.0922525440048944	0.0095911654551109	0.65552842359572	0.522696167282144	0.951219386640446	0.149369510051132	0.718334500835727	0.9295004902145472	0.9340730598718272	0.9590848517135248	0.999896135093396	0.7251523475673907	0.999449749371465	0.998925465425923
RASAL2	4.8500113694852	3.48598241434256	0.7282159905669291	0.3279368631194569	-0.3802977168796439	2.5487352096174503	0.483304900678981	-0.8304647422361422	1.16411481574632	0.878968730831233	0.285751342986352	-0.400253353947831	1.60954394626321	0.1241907163377819	-0.518264031065565	0.360973121194392	0.420567394865647	0.7847544785517429	0.7063859119038091	0.171892814928593	0.9177387076458629	0.665139024387731	0.8639469125675399	0.9797847823803844	0.9997514779707706	0.7419979760655134	0.999449749371465	0.9985485676089484
ZNF37A	5.41824269730833	7.348776747942519	-0.952147088154176	-1.27281429553483	1.00536866425226	-2.55816045977924	-0.456987483804591	-0.877225440103777	4.39222320485844	-1.09439328035399	-1.5401763248310398	0.926596777803817	-1.50169252643602	-0.281972878082973	-0.986695780067288	0.0046069016805866	0.3157591769608699	0.174446595462238	0.38988608592887	0.183856181194408	0.78743770084609	0.3618946976385679	0.8169771666087992	0.8565199567640399	0.9997514779707706	0.745728145858764	0.999449749371465	0.9985485676089484
MARK3	5.99739114103437	7.94002211759034	-1.88694578585048	-0.078851567014507	1.1690045216935	-4.512103782150691	-0.626967229978746	0.6559835324410871	4.81036283171079	-2.44155239065035	-0.100278643157204	1.23260029436776	-2.81889218281089	-0.39712908470541	0.850668542910452	0.0029691343649671	0.0503653468874909	0.923389903157129	0.263828386297992	0.0303984117314553	0.705013745356461	0.4275906079182899	0.6365217792286526	0.9937007737200372	0.9997514779707706	0.6213527806251303	0.999449749371465	0.9985485676089484
SLC25A3	8.80664444233328	9.61176650870605	-0.592728067956041	0.596098246595135	0.260398514513626	-0.303688655191487	-1.36593853267343	0.263024543968255	8.207301241195848	-1.45516932914831	1.2123116912631298	0.622859270262415	-0.3737146554855771	-0.90097960654208	0.4054648082399461	0.0259702831375661	0.200790654276865	0.271618755491906	0.5611497883474791	0.724192889139595	0.5439410051565979	0.7431687300020658	0.7541601183253923	0.8946132514930527	0.9997514779707706	0.9504943458290072	0.999449749371465	0.9985485676089484
FNDC3B	5.131428023581	7.64236159469648	-0.314574276868266	-0.642935077432906	0.0723210368665805	-3.4410086151062407	-2.20587001431194	-0.149550359996246	2.82377593456936	-0.447716334665672	-0.6540144635298621	0.0952457275589254	-2.54180988144514	-0.6128800564441199	-0.1007192542981289	0.109282659135455	0.673293674094815	0.5379236326616579	0.928050483350825	0.0551643111886866	0.631280414177971	0.930517836152638	0.9378339859851031	0.960760247797164	0.999896135093396	0.6346366249228802	0.999449749371465	0.998925465425923
FOSL2	5.40895701532478	6.04092143533557	-0.212969146457845	0.396124081927661	0.7821332308905441	-0.143148988054881	-1.74737762138824	0.813664345770634	3.45961110692067	-0.236435443217233	0.4902482768482989	0.8220513690595959	-0.0771260728574156	-1.06714704140833	1.04610901683308	0.0134736891068186	0.820959616422336	0.641368369710984	0.4424819184431479	0.9410308422877032	0.32694997645934	0.3358121160397589	0.968996158522708	0.9629938313116292	0.9997514779707706	0.98839692479373	0.999449749371465	0.9985485676089484
FRYL	5.8594135709297	8.731437918816871	-0.37145461048336	-0.8238858804038821	-0.261085346550193	-4.12838807817858	-2.23173532384666	-0.6505428492980849	2.50136513121852	-0.3248274311138099	-0.539132890042189	-0.204580364558736	-1.8208521871393304	-0.520795687949254	-0.34851065472884	0.138333559827334	0.7569332546066241	0.612140809767107	0.845889022215735	0.128121158674287	0.699858807813987	0.773048633485399	0.9537573983974338	0.9629938313116292	0.9997514779707706	0.7109659587652782	0.999449749371465	0.9985485676089484
TMEM131	5.352303167560629	4.09149655782962	-0.622385388855669	1.70052804642382	-0.482999765725186	0.0374897399520501	1.07068766739323	0.243646689376852	2.56261889541666	-0.8403963736694791	2.30545921474248	-0.526186340213465	0.0243523494012484	0.7068195036443541	0.306242808415246	0.0427576530500151	0.432893014095695	0.0606449886470871	0.617632802009064	0.9813612648473922	0.506187613869405	0.769768117284725	0.8686513291443345	0.7736341149290711	0.9997514779707706	0.99679495059331	0.999449749371465	0.9985485676089484
ACTB	10.4402616382382	10.0344720027611	-0.0759691727441705	0.531240443106336	0.299109726612742	0.9952970090684028	-0.356410150982799	0.397348311613114	17.4126529545716	-0.248261004617706	1.87448829009374	0.8860041823307819	1.59970530963706	-0.6491536181407479	1.45099129024035	2.3002188303687803e-06	0.812211030584515	0.109992291472119	0.4097173969552479	0.160781068711034	0.540276700822994	0.196977264648378	0.9670797479859564	0.8198774247126415	0.9997514779707706	0.732010627034952	0.999449749371465	0.9985485676089484
PLD1	4.50311195422826	4.78494069053359	0.3468303522982809	0.753050624324034	-0.336519248749476	0.899551382760883	-1.27494023476281	-1.7166180786628005	2.12961851285384	0.29732356547277	0.7292876786164549	-0.2624371889829839	0.383175085085456	-0.602636029367428	-1.60779030378856	0.0772500555006023	0.776244809311021	0.4932997980538279	0.80176258102085	0.71479826359808	0.568812175828804	0.159005458798058	0.958408386122118	0.9540348402428344	0.9997514779707706	0.949133101447868	0.999449749371465	0.9985485676089484
DLG1	5.58737768733659	7.99110502703604	-0.941942936935038	-0.114400765543446	0.1706016099902469	-3.64598927342092	-1.87222719437803	-0.253480476815244	4.87547491452103	-1.19185777169617	-0.146313452262639	0.180046887786224	-2.23722433104069	-1.19995360067955	-0.3069819086043869	0.0027789253424159	0.278316252416786	0.888466060275611	0.8630427357105179	0.066600799976598	0.275383891886604	0.769232324360201	0.8015901580459345	0.9918640009014944	0.9997514779707706	0.6475315832189179	0.999449749371465	0.9985485676089484
RAB7A	7.36431056934551	5.62051468077523	0.6752683225585461	0.570424181455013	-0.404433344111442	1.94476098405919	1.17608404076068	0.170113188878677	6.26894653003021	1.42323848234062	1.27866335748019	-0.7751772825717221	2.03311142009167	1.3720740413417198	0.386117229852015	0.0007653619042779	0.204521340451395	0.2482444820757849	0.467676147178174	0.0882825485056578	0.21912731716858	0.712730208436818	0.7549437650509092	0.8920103295395807	0.9997514779707706	0.6699320659099474	0.999449749371465	0.9985485676089484
BCAP29	6.29279735669366	5.839128351298781	0.413790953227467	0.2144123364352969	-0.226915487602065	0.7005639403306839	-0.136842755523991	0.162764789226653	2.43232704780768	0.539796433254403	0.218344364414691	-0.288970166947722	0.4568078032853669	-0.0441920949409165	0.122966771804528	0.167981029279473	0.610777757301275	0.834564815848458	0.78465755480848	0.667720149950272	0.972612433565855	0.9188849226447192	0.9215142476473578	0.9826480796698092	0.9997514779707706	0.9429465098845092	0.999449749371465	0.9985485676089484
SART3	4.72640709348043	5.7994657280137805	-0.7034217871353249	0.7235246552574649	0.3792233059746429	0.417346910745012	-2.15257851320672	-0.139952340705506	5.0950099310668	-1.1551741891703402	1.3477340392503998	0.556369487157593	0.338126852232852	-2.00850547668351	-0.241291759545099	0.0022323224299295	0.29194118740884	0.226402946166543	0.5980798998501999	0.746785009290725	0.0913434577845774	0.8173633983135301	0.8078550333768705	0.8901236373085387	0.9997514779707706	0.9581700410844064	0.8147461691502873	0.9985485676089484
EXOSC7	5.95689912492406	2.27559669705094	1.42930635669779	1.21990387946294	-1.41259086945744	2.5475395564370698	3.0408920553402	0.9595688440937008	1.1303642400356202	1.49771278193876	1.31214116062828	-1.25094088521752	1.3094144249792	1.59242683860861	1.01194453443951	0.301474084226963	0.1848559189532519	0.237433921658809	0.257523584869968	0.238298499718986	0.162395697219834	0.350618821420816	0.741737846055287	0.8904043097703995	0.9997514779707706	0.7820250609192595	0.965338814408405	0.9985485676089484
KIFAP3	6.15269497696162	9.985800768031927	-1.6442103677208	0.449286490677207	0.6396794070237889	-4.545042524917379	-4.39990792060376	0.577287420042602	4.1752611233361	-1.90011259023622	0.413279701352688	0.710008321991463	-2.52397744199253	-1.5488784097190702	0.471233992028306	0.0624228202017462	0.107902300108018	0.698505049846254	0.509362916864832	0.0527931727554624	0.407105344425229	0.71676140228925	0.6889411400522297	0.9719002988392704	0.9997514779707706	0.6346366249228802	0.999449749371465	0.9985485676089484
MKRN2	4.8529042867473295	6.29822100158149	-0.8913908904800699	-0.48815628376012	0.344129163355316	-2.31991846118961	-0.440577077929026	-0.1832690152535619	7.96413807623825	-2.2441568261312	-1.30795683160439	0.698775338247918	-3.0090528731683097	-0.578141548600195	-0.45814290061316	0.00020859900019	0.0659689485583737	0.23876181558272	0.510855931101001	0.0237294733871336	0.584199183263864	0.6629738893599499	0.6464640585430019	0.8904043097703995	0.9997514779707706	0.6105862619701713	0.999449749371465	0.9985485676089484
REXO2	6.3372488420682505	7.468707939770661	-0.318029725162265	-0.1871938557141929	0.6674580115234251	-1.01288683110838	-1.32050000868427	-0.0642745569625299	6.1949954720218	-0.518031113142904	-0.322103556056569	1.02281239212641	-0.763256316647785	-1.1689443084188	-0.1155181454002839	0.0008149937938516	0.6229762832082429	0.7583013084062192	0.345852727847098	0.474241774070104	0.286761420258019	0.9118035944344772	0.9248213838266816	0.978791978201897	0.9997514779707706	0.8855976079290941	0.999449749371465	0.9985485676089484
RBM7	5.68090874273396	5.74114305631091	-0.317592735009621	1.08634126567892	-0.106924262383467	1.2721054332209	-1.02719134478306	-0.7279426739022601	2.855206022048589	-0.684618219530407	1.8332992053613504	-0.224800664391486	1.39560333904941	-0.364494835279563	-0.6354187153549399	0.1166342748240369	0.526927673416824	0.124408666403576	0.83223940565408	0.229413510456181	0.761566399765011	0.597309143220032	0.8935412970663235	0.8493107240945483	0.9997514779707706	0.7769613099261955	0.999449749371465	0.9985485676089484
RBMS2	4.20229758084825	2.2665895899096498	0.6981685109732559	0.211779354138276	0.6435737151976899	-1.4462050767858703	2.6648109978380097	-0.161429178517367	1.3627131852807302	0.811470787731967	0.277116193032704	0.635658415529259	-0.889865056516391	1.65537046037166	-0.202607151358549	0.221900036849882	0.448081882699455	0.790990705655068	0.5484612191759529	0.4077989559274249	0.148929969524787	0.8461377744549571	0.8754308177354798	0.9797847823803844	0.9997514779707706	0.8665917246811119	0.938188558020533	0.9985485676089484
BAZ2A	5.66254496293149	6.90780720838917	-0.30451643501744	-0.0151201654215638	1.09353502472738	0.286189184895715	-2.21048317266503	-0.424633912282136	3.79676689636874	-0.311487748956963	-0.0174012452348547	1.08847747991421	0.138706214673094	-1.30440998830365	-0.4738709805387179	0.009001786380165	0.765968954325504	0.986680730549624	0.318161644137337	0.894220659339889	0.2398925822817169	0.652343369163933	0.956997037616701	0.99843220621062	0.9997514779707706	0.9776332903618512	0.999449749371465	0.9985485676089484
PTPN23	4.3853590763740495	5.81493939850123	-1.13151481581197	-0.176282395985673	1.40317868712698	-0.577439682305807	-1.205145423199	-0.0646813500819295	2.79537757760095	-2.36300117661952	-0.3053240025028089	2.83266550314107	-0.6331975781559239	-0.413293528238022	-0.0552609951645378	0.1813407977250319	0.0896796227444238	0.775138569602707	0.05967667317453	0.567165747860928	0.749516781483227	0.96337994217615	0.6678464842482044	0.9797847823803844	0.9997514779707706	0.9172856051476505	0.999449749371465	0.999589423243568
MLH1	4.57614293628205	8.71218026331314	-0.9529374739026928	-1.79256046776633	0.0200011495369733	-3.10254560871876	-2.61128926298593	-2.45888960783677	7.20956149090119	-1.40494447828075	-3.0095041225025696	0.0237006855222005	-2.34350988769493	-2.24563631118483	-3.88281596648234	0.000360694031519	0.209638407047945	0.0237156723243794	0.9818599231433448	0.0575669612472967	0.0658349085553527	0.0081441137220146	0.7595959653637748	0.6822267710507852	0.999896135093396	0.6346366249228802	0.7540395262832877	0.5577673782436153
UNG	4.293407163243431	5.542220997391841	-0.585417164237141	-0.297590378506353	0.2113042407457139	0.419304149126311	-1.31124086554396	-0.670215424497582	2.50015518107653	-0.4775904708192439	-0.2819395959367299	0.144462470676983	0.178063570313313	-0.615143397643998	-0.602786976770375	0.0465184651013873	0.6498422850437621	0.787462030111643	0.8898655899266991	0.8645328418451701	0.5610505393063691	0.5687181165702161	0.9329125349186222	0.9797847823803844	0.9997514779707706	0.9776332903618512	0.999449749371465	0.9985485676089484
KLHL20	4.6655566433889	3.83693616085377	-0.526517700994144	-0.422242428533741	-0.3586917471649229	0.5782130383019771	1.82374771289612	1.4991355350411	2.5311758790275096	-0.668400629345254	-0.589878514075729	-0.367637124769257	0.387462378431516	1.2374434778933	2.02142413195727	0.0446088425653342	0.528738588585683	0.5767956153963929	0.7257636926435409	0.7117855829849659	0.262150520807781	0.0897232438395741	0.8948874858384916	0.9614974146039916	0.9997514779707706	0.948777960219167	0.999449749371465	0.9312854312001388
PLXNA2	6.23319375391917	6.97326432240547	-0.53041705970914	-0.246482170635865	-0.834245843652987	-0.8597185339080441	0.137477399829242	-0.270591830671736	4.19009871323358	-0.633512924284332	-0.304317849962862	-0.772571066343545	-0.476351638485176	0.0871478180200391	-0.299529735363613	0.0057486235943542	0.5497695300090799	0.771164222913633	0.469106092235347	0.650674756054453	0.933389692319562	0.77464094219091	0.9056364603807016	0.9797847823803844	0.9997514779707706	0.9398514449933032	0.999449749371465	0.9985485676089484
ANKRD13A	4.87864618739151	7.61385236496197	0.347136495534634	-1.18013978451923	-0.279326660228135	1.2103897028653998	-4.16486140271896	0.3764025968720429	4.00570792239874	0.305247525700262	-1.29180762310644	-0.221483927174171	0.528928444068771	-2.34674612873668	0.396746238614563	0.0070728592164814	0.7704898436575301	0.2439489654985639	0.832061165962787	0.6158418351914849	0.0573128035062112	0.705281384157754	0.9577622759733933	0.8904043097703995	0.9997514779707706	0.9302576715935034	0.7162243712574375	0.9985485676089484
TPD52	8.68081616697917	7.92984989902079	-0.0681394411731246	-0.0416459929451799	0.124472235860504	-0.107892703882016	1.39978015410202	0.0414898692354949	8.07206758925889	-0.215381731044969	-0.104240727342638	0.352440510656584	-0.169313700688006	1.10745660183451	0.0773105146838143	0.0158246159872186	0.8375387578157879	0.920386110318475	0.7389921328146378	0.8722450832786159	0.449539018954757	0.947157305448595	0.9706715543345268	0.9937007737200372	0.9997514779707706	0.9776332903618512	0.999449749371465	0.998925465425923
ACACB	4.46349643751076	2.9924538330764703	0.849536975052176	-0.133888076762102	-2.9735959222865405	2.9816183855173906	1.1978034441016998	2.9255537821094704	2.2321542834222203	1.1866928254980802	-0.2157729544008569	-3.6156175583358894	2.13377694962882	0.9365796057723108	4.71937859003529	0.0670668639630681	0.28020102989685	0.8363129765541459	0.0111555785074115	0.0768076226758082	0.385123590118195	0.0032601032956072	0.8015901580459345	0.9826480796698092	0.9997514779707706	0.6617879083330436	0.999449749371465	0.444282322511655
TRAF4	5.78533032836634	3.2713946753838505	0.6195257064507839	1.31253577276711	0.13082216190526	-1.30142877773629	2.33963982569368	1.31569164354284	1.61745023541867	0.698292063588933	1.44088800225927	0.133315939439688	-0.721761872158379	1.21881273354797	1.5743427187759098	0.15690849616948	0.511137297978711	0.199693458375648	0.898302506059376	0.4975917324354589	0.2686562289508999	0.166474415864484	0.8869084384372914	0.8753597694746393	0.9997514779707706	0.896605026311071	0.999449749371465	0.9985485676089484
NT5C2	4.76782904946561	5.70791558955912	-1.23093975395634	0.6137851442325649	0.9232794682286568	-1.44982180956768	-1.34166473861557	1.66059062445454	2.99253046758253	-1.2693915846352	0.6947668816616179	0.813500846397896	-0.7670963747003811	-0.733352750929596	1.89733824072582	0.0242408462824445	0.2513145591909039	0.513192789141938	0.447003498786677	0.4721198330507079	0.490991970480281	0.106562374018839	0.7909837507242435	0.9566757159538128	0.9997514779707706	0.8838151324690555	0.999449749371465	0.9802043954193236
GPC4	5.54779764491425	6.966852905618861	-0.26357709046623	-0.261577845761233	-1.16376958930843	-0.875768232854502	-1.03487646298212	-0.5411076810262361	5.092322563158049	-0.375808633380775	-0.396424350348932	-1.31779878902742	-0.59033944830245	-0.8011213806602429	-0.7337214916106101	0.0022382292190979	0.719987814553379	0.705506444528793	0.235648956766678	0.576506007748678	0.453608616845674	0.4907829922557229	0.9467119064680384	0.973088172634732	0.9997514779707706	0.9214979804652882	0.999449749371465	0.9985485676089484
RAP1GAP	4.31194624782065	1.58266038882674	1.8974341848956104	-0.209849665829827	-1.62705407876463	4.2119496923165	1.78215529300994	1.7387188779502298	0.880301239275295	2.03417113681593	-0.255743836187481	-1.47933426785782	2.3493128538418	1.02988875126865	2.0472276021601497	0.412563557593827	0.0881530820662709	0.806690424136042	0.189538835569578	0.0571120593831729	0.342777541963225	0.0865736819219307	0.6633162594937172	0.9797847823803844	0.9997514779707706	0.6346366249228802	0.999449749371465	0.9274528509118392
XAB2	4.7640264833268	2.90953097931217	0.7185896489521619	-0.0491509689517959	-1.76687719914495	1.38253688736447	2.49269400407273	0.61520166810283	2.3137609037124	1.5661021833136397	-0.0857576119930198	-3.29065470672778	1.56770215950483	1.68223989003086	0.9479721934694872	0.163813818144462	0.174968703277286	0.93550574123475	0.0225006255111222	0.179181397958782	0.384031679804286	0.489307216243822	0.7385526315836302	0.9937007737200372	0.9997514779707706	0.7433442846956494	0.999449749371465	0.9985485676089484
ARHGEF1	4.65370877715184	6.94920665118303	0.7814919931550641	-1.44049031644591	0.1193464127060179	-1.36497890891616	-2.4352418551868	-1.5091239548421	2.7071844868580097	0.749300023063446	-1.21290546800195	0.107234719672897	-0.679210162097448	-0.833196535208582	-1.13414269804393	0.13146765508994	0.484537624657521	0.303188678152928	0.918749994963676	0.526758569995145	0.592504262697777	0.4265940269785479	0.8834215787118018	0.9009402365842996	0.9997514779707706	0.9042021570599804	0.999449749371465	0.9985485676089484
STXBP2	5.854969281882419	6.94453124665076	-0.0107267097797518	-0.716982646825133	0.510703300908834	-2.2836301580336698	-0.4560811427604579	-0.3113612611942	5.03595969892914	-0.0157391556538168	-1.09316995661468	0.6684869844045079	-1.63339948719458	-0.348845596209989	-0.470633980700315	0.0023662955651221	0.987952798930496	0.3162547432211179	0.528687180185852	0.153504015294613	0.7391207872619091	0.654524053380067	0.9972374927295562	0.9047898259246993	0.9997514779707706	0.7276250251573686	0.999449749371465	0.9985485676089484
MAP2K7	5.34124758789534	7.458614348446809	-1.44616156860757	-0.361925531156671	0.430630263548045	-0.94811997500703	-1.8094146763436496	0.2515137923099489	5.25739653215348	-1.87664446529687	-0.518077041586299	0.449871262603615	-0.596347309822398	-1.34294599997907	0.330294973876163	0.0019061745609356	0.109663992661314	0.622946118915641	0.6685995609859289	0.572739192020853	0.227859566052497	0.752405232422825	0.6934577420421995	0.9629938313116292	0.9997514779707706	0.9191844005678672	0.999449749371465	0.9985485676089484
DGKD	5.20093690539451	1.9471952137832496	-0.554537355246771	2.89511723334452	-1.07283397539989	2.43552614694281	1.97090760382578	3.60345642474465	0.893413336037524	-1.35856763953969	5.199756069073031	-2.3357049859135097	3.06431078943457	0.6493752257233171	3.0097395475465603	0.4225326334634809	0.234224152701823	0.0032781028237419	0.067872774113833	0.0290493500170344	0.553072839010687	0.0396861416958559	0.7737904112828149	0.5795944075750918	0.9997514779707706	0.6203261197196129	0.999449749371465	0.7832636783470279
CTTNBP2	6.1737805355867	8.45781375185496	0.0710863429002441	-0.2481194979535499	-2.20711462443596	0.608146635715798	-3.25023296742658	0.800058217500295	6.719152772265231	0.104241328179561	-0.405774035355802	-2.61212375658531	0.40713950812102	-2.76365256433568	1.3063746136183605	0.0005283728569067	0.920375037298256	0.698982641127478	0.0400063335481875	0.6980322088210219	0.0326956857478184	0.239265653537211	0.986259161475686	0.9719002988392704	0.9997514779707706	0.9471015874679816	0.630984679827123	0.9985485676089484
TOP2B	5.96136266606163	7.605251086203671	-1.34635029772983	0.21733916944004	0.295557163907831	-1.39604665260351	-1.26767902249659	0.1199586428397559	3.0628271938206804	-1.45594723643099	0.198482717507906	0.28387891875875	-0.7547706146791708	-0.402324381424192	0.0854484827489432	0.126444738677754	0.198417401740598	0.849973361930416	0.7878345182240329	0.484323098426323	0.767818318318319	0.942943449412913	0.7541601183253923	0.9852222889587526	0.9997514779707706	0.8875764600481354	0.999449749371465	0.998925465425923
TM9SF3	6.67920138083888	12.5931508481641	-2.09836200108424	0.2684707301753239	0.368347050309043	-4.92588803533352	-6.8570886006820295	0.205931998565325	7.4414892555328	-2.50726623528482	0.327809822916233	0.397072970674396	-2.55705493506193	-4.33623659784108	0.274253245778689	0.0003033297002994	0.0460732063982783	0.754192100692297	0.7050529704787171	0.0430792058571153	0.0048953161134338	0.793087739905124	0.6333853347021123	0.97820351292447	0.9997514779707706	0.6346366249228802	0.4366210203080505	0.9985485676089484
NFKB2	4.71745997860857	6.678737052728031	1.12602920140958	-2.85629387162088	-0.5967633657165129	-2.19696281070152	-0.388732486492198	-0.581778528056678	2.15895069308836	1.85788856198575	-3.63989114407857	-0.8845402849097671	-1.9339315971464	-0.089260409504693	-0.3377227534868329	0.1436139694141009	0.1368209580276499	0.0187580502697919	0.426348487549496	0.1256665627724069	0.936280426100076	0.761348507372303	0.7137974292391601	0.6526107408065045	0.9997514779707706	0.7069267306649479	0.999449749371465	0.9985485676089484
PPP1R12B	8.16032680187806	7.794009741829339	-0.6244891103806129	0.557255279846374	-0.375013294609247	-0.75048890903275	0.5044023151622771	2.34666409425223	3.4167205186816094	-0.54385795708281	0.503453084523876	-0.273243953763066	-0.316270700140331	0.2283042890289039	2.33828364708978	0.0142008342611835	0.606141820100732	0.63259091749039	0.793827473416112	0.7625106362052859	0.826991577842607	0.0579798904513538	0.9200732305994572	0.9629938313116292	0.9997514779707706	0.9602385239530028	0.999449749371465	0.8456457014379041
DNAJC10	6.588678248917169	4.95449155751899	-0.0140735811823299	2.03324460442826	-0.0802348379991003	-0.164364090261864	0.641404853431297	0.6845521529175639	2.50666160812525	-0.0153432173482741	2.20936816627659	-0.0833631953151564	-0.0830367995247332	0.346246043190118	0.792009938103712	0.0461108894402053	0.988255833361729	0.0692034757074515	0.936274438866728	0.9365232773439672	0.7409765732126491	0.458514411764567	0.9972374927295562	0.7959827334845611	0.999896135093396	0.9875684212209	0.999449749371465	0.9985485676089484
GTF3C1	4.05153998381052	6.80434063589692	0.727895474256293	-1.3578516175180102	0.0937055565365566	1.44063500339142	-4.2646464666104	-0.8012391023117851	5.30898151649828	0.9921726001657428	-2.21315856610541	0.110618091259668	1.00855193013513	-3.49672653749886	-1.20178463692321	0.0018141717207931	0.359424613198907	0.0688432399237812	0.91552657436427	0.3521173953372609	0.0128775061702629	0.274724383260926	0.8405328416143705	0.7950488705872766	0.9997514779707706	0.8354676485542972	0.5042106101855834	0.9985485676089484
IL4R	4.81254583552824	3.03288220065814	-2.32701229115879	2.39234319468512	1.19786723846504	0.949323687555715	2.0074686321951	0.7229264715501299	0.896450008101622	-3.0645725784367297	2.29329083717901	1.36378297707306	0.659671447235317	0.428602997528745	0.386495844073454	0.436633222669305	0.0283286948284006	0.066312985742248	0.231485861434113	0.5390636325768751	0.702604901262985	0.7261578729389	0.5812060119404433	0.785981261115704	0.9997514779707706	0.9077340520346582	0.999449749371465	0.9985485676089484
USP33	6.21605571506039	6.82349135392416	-0.6208546167991761	0.549266533903828	0.172387795700909	-1.93381184575278	-0.6457789021739521	0.630698371218974	3.340362408409049	-0.74170247371457	0.563509159294016	0.1851185059977289	-1.09836426142852	-0.2894241870862349	0.619874024256442	0.1563692641280989	0.486393624266679	0.638643384412102	0.8607442109119359	0.32453064340328	0.8634629719613258	0.699041759927229	0.8834215787118018	0.9629938313116292	0.9997514779707706	0.8277476256202813	0.999449749371465	0.9985485676089484
SNRPA	4.3903579533615495	3.26585429108702	2.5939476819390097	-0.6225336785546071	-1.99991245639202	4.4895521443564	-0.6068562521148211	-0.2731792204505919	1.4304107721438302	2.14911050024198	-0.593535845974492	-1.43317972229938	1.87022631986382	-0.281284228729343	-0.241874749192498	0.2025466156566749	0.075198549815395	0.5745000845924879	0.201788949950791	0.110644097143653	0.78794115738261	0.816932005930485	0.6464640585430019	0.9614554924851286	0.9997514779707706	0.6895024704669992	0.999449749371465	0.9985485676089484
DYNC1I2	7.12541593991257	10.1488108721987	-1.62345119318659	0.8183997167908159	0.1101779732408319	-3.33481357015962	-3.38208043505654	-0.0339856859542104	4.75714990890722	-1.89180682500139	0.8078089620587601	0.122864493619895	-1.80454524551426	-1.3792163466189098	-0.0306703244128867	0.0814288337834179	0.1074089719974299	0.479445270856293	0.906980824528806	0.1311248811160369	0.525285440412014	0.981699167560845	0.6887873323174385	0.9540348402428344	0.9997514779707706	0.7115149137124553	0.999449749371465	0.999998701424125
LRCH4	4.57899333514886	3.5307463424969194	1.21986669985633	-0.185105020276903	-0.832739690748807	2.58424562846774	0.400232347611639	1.26184531245821	0.841783590429782	0.8984432571467759	-0.119257546832833	-0.5593441914816191	0.990707187705135	0.0714196756437269	0.534561544583461	0.6145038515627199	0.424397622253211	0.909081419757162	0.611779897724277	0.3884868318186579	0.964607516388555	0.733508258286106	0.8655378333201781	0.9925602129564384	0.9997514779707706	0.8556748167572584	0.999449749371465	0.9985485676089484
FAM76B	4.6999765646943805	5.57196326647854	0.903093850587985	-1.24025571021526	0.5784962470724909	-0.768385100336308	-0.652590626213503	-1.2609357879482	4.30433245646023	1.32975600594107	-2.06847598800376	0.77939445056142	-0.5874256828865619	-0.52798414979074	-2.01422897991666	0.005068719376845	0.231915908801363	0.0840645398291223	0.465368809030146	0.5783382033011079	0.6164582616528149	0.0906220135971777	0.7714164289021676	0.7983040539858518	0.9997514779707706	0.9217217685667632	0.999449749371465	0.9324730398384048
SIRT6	4.49000840594048	5.34911101649992	1.16502597253392	-0.988482150363854	-0.8852723909127741	0.0338256967211798	-1.3717014715528402	-0.297637492688186	1.5399043934240002	1.08834975815764	-0.698163620083719	-0.731012706755187	0.01671286565197	-0.313802834124552	-0.16251628920966	0.251154435318494	0.325077511688124	0.511337213580392	0.497862842323695	0.98731719543886	0.7968309312704609	0.8875876198342758	0.822370231116565	0.9562825585942206	0.9997514779707706	0.997745862154666	0.999449749371465	0.9985485676089484
POLD3	4.6104856296501	5.14573304789609	0.0565208960591116	-1.30983454337182	1.0100241387969	1.00180319085273	-0.171373764609661	-1.25514268858833	1.43580753413242	0.0439643667033185	-0.8287164940677479	0.704876376891279	0.409383549739774	-0.0389551305044125	-0.6629662109823979	0.304864593038231	0.96661171081333	0.442412761177306	0.5137254049929689	0.699794016391976	0.97584281435278	0.6052044142746059	0.9951766206793284	0.944754617310937	0.9997514779707706	0.9471015874679816	0.999449749371465	0.9985485676089484
CAPZB	7.91472092874246	8.83818791571654	-0.1688282332730349	-0.518933258353532	0.455116592933421	-1.2282027198818402	-0.597556146301319	-0.11022337646875	13.9812733616941	-0.540359799277367	-1.75177922527667	1.30543827605888	-1.72485757373968	-1.02364347110759	-0.394484382377677	8.34726935181984e-06	0.608406877340954	0.130369366560075	0.2395642646527339	0.1353131486177509	0.345490415304696	0.7068635372837241	0.9204623928623308	0.8493107240945483	0.9997514779707706	0.7115149137124553	0.999449749371465	0.9985485676089484
JADE1	7.06692535185032	8.098271295180629	-0.9425267640485552	0.960077584679196	-0.0216942378065681	0.149744935741721	-2.21383378889815	1.03627704136587	4.641742441787599	-1.10918169230441	1.10631572484215	-0.0236275826265951	0.0844769786581572	-1.23102419060429	1.2366323677326498	0.124443617876546	0.31060958484912	0.472932655854188	0.982062388127978	0.93595118404868	0.659175931286963	0.598510210378992	0.815033366111637	0.952586788143942	0.999896135093396	0.9875684212209	0.999449749371465	0.9985485676089484
UBE2A	6.39043241174841	4.65300470066539	1.15269186483615	0.353845542763787	-0.6292058798221911	2.19815753920044	0.8693417723646649	0.3679166564845039	4.74922488174446	2.7340549739147098	0.755543164747258	-1.41657692087608	2.5506573632324	0.7957096814204749	0.735136117250718	0.0965074798864346	0.0348545581031704	0.5214188571036029	0.217836766500103	0.0529075166606319	0.675836337241102	0.6353172778841031	0.5980504798302021	0.9590848517135248	0.9997514779707706	0.6346366249228802	0.999449749371465	0.9985485676089484
PIAS2	5.71404862816699	5.83646807441056	-0.762774267469694	1.10692251823076	0.1599463683260729	-0.011562848462641	-0.95027493371797	0.5764401498361321	3.61292570960845	-1.38282646636465	1.5695156092806202	0.268128321097686	-0.0103809949378931	-0.477944449479851	0.661645172059	0.0788912944793446	0.21921550998123	0.174983799903805	0.799311444785545	0.9921188225279908	0.72287073148223	0.602164590975819	0.7633836259600009	0.8580045986605006	0.9997514779707706	0.997745862154666	0.999449749371465	0.9985485676089484
ARAF	5.0871994833865	6.816759648385349	0.0537895554660836	-0.488948987070182	-1.2093761696658	-2.59886392082919	-1.24573223169081	0.118418884605409	3.30612250958274	0.058164553073588	-0.497217720818823	-1.08533790104428	-1.4191398430712	-0.586097263327931	0.112697246837155	0.15418407084856	0.955518789177537	0.708616945330523	0.325933258908999	0.214439982448834	0.7530281107268431	0.9315872146383009	0.9930975189379604	0.9733473766051566	0.9997514779707706	0.7619879701958576	0.999449749371465	0.998925465425923
MCCC1	5.85727416293819	4.38181483462133	1.00625546947684	-0.433075498757938	0.192136839691201	0.923833182095242	1.62220025982555	0.2230490210638639	4.51100067328628	3.40914764235018	-1.1737000714766002	0.627374505959503	1.60356223218294	1.26895402705071	0.420044283548651	0.0396304241672868	0.0177779717027837	0.285191953292404	0.557962970211409	0.169581352225922	0.37603762878794	0.7200110450474692	0.543630938874258	0.8961245941752961	0.9997514779707706	0.7419979760655134	0.999449749371465	0.9985485676089484
NEBL	5.88095122446818	10.7141469057279	0.0255510791189724	-2.05167587325571	0.540146467633869	-3.74213634388128	-5.044295366476519	-0.962554312195251	3.44985470749707	0.0335467161101823	-2.00867409089729	0.7184402697299541	-2.5212307954175297	-1.18216622770785	-0.558323879536796	0.0551588945202047	0.974503180863511	0.0941522901654714	0.504908983922862	0.0534482016821335	0.36534967728368	0.6285188256998551	0.9972374927295562	0.8055208681232422	0.9997514779707706	0.6346366249228802	0.999449749371465	0.9985485676089484
ACER3	4.64072825328684	-3.91849165500875	0.241549809437013	4.18914869210874	0.170740253160949	1.92670282667481	8.41512235371355	3.7657251399094	-1.48662543029143	0.318169280146823	4.10572564862189	0.188161670029746	1.3475821521864098	2.4359624563550697	2.64412515511962	0.255985744218412	0.7629627792755429	0.0064082112030427	0.858129988034311	0.235629651044659	0.168525330039043	0.1167750344908269	0.9567514781996228	0.604110957446152	0.9997514779707706	0.7818987965766074	0.973921445912548	0.9985485676089484
UBE2K	5.959455711540119	6.90785622499982	-1.7616443183901798	2.24555892863824	0.216352413260285	0.469002661155478	-2.70786581613792	1.04985901512019	5.270095088105781	-3.11743897161869	3.59308564431894	0.352766970881782	0.397820371862597	-1.8059193926325	1.48185163798203	0.081410372930993	0.0208375225231018	0.0445004431195576	0.7386631293739889	0.707188668814056	0.4816495786836879	0.4064455065351239	0.5504536702300479	0.7588683081386308	0.9997514779707706	0.947242643167092	0.999449749371465	0.9985485676089484
PIK3C3	4.35607164859793	6.56476366009109	-1.0362810512583	-0.444923088570519	0.593498252628308	-1.91924040153006	-1.92821954148331	0.0950056718624235	4.20852783407817	-1.2569794963903502	-0.60697932057792	0.598155823246334	-1.2163547597988402	-1.28113026049903	0.120962950137091	0.0056323249063462	0.255476801112854	0.566109523636472	0.571608189776135	0.26952492277876	0.247433238312362	0.9076696028881028	0.7931559888869814	0.960760247797164	0.9997514779707706	0.7940085317008103	0.999449749371465	0.9985485676089484
N4BP2	5.03327013477361	2.55632507657021	0.0881368435132685	0.4512565084624179	0.5798334567223	-0.405606118795825	3.48317198246777	0.0308756294509976	1.2974205638466298	0.0950168794593925	0.497841158684257	0.5123429014395801	-0.2264285236315319	1.83184114929724	0.03297994097161	0.2421348350149139	0.927395273940932	0.6363133685876811	0.626718296086486	0.828384939137859	0.116690051882391	0.9747603293501852	0.9876174384857336	0.9629938313116292	0.9997514779707706	0.9721582661771164	0.8788275794722231	0.999589423243568
[truncated: 7,255 more rows]
