# Supplementary material for: An integrated cell atlas of the lung in health and disease
Source: Nat Med. 2023 Jun 8;29(6):1563–77. doi: 10.1038/s41591-023-02327-2 (PMC10287567; doi:10.1038/s41591-023-02327-2)
Supplement: Supplementary file 4 — Results of modeling the effects of demographic variables on cell type-specific gene expression. [file 41591_2023_2327_MOESM4_ESM.zip › SuppT_X_covariate_modeling_gene_results/Alveolar_macrophages.csv]

	AveExpr	Coef.(Intercept)	Coef.sexfemale	Coef.age	Coef.smoking_status_num	Coef.BMI	Coef.anatomical_region_ccf_score	t.(Intercept)	t.sexfemale	t.age	t.smoking_status_num	t.BMI	t.anatomical_region_ccf_score	P.value.(Intercept)	P.value.sexfemale	P.value.age	P.value.smoking_status_num	P.value.BMI	P.value.anatomical_region_ccf_score	adj_P.value.sexfemale	adj_P.value.age	adj_P.value.smoking_status_num	adj_P.value.BMI	adj_P.value.anatomical_region_ccf_score
TSPAN6	0.190306810904373	4.576228095187401	-0.202095960846336	0.8225565147546992	-0.525261407222879	-0.772236165562595	-4.80294908535898	2.7882632513022703	-0.511558640706263	1.38308575954706	-1.2351025116256202	-2.12305313662176	-2.75456413487776	0.0076475794820343	0.611502161466642	0.173087091040498	0.223165675774469	0.0393086825259457	0.0083115963037803	0.9970899948533368	0.4878706256110057	0.8839575868858134	0.4788586582747736	0.2248918343145357
DPM1	4.61039179095161	4.45667570235233	-0.0612978547108345	-0.227966316294646	-0.2835636196885061	-0.2226871973217769	1.07106252362856	2.96465032125198	-0.22188817035867	-0.535207755004088	-0.967310621599106	-0.9087278527960228	0.6755707250241322	0.004768049142554	0.825424916651765	0.5950767295587	0.338620394676301	0.368354495609861	0.5025937598856061	0.9970899948533368	0.8017346702507503	0.947778291238028	0.7785943037155736	0.7737957862717825
SCYL3	2.07288482064601	2.43737376262162	-0.20897364548353	0.0904503696710731	-0.340006975571462	-0.153309054369138	-0.183127584084563	2.41337209107647	-0.885469473769094	0.27932737126925	-1.37829496510423	-0.7227259909239209	-0.160686345950764	0.0196717016363003	0.380317986209366	0.7811936789160071	0.174503170011279	0.473355125367639	0.8730148172583481	0.9970899948533368	0.9002680908503877	0.8503029330538804	0.8327731650576924	0.9570090198540409
C1orf112	1.17100644287471	2.09446550808354	0.344911466693221	0.3522775679535329	0.318535356825505	0.1047959526025019	-1.57491563705563	1.66854321310271	1.12523458957293	0.8068998821106009	0.972506305899428	0.390067026662007	-1.16055946916163	0.1018953813178219	0.266127936655426	0.423838741454179	0.335677196587656	0.698236990001879	0.251560892516689	0.970805483442406	0.6928988762752539	0.947778291238028	0.9221024579080676	0.5737932052124999
FGR	6.95321368447273	6.58744332272604	-0.4162151065176659	-0.406637252719647	0.0026229943675254	0.3177104566935519	0.7200950560042321	8.358644571295411	-2.51461193034371	-1.75217398341108	0.0150492636979622	2.06956852917003	0.7971194137889649	6.356474363147339e-11	0.0153210385749116	0.0861303784218903	0.988055257488202	0.0438982805711007	0.429307170089836	0.5375155824689374	0.3912223829002059	0.9996839845844644	0.4863321008027375	0.7281078499328721
CFH	1.46005695866303	5.27712975040154	-0.150241655554327	0.1018080657595969	-0.407905065194364	-1.82572366375323	-3.44559936027795	2.25280635141564	-0.298603174054228	0.135501832672655	-0.7963586168958909	-4.0835956279128	-1.41544459885686	0.029105513008434	0.7666603635489141	0.892805698218609	0.430099714886507	0.0001839442733226	0.163555206030821	0.9970899948533368	0.9533689707405864	0.9743031154174284	0.1277169549056813	0.4691436422821133
FUCA2	5.96908901420031	4.55450690687763	-0.0373342885584297	-0.364650389233957	-0.0848048539304507	-0.1279319842355979	1.90564404778278	5.57076158089561	-0.249059046874001	-1.68186741435802	-0.567070811201812	-0.987017486358169	2.1445215023293898	1.33106967615094e-06	0.804445054575343	0.0991300155050098	0.5734586529346071	0.3288260712814539	0.0371586403416261	0.9970899948533368	0.40650955972413	0.9952698600231767	0.7560147006000586	0.270077198662251
GCLC	2.76325163373388	2.4037092822876605	0.179560715434958	-0.212772794761617	0.726702503782939	0.0709227760478656	0.127773038649525	1.81987209665277	0.61375531871092	-0.513440802206951	2.4374379496807097	0.287039235845376	0.0890304608514209	0.0753742502655577	0.542286807787624	0.610092856528097	0.0185485900497057	0.7753358822595741	0.929431221638021	0.9970899948533368	0.8099439840503503	0.5205929985108715	0.9429704308471988	0.976362550046106
NFYA	2.8346841532750697	3.89041432425626	-0.0621562198357294	-0.184791822156798	0.485082277505854	0.503216297157438	-1.49314415025693	3.89364421669361	-0.28174721367187	-0.578569768836991	2.12342000598582	2.70705694908282	-1.37871560197088	0.0003229437352482	0.7793848999664229	0.565644287747577	0.0389404876288005	0.0094623253773559	0.1743859690248179	0.9970899948533368	0.786037608908108	0.6026081137002783	0.3671107618087038	0.4825792806220558
STPG1	2.69936229108049	3.29517408330832	0.111237549313081	0.4401516857295049	-0.0875635683205882	-0.218887434662342	-0.628168726022371	3.00843417623992	0.4469484047395711	1.26065071540696	-0.3406552379590369	-1.00275934646129	-0.5196508046316121	0.0043221466013347	0.6569456328308709	0.214429896819464	0.73487154485767	0.321014676246908	0.6057369757077149	0.9970899948533368	0.5261594244351531	0.9970198751880212	0.7515928951130624	0.8351387539954174
NIPAL3	2.26236047331398	4.47007862850546	-0.108557578339019	-0.059140402426869	-0.385541797312374	0.0485481997806985	-2.02359093129465	4.11475854405666	-0.412125998974683	-0.163825608070085	-1.3956151830490402	0.20273042943067	-1.64252704225264	0.0001513237215305	0.682081870053073	0.8705563108733649	0.169253364642125	0.840202638434938	0.107016960458013	0.9970899948533368	0.9429417555817972	0.8415237639889278	0.9644647603878798	0.3886946096069404
LAS1L	3.35660601563985	3.53502401217933	-0.13587864855527	0.379843665750231	-0.1597351979971749	-0.0955289621286573	-0.127824262120082	4.25797742314887	-0.7329129090455009	1.49370438819103	-0.839509715853781	-0.5754052834197271	-0.13663794002552	9.541132449506668e-05	0.467175821307465	0.141797862143644	0.405345265532025	0.567705021882685	0.8918884821773722	0.9970899948533368	0.4556215408613028	0.9675967028756718	0.873944300818419	0.964377334352002
ENPP4	5.66574176466439	6.40138889198005	-0.39036052281036	0.380292225343646	-0.300177048591451	0.206742553866512	-0.6976079787285289	6.27753191496452	-1.74649349932861	1.21101250833504	-1.32662825121338	1.06007089771712	-0.611364240503776	2.24078712614955e-07	0.0872301084815816	0.232768921571298	0.190909455351938	0.294422304473165	0.5440942888626961	0.828633472160309	0.5396648387102683	0.8608749132758625	0.7379237033415608	0.798258887870319
SEMA3F	-0.398280190108456	5.444505273912911	-0.4155507361397371	-0.0223233001881924	-0.26261111517899	-0.0436881509393805	-6.57765704572821	2.0377409296868403	-0.7219306982894509	-0.0258054396824471	-0.463325820471731	-0.0919896204876538	-2.31167917649327	0.0473925142128947	0.474110860951085	0.9795215570636592	0.645368641377839	0.927116713669432	0.0251360533876361	0.9970899948533368	0.9909192266107086	0.9952698600231767	0.9856229017718376	0.2495657287538892
CFTR	-0.8874298312002141	4.03938480940222	-0.0123901258682299	1.73404859817067	-0.0161417350892489	0.875349013880918	-7.58214643846964	1.19241895919945	-0.0162261280410203	1.52269474104279	-0.0208858830832359	1.3861348848795	-2.06967712510772	0.23927653074737	0.98712435954705	0.134407027218149	0.983426438390996	0.17241967136742	0.0438959435969656	0.9996028273449268	0.4480032109748322	0.9996839845844644	0.653800842207546	0.281465712682047
ANKIB1	3.6083267813384494	4.3338511871304	0.150140866442358	-0.144026869308138	-0.1770836407716519	0.255986966026599	-0.693768034123746	3.74381206679532	0.579295965473581	-0.383598824916514	-0.661432512828416	1.14369400429062	-0.5462422740386289	0.0005374658113957	0.5651038088351429	0.7031289640917421	0.511498617745111	0.258461155693575	0.587488020855215	0.9970899948533368	0.860486270831036	0.9872860457400184	0.7211050279603942	0.8260493043433482
CYP51A1	2.38836313484282	3.48876198432081	-0.7499678184391321	1.61652482014793	0.582647963011396	0.108696951326057	-2.8313038633795	1.7093139591506898	-1.67542749386261	2.80501696777283	1.4524291684876698	0.329905559454729	-1.29627738422906	0.0939109749335998	0.100762674950404	0.0072933603279022	0.1532301762760849	0.7430043183872209	0.201099085367978	0.8484439252436267	0.193560922426289	0.8236257160398563	0.9333010306326688	0.5173655523890968
KRIT1	4.087587248370991	4.13615497839702	-0.221793868039257	0.27125391712869	-0.10898023974774	0.0314082564128189	-0.0610232253474666	4.93988987403485	-1.21969538665276	1.07873963174339	-0.5940385726548721	0.200826605277526	-0.0651939295977593	1.39478985931423e-05	0.229198797894145	0.28729740491611	0.555340438653207	0.8416829982057379	0.948307354178347	0.9555062022038328	0.5866616305553009	0.9952698600231767	0.9648718393385974	0.9840060503578192
RAD52	0.9742939804993008	0.9742195227969372	0.130549599868801	0.613949046840721	0.8769853757463929	-0.0188973696580188	-1.26160650691077	0.6550610721340561	0.353167768539197	1.22124518017713	2.29649832980045	-0.0585126502436131	-0.7674001671420542	0.515675744068109	0.7255110934880971	0.2288670496686	0.0264640256004692	0.9535857141728932	0.446612104546687	0.9970899948533368	0.5369653101431326	0.5544433468084257	0.9904181223387488	0.7410335940240699
BAD	4.72082010567183	3.86351618404549	-0.1051846173823	-0.655050323260687	-0.160492012872866	-0.294982296938239	1.73895873248926	3.46323363671014	-0.476370102289667	-2.03656299995974	-0.7154805916532341	-1.55223184503719	1.42654053141153	0.0012013875341461	0.6360186260811751	0.0473135554410658	0.4778335579058789	0.127293327103237	0.160358356661209	0.9970899948533368	0.3285042936927784	0.98481221163108	0.6146477518406268	0.4648411339892065
LAP3	7.23203802275758	6.45037525916034	0.0636920051650346	0.190507611209833	-0.0434531708355573	-0.0764599902457447	0.8824451123359109	8.23945181651477	0.401962021647292	0.8286186894339371	-0.267753031197373	-0.534341619404217	1.01901405007752	3.0399086723570803e-10	0.689532814228402	0.411481205998011	0.790060229761975	0.5956114889555519	0.313674339835648	0.9970899948533368	0.6834567411263158	0.9973175189842916	0.8850214687039966	0.6348042583664938
CD99	7.673613512661049	5.239012301706191	-0.832474467198483	-0.7841597005768349	-0.372636378501617	-0.0961236614995328	3.62229206933964	4.7761345492746505	-4.35458269336036	-2.82579263484747	-1.96724889956844	-0.5713399755568169	3.03940411676264	1.92056377373574e-05	7.74376577237136e-05	0.0069088183486173	0.0553708079181808	0.570607417251562	0.00384656347427	0.0423982909015774	0.1914548004951189	0.64910134022457	0.8749616591453726	0.2209449320519342
HS3ST1	0.92937775676761	3.0003525642998903	0.5648674447968111	1.24025128883392	0.113433973736111	0.175196186549333	-3.74886647246247	1.48096785298954	1.15241523683096	1.7587196551946205	0.217188913755347	0.4110703001870129	-1.71504246988972	0.145353069168437	0.2549800764756939	0.0850708188913342	0.828988400239654	0.682898362672308	0.0927878009982028	0.9650806844146346	0.3902873083870281	0.9977410562751968	0.9184946204111432	0.3657264372677854
MAD1L1	4.531210386997389	2.95789074015862	0.439503966244606	-0.0897311229785404	0.413582187649276	0.211312811763731	1.34164930252567	3.0635922762662	2.19098666358449	-0.320295703718553	2.0347517534019097	1.24321903286312	1.2524393862762	0.0038559229554769	0.0335191536701543	0.7502973187409658	0.0474577170788904	0.21982767148967	0.2168605259889119	0.6511868183065502	0.8858515064009604	0.6272225138758677	0.6928806909829254	0.5338303895579651
LASP1	5.794280774328099	6.31167544693147	-0.1020816537826769	-0.541690594004594	0.0288687814811163	0.0471198400727387	-0.141260264679088	10.3034945532929	-0.8167345178456509	-2.8867227273833995	0.223599546356977	0.422618748284017	-0.211278214584712	1.8192885514710105e-13	0.418253434281657	0.0058203100228255	0.8240430368949481	0.674502987785469	0.833573603012891	0.9970899948533368	0.1803796938120259	0.9977410562751968	0.9150631496644775	0.941254162817131
SNX11	3.11616218540334	3.4859475796984905	-0.314490745062743	0.122880385921825	-0.24013728713533	0.22370307025233	-0.123978065929271	4.00100859766438	-1.7426790241604098	0.450538574461305	-1.26003301223055	1.4191453523971298	-0.132782092727723	0.000220794964517	0.0881891849363001	0.65435860703001	0.214036774215368	0.1625979139310059	0.8949235638389541	0.8289061012933636	0.8332987310583295	0.8795388426495474	0.6476228344538134	0.9650539511454624
TMEM176A	3.54258062531398	0.334273119551606	0.881031723946217	-0.8692780834022741	0.6951076144942379	-0.1065892861798049	3.10465603430695	0.123610230540053	1.5382485147127605	-1.1123702828783002	1.23981872591093	-0.228459357437899	1.05629796293162	0.902188834319476	0.130567855043086	0.271685642639804	0.221074656662804	0.820268482523202	0.296305776354867	0.8832272575509088	0.5727238585014559	0.8815662980762619	0.9569092808774028	0.6195640281425456
M6PR	7.43371903419648	6.76328465102157	-0.144105635839864	0.0279595980653603	-0.0518567050140994	0.0453546328160949	0.82894981776618	10.098335109022	-1.05451665111629	0.14188552045998	-0.371700977257375	0.368162088474584	1.11471821555849	1.1823763049158798e-12	0.296974509140763	0.887779753156525	0.711771190520664	0.7143868385789871	0.270956254035367	0.976947832186278	0.9507678608281724	0.9965414692466764	0.9275248616029478	0.5932994947188063
CYP26B1	-1.41822033593175	3.6998165181401497	0.405534584705441	2.5422981891866403	0.370732713701683	0.858030519711396	-8.859959900517449	0.96867438036014	0.4762019170739289	2.09167911380284	0.464513499711104	1.24515617091827	-2.14368213276409	0.337907171469638	0.636225964108556	0.0418237692979398	0.64451503152527	0.2194920675892379	0.0371792331819502	0.9970899948533368	0.3157843141141564	0.9952698600231767	0.6928806909829254	0.2701063068482011
ICA1	1.94179392051633	0.648208991510993	0.0744670550808233	0.176621216343995	0.370195361198611	-0.169357853257846	1.06466286170207	0.443048655934784	0.219682830403805	0.376974865797621	1.07634592708843	-0.6002148509461379	0.6664867076358679	0.659867949022457	0.8270500303246551	0.707978455818855	0.287222334659966	0.55123361277502	0.508318073296455	0.9970899948533368	0.863316105806511	0.9258520625048346	0.8669875458907779	0.7773267114333715
ALS2	1.7249280403388	2.80529734651396	-0.698316837086429	-0.1558498368375059	-0.1963186658596729	0.0663703259870484	-0.7550601405611321	3.4565604686420204	-3.66613421945941	-0.5835093644484929	-1.00885178073245	0.406307788897986	-0.8464766201924159	0.0012160367103624	0.0006158581642639	0.562680892531569	0.3181557208072619	0.686351085010714	0.4015067644706599	0.1390915663990043	0.7844535776435486	0.9398867254287102	0.9193084545610682	0.7071967459988188
CASP10	3.63435141569516	3.7283319724039705	0.384440605450256	0.687002784367813	0.296624258021156	-0.109430812784338	-0.8225326419563009	5.20821969614489	2.3396830951415297	3.00687928803598	1.76715343252233	-0.7617442544167901	-1.03084686162604	6.52119091896048e-06	0.0238895031969429	0.0048518446253681	0.0838701049930243	0.449944592619939	0.30811022702487	0.6026142954367278	0.1709975580941946	0.7137847654328606	0.8199866684106288	0.6298128231513515
CFLAR	5.882152311162599	5.505318132988911	-0.0949677906707247	0.178877246560487	0.229170352736801	0.181620559133364	0.206183336273713	6.74412851060423	-0.5741474948112061	0.7473830213276741	1.37070223633986	1.25662723970831	0.229870672387583	3.22030630798108e-08	0.568616093572229	0.45852270563312	0.176982476320513	0.215098973936762	0.819216424194767	0.9970899948533368	0.7148588730636123	0.8520435337487421	0.6918486855075032	0.9364316536510588
TFPI	2.79903309426202	2.5728918008365	-0.781767894955208	-0.89550561125744	-0.361403718351989	-0.428417009278099	1.06646560129375	1.0309497823748	-1.55962049763033	-1.26433879796108	-0.747716140863192	-1.07257771170001	0.401821380624809	0.307822504174843	0.125929695785965	0.2123811070280259	0.458546663995909	0.289222854898487	0.689605184245932	0.8751145167156984	0.5242215630850238	0.9842020320196612	0.7353390704412262	0.8782537864915414
NDUFAF7	2.4773774022333	2.50290908740963	-0.0890347906697725	0.486887143980072	-0.0823133743563167	0.1325380935029519	-0.313570467545049	2.52621401852286	-0.389976648291975	1.55568696316165	-0.349522994144855	0.659108700832097	-0.281548754963281	0.0154279766913555	0.6987746913465931	0.128525319143616	0.7284880987068171	0.512975914983461	0.779556068686917	0.9970899948533368	0.4414820278111889	0.9965414692466764	0.8492197090398724	0.92079164243722
RBM5	4.3717284506549	5.6719473797210895	-0.499291570054046	0.3663781883023289	0.3755481342596339	0.213500778374832	-1.7059375919690098	5.02139388988313	-1.95836226295071	1.05810186008615	1.4701306124225102	0.967491662195962	-1.3353679048619198	1.09699122607486e-05	0.0586926631386215	0.2969788227051239	0.1484561794479429	0.33814951076223	0.188449210264759	0.758112847185808	0.5950741209988596	0.8196782220716141	0.7601024603324749	0.5006669152616737
SLC7A2	-0.537729435282389	2.9290719168655004	-0.0765616951593063	1.09687311290007	-0.495820564715135	0.387181542830788	-4.81701147925914	1.23722774116142	-0.139805805979283	1.31239132674093	-0.8497506981531898	0.808455524777659	-1.8990336319983	0.222222658426946	0.889425711576495	0.195639844326756	0.399819381702959	0.422977138558795	0.0635876117479247	0.9970899948533368	0.5092883585761334	0.9668160754992	0.8088744609141335	0.3161867677639802
ARF5	6.16415258724491	6.13521581481447	-0.417062032402861	-0.388809479263474	-0.239230267947791	-0.356305297846935	0.579495445331494	5.82632961679078	-2.13150077381296	-1.39145219939535	-1.26100942418292	-2.14148986865406	0.5144085244425021	5.0498985399316e-07	0.0386168452872749	0.1707219641327819	0.213853065260645	0.0376965922657524	0.609329769951805	0.6766460704235563	0.4851665550734382	0.8795388426495474	0.4746355603188951	0.8377241122728057
SARM1	1.57715187873555	4.10216537703836	-0.172307496868127	-0.471960690671566	-0.2411225548148239	-0.328866073339173	-2.1459655656118404	4.29641604644949	-0.7234728028136879	-1.4423880956896895	-0.9459769967210891	-1.47481096367046	-1.9810508053778	8.421874618844179e-05	0.4729005452456429	0.155686724473731	0.348898270699177	0.146792749964315	0.0533304726586477	0.9970899948533368	0.4705499728657363	0.9510434918555088	0.6342064577606991	0.2970141142729109
POLDIP2	4.827708297943	3.6487380914433913	0.016691097840211	0.026996210822416	-0.349942714830511	-0.0775242818500224	1.58204040430459	3.93114943344921	0.0874551211624488	0.101541102721786	-1.81449163583484	-0.472115321931834	1.5318015691381002	0.0003613729576597	0.930696046096515	0.9196326619147428	0.0758708454374837	0.638985486450624	0.132926851194293	0.9970899948533368	0.9662003568993628	0.6978726012464822	0.9028143391609224	0.4273527308502644
PLXND1	4.70258529119711	4.2005415252301495	0.0665255670818567	-0.163060130828629	-0.0126645089753969	0.0142278499547245	0.54320496610925	4.30320717565567	0.355409907640246	-0.570814323636043	-0.0659052370951536	0.0863271154496364	0.521599315166495	8.52705224246005e-05	0.7239926951933141	0.570865640438318	0.9477505547484808	0.931593490720725	0.604363752436446	0.9970899948533368	0.7886230133373752	0.9996839845844644	0.9856229017718376	0.8351387539954174
AK2	5.258304473749339	4.22504119201198	-0.13955618791711	-0.324442282332359	-0.0588859680035927	-0.0361340065090521	1.5167869314784	6.41874074320848	-1.14439734537868	-1.81272716770783	-0.478104038673829	-0.344168086086198	2.12890090931597	6.6872767444133e-08	0.2585060282902769	0.0761769714127179	0.634871008569329	0.732296403347018	0.0384368372989636	0.9663523864183216	0.378837061157743	0.9952698600231767	0.9314246156744624	0.2718108713572111
CD38	2.14029415594349	1.7862111070056998	-0.61040331205103	-0.0567795130166622	0.0283551789120348	0.0917097229983479	0.923008023062878	1.04567418599304	-1.5797516714549602	-0.10166078333842	0.0719004112161054	0.28065561009793	0.514914803123875	0.3010812154843549	0.121266586411464	0.919461249536771	0.9430011176249692	0.780270454579082	0.609020794749851	0.8706082499798082	0.9662003568993628	0.9996839845844644	0.9437997502173788	0.8374353511103819
FKBP4	5.15294450268602	4.66398016666524	-0.635845494736939	0.118751409470405	0.895232136705005	0.156961265936345	0.439781947610972	2.87217067238136	-2.12379399611267	0.27338197264206	2.9678835169662703	0.623053243313761	0.250760041152678	0.0061143247766602	0.0392037118605136	0.785745785656841	0.0047622413438423	0.5363451428524451	0.803072299601664	0.6766460704235563	0.9023042363828524	0.3989068195503895	0.8613175754206717	0.930326257651264
KDM1A	3.8191886523258	4.29077476417466	-0.5758695275265071	-0.121943864498463	-0.106717678964509	0.395677590370441	-0.179665409499951	3.31801052611816	-2.09595108941364	-0.317953444790915	-0.39072252388	1.7404639001365605	-0.126240904574349	0.0018727733977174	0.041388005457294	0.7520285486354742	0.6977317870338221	0.088243628380298	0.9000908345967191	0.6880682788852841	0.8865173756603215	0.9965414692466764	0.570551430006358	0.9663931323385176
RBM6	4.62180748872939	4.67208283258104	0.0542366803764029	0.519961800275886	0.491138013970342	0.1490016282513699	-0.7282621074055	4.61182488367898	0.252068948229701	1.73208600760623	2.2924915591759705	0.8214951755487301	-0.6505882171658249	4.12908444298091e-05	0.802067761929313	0.0905283593846194	0.0263054968524169	0.415452916416404	0.518642515866354	0.9970899948533368	0.3969666150307313	0.5544433468084257	0.8040338563701427	0.7838421561416381
CAMKK1	2.03737231953124	0.879021830845384	0.70879311886187	1.3838023769822498	0.480599296921519	0.2908167517935739	-0.47648671258418	0.620281871159247	2.37534663156861	3.23858899342532	1.5840339601613	1.15065545911058	-0.321375770626186	0.5380594210205449	0.0218950739896639	0.002221209581167	0.120213474188669	0.255983320366519	0.749352424670952	0.5872842085025299	0.1432413987841946	0.7801785386641062	0.7186715149174091	0.9053965232683404
RECQL	5.12172758868299	5.48436203323045	-0.0275897864094319	0.140107987841475	-0.0742482475913779	-0.132435896753358	-0.313339309870472	7.3129659010906	-0.168927366011725	0.609139407249797	-0.452393215819921	-0.93936228879392	-0.376628342999457	5.396612998337529e-09	0.8665651375741601	0.545565239018194	0.653023757405963	0.35225989670037	0.708198263924868	0.9970899948533368	0.7753188600489572	0.9952698600231767	0.768778927322705	0.8871236150888689
VPS50	3.1574315497647	3.93212045476244	-0.0780319264876638	-0.0482253879303115	0.250238113572868	-0.0753275384192488	-0.801822616387594	3.664528479493109	-0.325017199716572	-0.14460823964208	1.02011839068486	-0.356821844310618	-0.6696127648837961	0.000681495854648	0.7466921590293841	0.88578001992942	0.31307540172159	0.7227897160963209	0.506425239883316	0.9970899948533368	0.9495830900726688	0.9371572592684376	0.9297482683784252	0.7766610164661326
HSPB6	-0.0605826434181794	4.2953513735605	-0.0960210164137826	0.1763065197746689	0.914042738144332	-1.55567504688719	-5.29940453437372	1.53078750816122	-0.1477580185437869	0.1886655195437619	1.4061009072710902	-2.8290317945791696	-1.76217640802347	0.132544478714763	0.8831923643027539	0.8511536430950649	0.166418046179128	0.0069292995893559	0.0844152556783186	0.9970899948533368	0.933486261851342	0.8408392780661312	0.3264975231557066	0.3510320870837164
ARHGAP33	-0.119350675167591	1.34670472160771	-0.140657757913739	0.347913634732024	-0.162031381598302	-0.1631502088679509	-2.1462001029346203	0.6992839623887039	-0.28844118942255	0.497838792464135	-0.307767469693911	-0.378142296369529	-1.01189655450789	0.48793100187852	0.7742522259173911	0.621049781390103	0.75960376844675	0.707005230603867	0.316665121531262	0.9970899948533368	0.8152036809387754	0.9973175189842916	0.924739002755795	0.6372096464892351
NDUFAB1	7.07594802585042	6.31589572287279	-0.10364579373542	-1.08907396658182	-0.595720680050707	-0.4955552209422449	2.1509846099226104	4.8346388589202896	-0.416340806624452	-2.9513854574048	-2.33507692854072	-2.19714595541038	1.5071253337302	1.6457065250264903e-05	0.6791247334578561	0.0048853422088368	0.0239863998935238	0.033071851976885	0.138474156640704	0.9970899948533368	0.1709975580941946	0.539037653328592	0.4620165976320829	0.4352135111122872
PDK4	6.493495294791219	3.4368358298909	0.6257849306547328	0.834316789625448	0.7379743547114809	-0.675441384071781	2.0181767228038896	1.46755466236372	1.44648128147468	1.3824580729606295	1.78135359851252	-1.84074043329342	0.796108229102582	0.148993432800982	0.154910028422807	0.1733164694585759	0.0815235813080413	0.0721637515313023	0.429915042312872	0.9111049458148688	0.4879835674554877	0.7091624158724433	0.5437002560095492	0.7285554762991973
SLC22A16	0.201898109337706	2.12525378972968	-0.272834887909976	1.8038730025438297	0.5840831724014061	0.366511542064633	-4.18068061472294	0.884545101142501	-0.4673449686142	2.2799954836680096	1.02363726755358	0.7975852308645991	-1.59774971819662	0.3809380586415589	0.6424047502508721	0.0271032239198392	0.3111978577445319	0.429159991814982	0.1166696691222659	0.9970899948533368	0.2885686798960841	0.9371572592684376	0.8116989909820282	0.4034341142760589
ZMYND10	0.428043637353271	2.5837806259669	-0.3313023366525109	0.8051610425023019	-0.69369196523882	0.112265255197063	-2.5717560351656097	1.5297205224760602	-0.7736474656738042	1.30760038680969	-1.47254801456022	0.290273654240891	-1.3906487236431202	0.133410976972131	0.442972493457642	0.198840204564051	0.147546241776176	0.7728860557031179	0.170752517867923	0.9970899948533368	0.5117986246661202	0.8182205797136072	0.9419565095746332	0.4787455874478689
ABCB5	-0.450553136324421	2.56859982639106	0.301667028315361	-1.0056363583698	0.0487586650520142	0.293591303344413	-3.262503249973141	1.05364173352719	0.524289300615163	-1.1024241035040905	0.0770431896735352	0.5576323374018001	-1.24984218026103	0.2975346468604989	0.602619554099722	0.275774809675234	0.938918976465684	0.579779430479435	0.2174333372031689	0.9970899948533368	0.5769370896784615	0.9996839845844644	0.8797242074736736	0.534317925089467
SLC25A13	4.1539637154998	3.62941243330114	-0.173484003591318	0.0707915960346648	0.0952846261725245	0.407954391343153	0.331906191733601	3.3178716429753603	-0.78204998634863	0.228453955246556	0.438360170375496	2.26676774833657	0.279339794862223	0.0017816895777016	0.438083939459936	0.820265954128824	0.663118338829407	0.02804093273856	0.7811992066674058	0.9970899948533368	0.9179094053759193	0.9952698600231767	0.4439896446645717	0.9213856822290416
ST7	3.42350991707496	3.5849584761932896	0.0838567013959989	0.102560034787549	-0.205510015628942	0.249999037319703	-0.15498027832929	3.52109468177881	0.384470671619071	0.323476778519563	-0.9126873048912192	1.33553670573928	-0.1393893952736309	0.0009876046956544	0.702339329211344	0.747772079725555	0.365997617707637	0.188050531817626	0.889730132784615	0.9970899948533368	0.8846435273835699	0.955475358581359	0.667584839354972	0.9636520824333068
CDC27	4.38053123403801	3.3796597267484905	0.0585899023488377	0.102718373540998	-0.0940324842082574	-0.108824446416384	1.21029329909194	4.22995312933906	0.349326686589495	0.437834469988451	-0.5567121038098061	-0.758650395552395	1.36721078296421	0.0001331579207703	0.7284032795650791	0.663777445768067	0.5803168554822211	0.4517799560347439	0.178397937859537	0.9970899948533368	0.8378770858578527	0.9952698600231767	0.8210533939988985	0.4884518777460395
SLC4A1	-1.04305265543439	1.9023618682208705	0.105614547199591	1.55697723732426	0.644672060810442	1.11769118526839	-5.7531221555489	0.579383982817164	0.141502798071415	1.43387988015508	0.8674238974606259	1.83876977417594	-1.61288193725994	0.5652232627814681	0.8880930678417359	0.158094181844849	0.3901943451400689	0.072426784433535	0.11335732813903	0.9970899948533368	0.473705750841249	0.9623592127345278	0.5437002560095492	0.3983158702481513
CALCR	-0.9367914520667008	2.8078580104037005	-0.0592448767947318	1.25969721805473	-0.157086906569398	0.53457822447575	-5.72615296746477	0.982207300190943	-0.0905701034798652	1.30840571000462	-0.238003093086062	0.9608753542163292	-1.86016688883474	0.331130362866149	0.928231631630385	0.196982006128585	0.812939408276667	0.34167308362745	0.0689956094514388	0.9970899948533368	0.5105119537176298	0.9973175189842916	0.7622825115406516	0.3265503898825681
HCCS	4.3827577479512	3.5305122955902006	0.157363475044914	-0.310632731630723	-0.0807326363658649	-0.118609496520013	1.33831810451349	4.70149455853078	1.09163820711829	-1.44135763217845	-0.541755793754543	-0.948882916492216	1.65963182601068	2.29734386769058e-05	0.2807895267626619	0.156037732379394	0.590627409219064	0.34765859659158	0.103509469204188	0.9752916542365369	0.4710735414426174	0.9952698600231767	0.7655692289112331	0.383472477338148
DVL2	2.75635869395657	2.47145822361243	-0.0827151057317328	0.750539120798482	0.547810765079024	0.48574604698987	-0.649876647691223	2.2956444196105896	-0.338152337140984	2.25643115477788	2.2147240140809	2.2908705382692203	-0.537238044792957	0.0261073367390765	0.736722995085327	0.0286350017901144	0.0315597689449497	0.0264040432552688	0.5935850892575459	0.9970899948533368	0.2917636768822501	0.5890581774795158	0.4409133581665403	0.8295591894123238
PRSS22	-0.6733015230329411	3.31087717534132	0.0494752346095554	0.5927868521673361	-0.5031873218128909	0.231281981333456	-5.18420879507392	1.49237522703262	0.0890948500720976	0.706356639732792	-0.8037231635845891	0.450645944208877	-2.14874443784805	0.142428284521496	0.929383617172488	0.483462461496872	0.4255213394895649	0.654300805862705	0.0367300816061517	0.9970899948533368	0.7322936339350179	0.9733282139381516	0.9076657350819192	0.2689830299057245
UPF1	3.4513194758903	5.09306370249179	-0.367380214103559	0.0879635260181483	0.451558371178212	0.2181745552862589	-2.02760203029352	6.068553198859201	-1.9260938682862905	0.329533896072851	2.36481602922844	1.36085771983112	-2.19185833217458	3.64086108470143e-07	0.0600265616419808	0.743487015815572	0.0221604535513194	0.18003012689223	0.0334908792315893	0.758112847185808	0.8827259430776551	0.5361512994546984	0.6611866968455784	0.2626250338953234
SKAP2	6.427458836736539	5.865556206746089	-0.0316116863583769	0.0092605076264388	-0.0595256367866253	-0.0675708966755763	0.741774121344147	8.535539961448789	-0.230631421338779	0.0462685698780381	-0.426128465928819	-0.554120820479625	0.9825980408042192	7.81363437580768e-11	0.8186081442754699	0.963289052752667	0.671965261979362	0.582121122998148	0.33091506476208	0.9970899948533368	0.9842721348941864	0.9952698600231767	0.8803686658015015	0.649959059693582
SLC25A5	8.315184824589291	6.862583347052151	0.178771705302209	-1.28205527213751	-0.60559658597945	-0.3912334485497729	2.68201754184752	5.384842506042889	0.8134154705881059	-3.92919657967116	-2.7189227062724703	-1.96721916559309	1.96346121717637	2.42749038315077e-06	0.420386079609166	0.0002857445559987	0.0093324739703079	0.0554311166118813	0.0554034288676241	0.9970899948533368	0.0834848159446694	0.4601539946977814	0.5096470121523966	0.3011652260205139
CCDC109B	5.88621657839521	6.750928406040501	-0.334462414109405	-0.378823093000492	-0.275333669355622	-0.0964263045151483	-0.341731570110347	6.61275916696722	-1.47495336952431	-1.18421624759316	-1.19046480940098	-0.479183882368669	-0.297911290966841	2.02612266384404e-07	0.147190844359456	0.244458417926016	0.239733867379432	0.633983886316584	0.7672841173133442	0.9066354618470625	0.5505467147734401	0.89288391176346	0.8999227656085803	0.9139713993920467
POLR2J	6.5516261922309	6.291544498196791	0.0519395803378355	-0.623499208606276	-0.0414118518626552	-0.191818795842245	0.860461818604119	5.61852162288498	0.2298654455593339	-1.84774512761289	-0.176125289114936	-0.932675692249603	0.6991525489803749	1.22166211029489e-06	0.8191991968106109	0.0708388601065711	0.860951987438598	0.3557316495302999	0.4879164413018139	0.9970899948533368	0.368109440438748	0.9987433932165306	0.771449015553594	0.7654179982274119
DHX33	2.44818987361334	3.36915029929444	-0.325913347216436	-0.645155939132266	-0.14801426705027	0.0405173951144599	-0.407766134547089	3.333781260394721	-1.41420978066487	-2.03278455149347	-0.6172694169526579	0.194827015475721	-0.357209112595643	0.001657191021484	0.163754185356287	0.0476256152321563	0.539974338062469	0.8463506774539259	0.722501033021873	0.9195781172335484	0.3285824099147532	0.9938720615718348	0.965482444989871	0.8943035325504693
THSD7A	-1.01338718174319	5.56511312734408	0.176037774076807	1.79499353043181	0.1715805006106369	-0.0171844812287379	-9.19852944477827	1.9912671116624097	0.275011484202721	1.92731419652673	0.27811528882541	-0.0322012157880115	-3.08376273998926	0.0524114478720898	0.78456946477762	0.0599525920065331	0.7821979406937879	0.974454195481777	0.0033864800777543	0.9970899948533368	0.349925737576983	0.9973175189842916	0.9949674535778368	0.2209449320519342
LIG3	2.33749121186798	2.4571272081125497	0.112315206365634	0.196039182125649	0.426529457611788	0.17668546655584	-0.594772452321563	2.16147155283255	0.426477819289137	0.543735697952745	1.55983712636779	0.746329046348119	-0.465071272507655	0.03567632770216	0.671666361778289	0.589140060223171	0.125368046903153	0.459108537087651	0.643983445748459	0.9970899948533368	0.7989892397450824	0.7874813722817244	0.8233142065961077	0.856542387711858
RPAP3	3.74887922900618	2.61273339062817	0.235519623831482	0.284527217723987	0.0486233076394688	-0.0038854019110789	0.9404094435023193	2.8866999013940604	1.25776216419059	1.07010155622903	0.257600077044663	-0.0248721324146218	0.9538548654770292	0.0060249246852423	0.2146502485627099	0.2900586151989389	0.7978282679934371	0.980262452223044	0.3450426314287529	0.9479662593562896	0.5892488261091106	0.9973175189842916	0.9967214150116158	0.6641496773671399
ACSM3	2.52549535611124	4.125993260993759	0.748839877257845	0.896851633598994	-0.3312656770310679	-0.197073015332828	-2.15309822364499	3.24935813875112	2.53531388643175	2.18874287380999	-1.04735140707098	-0.722436522440578	-1.49958085175629	0.0021158370414062	0.0145469921459495	0.033512593760551	0.300182941275891	0.473531389831885	0.1402720454829759	0.5319465218095185	0.3028713273212249	0.934613569212746	0.8329210622549161	0.4378329968751588
AC004381.6	0.2850084955673869	2.25323782021259	0.105032589664685	-0.557932814178029	0.141976132978182	0.226364290531419	-2.47790520575752	1.69264930271433	0.312217882344182	-1.18160209235118	0.39241444665725	0.727952548070817	-1.6337068139918998	0.0970043196757748	0.7562272551228181	0.243184770018197	0.696489162932716	0.470178958553378	0.108863482052508	0.9970899948533368	0.5498644584881598	0.996381189124764	0.830486906723698	0.3910428218140586
CIAPIN1	3.67414828815444	3.5595901083797203	-0.0731579277178306	0.142821437356096	-0.305711181713342	-0.1320842631833189	0.323531775410082	3.47270925473587	-0.352682303308996	0.470667283430394	-1.4612669026778702	-0.7519752552962721	0.294364272046386	0.0011171891341719	0.725984060939893	0.6400330416853189	0.1508802152305	0.455955287452984	0.769750116164033	0.9970899948533368	0.8254376865934218	0.8211762865741947	0.8226527453586729	0.9152908916651364
SPPL2B	2.40910607852125	4.1049780825136	0.0812635448268918	0.310028988712601	0.477259998428094	-0.0407347445176894	-2.2901721572475497	3.4682785620884298	0.30903163137902	0.814054444177686	1.7439835904276002	-0.1830985198564549	-1.80391326411204	0.0011292609594282	0.7587300946023651	0.4196406666843459	0.0878265481802558	0.8555400695638141	0.0775403684797752	0.9970899948533368	0.6890914998620169	0.7253502877480406	0.9679862907815184	0.3401987348480471
FAM214B	4.31036198590195	4.99554430934676	-0.108518871437719	0.584651826246027	-0.144372623446022	0.0031717254258953	-0.897555178251261	4.76498419798817	-0.4913399015014529	1.75718240096429	-0.635963502564561	0.0163208620690706	-0.7924657679777591	1.90492544803047e-05	0.6255909145276031	0.0852747114853435	0.5280084643284939	0.987049572731612	0.431989217805382	0.9970899948533368	0.3902873083870281	0.9907169851559312	0.9975914240174116	0.7298429940806644
COPZ2	0.951440465023844	2.87401869429869	0.346394990614833	-0.7630088300928399	0.366181314866822	0.54953521811146	-2.19773440616945	2.08243332027666	1.03173609411829	-1.54210314600461	0.980251366141882	1.84981245187106	-1.46051953950506	0.0428787406098857	0.307367817823496	0.130111075857869	0.331974763565424	0.0705109297256293	0.1506636662999249	0.976947832186278	0.4433050949651097	0.9473838999694504	0.5405403935605709	0.4527176322479702
PRKAR2B	2.7699046070525	3.2975657158482905	0.0961733208041847	-0.6300270483849151	0.335719545216953	0.2150677775281329	-0.307696078336473	2.67542222075643	0.350085770833747	-1.6479197631282902	1.18045548212451	0.894815186084826	-0.2223526515550689	0.0110670755394519	0.7284332353480101	0.110249355211461	0.245256418938215	0.375353505425631	0.825059042739759	0.9970899948533368	0.4198492663972662	0.8956041341473597	0.7822245831638179	0.937895836187642
MSL3	4.68011993594212	4.35733368980172	-0.100240955110258	-0.0021589110721014	-0.110033662574842	0.0175602963827538	0.531741903595243	5.824178018884799	-0.635445141347818	-0.0098172276604033	-0.672171138439062	0.124489510771726	0.626956258843081	4.6480000488044214e-07	0.528156088668811	0.9922078013514058	0.5046975443689939	0.901447595180478	0.533658785497692	0.9970899948533368	0.9964052482982056	0.9855199138569012	0.9781912311244813	0.7926789655024908
CREBBP	4.15963733930315	3.56247680334079	0.0692791623958867	0.2816344496226419	0.42356267316511	0.45007204559482	0.0423973021545367	3.8979161536851503	0.37340765963982	1.0642413786538	2.28984110218176	2.9308821516037296	0.0426781720457248	0.0003174921091297	0.710536093629387	0.292561505554096	0.0265638414967067	0.0052177137856491	0.96613729517158	0.9970899948533368	0.5914737923633665	0.5544433468084257	0.3090939432101947	0.9901776369811088
BZRAP1	-0.341562645964343	2.5151963276059304	0.0098914917393903	0.92628502092924	0.17586927518999	0.270392117475951	-4.59114814982388	1.17599402096194	0.0178557740516213	1.20023106393056	0.3025594644730349	0.569267525198666	-1.94491345951042	0.24570084760315	0.985827932427252	0.2363992584015639	0.763546528872347	0.571852836650868	0.0576743501946221	0.9996028273449268	0.5440404790217116	0.9973175189842916	0.8755391113132686	0.3042511414062575
MPO	-0.546473344705052	3.34146571050458	-0.377581502717618	1.43246251401516	0.1734253943932719	0.6144074515087491	-6.20964248207868	1.1914315435019498	-0.555272408861594	1.50791515773354	0.260031521705113	1.11658321856871	-2.02939592873144	0.239643784918477	0.581343365095085	0.138158971124078	0.795972761775562	0.2699184311463289	0.048008495317177	0.9970899948533368	0.4520743864901066	0.9973175189842916	0.7241443219747098	0.2897509185723745
GCFC2	2.96443459423153	3.38095916357506	0.194277506160846	-0.197742770205056	0.0201010026801317	0.224440030591803	-0.435662921989896	4.03854449467611	1.05418039623331	-0.7488020464231608	0.1056237930315009	1.44333339003161	-0.478820787286893	0.0002052600167994	0.297107731512575	0.45773803108466	0.9163217204277758	0.155491693604707	0.634255754610533	0.976947832186278	0.7148480296506791	0.9996839845844644	0.6443770739245667	0.8512390385215757
WDR54	1.83575755536248	2.5007924682542004	0.301190544282347	0.950368292996238	-0.189350140999807	-0.186803124234178	-1.27759814653899	1.38879060216892	0.7319181294305308	1.58250385076289	-0.434957380126993	-0.526443376497208	-0.6665045924694761	0.1714541134855429	0.4680640782590229	0.120168268330708	0.665669911099097	0.6011719349993	0.508310846125356	0.9970899948533368	0.4310502823504531	0.9952698600231767	0.886402815570076	0.7773267114333715
CROT	2.60127886376371	2.88967449487413	0.168343230100523	0.392810356542825	0.0263006961918802	0.0931183668426	-0.610890230229265	3.3358054714666	0.848279699540479	1.43825865124524	0.126976558035571	0.522244839946022	-0.626316960302048	0.0016474478781885	0.4004927000867629	0.156849154048568	0.8994893889678679	0.6039018722586821	0.5340744009878761	0.9970899948533368	0.4719318093837679	0.9996839845844644	0.8873954844243026	0.7931007049436134
KMT2E	5.90494222943107	5.65587750005365	-0.196132640978093	0.2101057461242889	0.1226313749626109	0.170302122997442	0.0859876303254038	6.65437860807333	-1.15339636998801	0.86182227151119	0.721517626206824	1.15571925350419	0.0920516698577728	4.0926916521989e-08	0.254568598763697	0.393112336312313	0.474155853785957	0.25362110753907	0.9270580150582222	0.964741895782614	0.669439556313937	0.98481221163108	0.7165639047718401	0.9758680315790664
RHBDD2	6.73584880649204	5.848755861969139	0.201718156523797	0.0981351103841328	0.0139003360326461	-0.064502513360294	0.9498840167990358	5.20125257363219	1.0242054506605602	0.339217187230068	0.0693301159082021	-0.3713454624628089	0.795702957981243	4.38574812750453e-06	0.311392659152135	0.7360083678723149	0.9450421164846508	0.712155809850475	0.430152240813637	0.976947832186278	0.8786969202271037	0.9996839845844644	0.9264999404074296	0.7285592517876671
IBTK	4.62225578950731	5.07264539408951	-0.0230302216145373	0.303211849092219	-0.285124508249572	-0.303168024789018	-0.22530169265774	4.52251329594909	-0.0954697458907122	0.858855455312614	-1.15826939996849	-1.41535569479175	-0.182892818230352	4.8895936967987394e-05	0.924347325097221	0.394897779939423	0.2525766963425719	0.16354868791205	0.855679987491376	0.9970899948533368	0.6705839368369826	0.8995773210166745	0.6476228344538134	0.9509798978082592
ZNF195	3.2377228372623	3.20543324892366	0.147087791489397	0.397751538039806	-0.1015386599819569	-0.031883624218095	-0.167839025331889	3.71213754938639	0.7703941856219492	1.48512804683936	-0.518358451420661	-0.192525470813756	-0.175709364799436	0.0005809249446129	0.444918894265464	0.144977066430549	0.606625864056846	0.84814362710257	0.86128174788296	0.9970899948533368	0.4593906763007996	0.9952698600231767	0.9660378903416272	0.953356528870264
MYCBP2	5.00194853418527	4.7966871369236	0.242017390958677	0.1883395014829439	0.1968594347200239	0.0571360652222818	-0.0814349495130842	4.303161712947451	1.06789486515768	0.575007983045244	0.8714494810442192	0.295777294798756	-0.0673451337626258	8.794278073356149e-05	0.2911489639924949	0.567972843453328	0.388008798423866	0.768723955529676	0.946589204582147	0.976947832186278	0.7874435484911263	0.9621055459221124	0.9412010861631894	0.982986019218934
FBXL3	4.27121065223894	4.27490542904013	-0.0368027256879989	0.205987222900723	0.0347279308313619	0.292962677430451	-0.200527483311566	4.989827489440651	-0.207969917529586	0.786822295758636	0.1925214394132989	1.92801154915907	-0.2164122795879219	9.02840574677789e-06	0.8361826286508129	0.435255146689885	0.8481853992681551	0.0600333727560611	0.829583903093479	0.9970899948533368	0.7005335818985251	0.9984662121606755	0.5188718997638994	0.9394987489636184
ITGAL	5.02498946905582	4.58914408636135	0.0751213400367629	0.21259341850807	0.2496545283160789	0.3513457282547479	0.0451622504581349	4.104769520229181	0.350930940722588	0.6690720234814891	1.14182293196483	1.90423200481656	0.0374097598792495	0.0001635112136161	0.7273011276513721	0.506681801122781	0.2595712489113599	0.0632453474074418	0.970313521335724	0.9970899948533368	0.7487916557080327	0.9039058090576886	0.5253182167711914	0.9920509730986068
PDK2	2.46176199221937	2.2547342551445	0.1731026675479479	0.038689705474175	-0.248716552402728	0.015166453877918	0.281279251162296	1.7358539003203797	0.587625166481327	0.0930379822086114	-0.819678231870822	0.0613937571294281	0.1979989409125269	0.0899218405391516	0.5595415251093371	0.9263107175149978	0.4164512293068599	0.951305613144226	0.8438942308415369	0.9970899948533368	0.9691885770615926	0.9715339359238488	0.9895330925900906	0.9465193967871928
ITGA3	1.49710776770623	1.66254499345241	1.09632281183299	0.352477790153436	-0.432363721019435	-0.567207927621381	-0.345483358028094	0.979829800787108	2.70037078156734	0.57192849195495	-0.933937073001996	-1.4955316607658795	-0.186784467730059	0.332390825705549	0.0095398454218711	0.5702989484161239	0.355034730499673	0.1413220503845969	0.8526181815822801	0.4544979015817443	0.7883384442380141	0.9534686139146334	0.6286674568317713	0.9497598831583624
ZFX	3.5783974132060097	3.30008447015284	0.431453124370767	-0.0959074132454194	-0.280441765807394	0.286443184364797	0.354656217336142	2.6018222996558	1.61561600319124	-0.244043251777036	-0.9941141149954008	1.22145734893822	0.256952368622376	0.0125360223513617	0.112813460064393	0.808264904763618	0.325190345808719	0.227938005583138	0.798323462550622	0.8674241124109773	0.9128275403341348	0.9435585624011458	0.7019573691624574	0.9285635437161772
LAMP2	7.66127454202987	7.288882140466971	-0.0213767646593537	0.102502387382558	0.411391553618611	-0.147281323660143	0.3550339078762859	7.64154113364535	-0.117545440275463	0.380621605813935	2.21390999460409	-0.8955292819486842	0.3420241703167999	1.1304929193916195e-09	0.906953624775169	0.7051839274904509	0.0319190298738705	0.3752132332906749	0.733837342018344	0.9970899948533368	0.8617017789451658	0.5896380568422562	0.7822245831638179	0.8986088170509956
ITGA2B	-1.21687450481563	0.638186905656837	0.661222690716019	0.9797300254933372	0.32603036123253	0.4182554691583429	-3.98364669577288	0.198456598219035	0.907495431834251	0.921546269018632	0.4541012291961779	0.688098928300416	-1.144565006608	0.843584948634212	0.36890505659342	0.361379213224141	0.6518983413215971	0.4948715264019929	0.25809506922995	0.9963707386849704	0.6477601306320752	0.9952698600231767	0.8420132535108021	0.5802072298269195
GDE1	5.28274628850959	3.71517814082984	0.233668332473861	-0.0549232556861369	-0.0584626545840723	0.0197872168865617	1.80446524500758	4.543203754958349	1.3911138252621102	-0.2322566700093349	-0.329949775917648	0.129654001407176	1.94322361883726	3.7453056996408206e-05	0.170605845865314	0.8173260898171891	0.7428736174644041	0.897381977732511	0.0578659163966119	0.92396675424078	0.9162084496101855	0.9971727873975385	0.9775804854145512	0.3044864681073509
C19orf60	7.22239384880048	7.403760167769179	0.300878997192781	-0.821322714690357	-0.0318457568696961	-0.196718208881747	0.3359479001230789	6.66788225275168	1.1903642032331698	-2.30291970929976	-0.120059374466664	-0.8377130627671852	0.264708421536293	1.5399932852077904e-07	0.2416135034752539	0.0276581151430169	0.904944675562978	0.406373910865271	0.7925270713889371	0.960225783439712	0.2902014079001332	0.9996839845844644	0.7990383960728824	0.9264264421507848
CRLF1	-0.8851140192959019	5.422938640917501	-0.260503685506441	0.2825112262032769	-0.379877096537171	-0.245583313364972	-7.53447713714311	1.8919263955727	-0.389598668892851	0.28853355422219	-0.5727385753962889	-0.437300716370187	-2.4327239835536	0.064884891274554	0.698627098159809	0.774180727638125	0.5695873057209591	0.663942515571056	0.0187738654008246	0.9970899948533368	0.8973941168453662	0.9952698600231767	0.9105900539955852	0.2339648613851727
OSBPL7	-0.4619918803506609	1.9484521340563896	-0.107718905265168	0.7661029438665259	-0.0544529234764346	-0.302300533241401	-3.57654953271951	0.930118597406501	-0.2109936212913709	1.05337502007348	-0.105181916036385	-0.690949046647685	-1.57261115476883	0.3571377827153679	0.83380857560839	0.2974691369560169	0.916676550277442	0.493039109281436	0.1223830000993189	0.9970899948533368	0.5955315641574864	0.9996839845844644	0.8405577115018859	0.4131304081862219
TMEM98	0.253836517137428	2.6965240161299	0.673335958293784	1.9408317141658	0.0179081595502635	-0.4837441245451029	-4.275057500213	0.990191696874182	1.04133219596048	1.98901564745374	0.0255894344014616	-0.8223506964765459	-1.4578896460488702	0.327178864596573	0.303141374818886	0.0524245220074438	0.979693321716675	0.415077657227787	0.15138654003798	0.976947832186278	0.3366412416752868	0.9996839845844644	0.8039483941628817	0.4536825353136876
MAP3K14	1.17839601306261	1.71292154622222	0.713721812283183	1.06154527473604	0.479091571006917	0.283105701739906	-2.22247136490634	1.37238459812752	2.45000177490044	2.57941844403588	1.59187808999493	1.16069878668021	-1.6722575826636	0.176400617367448	0.0181494753199344	0.0130271685387078	0.118187021447032	0.251756838433302	0.101017332952771	0.5602188669573526	0.2349375177863224	0.7749776031149331	0.7142004328486261	0.3799018587929741
ABCC8	-1.3525847708165	3.27225632705481	0.262486844828283	2.19355404444317	-0.0100802346093813	0.669052533024095	-7.7346618209572195	1.02026447313057	0.3742198828727889	2.19336352057638	-0.0154307353659148	1.19541447061725	-2.25546434492919	0.312995989612488	0.7100075152578591	0.0332720229940137	0.987757261740152	0.2382160955020539	0.0287006497329593	0.9970899948533368	0.3023938186397583	0.9996839845844644	0.7054540341517799	0.2526823491377352
TMEM132A	-1.08577491016528	2.9605971373752302	0.259078477421393	0.78995124089425	0.150567521173822	0.7264100660839901	-6.213147070082719	1.14932228386281	0.4066507266133169	0.844463571987213	0.22369638804345	1.30609050604506	-2.20563726697408	0.2565111048337969	0.6860999632698029	0.4026878771607829	0.823948223394891	0.197868270753521	0.0322504779720717	0.9970899948533368	0.6767527218330894	0.9977410562751968	0.6778695327976143	0.2606586296530618
AP2B1	4.99664090789569	5.04070119712808	-0.141035597683816	0.408405321178452	0.120396217119313	0.0420979325732288	-0.198442148690963	5.996613389370429	-0.8644934185684592	1.67681631331879	0.7201062050221941	0.297148931694224	-0.218264271770483	2.7990200781111e-07	0.3918362345804529	0.1001104078915969	0.4750991796130639	0.767682809845647	0.8281497659195441	0.9970899948533368	0.4077445688681991	0.98481221163108	0.9412010861631894	0.9394521365257132
ZNF263	2.49844350188884	2.76753745624522	0.0321177783971905	0.20826129313829	0.186421306423886	0.47323087290809	-0.787016852283244	3.40996993920061	0.172928307888323	0.799753872110312	0.972769097111957	3.0140071978110803	-0.883754482575537	0.0014096408116399	0.86343777709448	0.428314457854062	0.335611460664883	0.0041168448599934	0.381299840571192	0.9970899948533368	0.695693868279082	0.947778291238028	0.2887364679409693	0.6919077552917844
CX3CL1	-0.33399256580306	1.02022499229342	-1.40786109869053	-0.7694996584072401	-0.864392961318947	0.760642867714782	-1.0981541771520602	0.438415946639708	-2.31768871490155	-0.8999120880944079	-1.3058048812120702	1.38447339319088	-0.419755645760361	0.663373070761556	0.0249773116980178	0.374697018427979	0.2000860756186259	0.1726238824821329	0.676552249171411	0.6026142954367278	0.6557817626354379	0.8702346895739885	0.653800842207546	0.8718312558326121
SPATA20	3.8877640327720897	3.2465363369571603	-0.266213836918774	-0.663576551207216	-0.136677177766146	0.277183394656398	1.0311490842932098	2.38081064078082	-0.8887362115671791	-1.57714762730962	-0.455283438901065	1.11569209863271	0.685996724904139	0.0216970473568691	0.3785877037145539	0.121793708888105	0.6509609010127371	0.270122021241535	0.496103463264332	0.9970899948533368	0.4329271556541966	0.9952698600231767	0.7241443219747098	0.7710621397212861
CACNA1G	-0.906770251381001	3.00065864287264	-0.627971702731576	0.825748393807063	-0.440734042926022	-0.0042151887638266	-5.0149994729992	1.02670771187281	-0.985412463276299	0.8941665773177908	-0.7212593355562841	-0.0081807988055754	-1.59631162203475	0.309948557100447	0.329689332244638	0.375754553668485	0.4744619513945979	0.993508805743033	0.116982854246104	0.9885272096195143	0.6565257978611534	0.98481221163108	0.9982076152269213	0.4039071680715856
TNFRSF12A	3.6337834560745903	5.7512038616643295	-0.5878890021203179	-0.0288264711009256	-0.796271035064866	-0.438805673296359	-1.2755742735803	3.78963058623702	-1.94891809710348	-0.0630713889428058	-2.5232354066578	-1.66857517303222	-0.7936691305665899	0.0004295572602376	0.0576731701715482	0.949978988696782	0.0152651237371959	0.1021416095175309	0.431346798089868	0.7577450164350396	0.9786246756373675	0.4877658638913178	0.5887826149790971	0.729802355962148
MAP3K9	-0.1634184865236619	2.15325453982209	-0.104369782927299	1.08062498291703	-0.245903471926878	0.0187059153925622	-3.57325270962482	1.08830707722346	-0.212835500424018	1.4746393160038	-0.4506318515072539	0.0414734199635146	-1.65393643967309	0.28212636562221	0.832366619485525	0.147133601605888	0.654283990095342	0.967092056416482	0.1046666217152899	0.9970899948533368	0.4610084774192839	0.9952698600231767	0.9936129383151584	0.3855896742652624
RALA	5.300932144071281	5.05089121462983	0.18581565408953	-0.21442524165469	0.224607903535212	0.197059254818356	0.15641475421971	5.1671722600848895	0.911312026043269	-0.733069351925195	1.08440366923297	1.12546498305244	0.145610266716522	6.89740390500952e-06	0.36674986346533	0.467230213079215	0.283680848575265	0.2660839644420369	0.8848804602234009	0.9963707386849704	0.7212846454131285	0.923825016429916	0.7236515511590554	0.9610370310432704
BAIAP2L1	-0.369929119181346	5.53764374412725	-0.330186799785406	1.19248354858664	0.489324459172794	0.736568828055645	-8.078670667969849	2.6250900707009803	-0.61876050718386	1.5279497882241595	0.8510098817049929	1.5687449731103602	-3.5124939906182404	0.0117125875222591	0.539093632333358	0.133180266572827	0.39901173968631	0.1234906629488509	0.0009781087003159	0.9970899948533368	0.4470745545203153	0.9668160754992	0.6111675513303532	0.2209449320519342
KDM7A	1.96415846335838	1.94146134770182	0.472981979673976	1.25182857400001	1.13554979625306	0.136540559070747	-1.78251009698677	1.33763842865437	1.4232217878498798	2.7220453964457403	3.39827553155296	0.500608536187657	-1.14087523720261	0.187402927047481	0.1613656275391979	0.0090149639777318	0.0013829543750505	0.619034282400387	0.259583140124452	0.9170649325516648	0.209838889653013	0.3470447173390741	0.8917094327043126	0.5816877310887509
ETV1	-0.108322532803875	2.91158844243779	0.0046084405485344	0.7808766679936039	0.0854117200732728	-0.5606133750771422	-3.8705378921117206	1.09078238982633	0.0078384139469426	0.856530351440067	0.1384722825432	-1.07106787320106	-1.36005258628693	0.2809974689484399	0.993780419616412	0.39598466343801	0.8904741860581049	0.289800647373565	0.180173106890591	0.9996028273449268	0.671419941722782	0.9996839845844644	0.7357198393628737	0.4901499850725241
AGK	2.27343488424148	4.24452833948662	-0.527787201346963	0.131932201580001	-0.144745010752627	-0.0361715832769629	-2.05428647969791	4.75284816795285	-2.52716140679896	0.447291548996807	-0.6976264661612029	-0.207655929706986	-2.13784467026719	1.9181474759753895e-05	0.0149873227772527	0.656676675335173	0.488860925360471	0.8364116756098509	0.037654004165897	0.5351599761648257	0.8343089876514186	0.98481221163108	0.9630567266708376	0.2707848647871492
ALDH3B1	4.4564771220367305	4.01227587377824	-0.0810210730776628	0.352094103007207	0.138465544583903	0.24769136624346	0.193101480664645	3.27839462744727	-0.3271657865612969	1.0053027586063	0.5656584054832321	1.2124646831438302	0.144990756752803	0.0020308049011177	0.745010839055289	0.3198039028022849	0.5743322220915761	0.231476529801131	0.8853417895081259	0.9970899948533368	0.6157238983169524	0.9952698600231767	0.7033607902052419	0.9612616701419878
PHTF2	4.09970715549342	3.5499367394836896	0.2772021150565399	0.4394763193207829	-0.197432486217356	-0.213595801147045	0.491965450966267	3.62148940812012	1.36630118377835	1.5147261061770505	-0.961202336024487	-1.21961856801128	0.457744160939863	0.0007556979639765	0.178225116826129	0.1366943706449309	0.3412797330283449	0.2286183862277239	0.649261690839381	0.9296444700998688	0.4504635165170096	0.947778291238028	0.7021992205155402	0.8587384222313211
CCL26	-0.8145048226545891	-3.08141890658983	2.07630243496266	1.06103339610845	1.4694278075946798	-0.319897375328336	-0.412958030934465	-1.20760269650302	3.04322668585787	1.12171767346318	1.9507752522609296	-0.481905201445044	-0.142820037657057	0.2339209182042169	0.0039798139792605	0.273256445509591	0.0604268039230059	0.6320690672445849	0.8870331453308778	0.3296132313841213	0.5740927276124757	0.6593196768694317	0.898998717709203	0.9618480981518188
FARP2	2.94233108782241	4.68607209047463	-0.196093646811428	0.6125160465203481	-0.0573517050759455	-0.278732593255383	-2.04915951365617	3.80384894857103	-0.666235079781853	1.53161690336723	-0.191049125312338	-1.05583982974115	-1.47726845110486	0.0004830815780137	0.509397529794762	0.136042602458928	0.8494185362994828	0.296337124954948	0.146547120007992	0.9970899948533368	0.449692232204155	0.9987038117300524	0.7394745512695118	0.4464362441922778
GGCT	5.287335738829009	4.47973078937519	0.0685029524670424	-0.934470108941337	-0.0937957433943213	-0.2170055918735269	1.5857121085608998	4.54097766123943	0.353192000979271	-3.28430496682863	-0.475860747687508	-1.28905714740877	1.47229928307823	4.42731174774861e-05	0.7255496439138649	0.0019180317420843	0.6363989725061989	0.203728179768335	0.147672157418765	0.9970899948533368	0.1368670819209082	0.9952698600231767	0.6851488829144313	0.4481257205647038
DBF4	3.4814545497409504	2.1793340664239698	-0.0568711059887675	-0.0240307170805992	-0.0358900713350824	0.0610212379723334	1.4736120300543	2.10699770858031	-0.257144861313038	-0.077308292789966	-0.160642760612909	0.3289885675579749	1.29337564754022	0.0410701663895379	0.798173345487395	0.938735754602893	0.8730516049825999	0.743600742295475	0.202291578644546	0.9970899948533368	0.973949522470279	0.9995141897383516	0.9333590507068994	0.5188819197827451
TBXA2R	-0.952495098484385	3.1719934744978198	0.112458830965051	1.9474861894415805	0.5241682078191641	0.4613362766215759	-7.13121382165967	0.962713169715346	0.142150887851217	1.71937144442523	0.6612055357033559	0.692140667141681	-1.97699258142921	0.340846033748598	0.887572513819076	0.0920408077306312	0.511701915747757	0.492302178978981	0.0538485154929587	0.9970899948533368	0.398541342952063	0.9873290008582756	0.8403952119374148	0.2980805692177628
IFRD1	5.2292024044183	2.94866337345969	0.058844985617864	1.13356837828388	0.577484385929274	0.2230314908231619	1.46953804454151	1.52977225916343	0.1515835060091869	2.13377093623408	1.51571457838013	0.686747507583719	0.689985051470709	0.1338567183729649	0.8801535937814641	0.0383648055652861	0.136153280259249	0.495575273448942	0.493819593898909	0.9970899948533368	0.3098699256801607	0.8028715535039175	0.8423627885014763	0.7691002864033694
COX10	2.81367068078019	2.67380959430609	-0.263087204864121	0.115175728962688	0.168248299751489	0.415821681016606	-0.168376224137857	2.65073547410669	-1.15765159994714	0.368017906507375	0.7324767162722651	2.19302912591905	-0.150033535899988	0.0111836353431151	0.253108815640203	0.7147618334424221	0.467649590286545	0.0331886657130711	0.881385208593864	0.9646117053853798	0.8673147620307375	0.98481221163108	0.4620165976320829	0.9596404983033876
GTF2IRD1	0.973672889866225	1.6640117076521102	-0.0604131237948701	0.52670012634084	0.214906308282841	0.659733010701125	-1.8707367942009896	0.952611395434417	-0.145302507431682	0.8990179525291379	0.497608637654542	1.9293728139981696	-0.98805678859536	0.345692288969132	0.885089848935425	0.373161526816383	0.621037190097823	0.0597544450614585	0.32807982551127	0.9970899948533368	0.655559133695343	0.9952698600231767	0.5188676045888269	0.6468813879501535
PAF1	4.22106839504478	3.94585612575427	-0.108272774914319	0.3043204268977669	0.0226723657637414	0.202891086563807	0.0904046908053251	3.4060014548873	-0.44931965341537	0.90319310983598	0.0951736808728959	1.02279166061202	0.071146642229958	0.0014800020816842	0.6552351692275561	0.371188432147551	0.924576427197726	0.311647072814697	0.943592535134654	0.9970899948533368	0.6544818004591008	0.9996839845844644	0.7475882579426676	0.9823911878080294
VPS41	5.073454828268769	5.960552802664701	-0.0392672405668207	-0.0383145265261546	0.0908992432543984	-0.0322236417003087	-0.914974588560434	13.3822404733634	-0.391765664726032	-0.274881050136556	0.872850047082126	-0.355229321798854	-1.80084629282823	8.121191194003289e-18	0.6969653229710581	0.7845873594782551	0.387090465656814	0.72397404508706	0.078011520847733	0.9970899948533368	0.9019372036570112	0.9621055459221124	0.9297482683784252	0.3407367227151635
ARHGAP44	-0.5970191464545072	2.35100251554294	0.2138967158751339	1.2096481463638	0.5287289502711939	0.7268738870249408	-5.07322187893547	1.05015910738388	0.409331356930688	1.5359326132093898	0.9499644312580698	1.5944773952683795	-2.10767890069702	0.29907666813149	0.6842164023052901	0.131127374936564	0.347049557478767	0.117685426528056	0.0403156391287397	0.9970899948533368	0.4447493857219516	0.9500765119240288	0.6050638920879099	0.2766513360342076
ELAC2	3.6124103370678697	4.26571081413935	0.0305075850752563	0.623095380892097	-0.167645305427507	-0.0474491071442494	-0.967479271537135	4.83280969133766	0.154062288855435	2.27976690195315	-0.8161309675774671	-0.268867250498623	-0.971223424256333	2.1665857422772106e-05	0.8785622937088381	0.0289957296627526	0.418865868694634	0.7891845417971809	0.336690882707581	0.9970899948533368	0.2921889813422275	0.9715339359238488	0.9471446157177208	0.6563307361199877
SCIN	-0.319495456310671	2.64424540401836	-0.239759836597017	2.2032626935339	-0.275076508284424	0.947972024575118	-5.256479710387	1.0848460311431198	-0.447472938060215	2.77585449233679	-0.5108519132428271	2.1724025146356203	-2.0214511582278503	0.283606619160144	0.656679402791127	0.0078710388980065	0.6119371892520601	0.0350981552548776	0.048849983003754	0.9970899948533368	0.1998021057669797	0.9952698600231767	0.4660104990857684	0.2901980978515862
ARSD	3.4616988669615	3.2770208456908305	0.7136699580091171	-0.4368979634143811	-0.0906457756875094	-0.0518213667650652	0.421071872696589	3.36774790064417	3.36039122690274	-1.43162702196163	-0.406107122190016	-0.278046726135693	0.391027087625726	0.001724191751659	0.0015716471101374	0.160529654909799	0.686529042325509	0.782171430862501	0.6976088603047129	0.2111626542759071	0.4756395219596996	0.9957465811052416	0.9447860251306918	0.881950233106175
PNPLA4	3.5356245226632	4.0159980382624605	0.506528617309865	-0.311356815844479	-0.233413220876158	-0.0473179632127675	-0.2840384392204699	4.04196807576542	2.22811654750185	-0.9407953804518908	-0.971415747939918	-0.236443843680447	-0.259594936633776	0.0002944764103301	0.0306561592567623	0.353566865746451	0.336309458633935	0.814095233246257	0.79640610046333	0.6382314522818149	0.6430213233968215	0.947778291238028	0.9550515144119957	0.9278392051262738
ADIPOR2	4.660753522065161	3.94023541171096	0.210085429087298	0.698224849873124	0.439236286406385	-0.0478526280536916	0.0823008491954316	2.78537772264403	0.7287258002210291	1.73164484402412	1.5597543649991	-0.198672996659501	0.0532556821269532	0.0078069257195469	0.469757460070603	0.0898215998709943	0.125457957870766	0.843374349819831	0.957755594069687	0.9970899948533368	0.3962150064621887	0.7874813722817244	0.9649159740242824	0.9870150388334676
CDKL3	1.11921705477066	2.24169394162086	-0.0086812475966009	0.3052471813503259	0.643400236908764	0.1924493823332939	-1.79017630820362	1.78672096008044	-0.0279817379838864	0.7046356646752359	1.9503443312767696	0.710683730358366	-1.29391024506078	0.0808565618315613	0.9777935881923342	0.4852975430705999	0.057703672123918	0.4807415261143529	0.201916910419811	0.9996028273449268	0.733257018893988	0.6524656655432657	0.8370312927930866	0.5185097693952736
PRSS21	4.86709795955306	3.81198779052131	1.29564201963282	-0.589422497181448	-0.423727361375104	0.0039325081372107	1.33835665803114	1.54689375430451	2.3634176788531898	-0.750633300137141	-0.7202628787922671	0.0079546379391491	0.4810358978447079	0.131243213374859	0.023538926462332	0.458144720561182	0.475052711558119	0.993686792596812	0.6329310275358779	0.6007080837873088	0.7148588730636123	0.98481221163108	0.9982076152269213	0.8505556380454052
MARK4	1.83465319239348	3.16245746509392	-0.23876185809921	0.0294814166470021	-0.144743538414319	0.5051171555820649	-1.67226799983662	2.74343958205133	-0.8862797087166099	0.0783765590822119	-0.5226764967969021	2.23593867554896	-1.32059581228469	0.0087052553477545	0.379896821659173	0.937886042919802	0.6036250793126329	0.0300601316328969	0.192933242735593	0.9970899948533368	0.9736906679858988	0.9952698600231767	0.4514766902270832	0.5066849265621474
PROM1	-0.8724867172681071	4.61115274127381	-0.4022058385629999	0.300355191262176	-0.7050311617661751	0.314841791516752	-6.51244229540743	1.81310893259584	-0.623146622611011	0.316581702021875	-1.01726363778022	0.540310470296523	-2.3363419598066004	0.0765663253321933	0.536161869730122	0.7530179928169559	0.31413269662309	0.591518444219296	0.0237106798409483	0.9970899948533368	0.886960369787168	0.9371572592684376	0.8835998028023683	0.2469190566952472
CCDC124	6.25537676010913	5.87869275688352	-0.0100049588462059	-0.121098933444485	-0.119319630685417	-0.1156978072950739	0.624516353748633	7.02379069518287	-0.055658473144193	-0.476415470007667	-0.647447990600724	-0.720096310403994	0.665793952574543	2.19458522348703e-08	0.955849254063208	0.636262786312228	0.520427190008796	0.474958368368842	0.509030841749906	0.9972267673751714	0.8239111261059362	0.9886049531673596	0.8340154876418386	0.7778221388395608
CEACAM21	4.40855819840293	4.50770710236207	-0.3170611189871979	1.09335932328786	0.167922752094965	0.1604103288329119	-0.719413665127078	2.57142673428197	-0.86577796527115	2.0997415581403995	0.455783366746886	0.51507866966954	-0.373104490747585	0.0135323713975165	0.3909358494665499	0.0412126695858718	0.6506095891169829	0.608882545071162	0.710753151876193	0.9970899948533368	0.3142089577700167	0.9952698600231767	0.8897948069831785	0.8878634753243252
PAFAH1B1	5.49011409879616	6.67085524097661	-0.264279019252754	0.155245879768893	0.152664459924338	0.204818456595697	-1.35332276414121	11.444526259144302	-2.05261239745692	0.85855149407114	1.17823549700828	1.8378077694148305	-2.08210052181248	5.5647638929747396e-14	0.0456297937311899	0.395516345256019	0.2445117436279469	0.0722982993390877	0.04315427546286	0.7113161116380214	0.6711297263416371	0.8950181708454806	0.5437002560095492	0.2807073633817238
DNAH9	-0.839110717796403	3.2454966962376406	0.327968682347546	1.75378347421988	0.157835186839844	0.573440388261557	-6.786952091487089	1.1087148993817	0.4451621817776849	1.65218345036268	0.205545778053278	0.8889864857787758	-2.11397067971804	0.273490422976003	0.658225398810797	0.105310795340076	0.838017954493943	0.37853831437495	0.0397732437627275	0.9970899948533368	0.4140862081173881	0.9984662121606755	0.7838378897384214	0.2749401270686312
KIAA0100	4.02106072390313	3.83415164976153	0.0951538896216865	0.0271105307385131	0.0266896373662328	0.062322679202864	0.124768588136194	2.93516240211596	0.368879854700476	0.0704609049925115	0.101607666879004	0.2796134565320869	0.0891100523599149	0.0051429611367799	0.7139547414712271	0.94412286449273	0.919516613551435	0.781042996505576	0.929366112389148	0.9970899948533368	0.9761973183458764	0.9996839845844644	0.9439387866797824	0.976362550046106
GAS7	3.40452129195118	1.58970730409278	-0.357162815876491	0.5419918577164339	0.631787585000291	-0.6297710627098471	1.74202296974839	1.4652033297680802	-1.49871336440861	1.68833313588512	2.67711490366128	-2.9701215672614403	1.4344974206296202	0.149385449498604	0.140496464566878	0.0978350024697105	0.0101327307372277	0.0046375208633531	0.1579138285152909	0.89762734151144	0.4054689855419455	0.4640107433162475	0.2967032494408095	0.4622089640257877
TRAPPC6A	5.4619385743433	6.57733683851955	0.0652772666620355	-0.463743334538546	-0.567055891246665	-0.113219864530993	-0.558300132043931	8.15762671230501	0.359579342381998	-1.80138227824102	-3.01423660876095	-0.700084792496947	-0.614078406978254	1.9095081551170503e-09	0.7209602093169541	0.0805921650176297	0.0041313459681531	0.487261902996621	0.542442323978174	0.9970899948533368	0.3836994038309706	0.3983322182787209	0.8390086137223319	0.7977892595653315
MATK	1.9115942770630905	-3.25949769305012	0.0423107791921106	-0.180832227704113	0.147857139435795	0.0190665533103312	5.1230473056411	-1.07153782281662	0.0642676749148058	-0.1983992302000389	0.223492055270684	0.0363946245993628	1.5486962905703	0.2896670195093739	0.949025469456281	0.843577578726641	0.8241015606910319	0.9711228042785872	0.128134834617351	0.9971402536278964	0.9298858942366512	0.9977410562751968	0.994723394810768	0.4200660768331941
CD79B	0.2555460480080539	2.6885159531106297	-0.0072285336096323	0.369448938536535	-0.0738252835820869	0.320192927923766	-3.24351141045146	1.22214765314885	-0.0152420486636177	0.511975847465478	-0.149308466080331	0.809579618205901	-1.3856049420719	0.227881765264741	0.987907162861184	0.611060743381119	0.881976516431683	0.422433531320241	0.172293773635192	0.9996028273449268	0.8101289803354453	0.9996839845844644	0.8087408744329293	0.4807804826596483
ST7L	2.7141917286679	2.99458059962398	-0.242787938686112	0.226158170901043	0.506753023742888	0.0862779694620637	-0.8347971014255141	1.62644963164496	-0.596197606037776	0.391565026396306	1.22742550265085	0.2569128814761739	-0.418192119648075	0.1107408683610969	0.5539870150228371	0.697133744166965	0.225736113444743	0.798407031050548	0.677675479509747	0.9970899948533368	0.8574797228847608	0.8850640354399663	0.9490216805017656	0.8721444648941504
TKTL1	-0.9661426094874632	2.87822315566139	0.329771188563	0.930560887855066	0.271083335187136	0.40329605514719	-6.11926538073532	1.02015945548136	0.476575007255827	0.920867407712412	0.377587901001	0.674733940286177	-1.9890288201006696	0.313084449581251	0.635869775421119	0.3617901799224799	0.707419484116436	0.50315467100249	0.052440062246244	0.9970899948533368	0.6477601306320752	0.9965414692466764	0.8461330142126294	0.2947651296556242
RPUSD1	2.92202581233076	2.67642422132558	0.311067606583335	0.60458192225463	0.0134034036262415	0.0650157883602959	-0.227321594351369	2.5022275156433595	1.26834022438158	1.77142018878689	0.0519920935132911	0.3009181595351939	-0.189729561085688	0.0166160313556328	0.21239471089044	0.0853158057701151	0.9587808879236348	0.7647787214482579	0.8503661936036261	0.9463742629761948	0.3902873083870281	0.9996839845844644	0.9399235336217052	0.9490550022162436
RHBDF1	-0.504957557332099	3.76776170448775	-0.34791481225827	0.4586966114826889	0.109206930679732	0.071808150787086	-5.40319716245191	1.80412946556484	-0.682677468025131	0.607173333424911	0.2006701900970919	0.158884884392001	-2.37564800244617	0.077771189718688	0.4981936212405539	0.546633754707248	0.8418114796107359	0.8744459749878221	0.0215598461853195	0.9970899948533368	0.7757923688250142	0.9984662121606755	0.972502537962506	0.2421011262535335
LUC7L	3.88823332981722	3.38555759419113	-0.144588092709432	0.273417834583279	0.449554636741694	0.43239389280178	-0.0506651098535614	3.15214888718291	-0.6224454914886851	0.8543773556279279	1.9466366570794	2.2687718554564	-0.0427377825766984	0.0030628406105694	0.536654507093226	0.397782271874262	0.0575247288564562	0.0278508934441272	0.966099485450594	0.9970899948533368	0.6728892508401991	0.6524656655432657	0.4432856515013484	0.9901776369811088
CACNA2D2	-0.139018166926415	2.99412098789856	0.483035306046402	1.92420804369434	-0.6436815106687139	-0.343549851176987	-4.89663997165524	0.98863845742653	0.750266177207645	1.9122369745213896	-0.9615822944890658	-0.6190097884892309	-1.52486956818289	0.327977796810154	0.456993608195652	0.0619133461260367	0.341348780467797	0.539005501627217	0.133873951339841	0.9970899948533368	0.3526175746676939	0.947778291238028	0.8616590871940788	0.4294043232395255
BAIAP3	-0.773409920663802	2.84767936314376	-0.0572033064416872	1.33136368491823	-0.0708327775598072	0.511108509829827	-5.21420589920771	1.30341134646204	-0.114333047028663	1.75789409993399	-0.134576746286419	1.16667109571075	-2.24924589926506	0.198927201310165	0.909491018994355	0.0852489541755294	0.8935477399649209	0.249538399115109	0.0291679063557574	0.9970899948533368	0.3902873083870281	0.9996839845844644	0.7112693925443644	0.2527605429428415
TSR3	4.6240479693516	4.35524188702141	0.108524708148593	-0.2750095114644669	0.461313484053957	0.366663371639936	0.272827867702031	3.94693801003482	0.490620497388972	-0.8289259994713241	2.00788142404067	1.91884225418738	0.2299304867047369	0.0002639032933912	0.626051062057542	0.411274261787664	0.0505382712786659	0.0612029582350062	0.8191228553615841	0.9970899948533368	0.6833642966690743	0.6342004993242673	0.5213649454927355	0.9364316536510588
PIGQ	2.9171925733916497	2.61963682299582	0.453047538172766	0.539882736073578	0.306563704162743	0.1176960541933959	-0.4215088779400079	2.7011950198772	2.07999050811302	1.7763802869995902	1.36456687741093	0.6312968845399101	-0.393754912519397	0.009870392892368	0.0430405020844686	0.0830790200948535	0.178942465915456	0.530846703325724	0.695558110172559	0.6996985396563437	0.3870736810401787	0.8531714832693671	0.8593887240882625	0.8811768289579158
CRAMP1	1.3905335676351005	2.2615564381704103	-0.404259991442602	-0.7328532676128371	0.1417533553668259	0.0565312597066309	-0.542038187617616	1.71010896212908	-1.28343085689533	-1.70135444481942	0.432440926063465	0.196559427959535	-0.362857727062668	0.0937032198758124	0.205502917806392	0.0953466364420843	0.667357677377987	0.8450021995678779	0.7183041726979642	0.944117930194776	0.4046800627755647	0.9952698600231767	0.9651717076062534	0.8918581495537945
TEAD3	-0.692960133817193	5.13733428082172	0.339776305537933	0.5877669328569449	0.4176324042628079	0.149724587262322	-7.87030824586401	2.1472296790478103	0.579398415307858	0.6692587458382939	0.664804357071133	0.28879219985944	-3.0355596424371805	0.0370833200510918	0.5651003304486569	0.506569043678858	0.5093913582966529	0.7740103601569709	0.0038720415287094	0.9970899948533368	0.7487475033695686	0.9867784991641392	0.9424839293747715	0.2209449320519342
SELE	-1.08354723917051	5.82744162994064	0.166552382147969	1.4419994549181598	-0.21380033571848	1.40500171434876	-9.82393823168869	1.74404369766505	0.206177755515718	1.20912145714874	-0.256720541663561	2.07215871299454	-2.70346632243873	0.0880118867766786	0.837550856647093	0.232547283152066	0.7985180502058381	0.0437907520761055	0.0094738581323877	0.9970899948533368	0.5395710293208602	0.9973175189842916	0.4863321008027375	0.2255852786490168
DNAJC11	3.08006803248979	3.3316802496160096	-0.201526849837405	0.516510722665326	0.2778172255241249	-0.0296269372531094	-0.8545945126778429	3.1810749846460897	-0.965538252397276	1.6960643786153895	1.3276280746436202	-0.171448070698385	-0.779231556965034	0.0026010593348732	0.33959126238451	0.0966570148521503	0.191132954189214	0.8646563597846179	0.4397538832245479	0.9900563194815916	0.4051958208084014	0.8608749132758625	0.970213705446868	0.7351474058198679
FMO3	-0.8086255228424379	2.85613312966268	0.909916153362226	2.29325804367077	0.09898630793849	-0.346674468663285	-6.638395967700171	0.901087731236918	1.18516478430973	2.11129174436682	0.1327491251995309	-0.529906700821216	-1.9334156234168705	0.372254113563102	0.241941876882754	0.0400006522499891	0.8949655775330959	0.598698423310683	0.0591153657958329	0.960225783439712	0.3123300712414879	0.9996839845844644	0.8860082811096367	0.3071392029402394
MYLIP	3.3854828189963104	3.4898808841146898	0.6148635921979929	-0.621966013243181	0.7039844241725391	-0.0716069473606865	-0.469993245012448	2.28990313532406	1.92298985682775	-1.36555354121391	2.1971895979956697	-0.270874619427695	-0.285290899409634	0.0266939395820489	0.0605955103088237	0.178453252958061	0.0329571556173797	0.787683436203962	0.776661845371508	0.759137021557615	0.4915830727925364	0.5958358034977883	0.946427055578042	0.9191191711292244
E2F2	-0.272201836139106	1.27955259491317	0.411965470147462	0.424304516901287	-0.336651495489192	0.376827460543805	-2.64894619230498	0.6962072489683651	0.897613099326571	0.616542585734401	-0.6515478437887839	0.905371021189588	-1.3206533962561595	0.489816997748058	0.373893080076927	0.540598160663926	0.517802448414374	0.3698058149284629	0.1928793551170689	0.9966398718391838	0.7712829727476165	0.9882930654966422	0.7789724222246104	0.5066849265621474
PSMB1	7.684118179514719	8.42416321269268	-0.240175917385988	-0.382571224663189	-0.409977666241842	-0.2490046538702819	-0.0295783820051788	10.2750263519911	-1.57214957300796	-1.65226713151638	-2.60444147218361	-1.7759684031219798	-0.0339301078508557	1.8931998795388107e-13	0.1231132838193049	0.105311445372369	0.0124907351755432	0.0825794921523976	0.973074503909172	0.8730370132970009	0.4140862081173881	0.4738521188687925	0.5628239397244511	0.9928145968319458
SYN1	-0.7359013780924749	2.33140649873597	0.100445240853444	1.80544878975893	0.902535668189262	0.530598726002128	-5.76408375974056	0.936032479291565	0.1672726430472469	2.06449002021525	1.43196685362331	1.02567738188545	-2.1236832772467302	0.3541265505858879	0.867887287252818	0.0444080810903154	0.158744371642332	0.3103828498407849	0.0388773395485474	0.9970899948533368	0.3223095605672877	0.8311940677483731	0.7473343991102482	0.272473146223101
JARID2	3.50413123326386	3.1141292109926004	0.2569711848200849	0.419953204587706	0.24261832699357	-0.0841210843702101	-0.0849122194140365	4.07610818423571	1.69067500039179	1.85520846445632	1.558866525772	-0.6428466661108779	-0.1039498310442809	0.00017438323544	0.0978304906413732	0.0697843244715532	0.125967711180873	0.523555122541647	0.917643538247712	0.8445300071229483	0.3662603527976211	0.7885307640465717	0.8551039906175611	0.972421161718725
CDKL5	1.61770838413378	1.2652834442053502	0.773681249249614	1.01015483693658	0.382543487471824	0.103231410146695	-0.86440433088193	0.998218121852178	2.69417768974716	2.37856721810033	1.23887095715965	0.402552556768296	-0.644655507204292	0.323244604511811	0.0098892563356359	0.0214372758077104	0.221683917872564	0.689171098335362	0.522263651508608	0.4560579944760352	0.2712385849395738	0.882517835935459	0.9196413149721804	0.7856111027942737
CDK11A	3.8886987478594	2.83696918417095	-0.0059268978917376	0.399956587593041	0.4566785065587489	0.427621995092335	0.500877171192455	2.9948875849759	-0.0301306503798773	1.44955270659238	2.29829827457735	2.61770358544165	0.48122112976623	0.0046687901284278	0.9760879124907392	0.154372542116772	0.0259470903660146	0.011837716055369	0.63266710507523	0.9994115395138616	0.4687104060800663	0.554151334199943	0.3927511860756817	0.8505556380454052
NADK	4.589915671152751	5.04260703260246	-0.047348479071757	0.160411927155998	0.189132283218418	0.514192078766094	-0.8774778041567859	5.74038987412702	-0.261784717229927	0.594913704377477	1.02028711770464	3.3156310005646	-0.923068777237498	7.05179336935065e-07	0.7946729095282951	0.554697681981357	0.312944479024431	0.001787617863625	0.360591416758122	0.9970899948533368	0.7794934800881377	0.9371572592684376	0.2182343213511998	0.6767581357003396
DLEC1	-0.0483339508654408	3.9978723444520896	-0.962022150938624	0.5168107691381749	-0.197770255958785	0.3312902710986249	-4.94814309806661	2.12145531159033	-2.14601402416189	0.8215783476163859	-0.4447119412837829	0.924038897492646	-2.42947570460806	0.0392158953972216	0.0371679779760105	0.415383082792957	0.6585812421579139	0.360297563322879	0.0189132119889011	0.6704220740555555	0.6863313231379744	0.9952698600231767	0.7727548922211652	0.2339829608052421
CYTH3	1.20691025915637	2.10348434812813	-0.47440619889401	0.5919316563569019	0.2687136606866	-0.197278114029532	-1.41599990100088	1.51283969946693	-1.3704062924710398	1.29876181979896	0.7683946807998789	-0.616627294665895	-0.907281210073068	0.1368772597967469	0.1769354310438219	0.200230475795494	0.4460168692943529	0.540394343724648	0.3687905917971189	0.9286435163458012	0.5134922832513268	0.981542294715004	0.8617767177798724	0.6829346989803794
SYPL1	5.52442596548547	4.9465791059718605	0.197002355900531	-0.336222845949065	0.0984303706645873	-0.1802757664625439	0.800927118870322	4.96001872835269	1.08135252232201	-1.27290865178398	0.545178932027861	-1.16691652948599	0.759179420426044	9.86259365537294e-06	0.285455222580155	0.2094904164108589	0.588378319201329	0.24948689299111	0.4514843023588269	0.976947832186278	0.5210009288852985	0.9952698600231767	0.7112693925443644	0.7443027479067518
CYB561	1.98369007769023	3.1347231280756	-0.126729961123694	0.909754732357066	0.25096414855499	-0.2128498445118939	-1.79519973227741	2.23981021575518	-0.393154981529525	1.95599203047054	0.7464240859155591	-0.7621878834789391	-1.18978016103121	0.0298828099884633	0.696072711492963	0.0563056310169405	0.459178654300437	0.44992969681833	0.239997399071824	0.9970899948533368	0.3433446308518667	0.9842020320196612	0.8199866684106288	0.5624948769528753
SPAG9	5.09255816284858	5.28169050230512	-0.078683011337981	0.166527079564667	0.0450282144027494	0.237836385269689	-0.4483988521465989	6.41633848948636	-0.467320343492581	0.682607681806203	0.266346687827015	1.64956835397174	-0.498644952611129	8.34714754811537e-08	0.642460820329957	0.498155101647363	0.791147112516514	0.105749894769179	0.620357786811897	0.9970899948533368	0.7433652441827349	0.9973175189842916	0.5910722582342036	0.8438958358769278
CELSR3	-0.1947580956924429	3.68175013625197	-0.128521928832156	0.128022057517175	-0.1504511506136109	0.276626289315241	-4.85419855089413	2.29819833408285	-0.321344818829875	0.215209250611961	-0.339950490824053	0.766192370273996	-2.7862820923246403	0.0261377049679694	0.749358639862521	0.8305516661402629	0.735376974309992	0.447353413723661	0.0076139393492569	0.9970899948533368	0.9228133613464132	0.9970577196332684	0.8194473897878921	0.223726277075024
AASS	-0.1109624218821569	3.10508846895126	-0.0825748789297706	0.432288650398665	-0.194525879888725	-0.129119846761132	-4.17191190515334	1.5823891336466005	-0.17186826526683	0.6047796621573511	-0.373606684087214	-0.303468737980768	-1.9645574682023	0.120361399750167	0.864279842865424	0.548214045344173	0.7103504084471801	0.762870903375423	0.0552691236068983	0.9970899948533368	0.7763859046307036	0.9965414692466764	0.9388700689453812	0.3011652260205139
PLEKHG6	-0.652441947068889	1.12528007205357	-0.0676907358122086	0.412390161819209	-0.0394886816190759	0.0258528026989882	-2.5240301311701403	0.625050539975585	-0.1453425896655799	0.590985245089408	-0.0734608550937658	0.0581158044200447	-1.28443816112877	0.535084216491933	0.8850575092312829	0.5575598574660799	0.941746052203981	0.953899832754557	0.205169176215354	0.9970899948533368	0.7813175429263753	0.9996839845844644	0.9904638916274544	0.5220610181532931
SS18L2	5.3311081140361605	5.72040868823115	0.0208633562738214	-0.8415964256133391	-0.335305141711324	-0.163843025509139	0.411072627711714	6.406219885627119	0.106691774248716	-3.03322506180388	-1.64933193877686	-0.934044151544445	0.407171309856715	2.13901876710425e-07	0.915572466907782	0.0045389534092972	0.105769047998454	0.354974105703349	0.6858890372180719	0.9970899948533368	0.1702904660693628	0.7560087848296864	0.7711050182273781	0.875867066538704
MPND	3.94089806305089	4.15300326597682	0.461718150691624	-0.6950363458888289	0.185888859209667	-0.0942082210661345	0.154765307143739	3.6833109094169902	1.88756025233307	-1.86364270037876	0.710472250747852	-0.428310970917475	0.12549938727193	0.0006175526053088	0.0652079666474689	0.0687626101082328	0.480853442196306	0.670353412974641	0.900656865245986	0.7744128980705445	0.3652796626212598	0.98481221163108	0.914075981306586	0.9663931323385176
MGST1	6.81785744819751	7.2800366858337	-0.195464396046661	-1.95481035125155	0.2219933342982399	-0.198050565549254	1.0222220034461602	2.89179921056397	-0.4154894131091819	-2.86316587656245	0.473090824008318	-0.487112017087356	0.3770308856427499	0.0058625856040789	0.679801858791938	0.006264359323548	0.6384612546534899	0.6285606065445191	0.7078178391563721	0.9970899948533368	0.1848442442651915	0.9952698600231767	0.8972160388684488	0.8870557661773533
CRY1	2.5205601735316803	1.96813522590083	-0.0623651449097314	0.405977474536181	-0.0076536545297091	0.2021075850882939	0.25928262660207	1.44192458016171	-0.202512548637718	0.947903922466344	-0.0247293498052637	0.7966727948525741	0.1743693574607559	0.15610838786979	0.840372938297578	0.348072297192493	0.980373376051242	0.4296079066793089	0.8623116816197599	0.9970899948533368	0.6387297362696823	0.9996839845844644	0.8116989909820282	0.9536567890026448
NFIX	1.3248958448173995	1.44618935277818	-0.2452214478948809	0.097740438523939	0.0389067298248608	-0.5132840353692639	0.0122238163719284	1.08666869204423	-0.777870797573125	0.217812467271928	0.11668854090025	-1.84418486795097	0.0084069629615194	0.282917145192328	0.44048845116058	0.8285972662044699	0.9075985710477492	0.0714491838700822	0.9933271598734528	0.9970899948533368	0.9220469209454438	0.9996839845844644	0.5430362356783761	0.9978517747726284
ST3GAL1	5.20372350633486	4.47253732241108	-0.22149640835401	0.385891318674643	-0.0835500188967664	0.0163876029434933	0.745828950293895	4.54458292162731	-1.13350483936751	1.3919525183197	-0.428573195015627	0.0977775876882567	0.688660368049712	4.7572999103625297e-05	0.262670708034363	0.170620026241946	0.670170029550747	0.9225219171405942	0.4945651064908429	0.968391487829252	0.4850924679999182	0.9952698600231767	0.9848071250266854	0.7695979970783352
MMP25	-0.9598271110090358	1.7644673589488602	-0.249562412919449	0.1481350225324809	0.277809078489547	0.7001180107330329	-4.1550519239627	0.596551179821205	-0.36867036322492	0.151089304211846	0.412082358736738	1.2806091778833402	-1.2896501373493	0.5538378551282189	0.7140539627571529	0.8805385119031981	0.6821649241790689	0.20675277024251	0.2034159034955489	0.9970899948533368	0.9469372139277464	0.9953173733677324	0.6884646245377204	0.5205096366460245
IL32	2.9225148048977405	0.087031723110036	0.0402532458880686	0.356410264144012	-0.6259040750978929	-0.069367344962524	3.4566660118610497	0.0272361745019987	0.0617320857657232	0.36484281871615	-0.900509524001279	-0.123685297100659	1.00977804526594	0.978389062593358	0.951054803282726	0.716865922975322	0.372706595404056	0.9021150434452008	0.3176666146374929	0.9971402536278964	0.8681525840400941	0.9570789191223092	0.9781912311244813	0.6378031701534395
PKD1	1.8904445398123704	4.007153439647491	-0.752135666927904	0.296956890956371	0.0426986986840258	0.247795194394202	-2.3585494157749	3.97526029108512	-2.9962447494777407	0.88218430003007	0.1696625055058949	1.15233514589606	-2.0874856667043	0.0002609015878526	0.0044593202639756	0.3835331333401239	0.8661288625050642	0.25491802799332	0.0423002691106971	0.344842589045966	0.6624846223720483	0.9992988008804824	0.7177085799297336	0.2794153036854696
MAPK8IP2	-1.08078799541889	-0.7279393572032259	0.7234795728046278	1.6279853795914998	0.0846188127439392	0.651808988000318	-2.57626812089963	-0.247344886413411	1.13106871417405	1.69039524759533	0.130477684782521	1.1945656151191	-0.818428964030688	0.8057472672524871	0.2640393160586849	0.0975328610480696	0.896768449481586	0.2384759649254239	0.4171593482405979	0.968391487829252	0.4052957029489027	0.9996839845844644	0.7054540341517799	0.7191454848463973
MED24	3.21532308854708	3.8842728403225695	-0.150918411974025	0.406239551699859	0.0696962748373809	0.275544749462817	-0.97089881007076	3.55043995087874	-0.6331801406522889	1.21098577870196	0.290590136630094	1.39931788316287	-0.8134590575698141	0.0009186582151402	0.529655199787526	0.232019225283603	0.7726246853900529	0.168296866432884	0.4200232117580429	0.9970899948533368	0.539526816270803	0.9973175189842916	0.6504316129769818	0.721317307294394
RHOBTB2	2.82386381083485	3.53277344245911	0.114305546215968	-0.765186022044778	-0.0581620409463076	0.0979212860623262	-0.3667872340427089	2.75369146732813	0.391808609800011	-1.81315761628572	-0.1904907159518669	0.385888530006757	-0.25968180504689	0.008684732935678	0.6969395617077869	0.0774204200044075	0.8497447290755791	0.7012865538619761	0.7962431554928979	0.9970899948533368	0.3798448841341369	0.9987038117300524	0.922683410683176	0.9278392051262738
HEATR5B	4.338334512050991	4.68869175637606	-0.611397092283785	0.416378571036825	-0.0959767737407453	-0.376698293886913	-0.123649167891123	4.32259640432192	-2.68637139647448	1.31890450521756	-0.433447037547229	-1.96977643579312	-0.103385460762263	8.92431584163376e-05	0.0098945502454397	0.193881452972111	0.6666342560201031	0.0547213880097134	0.918104911265384	0.4560579944760352	0.5079003682530819	0.9952698600231767	0.5088397888356466	0.9726367362499536
SEC62	7.74114280206463	8.0185512220616	-0.209611969222859	-0.0279032598245465	0.0630500871362648	-0.126611295549002	-0.208714400228749	12.6189036082778	-1.7926644433759698	-0.15599815393719	0.520285055165622	-1.17424802325481	-0.3170636010339989	3.191442998354569e-16	0.0800912762033129	0.8767386181245391	0.605523064135431	0.246694510317007	0.7526170308993109	0.8152615089811027	0.945331106539009	0.9952698600231767	0.7087883549349615	0.9068369384154564
RPS20	10.0292391613788	9.44641261104254	0.135958643727769	-0.996382996313489	-0.137905068349439	-0.205382174796203	1.9847087923053	7.65483635504708	0.5674767454573499	-2.60834442157514	-0.5329946074384401	-0.8807532808228029	1.55856932138544	1.34271941259899e-09	0.573285495054131	0.0122695073842929	0.596704981438712	0.383185464433266	0.125858259864223	0.9970899948533368	0.2316275127182974	0.9952698600231767	0.7867338137197869	0.4169597988010087
CSDE1	7.15524392814494	5.958191262315331	-0.0358145501577549	-0.3725708790975979	-0.125639136022551	-0.157830174570234	1.73475168326544	8.535582015735509	-0.2452021787688529	-1.8226806237919304	-0.8239378239935501	-1.16752886730766	2.18097972970416	2.9274882360819e-10	0.807691275439004	0.0760979515969392	0.414075425710592	0.24878357533949	0.0346664856495227	0.9970899948533368	0.378837061157743	0.9715339359238488	0.71090107022207	0.2642205537792503
UBE3C	3.9293258948382097	3.66947186838856	-0.116671090253151	-0.3976082737293829	-0.109865593357208	-0.0202162462494083	0.698868378039211	4.46717018225209	-0.6511213671969179	-1.56916523872313	-0.6010358287348271	-0.131068747832603	0.7659976271801129	5.91701677783585e-05	0.5181564101439861	0.124210145355183	0.5506764508644361	0.8962688825940971	0.447592039542686	0.9970899948533368	0.4349767510325436	0.9952698600231767	0.9775804854145512	0.7416629650089189
REV3L	4.246968358589419	4.93164167917244	-0.0908112923829369	0.2988366053055999	0.105996193975123	-0.187598851534768	-0.963058481902463	3.7513393299073	-0.32071996738797	0.744718061028223	0.3806384677395	-0.788387968811285	-0.668709036867611	0.0004988053820356	0.7498307770189909	0.460152421718113	0.705162620661611	0.434404684388172	0.5069342617729871	0.9970899948533368	0.7161097291647602	0.9965414692466764	0.8128081338656935	0.7769351295032938
IYD	-0.9926026705764228	3.90120396137412	-0.0153287256292759	1.72125916549141	0.0898210906011019	0.989958373189184	-7.52345626139706	1.27127094968697	-0.0224005521835829	1.65305966377452	0.128253784962486	1.69460177815909	-2.29140828502391	0.210023878253487	0.982227412646078	0.104916787583775	0.898514258362636	0.0969951390561871	0.0263812224117903	0.9996028273449268	0.4139228929012348	0.9996839845844644	0.5808146110870722	0.2500565957961148
FAM76A	3.2431597264344103	2.46702389285011	0.1421881474333599	0.102614811741559	0.214951221275885	-0.0989257645188303	0.871216975711202	2.11859541324855	0.555406624501485	0.2886145692134519	0.827256623269895	-0.448509453145274	0.6736959704932279	0.0402055272300596	0.58137622633035	0.774425431935343	0.412361232849887	0.655806649486096	0.503890690734093	0.9970899948533368	0.8973941168453662	0.9707472038849612	0.9076657350819192	0.774664475503319
TRAF3IP3	0.8598603288440492	-0.234130191286174	0.8449266328483921	0.512124580789701	0.305526330159233	-0.0827644432093772	0.0257677063451173	-0.1194885003839359	1.7389597131025702	0.7425787283202121	0.574765453760901	-0.190137600362263	0.0119588738510592	0.9054202947364448	0.0884916546837688	0.462000684116647	0.5682916059964879	0.850003690473017	0.9905081243727142	0.8289061012933636	0.7169482401975074	0.9952698600231767	0.966572262538012	0.9965198948252242
POMT2	1.49591597613335	1.48378611918102	0.248675629723112	0.151349889995275	0.295989108841366	0.5734695766335289	-0.7513552919670391	1.7926688751423503	1.26453590376127	0.5409469330167971	1.3976190605007	3.4207431177352	-0.825408811644552	0.0798235043480955	0.212212337223475	0.5913748894283111	0.1690161291497749	0.0012844681430526	0.413245526822365	0.9463018813784616	0.800191829715474	0.8415237639889278	0.1983570120399581	0.7168930514373695
VTA1	4.274799393876701	4.64376497240172	-0.190380115681004	-0.0681001449051762	0.1974192623096929	-0.150356118614006	-0.223380372883808	6.8432378640107405	-1.2452793157873998	-0.323992518589215	1.26347085857307	-1.09872100871644	-0.290552355630784	1.27899037089077e-08	0.2190741105088439	0.7473512816259541	0.212522376134212	0.277370422761646	0.7726453847470508	0.9509823239306416	0.884408105607659	0.8795388426495474	0.7266914389679615	0.9167426327560884
MLXIPL	-0.8100417097008149	-1.5421410414306205	0.970957337789609	2.30575390928379	0.5617539944202701	0.525144640540934	-1.98722397477618	-0.5016365887973929	1.40423397818531	2.20399011859188	0.777823931964679	0.86469204194514	-0.6014652953152401	0.618309904415677	0.1670891436798169	0.0323748525970322	0.4406833074073429	0.3917297820689009	0.550361973894374	0.9198851621654208	0.3001276740498603	0.9798195450866314	0.7924063706248212	0.8024274064557291
BAZ1B	4.55298624290916	4.63213581719204	-0.246069261681512	0.32006371359212	-0.0183997755108444	0.2188408651895839	-0.17293549693442	4.328952277439931	-1.06932853068859	1.0133116618357	-0.0790378587414975	1.09910973016816	-0.14381324193917	0.0001279135379761	0.293474193431021	0.31841698366025	0.937352058996072	0.277203003034347	0.8863440667537179	0.976947832186278	0.6143254736543937	0.9996839845844644	0.7266914389679615	0.9616564341623836
RANBP9	3.4358986156582896	2.9840153310636497	0.138573616055696	-0.523448161062286	0.4894834924976621	0.0264984173551939	0.5371970876592029	3.828559683747161	0.8154369638425891	-2.20179836543575	2.83535179365792	0.181565124748001	0.621207915003915	0.0004485956605203	0.4190758070895279	0.0339757031175512	0.0067949955047324	0.856690146278228	0.5375807055450279	0.9970899948533368	0.30323943423172	0.4175917645561407	0.9679862907815184	0.7948451872166583
ETV7	0.905050868640393	3.18697540735862	-0.60695724682324	0.147467660247603	-0.5687398511478671	0.54011236297833	-2.61918747239407	2.03220970245966	-1.47101056477579	0.261105524733593	-1.29046017430603	1.41892743720213	-1.46719305043972	0.0476859795014947	0.14781404408958	0.7951281844313599	0.203072696065606	0.162381308370159	0.148845567816734	0.9066354618470625	0.9061772243086204	0.8731564970401734	0.6476228344538134	0.4500237147444361
SPRTN	2.6777399288400296	3.0798658520192403	-0.243262211110899	-0.177842489965696	-0.0500663668765138	-0.22380768521449	0.0143152283070906	3.51933211056921	-1.24918323966721	-0.62849281831889	-0.251047414242636	-1.32951610303501	0.0151377397201701	0.0009784061811193	0.217930588572102	0.532673955773116	0.8028780583161921	0.190205973974712	0.98798504570745	0.9500637924585948	0.7655996366962582	0.9973175189842916	0.6701719067424134	0.995934518992826
METTL13	3.10349290099432	4.07961095961953	-0.21686116432384	-0.0476665804654204	-0.143850855675927	0.237087224149612	-0.8634452687784259	4.56924693816527	-1.0499621862634598	-0.166241094693801	-0.67979132832653	1.33392852187117	-0.8647271574093659	4.44856626547671e-05	0.2995716728464939	0.868895222166854	0.500153818364701	0.1885224664577589	0.391672341487515	0.976947832186278	0.942174853920342	0.98481221163108	0.6679852940199805	0.6994204255778238
DYRK4	4.05725906528433	4.08456217197401	-0.32975776843815	-0.0529241179740316	-0.129204601836398	0.0121393259815633	0.251747235159243	4.03221597423395	-1.59539388072771	-0.1786294196622089	-0.6304538589906811	0.0706501583040886	0.229341721392064	0.0002093405086722	0.117629081761955	0.8589805418737758	0.5315587015065361	0.9439863783473028	0.819584507989261	0.8705463429537513	0.9381648087151896	0.991626965442742	0.9882348852180932	0.9364606899607896
ZNF207	6.37286165443408	7.20917178702507	0.0436962443600618	-0.0872843119861885	0.0553457720012327	-0.0282263713417145	-0.8207944997470971	10.8230299327474	0.294363617687443	-0.4199288581811429	0.353377927707717	-0.204856661215692	-1.07461392780434	1.48917544171866e-12	0.770867158650755	0.677348511725807	0.725398530489527	0.8385594031967099	0.288545098749378	0.9970899948533368	0.8456559501010145	0.9965414692466764	0.96352418406271	0.612264573599972
UQCRC1	6.77260989160899	4.66874923426262	0.1531854442842879	-0.1946996567927759	-0.203033046132141	-0.152756673954232	2.56779704357093	5.36618058357309	0.9245168054265708	-0.82043379027496	-1.21272391880127	-1.04241012609434	2.67918244575131	3.80357470811173e-06	0.3599725683167979	0.416068639518407	0.231359884014524	0.302578011163551	0.0103784500136375	0.9944896900050968	0.6866374736009992	0.8869104200090199	0.7414864377733678	0.2255852786490168
STARD3NL	5.10065629703656	3.0928224592518103	-0.0133872315945265	-0.412636427788602	-0.360804994425553	-0.0454329458195901	2.6997208478199	2.4135576211031697	-0.055174017622205	-1.19231013358621	-1.5011661815735	-0.2230095397899599	1.943150787873	0.0199313177465827	0.956242209932068	0.239014101502055	0.140229948314514	0.8245207504456049	0.0579699393382553	0.9972267673751714	0.5459668051043863	0.8049737575484482	0.9584045882045285	0.304654119826526
CD9	9.2533272524388	7.47382765673164	-0.142030853339633	-0.269713443750097	0.280890289981918	-0.1970588030963469	2.46052506846278	4.3834800898528	-0.467979659111114	-0.594306684936231	0.897907814772878	-0.704054371916143	1.3157879391196	7.36012794451859e-05	0.642070485866152	0.5551243627866049	0.373987107399912	0.484981854548658	0.194732544751419	0.9970899948533368	0.7795841280392429	0.9575172249541746	0.8380230236140622	0.5093265226648289
NCAPD2	2.459757056577	2.22562680246303	-0.280176504878442	-0.590958957446839	-0.0667287324320296	-0.0187739688904357	0.5630974647418261	1.77288970898156	-1.01338328801613	-1.5101704982612	-0.240231832018663	-0.0815322900296598	0.412301319344812	0.0828789031300939	0.315986424389893	0.137723222087391	0.811173961489313	0.9353621706275792	0.6819632194708161	0.982785496730808	0.4520743864901066	0.9973175189842916	0.9863494819789078	0.8741022939735003
IFFO1	3.85657113029813	3.84803215993823	0.310102374017099	0.570610453762663	0.357634372421505	0.355720468406281	-0.982692684271016	4.4625759173717405	1.7596933593606898	2.23449288190751	2.04120589764579	2.42120621117332	-1.07731006953062	5.0163255292207297e-05	0.0852973222846574	0.0302727738619544	0.0471220848369993	0.0195546673857731	0.286783104449002	0.825668252838079	0.2964598797494808	0.6264914119462129	0.4160793154855688	0.6100034179209474
PHF7	1.76567675518865	2.15353315876226	-0.0493656425472023	0.239621591203635	0.111601578277524	-0.125574160140674	-0.8506740797640021	1.85026099812426	-0.184022510628445	0.643025931276072	0.418268530531981	-0.561302455985796	-0.679853582046083	0.0705111536134634	0.8547877543065471	0.523269067353104	0.677641826983345	0.5772703772084621	0.499865746561435	0.9970899948533368	0.7596172632149492	0.9952698600231767	0.8786988217826349	0.7725236770910963
SEMA3G	-0.863577452891872	0.168260629632104	-0.2689817938375419	-0.429374870607318	0.627579649170093	0.348035103763072	-1.90396342410164	0.0644150060653586	-0.4193155226504099	-0.462626961919637	0.926690559974489	0.625435807847334	-0.6596249699371209	0.948937892628575	0.676862034116952	0.645864925075002	0.35873045671067	0.534696763763386	0.512691471519332	0.9970899948533368	0.828664461082332	0.9541865993071774	0.8608003902863409	0.7800681690451614
NISCH	2.97084868142057	3.63739222631097	0.254821429526271	0.5767829009876421	0.1059388851914349	0.152019863450602	-1.23438442286971	3.55036586947389	1.11184573215011	1.75824101460604	0.4501199809226671	0.7698434108410379	-1.10558471203819	0.0009165901478883	0.271812022168353	0.0853460304366286	0.6546643467003039	0.4452379007955129	0.27445884138907	0.9729105534067364	0.3902873083870281	0.9952698600231767	0.8184143642110211	0.5966697564935287
STAB1	1.27672100007455	-1.4246101253566203	-1.04088146603355	-0.0434327172374898	0.4882173912722439	-0.8576021528815709	2.9495581133701	-0.3680146087796079	-1.2903437985898898	-0.0406459676998893	0.6656092646796979	-1.4203292835229495	0.700161412803017	0.714576366678326	0.2033084409980139	0.967746796210428	0.5089442320819121	0.162281469110616	0.48728569660649	0.9431199059998634	0.9858202090428162	0.9863641862076468	0.6476228344538134	0.7652730475499678
FUZ	2.70281778196186	3.03183729736081	0.1940900203013239	0.152133994886837	0.0499432060077837	0.125794838383719	-0.543923931679539	2.89440163006316	0.8551409145204921	0.458761774764492	0.2106638379903039	0.66210549197877	-0.48530411747252	0.0057381059332618	0.396994424118272	0.648486167720741	0.834083518223272	0.511230786538577	0.629675775311662	0.9970899948533368	0.8299226574853625	0.9984662121606755	0.84881793230115	0.8487791156201936
IDS	6.283034212366281	6.34315507102021	-0.0271600968971397	-0.182287537775195	-0.101728652005944	0.0236744895162963	0.169114731401466	10.2911834256509	-0.203350453756286	-0.975820740265252	-0.736404314121564	0.196195098008987	0.241964691643553	4.908616187392759e-12	0.83995866107732	0.335699321640674	0.46511372461266	0.845287829443333	0.8099780497623129	0.9970899948533368	0.6279280629904876	0.98481221163108	0.9651717076062534	0.9324759869820824
ZNF200	2.62567806519156	2.2888526740749104	0.1392797796605299	-0.164889842698324	0.2344614214413539	0.1056944569597069	0.256103417611782	2.36422217597591	0.662262978382741	-0.527511346854265	1.05599182493733	0.575303802816636	0.246115506141841	0.0222989816407018	0.511135012328415	0.600271739638235	0.2963971905604929	0.567881695242596	0.806642901513968	0.9970899948533368	0.804577877728756	0.932485114473666	0.873944300818419	0.9312065623217652
CD4	6.00431801762651	8.05787439621667	-0.238957398762899	0.414887663034683	-0.0300529897507275	-0.161319722254708	-2.21246165501438	8.74698320456864	-1.14206505662724	1.3896531205247098	-0.140985773820623	-0.8628705015752042	-2.1481149007175704	1.4963125235345402e-10	0.259099340141421	0.17223441625796	0.8884716052366399	0.39251295978196	0.0372769066757851	0.9663523864183216	0.486467317953544	0.9996839845844644	0.7930282055400268	0.2704896184008374
LRRC23	2.89403883644768	3.6740153477307897	-0.6155141282844879	-0.0889200711773745	0.2128025646445989	0.0645013324606713	-0.7804935351904692	2.27280184511394	-1.85990491268866	-0.183247082405752	0.635515491665349	0.238385319920177	-0.463399250657784	0.0276961156474792	0.0696715710399554	0.8554145183352421	0.528378240812489	0.8126896319449599	0.6452288625874699	0.7827012814920447	0.9361972222757982	0.9907169851559312	0.9543432266857602	0.8567645395186599
BTK	5.60191257182202	6.692234818458941	-0.15740510233302	0.263588493283845	-0.183198091000356	-0.1035183515873719	-0.980518040570593	9.674927874882052	-1.07162368188484	1.2055827544721498	-1.21076732358275	-0.7891044299451679	-1.2912820359863202	1.7613182240702098e-12	0.289409539013919	0.233954120283942	0.232052960465886	0.434004855194975	0.202897915098696	0.976947832186278	0.5410647210915424	0.8869104200090199	0.8128081338656935	0.5197499150046874
HFE	2.5472370391485604	4.06457759863308	-0.0625549912051174	0.245146352523405	0.182381392461536	-0.1244880253913669	-1.803700241055	4.4424930406093495	-0.287612627745373	0.833394820187113	0.8223863558251329	-0.63868019318823	-1.74826085963306	5.2228412531728005e-05	0.7748814094765111	0.408750083172301	0.4149237743204199	0.526066924166707	0.0868126438036363	0.9970899948533368	0.6810491057503814	0.9715339359238488	0.8563767838133407	0.3536263459405593
SCMH1	1.36533608343128	3.5012491655049502	-0.806312003506825	0.621227940848037	0.177045399156334	0.532979467700538	-3.0493474680046297	2.35221358825929	-2.20403006421615	1.24087380053002	0.476592561186873	1.75395783823522	-1.8643299039547	0.0230164226962859	0.0323546613325271	0.221205977528507	0.635864327086482	0.0858821333470401	0.0684208665945662	0.6480975842085362	0.5306188771680822	0.9952698600231767	0.5679121553826868	0.3259838939231971
FYN	1.92960438234732	0.519063257478928	-0.178720685625817	0.0904091519704368	-0.119363852764674	0.0057643425169111	1.34995074463299	0.311571632413654	-0.459323258102391	0.1695277299048559	-0.29522285704718	0.0165980247199631	0.7183215064550859	0.756715386581913	0.648075542839088	0.8660940218612521	0.7690969016571669	0.986826101116376	0.476041147119647	0.9970899948533368	0.9407842506358842	0.9973175189842916	0.9975809365646562	0.7592763216439546
HIVEP2	1.48236675319706	3.9222352541299097	-0.943153711424537	-0.6748548175942289	-0.531544845963878	0.1430869638784019	-1.68173124329617	2.68651035328197	-2.66150148622258	-1.32427879185136	-1.4013892483992698	0.44540411528552	-1.04980926114427	0.0100473265724253	0.010550372615644	0.19265609751261	0.167604947745859	0.6580359156068321	0.299068702451177	0.464817349036428	0.5077862627219755	0.8413684929579177	0.9080188324160876	0.6227467230480426
TCEB3	4.3384289582799	4.490624217041599	0.0791875187791644	0.150379542620892	-0.0267097846970971	0.03746693114325	-0.128001930406017	6.457061410946031	0.5372460354826961	0.6937876464606311	-0.176113564462576	0.291904605469838	-0.16874218041748	6.546021935105691e-08	0.5936391710626489	0.491199347471651	0.86095803072598	0.7716411740517231	0.8667176126610109	0.9970899948533368	0.7380448906542861	0.9987433932165306	0.941633278915835	0.9548699675285554
LYPLA2	4.68655819272144	4.804463483867679	-0.15196904130797	0.20572781389101	-0.331801433356706	-0.0094370057114171	0.019021115944435	5.06497117458218	-0.851377445661473	0.784887956397501	-1.8526557277638	-0.0625478594164554	0.0187871410572492	6.85406157274179e-06	0.3991711260460661	0.436505437462707	0.0706100294062632	0.950405705717322	0.985089008891994	0.9970899948533368	0.7015360175302134	0.6839506407953566	0.9891792137399128	0.9953354329862738
CLCN6	2.6326147337412102	3.93128723542125	-0.306530318027546	0.2882062503237819	0.443705265008342	0.680241107949396	-2.16802506947909	3.78947822843682	-1.28687991191252	0.865351391581017	1.8520481219162697	3.5256808875061	-1.9223825989600605	0.0004336837471268	0.2043742511540469	0.391216867746005	0.0701882630703562	0.0009522130910077	0.0605111148638589	0.9438371926476136	0.6682271097026677	0.6818072780404277	0.1853223340759879	0.3096331983461349
MRC2	0.2212736347999489	2.16130644390202	0.365469207230601	1.75641961820082	1.5490278733817398	0.0485721614797149	-4.74166833067597	0.769626089822011	0.5390088811921311	1.83428026669615	2.21304305240336	0.0840553009042137	-1.54328076671483	0.445433011419471	0.592435819201184	0.0729832709277568	0.0316916117742913	0.9333739171045392	0.129350258125258	0.9970899948533368	0.3731041651603956	0.5896380568422562	0.9862616324465044	0.4215549177141345
NME1-NME2	-1.05562967021316	4.64758258375277	-0.3276223243188499	1.2476256716136	0.11186833822741	0.369982847133384	-8.03637724720378	1.5665889393283798	-0.530292334547701	1.4525720295473998	0.20290727557331	0.7954538593075341	-2.56200877157897	0.124160119778409	0.598559196378442	0.153138755657654	0.8401390204822842	0.430597729432359	0.0136151949009479	0.9970899948533368	0.4676205910465595	0.9984662121606755	0.8116989909820282	0.2274258202279313
SLC6A7	-0.95169040609026	0.5841059860529599	-0.557183056295133	1.15309052598669	-0.4008107206118089	0.7648695005691492	-2.8843906256083	0.2222910561174599	-0.906922622853683	1.27371092220029	-0.6268047892317989	1.44580749945548	-1.0162582162190998	0.8250738952972059	0.36922563997459	0.20890558165907	0.533878315329756	0.155038270782187	0.314603611256757	0.9963707386849704	0.5204779439349251	0.992095816011908	0.6436653208852376	0.6355259330850082
TSPAN9	0.218331880248172	1.2289381574083402	-0.212756124731162	0.424363640772914	-0.107499143138571	-0.585717018929626	-1.3665146897057598	0.8351953071934891	-0.587378402492155	0.8125185335215831	-0.27537515605476	-1.7812638174186	-0.849979405137085	0.407864953591132	0.5597280447680811	0.420671114131654	0.7842101055351329	0.0812692968473697	0.3995564841847129	0.9970899948533368	0.6896548126422941	0.9973175189842916	0.5595765392232928	0.7057040859574498
BTBD7	3.334130584513089	3.4514137458433103	-0.102470840868993	0.208484128965603	0.1133138667287719	-0.0769550447259092	-0.139802016177367	3.02770672129187	-0.425574845664218	0.5926264566853361	0.4605030607048139	-0.368028535161442	-0.113377853294879	0.0040209907325803	0.672404633804169	0.556221350390993	0.6472929196530129	0.714534237115812	0.910204032670879	0.9970899948533368	0.780282609962072	0.9952698600231767	0.9275248616029478	0.9698965830559944
APBA3	2.03706596772105	1.38349244895608	-0.151530183236659	-0.0986181903522339	-0.0236938122525009	0.498695599906258	0.553685762239313	1.26246476537672	-0.60343454442551	-0.2834950665191669	-0.0900081645177727	2.24066218706296	0.447451236704526	0.2128808682280369	0.549060721472764	0.7780165578836049	0.928655266567343	0.0297112690481281	0.6565620990008311	0.9970899948533368	0.8987788929839178	0.9996839845844644	0.449784309648502	0.8629142034070574
MKS1	1.48106505145472	3.29658270210861	-0.352018621215661	-0.25918444279649	0.0839601767260016	-0.1731098305684559	-1.54093056670462	2.59745988556508	-1.15353825816957	-0.60504570871799	0.268138781354992	-0.67108892710147	-1.11777529982983	0.0125234526317803	0.254473302403443	0.548080985668437	0.7897415014511658	0.505450319576127	0.269226418591554	0.964741895782614	0.7763859046307036	0.9973175189842916	0.8464328378805552	0.5922063466170194
ABHD5	6.593680684752769	5.95698747441725	-0.0489952867361723	0.32576891020049	0.3834940548199679	0.0751359024417939	0.073290522831028	3.63458173794167	-0.154938679058212	0.735002834562172	1.2463513635448702	0.280295950611075	0.041046855942731	0.000718715067682	0.877555599076605	0.4659247194879339	0.218995667538939	0.780513005264422	0.9674328594815128	0.9970899948533368	0.7206635894080049	0.8814703223698597	0.9437997502173788	0.9905997806203454
ANOS1	4.64526657969675	4.01312006050149	0.412638988994611	-0.11374890124011	0.142508612226303	-0.0845573428172629	0.639991703122628	5.05742420367651	2.46087083576166	-0.483041155199082	0.8098733139310039	-0.556095764389482	0.711150217744488	6.62766858609548e-06	0.0175079351359312	0.631262504574906	0.422009874886683	0.5807285790097889	0.4804328533009529	0.5444636351738467	0.8210229580088828	0.9715339359238488	0.8800615479545408	0.7617433458318457
AKAP8L	3.50390392911905	3.4232292362498504	0.4830751927156	0.6979720851975021	0.6775671666873039	0.7405935670875491	-1.26463967747718	2.80196453612867	1.91255613271104	1.95218274351208	2.66318332528831	3.63257825350116	-0.96881916448461	0.007349502388308	0.0622072306393659	0.0568604961598662	0.0106737431277143	0.0007148857571242	0.3374960131436699	0.7656840863752457	0.3449774825417867	0.4673821051123201	0.1753024737622718	0.6569573330618216
MBTD1	2.49285616284612	2.5375719373641403	0.0062308830866978	-0.294451035141045	0.364275910489427	0.0305983121550564	-0.0728571119896158	2.56656955779242	0.0298799644464602	-0.9532109399047058	1.68402931975337	0.1698378608625129	-0.0695686200853955	0.0134942015843128	0.9762957486679008	0.345333701313363	0.0990195921435849	0.865896912375244	0.944829712214556	0.9994115395138616	0.6366585324569652	0.7392103299582421	0.9706303370305608	0.9829050479455202
UTP18	5.19137320938772	5.647036545840511	-0.0265811402654144	-0.0762013823432954	-0.217262720033861	-0.0011555609901065	-0.248264021186992	8.65257950780411	-0.186781961379271	-0.374356190569262	-1.4988145550963798	-0.0093161482588187	-0.342882275087263	1.05515031211933e-10	0.852619058765308	0.7099732163558949	0.1404762290263209	0.992605616726537	0.7332803550058471	0.9970899948533368	0.8644087388066404	0.8055790888427273	0.9981854668567413	0.8983121449636056
RNF216	3.87412464052783	4.01311071719879	-0.0823990378368454	-0.111695219981711	0.121845138540074	0.0844708028629073	-0.155189218471231	4.36178264624793	-0.411344624547027	-0.393775879394	0.6002100967980329	0.4906022104764779	-0.152413765258508	0.0001413783445679	0.682709260010958	0.6965792517572801	0.551258058712584	0.625964770338898	0.8796094168626921	0.9970899948533368	0.8571346911538384	0.9952698600231767	0.8962176633530966	0.9593052653926288
TTC19	4.24141084857313	4.3121681686691	0.381728899254049	0.619299813522312	0.013265248939266	-0.110965197219085	-0.597217521694112	4.35430812197043	1.77044503401279	1.98847306512572	0.0608060352264921	-0.5978397870731099	-0.5525605503837	7.737503957030909e-05	0.0831415663569657	0.0525788313792434	0.9517703093909492	0.552818888922992	0.583170816921944	0.8196769380226652	0.3370097701018662	0.9996839845844644	0.8674945010474743	0.8234251745945922
PTBP1	5.21120545515313	3.8161686719222097	-0.0653669506029111	-0.0274914611895964	-0.0751940376054204	0.24227219651035	1.58399740230471	4.863771554979481	-0.437335086574092	-0.129194967818557	-0.504213110306305	1.92329293634168	1.84827272856031	1.56431571458026e-05	0.6638909776763331	0.89774485371065	0.616492750347416	0.0605610880554013	0.0709855128216007	0.9970899948533368	0.9559437775132028	0.9952698600231767	0.5188718997638994	0.329773057904055
LARS2	1.74257526419572	2.51186503264826	-0.0263398433991601	0.3819526131389961	-0.0838153209637617	0.0292640415363658	-1.24638786120386	2.34031920297354	-0.1085414395821919	1.08498538073804	-0.326554777253659	0.138859359130307	-1.06958613133267	0.0236149596852304	0.9140282027953092	0.283476062570005	0.7454330830997579	0.8901532303962131	0.290156107190655	0.9970899948533368	0.5830216845207571	0.9971727873975385	0.9764328040487236	0.6139317767685525
PIK3C2A	3.53466973344494	3.41029105397718	-0.15593643976896	0.2159340403947389	-0.404002150335915	0.186336461891476	0.2031910457541519	2.73829994848275	-0.6167630544013439	0.583055642710798	-1.5906879436118	0.866973219862766	0.151947176032064	0.0086993488505673	0.540465051457901	0.562605401467037	0.1185996484379569	0.3904694112112329	0.879865796895209	0.9970899948533368	0.7844088582225808	0.7759272738260592	0.7919590537012882	0.9594673920153683
PLAUR	8.47605125978964	9.77710351660022	-0.0708799568831267	0.4090018083620039	-0.2039315111170619	0.3390401657083061	-1.70136020244746	12.0542787678492	-0.36895075658404	1.51265326506117	-0.995515941967873	1.86529335897078	-1.80530729947877	9.511199009233711e-14	0.714963528527438	0.1396271108952259	0.324521581887366	0.0683779853523712	0.07796848831542	0.9970899948533368	0.4537472782647809	0.9435585624011458	0.536221110827536	0.3406855252437747
ANLN	0.805889866196128	0.5717873534935749	0.330798221936065	-0.5433263619769609	-0.359211116808492	0.266669980587113	0.419918479750984	0.285733262246887	0.6897384825082541	-0.7960419778981059	-0.68492196710012	0.5973574388352579	0.184500627019288	0.7763119092796071	0.4936799692674389	0.429927084794625	0.4966874336694259	0.553076467223962	0.854398044141555	0.9970899948533368	0.6968865049681315	0.98481221163108	0.8675972920474514	0.9503948692698156
WIZ	2.39567083971022	2.98619654751387	-0.317916596820149	-0.190469081454025	-0.243067198432499	0.0906062420254383	-0.3515586486301419	3.0167376396964403	-1.4068240223001298	-0.6063863455205311	-1.03266097156677	0.449112538658372	-0.317005031588481	0.0043097115633482	0.166823123785635	0.5481355643138871	0.307500039266612	0.655372834835593	0.7526612140922719	0.9198851621654208	0.7763859046307036	0.9368276059364212	0.9076657350819192	0.9068369384154564
RABGAP1	3.51815641966876	3.11172385125601	-0.0737475521760908	0.609943042452645	0.284790058944758	0.344831921237623	-0.1926514574828169	3.0743189366879906	-0.349330790548806	2.00614360571508	1.34430577233298	1.9596694267248704	-0.175715287012302	0.0035271918482047	0.728422712684558	0.0504978542159971	0.185332193219058	0.0560430765502326	0.8612583401803109	0.9970899948533368	0.3340115207799788	0.857659681202501	0.5096538432872871	0.953356528870264
DCN	3.00147867432908	4.99641911236363	0.0375587734170014	-0.404695369440827	-0.392994432423739	-2.0845238375733603	-0.816145182090611	1.24161798051426	0.0477628605193586	-0.3377467838454699	-0.458612092621271	-2.89497375159775	-0.191737164604183	0.220588382030601	0.962122487308668	0.7370810591534659	0.648754453656185	0.00585099087503	0.848766106646818	0.997826898955107	0.8792936326291088	0.9952698600231767	0.3180449023568395	0.9489545928264786
QPCTL	0.8004943227459109	2.89517567669299	0.4267865659611	0.6277748268756689	0.1084398375331859	0.672963330541991	-3.83314180771192	1.61259270002124	0.957891426134733	1.00026181588737	0.235019498774523	1.87057640752808	-1.97624646236694	0.113574916845479	0.342951471987367	0.3222453458320949	0.8151935545228491	0.0676089430478823	0.0538892749469046	0.9900563194815916	0.6173180303272919	0.9973175189842916	0.5360779695632673	0.2981114363952871
PPP5C	3.2416341934393595	2.1074481679703103	0.126183198040587	0.2385957115622919	-0.150744975896492	0.0045023809682567	1.09179371187393	1.82851577888545	0.5252173737627029	0.6985981127287421	-0.627238289704644	0.0229423804770829	0.8779327989549671	0.0739074157606568	0.602015636820961	0.4881789598747539	0.533650932772399	0.981797160981278	0.384353826054216	0.9970899948533368	0.7355251373429832	0.9920778941590396	0.996796473208356	0.6943810548092766
CEP68	2.34526109486519	1.54099061691492	-0.182688276627254	-0.3894399893082089	0.381641969736294	-0.208368335686356	1.02780378846488	1.15728408481613	-0.607984555203495	-0.937219024926914	1.2519998402745902	-0.80879082681181	0.696818032580026	0.253515199367181	0.54616818657673	0.354364179720917	0.217148783082438	0.422642425683615	0.4893571376137029	0.9970899948533368	0.6432131039572719	0.8812402391994597	0.8087408744329293	0.7660049113285388
MAP4K3	2.6781898036064	2.33477508834401	0.05503291590663	0.0084396059067504	0.315050433216405	0.2380564985686979	0.0267642914418188	1.8484921171708	0.2003506767704419	0.0214405608208842	1.12587584858921	1.03324130547797	0.019612513683046	0.0709003872583596	0.8420701435119659	0.982983504582761	0.265868691438681	0.306803087304674	0.984433882676395	0.9970899948533368	0.992652915314181	0.9090985928568338	0.7440899898096397	0.9951141195762307
TYROBP	11.7673634681693	11.6990271128247	0.0375613841597726	-0.5618832085256811	-0.0918510787135188	-0.20438886813641	0.64163012760161	18.3467066885427	0.261867178722252	-2.64363294650125	-0.619408467226857	-1.5244430632731203	0.905100729861078	2.0912944898604e-21	0.794579658839958	0.0110807970517945	0.538651961368968	0.1340747305921669	0.3701247726531479	0.9970899948533368	0.2247001583971078	0.9938720615718348	0.6233819434738221	0.6839245645630065
TMEM159	3.47393817307294	3.16514171706432	-0.0555726980753944	-0.251854881865418	0.32941767200355	0.0381415306866027	0.303138674512395	2.69714083569154	-0.223178192141415	-0.720378945871468	1.33581362453306	0.185242680622744	0.2365670308387569	0.0098104683986507	0.8243478881193159	0.474900678779226	0.187915852159028	0.8538302774270341	0.8140159488009749	0.9970899948533368	0.7263612515180781	0.857659681202501	0.9672710171516492	0.934233637993776
BRCA1	2.15649474617045	2.0477451869678	0.234149774798931	0.0760071456854031	-0.108317684544439	-0.0228271024981075	0.0399691179338196	1.55264866698503	0.75619995135717	0.179283167876879	-0.335145102446704	-0.0818279152874585	0.0268936677559337	0.127076318277219	0.453224796367837	0.858470022470437	0.738975950249843	0.93512382273432	0.978656046301292	0.9970899948533368	0.9379474128315812	0.9971727873975385	0.9863494819789078	0.9943453035566604
ERCC1	5.25579793072876	4.61622586343801	0.0541759448342669	-0.0651853373319338	-0.0165011100465043	-0.0852328752738363	0.814793855101038	5.62647968797119	0.309916052235191	-0.265562054761125	-0.0928567609090444	-0.559102040454236	0.8898267814517979	1.90355927614961e-06	0.758021937210443	0.791935982555737	0.926405215589584	0.578692158892308	0.378439832131655	0.9970899948533368	0.9049265958017364	0.9996839845844644	0.8793781284839527	0.6899235601389211
CD22	2.33981401745732	1.87090841217854	0.0851345003277902	-0.562306705469229	0.7688512408370909	0.366415043246364	0.3525167280053429	1.29272574348907	0.268825834991749	-1.19971014196731	2.2632974013411804	1.36849859360156	0.2249106668514299	0.20254838348564	0.7892531233058959	0.236214894125927	0.0281938991982178	0.177684692185463	0.8230036217245541	0.9970899948533368	0.5438934897020496	0.5685350119569188	0.6576506772347608	0.9374079161007092
SEMA3B	0.0414876119491986	4.25346097524992	-0.6193772062782471	0.81786424855204	0.256698028809549	0.0516727388599201	-5.35931654189942	2.5712468687537102	-1.4862941298304295	1.35048348806751	0.558563582307086	0.136080864837659	-2.9689531667973195	0.0133698274279327	0.143874590705769	0.183412475535037	0.579056613989526	0.8923373540859529	0.0046545522951269	0.9016739871216908	0.4964801672771936	0.9952698600231767	0.9766056435517624	0.2209449320519342
MBTPS2	2.2234430076983	2.65647715823635	-0.109481928504241	-0.243900262515131	-0.298426008688584	0.1059294578439769	-0.1972347425365239	1.95764562455876	-0.34720998088501	-0.551416775746594	-0.9166284178205292	0.386667594316028	-0.1313215439638169	0.0570550043655342	0.7300219191059492	0.58477331983496	0.364280142849882	0.700711455791038	0.8960860764953679	0.9970899948533368	0.7965684818137859	0.9551757797793486	0.9226667945403926	0.9656159855739432
PRICKLE3	1.26606188853527	3.74152649469417	-0.0923513796535889	0.7574685889788091	0.1957572977305549	0.470510707032404	-3.66964398928361	2.68441981561546	-0.277528499198407	1.62367857761318	0.582907883379384	1.70831650554595	-2.4432173326685698	0.0099859239377537	0.78259979946585	0.110996053656028	0.5627308043504399	0.0942360567829769	0.0182910592948806	0.9970899948533368	0.4212301401926305	0.9952698600231767	0.5782318230827349	0.2336793080260326
LTF	0.0309527083697329	8.208121399368991	0.0029549718336196	0.433157800943858	-0.5978723814539809	-0.05951403421441	-9.405394948833822	2.58369435139227	0.0039397474276864	0.3892363472110189	-0.8024207793741991	-0.0940591286315002	-2.78152108064566	0.0130427755423825	0.996873941778265	0.6988357347175239	0.42649048810667	0.925481305954204	0.0077096809897453	0.9996028273449268	0.8582046231239444	0.9733836821200558	0.9854439788412372	0.2239792709792681
EXTL3	1.8747876576019	2.41395284111842	-0.3115996883848679	0.348998564598326	-0.4126689031980929	-0.187659128727255	-0.339140242519198	2.278089221965	-1.32231057464344	0.986920714510526	-1.63540979728598	-0.881011176399884	-0.299288052579005	0.0272867742595215	0.1927209855650939	0.328633710303162	0.1088019024568019	0.382895949291784	0.766028036558807	0.9421860158215374	0.6235171561228112	0.7607370675501008	0.7866019342585507	0.9133436804076868
ELOVL5	4.64579433844592	3.68948070090843	0.0206812372874806	-0.22366062773398	0.5469149696947471	-0.0427131805432691	0.9275728830196122	4.05601977487808	0.108604212654838	-0.848187091895473	2.8656422543735296	-0.261893514566893	0.913892056920164	0.0002197203039812	0.914003180908727	0.40122844593421	0.0061886733351236	0.7945247191878649	0.365647257562769	0.9970899948533368	0.6757942142199747	0.4016830849372839	0.947926864464314	0.6805035367216244
ALOX5	8.07120687048486	7.4403438992799105	-0.1120483118811769	0.273756355373715	-0.4221651189638239	0.0469002897722302	0.7411806283124	9.22518770097707	-0.6880525236031221	1.15566837695423	-2.54210643836648	0.317253438415825	0.831177430120144	1.7977804649107498e-11	0.4948579708740829	0.253572674577682	0.0144273763210841	0.7524659805174259	0.41030051755797	0.9970899948533368	0.5573450865169156	0.4829505113465276	0.9358174102415232	0.714479818948099
KDM5D	1.5926362065199098	6.81290974062104	-5.16461059944817	0.800067028044765	0.583159969020047	0.450208099748162	-5.16066649092167	3.3373056204726703	-10.664793196974198	1.48740330036998	1.56477486768258	1.41766427240688	-2.28042914110249	0.0017000756860552	5.0945379675309804e-14	0.143449870426534	0.124278472518357	0.1630492736442869	0.0271771959051566	1.8409622399469946e-10	0.4576010344044168	0.7854016934108689	0.6476228344538134	0.2502379596498779
CALCOCO1	4.43585919683278	3.87486525116278	0.0683927081359922	0.186107226239986	-0.0124642814902239	0.169694122249887	0.345985332932794	4.10843403730254	0.3656480538039379	0.7071065635667941	-0.0681483611448654	1.1060635680533502	0.338633747976202	0.0001599636785031	0.71628399583386	0.482920144581036	0.945958949414618	0.2743668969357989	0.736369606993937	0.9970899948533368	0.7320036836415584	0.9996839845844644	0.7254567937252349	0.8997199607119224
UBR7	2.82965467434959	2.37498117548416	0.117177730788103	0.3462646957060539	0.0842280958324664	-0.004168247870919	0.209574012981279	3.32920376605317	0.7309001362701429	1.55936475445092	0.517619669966629	-0.03053800233915	0.266819606054908	0.0017968308360418	0.468475724777666	0.12648073833276	0.6071547874638841	0.975765087676698	0.790782575317011	0.9970899948533368	0.4385442295521603	0.9952698600231767	0.9956584178089218	0.9258205921710224
MAP4K5	4.29568411539913	4.101600404319529	0.143229675802113	0.5010663610492171	-0.100444855945587	0.116152100639708	-0.1304869052859469	3.73558416949189	0.615906647723641	1.52760894542023	-0.437101065264992	0.600630298258546	-0.108945711953824	0.0005196666225433	0.540903550079628	0.13321919899098	0.6640256004563679	0.550957405901987	0.913705850864742	0.9970899948533368	0.4470745545203153	0.9952698600231767	0.8669875458907779	0.9711813244512696
EHD3	-0.555573902741777	0.871965065329856	-0.244825305482976	0.383845870586644	0.261779285700408	0.163937567230859	-2.5460713856438	0.359095781101282	-0.431726272833719	0.4606393202702949	0.447075823836875	0.345230777189297	-0.961133312779034	0.721194152796514	0.6679291547263421	0.647145823204928	0.6568576060889589	0.731474720886516	0.34132220318858	0.9970899948533368	0.8292913549956714	0.9952698600231767	0.9314246156744624	0.6606653886074195
PSMC4	5.698299680901741	5.541764937036071	-0.185610155629823	-0.2960690307972839	-0.170585366006156	-0.155157867523278	0.737839198002555	6.09757448059606	-1.13191696902005	-1.2098182750181	-1.02150620178959	-1.08517572410688	0.769685086083367	2.03794374741865e-07	0.263827869657167	0.232575779076315	0.312586067752424	0.283703118845483	0.4453007330570661	0.968391487829252	0.5395710293208602	0.9371572592684376	0.7303001219927225	0.7395500186368895
MAN2B2	4.58132789721287	5.337788418879231	-0.254098064489072	-0.004163061271255	0.1083560319328609	0.1864312780348039	-0.657845736050375	4.83177677537779	-1.13721815202677	-0.0125507416150381	0.4737223205944779	0.9603890852986128	-0.544991355022428	1.65002414899122e-05	0.261318071161736	0.9900387476808008	0.637903475883432	0.3418072646386639	0.588319762090595	0.967519448719313	0.9956645372461138	0.9952698600231767	0.7623470753600025	0.8265337565888154
SLC7A14	-1.1852482224358798	1.42056773015197	0.0975014157890181	1.88964058244501	0.119210323180242	0.829023712759355	-5.14148041473644	0.4315435667522629	0.132059445564104	1.7278358508242	0.160042816545835	1.32576790148963	-1.4473375161608002	0.668106656594235	0.895522689854625	0.090479204421066	0.8735538125765491	0.191512910669608	0.154302694111691	0.9970899948533368	0.3969666150307313	0.9996734571904076	0.67113909181472	0.4574704184879347
CLDN11	0.0001902641037449	1.14818473771193	0.519821370785442	0.841984408882604	0.5269064059555221	-0.4673792789092449	-2.3617746958971297	0.7782250162335749	1.41220708947441	1.52556070859277	1.2568909055198	-1.3350625104041	-1.47793813543248	0.440353898389856	0.164456805456368	0.133921947132639	0.214875688292855	0.188229548877606	0.145969061296394	0.9195781172335484	0.447592440874002	0.8797524915135048	0.6677153283727004	0.4456520783209272
SLC25A39	5.85020675674759	5.46536643424605	-0.0474923547281655	-0.297438838470667	-0.1486089642260459	-0.112791725895278	0.7695729511680051	7.41794247383074	-0.300636526922941	-1.3440840866690902	-0.92036013588225	-0.803931898509399	0.9283898922520192	1.14381102596854e-08	0.7651433174436179	0.18708264909453	0.362018552128212	0.425400654749212	0.3584802137530949	0.9970899948533368	0.5008442188983593	0.9542168836820942	0.8096684786091034	0.6751868273542599
MVP	5.93222484268725	5.9291119614119	-0.0912105547626017	0.4618115798951021	-0.1346424765085609	-0.482992965955587	0.20159810257347	7.095653914428049	-0.5537096806353421	1.87894558267351	-0.7963317642771	-3.26270687395921	0.22155716881593	6.740866091869878e-09	0.5824840039311	0.0663422074855615	0.429934981772085	0.0020771408252205	0.8256047557147479	0.9970899948533368	0.3619175739278759	0.974183690899537	0.2327623029495385	0.9382367901285656
NUB1	5.2802455343605	5.3065499129221	-0.120330763693653	0.160027891462917	-0.115824616106233	-0.0166800244360576	0.0200607115115596	10.3923056124697	-1.07147642827796	1.0220296403925602	-0.9869248201610408	-0.164053428553408	0.0344491339916714	7.07822966102904e-14	0.28931324226287	0.311890429817357	0.328628442221956	0.8703779436550121	0.9726618638407422	0.976947832186278	0.6080315371104883	0.9466216669791296	0.9720056520379708	0.9927050581880268
PGM3	3.6296187318948494	2.797912105876509	0.223006712257626	-0.0148485353592392	-0.328229821848583	-0.0710134328879094	1.20033463493059	2.84688606979427	1.05574359220261	-0.050080315185084	-1.5060463111215	-0.386037736147657	1.09789764633604	0.0070094844522993	0.296927682726354	0.960323048190674	0.138787417988887	0.7011749303518822	0.278115290311561	0.976947832186278	0.9828990446218262	0.8029795699088391	0.9226667945403926	0.6005364148001434
RWDD2A	2.20754961714644	2.9561408445502297	0.547715201937666	-0.0323452556896247	-0.161314016602426	0.0541381654580716	-0.783697753703634	2.38652490305779	1.85597353615506	-0.0789034536192784	-0.510762436347692	0.2007849412835199	-0.558248311284731	0.0209985995702916	0.0696020422837277	0.937437444985856	0.611858637230981	0.8417151100718551	0.57926964154212	0.7827012814920447	0.9735383237156252	0.9952698600231767	0.9648718393385974	0.8212683524311852
CLK1	5.18752259872163	3.4974327397232403	-0.1695736650687269	0.984415857312748	0.882854125901418	0.434214689096989	0.77845887203419	2.12460776933056	-0.5049192418970251	2.1427686221755	2.59501399602394	1.4918497530331	0.420656050429811	0.0387960077639033	0.6159259886117491	0.0372304083647906	0.0125098218231356	0.14228213680238	0.6758836868758691	0.9970899948533368	0.3087286296878634	0.4738521188687925	0.6290226888623832	0.8717657299069851
POLR3B	1.31697012587255	1.8271373823287904	-0.330228401149538	-0.0979099494833755	0.0155588853129549	-0.4345970572337679	-0.11625473555298	1.690060961947	-1.26754238969865	-0.279527750127569	0.0579121591481322	-1.79365790590805	-0.0955582231142809	0.0975017666885215	0.211076196683041	0.781040839206468	0.95405901753062	0.0791685688867188	0.924269281534484	0.945950232077472	0.9002605514899107	0.9996839845844644	0.5547088282732696	0.9742656033743134
ANGEL1	2.76132885225657	3.2540896456657302	0.237145559147596	0.175470771318285	0.371237779304896	-0.0907794248260314	-0.9669997080697992	3.38702955301556	1.14587033138515	0.5761907840761701	1.7429663078983402	-0.505813089571955	-0.938681945938918	0.0014331526142394	0.257850059681298	0.5671826416989499	0.0879849349005958	0.615416410932081	0.352605299136168	0.9663523864183216	0.7873361903611523	0.7253502877480406	0.8906122351406939	0.6704064553080379
RNF14	3.77430799143882	4.19465777537122	-0.144772045690664	-0.24571406536534	-0.151341676553018	-0.194341887763473	0.0616183127341517	4.17943543456913	-0.660357780254041	-0.7709551063119179	-0.679506846026845	-1.02799677353257	0.0561721252993434	0.0001326308263816	0.512227349186677	0.44462135567152	0.5001095612954529	0.30917893758801	0.955440192504745	0.9970899948533368	0.7059863480334848	0.98481221163108	0.746644019634699	0.9869586300483524
DNASE1L1	4.18173986430629	3.94169499764986	0.1613861557982669	-0.1883725927098929	0.020385651543959	-0.0699657533103861	0.3737853623131239	4.66869797175876	0.8843635252482779	-0.7382197208705649	0.106931785526771	-0.423270157427057	0.39067950045143	2.46655062967643e-05	0.380908497623524	0.463975115416478	0.9152887835864548	0.6739887036292951	0.697762766332753	0.9970899948533368	0.718900813424657	0.9996839845844644	0.9147857494872372	0.8819803249945396
DDX11	1.71277515221555	4.2405229884555	-0.2412697930475089	0.492789928276121	0.673842809217675	0.430708033220417	-3.65070341432133	2.84775905080511	-0.646493114113081	0.981432488888184	1.79286046351654	1.3603137227054398	-2.19372796714733	0.0067338016192448	0.52122852915407	0.333422661377629	0.0814217824574264	0.180130719276793	0.0332195051776244	0.9970899948533368	0.6264082468970121	0.7091624158724433	0.6611866968455784	0.2621540931223814
HEBP1	5.65882082770987	5.12396319230155	-0.152762408307395	-0.86442788976846	-0.124621955961848	-0.415563505495676	1.4547657454884602	5.24469534610948	-0.8528977035138579	-3.32990557647838	-0.7022361821452672	-2.70297933713293	1.37849402189283	3.82669032642772e-06	0.398257630293395	0.0016899796653343	0.486137317218719	0.0096358793397758	0.174465099310826	0.9970899948533368	0.1326557306622872	0.98481221163108	0.3712176288082533	0.4825792806220558
GPRC5A	1.13627039256284	4.12164171076628	-0.0886557149976499	0.662774996569256	-0.255872368387885	-1.34415347794899	-2.88879448292483	1.79442969955425	-0.179563831022648	0.833860142999869	-0.462128271740524	-2.85684788667163	-1.2076289087981398	0.0793072361328313	0.858318223483438	0.408612346574821	0.646223105014484	0.0064784317192007	0.233249941898967	0.9970899948533368	0.6809452017998401	0.9952698600231767	0.3264975231557066	0.5537923719094002
MAMLD1	0.4939915055340429	1.54151906730473	-0.733226582433511	0.0878725457608632	0.049248553708193	0.0199130022969239	-1.38014741860434	0.8548822218349521	-1.62225899468557	0.141170765786109	0.1062697852808969	0.0516214621423334	-0.694508922914891	0.397157813928287	0.1113122299907809	0.8883983018491541	0.9158360704364972	0.959047357000482	0.490729106179038	0.8665149035539249	0.9510356984127571	0.9996839845844644	0.9915918538646472	0.766812505592041
CD6	1.38770831051794	1.93768630442622	0.1839823195233219	0.205154376774042	-0.2416807082624849	-0.0618829216679222	-0.9814827372153392	1.4710147520374	0.594084638051605	0.454777358896715	-0.725503305717736	-0.222460982390463	-0.682790010999053	0.148217039758311	0.555246552840894	0.651547645471699	0.471673048259097	0.8249004573488141	0.498024228482131	0.9970899948533368	0.8319113807689787	0.98481221163108	0.958599270863029	0.7714468011979295
TACC3	3.39158946625839	3.3956260572347	-0.2166294846410919	0.121047941242525	-0.407504840134566	0.13793569963063	0.216275645728758	2.93383675376845	-0.854101810555789	0.345434747913023	-1.5601620542087098	0.617632914322552	0.165308777327463	0.0051211454838242	0.397291209515836	0.73127686759715	0.125291268949628	0.539736652842576	0.869395217182397	0.9970899948533368	0.8766976606559158	0.7874813722817244	0.8617078069174516	0.9556748253550597
UFL1	4.71721345535605	4.2154073765342	0.122058668566698	0.125839693014149	-0.165708733256953	-0.293851087075391	0.748873389978943	4.559106208397691	0.6443740937140191	0.46573288729932	-0.8726577936673442	-1.80816958306784	0.739068229590193	4.39989015081816e-05	0.522448050834591	0.643579809876069	0.387266643968251	0.0769775318647091	0.463661521613205	0.9970899948533368	0.8276866197336586	0.9621055459221124	0.551697958000971	0.7518115743074028
POLA2	2.09529998104623	2.9748768667812	0.0573144287052047	0.3431036041480589	-0.152116116714945	0.0735310606743828	-1.10843309116207	3.01144182378392	0.244398019329712	1.05682994480446	-0.622000015255193	0.357144190755084	-1.00724995604427	0.0043878969964391	0.808063411953363	0.29778297470965	0.537266539952893	0.7225494955835571	0.319005776775865	0.9970899948533368	0.5957946019034269	0.9938049303559978	0.9297482683784252	0.6385707151456975
ZC3H3	2.95991344150327	3.26109664759826	-0.12028921438031	-0.113773566560342	0.0155133048207908	0.460250874342374	-0.5664422139476669	3.80117720504158	-0.6666212554606179	-0.4446334522577561	0.0864850782642852	3.1494605998889305	-0.616796953289916	0.0004113934009411	0.508339060317446	0.658592544129125	0.931454835913542	0.0028663762332949	0.5402898788193851	0.9970899948533368	0.8352628520147367	0.9996839845844644	0.2576494138791024	0.796468040856646
CAPN1	4.9886876515483705	4.453984026815911	-0.0235809631488109	-0.1674022026182609	-0.083942323476601	-0.1174405644140219	0.9868275915300458	4.43616481369872	-0.12116668469503	-0.596463670420587	-0.430248685044466	-0.7120815733837069	0.905071620429627	5.74513491030837e-05	0.9040893461911608	0.553669310668759	0.669018628175907	0.479990687861378	0.3700027646530229	0.9970899948533368	0.7788776353733979	0.9952698600231767	0.8368688360782957	0.6837820098362352
ACPP	-0.4974970632952629	1.47893327543075	0.313038421643891	2.89580238483452	-0.0019086452018173	0.461151834774854	-5.17378635260879	0.431595920515341	0.4212785764056579	2.79911117027956	-0.0028016036770978	0.8130206489020949	-1.40475539800178	0.668054359031494	0.675549164580692	0.0074010300802618	0.997777075352315	0.420493713759582	0.166534293777663	0.9970899948533368	0.1941345491372979	0.9996899042616236	0.8069549038988983	0.4734017652572081
MDH1	7.61195657964444	7.5173518393036	0.016153287944088	-0.3003464708655539	-0.1640600240740709	-0.466348989469092	0.650078716584543	7.95120060172849	0.0921845938448356	-1.14374666204354	-0.913456027665322	-2.91949957136754	0.640548490909941	3.5489009272396303e-10	0.926969876910964	0.258604292110439	0.3659375752351529	0.005472327023354	0.52486470549719	0.9970899948533368	0.561661723883491	0.955475358581359	0.3180449023568395	0.7879672338288004
SLC30A9	4.10373495978167	3.83264057094917	0.2094063004328719	0.1865950809640719	0.0704205252852299	-0.0798021325877863	0.152093979217587	4.108914794485	1.0389371655261	0.663425352766449	0.342030959979539	-0.452910995662235	0.146221904531824	0.0001885168970326	0.304499710230073	0.510926917540685	0.733857030742297	0.652653729492286	0.88439638864466	0.976947832186278	0.7513777914801478	0.9970198751880212	0.9076657350819192	0.960866098898146
MTMR11	4.1322022727583	3.7220070848786895	-0.7934779010651379	-0.631719711054884	-0.443549336792695	0.421384594048189	1.3886470317759	1.87116507443698	-1.93661102343916	-1.0927684144699	-1.09991740501556	1.26504285033205	0.643289365316278	0.0677557020853742	0.0588393331388328	0.279961972937987	0.276975943786247	0.212144127149689	0.5231282953979279	0.758112847185808	0.5803042887232148	0.919152867397557	0.690084127178772	0.7862808452915532
COX15	3.853539598925991	4.024527820200181	0.226045945422137	-0.342224250607502	-0.0053581164475158	-0.146670898347915	0.144056567365441	4.596836375786481	1.17465151722466	-1.27013908314671	-0.0265632556131061	-0.8395832836298258	0.145282237929081	3.1343836253128696e-05	0.245928795583866	0.210157710661145	0.978918212024314	0.4053044091768879	0.885096398757972	0.9610725600754428	0.5215837247562594	0.9996839845844644	0.7982035411096406	0.9610751691557374
CCDC88C	1.19929054127057	0.182838155523577	0.558445797495839	0.813155544728455	0.2573254055162349	0.54203188596628	-0.402242238277214	0.097971072761622	1.35661852718238	1.36961440775864	0.6047536663808709	1.6301988247625905	-0.2016646099029919	0.9223722933713172	0.181590786438151	0.1772533995935669	0.5483160357196261	0.109948702400994	0.841032946826678	0.934224498687408	0.4910493316009751	0.9952698600231767	0.5948988542925101	0.9449876497499065
YAF2	4.22553360944755	5.0226117979402405	-0.240696883346183	-0.269957586180183	-0.155466424146283	0.154380217688619	-0.3960800150752709	5.22983447681057	-1.14127113814065	-0.889282049605979	-0.7205492300317621	0.8495394403331429	-0.372381671179753	4.67370201656994e-06	0.259424006577207	0.3787036191277539	0.474683146839353	0.399804633975359	0.7112927334743241	0.9663523864183216	0.659476444658251	0.98481221163108	0.7957336557244752	0.8879732680449173
ZMYND11	3.7872218547108094	4.74501031285743	-0.1073310874738509	-0.449751199402467	-0.178377776051961	-0.0747973406083416	-0.531378422126543	5.13555797296693	-0.5081372748201021	-1.49437647000774	-0.8227983549730871	-0.408441959737061	-0.5175502217259171	7.668897177426269e-06	0.6137358054809761	0.1432504297413719	0.41475275090936	0.6847659729005661	0.607258321761524	0.9970899948533368	0.4572682907378678	0.9715339359238488	0.918724345170037	0.8363145759189209
WAS	5.86879307810841	5.901546296460731	-0.165354452865164	0.5906681942236011	0.138953689914584	0.0366965529936671	-0.479634108762649	8.15295211202611	-1.1119794664127298	2.8132261379541497	0.941607349390182	0.287162464049478	-0.6016068643621669	2.8997837196325103e-10	0.271750475795938	0.0071307269853651	0.3511776504964339	0.775241561629466	0.5503920106379151	0.9729105534067364	0.1930279742311977	0.9524398672938992	0.9429704308471988	0.8024274064557291
BID	6.58621365544696	7.22687699550933	-0.340289539134732	-0.218486910082073	-0.185340550555809	-0.0131868786975017	-0.0950787604711768	9.22276124994426	-2.20077208680959	-0.927551926578891	-1.15260393871275	-0.0936267043169692	-0.112111768403654	4.93861955640332e-12	0.0329142899192943	0.3583284903031029	0.255089837900198	0.9258133001694372	0.911202506257026	0.6511868183065502	0.6459910991551931	0.9012961240236412	0.9854439788412372	0.9705598586955104
MATR3	2.3048398300889104	3.4036186632623195	-0.074349748216028	1.5781200711515802	0.413316963249752	-0.195998535157137	-3.22696836686651	1.42438115489462	-0.1584336152390049	2.76150495000587	1.07976739105802	-0.598760717610727	-1.30206500285554	0.161051002060502	0.874832911321373	0.0082898067780057	0.286109299533998	0.552389522072187	0.19924449335059	0.9970899948533368	0.2029542396544832	0.9258520625048346	0.8674090506730989	0.5149405672805694
XYLT2	1.38179455772424	1.71970241517234	0.378578358669515	1.4030344039615	0.784506536515206	0.3244501111476839	-1.99524924492434	1.5082516612312902	1.3554182394831005	3.72766259763857	2.7268007404127004	1.29102189864743	-1.555407904324	0.138044504893938	0.1816282504067879	0.00050964435992	0.008903392145931	0.2028794284165219	0.126418414145502	0.934224498687408	0.0926339789799431	0.454964240758777	0.6847115608794635	0.4174210355959302
RGPD5	0.9431327705066608	0.6739379483757789	0.495124966041746	1.3665380416964	-0.0481097912751863	0.299989040875223	-1.14889006336	0.414920452382829	1.2299266475638502	2.47963390657988	-0.111865167512863	0.803861562491578	-0.62587117872913	0.6800488750916031	0.224718851357047	0.0167142198964095	0.911396809508232	0.425440184565945	0.534364308564361	0.9555062022038328	0.2493565088335965	0.9996839845844644	0.8096684786091034	0.7931719227742949
NUDCD3	3.95215851987647	4.10050885376969	-0.279333501907597	0.0753393208062263	0.204999968148475	0.0204720482738915	-0.205652284134335	4.48488921775122	-1.50368015234325	0.271673666005102	1.09272030581807	0.127727975795021	-0.209323887278966	4.75140267679399e-05	0.139774934576336	0.7870458084851178	0.280322702387301	0.898933552249538	0.835081693539469	0.8968832739884022	0.9025408779448316	0.9226152740905764	0.9775804854145512	0.9419563015901564
CHDH	3.56665030779382	3.53916645974334	0.105316319719148	-0.268542464523915	-0.456247040841544	-0.135649495759131	0.584916958927824	2.3357631101094403	0.325616702766814	-0.558789265372395	-1.33626845989052	-0.4713019182219221	0.350256565153857	0.0243861547923315	0.746130217165231	0.5792571073822049	0.187762354023901	0.639562486583105	0.7277190517845121	0.9970899948533368	0.7929972725483804	0.857659681202501	0.9028993436114112	0.8967328987961862
IL20RA	-0.6824326788746411	2.2788803410237004	0.268657660337634	2.00333803757596	-0.5737008086848969	-0.16799512950627	-4.85781297336457	0.9006776646688051	0.44961724856525	2.23452811192126	-0.91606647010311	-0.316628606117576	-1.78539618888897	0.372408450376774	0.6550984978009661	0.0301400774563169	0.364360617359806	0.7529532330547701	0.0805192986702611	0.9970899948533368	0.2959399015214498	0.9551757797793486	0.9362300608928212	0.343929713563659
GLT8D1	3.51108256479769	3.2772426962742203	-0.0506633172618819	0.7124817637544459	-0.0410507499656825	0.0048965638880091	-0.0260244702749852	2.6158859480544	-0.183784363093714	1.8672026921223	-0.149401736107962	0.0212753197731699	-0.0188376981686488	0.0124453622800777	0.85496236905816	0.0689721440663016	0.8818630206165071	0.98311532914549	0.985052920454567	0.9970899948533368	0.3653440923453349	0.9996839845844644	0.996796473208356	0.9953354329862738
ATP2C1	5.60977211915678	4.82718860164453	0.0987166449342991	0.424319439483954	0.126366704803072	0.0144617521962645	0.671146316625299	4.28830440194626	0.430031977129797	1.331563766622	0.543138648962976	0.0720192742038393	0.533526765671534	0.0001192523908954	0.6692354915748149	0.190322612777272	0.5895548252478979	0.9428858931545	0.5964035128044771	0.9970899948533368	0.5045853217402423	0.9952698600231767	0.9881725648521535	0.8308157496669947
IGF1	2.71420205928344	7.573977461502779	0.446834578123926	-0.0370472113917275	-0.320630020880059	1.22188149380263	-5.54066634721997	2.9549639937825205	0.767125272650695	-0.0415374358468915	-0.470094497074807	2.3121646303565098	-2.00182102674029	0.0048777845413456	0.4468844818134039	0.96704020180257	0.640448008528579	0.0251402628304481	0.0509915396887101	0.9970899948533368	0.9856979784592594	0.9952698600231767	0.4350076855977735	0.2932656255923179
SLC38A5	-0.3615347111445471	3.45296186657926	0.224094991387966	1.47304902745294	0.044530774118992	0.339170066717845	-6.1501276105145095	1.17904804632737	0.328256890894928	1.50572419940476	0.0652359846132679	0.604069248649291	-1.93394820750828	0.244471119994917	0.744192176674836	0.13869381355885	0.948265022466266	0.548728011753827	0.0590432815163313	0.9970899948533368	0.4521571895831314	0.9996839845844644	0.866211521191298	0.3070471466380319
RALBP1	5.82410375081558	5.03558717269532	0.1935934643135289	-0.22375138470465	0.262014136003491	0.14886785869403	0.971252193045664	5.50534701844725	1.09216604491708	-0.86885667948731	1.43900502263084	0.953117797898061	0.965829414701447	1.92841415375512e-06	0.280269560696741	0.389320964813957	0.156699499981908	0.3453541985964131	0.339230918797834	0.9752028635397074	0.666577455504207	0.8280920051690887	0.7632221618567304	0.6587495711296497
RUFY3	3.63015218544932	4.0774923643095295	-0.408764485639371	0.238236257675333	0.3871297999774779	0.3334316432620119	-0.6495425591263511	3.5032132343622	-1.69844704348822	0.662958304781182	1.56260409030687	1.59576817914207	-0.516295939048647	0.0010329055675811	0.0963871260362965	0.510530626621269	0.125044350696321	0.1175013330911869	0.60801963505171	0.8426373866710503	0.7510016662767837	0.7874813722817244	0.6050638920879099	0.8364320668581008
SLC11A1	8.593209902766429	8.18572689729381	-0.148332550467599	0.594510733546496	0.576222646638413	0.0871679592410057	-0.244604802575818	9.95197081364402	-0.9004432977294471	2.4359128624716697	3.42850578046266	0.578838720545366	-0.271554617316752	8.251949019047091e-13	0.372710365343976	0.0186329143768484	0.0013034875588791	0.565546177236467	0.787148446165133	0.9965908169211426	0.2583589446563317	0.3413248291859069	0.8737212881203136	0.9247804229996504
WWTR1	3.79793791271706	2.65960143775971	-0.532737353039635	-1.4718997127986002	-0.1971286323049	0.309439871900149	2.62571450736849	1.2829425502301002	-1.25058593843876	-2.35367426456312	-0.446426869073878	0.8549963601652629	1.14282849802034	0.206646389842307	0.217175894002661	0.0233600788809388	0.65730548359333	0.3968042893613729	0.259015553626615	0.9495502834326116	0.2763175450892154	0.9952698600231767	0.7946927833616593	0.5812087708551514
AGPS	5.434354082233679	4.22136745841303	0.196985750814487	-0.327034784297778	0.075595154661457	-0.0504154527681544	1.58440061935392	4.52548473601105	1.0179648597978	-1.20103395738291	0.38166513198545	-0.295912393986885	1.51713780890681	6.52941491471894e-05	0.314247405142502	0.2371500425004549	0.704407627155361	0.7685734422811059	0.13665140822894	0.9808897872340572	0.544727557576687	0.9965414692466764	0.9412010861631894	0.4329331306120442
CXorf56	2.91452068073493	3.38423041034707	-0.1490398379410079	0.3709589739925329	-0.376071139183431	-0.0020853188340281	-0.356196641236445	3.24914448568641	-0.6339823322664799	1.13153095165455	-1.56498495207161	-0.0102454324430155	-0.308790231156232	0.0022067146738163	0.529156335557226	0.264155123589854	0.124228324805534	0.9918679741543692	0.7588426878886629	0.9970899948533368	0.5664357996008456	0.7854016934108689	0.9980015227913956	0.9101210181268394
TTC27	2.3657127944263703	1.85590104417398	0.122974281956115	0.232347673501308	-0.17014159788554	0.0044110545940882	0.374324998084474	1.7204306058493	0.501839121435569	0.672455407856274	-0.671756807293855	0.0210909330888672	0.316214609103974	0.0921457933448705	0.618078777926421	0.504746784042473	0.5049711166277211	0.9832607332450692	0.753220132715511	0.9970899948533368	0.7481323429599951	0.9855199138569012	0.996796473208356	0.9070817011408722
ZNF582	1.55939280118913	3.26010530670506	-0.1522044565483719	-0.205249558452374	0.19062617025219	-0.1406889853736659	-1.60662553070923	3.21261321356537	-0.616355625321673	-0.6055603668660601	0.746540699069098	-0.6367417658219189	-1.42029563971445	0.0025612865506545	0.540792538170425	0.5498646101557989	0.460438486028721	0.527333329711909	0.162134265600161	0.9970899948533368	0.7772452689836488	0.9842020320196612	0.857045783126004	0.4673398413976867
VSIG2	-0.0104792176986803	2.89376628516084	0.2198158936669669	0.697580573115698	-0.9007557905078648	-0.589148840187578	-3.19077012107278	1.5023820484906	0.47624837659557	0.9735934629124408	-1.7336924870209398	-1.35868131101545	-1.55948419486482	0.1397244179776519	0.636176343626113	0.3351412274188839	0.0896130257496167	0.180836082253696	0.125516256246179	0.9970899948533368	0.6277683730724024	0.7266485974398601	0.6612460674768951	0.4169567416539736
PHLDB1	0.7581142735743142	3.28280838622673	-0.649876841113105	-0.281904842473848	-0.002617285383573	-0.0040051246363226	-2.6019020929723102	2.08475529455049	-1.66841373716444	-0.502297727707751	-0.0061536317434932	-0.0115183008583303	-1.51407000275183	0.0426215710423241	0.1017809129136859	0.6179168910032	0.995115829360365	0.990858135293818	0.136566156217516	0.849448341736417	0.8145334046841469	0.9996839845844644	0.9977390402942776	0.4329331306120442
MARCO	10.6089439876561	11.7638497802561	-0.0468965213444698	0.6955885252119071	-0.0228153011079947	0.0416556864983455	-1.56811640543178	14.8787357251268	-0.25166747077563	2.57256287812822	-0.118415217891108	0.2405829263232579	-1.76097451542295	2.56892206639577e-16	0.80237991710263	0.0136390813746463	0.906239860458238	0.810910221645845	0.0854520602228055	0.9970899948533368	0.2374239857248701	0.9996839845844644	0.9536867492385168	0.352095182042686
PRDM11	-0.15556882752146	2.53263147891514	-0.2855214714806189	0.0313245393892138	0.3946055996774379	0.192761652681406	-3.6028455517737203	1.67089966582546	-0.719596023664697	0.0573829406880276	0.926725565668615	0.513874000493716	-2.08538893974707	0.101250077822871	0.475263013220693	0.954478367497741	0.358705433350058	0.609697743620781	0.0423749623628036	0.9970899948533368	0.9809371658798614	0.9541865993071774	0.8899958485482734	0.2794153036854696
SNAI2	0.534767916130099	0.8479552657659691	0.42253308537924	0.0637637783403894	0.139555747392755	-0.692543412666188	-0.504049850045744	0.490773187670159	1.03853449155775	0.104378016158307	0.308071897338733	-1.86646288298134	-0.270085037420087	0.625877502109022	0.304328675729989	0.9173099500731772	0.7593679486230009	0.0681594141229852	0.7882535934823071	0.976947832186278	0.9653321267189784	0.9973175189842916	0.5360779695632673	0.9250149093209566
CD74	13.5608200599598	13.9390136452834	-0.281779668619947	0.118895881904519	-0.0266250580500479	-0.143914260716858	-0.40893993701762	17.3855979953614	-1.65545673267465	0.466223104520968	-0.153303470709275	-0.909205346609929	-0.467324903365972	2.8874120168484403e-21	0.104914269673915	0.643186702283871	0.8788469576428941	0.368046502984973	0.6423907176267221	0.85797226280173	0.8274188207095038	0.9996839845844644	0.7785943037155736	0.8557692740743543
HGF	0.224788888395323	1.44304546384997	-0.264342207151939	0.788935372835688	1.11174958525923	-0.255613467575955	-2.89269385493596	0.5081412272461779	-0.378232805004894	0.844720013592788	1.62064674118743	-0.449144354034885	-0.925671170624128	0.6137926918480029	0.706934266383225	0.402654643619062	0.11164808865254	0.655402712009681	0.359282344316883	0.9970899948533368	0.6767527218330894	0.7654991285173867	0.9076657350819192	0.6754956708759046
ZRANB1	3.21168178118219	3.618533443742181	0.0304064815023432	-0.1755680194731149	0.283079116292108	-0.113970578617145	-0.29877766850279	3.63647393009076	0.1365897665832219	-0.563320549341772	1.2432735002234	-0.582237609849114	-0.269649445808707	0.0007761945935047	0.8919651021160071	0.576816432348516	0.2202722069422499	0.563137182140931	0.788644951527619	0.9970899948533368	0.7922891047731557	0.8814703223698597	0.8726959951044121	0.9250149093209566
NCDN	1.4882527244126	3.7072944164459902	-0.364243785095467	0.185270625860408	-0.540940719403367	-0.0261443618393007	-2.07459975492322	3.5367353356849	-1.5363530218351	0.523168552005698	-2.15039879215512	-0.126105445028094	-1.88429757720439	0.0009314205627501	0.131649890892764	0.6033284909356221	0.0370118571231681	0.9002179016439641	0.0657202832468963	0.8859549849191625	0.8068195673321605	0.5963539367857449	0.9775804854145512	0.3215364412956735
ADGRA2	0.7673664829969591	3.57922960749352	0.0018819128128865	0.129194390215959	-0.111420379507036	-0.5098972718902179	-3.1927910933921897	2.41661592201206	0.0051667835697791	0.24411833330159	-0.282621101633749	-1.51308918875257	-1.9831533378301696	0.0196457921338644	0.995899073884511	0.808256419755008	0.7786826370776321	0.136867149019858	0.0530878513684779	0.9996028273449268	0.9128275403341348	0.9973175189842916	0.6251371011578367	0.2965042653866029
ZFP64	1.7456889676521998	1.5729144667434298	0.0690686290695614	0.0588136766352044	0.139126800699517	-0.0332071531843861	0.0232969912379137	1.60585926537231	0.301260968868495	0.18144337477292	0.5806876489256371	-0.166103249675435	0.0216526552344202	0.11520197314338	0.7645174427956299	0.8568622162337529	0.564201803295115	0.868775878244396	0.98281512803491	0.9970899948533368	0.9368289995671664	0.9952698600231767	0.9714718757346048	0.9946292934007932
MNAT1	3.0584508236876897	2.980838582085	-0.217790528182363	0.189897062405509	0.2002312702897239	0.103379216877607	0.0316170881437072	2.0426436065646203	-0.686355177501816	0.412432861754787	0.611218439885456	0.3859371397654	0.0199722838477826	0.0468598213650301	0.495904715961275	0.681891252503693	0.543964318308979	0.7013068009138841	0.98414839403367	0.9970899948533368	0.8490610401005416	0.993998483490764	0.922683410683176	0.9949414270031528
SAMD4A	2.91616707831585	3.67118240757874	0.6266106062659399	-0.272587907584869	0.358311269831435	0.176009415081461	-0.9786210515609208	2.95042127364142	2.17393970815924	-0.635304495917615	1.14661015966778	0.6841394283189429	-0.7151962123165129	0.0051567249671908	0.0346774714818635	0.528841696264991	0.257296962356747	0.497184933906817	0.4779969401743	0.6588354939372342	0.7630006078836077	0.9014549730037802	0.8432778900492496	0.7598616764029191
RUNX3	2.1018988809771	1.39851375353262	-0.377413216280488	0.150191682823153	-0.360273125375881	-0.234627368550456	1.2236007359803	1.08683283418053	-1.29307532109368	0.3541799527266699	-1.17406283912152	-0.919403317160974	0.875365795955943	0.2827686484718689	0.2023209068779569	0.7247966962199409	0.246209486527059	0.3625952690733129	0.385736260021936	0.9424866565273016	0.87264904876932	0.8957820717745468	0.7735708255539756	0.6954157158387974
MRE11A	3.2079709998712005	3.90153725721472	-0.103346000171938	0.311166886024512	0.471532529813001	-0.2073447780099939	-1.00422230668988	2.959930706405589	-0.336688157473887	0.739006134544287	1.53739860338472	-0.788280892921746	-0.685476518265371	0.0049674288893174	0.7378529558741279	0.464253559734357	0.131026296187764	0.434430382374419	0.4964263789953529	0.9970899948533368	0.71908040612325	0.7957590317716035	0.8128081338656935	0.7712564874358621
PLEKHB1	1.39511471718647	3.3879110143352995	0.0523817242447705	-0.0193198962130754	-0.6607990996925099	-0.238805371243918	-1.5149915190273702	2.2622618991126804	0.144775192746863	-0.0350189018731638	-1.61612090843982	-0.7104868607574971	-0.94234569861982	0.0283226650152944	0.8855093308776879	0.972210975783239	0.112679141221709	0.480881490218734	0.350760452701692	0.9970899948533368	0.9878477061326938	0.7664796840312511	0.8370312927930866	0.6690864697079334
SERPINB1	7.31066061074599	6.95266243625572	-0.254298555681212	-0.3587957182831079	-0.274523605614196	-0.2368913007848969	1.02841001900551	9.397946414715	-1.90818204105635	-1.80942255930894	-2.0386528938630604	-1.97602083093364	1.29939449742795	2.8756095999487397e-12	0.062919955990872	0.0769260015167867	0.0474895062531651	0.0543711764407261	0.2000257363911989	0.7682824299996741	0.3798448841341369	0.6272225138758677	0.5084625368873197	0.5157869596575667
SPAST	3.2271866970591896	3.57161511190756	0.375952186063091	0.457333313145753	0.421782825290089	0.101281240330993	-1.05509796778358	3.4838374662603098	1.6960413896416	1.4289050790842102	1.86471214658269	0.538850212386636	-0.9516990743391708	0.0010911345296237	0.0966011910387736	0.1595222192505	0.0684829463069261	0.592568645355147	0.346022391387881	0.8426373866710503	0.4752756028252707	0.6775730084207751	0.8839605584772784	0.6648762149861122
NRXN3	-0.923143941063623	1.4713524405846798	-0.249010285749034	1.04405393273596	-0.26461735044376	0.487057714547951	-3.8299276868838703	0.5284574256377561	-0.406124285789183	1.15785877943644	-0.436270447918286	0.960624257633251	-1.28132811241752	0.599729972141027	0.6865720583798001	0.252714576974972	0.664713280387723	0.341850382110081	0.206235185427434	0.9970899948533368	0.5569227598877745	0.9952698600231767	0.762349136505177	0.5236996525522616
OSBPL5	1.2688286226556005	3.4026686116734903	-0.438731155030139	-0.160071573344789	-0.28075047733458	-0.17643695022521	-2.06802882799797	2.8829981508614395	-1.54730274744187	-0.402333330389901	-0.9625973637862372	-0.7216942373173291	-1.62157975411561	0.0059146148003469	0.12842324142032	0.6892488373523601	0.3405871182246329	0.4740364854082279	0.1114460636014619	0.8802546001450464	0.853211053424321	0.947778291238028	0.8332416789917174	0.3948249955198461
AQR	3.73386093366209	4.03906546738941	-0.0246312809121731	0.2507424777184019	0.142457105538474	-0.0141057617707817	-0.502301891431083	4.23074162886468	-0.119692269082065	0.8638983624422091	0.6932595055674611	-0.0814636803060855	-0.482300987304406	0.0001139730777607	0.905229451511508	0.392086360286851	0.491496137155005	0.9354173331646172	0.631817882124089	0.9970899948533368	0.6687639344532071	0.98481221163108	0.9863494819789078	0.8501053268799561
CPS1	-0.86659809880402	-0.460168101817249	0.0313675745209649	1.8956342017586896	0.221732280601366	0.7186652473837299	-2.5851526944254	-0.18982952026222	0.0499420060852424	2.0273839094357498	0.307399867217088	1.21635432777479	-0.977700099800618	0.8502911741761479	0.960380617175098	0.0484882009267676	0.7598700679279108	0.2298959340529219	0.333137769039807	0.997509732298055	0.329975447964157	0.9973175189842916	0.7028076170183634	0.6520823566579524
C8B	2.8478707375396604	5.43108858515049	0.84186973433025	0.4386982873000949	-1.19921770491449	-0.0992336183500667	-2.1403660034598704	2.72070794608939	1.8708645528165504	0.563214374581829	-2.11935385957402	-0.2106246187214839	-1.00356824319262	0.0091598574168701	0.0678920938392146	0.5759131082079421	0.039521969539819	0.834092735022976	0.320716670687549	0.7778531081083889	0.7916012201674475	0.602686819703472	0.9623345127219444	0.6404408494675768
FHL1	6.42133329222867	6.70580213495281	-0.248415729835922	-0.343742495106611	-0.29035895219885	-0.176240334630393	0.378299198671344	5.10319442922971	-0.935947950792823	-0.8894036204695709	-1.07640632017029	-0.7493019522586121	0.26190735158939	7.377206311848511e-06	0.3541182421410759	0.378260409623418	0.287260523757117	0.457411212520484	0.7945641126641301	0.9933854027490738	0.6590558419552475	0.9258520625048346	0.8226527453586729	0.9272822883100054
RTFDC1	6.02912767357082	6.03274018265882	0.033596435830095	0.26033603123009	-0.19490920158624	-0.0281003473649129	0.0224700586298483	9.196391748614609	0.258174011701756	1.36194077218395	-1.46325748459908	-0.244610757122298	0.0314193402373267	6.321117027199699e-12	0.797427944684305	0.179577696085796	0.150181605804979	0.8078342657533101	0.975066888580824	0.9970899948533368	0.4927725898972162	0.8211762865741947	0.9525359319235452	0.9933980900835254
NLRP2	1.64237849379617	1.10495185185495	1.3516356596096	0.4033593364379129	1.45102602654751	0.172454551621188	-0.980012063126827	0.6738492883386511	3.44567286466191	0.7139689170636461	3.33266544708031	0.48977324227787	-0.54411334347081	0.504167253859673	0.0012126636175216	0.479960604161964	0.0018387277633176	0.626528545523558	0.588916455526125	0.1872684294135127	0.7300217354994836	0.3518632293821367	0.8964019882789106	0.8266807297296741
SLC45A4	2.30891267863088	3.93354220107421	0.0871590421042314	0.530512448769444	-0.190461601065818	0.28582706181549	-2.20069921501288	3.63495291839275	0.347201431120046	1.42466214354195	-0.709645478114565	1.29361901873843	-1.88631873124062	0.0006904776021498	0.7300015718586349	0.160776821114334	0.481398230540137	0.202118442480218	0.0653135110996402	0.9970899948533368	0.4758260183832017	0.98481221163108	0.683954550863153	0.3206295111938145
RNF10	5.229846754218981	4.90975629895236	0.04292673599979	-0.0262745043340019	0.0573388019456383	0.1102813205273369	0.3829661780704689	6.86318477370932	0.289580272101109	-0.126721024933027	0.369969501624022	0.8227780906276969	0.471625868995321	1.19197860184579e-08	0.773384559459642	0.8996905571140731	0.713032654991043	0.414703113159992	0.6393306847797371	0.9970899948533368	0.956903509369598	0.9965414692466764	0.8038682382335303	0.8537639920621056
ZNF839	1.24323949309987	2.24620066727008	-0.3703730295904229	-0.4108003605593879	-0.635959143710591	0.5484480156753879	-0.645179375358438	1.93429590341412	-1.3343575886345	-1.04480807178474	-2.1759786891049298	2.3202227276377	-0.4995567966862589	0.0596356846285764	0.1886825800999969	0.3025956361734099	0.0351014320952092	0.0246275510645285	0.61969854138414	0.9421860158215374	0.5998650801040335	0.5963539367857449	0.4350076855977735	0.843634210799325
ZDHHC6	4.45810519698917	5.41352847363431	-0.353624896673561	-0.276292914921967	0.0710973916724315	0.116806410225814	-0.749225352747716	6.24190295437556	-1.9439902045035904	-1.02667636940888	0.384759419336985	0.757392657527061	-0.8007079239902142	1.23003980295926e-07	0.0581443143926583	0.309727580943077	0.702198113503917	0.452685711675846	0.427247113880096	0.758112847185808	0.6061861939652994	0.9965414692466764	0.8212797909990146	0.7265783119609573
GRAMD1B	1.65104254245549	2.01858348703302	0.161400925208672	0.13573006684614	0.213940214645955	0.1428953175637909	-0.8377249116099119	1.44979966993471	0.50424936780995	0.286147481088532	0.6303907277413541	0.509210336866629	-0.5699793324682451	0.153725157342298	0.6165198456034859	0.7760040300758101	0.531544975208979	0.6130479686496011	0.571387855167808	0.9970899948533368	0.8979994045301634	0.991626965442742	0.8901386185445596	0.8164197706574607
RNH1	8.19588363564734	7.92417382796552	-0.151265753620858	0.148816404457445	-0.156753864015391	-0.0507114535946456	0.427481575600964	11.3412654411772	-1.07226978154352	0.718949040579671	-1.08418661273703	-0.393570246828329	0.553715023333447	2.9567894418528103e-14	0.289179090968021	0.475667677510641	0.283890568600009	0.695690101958067	0.5825063693766519	0.976947832186278	0.7267221721971903	0.923825016429916	0.9219942978665414	0.8230800877373384
NDUFS1	4.60247193195942	4.0372867223706	0.139060667710701	0.0174682900546562	-0.257932126257306	-0.0931853453636817	0.684990111937443	6.306627128759309	1.04733081448256	0.0914805151404552	-1.93616537432255	-0.825230118697951	0.981793627037342	1.04891360959499e-07	0.300288465012543	0.9274934237777248	0.0588488834050475	0.413392235050221	0.331185382586671	0.976947832186278	0.9696205045892458	0.6549645663350084	0.8038682382335303	0.6503355716281337
RB1CC1	4.7763889941430095	5.07291387489166	-0.175215835323329	-0.108755517330703	-0.164652946287639	-0.144525571380556	-0.119452491098884	5.05896171193142	-0.828436200242294	-0.3570790936812971	-0.7859333560822651	-0.7985424703266941	-0.1092155713629269	7.38681947567877e-06	0.411618255098824	0.7226059993584509	0.4358358580592739	0.4285708751535539	0.913492075891145	0.9970899948533368	0.8713905890948737	0.9781937636489292	0.8115192563243296	0.9711665093969524
ERP44	6.976679291134389	7.76422860621946	-0.106581107567364	0.0273428254389603	0.1156155321001159	-0.155990919665362	-0.660444201005709	9.608984384714098	-0.696379730081896	0.118114419457361	0.7325183921026122	-1.12544882735562	-0.7672365071313791	1.4235957679738601e-12	0.48984802705309	0.906489043831749	0.46769764687376	0.266397576246206	0.446716522425061	0.9970899948533368	0.9605562162894868	0.98481221163108	0.7236515511590554	0.7410335940240699
ALAS1	6.30485570827621	5.63383801798125	0.302525614339655	0.1796798395084989	0.153165537960281	0.273726402894533	0.344096593519567	5.36653258576342	1.3589963395358602	0.578334574320074	0.659341705005708	1.35669032784635	0.288502812138416	4.36050204593152e-06	0.1828217700223119	0.566373662996897	0.51286578143293	0.181250531578183	0.7743245906209629	0.9349147311232232	0.7865672054594877	0.9874743114801984	0.6612460674768951	0.9178911365529168
BIRC3	3.44200524766564	3.45621474642929	-0.622966926518226	-0.0626311808546944	-0.288602239193237	0.3547565973281529	0.6787121488644339	2.12554785889878	-1.92181327401871	-0.125208918451564	-0.8456174399124069	1.24901615354552	0.3924132041384079	0.038986713596356	0.0613347068889148	0.900901085652382	0.4024354715964729	0.218312441136102	0.696505119819494	0.7617590107246569	0.9574063712127404	0.967235621917822	0.6928806909829254	0.88144714454499
AKAP11	3.42847385792549	4.15888266592215	-0.199864653009327	0.1057872762278999	0.290877876633378	-0.0233235524559857	-0.922474779810548	4.16256317818309	-0.954799361011889	0.338474218655611	1.36227711675315	-0.1289567888419719	-0.8695488620392651	0.000132606514387	0.344906308181705	0.736509095390775	0.179926900275452	0.897972470670006	0.388941223135558	0.9900563194815916	0.8791204555407626	0.8531714832693671	0.9775804854145512	0.6971758111132516
GLRX2	5.58228313225078	5.480380093475441	0.18540249457532	-0.953447681703093	-0.0090483019389666	-0.144868110338392	0.788460318786619	4.6408046362319	0.7980090148031309	-2.74011634716389	-0.0375612823263173	-0.708004527750094	0.619227906636443	2.85267286293567e-05	0.4290407852658339	0.0086189466687629	0.9702012411336228	0.482515444935137	0.538694524833849	0.9970899948533368	0.2076361712149451	0.9996839845844644	0.8376334607117655	0.7953855254309051
SNAPC1	3.2686891492507595	3.49058014027326	0.427270495531205	0.3804443844244329	0.572402080080822	-0.1004058822337509	-0.682943604040146	2.2815980521604704	1.2832399448553502	0.806349242230359	1.70267812919624	-0.361287850958655	-0.411369539577952	0.0272210452140795	0.205712520690421	0.424075886322576	0.0951469029870628	0.7195205002291941	0.682646642114916	0.944117930194776	0.6930859611840937	0.7342238887781815	0.9288118645769624	0.8743219344816263
DERA	4.70283846838721	4.41550768675418	0.0232935882862494	-0.4472349735955079	-0.212591189075641	-0.3130357503622319	0.880955687766136	4.66998249096718	0.12903733574453	-1.69224367748879	-1.17363508770699	-2.03885587887086	0.870253810279175	2.55658630229314e-05	0.8979095391258392	0.0972215121018775	0.24673723987704	0.0473436004652881	0.3884969392364429	0.9970899948533368	0.4052957029489027	0.8957820717745468	0.4925472997613267	0.6967109377790622
STRAP	5.71530349307328	4.8171705633413495	-0.0588910735354828	-0.346539408888925	-0.240702244420641	-0.186171870660758	1.54249137997759	5.49651730953755	-0.336431435156046	-1.3770630313857202	-1.36368129664862	-1.22043427283403	1.59972035744576	2.122173878813e-06	0.7380334482723729	0.1750221027633959	0.179135009402771	0.2283541835543489	0.116613258954291	0.9970899948533368	0.4891946766415808	0.8531714832693671	0.7021992205155402	0.4034341142760589
DEF6	4.10103951554299	4.75113142576312	0.225324260791835	0.609108328808329	0.3089819420196439	0.130997509433154	-1.49996520803651	5.325917779919219	1.1494054056501202	2.18617620984049	1.58072210704573	0.796773158323603	-1.539149996076	2.99899861156524e-06	0.256160827772331	0.0337973267457904	0.120574256517531	0.4295655307448309	0.130394608916638	0.9663523864183216	0.3028713273212249	0.7810406510463833	0.8116989909820282	0.4233065850640582
PLEKHO1	3.61248573537507	-0.0097723381408656	0.42175045036577	0.662468603646935	0.486157036120353	-0.0837189280544997	3.2468161714727404	-0.0077756989077132	1.6973571426830198	1.7983990493982198	1.91061489482891	-0.3919226416178979	2.41843902631675	0.993828867271615	0.0967134648045919	0.0785148612241638	0.0624745496134134	0.6969851430924741	0.0194401980160188	0.8426373866710503	0.3809001978748101	0.6616589463160336	0.9219942978665414	0.2360520818235401
GCLM	3.13580472772514	3.4882065264106	-0.399255567751323	-0.842906972646224	0.12104307382771	0.133122619283588	0.313739632733036	2.54125743638159	-1.40379972174835	-2.00635289047434	0.4117093379484939	0.559039350120591	0.214769805967825	0.0143837967543531	0.167276591077559	0.0505417034432401	0.6824810599309731	0.578885891814602	0.8308613564921421	0.9198851621654208	0.3340115207799788	0.9953173733677324	0.8793781284839527	0.940483835929083
UBR2	4.13113254592658	3.34687452982902	0.0546188326933704	0.328556328043598	0.381468497488062	0.0638986904961048	0.4517343257658819	3.16869521713018	0.2505089641809	1.08142522605067	1.76679126975749	0.3526777051989579	0.391033597278172	0.0027743772083204	0.803263821751617	0.285083840757578	0.0836245821080449	0.7258901399236691	0.697552972860329	0.9970899948533368	0.5845318695878257	0.7133753302776937	0.9298613797735628	0.881950233106175
EHD2	0.6571772510392591	2.8742001337252097	-0.3669421711821121	0.312375541856538	0.388825004315482	-0.89952100211044	-2.62872321402797	1.26046021394932	-0.689975047023398	0.40712990381035	0.7065777260835742	-1.92847503250884	-1.06773874378237	0.213718103641433	0.493701148202615	0.685722989389268	0.483326922360632	0.0600259476299046	0.290982512248151	0.9970899948533368	0.851045385521495	0.98481221163108	0.5188718997638994	0.6145519696218822
DEPDC1	0.294092424570382	-0.9320402717110552	0.453151095726126	-0.359952746762516	-0.399064418287841	0.639167824646804	0.9677749053301692	-0.484657607557782	0.9508249864104008	-0.526847375935251	-0.7616517354739681	1.4508153545671498	0.440704009307544	0.6301236407138849	0.3464565289068499	0.6007260453036899	0.449994063367991	0.1533354042698519	0.661405806063099	0.9902706187550488	0.8048285767868211	0.9829253887566936	0.6406596438499763	0.8648551725857418
CCDC28A	4.91561932818567	4.77576218146888	-0.178674583695032	-0.327670380675416	-0.272377994061009	-0.33013203236312	0.77759068150831	6.16988011119045	-1.10687307963244	-1.41780016404993	-1.6835963866103998	-2.3793370271854304	0.911924291806522	2.4755287884205e-07	0.273904739703346	0.163107176131388	0.0988170160828307	0.0214210173027924	0.366616552325655	0.9729105534067364	0.4778693786836255	0.7391148172105023	0.4248977529961794	0.6818350867133232
RRAGD	5.31647423176366	4.61614821176836	0.234576022415569	-0.9448732133295848	0.215289313989908	-0.0312774060401156	1.26545079302372	4.75739548338165	1.13935506711494	-3.21664528511178	1.01731931264883	-0.171832891564886	1.16602231818826	2.56363659080967e-05	0.260395390702502	0.0025190494678281	0.314137201653978	0.864291327619555	0.249766021891885	0.966480467975704	0.1461615210459912	0.9371572592684376	0.9700605639404491	0.5718885418251906
HSF2	1.67283179978528	2.7927784000962697	0.223428686185315	0.475884253590565	0.4807836531239051	-0.0553795226248882	-1.78308422586034	1.93453081912716	0.6133333006832701	0.94509632558364	1.26381060767163	-0.175188983653197	-1.1127273864998002	0.0594321562230077	0.5426078235342571	0.350459183399925	0.213042430000493	0.8616701283213849	0.2714137927835769	0.9970899948533368	0.6406410892017245	0.8795388426495474	0.9692961757005728	0.5935705599280336
PHF20	5.1606917873587	5.027820473864769	-0.0694358444072207	0.199028489327332	-0.0163251321358651	-0.0459989876383065	0.2088545639628269	6.32878315684263	-0.428430637705842	0.8644122645189029	-0.100121359074982	-0.328145027183185	0.238109912622868	1.3562529825781e-07	0.6702550065664971	0.391918092075612	0.9206657603689008	0.7442382002930841	0.8128685564997691	0.9970899948533368	0.6686149079757882	0.9996839845844644	0.9333590507068994	0.933722229714464
HSD17B6	-0.161095090307599	0.866957987673229	0.729262823200891	1.66877409749855	-0.580964972400626	-0.0257171031885139	-2.43105251505042	0.3047275812004389	1.14193749899867	1.6956106950807102	-0.8552388498774449	-0.045635985990914	-0.80287742211601	0.7619299629546259	0.259439121721364	0.0964788947271018	0.396852713279995	0.963798042103415	0.4260166903398529	0.9663523864183216	0.4051958208084014	0.9655376329156232	0.9930488985224212	0.7257771042777165
NR1H3	5.353604676904951	6.03922562290393	0.0339400476597665	-0.9960903538555872	-0.0124090283079274	0.0612310434419308	0.0031165471373	4.82747351189226	0.123991719194725	-2.45320860736404	-0.0439119339936162	0.252982888265796	0.0022710791638443	2.07748193565471e-05	0.901859033268006	0.0180058705943538	0.96516218461607	0.8013887882399771	0.9981977566858008	0.9970899948533368	0.2560202524916982	0.9996839845844644	0.95018849579595	0.9992947103198122
TYMP	8.40486533775154	8.432282124128731	0.185517159217231	0.0566723172873053	0.237476854473301	0.0213492492670036	0.005379857145355	7.88646669769881	0.853395122725053	0.1700281179078999	1.03966747784646	0.104501601796107	0.0046780786490487	4.74196912446767e-10	0.398060784052944	0.8657211544740291	0.304096358045291	0.917235701322039	0.99628686790695	0.9970899948533368	0.9406375945533336	0.9355648050586576	0.9838883074974236	0.9985757708352476
NCAPH2	3.2218952560727696	3.50231148650896	0.0172490189332237	-0.442117928599932	-0.284093445476102	-0.0338830179940233	0.2094299680723289	3.69770393270561	0.0829708427843444	-1.45115850662452	-1.31226395149706	-0.18788977907903	0.20281748899208	0.000585225486528	0.934223267845298	0.153467881773827	0.195694847976237	0.851763113105641	0.8401402096549121	0.9970899948533368	0.4681625059638537	0.8645200781373235	0.967112167887433	0.9443606636832744
TOMM34	2.39183112327948	2.65192972808312	-0.111463240710554	0.576608345254717	0.251260519480732	0.210620624845032	-0.767406519607847	2.35131921981716	-0.423630565161758	1.61494904442387	0.9401780366434692	0.913360526330525	-0.605791475580712	0.0234804053642646	0.6742220124387829	0.115063165534756	0.352996383377808	0.365631290561639	0.54761659210639	0.9970899948533368	0.4249003820858386	0.9529423686059336	0.7768299495653533	0.8007718182403896
SEC63	5.12903401342879	4.5565100682175	0.119453158179818	0.50662135372474	0.381680323820516	0.0589425165920543	0.131599091332087	5.10314787034672	0.632120209667298	1.90404274972029	2.01998538544484	0.366159602571045	0.133646936062891	7.55498873376293e-06	0.5303120548811021	0.0632313781934078	0.0489984547576121	0.715869564682137	0.89427122294207	0.9970899948533368	0.3552439493776405	0.6324486647760439	0.9276576988221222	0.9648111575874676
KPNA6	4.23644195882132	4.04557974928718	0.0035544966705602	0.366929376683349	-0.095445642112875	0.188826293172457	0.1672965012831969	4.13369292988294	0.0181295537985534	1.26282346219809	-0.471842500870582	1.11170315906042	0.157268823148326	0.0001487982115508	0.985612981264525	0.212758201180701	0.639228964155728	0.2719273381950789	0.8756961963945791	0.9996028273449268	0.5243687049234368	0.9952698600231767	0.7241582260183543	0.95817533476752
VIM	12.0999964384944	11.213915832951	-0.2362920509350139	-0.593241375393828	-0.0562027206179324	-0.0869227611010604	1.47249173044808	18.9291956049464	-1.9996141857435	-3.32265593259648	-0.4648052888612439	-0.792435123478039	2.32541808369098	3.8376237163487394e-23	0.051734420721024	0.0017486455008073	0.644337581674703	0.43228265279907	0.0243412965575065	0.740838023074851	0.1337206205764373	0.9952698600231767	0.8121709672727988	0.2473403580876058
RTEL1-TNFRSF6B	-0.7398340929247309	4.84603042879584	-0.664154308409658	-0.931210769348772	0.216806339872646	-0.1773939318529239	-6.086548970778071	1.8388020691014	-1.10107298227188	-1.07826401904333	0.36667095856277	-0.3639916864979389	-2.1406164655656896	0.0724390330979352	0.276614600819925	0.2863173053351389	0.7155352359486831	0.717549776516881	0.0374206688803242	0.973242032842458	0.5857760557031163	0.9965414692466764	0.9283006708697618	0.2707848647871492
FAS	3.30316250955794	3.13322916644789	-0.119825609249145	0.342944134161883	-0.0204476221541667	-0.358292117858236	0.1767105163118469	2.42551385117183	-0.44185975952502	0.8910860666982942	-0.0768253365793054	-1.60070019931309	0.128560754763545	0.0191490118054924	0.660721939097069	0.3774066011947029	0.939102514558655	0.116440369108612	0.8982459138796229	0.9970899948533368	0.6582664803924986	0.9996839845844644	0.6038784801204875	0.9659649767575544
RNASET2	7.846142773149269	8.81624003178443	-0.122989478773734	-0.0758572612603253	0.0375969549526055	-0.123627669250723	-0.8613046681894341	11.7971399167281	-0.7639392109777181	-0.319184526639243	0.226781064314791	-0.8364071012150079	-1.04256011544954	5.6666630153396605e-15	0.448763619436131	0.750981719890737	0.8215825514126341	0.40715556507266	0.302569524286885	0.9970899948533368	0.8858515064009604	0.9977410562751968	0.7996571496173652	0.6259496718888472
CD44	8.852452135638302	7.667249910397639	0.0136864799638703	0.0352675432436449	0.245626637354496	0.0025549909234845	1.31870243528111	10.7435760174383	0.0992358008544531	0.169808712254147	1.71655867534776	0.0199642099348067	1.6909711581076698	5.19590764368652e-14	0.921389071338505	0.8658792638638309	0.0928214485318483	0.98415816780387	0.0973861850992558	0.9970899948533368	0.9406389213258596	0.7304800347239362	0.9970095798186028	0.3737412048371609
KCNG1	-0.908309202930892	4.23102027378043	0.29540634937913	2.136973162689649	0.973894357924259	0.542814861826373	-8.5452962825225	1.43742799437125	0.40617005488647	2.0080960450059	1.27736815714771	0.8495896316004721	-2.65725754399606	0.157406119946183	0.686477445677509	0.0503511130875846	0.207696987896673	0.399894675170937	0.0106679520072653	0.9970899948533368	0.3338934900483922	0.8764928707032754	0.7958252000207611	0.2255972506244312
AGPAT4	4.187287417136029	2.6494317790550097	0.0933891323066007	0.7819660526391929	0.329957889609358	-0.0012362517458319	1.07944895377441	2.20174530335678	0.35823033414723	2.18146949356823	1.23782467136935	-0.0053548797003706	0.7961171442299899	0.0325223440425813	0.7217416337445159	0.0340780498196662	0.221801720886812	0.995749638446885	0.429883819617995	0.9970899948533368	0.30323943423172	0.882517835935459	0.9987900109619896	0.7285554762991973
SLAMF7	1.36226529023698	-2.41638743921392	-0.667510698436451	-0.90307136592763	-0.341498199355793	0.7027792732108299	5.005096505589121	-1.00004533190628	-1.29372913607847	-1.1022986565664898	-0.57234281203235	1.4637110659731698	1.9387719217960504	0.3224156824523	0.202438609430236	0.275850039479089	0.569882681762434	0.150089144921768	0.0585057999891494	0.9426960812333774	0.5769921872317874	0.9952698600231767	0.6370238831210957	0.3059813381359823
BTN3A1	3.36098844547754	4.7734457572646205	0.2314504689806139	0.461189765622691	0.142447239823127	-0.0059885239363745	-1.91294888445032	4.65988224290441	0.963188565513598	1.3966970355257202	0.5713448822899571	-0.027678920501887	-1.65034767708684	2.5402856452921e-05	0.340280422615235	0.168929550024129	0.570431607088811	0.978032996610512	0.105401187393714	0.9900563194815916	0.4829236589455443	0.9952698600231767	0.9962715203440634	0.3865776641154709
MIPEP	2.18444931205446	2.3919562477258	0.275585569422667	0.545092129809681	-0.0296231852464906	-0.126414276274139	-0.4758708455524079	1.88005447282565	0.94380753651667	1.30594231386361	-0.0975835928479752	-0.51058359722056	-0.347396301210185	0.0663543902887141	0.3502541486098139	0.197798687206251	0.922682645639302	0.612112752302569	0.729812998185011	0.9920664613704528	0.510762865260003	0.9996839845844644	0.8899958485482734	0.8974246045977621
PRKCH	3.68475700891934	5.378102508016781	-0.1606464738008259	0.262544866278232	-0.132369397686839	0.377331702428247	-1.8888242675552	4.50207641346814	-0.583211039659031	0.692029588337918	-0.472679833095383	1.59648535723418	-1.4076936140633702	5.855780520592329e-05	0.563017616509063	0.493365714446851	0.638704033478754	0.1169444998293399	0.166076787965164	0.9970899948533368	0.7401081176184691	0.9952698600231767	0.604921479992496	0.4724729026853382
IFNGR1	7.01846841840693	6.39412760593346	-0.135127048805437	0.5887659347601071	0.103762349910544	-0.197391007250955	0.45953641280058	6.5540718577820805	-0.6643568729820911	2.04606857277833	0.503938209915928	-1.08448087298899	0.42212480023796	1.0128634655437e-07	0.509640998371224	0.0467148982201611	0.616620889294239	0.283597797845584	0.675050582120994	0.9970899948533368	0.3271189283621171	0.9952698600231767	0.7303001219927225	0.8716845114057238
B4GALT7	4.21455375445498	3.904266355224741	0.301295158821066	-0.4094363390047539	-0.0569516450693516	-0.2095029237229289	0.7961670940922799	4.3822992686467	1.66715120589917	-1.5350236925015	-0.3062948114609919	-1.34305009332319	0.822466621917163	7.39588123435038e-05	0.102427272346964	0.13137142254575	0.7607649163155359	0.1858825828667319	0.414993177889881	0.8527212210133344	0.4448376534407313	0.9973175189842916	0.6658262701937268	0.7182084998193841
SH2D2A	0.2145948144196089	1.04456165991432	0.0374178516177436	-0.109090743332729	-0.8485176766122471	0.321589623619783	-1.06504496576675	0.44047696343778	0.0666714846600604	-0.125246510448509	-1.3226913004681002	0.633691499441318	-0.414532084367247	0.66169431168972	0.947121992045512	0.900867114229216	0.192205523586165	0.529296277018978	0.680331552370566	0.9971402536278964	0.9574063712127404	0.8608749132758625	0.8582950226249365	0.8733651395257052
VRK2	4.80951784382064	6.03575144554004	-0.184153166577273	0.423489158453471	0.1176988039094669	0.240516023209477	-1.47438897369441	7.29072167067034	-1.0602084422925	1.6306676402461002	0.661732709863964	1.60080456255277	-1.6492045758764398	3.1299658498539203e-09	0.294645691800818	0.109527633148025	0.511447330295275	0.116241969277015	0.105636814060393	0.976947832186278	0.4186218521607738	0.9872860457400184	0.6036214590297027	0.3867536455232083
TNFRSF1B	4.55602634470424	3.67909100565005	0.0171744629660259	0.96591181418487	0.466385481632936	0.0608864691067518	-0.0541073990751237	2.06434966706564	0.0497344569550882	1.9412485228713	1.37610760853758	0.208069125689419	-0.0280437231324807	0.0446041305884277	0.9605530177915692	0.0581404854538116	0.17551283885489	0.836102483632462	0.9777438699314068	0.9975319637960888	0.3464519961737761	0.8517770541042581	0.9628848030002756	0.9943453035566604
VEZT	3.76157660867278	3.0572678362110604	0.145827485490415	-0.12011308315466	-0.0969951431831046	-0.0097653114613528	0.9307841963617008	3.50902204117901	0.819420293490758	-0.4658461221659319	-0.536334994155202	-0.0641357302209043	0.983993522655148	0.001023082408801	0.416667059697185	0.643449096851796	0.594235363325679	0.94913329209237	0.330093740300716	0.9970899948533368	0.8276385193933402	0.9952698600231767	0.9884988783055082	0.6488491145294817
POU2F2	2.40019337514236	4.95782574821349	-0.993322974920446	-0.832214999635944	-0.0894738798827352	0.3935306918561599	-2.30392674900939	2.4638271121441604	-2.0927685977953203	-1.31038545572721	-0.188496458104027	0.946068852375314	-1.02024463154692	0.0173806584493178	0.0416803011365629	0.196301390531254	0.851282185093107	0.34885190206659	0.312727288816217	0.6889081849970419	0.5100155783923511	0.9987038117300524	0.7657978643199985	0.6339455463178961
BRD9	4.16000630068798	3.53756918206331	0.0552765676115066	0.1207182674281319	0.254531702111473	0.0581858073401151	0.529954022775719	3.3928108593655004	0.24440119474342	0.384968477392314	1.09221443441277	0.29118180659119	0.449960915239632	0.0013943682968398	0.807961848145515	0.7019613500862071	0.280190658690045	0.7721668621101759	0.654764226099312	0.9970899948533368	0.8598669609055993	0.922477271963602	0.9418198232905102	0.8618889893817309
SNX1	5.637678719604889	4.75151860672023	0.0414509961566469	0.269066808508667	0.16898707629609	0.0765641787722076	0.664873795720551	6.81088037892126	0.297466429214022	1.35622300448835	1.20619185695802	0.638467514095573	0.8670669446775429	6.25929853353972e-08	0.767443520953828	0.1817237982407619	0.233919738215093	0.5263278585869761	0.3907258921754539	0.9970899948533368	0.4950822657741386	0.8885411494543697	0.8565746486173197	0.6983529959544076
TBPL1	3.6135386102882303	4.76870730590238	-0.763932059597787	-0.649080969751185	0.0453013823788992	-0.400251197021894	-0.24787887601349	3.6000909347244305	-2.59579932691585	-1.54343782410712	0.155706285094733	-1.62052477134678	-0.1709718822334739	0.0008024805599104	0.0125568211656844	0.129628910578411	0.8769227366806509	0.111842585356536	0.8649752200997192	0.4998052649613508	0.4425803394426927	0.9996839845844644	0.5957333413440381	0.954106466037426
ARNTL2	0.981730077401248	-0.383844566953977	-0.151891167162771	-1.1637102332146398	-0.1452957237074969	0.53270673955563	1.97337960734812	-0.269862901935279	-0.4549392299535379	-2.37454390934568	-0.39618649544684	1.83690356623707	1.25087599571389	0.788590902833903	0.651284325043141	0.0226095008283497	0.694016766964578	0.0724250020733941	0.217113697771136	0.9970899948533368	0.2749410210733133	0.9962770233075908	0.5437002560095492	0.53400630156941
BCLAF1	5.79634425434437	4.3871392314626005	0.237688560594241	-0.0604858388208389	-0.0394447287467765	-0.102973808187693	1.6034563347654	3.96387899728137	1.09375287872133	-0.194414792402659	-0.1812011004860499	-0.546813852054697	1.32389715305719	0.0002658274015601	0.2796283717867439	0.846674425002619	0.856986798907559	0.587085869897268	0.192021228412176	0.9748122998445344	0.9315945137901054	0.9987433932165306	0.8822154122284397	0.505822941383758
SLC39A9	3.2169578162637595	3.88404103012055	-0.314162868304931	-0.872970288503478	0.0331713118201403	-0.2972866029874719	0.209564080637163	4.56720769167612	-1.72136608053256	-3.24777874923746	0.176784620507476	-1.83765599549507	0.225742383765404	3.78579832643357e-05	0.0917188069745881	0.0021760405030013	0.860423147495496	0.0723993087278498	0.8223663320108741	0.8348308840612298	0.1414269777274422	0.9987433932165306	0.5437002560095492	0.9372683332348748
ANK1	-0.3099338823836889	-0.0014326537200249	1.0809338242398	1.16289643912177	0.68681684969128	-0.4166992254258579	-2.09796112992238	-0.0007716524082276	2.25189888635511	1.64917207822249	1.26332358123473	-0.9195148720352572	-1.0314496520424	0.999387674166557	0.0289691428277063	0.106515581234438	0.212710679576278	0.362457258012825	0.307500718281158	0.6265523122505008	0.414686321977343	0.8795388426495474	0.7735504060684766	0.6295030798588201
TFB1M	2.91243351486068	3.63852051028934	-0.434120082970827	-0.0142354493648152	-0.572496893662769	0.0504066709044145	-0.327327648111923	2.6995894095974906	-1.4025143044036898	-0.0323583629888657	-1.82224865441578	0.19671518679674	-0.221858113149076	0.0098913331782343	0.167249690238241	0.974331233436786	0.0746876109268665	0.8448978824363179	0.8253767945921541	0.9198851621654208	0.9889982334120332	0.6944778994686077	0.9651717076062534	0.938075857427752
RABEP1	4.63750283471628	4.6901449297829405	0.201563876428404	-0.0180031616205524	0.238411619837732	0.160414383558173	-0.2417622137270069	6.210758273317469	1.20838448910908	-0.0774354749522696	1.3713702407448798	1.07408457168786	-0.2820255336197479	1.19377872791774e-07	0.2328189715719669	0.938599010077722	0.1766368334038439	0.2881547102303889	0.779136379733986	0.956344416743717	0.973949522470279	0.8520435337487421	0.7346379715595693	0.9206956251820576
HMGB3	3.04676975865655	3.46000475796848	0.126389643041257	-0.99593283822893	-0.4875247300472889	-0.7853573971781859	1.12440742516418	1.99975794465779	0.3516920403467869	-1.80517713020083	-1.28540510680324	-2.43432663912002	0.6141628641270179	0.0513951791940044	0.72674841441775	0.0774489069953536	0.205291215286189	0.0189700910256673	0.542023389193529	0.9970899948533368	0.3798448841341369	0.8746054415918092	0.4160793154855688	0.7975677436682423
NUP160	3.4778893251923595	3.8603522777872494	-0.245813265291899	-0.12162289040963	-0.175602132139599	-0.102023043723785	0.0308876995626565	4.08665677260244	-1.1901686965973	-0.426286327967774	-0.829667438303862	-0.5587419884336731	0.0290889123747535	0.0002418976277155	0.243211849198426	0.673059634822479	0.411414066519463	0.5789352910292571	0.9769294967039592	0.960225783439712	0.843214636109593	0.970377845872256	0.8793781284839527	0.993991033553814
BAK1	4.0236280688606	4.59869001982328	0.0588523592542379	0.400840134516681	-0.167712632023721	0.122025466386733	-0.73974543744307	5.41525407038017	0.323254075310346	1.5278705065969198	-0.897657374956868	0.780449033548347	-0.7919787243234871	2.3277558071557497e-06	0.747909712328648	0.133379004354911	0.373860265204901	0.438977882121809	0.432347723264051	0.9970899948533368	0.4470745545203153	0.9575172249541746	0.815405816199943	0.7300442781646199
IKZF2	1.9196748130987096	3.73480525778408	-0.6215896639357621	-0.48590552902332	-0.449843443600026	-0.0127045021845417	-1.1745789949295702	2.70087063288584	-1.87989260582787	-1.03566974468707	-1.28721413807723	-0.0429524342817676	-0.761059717352882	0.0099085745386344	0.0665836314239405	0.307714403041224	0.205160868092172	0.9659177369299408	0.4504229520007829	0.775568940498493	0.6051794747087009	0.8744079467844911	0.993541425761043	0.7442826509957908
GRN	10.9106834141541	11.347378872653302	-0.0491104986309378	0.306529733885406	-0.0213409858775338	-0.131031161255196	-0.526975746299142	17.0535209535903	-0.323522908866472	1.37791314258396	-0.136587099414029	-0.930216203182186	-0.7093117000857351	7.156743977293679e-20	0.747734967503213	0.1747857183174949	0.8919400218600799	0.356976815815724	0.4817708449895589	0.9970899948533368	0.4889345654993806	0.9996839845844644	0.7718456816683799	0.7623180442789791
FAM13B	3.74297558704939	3.54822203710158	0.0628767891945954	0.4146989380978749	0.0465041202821112	0.11388416282968	-0.1824660199036099	2.90466877824964	0.249996678387261	1.1388694878308798	0.1850479874431189	0.536666760301743	-0.138644813692644	0.0055909066803597	0.803707321229925	0.260419758215108	0.854002460566182	0.594074633923449	0.890310882273843	0.9970899948533368	0.5630662064249559	0.9987038117300524	0.8847461659849057	0.9636926906731256
ARHGAP31	4.162283665377911	3.81366046463911	-0.262290735703212	0.167426501301468	0.0989049368947002	0.2201928319124369	0.217108036064763	4.08902528411285	-1.3260394362617198	0.6053599727738871	0.504678474766314	1.3407043653872	0.212167900913049	0.000189679232499	0.191113545727852	0.547969309823339	0.616098696751246	0.186418062617945	0.832910616343831	0.9421860158215374	0.7763859046307036	0.9952698600231767	0.6658262701937268	0.9411444550429426
CENPQ	2.50067534403379	2.84249920866828	-0.3644631581705511	-0.657195555487793	0.0849156643904742	0.575358302418633	0.0888052068125512	1.9855386476194	-1.12246960084397	-1.42139297953332	0.25148913985992	2.12360751093117	0.0564047243142445	0.0533165316972058	0.267261005143572	0.162413326786253	0.802528890447617	0.0389040285453705	0.95525657249384	0.9714085377055036	0.4772294663155016	0.9973175189842916	0.4773706921896443	0.9868869620066164
SARS	5.722141792826981	5.3580862169676	-0.0931861248661425	-0.0050887181906168	0.124414515504244	-0.204295610626621	0.570436496862254	6.7228906899513206	-0.572257155979441	-0.021852044844391	0.758702794458972	-1.43769401856077	0.64936082729434	3.9177214472242014e-08	0.569840968827799	0.9826600320116	0.451774370781084	0.157089873354222	0.519403708441793	0.9970899948533368	0.9925481584517882	0.9829253887566936	0.6449993876836824	0.7840743758147143
RANBP3	3.74298898021765	4.6350557748471	-0.330009468515575	0.3224140129111409	-0.0276304771812168	0.219665445458935	-1.0765469065284698	4.04665461716509	-1.27573403363492	0.915080385312684	-0.105887104983676	0.977224290629346	-0.831973211907485	0.000188030551895	0.2081888463288299	0.3647237450749059	0.916113210348502	0.333357754870231	0.4095441539787779	0.944117930194776	0.64962821628681	0.9996839845844644	0.7582235704595225	0.713769053157959
ARID4A	5.004819458866	4.94038563075711	-0.0706415404864745	0.140248167929169	-0.0467410365588231	0.0231395124274766	0.11785321785207	5.701253770496	-0.3991822566806829	0.5555228042632869	-0.262542794645532	0.1516439900044809	0.123342723767424	1.26456773374509e-06	0.691536062638383	0.5813046923856371	0.7940332952444691	0.8801106359708442	0.9023926665848592	0.9970899948533368	0.7941786905121884	0.9973175189842916	0.973621238932785	0.9671259713957312
TSSC1	3.6651442838107697	4.56292223595064	-0.125937822884653	-0.0614261798667533	-0.375589066736047	-0.146687225752244	-0.3723316246857009	4.845007932319191	-0.6476881413085079	-0.205529829485618	-1.8288944531922904	-0.856565600413683	-0.3723485146973641	1.42016518697808e-05	0.520500200646519	0.8380415295964899	0.0740068314465015	0.396173917402948	0.71128448456798	0.9970899948533368	0.92727903771133	0.6944077537811246	0.7946927833616593	0.8879732680449173
PNPLA6	7.11450558853889	6.53613501586419	-0.0963764449033351	0.128663752006093	-0.2334873634330179	-0.2545945861968769	0.922780793438713	5.90081305653149	-0.4343556303207679	0.397322021018248	-1.02888421861103	-1.2679899126130805	0.754719466720975	6.88466745565924e-07	0.666050335748964	0.692923098150105	0.308870253031451	0.211090563282929	0.4544048492651839	0.9970899948533368	0.8551731241377116	0.9368276059364212	0.690084127178772	0.7467617904495077
IFT88	2.32406911857065	2.05283914823663	-0.252835838523532	0.463755050329322	-0.428663586445909	-0.268628357187695	0.4692291560503329	1.63536905271324	-0.88390643048379	1.14733807340109	-1.48553438191815	-1.12029880015061	0.346373219204612	0.108768079825562	0.381378877468025	0.2569334942599219	0.144197353516477	0.268504917476186	0.730576222915601	0.9970899948533368	0.5603488496497863	0.812183206506857	0.7236515511590554	0.8978780579845587
ALG1	3.17106309861305	1.72130767493271	0.0956074492659918	0.89927375813198	-0.0180336793851591	-0.156815373590786	1.25645397485489	1.56509454756594	0.392149293302837	2.68411190089235	-0.0719645081024009	-0.7213226098756359	1.01778633429244	0.124130394910155	0.696683751842428	0.0099506531929553	0.942929179965159	0.47421002573976	0.313882298064073	0.9970899948533368	0.2147319539447568	0.9996839845844644	0.8333901873483354	0.6349334260436263
ZCCHC8	3.52577727079152	4.089492597995609	-0.477719774869103	0.0949166044402463	0.2495752623616339	0.1037422563334919	-0.7321761857148801	3.17245105788482	-1.6850095541718602	0.241126356608625	0.905772454919083	0.4504167229462529	-0.5208064049162761	0.0026917913767487	0.098551195168439	0.8105010194562909	0.3695976693472489	0.654475869374974	0.604913904526117	0.8461569967938113	0.9133857323462072	0.9569565846604235	0.9076657350819192	0.8351387539954174
ABCF2	3.3061775520401	3.1453422243986298	0.062613554699799	0.035644844833708	0.1764377631285779	-0.143550869653814	0.305768104491993	2.62540827363788	0.238909403662457	0.096424857540934	0.658799783090505	-0.6398143187451489	0.232042845346529	0.0120470700277015	0.8121968945179279	0.923654588776579	0.513219201971688	0.5253628164254149	0.81753000249091	0.9970899948533368	0.9681280374762288	0.987554889273366	0.856238081109002	0.936105237637429
CHPF2	2.8554488816333903	2.02965995915276	0.5089343174751421	-0.0133675944834339	0.108461976546658	0.0427568703177253	0.641789629816153	2.05798720103208	2.40557313666959	-0.0435779903197423	0.491257893871266	0.236303329217779	0.6081131253101579	0.0451383298889778	0.0202000701788369	0.965421657585855	0.625536878298326	0.8142358605270301	0.5459811354294279	0.57498181802992	0.9850484814355788	0.9952698600231767	0.9550515144119957	0.7995514804484557
LRRC7	-0.657782228809915	1.34547503473257	0.2738168552535839	2.19452260536066	-0.0049758148687664	0.6384029344321981	-4.41139360851263	0.512444960865617	0.435978726709946	2.2845568869240203	-0.0071211771611487	1.09962735903828	-1.55620453927081	0.610764203606119	0.664892877784747	0.026805893059014	0.9943482984985	0.2771407483652789	0.126251758632116	0.9970899948533368	0.2870947692888351	0.9996839845844644	0.7266914389679615	0.4173283525366029
FUT8	1.7711332572619798	1.6778927184748995	-0.463836721549631	0.141439872492934	0.332101699302932	-0.306772102698072	0.118875314486302	1.4585472493586102	-1.6893768322643998	0.385961329962317	1.20315046675378	-1.24285823477956	0.091912302242099	0.151202687462238	0.0976335987455034	0.7012307540860351	0.2348189087663189	0.219957232521591	0.927150245189631	0.8442648554519563	0.8595170742123148	0.8892701831041399	0.6928806909829254	0.9758680315790664
UBA6	4.53697863064332	4.94574010659626	0.094585751143342	0.105629564906719	0.10960484023499	-0.0194183850410389	-0.533887194143899	5.92620946745457	0.5236670890589951	0.409802138625807	0.5995572294029089	-0.124365142556863	-0.5794589869630021	6.159963325811261e-07	0.602919687895487	0.684025410897339	0.5516211355878841	0.90154925980801	0.565165144503401	0.9970899948533368	0.8502927849150582	0.9952698600231767	0.9781912311244813	0.8126863375159133
GAB2	3.623697366789021	3.9203638386964905	0.0064904636494864	-0.0680909836930203	0.327359413515547	0.177574651937398	-0.66638049838034	3.3284975590639903	0.0258690861540035	-0.190153731844886	1.31813958298667	0.85314970841932	-0.527391322303325	0.0017006443277876	0.979473888593542	0.849992550389725	0.1939164762077889	0.3979947686177271	0.6003517480157601	0.9996028273449268	0.9331516367195722	0.8611553859100826	0.7947767663026986	0.8327311057230734
ATP6V0A1	4.87184497517206	4.339677387137391	0.291389723508868	0.781486677464733	0.67307711787206	0.3717498156785399	-0.50478971941288	2.87672136628488	0.9730486272661892	1.82998791164089	2.25992833241719	1.47787448306759	-0.306302392047923	0.0061703172207839	0.335567784088462	0.0734916373168033	0.0285347648972001	0.146164933720936	0.7607367026457991	0.9900455132120072	0.3746019848401735	0.5703165178789948	0.6336718825793309	0.9109535866088352
PIAS1	5.66430450695531	5.43192180449708	0.2119396318431689	0.449223903431762	0.315994860011215	0.0017711936508683	-0.26106960476714	5.35888496928579	1.03744907943661	1.50928194796772	1.54244784390768	0.0099415590608795	-0.236886989477566	2.65412077266763e-06	0.304966063098097	0.137788403017857	0.12979123312836	0.992110629412087	0.813760881517374	0.976947832186278	0.4520743864901066	0.7942997209478072	0.9980765507916252	0.9340595646563696
SLC4A7	2.94301386266337	2.22720456894485	0.300617669557228	0.349110841182507	-0.022740318524551	-0.0896185287985299	0.4028166014383039	1.71213900378229	1.1346088946458202	0.896499304897665	-0.0845794362842758	-0.3915696663013939	0.2919003333261519	0.0934285292378308	0.262553810067358	0.374550247456462	0.932968976128476	0.6972145713010439	0.7716306438981679	0.968391487829252	0.6557817626354379	0.9996839845844644	0.9219942978665414	0.9162373351955166
APBA2	-0.8169436238860741	1.6684619128058502	-0.5013715029816179	0.358040574595037	-0.556078161792514	0.7593156561828521	-3.4909271101705497	0.667307639238072	-0.802540973840687	0.390072912215267	-0.819436930472299	1.36526963773318	-1.27015505735969	0.508001267140062	0.4262200590921379	0.698289190977772	0.416587465217961	0.1785965826279939	0.2101615194556219	0.9970899948533368	0.8579888442770239	0.9715339359238488	0.6598942852602444	0.5264364693258846
MAP2K3	4.9771132455538	5.63623707343335	-0.3859651069524389	-0.0665742254544265	-0.3105108496899	0.179339056809058	-0.3725892526398089	6.06710998642367	-2.06405428600512	-0.240564513702731	-1.630193377672	1.11307667630812	-0.371354530875567	2.2119659693912301e-07	0.0447774574561089	0.810921598660355	0.1099594083795669	0.2714624696256439	0.7120077268440591	0.7078207360603461	0.9135065430884278	0.7616336289227021	0.7241443219747098	0.8883687042619473
EFCAB1	-0.234268716601296	4.0977998473614505	-0.357931390196113	0.9466034413551372	-1.12837219331954	-0.0736514533390856	-5.261498906972981	1.90051693870913	-0.640268819645844	1.17900173212933	-1.8723917112716	-0.143680518181243	-2.23052422743325	0.0636240722060945	0.5250597278198379	0.2445795538403349	0.0672509717531228	0.8863605998871291	0.030422184167314	0.9970899948533368	0.5505467147734401	0.674584611863262	0.9759217483657164	0.2557785125802835
TMSB10	12.4595179938675	11.2301110001478	0.012784502381014	-0.8755595966683349	-0.253966083269223	-0.33969218320644	2.2333978049651497	10.963845363946302	0.0565152095032288	-2.60323299428461	-1.08581676408807	-1.60339588966169	1.96553083457636	6.78457724049147e-14	0.95517408363002	0.0122678336275878	0.283133902513219	0.115532601572452	0.0553586548215145	0.9972267673751714	0.2316275127182974	0.923825016429916	0.6022628520516626	0.3011652260205139
ASTE1	2.40006939352615	4.28263211090673	-0.260976230439923	-0.229058668571155	0.0134165032492519	-0.3027738937995949	-1.73849415237003	5.0381658632393	-1.2770425476936202	-0.8018081697205741	0.0639517202244513	-1.69529828875059	-1.84554735574454	8.45426603699953e-06	0.207792219262499	0.4275067980443179	0.949284230029926	0.0965119892047777	0.071208350832725	0.944117930194776	0.6949352721343679	0.9996839845844644	0.5806376092631158	0.3299712868413226
RNF19A	4.58094046040139	5.09535545787779	-0.210968143576999	0.0061137897507252	-0.182146323621597	0.331696893519121	-0.558327223562739	4.50039239826001	-0.8930261481408539	0.0181003603112368	-0.770609435949654	1.66531011967381	-0.450040328415905	5.03065139099002e-05	0.376343056114573	0.985635725701269	0.444756510057297	0.102456293486163	0.6547646816611489	0.9970899948533368	0.9936416422600942	0.981160805014981	0.5888225420068404	0.8618889893817309
PEX3	3.00756529200895	2.51737535007615	0.1829533626470549	0.461116060201923	0.0113885953526063	0.106937992022948	0.1771337316361929	2.7660123612444707	0.917346770599054	1.63790911930733	0.0558408133526646	0.6371570387903549	0.178328036166904	0.0082017571893409	0.3635527675634579	0.108290196960874	0.95570050908615	0.527076445146925	0.859223090974375	0.9950066856669212	0.4167437238387582	0.9996839845844644	0.8570209873033333	0.9526581493974736
GABARAPL2	7.066256394000959	6.85362208748411	-0.165212045236808	-0.7098452223535059	-0.302368514186923	-0.353978532242191	1.21232095570304	7.632604293892539	-0.9341572652162808	-2.7159871539682	-1.67117276759192	-2.20620576480355	1.2302202775841398	1.6524645472452403e-09	0.355125792126328	0.009159720497919	0.1014620270982009	0.0323578404781462	0.224865640806476	0.9935146865502064	0.2103432065214721	0.7425669772994449	0.4620165976320829	0.542874451909595
SH3YL1	2.9408159553679103	2.82088770657888	-0.022799937092197	0.230638365760535	-0.0054961398264021	-0.0156421153343163	0.1591186592746	2.5541128813730003	-0.0915793077906653	0.67083712721675	-0.0215277173925734	-0.070904282407002	0.128640161234038	0.0138750847914866	0.92741342317759	0.50553961564634	0.982913936527728	0.9437685345748852	0.8981798826620101	0.9970899948533368	0.7481724207245478	0.9996839845844644	0.9882067691302954	0.9659649767575544
FAM136A	4.9754271326692905	3.74727170101852	0.129797013258322	-0.3328688596706389	-0.181418721628323	-0.0232517503391302	1.6417295477328602	5.96116406697179	0.996846061642475	-1.79120007884127	-1.3634468020365602	-0.20599653947042	2.3600839835291803	4.6762792658127e-07	0.323846668478396	0.0800672006085655	0.1791032456163739	0.837666128995792	0.0226164315200574	0.984673633368612	0.3830167277192379	0.8531714832693671	0.9633392605992837	0.2437699799966309
VCL	3.58712247415923	2.2586360137306603	-0.347059340634498	0.5173597135177371	0.190606357990451	0.158733243262115	0.939383096182718	1.38207334687022	-1.00728143258781	1.08640030315601	0.568202993504061	0.5696581350138861	0.5267417422474461	0.173757885693737	0.318876923552535	0.282822885881213	0.572556309745134	0.571619044655119	0.600844119016029	0.98396531017598	0.5823838975001263	0.9952698600231767	0.8754779095387548	0.8332221615152053
DEPDC1B	-0.0258164860491554	-0.0493777728790458	0.168167159561491	-0.7214040636145671	-0.153127387087498	-0.369740722532259	0.1473858506715969	-0.0261086795991013	0.356194870819515	-1.05616478253246	-0.292245502775224	-0.8347762491642808	0.0694015778789887	0.979288464911003	0.723333472407389	0.297991538109053	0.771615102138766	0.4079851806539679	0.944959906850076	0.9970899948533368	0.5959495595135925	0.9973175189842916	0.8002905486978495	0.9829189319430842
DAPK2	-0.130625392918712	0.795424834754795	0.233794829972218	1.15836920150959	-0.4638272782430929	0.197372294448231	-2.10490743597874	0.4166814001160039	0.541107817147724	1.75131530799601	-0.996561550088634	0.5169511610223121	-1.03444223365491	0.6788180074809269	0.591069179881905	0.0863111157718406	0.324181933438081	0.6076613239437021	0.306141875116061	0.9970899948533368	0.3912223829002059	0.9435585624011458	0.8892691650680657	0.6289707390458061
NSMAF	4.72868608589262	5.51110077739931	-0.187789323238208	-0.750242361450475	-0.014656291213166	0.183675337552002	-0.3520715547509949	6.79185614862558	-1.03528600899644	-2.9553201921709	-0.0781824500649939	1.14292493740843	-0.38145028837231	5.02808408985302e-08	0.3081385400860369	0.0056671571807074	0.938027190671106	0.258753527629232	0.70468812416062	0.976947832186278	0.178966183511759	0.9996839845844644	0.7211389661981585	0.8859720984854277
ADSS	4.95218359245883	3.93970182879352	0.273374029668212	0.0900053786527663	-0.1295361905597619	0.0307940114851405	0.92432433583912	5.38987502375232	2.0540635709339	0.468266581275052	-0.9856399714678332	0.275090410940971	1.19439370101719	2.24206569795622e-06	0.0458817778322959	0.641803598764463	0.3296311532616289	0.7845112802287991	0.238231393073344	0.712865460745557	0.826404462833261	0.9468362463083536	0.9456022040194652	0.5596625679429437
STAP1	0.347449941339823	3.7558468014086097	0.6334654124094949	0.375057819713247	0.368966574085197	0.9141867507547092	-5.14300062917167	1.96936109357316	1.27366118905893	0.494156119505295	0.64066053399446	1.99540523306778	-2.4851957754742102	0.0551568989189006	0.208950393671553	0.623749438639188	0.5248347199422	0.0517000645486221	0.0164952691103871	0.9456008354167704	0.8171175733233235	0.9903617462052918	0.5037850959569424	0.231520013536126
TIMP2	7.448054637766839	7.215856356319599	-0.0400665946566601	-0.386830405000361	0.34063956218114	0.0970814028489927	0.2679549300926039	8.50961132685624	-0.237175121081599	-1.52229739000931	1.9640804663938305	0.63006627185213	0.291468750622507	6.042975321799841e-11	0.81361310463228	0.134577661260911	0.0557198475426834	0.53181952353657	0.771950773709046	0.9970899948533368	0.4480466526003575	0.6495974161825586	0.8595522064616004	0.9163999066606467
RFC1	4.48681791276606	3.56213520406227	0.1150235253092969	0.239425038286015	-0.104892141050352	-0.144746986696025	0.99487966098516	3.80649770370216	0.5835030459730379	0.8708561963373449	-0.524307540650059	-0.8464721958587141	0.9554025301304152	0.0005236804729603	0.562613017067433	0.3893656445312929	0.602527487143293	0.401491020100786	0.344748546420474	0.9970899948533368	0.666577455504207	0.9952698600231767	0.796460729990516	0.6638512988090295
TBC1D23	3.7006342195135296	3.3597215365574504	-0.0409847570530772	-0.226380724481632	0.0977048681475754	-0.142320728813647	0.5898823167069389	3.6430636189594	-0.204869338457113	-0.8073613964827729	0.4814704658105829	-0.823657809110573	0.575435434037243	0.0007554455927213	0.8385824406801909	0.42437986165367	0.632432636420402	0.414211876268624	0.5678313916041711	0.9970899948533368	0.6932418838494983	0.9952698600231767	0.8038682382335303	0.8141704015315695
CUL3	4.27345403545697	5.14858170758451	-0.154136944226251	-0.512909461529923	-0.170054935248961	0.0265561815431757	-0.432640951904165	7.34349540710091	-1.00082453517147	-2.27774519084719	-1.07552832054203	0.198947048949737	-0.560877557077618	3.4855161611038597e-09	0.321945512035359	0.0274606671291727	0.287522466388899	0.843148704151337	0.5775396616806949	0.98396531017598	0.2896435106187346	0.9258520625048346	0.9649159740242824	0.8202697383410664
MYOM2	1.04166620874937	1.49170198890188	0.632746311530166	-0.0395874293258086	-0.754691577743399	0.5383478247177971	-0.5768977524146429	0.960066876330648	1.6752940152319802	-0.0720913860611341	-1.7706545144001895	1.57340210566965	-0.335955069106072	0.342177988750225	0.100583484421802	0.942881675060307	0.0833318320295427	0.12225143247543	0.7383735715031171	0.8484439252436267	0.975542645685202	0.7128975099951598	0.609795976015631	0.9002762086197726
OTC	-1.31651935266639	4.29899938572017	0.379286517116866	2.62888298410316	0.2207681991468839	1.33549084527584	-9.56284303218301	1.15076809948106	0.47147659707043	2.29751456508582	0.298399159048807	2.13666715757113	-2.3833157195201498	0.2559070403804639	0.6395899263176079	0.0260924178446122	0.766784730195293	0.0381237049350393	0.0211661081100703	0.9970899948533368	0.285358528887501	0.9973175189842916	0.4766914192154255	0.2409686834466309
CYP46A1	-0.767300863059056	2.942040264007721	0.522683690536659	0.9934825249607572	-0.416826553550242	0.4021779810159729	-5.44493007793557	1.0713696353152902	0.85790660484726	1.04546119284019	-0.6559535769612621	0.747469945999452	-1.86791730982969	0.28957024195975	0.39548959479749	0.301105552547727	0.5151635504930909	0.4586221742914729	0.0679175371973131	0.9970899948533368	0.5986328260819027	0.9877931688750043	0.8230793365965926	0.3251058261188875
ZZZ3	3.1425438571502298	2.73724483138162	0.0669851054630493	0.2817340990534699	0.1615854025173859	0.1611291843866	-0.0365306581998835	2.68251564053473	0.316372091520932	0.9203761294949472	0.761610649067001	0.910670863610295	-0.0333462758385846	0.0100433041399203	0.7531557845538258	0.361994754904501	0.4501617123943229	0.3672048586149279	0.973536781585082	0.9970899948533368	0.6477601306320752	0.9829253887566936	0.7782589308451049	0.992966244535236
USP2	-0.0065571184134377	2.92532752185502	0.1519743723215799	1.3246951308668502	0.280914455195335	0.616285762653361	-5.046723156755469	1.66874743884775	0.339649444894643	2.0688196960336502	0.574467529959573	1.5730874053560302	-2.6129364711781	0.1019485811083019	0.7356037953279151	0.0443563420515245	0.5684041156666589	0.122312058712901	0.0119513460570741	0.9970899948533368	0.3222478440639101	0.9952698600231767	0.609795976015631	0.2266830742930576
TUBG2	1.57278284314042	3.00948637235778	-0.180119708637626	0.8122893789457409	0.343085125256785	0.417538760891622	-2.4858248810949903	2.7314063380508595	-0.6803979312649879	2.20732909946202	1.2580271036866102	1.90814501159347	-2.06567068355522	0.0088835111468498	0.499534332196382	0.0322735266184281	0.214476155027886	0.0624631760107184	0.0442848246780564	0.9970899948533368	0.3000478206214475	0.8797524915135048	0.5244805800229767	0.2825346794785039
RPL26L1	5.613643906244429	5.52233252793031	-0.263708740686936	-0.7845528900238701	-0.5213156388817349	-0.444525890745937	1.33191617272275	5.93860102093967	-1.5141899055840302	-2.95622144869594	-2.8856215308786406	-2.84007664691764	1.32931982161654	3.46379826618143e-07	0.136985593087678	0.0048442930689958	0.0059636010483925	0.0067125326011304	0.190026518782208	0.8944906743433922	0.1709975580941946	0.4005403407894124	0.3264975231557066	0.502988447312765
FLT4	-0.786925579086703	3.31255374933173	-0.636832019726475	0.520778864058558	-0.2145080868939019	-0.019246960453307	-5.1770324516808	1.24339538171943	-0.992175597564515	0.5638579846297479	-0.3303718254760589	-0.0351730888496261	-1.7805883148021695	0.220108931786417	0.326202809552266	0.5754967429336271	0.7425799003702271	0.9720921547857792	0.0813368334072305	0.9859266878805376	0.791390147752856	0.9971727873975385	0.9949674535778368	0.345380471445791
NSUN2	3.78074795638414	3.9413679068535696	-0.0499455675813621	0.140333286263139	-0.0894912136134802	0.2119809634588419	-0.33822852733311	4.14659032859696	-0.238100730803817	0.4734288543958429	-0.4194308642824039	1.19254122762588	-0.3220120672320539	0.0001650186497838	0.812824209511919	0.6383842595016329	0.6767778313833169	0.238925217189376	0.7489044789200291	0.9970899948533368	0.824696627052362	0.9952698600231767	0.7054540341517799	0.905036862091304
FBXO42	3.63467468569533	4.06476840463078	-0.144014624627925	0.728456514753905	-0.0869651362866869	0.232969745126237	-0.9488976006436058	3.62853963059444	-0.6050717266420239	2.16542902919519	-0.371167686436591	1.18199059311396	-0.779258290912742	0.0007114208994911	0.5480674202979361	0.0353742451305905	0.7121930132929141	0.2432129695737389	0.439665335574146	0.9970899948533368	0.305225339550864	0.9965414692466764	0.7071212463648198	0.7351354139509226
MFAP3	1.13610570217937	0.949318942480906	-0.0420070165028743	0.8924829783135841	0.331069753642775	-0.0919735783474016	-0.7446666576922041	0.710475752044923	-0.134217992675506	2.0287406588937302	1.03435569294345	-0.343711730355013	-0.5170226635543089	0.480888977974025	0.8938101630246809	0.0480585923995559	0.306228782989881	0.732617603326727	0.6075190559118421	0.9970899948533368	0.3296909607745801	0.9368276059364212	0.9314246156744624	0.8363802424729627
MRI1	2.2435150125339702	4.13299866994152	-0.350661574933711	0.0729429111254103	0.134260214531338	0.474352751388793	-2.33773929738165	3.26171056675936	-1.16039376806833	0.172165574835565	0.4364789076325399	1.89338097737966	-1.67914422797041	0.002095176650676	0.251629579003609	0.864082228555875	0.6644577541880129	0.0643922341529144	0.0996509808369258	0.9646096450863848	0.9402130506201476	0.9952698600231767	0.5279115419972018	0.3780340381224836
METTL1	3.11080736365986	3.646030406808741	-0.528962755074297	-0.525219111611704	-0.9136566102926492	-0.0120175341786571	0.657443074277202	2.49160006432223	-1.7364434834372602	-1.13427264061386	-2.82256642649076	-0.0450828779256633	0.419794953885891	0.01632003419031	0.0893498302839088	0.262353953298956	0.0070562787367813	0.964237261216073	0.6765135121630329	0.829928457327834	0.5645140463288281	0.4263974722948652	0.9930934752124498	0.8718312558326121
AGA	4.38680846470929	4.31363382183045	-0.1727725950949369	-0.56226129920408	-0.244792167720713	-0.215056609581754	0.7576715387346551	4.47580834517504	-0.9524971834261858	-2.08835190947417	-1.33892413985391	-1.40216553999756	0.7430459575650409	4.85233810114058e-05	0.346053611212791	0.0423080578763385	0.1874266302888589	0.1677906552640019	0.461111556883564	0.9900563194815916	0.316607762867407	0.857659681202501	0.65014910944726	0.7504700570363912
PI4K2B	3.08927974519437	2.29198817636176	-0.190558397847215	-0.294013058140078	-0.102335069961239	0.313002062873121	1.17853150108531	2.10125101795879	-0.830628164099199	-0.865044141568898	-0.433602792868482	1.5898279397626298	1.00419694302401	0.0410177348070953	0.410495135385919	0.391318187270997	0.6665891707070379	0.118679257791969	0.320321364417515	0.9970899948533368	0.6682701329875849	0.9952698600231767	0.6069337191580233	0.6397899299699964
BOD1L1	4.80739088214394	4.78545365694058	-0.0425167020208972	0.435745406758262	0.024659082547413	0.238752321277386	-0.379874088385318	3.77061305249547	-0.163584788469938	1.16450400756677	0.0957957805870514	1.09120627585788	-0.275836554770841	0.0004631195127662	0.870774647077585	0.2499768369709689	0.924096444859538	0.280823966219748	0.7838636913496422	0.9970899948533368	0.5545219754931207	0.9996839845844644	0.7275369775165167	0.923021974407282
MAT2B	5.20961513735029	4.15310124715828	-0.292603971885564	-0.140188682161618	-0.1697776148234359	-0.0810838966181656	1.50774209709878	4.15955608727456	-1.43960283932091	-0.491427961018037	-0.8498375099092079	-0.474705567519625	1.37149568268745	0.0001574390286693	0.156509835483164	0.6254505674588051	0.3996809742150779	0.637182144854118	0.177002724024464	0.9133784584979996	0.8180273439612996	0.9668160754992	0.9013942212045256	0.4861789628571018
TLL1	-1.12654590759435	1.84776333247459	0.320602680714936	2.25160303087051	-0.139769940720555	0.5395368521792361	-5.75167359856714	0.581072235749923	0.4599011185984969	2.2649079816467204	-0.214085312300685	0.9658031955038908	-1.6908755097426102	0.564045330796345	0.647809010220565	0.0281679408020713	0.8314546178173741	0.339317296627084	0.0973465030875007	0.9970899948533368	0.2908219168067567	0.997816602804848	0.7608923824151814	0.3736682850616024
EDC4	0.4610572728150179	6.41992413009078	-0.316869948823556	0.306470379059745	0.0955489268447006	0.0238134037039923	-7.938563492845239	2.73634637067282	-0.6694085733562131	0.5503399398159339	0.267459602235566	0.0772481667895465	-3.3404508111615097	0.0089611542123124	0.5067321182490461	0.584833927942473	0.790371549181785	0.938778472505368	0.0016552506692088	0.9970899948533368	0.7965909845506673	0.9973175189842916	0.9871982662744948	0.2209449320519342
TRIO	5.01888307099872	4.6043728351208495	0.0726280696227499	0.5749189506006279	0.397805975005592	0.164883825080084	-0.16246264225846	4.70341423809838	0.3672729535053139	2.03555314792473	2.01371894556214	0.9810806287264108	-0.151548597567216	2.70658594505926e-05	0.715065788032631	0.0474433001306563	0.0497668145359499	0.331589178746055	0.8802070829262509	0.9970899948533368	0.3285042936927784	0.6324486647760439	0.7571604131087644	0.9596221774689218
VCAN	5.797692915544309	3.0538783080875898	-0.4592111085207029	0.44838254218031	0.8472083924396959	0.0455215975808144	2.12184836352963	1.31579910381267	-1.10446622982269	0.7964816472696759	2.18888792430097	0.136113335027907	0.847642230830953	0.194702145845986	0.275275768728341	0.429783367754004	0.0338217402937207	0.8923390839825129	0.400869903846995	0.9729105534067364	0.6968846442229897	0.5963539367857449	0.9766056435517624	0.7070243574567778
CLEC16A	2.48121650224532	3.12009217164894	-0.484567648498847	-0.412768331861831	0.28035925685357	0.2290223885078999	-0.5687499737328149	2.6882853456741804	-1.83175913066208	-1.13944658058939	1.06272591332826	1.04064194958437	-0.4407103176426339	0.0101399697167455	0.0734069920134019	0.261363146510323	0.293619197320931	0.303278238150885	0.6614486364978779	0.799950260372826	0.5636220263144737	0.9303259651029342	0.7418648595837605	0.8648551725857418
MSR1	8.754189924679942	9.11846205265183	0.248502579656889	0.137994192836063	-0.1030620811489769	0.227742673044643	-0.464317880117366	9.09475155911926	1.13610643597097	0.421482430056522	-0.449468586725641	1.1156004012791698	-0.4187578171322579	1.28513079916229e-11	0.2617275639440179	0.6752910189608801	0.655164026117964	0.270242055758407	0.67730433989875	0.967780313701489	0.844487688993991	0.9952698600231767	0.7241443219747098	0.8720540734903881
CDH1	0.150905672270906	-0.8126990775427609	1.92558304775589	2.4563101538424905	0.208051508814878	-1.61578265885719	-0.7097535728308441	-0.368544150604906	3.4572891373479404	2.9316796733385098	0.330869696539314	-2.93675844764292	-0.300806900704838	0.7141137679156551	0.0011835917423066	0.0051593406829654	0.7422066001352091	0.0051451844622833	0.764870247600923	0.1843546172413449	0.172947991576659	0.9971727873975385	0.307825141935547	0.9125228679516232
SKIV2L2	4.1455810567886	4.0908066812545005	-0.3108176365417019	0.262148150325008	-0.0333186047629372	-0.124845801523368	0.112949827443228	5.76038942593312	-2.02807550461239	1.24923901414067	-0.2171525773095379	-0.945227811339159	0.1419406860864309	1.30550743490766e-06	0.0497997080824462	0.219945417906002	0.8290561926696279	0.3492832420334039	0.887784041300375	0.7297494936201443	0.5295673616379116	0.9977410562751968	0.7661587491877555	0.962274449937324
DNAH5	-0.253768206697625	3.93591182940906	-0.1239704353805869	0.8336325371452241	-0.571283924901015	-0.418186633033486	-5.0630913888113	1.92896121087486	-0.241673639998887	1.10216063110034	-1.01770623447774	-0.8824068251319741	-2.28503370009926	0.0598606672732939	0.810087808079408	0.276018424399423	0.313936715947155	0.382059504493497	0.0267751028665988	0.9970899948533368	0.5772775659276277	0.9371572592684376	0.7859729627432767	0.2500565957961148
ZFYVE16	4.91415112808696	5.845215388720701	0.245994197064807	0.260420511661281	0.22283780270606	0.0739374444268732	-1.40659454446303	4.86836853214811	0.9193702486058052	0.6755026559124	0.8167815728630219	0.317225782689701	-1.06098692871275	1.8536001123621104e-05	0.3625108423098719	0.5029933331293689	0.418095616336752	0.752460732644282	0.294341304520164	0.9946614880569122	0.7468790765644112	0.9715339359238488	0.9358174102415232	0.6182330393403055
FAM65A	4.22426630657843	4.79541148785576	-0.363950481220844	0.318684699807172	-0.3908705995192689	0.137518419808141	-0.595991690539833	4.72687820309598	-1.685382737344	1.03303035161226	-1.83604205080922	0.764052727245505	-0.537657202189516	2.2483286224170102e-05	0.0985809430070275	0.306810487511088	0.0727246907220038	0.44866485307186	0.5933178359153539	0.8461569967938113	0.6039276488016493	0.6896804548542338	0.8197468465266828	0.8295591894123238
C6	-1.1321913628078402	1.49296186161831	-0.0259778017975912	1.29684946383554	-0.0455061794561384	0.741758392325943	-4.810406692583481	0.446968296874315	-0.032416963686042	1.11874923061096	-0.0555911188857667	1.08245849385386	-1.31383331614889	0.65708432247681	0.974276769005515	0.26889651731906	0.955901706501358	0.284610310946531	0.195207549243728	0.9994115395138616	0.5708287526239433	0.9996839845844644	0.7313721294088479	0.5099702308557535
RAI14	0.386979806171659	4.34769203722974	0.0477730240484137	0.601257057351126	-0.4944130544995379	-0.183463006250684	-4.81090229330509	1.8855220601529696	0.0937002002950266	0.779308723866981	-0.934988207162897	-0.42245883999094	-1.98277006431611	0.0656263622611116	0.9257651472191752	0.4397015151678229	0.354775656240068	0.6747008270069921	0.0531772283269409	0.9970899948533368	0.7032421860717204	0.9534686139146334	0.9150660697439924	0.2967282771498357
PNKP	4.3636123273142005	3.20850434328838	0.0654085048211912	0.309143097544968	0.0382850851060062	0.142997341698423	1.04376367309976	2.56939360914023	0.249818546076997	0.8565697850999731	0.146369779925644	0.651198265111682	0.752897981028157	0.0145301702886202	0.8039045046394129	0.3970597887845379	0.8842521894571022	0.5180337782071089	0.4556749052130109	0.9970899948533368	0.6720727596932514	0.9996839845844644	0.8515907837909239	0.7477190252827792
PHLPP2	1.2302417199574398	2.90077662704367	0.379483788242239	-0.191297633578748	-0.302734686136583	0.172881406360679	-1.8301486581484496	2.66186823433237	1.43372140806159	-0.474169576405561	-1.02371210021975	0.712838977062055	-1.5716609061461202	0.0106291243545821	0.158351094885132	0.637549823011548	0.311163100182759	0.479461099319497	0.122654156602469	0.913967974523977	0.8244524908511772	0.9371572592684376	0.8365105390599334	0.4132588988714257
SPDL1	1.75137829907236	2.30167996489994	-0.0547163993182129	-0.5467173083972079	0.148730086635617	0.1391157711105899	-0.4325983247883749	1.9961591623088	-0.197559372514841	-1.44335437000048	0.521321562714445	0.563138200027478	-0.331495992699498	0.0516064649531809	0.844224074094522	0.155415696370668	0.604539884815055	0.575962019420854	0.741712889794165	0.9970899948533368	0.4702027464878147	0.9952698600231767	0.8781099016578002	0.9011616480166702
STAU2	3.61291519247766	4.60179739927301	-0.1471854849108949	0.5403544499492321	0.0949986545184871	0.108234028129039	-1.3799059397800202	5.56274290276812	-0.764697063286069	2.05792808659352	0.488096734736809	0.6444507710208071	-1.4815477199193	1.83964059744962e-06	0.449114345554796	0.0469551973833939	0.6278934755782779	0.52235433191308	0.145333182219017	0.9970899948533368	0.3276509041982087	0.9952698600231767	0.8540311346489485	0.444988974128656
PQLC2	3.32502848790062	2.35911365039445	0.107914231059103	-0.0049466942442389	0.27054593362369	0.373873677029955	0.642477924245881	2.5631995222375803	0.534495074091297	-0.0176659309029705	1.31357758574516	2.1931770684220298	0.62616600791604	0.0143901242699439	0.5959203749840811	0.9860017649239352	0.1957467146147769	0.0331721126816306	0.5343888891279249	0.9970899948533368	0.9936416422600942	0.8645200781373235	0.4620165976320829	0.7931719227742949
CTNS	3.12470070136136	2.33491439240981	-0.175844250151116	0.375329420013095	0.324922214839376	0.0666450903133913	0.4688375776349689	2.61421075040487	-0.882911824767165	1.38345156336321	1.6264972960176205	0.388402631995724	0.469607224435837	0.0124026708892424	0.382618679695666	0.1746473528975889	0.11099854387131	0.699440053833657	0.640868959570724	0.9970899948533368	0.4889209455349145	0.7637582769038255	0.9225443612399082	0.8547708959502384
RTN4R	0.8868761340611679	1.05594928927002	0.7372197832911309	-0.487940798845879	0.133070264325543	0.6261337743440849	-0.717669713979926	0.572002977863069	1.78394986284972	-0.7632160139537572	0.286501334276933	1.75154925628076	-0.36151144344816	0.570076523580662	0.0808742652234962	0.4490849752679	0.775730718946387	0.0863061725332524	0.7193038505404359	0.8157026822188826	0.708860988297751	0.9973175189842916	0.5679121553826868	0.892486057654484
PHF23	3.51008283974743	5.14001784761394	-0.310430955746664	0.6183531508596379	0.0111539668174828	0.3011964027089659	-2.12439607484021	5.017673462019849	-1.32810790988346	1.84362700594483	0.0463623814062027	1.49553873653674	-1.8807492776620305	8.74137024285565e-06	0.1904242420140079	0.0718778059082993	0.963213808866095	0.141345789102498	0.0661593256667818	0.9421860158215374	0.3702264085834978	0.9996839845844644	0.6286674568317713	0.3224620167648809
INPP4A	3.69756541370259	3.18394433193061	0.2839276715170449	0.811407308407477	0.4348022539851671	-0.114029059235354	-0.234065650288457	2.98068893338437	1.28869964275546	2.4551236412146697	1.92690116772041	-0.590551169000145	-0.204785495694959	0.0045417472752181	0.2041536171723119	0.0177917739556322	0.0602684531388763	0.557765163429604	0.8386086030179108	0.9436294589586424	0.2551133803405357	0.6593196768694317	0.8698389099339072	0.9436370579390678
RAB27B	-0.1345324477625319	0.875619269096795	0.398570950211447	2.16250377397508	0.2088295963793569	0.093412162599911	-3.2121472719781	0.3792358897999679	0.7172273861398729	2.6437022569180804	0.3550611982876889	0.191267989098801	-1.29047174480221	0.7062319027381949	0.476845889912342	0.0110471325125474	0.724131862957501	0.8491524379773191	0.2030730181569059	0.9970899948533368	0.2247001583971078	0.9965414692466764	0.9663475312552184	0.5200004665616464
PSMA4	7.356549749525651	7.99578908616083	0.0101513325154813	-0.5925670012013511	-0.368940746293586	-0.328614721884578	0.368963149652239	8.082095834659471	0.0562840049225679	-2.11401617717075	-1.9390452327635	-1.95207576023944	0.356854821627429	2.66198821341231e-10	0.955372073378394	0.0400404332089837	0.0589212957624511	0.0572668438440032	0.7227946580158241	0.9972267673751714	0.3123439610228429	0.6549645663350084	0.5151299932707948	0.8944218807636402
LSG1	3.69526319984154	3.5267052867663105	-0.229221999485678	0.521710051854927	0.1053381411634949	0.19563503270495	-0.251877913844182	5.02272036148508	-1.4841437491998797	2.46775017633106	0.68812581716533	1.5140951489859098	-0.322900486397729	1.01542622491557e-05	0.144666986261834	0.0178851826183256	0.4947447869102739	0.1365843710210759	0.748247285437126	0.9018883327510708	0.255547739064578	0.98481221163108	0.6251371011578367	0.9046281235526872
PARP3	2.74005746313627	3.3806455699651097	-0.272308600117752	0.573222763903207	0.244646967668232	-0.0629892628932449	-0.930007522041652	3.2723146218358905	-1.1568539800774298	1.7686734530043302	1.04154260814095	-0.319526581521165	-0.818621079590736	0.0020832379948988	0.253062405261413	0.0841127864595505	0.3029038263868139	0.750738721824593	0.417130014749197	0.9646117053853798	0.3889812709882668	0.9355648050586576	0.9356990305076978	0.7191454848463973
TNC	-0.270468279253588	3.51062227941709	0.0805915780016379	0.1832101600101149	0.0841241239181083	-0.385380771514234	-4.74415309737678	1.26827935434996	0.115993768656903	0.175800579779599	0.1084461785235549	-0.593156073266208	-1.57548663315835	0.211096237283325	0.908154348621075	0.8612304042021629	0.914094062478946	0.555918226568054	0.121712943413768	0.9970899948533368	0.9392027367892732	0.9996839845844644	0.8694131842492512	0.4118899650775118
THAP3	3.01016223906708	3.8811329480567793	-0.2040992549967749	-0.281151446837433	-0.223387468857536	0.0730364364721148	-0.5889299711475091	3.65052706701923	-0.822303450712499	-0.8208623460082971	-0.8623170484826851	0.324496170654259	-0.487270561251526	0.000645121828992	0.4149704833007659	0.4157829179313879	0.392800943416132	0.746972377692698	0.628284613500038	0.9970899948533368	0.6865831115483264	0.962990484334452	0.93367671533391	0.8484797226628744
FAM65C	-0.666614613417421	-1.34187520517376	-0.0603135697642115	1.23327753115692	-0.0826334279114254	0.5845633558117329	-0.554739680088758	-0.615867386888835	-0.1144242073765119	1.5379330400480402	-0.1393978666871569	1.2097626035132198	-0.2373771398208389	0.540996626678965	0.909407431970994	0.1306321269124949	0.8897355571240309	0.232539235365515	0.813383035201452	0.9970899948533368	0.4440754974703593	0.9996839845844644	0.7033607902052419	0.933828658664837
TDP1	2.3588769534965697	2.19527408669444	0.0371156494231329	0.5103727390934211	-0.0880213360790555	-0.110669694951988	-0.0169561758203488	2.18010164381759	0.161266675921651	1.58064186765446	-0.37558337047099	-0.563460416786033	-0.015356909249065	0.0344063176137157	0.8725602502422221	0.1209309058433069	0.7088837570300759	0.575760348551834	0.987811417085878	0.9970899948533368	0.4316432876576583	0.9965414692466764	0.8780248124269528	0.995934518992826
AIFM2	2.90542291212738	2.86954154307025	0.103770369001094	-0.753727539411544	0.120750507031387	0.583852836027289	0.189464169996816	1.91400281738464	0.3046575134108499	-1.55514114824906	0.335434599906357	2.0090996039041102	0.1146462180427069	0.0622602743905129	0.76196342456827	0.127388444116732	0.7387972356771619	0.0501684583998673	0.909213562118872	0.9970899948533368	0.4394986458470715	0.9971727873975385	0.500112893192014	0.9695367615620742
SPATA7	1.32863561607559	2.97544768328973	-0.654741810459555	0.0401314097235089	0.0005021486964688	-0.129583446299788	-1.72488977047791	1.73627812567475	-1.59390710341832	0.0686592657499938	0.001171303652993	-0.367856730701354	-0.926411869186078	0.0891937022903804	0.117796642222395	0.945556233501288	0.999070302843646	0.714672676833034	0.358870123896269	0.8705463429537513	0.9767809779207448	0.9996899042616236	0.9275248616029478	0.6754580290521579
MED17	3.4592592255532097	3.679098136071101	0.0653387229166228	0.1816368898744839	0.210477513589939	0.268172497660177	-0.521643788634361	3.87101363011777	0.306671575630033	0.617221789702493	0.9630571944709252	1.45240436382782	-0.4891623310782029	0.0003986797541368	0.760802500791276	0.541018388919542	0.340833206617648	0.1528951935005419	0.6271011321807409	0.9970899948533368	0.7715169890290675	0.947778291238028	0.6401703535840725	0.8477575831855781
RETSAT	3.67960212780811	5.00956642971043	0.0488571092648582	0.193483934847825	-0.227378215593617	0.0265254664080902	-1.50476313135965	6.60633738730142	0.277023442572875	0.7924111764397409	-1.23441908101828	0.167987397088248	-1.7464479567526698	2.95379316990184e-08	0.782951633991227	0.4320200512815159	0.2230561245627459	0.8672990069543771	0.0871302512146044	0.9970899948533368	0.6978131849235142	0.8839575868858134	0.971044206879513	0.35448533639844
CAPG	10.0273158595955	10.5250641676825	-0.104644103269008	-0.19993042879016	-0.1586700403360059	-0.0764626712909594	-0.180907719095445	14.9964167832236	-0.687767681935686	-0.8786858789928721	-1.00553143994747	-0.539885806950994	-0.2338384105675039	7.773316100427709e-19	0.495052786720202	0.3839495421431339	0.3198513527692849	0.591836335332767	0.8161226508770061	0.9970899948533368	0.6627687329169909	0.940604531548737	0.8836021317675512	0.9352300763313718
AP2S1	8.68949096200379	7.670156018601481	0.2032554329336619	-0.614440356786334	-0.2273093044574789	-0.3085617791939979	1.7850525662579098	8.95950031512642	1.11685797743142	-2.29945463757858	-1.20342947535024	-1.8264948488479	1.8716164401025104	3.2588724361056506e-11	0.269676323646345	0.0259885238624473	0.234776278150378	0.0740483372287771	0.0677532072182759	0.9729105534067364	0.2851005762882196	0.8892701831041399	0.5473177940972584	0.3247121878036628
TG	-0.6358020505501669	3.39370239295948	-0.3946323524842789	0.671019321599068	-0.237081632785188	1.06587463867081	-5.384699831752191	2.11249515068791	-0.938909516107765	1.07270932790718	-0.490806045684666	2.74049088650908	-3.04139144696654	0.0407872672983626	0.352478125569411	0.2903599324425089	0.6260180674207021	0.0085938675979032	0.0038092627357999	0.9928702634232748	0.589441109152477	0.9952698600231767	0.3559427634318553	0.2209449320519342
ADAM28	0.123413186641793	4.09712152606106	0.0843270490435839	0.827769499271639	0.161365450176633	0.0774537455100601	-5.60931632018875	1.63216929780787	0.13459489297278	0.927403716061146	0.250769711635017	0.144493613394764	-2.07012668209424	0.1094131400411699	0.89350626271077	0.358419799644437	0.8030727650163481	0.8857338645412991	0.0438457430022183	0.9970899948533368	0.6459910991551931	0.9973175189842916	0.9759098759077468	0.281465712682047
BARX2	-1.14690767932678	1.01150430951595	0.5718597094568549	1.94846574539583	0.5248104039841679	0.8833730560268749	-5.037817320095259	0.323791824244076	0.8131529252987909	1.85285185354706	0.72703001285	1.4561982790896602	-1.49750348316572	0.747566825665015	0.420397151607235	0.0700914091111896	0.470922996015329	0.1522012772283419	0.140811745924521	0.9970899948533368	0.3670343074246092	0.98481221163108	0.6392312126828645	0.438275043129069
DCUN1D1	4.54421541020029	4.2492063956623	0.0165857117719216	-0.2872887117537789	-0.103403773622452	0.0812104929319654	0.662467082077848	5.11677438675639	0.0975444300794368	-1.15894506646407	-0.5933729459534051	0.5502380753789201	0.72555767185524	6.7396804419363e-06	0.922701711151186	0.252451822568943	0.555728702374532	0.5847221591269011	0.471739384308046	0.9970899948533368	0.5569227598877745	0.9952698600231767	0.8812557075183924	0.7565570569783902
JADE2	3.11510374093225	3.57965952260161	-0.0999163222569241	0.0063835812674012	0.077188852563059	0.1902917920224009	-0.572936529890675	4.17320024084611	-0.52830755497934	0.023400357394186	0.397755249957309	1.1810969570881202	-0.612379543636728	0.0001430706751148	0.599764901715213	0.9814348875771892	0.69258396202103	0.243530879589861	0.543214788658376	0.9970899948533368	0.9918262146803128	0.9962770233075908	0.7071212463648198	0.7981462797007024
LCP2	5.82924529803717	5.10733902379486	-0.3447785014968289	-0.1817324516424289	0.235075457743565	0.179460973724306	0.808885556081692	6.25567912822798	-2.05519635393323	-0.7714108119229001	1.4133340901694	1.2511413869913302	0.8964380365107758	2.03782434760142e-07	0.0453264447884438	0.4444489927301189	0.164033519790378	0.2169967463050089	0.3748437706380829	0.7113161116380214	0.7058987693959027	0.8369832351235669	0.6925679504746437	0.6877210852852236
TRIT1	1.85425272757887	2.00926025283038	0.193446090535393	0.494226901798065	0.6541131322889201	0.0329922312666773	-0.935874032341728	1.7460262418503298	0.7237544878862902	1.29123203337823	2.30648184704119	0.1441164389963229	-0.751056373840075	0.0873568149062577	0.4727933670063229	0.2029001674089759	0.0254513636582865	0.886025151209535	0.4562852308194871	0.9970899948533368	0.5156374797148912	0.5494909695787988	0.9759098759077468	0.7477949224946416
ADRB1	-0.6201167740834711	1.04544764639465	-0.6629406540936109	0.7905004975662281	-0.2334217715619839	0.0329173733649187	-2.5505494338699304	0.4701523268032829	-1.17455233106127	0.974614937765512	-0.385482894555987	0.0649155112264201	-1.04169995199398	0.640528633341254	0.245984327694287	0.335025814773251	0.7015858173438031	0.9485142413720842	0.302780644246932	0.9610725600754428	0.6277683730724024	0.9965414692466764	0.9884804065746458	0.6259496718888472
CUL7	1.37365334403828	2.09746174019331	-0.359610850137185	-0.7503485116297289	0.0869068790813994	-0.0615087416347487	-0.342359352125608	2.03663086650706	-1.45370331207885	-2.14978057130806	0.333147581117984	-0.284857350056291	-0.301815166610398	0.0476538416858162	0.152547403013186	0.0377211117199208	0.7405858523523621	0.7769861444169479	0.764102821292627	0.9109052966601842	0.3090086971906317	0.9971727873975385	0.9434610115648212	0.9122950946524494
CTNNA1	6.1859778208977305	5.405200489644541	-0.0962771271846813	0.122813106974398	0.0510801060419206	-0.132788551973241	0.971050759028497	9.52935350534735	-0.84057612526105	0.7474494826299499	0.439587129061281	-1.31382130292725	1.54968572520695	4.12951439700703e-12	0.404778948240715	0.458536739334735	0.6622242780659631	0.195203049869525	0.1281468770126549	0.9970899948533368	0.7148588730636123	0.9952698600231767	0.6757364365492252	0.4200660768331941
PHKA2	2.85975278667962	4.5555116761925705	-0.123869698605117	0.345387820491744	0.4303520418064079	0.227453549457568	-2.4465210211862405	4.25784275441885	-0.517161942855106	0.9808610741327308	1.74844648114766	1.10331390566612	-2.1364220091313	9.77420416345254e-05	0.607559088683096	0.331587387083908	0.0870313303898714	0.2756729883124619	0.037797267861209	0.9970899948533368	0.6253917623189775	0.7249802109194082	0.7265291289739321	0.2708929138105213
CNTLN	3.94616670999441	3.6809505143247097	-0.0583135643400707	-0.0099953733814654	-0.0112727112561563	-0.0178517616395926	0.387121354239548	3.92941649263922	-0.3098755938462429	-0.0365874950358276	-0.0602726126908949	-0.112145374519643	0.384321186019461	0.0002841240901805	0.7581330620056279	0.970967865781728	0.952210513789425	0.911216726234534	0.702438162280819	0.9970899948533368	0.9872261300388376	0.9996839845844644	0.9817450095173262	0.8848056829398939
HSPA5	7.91364947728213	6.87613484995409	0.233897797538169	0.704318539008873	0.461517065167902	-0.268611748330538	0.5640811750934289	6.48553317125492	1.00310721317057	2.14926838129495	1.91137478923405	-1.25153947308297	0.469688360591503	1.17259234944487e-07	0.32103548108879	0.0374482163445049	0.0619385728122673	0.21680320656193	0.640909784834016	0.98396531017598	0.3087286296878634	0.6603495011903893	0.6923912847271829	0.8547708959502384
DSG2	-0.4496086715426539	3.925346685725221	0.466809183520919	0.947983178899508	-0.0411125527018326	0.514309130003754	-6.0481747576443805	1.6539552130846298	0.8686661534142591	1.11266028176857	-0.0696577659971669	1.06743158565021	-2.40288094312612	0.1048954925264119	0.389612367199983	0.271428328098567	0.944767232795021	0.291376925482501	0.0201994202199025	0.9970899948533368	0.5725117064950008	0.9996839845844644	0.7363374103661107	0.2383209948703528
GEMIN8	2.65943363690823	2.72992107685996	-0.0971038848723733	-0.3762872458914699	0.233051412332181	-0.176904276922648	0.137822328771411	2.24857302902044	-0.370172630525836	-0.986160222412492	0.864787272072864	-0.7967158969260891	0.104905837575948	0.0297067299044891	0.713071041672392	0.329112406184478	0.3916513725357729	0.4299543861009279	0.916888081409788	0.9970899948533368	0.6239455796210629	0.9623743625894032	0.8116989909820282	0.9722952913548764
OFD1	3.19404283040805	3.5939165574546896	-0.0995406816013046	0.7691976006476	-0.158672178540893	-0.0108738799167203	-0.7223056271610899	3.0894162005827304	-0.381116448234751	2.15420305066787	-0.5941880071559921	-0.0469419708263638	-0.5520055055662181	0.0033316352313138	0.704798571883855	0.036273378165007	0.555176702481396	0.962754243522544	0.583505724709199	0.9970899948533368	0.3061394118601325	0.9952698600231767	0.9929516674675268	0.8235261235780197
GPM6B	0.1153743848045849	1.02289978375688	-0.2408411811291369	0.1655958330248099	-0.452003177172034	-0.791735888798998	-0.7658064273017969	0.629225510849181	-0.597776305420621	0.274394543451756	-0.987561276466751	-2.0385244628796	-0.434114515288218	0.532265745538673	0.552842923486506	0.7850121225658878	0.3283204084252299	0.0470720871712541	0.666155926315939	0.9970899948533368	0.902074475088847	0.9466216669791296	0.4925472997613267	0.8666550458436338
PREX2	-0.622249458684056	0.675174182936165	-0.62463032045546	0.9998747660966852	0.0482557466173115	-0.0876147661751315	-2.48531882201946	0.263866855171042	-1.02444885875109	1.16912404571757	0.0805424196239932	-0.171114075862419	-0.8910791940549642	0.7930659739186869	0.310926539161398	0.2481405393206869	0.936149726808268	0.864882718977828	0.377344997062746	0.976947832186278	0.5536107881723277	0.9996839845844644	0.9702177240935476	0.6890913085637452
WDR37	3.60109907739564	5.74420316730036	-0.267459774379257	-0.455874046703187	0.223850735492003	0.0164433636847452	-2.10176677272001	7.31319166447127	-1.44957164465126	-1.75795245582959	1.19153606917251	0.102833099147761	-2.39742823452145	1.9809766340645002e-08	0.154221890593779	0.0899629659924078	0.239819086658486	0.918524846209445	0.0208405950110851	0.9109052966601842	0.3965324325130029	0.89288391176346	0.9840752740405476	0.2396852796785759
YTHDC2	3.3339014497483395	3.98012941569735	-0.2120575772319519	-0.295447732330467	0.0575927120976156	-0.0532680222032992	-0.334704617337943	3.4512034338497	-0.835535369035088	-0.806527974261802	0.223369224732004	-0.24494743856743	-0.266428499146406	0.0012231095554626	0.407634318028355	0.424051697438011	0.8242009647941141	0.80756416632128	0.7910584168217829	0.9970899948533368	0.6930859611840937	0.9977410562751968	0.9525359319235452	0.92584447996389
CTPS2	1.60139572233473	2.38590749027722	-0.65641204330443	0.469025815957584	0.134176328716272	0.2944030595141369	-1.17646658904583	1.5385979348223895	-1.76583981604148	0.945064312173244	0.360947669702455	0.90179103708115	-0.673134216027237	0.130469265591573	0.0837826552120513	0.349359212231321	0.719722351877514	0.371670804109088	0.5040900928468139	0.8213285441159737	0.6398382536844618	0.9965414692466764	0.7798886267231957	0.7746788974701228
ATP6V1H	5.5041616809218	4.9166774287404005	-0.0432208660798294	-0.27506956214837	-0.202507603124112	0.072520455148932	1.13910819898477	6.22942684798555	-0.298675846262801	-1.2724623086113998	-1.36395722167287	0.571596973667242	1.33753031118109	1.2685191640138304e-07	0.7665636560907478	0.209432634967032	0.179322243417909	0.570399265761229	0.187359105911938	0.9970899948533368	0.5210009288852985	0.8531714832693671	0.8749447265280487	0.4997186217732937
POLR2B	4.64562525688938	3.58893659046744	0.0033103638007212	0.0504063628784038	-0.1955571813246889	-0.1860848061642339	1.39126927403873	4.60780744077546	0.0204915000668821	0.223471724992165	-1.1615655312849098	-1.27706306770052	1.57873767267724	3.0220199284042304e-05	0.983736238360524	0.8241167589063291	0.251155644568337	0.207723192754176	0.12096449360805	0.9996028273449268	0.919875757849854	0.898245472268276	0.6887764079064879	0.410207670891563
FAM214A	2.3399233501050603	1.1695643733443002	0.230111232660928	0.410842708131036	0.478705263747053	-0.33791454137342	0.7373499039659249	0.954588370939812	0.851146892028763	1.06401929978311	1.73156675758156	-1.4699224984196202	0.555013889482691	0.344685900176655	0.399011440690866	0.292698809836404	0.0897969323925683	0.148283558104415	0.5814637242228721	0.9970899948533368	0.5915528071727235	0.7271432488470618	0.6354734820055646	0.8224164538949663
ARAP2	3.07903511871522	3.8302429823072006	-0.0571420660299912	-0.0089999396121489	0.0317368476038799	0.2064973050590549	-0.8744345903173371	2.88508398112423	-0.185738031998515	-0.0205003329412345	0.100768113913193	0.788641064532018	-0.601035455094697	0.0060222967511414	0.8534341436015741	0.983736504922057	0.9201547396502758	0.434236023109641	0.5506765621077969	0.9970899948533368	0.9929136377475444	0.9996839845844644	0.8128081338656935	0.8025889532840468
TPR	5.87718003880178	5.76454546290657	-0.107880317770762	0.127679197272996	-0.2341684252271069	-0.0657414303412506	0.192326259055528	6.422957504316269	-0.6010069340415649	0.492117850315092	-1.30684054007899	-0.420554313744462	0.19594601518467	7.39581112371479e-08	0.550753880483273	0.6248802040093989	0.19767874070041	0.676004502469252	0.845495538131851	0.9970899948533368	0.8177469509399089	0.8672623485511203	0.9154531324858054	0.947115708536628
CP	-0.0718924193643567	3.97648483956054	-0.559645714339189	0.8367121608719571	0.033389116176502	-0.137192624482673	-5.15566421764372	2.06738507427375	-1.10462932737634	1.20239489814774	0.0614799981304417	-0.292170458265702	-2.39885612388497	0.0449009580544442	0.274894548702686	0.23950198694233	0.951334662899926	0.7714326745032389	0.020403424056187	0.9729105534067364	0.5460162847719231	0.9996839845844644	0.941633278915835	0.2383209948703528
KIAA0556	1.76012861928084	2.847379425689509	-0.0893405795422997	0.859670907486891	0.489639812102307	0.307541255454911	-2.15417486256832	2.43109705398125	-0.315574837082973	2.2179679802626096	1.69090105375626	1.30719521683926	-1.6711804345615	0.0190462100540573	0.753695353206327	0.0317794723499192	0.0976014267734704	0.197450548031707	0.101232904209148	0.9970899948533368	0.2996336825937478	0.7381593047061797	0.6776452367379836	0.3799344372891366
DTNBP1	4.74045228720258	4.8267704041004	0.555108278713381	0.2840000832241789	0.0832739389270711	0.29658907302307	-0.560538193192789	6.03464251123605	3.1316693639122795	1.12434802733054	0.45388335499554	1.92322935795886	-0.6307323580624771	5.747758610321611e-07	0.0029876029161446	0.267715899705738	0.651964043774399	0.060394575895359	0.531480990541258	0.2917838350751434	0.5698607617345065	0.9952698600231767	0.5188718997638994	0.7914611833099355
XK	0.616515927861666	2.1496715462835203	-0.136835593308863	0.6499418488305989	-0.3713357829922371	0.0020997952116691	-2.2071820301705096	1.38493029907991	-0.3425407105099539	1.17790111919375	-0.840355502692114	0.0054726013601757	-1.253572312452	0.1724773489146869	0.7334395101883091	0.2446431064876099	0.404875705366558	0.995656199452835	0.216069034812411	0.9970899948533368	0.5505467147734401	0.9675967028756718	0.9987900109619896	0.5329931671238
ANO2	-1.26453129855421	3.24535312987754	-0.0236988446171516	2.10978624295756	0.3548729443067349	0.7452972038738629	-7.63126140032866	0.9764861669732858	-0.0323310466437228	2.02375428338952	0.5149969675042121	1.27427893504349	-2.12948621230798	0.334004809926284	0.97435094343325	0.0486583467021257	0.6090730237298051	0.209108709033396	0.0383746599591247	0.9994115395138616	0.3302625876085677	0.9952698600231767	0.690084127178772	0.2717974135050983
C12orf4	3.39405698723542	3.07367832925604	0.0925195861684885	-0.0512636269897856	0.2265645188314249	-0.0411255532228642	0.3331529432137189	3.10789237337601	0.433204540536503	-0.168433847274319	1.0345101395845	-0.2232905384335189	0.306688330104181	0.0035116681377	0.66680855624406	0.8671066773608559	0.306108425979024	0.824266627511331	0.7604821683709649	0.9970899948533368	0.9412931654984344	0.9368276059364212	0.958232494265521	0.9109535866088352
SCML1	3.6936208815073504	3.22649822008201	0.0520251146986669	0.316923015192635	0.3551711659785189	0.302174016108271	0.0082016179508154	2.8301950261505096	0.2190911119654369	0.9389454725922308	1.4922224170378402	1.5281384213800502	0.0065941863826633	0.0069373950530611	0.8275182838415459	0.352581101643321	0.142208112913058	0.133161824529697	0.994766433232845	0.9970899948533368	0.6422967071176933	0.8092705017592534	0.6219403170540657	0.9982471488837014
WWC3	2.24422845354396	2.22392717537787	-0.273548804285021	-0.0462780245240269	-0.153287229071923	-0.1200451230480549	0.3933406422422059	1.83106432461954	-1.00316956568164	-0.115739596085885	-0.530160255968358	-0.498722387539346	0.2974133889739669	0.0735597607941483	0.3208553490852719	0.9083593927384608	0.598447904738801	0.620276293750393	0.767436371184674	0.98396531017598	0.9619739468963432	0.9952698600231767	0.8922891779842437	0.9140123793044476
ARHGAP6	3.8708065107106	3.5855961919157795	-0.254682267985621	0.80920264653145	-0.110357794482105	-0.119031095526436	-0.0874860775443696	3.19397593764479	-1.14515978692269	2.54634086678146	-0.512060078841613	-0.642680341801963	-0.0730717113078267	0.0024970139684342	0.258246379881723	0.014225590992761	0.611117863455662	0.523694333674669	0.942054589264368	0.9663523864183216	0.2377403524652892	0.9952698600231767	0.8551714304285012	0.981564867377268
FAM184B	0.10631889721616	1.33550004523276	0.8150544819954341	3.99962034075091	1.4558534404639598	0.8892473688220469	-5.34513308400132	0.5055453318162371	1.28428060364475	4.09270897875938	2.08260710003123	1.55453148826411	-1.9026250196904	0.6155669407153039	0.205710932690267	0.0001643602990796	0.0429454871057907	0.127036127392867	0.0632160684870762	0.944117930194776	0.0828505157730208	0.6158498274351981	0.6146477518406268	0.3152602609507294
MAP4	5.52560284810487	5.6680991137423495	-0.201570592529299	0.506556810386532	-0.227731314722123	0.110910231281524	-0.306359308034317	7.13654673833269	-1.20936049646183	2.11195974444525	-1.3548603694414	0.7672316606230379	-0.350322207742498	1.01957665725124e-08	0.232556646069696	0.0400888668149199	0.181933387543257	0.446769214471361	0.727713407381282	0.956344416743717	0.3123439610228429	0.8555107438602935	0.8194473897878921	0.8967328987961862
GOPC	4.339264920178721	3.63785568171933	-0.059615504539529	-0.17825049610513	0.0461721581781838	0.211187402879615	0.898138628037103	4.44744969215383	-0.382513082224126	-0.7849541677151429	0.298958568615904	1.63062512213386	1.03054726721016	5.46407685606346e-05	0.7039991025334541	0.4365380476584121	0.7664212543242271	0.110279017829825	0.307941174846253	0.9970899948533368	0.7015360175302134	0.9973175189842916	0.5953155943081202	0.6296832443551493
ROS1	-0.8450470759484251	1.47137921580317	0.270737446567297	1.847499374486	0.134748174352047	0.666601527250189	-4.88145861892328	0.417325576974277	0.339587858266532	1.56741300343377	0.168105538854628	1.00551936819843	-1.27678582478642	0.6784206229865639	0.735709438721664	0.123588375289795	0.8672300729766709	0.3199209861743969	0.2078529755810119	0.9970899948533368	0.4346321414638054	0.9992988008804824	0.7510684835189972	0.5248361182324115
USP28	2.39270606692296	3.0872557579991	-0.156516950513878	0.0314776841881512	-0.1763646929195389	0.169160622591719	-0.7977316088164301	2.70109965008825	-0.614553914155073	0.087238840804955	-0.68889877750994	0.7951301272537621	-0.647425890782322	0.0095876224636835	0.5418264103244179	0.930844917394538	0.4942640704891179	0.430566430301421	0.520441318194115	0.9970899948533368	0.9709786172430488	0.98481221163108	0.8116989909820282	0.7846026148926509
HDAC9	1.56426569894056	3.31707152451132	-0.0170995392854897	0.8381999916199009	0.44340890400585	-0.0662984537624434	-3.16285108618914	1.5324883643385905	-0.0366756114416646	1.2854016914915902	0.99498877539188	-0.172994745170381	-1.37920836308781	0.13207959925134	0.9709050817483008	0.2049420390807169	0.325023756105226	0.8634291910102859	0.1742646087657259	0.9989573338452026	0.5169714852863685	0.9435585624011458	0.9695630573150712	0.482553642654038
TSPAN17	3.0644559112180696	3.3048862543168904	0.5094876259341121	0.0927562646817221	-0.0568655242148275	0.229015116059687	-0.477377908259613	3.03862675643094	2.0276625129854	0.258019800993976	-0.213338595342503	1.04672400745986	-0.397849454456404	0.0042691679975525	0.0483021180469042	0.797839543134197	0.8319825662274821	0.300470466751866	0.692580976741444	0.7246848339340036	0.907654254209084	0.9978358568258788	0.7404392243961697	0.8789969517505574
NOP16	4.2472443682771805	3.9405080607489102	-0.101431582719679	0.0624682411864807	-0.173235854312809	-0.253046681691327	0.654726915060974	3.92845528634172	-0.4694403313314979	0.2048361120982339	-0.7949301657209009	-1.3528714517485	0.590400326224862	0.0003061228749299	0.6408842843141109	0.8386518826205219	0.4305681478965349	0.1824584169372319	0.55779899936949	0.9970899948533368	0.9274395820785868	0.974778577888894	0.6628012305704087	0.8073629993277213
CC2D2A	2.19683853627363	3.7454299985785	-0.511799719280913	0.019283039207744	-1.18329103441707	-0.225326220446362	-0.496552048522798	2.3115965306515296	-1.31620823112382	0.0342197994901345	-2.8695500466740205	-0.6542941231406171	-0.277955777859551	0.0255777167179322	0.19439966137566	0.972870888004918	0.0061219485301724	0.516045461542645	0.7822506879993391	0.942299824382468	0.9882118596936014	0.4016830849372839	0.8503402654994318	0.9219638245774336
RRM2B	4.2212487273895	3.83678425171374	0.2860798740179039	0.1942542552320199	0.11510816955249	0.0131127397871309	0.139551895621343	2.47051484884202	0.8947386827319899	0.4194780946552279	0.3602559074904799	0.0484483648444264	0.0824809811908669	0.0173209124744017	0.375498090516955	0.676754416973873	0.7202597662745871	0.9615643753002292	0.9346113074203092	0.9970899948533368	0.8453231113642541	0.9965414692466764	0.9928255041684344	0.978501651934843
ZNF800	4.91586747373075	5.46344705655385	-0.154542022927953	0.0698394945684838	-0.0403781105916438	-0.0066438764048614	-0.6230929147972621	7.74935918083382	-1.07126834261833	0.3330778484397639	-0.2825433008149169	-0.0541416200657033	-0.8179884209198249	6.33890119555924e-10	0.289663043439663	0.7405314826636759	0.7787927886089051	0.957055722149105	0.417408667787491	0.976947832186278	0.8807049265985354	0.9973175189842916	0.9912911481191256	0.7192355688226275
SNX29	3.58693859873138	3.85333990484136	0.1033021271756159	1.01644187783456	0.5503553207469611	0.43373538442728	-1.60540145049077	2.58195615503523	0.307523151160525	2.18661610288804	1.6533283076794498	1.59667029623602	-0.981510858852006	0.0131394930320945	0.7597783107274381	0.0338375690248671	0.10479212426388	0.116984750855889	0.331342872014831	0.9970899948533368	0.3028713273212249	0.7533288295177398	0.6049457580034924	0.6505164632797963
LMO3	0.0118314950372758	2.81375327293245	0.313562917774239	1.3536158620555905	-0.617357989095942	-0.349952142816655	-4.0710487765188	1.16368811926214	0.5991674445569809	1.6979850482555698	-1.15177707686572	-0.784082736391447	-1.59892159125003	0.25050004829249	0.552078790243348	0.0961300031111256	0.255484771300057	0.437093110176943	0.116455875147494	0.9970899948533368	0.4048157419246558	0.9014057504099652	0.8139969402882918	0.4034341142760589
MRPS10	4.925204017953631	4.92811064778825	-0.0599676167505436	-0.393933804012057	-0.1667760524911269	-0.331624834506196	0.7132958415697909	5.16513877876355	-0.301726567528518	-1.35222013655151	-0.8184543905052559	-1.89826346881276	0.6798546042403929	5.80826249008385e-06	0.764177030670762	0.182877269028031	0.41717488930358	0.0637404953067308	0.499970123540557	0.9970899948533368	0.4961424313466966	0.9715339359238488	0.5266668012154792	0.7725548910585878
RSF1	5.13464545766505	4.69338441758307	-0.180147057374216	0.0375333396026083	-0.11408661955973	0.0276465557408811	0.577599724474604	4.29174687256146	-0.805869340085912	0.1198706910085719	-0.514539268601603	0.145186402956314	0.478172426004576	0.0001008436624929	0.424293046838032	0.9051110666851372	0.609239242337296	0.885174417585778	0.6348162043343261	0.9970899948533368	0.9597676760053342	0.9952698600231767	0.9757727394538324	0.8513850341384058
VPS13D	3.4676363629712004	3.8590330276151903	-0.014818364462605	0.240706422946711	0.135931824860298	0.127663821902933	-0.7354298187525741	3.42706326810008	-0.0640103019841508	0.712748653817083	0.582725035641657	0.6515681763133829	-0.606929213080714	0.0012785516749978	0.949241836221727	0.4794561749146189	0.562907743981259	0.517925357443727	0.546758295537778	0.9971402536278964	0.7295615772576499	0.9952698600231767	0.851574222156855	0.8000347330560879
CELF2	6.036467126310481	4.3658933606517705	-0.189493350996535	-0.0327130190894698	-0.0268611116020712	-0.0869595013066552	1.9875864007966	4.46241839472549	-0.999614371193774	-0.120478846220591	-0.141981311578878	-0.527257290603299	1.84905618230918	5.9419320263838e-05	0.32260761959133	0.90461237984863	0.887700944504201	0.600491698587282	0.0709677355427862	0.9843055218467588	0.9596849046409964	0.9996839845844644	0.8862966895048046	0.329773057904055
FAM120A	5.86130739885363	5.62729045266155	-0.0336485130642704	-0.4928872277786121	-0.28497488633752	-0.0957679886153675	0.860093038198477	8.52445040346772	-0.257791708004544	-2.51768416862695	-2.1291588969893698	-0.8230944966856341	1.1981035408191398	5.536192543973589e-11	0.797723253605169	0.0152082690028296	0.0386118847482697	0.414665134021691	0.236809141613414	0.9970899948533368	0.2433091948109247	0.6019322982154762	0.8038682382335303	0.5581977719514182
R3HDM1	3.5866244058854	3.26703967536564	-0.299177516083597	0.0731910005842113	-0.0997818619537604	0.0406574307714359	0.397746982679761	3.81767002046548	-1.64856222872715	0.28628207086727	-0.554375609063815	0.2714176922068579	0.424970927043122	0.0004080549007332	0.105811647727651	0.7759285576291801	0.5819065183739219	0.787250755887716	0.672784317453837	0.85797226280173	0.8979936702052285	0.9952698600231767	0.946286293509552	0.8707658755808088
COL9A2	2.18782313245351	4.49406501888067	-0.0709278843627161	0.612529512100388	0.5570616055372839	0.5844157691959762	-3.26272051701891	2.8496790505947898	-0.187123209910621	1.15000640036818	1.42518026946565	1.8118101737617	-1.88122728861821	0.006608280862272	0.8523528150113661	0.256587090529743	0.160626412682637	0.076330497671653	0.0660594310869407	0.9970899948533368	0.560190104076801	0.8331805962540643	0.5516557727725706	0.3222359073646988
KITLG	-0.1740830153974299	4.8485292981375405	-0.547990162303975	-0.314486153162046	-0.431517186378445	-0.214180480860271	-5.17234222619688	2.7530128598216	-1.29451188674268	-0.492101720801989	-0.9431565603755891	-0.564194635191032	-2.7296085462948	0.0083961144969162	0.201931077838297	0.6248949605561861	0.350412087212804	0.575336638389963	0.0088416490410556	0.9424866565273016	0.8177469509399089	0.9517711144236274	0.8776749731872552	0.2255852786490168
ERCC8	2.16756479993238	2.6060004686011697	-0.416411491716405	0.1467712107606679	0.0351668620783381	-0.369767625330332	-0.3401123115285939	2.11179318961836	-1.44803701900392	0.369984079569617	0.122889225477354	-1.54360375242064	-0.252395387928454	0.0401708170583841	0.154143925913592	0.713092662213268	0.902707930964091	0.129408744405012	0.801817751113032	0.9109052966601842	0.8660816864118025	0.9996839845844644	0.6174558174496063	0.9302178752836752
ADAMTS6	1.61119045215482	2.26947138259938	-0.175673587813658	0.314786540468559	-0.360276268530616	-0.4511381402733879	-0.6025853018752261	1.26008631265408	-0.4182242470393039	0.52150155841962	-0.8155550158071808	-1.22243517787526	-0.305786818969725	0.213948273430697	0.677651582936285	0.604549462810473	0.418784516819037	0.227537379506921	0.7610899297987379	0.9970899948533368	0.8076155041818577	0.9715339359238488	0.7018561170206968	0.9110489500201138
H6PD	3.8738531841558097	4.07574736419489	0.177169977826139	-0.385109929399475	-0.258127196233372	0.25621133556763	-0.0651442091737092	3.71620565084079	0.7734699854468728	-1.15156880918376	-1.10334518551779	1.3107651969003602	-0.0548867853088276	0.0005458883942293	0.443144887145099	0.255208492824527	0.275505891825437	0.196318844741852	0.956457074144868	0.9970899948533368	0.5587866030481767	0.918663683970956	0.6762396265249621	0.9870150388334676
VAMP3	6.18785190426489	6.81440956691175	-0.20764193050805	-0.2602014486842839	-0.4127783889283279	-0.203785542010442	-0.0773649931638528	12.553450593427902	-1.77432783065528	-1.54586110566069	-3.46280602634017	-1.95287449728075	-0.128161668220681	1.5529018021329402e-15	0.0823561434748977	0.129189475288841	0.0011368434648831	0.056703419888726	0.898592610301519	0.8181866486755777	0.4421028709671227	0.3413248291859069	0.5127714667414921	0.9661474082176444
PER3	2.39020117022823	3.66821819381187	0.379542984995505	-0.2511364629517519	0.6157078779733771	0.116420708983684	-1.74730932545959	3.1241034869975697	1.34936779791862	-0.616731742418445	2.0579412278630502	0.470503125231636	-1.36044868982568	0.0031561745570197	0.183560990128746	0.5407888945718831	0.0451516535990899	0.6401465682553	0.180079038362566	0.9355399986345728	0.7713723649739309	0.6215069889349853	0.9028993436114112	0.4901499850725241
UTS2	-1.20156962064886	2.54609354874744	1.03697497887145	2.1604626502432502	0.261049782692868	0.545307448366261	-7.14551362544016	0.8152151587228249	1.33173238985777	1.9070504559291104	0.322819619176284	0.79736667727376	-2.09019806857381	0.4192685589346169	0.189323775460405	0.0626688768291674	0.748247180368073	0.4292375511177561	0.0419521311064504	0.9421860158215374	0.3542372890983947	0.9973175189842916	0.8116989909820282	0.2791924164123198
TNFRSF9	-0.5304168101914071	2.66573767566963	0.2561427474615529	-0.83508087945229	0.0465125027913397	0.223617321097774	-3.75576193520432	1.15724598873604	0.447557054750747	-0.97423179668348	0.0734230286198038	0.430097209975104	-1.4838112146010198	0.253330217436642	0.6564921297581279	0.335243228775318	0.941776315341751	0.6690608174929399	0.144406909155328	0.9970899948533368	0.6277683730724024	0.9996839845844644	0.9135820034626684	0.4438074561351363
LTBP1	-0.0062528039903209	1.05049672624014	0.582268191967169	1.16767672453494	0.432196011077723	-1.27564857736998	-2.5444402485805098	0.432069800837356	0.971265236731024	1.33441360248272	0.649510070266407	-2.2808599835040497	-0.961033311406295	0.667683045220944	0.3363841130290119	0.188606998943026	0.51910671199047	0.0271260096030382	0.3413537295195381	0.9900563194815916	0.502544057941689	0.9886049531673596	0.4418457830880317	0.6606653886074195
RCN1	4.27267950285236	3.7299070111354	0.145732514943543	-0.586237405667506	-0.067235631375161	-0.0604147805994201	1.08309679610047	3.24238186913006	0.644555292778625	-1.7619508501546002	-0.292314809921536	-0.318162366170463	0.880751997785376	0.0021960735090923	0.522563264452374	0.0846000264809487	0.771404796617153	0.7518421416078029	0.382844009221055	0.9970899948533368	0.3897057535447066	0.9973175189842916	0.9356990305076978	0.692622965716033
ELN	0.566911782050583	3.0648129963318502	-0.8211774104819921	0.715179938110735	0.104394949782868	-1.18958192660725	-2.8163421061328	1.13556873860656	-1.28076843746376	0.7795312738286779	0.156672689995849	-2.07421384779734	-0.962429733065698	0.2618645889965719	0.206688288170211	0.439503395562383	0.876172949305775	0.0436585338324005	0.3406625121809279	0.944117930194776	0.7031120374553866	0.9996839845844644	0.4863321008027375	0.6599925230629431
RFC2	4.4898237131508605	5.2739241120615	0.0140398327056189	0.169169870713113	-0.334652868440976	-0.0566146488982029	-0.6556951175932789	7.45834633341248	0.0913452273990957	0.7632825337402029	-2.1438682891511003	-0.429928385714965	-0.8438424885888142	2.5122544279571604e-09	0.9276017822573	0.449175508286799	0.0371849831440497	0.6691912155283721	0.4030374895275589	0.9970899948533368	0.708860988297751	0.5963539367857449	0.9135820034626684	0.7084787982354974
ARID1B	3.43046810541	3.58246382932428	-0.22750979811625	0.0727790220953725	0.525152431846328	0.0410406752618182	-0.350859018475606	2.81362338607373	-0.8205720363471851	0.18941643857904	1.91889238022824	0.177683501631308	-0.250785608127128	0.0072864310890777	0.4159476322819979	0.850632405805561	0.0609724923450514	0.859730414750198	0.8030764486288879	0.9970899948533368	0.9333652395393522	0.6601489456634978	0.968663716266878	0.930326257651264
CLPTM1L	4.4661908738534	5.25479245637315	-0.238340030161316	-0.464843984571515	-0.0386679062905094	-0.0585533460860435	-0.2681520395796939	5.80600184273404	-1.27129791917361	-1.63718053622004	-0.1980625823289669	-0.35404078485889	-0.272748704491503	5.58111870272961e-07	0.209940196600243	0.1081442627456409	0.843849325259905	0.724890817461549	0.7862203512993989	0.9456008354167704	0.4167094346957222	0.9984662121606755	0.9297482683784252	0.9243076371355669
NEDD4L	1.21157389085361	2.26922958600448	-0.236929472717248	0.48871927531727	-0.2006894016422439	-0.36268165770022	-1.30029705314185	1.31376879337818	-0.5943433453517429	0.852714989481864	-0.49168843549758	-1.05694479091645	-0.703431380707759	0.1952595272358269	0.555199110127988	0.3980613128563819	0.625256578702746	0.296067116913251	0.485197305592719	0.9970899948533368	0.6731567914022798	0.9952698600231767	0.7393698228595188	0.7643154014120753
PPP1R3F	0.530486716747023	2.3043270350580003	0.0850268315278883	0.42904148902718	0.206221883690166	0.530180173973102	-2.8798626455137004	2.0464017590900503	0.29635032857575	1.09815379878509	0.6856012962766121	2.02805016904253	-2.25504657875638	0.046214937757733	0.7682410321636891	0.277615480136388	0.4962626465878629	0.0481247472514038	0.0287280960439563	0.9970899948533368	0.5788755331914898	0.98481221163108	0.4943105232578386	0.2526823491377352
HEXB	8.4420513814099	8.44281103677912	0.0658092953507718	-0.114681891794613	0.226201375556355	0.0306180737451869	-0.0207455959766086	9.46616257911653	0.36897720109112	-0.432740065816997	1.23380893965885	0.1876196114085299	-0.0212550642139348	3.6566342633158e-12	0.713882218937629	0.667151577588992	0.2236312890001689	0.8520044890380859	0.9831317650121892	0.9970899948533368	0.8393631852850015	0.8839575868858134	0.9671358172013168	0.9946583691369274
PTCD2	1.44363167539334	1.62282664112735	0.162599130138254	0.596384709480413	0.0552212821827131	-0.189823487551335	-0.5645480656060881	1.41579161162695	0.587390703055965	1.58747043269819	0.190102455557638	-0.7383950930184069	-0.4378797615953329	0.1632928574737399	0.559694471745683	0.118972475540258	0.850030535916442	0.463869558331996	0.663437644596275	0.9970899948533368	0.4299270313275735	0.9987038117300524	0.8263848530805074	0.8656482713215369
JKAMP	5.24791867538755	4.44434240959356	0.229263602033665	-0.101695101250043	-0.1314416897034269	-0.169648588136898	1.02142669177382	3.97021388412053	1.0411106033683	-0.319006897564436	-0.595404569624402	-0.8988823198238308	0.8404922179387758	0.0002520539493628	0.3033033491154069	0.7511072182064911	0.55449944980492	0.373376351497577	0.404833539067597	0.976947832186278	0.8858936757330688	0.9952698600231767	0.7812749891670258	0.7098730962609998
DKK3	0.278810615610834	3.33448916591856	-0.121584780960066	0.153862160105558	-0.223992624168927	-1.26884123614501	-2.9970309862671103	1.66361508637562	-0.252934657953849	0.217090554288555	-0.4432470276866599	-2.89545802073129	-1.40067953076865	0.1028510132901849	0.801472893414334	0.8290586381678321	0.65967363914951	0.0058084423008295	0.167779482260745	0.9970899948533368	0.9221516544211026	0.9952698600231767	0.3180449023568395	0.4749983838118365
ARHGEF5	1.85408508455359	4.17102658920568	-0.133468624770325	-0.005991982896918	-0.664624916075136	0.521354990568341	-2.16707130078955	2.08373992523374	-0.2797887933940839	-0.008729297905534	-1.2836762723748798	1.25451992056699	-0.987292315512389	0.0428452625230478	0.7808439861922478	0.993074436783097	0.205471731321597	0.2157308004244839	0.328464836997517	0.9970899948533368	0.9965492320909192	0.8748814692699682	0.6918486855075032	0.6471162005093378
NFE2L3	2.3902380975838	2.70126303302038	-0.297526543953388	0.5743540663429879	0.530708872562674	-0.845658758857332	-0.243755573893224	1.97237150835823	-0.955377111014705	1.2908676941006398	1.69154295238925	-3.0219616767008	-0.16407920526149	0.0544447487226861	0.344353497894788	0.2030030102347349	0.097295313990155	0.0040864001572718	0.8703577857573771	0.9900563194815916	0.5156374797148912	0.7374143683081585	0.2887364679409693	0.9560681557313244
MCUR1	4.94193481731981	4.68055420911802	-0.149774164066814	-0.656023565613465	-0.185528447110295	-0.279679204967455	1.03874536945949	4.17980725702746	-0.679405247867081	-2.03612943626508	-0.8378781038679359	-1.489001585838	0.8560685550579229	0.0001312215657506	0.500351503184046	0.0472862552546086	0.406469834344367	0.143335135408114	0.396248302722416	0.9970899948533368	0.3285042936927784	0.9675967028756718	0.6304233754999523	0.7034205476113786
LIMA1	5.3087244087757	4.76324624687209	0.339787770398	0.392731045549347	-0.107351300226946	0.0268592355222222	0.443417041103383	3.4548189906432496	1.21751692797538	1.0025672563767198	-0.375237806199373	0.11036995681111	0.290133663695216	0.0013312466623176	0.22945042728468	0.3216055389358189	0.7091369526091931	0.912576504273581	0.773078066767723	0.9555471830053864	0.6167026567280152	0.9965414692466764	0.982377044256482	0.917015133295642
LETMD1	4.12631737523021	4.05476454628865	0.114743211578189	-0.1123379978984269	-0.0989125869032537	-0.0374759129676713	-0.0401964521649679	3.22791472577501	0.468807663425658	-0.328713079712775	-0.423148148807974	-0.18994738869691	-0.0301305264521593	0.002271709152774	0.6414751212786011	0.743844313216539	0.6742007019107079	0.850202107003835	0.97608828599779	0.9970899948533368	0.883034103232354	0.9952698600231767	0.9666504627368612	0.9937433454334856
SLC4A8	1.86372069064623	3.6687336327627498	0.361781174208405	0.754098333661063	0.0657963078195095	-0.277750722188596	-2.27683094186935	2.66202326854312	1.08264744898627	1.4723043930006798	0.1774057652173939	-0.8928096553506891	-1.55622482810066	0.0105989084732037	0.284733846112325	0.147467163527087	0.859966837839008	0.376615609923642	0.126380409032329	0.976947832186278	0.4610084774192839	0.9987433932165306	0.7828133966697358	0.4174210355959302
LAMC3	-0.972845982669608	1.2557589088927	-0.657494909671863	-0.911306508562574	-0.0900200184838544	-0.0736075594991656	-2.2497133068177004	0.440264494060981	-0.9287649389486852	-0.895600960755354	-0.121828839704645	-0.118966876820851	-0.715595506870811	0.661897044574718	0.3576652470015209	0.375173376053941	0.903543232203441	0.9058044581851852	0.4777421455771359	0.9935146865502064	0.656052656429149	0.9996839845844644	0.9800052590973132	0.7597631109219433
PTGER3	1.62945587491492	5.794370023771559	1.32934140218677	-0.700021732193681	-0.5294509473503979	1.48844434563876	-4.8070325110692105	3.11397689878684	2.9641421068320604	-1.01834641987047	-0.9841610751173688	3.653870935030141	-2.3761061612745498	0.0032063900903281	0.0047173925784704	0.314099470983451	0.330063040126086	0.0006453869312066	0.0215348428480485	0.3483730457801889	0.6101918375603163	0.9468362463083536	0.1658469243499107	0.2421011262535335
TNIP3	2.04401952304437	3.88409151101744	-1.64603039563233	-1.82763252521952	-1.4343530944676202	1.30348717351852	0.6947184599701729	1.1170976486608	-2.132761753648	-1.40967204640735	-1.52576473596465	1.62750118480584	0.186817036721543	0.26974975450035	0.0384532298745881	0.165083508129711	0.133972141547223	0.1103718409444149	0.852600983527391	0.6758223103764187	0.479039792504642	0.7998209533613828	0.5954018606207481	0.9497598831583624
MAPK9	3.2294356097554098	2.77220285001558	0.0460264727823824	-0.6778568043084879	-0.0970949810832617	0.2642464818422819	0.8768975508427621	2.3551349638981898	0.188943008859221	-1.87720701725086	-0.380469259962635	1.2626034191193505	0.68408613679334	0.0229226725880463	0.8509408015734671	0.0667378559397618	0.7052801778570791	0.2128819465803089	0.497231288483859	0.9970899948533368	0.3623255952883462	0.9965414692466764	0.6903764997995169	0.7712564874358621
COL23A1	-1.0694156093748	2.00502896419803	0.205611285834486	2.07461784130432	0.5211712321618259	0.718171019594047	-6.15396557104148	0.623148895261522	0.276862634794294	1.98376666266491	0.733254106512372	1.2052428745766	-1.76263344596968	0.536308337976707	0.783133310753754	0.0530280619197638	0.467144156257131	0.234338358172716	0.0843523956388538	0.9970899948533368	0.3371148879126449	0.98481221163108	0.7045947667231712	0.3510320870837164
BCAR1	3.78450195331555	5.09564872777036	-0.7454091725980949	-0.375635274534786	-0.559727987503137	0.8761822385691519	-0.701108573017769	2.82205184277338	-1.98719417860542	-0.6621458215896739	-1.4009406145640502	2.72432979338885	-0.35552592259088	0.0070183482395548	0.0527350618092791	0.511068650679558	0.167757693591911	0.0089880434185495	0.7237583661565571	0.7416805778041298	0.7514638981508995	0.8413803351629637	0.3618971792155224	0.8951852518973625
FAM160A2	3.07810177798228	3.87133488110697	-0.280274722844743	0.3220614521555169	0.1820391972118319	0.137914343103977	-0.9463818466049068	3.94412588613683	-1.27241048247131	1.05177992429616	0.8207440776970429	0.740288370997852	-0.873203424678655	0.0002907002152201	0.2094168671448539	0.298991018939191	0.4159044896395579	0.4627519874983039	0.3870228295231479	0.9456008354167704	0.5964634790983001	0.9715339359238488	0.8259482858275367	0.69588009718579
HERPUD1	6.459798684778839	4.998240204438241	0.1178380269873759	0.320449895221741	0.198448968219753	-0.189202604676896	1.32494806687981	4.025217386838221	0.467345354984466	0.8998533745952692	0.785944142829992	-0.858547934847323	0.965809676269341	0.0002622727550897	0.642392000203805	0.3728633019056169	0.435835890285122	0.394937491701099	0.339603333816047	0.9970899948533368	0.6553027092027722	0.9781937636489292	0.7941148214864527	0.6590004334001007
HOMER3	2.2289951239874704	3.3251608182551005	-0.0721190563568103	-1.62671308022332	0.97938957527441	0.290163693891928	-1.07470720254965	2.5578024766846896	-0.2350272463445799	-3.86402096557237	3.0993313452584905	1.05049432878241	-0.731744470101955	0.0137465771134437	0.815187367369509	0.0003341939191702	0.0032402997049836	0.298751169523528	0.467882236636305	0.9970899948533368	0.0881347651661111	0.3954597875140609	0.7395309125840669	0.7543343890800728
RAD51	0.7649181990156441	1.22012345312574	0.542837262234782	-0.335418478713691	-0.4404397666577059	0.501704924420256	-0.6059191049844829	0.8626268563773208	1.57542653697172	-0.669377652781088	-1.13922229856753	1.59466246115455	-0.380047420120378	0.3937416347518789	0.1240796772758459	0.509215369253441	0.263582905532282	0.1176694217791709	0.705635229973374	0.8730370132970009	0.7505411671244098	0.9062298008997292	0.6050638920879099	0.8862378239370862
POLQ	-0.0841506707302543	0.162601369116758	0.0581599312194406	0.0488528183881225	0.0925381645693573	0.768147941103452	-1.24461124359952	0.0912039997545932	0.129836686374865	0.0756621998852634	0.1885389780683239	1.93694209969674	-0.623356672032988	0.927751151284253	0.8972574634045459	0.940076680173613	0.8514375808131279	0.0586502402110572	0.536018254121778	0.9970899948533368	0.9745719814022668	0.9987038117300524	0.5176807719264199	0.793981385650103
PIK3CB	4.43625696509541	3.6139276832256098	-0.0233382593196723	-0.205811517885617	-0.0865871920683535	-0.141785092629872	1.1546195854421002	3.51189191096	-0.111290700553878	-0.691072592338375	-0.414814513418625	-0.797512009387427	1.02311367789758	0.0010469748853396	0.9118513105202192	0.492960496336409	0.6801325033691421	0.429117899628279	0.311555222743	0.9970899948533368	0.7397682930071625	0.9952698600231767	0.8116989909820282	0.6326342733783461
CYBA	10.9243222518407	11.1291016833862	0.4116102257671389	-0.6103557806990288	0.427278341175775	-0.0115463067253289	-0.0770941390191603	7.357673656697639	1.22041148979959	-1.21700214734651	1.2200202147044	-0.0367142073588501	-0.0461102048473081	3.9401227855003505e-09	0.228513882015873	0.229563165285874	0.22860167916302	0.970868599194524	0.96341791533472	0.9555062022038328	0.5376908569335198	0.8850640354399663	0.9946631179368584	0.9893997185723477
THOC3	3.64565481646661	2.99017318843586	0.133113743743548	-0.192728347581543	-0.0067612494852753	0.1031433362177219	0.6227524671513001	2.12921262281826	0.4579071319711629	-0.473425746086868	-0.0238722780190974	0.446806383909648	0.415643551104072	0.038520346407783	0.6492890971904929	0.638094681783455	0.981062236002011	0.6572042422262779	0.67953303992148	0.9970899948533368	0.8246848862992464	0.9996839845844644	0.907914633214462	0.8729950913894553
HEBP2	4.765108230578121	5.78217126875171	-0.2129098907960259	-0.668389554738821	0.271526254724756	-0.0897676364153447	-0.3916160522810639	3.0612075141200203	-0.53657006367615	-1.15084613560802	0.671591628660504	-0.26728779189981	-0.1906595700394779	0.0037270847121563	0.594149608200769	0.255510139617464	0.505147441367519	0.7904310305101929	0.8496114098648441	0.9970899948533368	0.5592257602424644	0.9855199138569012	0.9473637054234272	0.9489545928264786
MPHOSPH9	2.3517370823904	2.9756397540513904	0.0046851093428678	-0.431468205512537	0.205685173045357	0.0452886878449201	-0.469259267297758	2.4352488673565	0.016812256621322	-1.1148962850541102	0.716527256439885	0.185596181066266	-0.343604043407384	0.0191332407811377	0.986662820702758	0.272248298230442	0.4775607135302129	0.853543543867881	0.732687428445317	0.9996028273449268	0.5731426136905224	0.98481221163108	0.9672534935767758	0.8983121449636056
PLEKHA5	1.00333042874789	4.048299979935741	-0.630567944277142	0.164641212526469	-0.6299507834567409	-0.416331843443342	-2.85169095491822	2.67770486231588	-1.79069081753973	0.319506907219669	-1.73378091184214	-1.3560115397642498	-1.79133265944233	0.0102332798464155	0.0803015346691007	0.7507662098731421	0.0899509453167144	0.182018449502931	0.079672706567195	0.8157026822188826	0.8858515064009604	0.7271432488470618	0.6625431764530382	0.3430070066284705
PRSS8	-0.2308543236851669	4.46810871919699	0.264958112064101	1.05155787587439	-0.7197217604864742	-0.523090636258466	-5.75171559190325	1.78942391254745	0.47404336539273	1.1958944448768898	-1.19533506368183	-1.0309575649869	-2.1941413901091003	0.0800667873039074	0.637759094462439	0.237698175174773	0.238143212831587	0.3080315298028711	0.0331554430607087	0.9970899948533368	0.5452933759595987	0.8923209393283106	0.745348022027357	0.2621540931223814
SIKE1	4.28906593948567	5.39216343687522	-0.32179532240677	-0.336644512886365	0.240497137296463	-0.141787512072097	-0.8386053517870942	6.78730150050383	-1.87332066298601	-1.33171372213458	1.3705287727930702	-0.9529163268236348	-0.964721263862458	2.07355417565192e-08	0.0672321069635567	0.18936804706707	0.176959923940404	0.345475602298013	0.339576433376653	0.7767367624657607	0.5033631956103928	0.8520435337487421	0.7632845074483167	0.6590004334001007
RRP12	3.70834705276606	4.08794350243294	0.497845218238742	1.4550586258425098	0.272073301294136	0.0830859313272356	-2.01227022027954	2.7473124941417497	1.54432951825257	3.19293387574466	0.8665207032069291	0.3140368247901329	-1.27029905948799	0.0085150454006863	0.130008568165648	0.0025239315124169	0.391100853353747	0.755027849019532	0.210239294173961	0.8817603891278684	0.1461615210459912	0.9623592127345278	0.937197250349334	0.5264364693258846
FNIP2	4.3894244753294105	4.10469694065855	-0.2492864216102469	-0.5557576643016371	-0.193602371815521	0.69727665040153	0.637339251183084	2.9832987941867595	-0.8907610072877831	-1.31457500343247	-0.6679198860955962	2.87809281685582	0.428605620699644	0.0045593495369486	0.377746121880801	0.194913005838243	0.507538958977966	0.0060437762840685	0.670130801061563	0.9970899948533368	0.5089144782493317	0.9863641862076468	0.3204316823637829	0.8689481350351888
MSMO1	4.122911839731509	3.7137916032241	-0.606734700749602	0.706828683403226	0.117706764995564	-0.375766953693396	0.4614510674987879	2.39680860650922	-2.07214063272682	1.6342421455395502	0.3993718708559871	-1.5265069933491102	0.281442324058237	0.0205651952407599	0.0442481237578147	0.109052618701849	0.691562283418005	0.134039188635616	0.779601750553949	0.7047345394460283	0.4177427354673099	0.9962770233075908	0.6233771068901699	0.92079164243722
TTC17	4.32787675378977	3.88994027741596	0.0649631164017729	0.24316923230498	0.230011542369045	0.0498137399903821	0.162722592410767	4.2644027909341	0.3520942054530711	0.9245584009265	1.26177354535225	0.323214249717733	0.164004600176042	9.90606720127414e-05	0.7263475900080509	0.3598310458521779	0.21324746380931	0.747970774225693	0.8704235425881659	0.9970899948533368	0.6469725680622104	0.8795388426495474	0.9343288021092208	0.9560681557313244
FOXN3	4.85172876882412	3.74191032199207	0.34362635236346	0.10152827554707	0.3665763584768239	0.1598472462474119	0.846392044152202	4.0103341958061405	1.94550763058276	0.391183603186052	2.0560474335799	1.05252034503381	0.8425577013848071	0.0002171878188176	0.0579481131824611	0.6974127318225871	0.0455288375437881	0.298097506929141	0.403657558110391	0.7577450164350396	0.857550921367259	0.6215069889349853	0.7395167293167656	0.7089459586739528
AKR7A2	5.35754584668022	5.486337709036469	0.0332947825173372	-0.9406879427891948	-0.428141626511642	-0.390548871404818	0.9004346712463429	5.23283900130609	0.166730196831158	-3.19677450511826	-2.13675477127811	-2.27545523984834	0.806306412263726	3.92467291925173e-06	0.868346141514378	0.0025029592941007	0.0381714885408595	0.0277287964898402	0.4240534056054029	0.9970899948533368	0.1461615210459912	0.5999255986672468	0.4432856515013484	0.7245883234800852
MRTO4	4.50034949670388	3.4531249921781404	-0.0902550340195816	0.235959029374521	-0.4393670298230029	-0.13011205467731	1.3528692921232	4.65728733805903	-0.561203251299938	1.05661107289206	-2.6872033911326096	-0.9286860116975528	1.62854760370535	5.4967019127826e-05	0.578001211270262	0.298979346059146	0.0099748901243257	0.3576988505989589	0.111119524019156	0.9970899948533368	0.5964634790983001	0.4640107433162475	0.7718456816683799	0.3943640856370282
NNAT	-0.251741957148903	-0.8817026508098051	0.2026479309398189	0.2049277473622769	-0.321126900565529	0.617559120713053	-0.1546327299056329	-0.4529447688785679	0.403117239170697	0.2883651134941989	-0.591402882525942	1.33384241834393	-0.0692233409438808	0.652629350440773	0.688651997569489	0.774308867227975	0.5570255875186391	0.18855019921972	0.945099426218968	0.9970899948533368	0.8973941168453662	0.9952698600231767	0.6679852940199805	0.9829189319430842
USE1	4.13972713919906	3.26557982916461	0.242440446867806	0.0832062085321204	0.0780296813071781	0.0481360146863416	0.8821676925920351	4.754903826877309	1.70857608201431	0.407897510068435	0.537494685419299	0.3963248417256839	1.17303565576114	2.1307825545113503e-05	0.094017489951459	0.685220413781351	0.5934187568206	0.6936360707567671	0.246713729889366	0.8388681523175118	0.8509807248417214	0.9952698600231767	0.9219226516428768	0.5679224960684247
MCF2L2	1.04933946402982	1.8237235895889896	0.104681975750824	1.22931710833348	-0.0689116598978679	-0.0555088187528979	-2.1582510616124098	1.10488939082167	0.293762682698753	2.49797552380084	-0.204127564250485	-0.197543171345865	-1.2426334061337	0.274829475641409	0.770290086780688	0.0160826574353097	0.839174977124351	0.844292626010611	0.2201107947144939	0.9970899948533368	0.2475419937302155	0.9984662121606755	0.9650879300487538	0.537524979753057
NRIP2	-1.2269278111498898	0.318236635000603	1.18157500326903	2.80833296262223	0.643022698159984	0.436781721876459	-5.17381161317784	0.0991481245745059	1.55927290366255	2.53504230031306	0.839328886752125	0.660184211009947	-1.4898210157112102	0.921453427823622	0.125833543680479	0.0145571065371574	0.405632262264311	0.5124368244891501	0.142815439129519	0.8747827884643687	0.2385130784897834	0.9675967028756718	0.8492197090398724	0.4415413440754635
LAMA3	-0.710829571468735	3.77405859805969	0.5783901003917471	2.24812401525004	0.247134964464116	0.361706488635477	-7.354017893747571	1.35563776604825	0.869147307268216	2.27899601613468	0.35886497750536	0.621248227856436	-2.4432428456466	0.181804345576989	0.3892848236621261	0.0271568279615755	0.721319695586185	0.537499558930818	0.0182845212489279	0.9970899948533368	0.2886291574174978	0.9965414692466764	0.8613499489082158	0.2336793080260326
AP5M1	4.09188548773923	3.61616647793722	0.0564966712111276	0.0544200282451486	-0.234805686487203	-0.0245895023458687	0.758734492297505	3.75788743089198	0.26985493085127	0.183625986146182	-1.09319448599165	-0.1361171567563049	0.7115384326869508	0.0005301461920543	0.7884470630927279	0.8551910708272908	0.27978373965734	0.892298160796188	0.480358832472595	0.9970899948533368	0.9361972222757982	0.9223011509083778	0.9766056435517624	0.7617275219514522
ANAPC4	3.34318797010248	3.31490478550795	-0.152156503140105	0.493276150946706	-0.223926253307677	0.278395245603155	-0.177866592946203	2.37055250344099	-0.487760467715285	1.1425951783174	-0.7140019151435409	1.06672630276126	-0.114642393841211	0.0223125821278168	0.628007793787481	0.2596480116526219	0.4787222213539979	0.2914394644453449	0.909222431254582	0.9970899948533368	0.5627191116706015	0.98481221163108	0.7363374103661107	0.9695367615620742
KCNQ1	3.27358670816105	3.78326720195157	0.495397159703726	0.31079647411701	-0.0662642706362137	-0.1434069203347679	-0.953807670118389	2.87907651189057	1.79139236702506	0.7797261027464241	-0.238258278090187	-0.603081623362688	-0.675287078105811	0.005986157533517	0.0797710619701731	0.439380769256892	0.812723895682369	0.5493940110233461	0.5027336368433111	0.8142957896480721	0.7030403594521365	0.9973175189842916	0.8662311914998726	0.7737957862717825
TRAPPC3	6.1848447848839605	5.3937511874812	-0.13845036447578	-0.3546618886309671	-0.2491768872022889	-0.0514664385388236	1.46265995829776	7.066947157348451	-0.943722317621019	-1.6396588021377	-1.66124285761205	-0.3949404601999429	1.75048114350335	9.090443778495211e-09	0.3502357521956619	0.107616163105115	0.10341791639269	0.6946868579275121	0.0866142946713125	0.9920664613704528	0.4159498636752399	0.7492974966453384	0.9219942978665414	0.3536263459405593
THRAP3	5.91735983928232	5.21247976935835	0.0894704991707651	0.296361791364371	-0.224333688230206	-0.0641958918019753	0.714248459926109	8.03862770464539	0.7003807148995739	1.60805560731709	-1.7443790156268502	-0.575374396769562	1.00602313901769	3.4882766653197196e-10	0.487178536216607	0.114388759853432	0.0876903535476961	0.567793326157397	0.319608783683177	0.9970899948533368	0.424058196357862	0.7253502877480406	0.873944300818419	0.6391468183273539
PHPT1	7.01683899659497	5.803903803785151	0.407221713070319	-0.566526827666401	-0.115573723940496	-0.377118034623051	1.79335970703534	6.313935907711071	2.06364362049889	-2.0131396666942503	-0.564943033633899	-2.08979405912089	1.7378015834444198	1.8577084086524601e-07	0.0445450179942617	0.0504013884300499	0.5747436748142221	0.0419593375352457	0.0891986959079973	0.7072402329704045	0.3338934900483922	0.9952698600231767	0.4827033209019607	0.3588159409079145
LY75	3.48282000181294	6.10006950810205	-0.429917661588491	-0.3802862165695129	-0.2382332689275769	-0.129753060414587	-2.21885747726276	6.00944783231988	-1.80513335107816	-1.1653785622562	-0.974358734791464	-0.604213034623576	-1.92465379097101	2.42540585654711e-07	0.0773282568487083	0.249624440640142	0.334763429898114	0.548547369981408	0.0602109036857453	0.805809038524726	0.5543538364047902	0.947778291238028	0.866211521191298	0.309044288463387
ARID4B	5.39368574577069	6.11375038771396	-0.17680039287598	0.0680698614119984	-0.0707388379116932	-0.032917495246789	-0.6628103648575571	7.643366924497241	-1.0115778302745	0.279838867683407	-0.38830007892448	-0.207341939920331	-0.7270615667776129	7.64784258710557e-10	0.316812182071342	0.780803550440569	0.699510899773293	0.8366199737703051	0.470719545867106	0.983058725274716	0.9001185828724687	0.9965414692466764	0.9630880410897228	0.7559612239818573
OPN3	6.08829092006833	6.688420295554381	0.100271556543214	-0.512413298748009	0.0674972393166572	0.454758632303842	-0.5107987362317811	7.122019728102231	0.489336087238864	-1.77271419369762	0.321377962077745	2.51420879499426	-0.484463020416188	2.04302221389182e-08	0.626943232786543	0.0838550732323525	0.7493237591777719	0.0153367536652358	0.6304972577699051	0.9970899948533368	0.3885291684227182	0.9973175189842916	0.400439978646648	0.8492488782903418
SDCCAG8	6.16814008483639	6.4395322887265705	-0.118085068034591	-0.0281528095500836	0.0206446119391743	0.174007807920406	-0.364993104675221	8.09072392685355	-0.724257601894873	-0.120229444141615	0.1270898741329089	1.23154796811922	-0.418102376262587	2.72829702868705e-10	0.472504413699172	0.904804247767187	0.899411655408504	0.224229964893876	0.677784353799466	0.9970899948533368	0.9597181299402522	0.9996839845844644	0.6981538869037656	0.8721444648941504
HHAT	0.768168141816181	1.08119893531387	-0.0087351182621325	0.456508695263682	-0.31470822613877	0.130622992350794	-0.6785392378319269	1.04645550538468	-0.034039275936612	1.29325111947309	-1.15560721019946	0.556678998557972	-0.579412913221208	0.3005919360516569	0.972986989917401	0.202113801976035	0.253561850942935	0.5803331035744289	0.56502019846241	0.9992451945028296	0.5149897298128614	0.9009548717476792	0.8800108505398234	0.8126072550998029
KIF1B	3.8559722136277097	4.18169822051746	-0.1866414955344769	-0.120491437494241	0.008200925453186	-0.0300027283179514	-0.151932751894696	4.43133296463417	-0.891896573060771	-0.4057514725474699	0.038484895280024	-0.1646203271737309	-0.145408109664028	7.36421697743489e-05	0.376945291674755	0.687201096660729	0.969462380226485	0.8699368107773741	0.8850350139490509	0.9970899948533368	0.8522528358854323	0.9996839845844644	0.9720056520379708	0.9610751691557374
FOXC1	-0.3451293522121829	0.0545529635760234	0.6039274477974929	1.5672207765568	-0.0711438500920473	0.0772626872222385	-1.98736938721538	0.0319982443278265	1.48053190789507	2.54380934988925	-0.159674332433335	0.209243581093149	-1.08932143657415	0.9746096340430148	0.145588294561765	0.0142405942291669	0.873828203192355	0.835176830786547	0.281479235771752	0.9048810822641796	0.2377403524652892	0.9996839845844644	0.9627732515133492	0.6038596959887995
TBC1D22A	4.08289453353936	3.49738830717691	0.16864920160135	0.31718908756429	-0.118221960340136	0.104588232879083	0.354924805208402	4.41043537045603	1.03681871682281	1.37368235709626	-0.734605038598659	0.774103146759607	0.412062525789494	6.145327861010529e-05	0.3051509914670769	0.175929007071108	0.4662407992258379	0.442758642698304	0.6821416382523889	0.976947832186278	0.4897896106949655	0.98481221163108	0.817523609591807	0.8741617719547018
SYNE2	1.26858603158326	3.74558970975021	-0.4122326466886429	0.8105952236579609	-1.49012698875774	0.219301197522227	-2.6989355819526297	1.91848917258482	-0.953654669241139	1.27543714448824	-3.3460582824248903	0.605722515780275	-1.31215310256183	0.0612777379985446	0.345415591510175	0.208489034613512	0.001678310450889	0.547757049262109	0.195782074131367	0.9900563194815916	0.5202800270554373	0.3518632293821367	0.8661002528676379	0.5108145148600057
PLEKHH1	-0.826595672492591	4.72762614753837	-0.0532518953178571	0.35537560663803	-0.290792951099234	-0.202125881604515	-6.65073084814224	2.2917285789200004	-0.115310978863526	0.5120939805939829	-0.6251136766642321	-0.511762096033376	-3.04248471712403	0.0265212036793987	0.908712612574216	0.6109703784123061	0.535034697952206	0.611308321807403	0.0038066324400988	0.9970899948533368	0.8101289803354453	0.9927057996323032	0.8899958485482734	0.2209449320519342
ATP9A	0.4036551609896429	3.39377938544742	-0.1191958495182059	1.6453211825516998	-0.948858782789086	0.595715818125917	-4.30902084697869	1.67221505434252	-0.2273296368765539	2.25601249021741	-1.6538561378986	1.22875184942974	-1.87147556290719	0.102314462513084	0.82138757183624	0.0319064418029215	0.109370644832754	0.2251931589639239	0.0675586218548486	0.9970899948533368	0.2996878334127715	0.7612129471641754	0.699002855352344	0.3243819239100197
CHRDL2	-1.02950304964373	2.4523715311221497	0.596150334694437	2.40330716648398	0.7368527397186421	0.7100269702378019	-6.92941019917886	0.852982740565338	0.8668121988048629	2.37576344670843	1.03545540467552	1.19545448645036	-2.2150072610676403	0.398128930611144	0.390523781363878	0.0215606760625553	0.3057698299370369	0.2379928230962089	0.0315464467966696	0.9970899948533368	0.2717175945542616	0.9368276059364212	0.7054540341517799	0.2588679119255383
FAM168A	3.0518800834110804	2.8863021615551205	-0.102879576468161	-0.1636044621026519	0.316791201429236	0.4946571149537671	-0.0969760239432563	2.82991452815907	-0.4862763163402839	-0.533547603805808	1.4746130034607898	2.82096217702	-0.0887526113033046	0.0068195283240688	0.629117976285614	0.596129134642394	0.147134437780768	0.0070644737584763	0.929648738073108	0.9970899948533368	0.8022997310991895	0.8172225704958244	0.3276164502233115	0.976362550046106
RELT	4.25683231623164	5.63448179321731	-0.290432297438483	0.368591584221367	0.107360146656824	0.3620659508883699	-1.85591826190108	5.6229891275971	-1.27103866709936	1.16693060287895	0.47107829089322	1.8944483558261496	-1.66336388918223	1.38717840321934e-06	0.2099766422515689	0.249807483702415	0.639731608280162	0.0642107172787374	0.103040746324238	0.9456008354167704	0.5544185745651927	0.9952698600231767	0.5278249498599761	0.3826804120424116
GALC	4.76131656622128	5.467093143841491	0.084346789642121	0.3599269363451111	0.6706354827320451	-0.0074806355451618	-1.29909221459825	5.4379286581706605	0.381669110366003	1.1497088130023898	3.02985778941331	-0.0394040035067937	-1.1698780854306698	2.65825183548253e-06	0.704392366748987	0.256540918040771	0.0039333253320061	0.9687332962575008	0.248132094904145	0.9970899948533368	0.560190104076801	0.3983322182787209	0.9942112424267232	0.5700255169393632
NOP58	5.00245384814466	3.82859659367688	0.0219993167746551	0.156557129275894	-0.0483041238092634	-0.1221174021328599	1.20678505463016	3.978933535062141	0.116968070262103	0.580542194874344	-0.257820346864035	-0.7692632859348759	1.15157164749371	0.0002556309587865	0.907403726130814	0.564264940547019	0.797710319527805	0.445693958959802	0.255337051679628	0.9970899948533368	0.7853971671435263	0.9973175189842916	0.8187066338436054	0.5774691657184535
SZRD1	5.53612364819643	5.81864696057413	-0.2382159425166639	-0.0635465934595099	-0.2478249074070199	0.0250683591412789	0.101854622696145	8.252454402137129	-1.73547538085082	-0.305196529367759	-1.74346700577699	0.205015737572198	0.133624976337971	1.16977029477428e-10	0.089447044097346	0.761546577141476	0.0879790760904514	0.8384622428353541	0.894257968105684	0.829928457327834	0.8914510227743354	0.7253502877480406	0.96352418406271	0.9648111575874676
CUL1	4.32471832335778	4.20028750021008	-0.28640799680635	0.2765347418276789	0.0602702892967295	0.252266655239189	-0.0837377300696334	4.88715550927071	-1.5022740802792298	1.06085219836122	0.313847249290978	1.54361576008194	-0.0864733786756163	2.0105486191921106e-05	0.1423878662459509	0.296124444878045	0.755077622088125	0.129249368160993	0.9314836337851968	0.9003644742903854	0.5946184118755854	0.9973175189842916	0.6173083753457101	0.9769544429308364
FAM114A2	3.18635064355811	3.38391326871068	0.121806573335064	0.119449775100301	-0.122693190608655	-0.219758346770157	0.0344137973664455	3.4380752009375297	0.551768847737333	0.387992757175885	-0.533386961563048	-1.11301977070911	0.0312579407906079	0.0013514445648729	0.584065192061186	0.7002625066279801	0.5964010579248399	0.27124470768267	0.975199353764196	0.9970899948533368	0.8591256175564842	0.9952698600231767	0.7241443219747098	0.9933980900835254
CYFIP2	2.71295790640969	3.87380621297715	0.286497278802611	0.2196778266036149	-0.287434824869092	-0.48320739180018	-1.21526878499521	3.65397427917628	1.1534517662211	0.616897360123173	-1.1127238806137298	-2.19295503709809	-1.04045490038114	0.0006743384580862	0.25443764556425	0.540584499894518	0.2713833112723819	0.033198958875223	0.303385287846503	0.964741895782614	0.7712829727476165	0.9159269913092064	0.4620165976320829	0.6265362190891092
TAB2	3.6056561984286	4.3046704679338506	-0.316625024420812	-0.289929984634065	0.019588936185534	0.028442194363357	-0.403374560339137	4.08476691671611	-1.35624027860514	-0.8655565558518091	0.0827056852122175	0.140835792867945	-0.3480976899313269	0.0001923171439694	0.181382043800486	0.39157837292544	0.934429504123116	0.8885956890888171	0.7293313952815791	0.9342228030381268	0.6682993879863581	0.9996839845844644	0.9759217483657164	0.8973482907693273
GINM1	5.37463259150978	4.63150521452613	-0.0668306448583691	-0.119623543461622	-0.0928500485311353	-0.0111818712128918	0.934283024317907	6.703782284069081	-0.53623464577921	-0.6666654441773759	-0.7589121218833721	-0.10646273197959	1.2708262959695802	2.33755604273596e-08	0.5944717766016291	0.508303882512948	0.451896145666365	0.915689966517908	0.209937069574833	0.9970899948533368	0.7499007552252751	0.9829253887566936	0.9834005147422248	0.5263343994475042
EIF2AK2	5.6923447379414105	6.18975159604018	0.2457109287941569	0.155205922885212	-0.0616800157093673	0.270971485426037	-0.7737523875690631	6.209444522865441	1.11639911453903	0.501135926226569	-0.273527067164199	1.40173762202728	-0.6926731024924871	2.6487777950988304e-07	0.270015699677865	0.618916509694765	0.785624261627411	0.1674274586510059	0.492116544503061	0.9729105534067364	0.8148073327984526	0.9973175189842916	0.6499955571350184	0.7680091637245952
USP36	3.6988672528696	3.46808692299344	0.387257535253429	0.810362453884217	0.618582217848484	0.162359297908653	-0.8290637207290908	2.4472087849748103	1.30332292090926	1.92073983862712	2.06853657578187	0.649732171767823	-0.537141043950899	0.0183391072014892	0.198757526930407	0.0608414269927267	0.0440174193958273	0.519022535188905	0.593689043030109	0.9424866565273016	0.3509121646814397	0.6215069889349853	0.8519013360364128	0.8295591894123238
KMT2C	5.26971417998533	4.93794273477996	-0.0995795121459135	0.6834809828132039	0.0580229464541146	0.337626660688043	-0.266645311697392	5.31035110917008	-0.575326495198352	2.67868388393392	0.337750597380103	2.2770374209742097	-0.269294648250714	2.96955950244407e-06	0.5679800305669179	0.0102005901858482	0.737138387308022	0.0276109766824058	0.788863052899443	0.9970899948533368	0.2171566711659773	0.9971727873975385	0.4432856515013484	0.9250586850446711
MCOLN3	0.275879103840911	1.03873745587281	0.151855544630554	-0.61956673691097	-0.3493020838849489	-0.4016925028515529	-0.652873863492528	0.525640069915945	0.320446502882929	-0.906628074167541	-0.709067311591004	-0.957385592849192	-0.3038765378716189	0.6016595644702429	0.7500313577405969	0.369273059832955	0.4817176750479079	0.343238996127181	0.7625371142304301	0.9970899948533368	0.6535142858040192	0.98481221163108	0.7630531649568194	0.9116926388470428
CCDC85A	-0.9710849563639328	0.7773490122447309	0.1091784342448419	0.9092143880187592	0.14520377848629	-0.120039895628137	-3.25545474206862	0.280281363361362	0.1772874320019669	1.02691105636746	0.245410046840595	-0.2397387450307919	-1.09180152559232	0.780527794443878	0.8600738586311829	0.309659388429742	0.8072460199848679	0.8116160372343199	0.280373633234308	0.9970899948533368	0.6061861939652994	0.9973175189842916	0.9540059157468316	0.6030092755711456
PUM2	4.18826192777965	4.14327166234718	0.2268644483676689	-0.0345834913657966	0.368463258685448	0.0185976670910616	-0.243912302369268	3.7660010391945695	0.9925364236453708	-0.104179698181253	1.60900049661665	0.0959560584614778	-0.204815731035624	0.0004675772149532	0.326096347186843	0.917460885544515	0.114341914048976	0.923967725801542	0.838585639936095	0.9859266878805376	0.9653321267189784	0.7684151951090746	0.985063403096242	0.9436370579390678
MRPL43	5.78731302449498	5.81031583909217	-0.153475999425546	-0.281575270542089	-0.294328876428427	-0.177392022110352	0.46887309512787	7.33067675652948	-0.9766532509193052	-1.23448873214142	-1.8599550286818896	-1.29816092225847	0.540833180531726	4.137937956405949e-09	0.3338849401192511	0.223035033879809	0.0693163132945584	0.200667640574507	0.5912024997482529	0.988961126924138	0.531542471857905	0.6781973312802871	0.6827065621290357	0.8278576118306931
ITIH4	0.293798973325097	3.9022394211021503	-0.533366498981172	-0.4626295910577029	0.140985451171049	0.543611168247472	-3.96603226511188	3.23402468490711	-1.74688708980787	-1.0762695852625	0.4311380974734939	1.94798147863598	-2.88140205116642	0.0022110906722289	0.0870532296545068	0.287186618787752	0.668298086290122	0.0572778479345266	0.0059035405673081	0.828633472160309	0.5865753927248065	0.9952698600231767	0.5151299932707948	0.2221401369093174
C4orf27	4.21384199430468	3.65231091402802	-0.1808526557790689	-0.3264595435414489	-0.1739436219040319	-0.535708566712508	1.29593294677251	3.4987026844599	-0.8770599660863221	-1.07983028085629	-0.840642187122087	-3.04015939685178	1.14873228277695	0.0010450014066435	0.38511719897862	0.285624563920813	0.404942664886505	0.0039077885328428	0.256368199093483	0.9970899948533368	0.5851093674513888	0.9675967028756718	0.2887364679409693	0.5786459239501626
ZFR	5.034337738067981	4.47452820770169	-0.231354041408922	-0.167626385067238	0.0906735041483755	0.0262492489821166	0.910400052788174	4.3761508076117	-1.10957713041401	-0.577741212414464	0.4207727114954679	0.140413052976995	0.787617474583399	6.49299559608409e-05	0.272709421513473	0.5661393518644561	0.6757990732210091	0.888921225607162	0.434792674798701	0.9729105534067364	0.7864836082951709	0.9952698600231767	0.9759217483657164	0.7315237962811183
ZNF280C	0.5982995129219539	3.1014494505946	-0.300842059806065	-0.327684463328515	0.0989663341454243	0.0748516356299423	-2.7380328214921	2.4516501924255203	-0.969716339334268	-0.7345026134118929	0.298747319064968	0.274305800362537	-1.99331577346164	0.0180543305827289	0.3371324674611829	0.4663739012272629	0.7664225283369499	0.785052959625119	0.0519294827105131	0.9900563194815916	0.7208659542417637	0.9973175189842916	0.9456022040194652	0.294486104146849
TRAF1	0.909818060406453	2.77304431310844	-1.12154992234262	-0.981275051688992	-0.313531578518874	0.91249549634567	-1.51193026839615	1.48431497745137	-2.43300087617696	-1.50145316045342	-0.6301088878446021	2.22473914861554	-0.731822197532472	0.144812662673058	0.018801685315082	0.141449758020988	0.531920439668779	0.0308370714705017	0.467848635431805	0.5655614443555846	0.4556215408613028	0.991626965442742	0.4555717149051714	0.7543343890800728
RC3H2	3.80940712018657	4.69343099320001	-0.0230582148031993	-0.2907801668020269	0.232972690773434	0.24943047407082	-0.963837781065765	4.32492412207642	-0.0991818008248239	-0.8390828653006809	0.979543770807658	1.24629373261982	-0.834721604721032	7.891206303596469e-05	0.9214358414885458	0.405630847041508	0.332492117235236	0.2190592412424299	0.4080386491701789	0.9970899948533368	0.6784666201701735	0.9476021263797112	0.6928806909829254	0.712588663561453
IL17RB	3.24459406746791	1.89345949836714	0.900590855586918	0.328906224705169	0.0741413854667339	-0.543920698289379	1.28231608978501	0.978525897562626	2.27776936221743	0.536070266645053	0.168955182303131	-1.50492935348178	0.615399228578619	0.3328361487035139	0.0274437675207084	0.594385927409022	0.8665600326266691	0.139048252758221	0.5411990087471671	0.6208184090369215	0.8013853396333266	0.9992988008804824	0.6260931326864069	0.7970330800846233
TRAF3IP2	3.4062958491928303	4.92797636881917	0.173193766100611	-0.0005807963718088	-0.4585748767946599	0.5696833281233721	-1.71021322644834	5.5084395541402005	0.845062696486284	-0.0019810165213658	-2.17400999698154	3.3112948611496003	-1.74935041236366	1.65769086470525e-06	0.402273617422015	0.998427838890672	0.0346809545362907	0.0017732944349062	0.0866802557995726	0.9970899948533368	0.9993023972565196	0.5963539367857449	0.2179583935366378	0.3536263459405593
DCBLD2	1.1026635244519198	1.33043632008818	0.374524453520336	1.2823140905240702	0.220392890838941	0.142164952794246	-1.628905552091	0.8181731262551	0.969895194003696	2.3042908998361	0.528447533417447	0.424161921082237	-0.925878848790906	0.4173988065481661	0.337095065067124	0.0256271163855196	0.599631954971478	0.6733951449133311	0.359147081871043	0.9900563194815916	0.2833725451980221	0.9952698600231767	0.9143952461094332	0.6754956708759046
SERPINB3	-0.5856011976043579	10.6272975876882	0.902526631588902	1.5206421036168798	-1.47796785916247	-0.916609296397121	-12.8385519786041	3.26806388921867	1.12283694712723	1.18320098359805	-1.77153650389953	-1.22532091585697	-3.76491212615	0.0020899059148496	0.267485173077317	0.242616775112388	0.083231458617694	0.226821213965348	0.0004569953356898	0.971459230606558	0.5492239789514455	0.712713741376538	0.7010273167851364	0.2209449320519342
SOAT1	6.42690881341861	5.152860955720981	0.0195566969916625	-0.518314239470912	0.372723094519135	0.3305099389356789	1.40372655557309	5.870638455317921	0.10660281040424	-2.02136782216412	1.99170085328928	2.03339236216357	1.42426003780047	1.35265361678892e-06	0.915595031505481	0.0502311984079076	0.0521354971285431	0.0475621571519792	0.161956698011023	0.9970899948533368	0.3335454953451211	0.6386333302498419	0.4925472997613267	0.4672720865549916
PKP2	2.8272874194215	0.374108283325226	-0.546774729853943	0.16333473941349	0.208367847443933	-0.514429304241787	3.27999184541587	0.150883093071577	-1.01417266906119	0.206783207931841	0.373445962720982	-1.09856485289678	1.2261561840237098	0.8807144205286941	0.315702891834404	0.8370572523331179	0.7104749246877259	0.2775811820063139	0.2261214497654139	0.9825388305656232	0.926883032123232	0.9965414692466764	0.7266914389679615	0.5443787280961357
MSH4	-1.21254324444203	2.69570314070216	0.0086039425005837	1.07724061911209	0.338546286060288	0.8185258376296779	-6.248788350072959	0.903041535156793	0.012353846704006	1.06280585745074	0.4829035048766359	1.41986528651012	-1.9243059610094	0.3713316370383189	0.990196504635818	0.2931880669035639	0.6314272703436229	0.162376221817108	0.0602878072893574	0.9996028273449268	0.5918473993319576	0.9952698600231767	0.6476228344538134	0.3091033206878857
GDI2	7.175321449247759	5.92841148836833	0.0514835630000367	-0.442018373665772	-0.0676538164696073	-0.3952881258967589	1.84269319785393	7.88804068818535	0.35839403465461	-2.11235181155764	-0.465239075374617	-3.06943002935514	2.23524957231751	8.347348768840301e-10	0.7217096900481121	0.0398852968203955	0.6439686800417471	0.0035899508429274	0.0303717801988308	0.9970899948533368	0.3118204314096238	0.9952698600231767	0.2844878589035673	0.2557785125802835
PRDM1	1.86540168964736	-0.849005447114248	-0.154124485923453	0.8089676521442959	1.1882908242733	0.158743969132087	1.46198622815496	-0.4107095905554079	-0.320054461132081	1.25398753136526	2.49040020231842	0.4105977079357179	0.642809716136901	0.6832434395163689	0.7503228336211629	0.216454409691475	0.0165337180726663	0.6832368454327421	0.5234488725156471	0.9970899948533368	0.5270242175990351	0.4968636769927639	0.9186050486077658	0.7865009753524085
ATG5	4.752731284837821	4.26772052387106	-0.183807531582223	0.142482745445259	0.1337616460547689	0.0379704376017942	0.555930332032938	4.73991510193816	-0.9429863150341808	0.5284970014167121	0.666515702038948	0.218095060226416	0.544547983495985	1.9430459985958e-05	0.350410169321512	0.599589673974473	0.508272671304308	0.8282796091054151	0.588585493364132	0.9921972949852812	0.8042112234643748	0.9863641862076468	0.960001478388242	0.8266482479955122
TMCC3	2.1794912857531004	2.2849648709131403	0.0590233527910206	0.4776318982015949	0.470548088142877	-0.2493318916752819	-0.5816433248162629	1.4945844497433098	0.169991357847706	0.96591020329429	1.3302473026816102	-0.8381967404351109	-0.353079423773814	0.141685038761428	0.8657559120381241	0.338947213928258	0.189792874583451	0.4062267270194439	0.725575406717085	0.9970899948533368	0.6310972320862835	0.860273298464533	0.7989694807838212	0.8958680315930363
PITHD1	4.85529483644875	5.05077438493851	-0.1737788821002069	-0.146774071738518	-0.0497001659692868	0.0591293582136014	0.0314956199879811	6.73783626601641	-1.05073028050846	-0.637755567743972	-0.289784569385413	0.399044667597384	0.0369082500864802	1.85603536282029e-08	0.298643870756431	0.5266635932113201	0.773229193677994	0.691630150757289	0.9707112333048792	0.976947832186278	0.7617323641273794	0.9973175189842916	0.9209642965884758	0.9922386605200586
MTA3	2.23690543161753	1.02061162609568	0.225646347497617	0.5971116538245319	-0.0788958255729938	0.14790862398943	0.8061405001147859	0.9772983731163688	0.934303359000232	1.7826959498868895	-0.312253477702229	0.7053885117512692	0.6947780701019352	0.3342437403300139	0.355530660671386	0.0829509968999537	0.75637438771724	0.483977849047049	0.490676851829362	0.9935146865502064	0.3870625183802617	0.9973175189842916	0.837887734224408	0.766812505592041
USP13	1.61547040174133	2.76632721044285	-0.401838475619192	-1.21734330729634	-0.339602770384259	0.0256153536235097	-0.257675372487262	2.0668165251748203	-1.2728512157662	-2.67282474919694	-1.0143822688908	0.0905952553230404	-0.176287451837568	0.0448044514336455	0.209203986736818	0.0109225293193746	0.315635029277022	0.928192240642681	0.860813480633087	0.9456008354167704	0.2242593860709776	0.9379759389765184	0.9856229017718376	0.953336431332888
ATP11B	3.869906936046101	4.01377878916726	-0.1574295814547059	-0.0415244519796073	0.290820791421541	0.23962614556866	-0.353715965692702	2.9832355765970497	-0.553467036984717	-0.1046938002911439	1.04272390318417	1.02752712480316	-0.2404824787368839	0.0045977471095599	0.5825231542493471	0.9170663266522592	0.302309138229396	0.309393419541103	0.8110012545710121	0.9970899948533368	0.9653321267189784	0.9351732873900468	0.746644019634699	0.9330852437333832
LAMC2	-0.411261526590017	4.30561315164457	-0.5401684605104651	0.4677895788916429	-0.4043726018841889	0.159257546972088	-5.57967008866895	2.10438699841856	-1.06734533285371	0.612945485115239	-0.7231762298119359	0.340343323892536	-2.5161606794648104	0.0408452465279126	0.2913137853145029	0.542873157655166	0.473100685485227	0.7351205954616851	0.0152640929434785	0.976947832186278	0.7731246324988995	0.98481221163108	0.9321226587849484	0.231520013536126
CDK14	3.24391697889314	5.17331837832503	-0.100028654260434	-0.107526447001077	0.114090153929625	-0.14651775700589	-1.96203991793844	5.3376883019536505	-0.438385315509848	-0.346525188517849	0.491069122982025	-0.715900916479409	-1.7896487051144498	2.52962206714313e-06	0.663073747500775	0.730462578177971	0.625615383553256	0.477520976745486	0.0798201230443294	0.9970899948533368	0.8761869915144909	0.9952698600231767	0.8351756108691896	0.3430070066284705
SEC61A1	5.489442607496519	4.38497663734665	0.105163124456149	0.374994305870248	0.309132046254502	0.1152662004022809	0.7986209767026571	5.5486784617629406	0.7200263124390441	1.69906434261947	2.06367883619604	0.8916768265952221	0.942680237903295	1.3207191657347e-06	0.47530844278634	0.0959778953783228	0.0449151697849405	0.37732576220925	0.350574453473947	0.9970899948533368	0.4048157419246558	0.6215069889349853	0.7828133966697358	0.6689898347127097
PPP1R12A	5.572044303016889	4.87682730085733	0.040618452772912	0.302348430171717	-0.0549812713552465	0.0848804107708919	0.565592911478859	6.24214501858086	0.261293483272059	1.3763061735221	-0.352363378202334	0.6318979098808709	0.6559047619299039	1.8426761374599602e-07	0.794985613964375	0.175361493402388	0.7261167528879491	0.530472277330395	0.515220136493758	0.9970899948533368	0.4892740342361259	0.9965414692466764	0.8593717481220817	0.7816962811339576
RASGRF1	-0.3739102118018599	3.36713029708034	0.5082538713917171	1.83236745997426	-0.603519886743499	0.764462892649275	-6.019783648586331	1.26931207939519	0.889303362373403	2.10499365131443	-1.03061073550509	1.61265768903438	-2.14271548454442	0.210684492563141	0.378556783664184	0.0406507157158781	0.308195760678826	0.1137322350891559	0.037258824994011	0.9970899948533368	0.3128441411147598	0.9368276059364212	0.5985767618965542	0.2704670349504985
CROCC	1.0136605267308398	2.9845753939907	-0.0134120448654937	0.8862222417077931	-0.0395684774702206	0.3938537565001649	-3.21202211772587	2.0323975065125803	-0.0396871902835308	1.84401907545012	-0.1158671040537119	1.42886374189437	-2.06287498378575	0.0478004567195685	0.968518452600988	0.0714746212661989	0.90827102025968	0.159949955177837	0.0446077726222837	0.9987056091893548	0.3695015817677741	0.9996839845844644	0.6464024808967992	0.2831667662498512
POLR3E	2.40978922050251	2.36912654319267	-0.0913806282489098	0.1493927765998509	0.1736932414728229	0.29154018022426	-0.172312272783194	2.29465455568023	-0.3942589908162809	0.452053005724385	0.718786868779529	1.4704108388951105	-0.152541664934454	0.0266456103210562	0.695136137920081	0.653524959407849	0.475786934515865	0.148033547395519	0.879406846407249	0.9970899948533368	0.832761344591809	0.98481221163108	0.6354734820055646	0.9593052653926288
ATP2B4	2.53170694487848	1.7639227108190398	-0.2383382658350319	-0.0042301395287133	0.201575635948552	-0.923138184285314	1.16725868824853	1.34844857254922	-0.789560242540842	-0.0104242302438455	0.661325273498664	-3.32943256891783	0.796125794576827	0.183842673755185	0.4336677244382039	0.991726024308448	0.5115658600961951	0.001678307792985	0.429878840710499	0.9970899948533368	0.9964052482982056	0.9872860457400184	0.2153118201174531	0.7285554762991973
ZC3H11A	4.745245357998559	4.27557846143987	-0.225127728968392	0.428331956550433	0.358455715360909	0.199552911539199	0.0361496673240977	3.00593308158672	-0.7329891656246958	1.0120910428092	1.18268403214244	0.7765787848573922	0.0228844343428922	0.0045470326109925	0.467188884662443	0.317276191657855	0.2427756915177999	0.441235272383432	0.9818442220156628	0.9970899948533368	0.6131721286633997	0.8938154758992678	0.8169166739311393	0.9946292934007932
RIOK2	3.37643919731187	3.40403921409366	-0.104142320824256	0.1797731120634019	0.150530362428862	-0.475481146142701	0.240256433056143	3.69918683242944	-0.547071452945186	0.637330832037204	0.7719142612466658	-2.86761194101475	0.244489434480391	0.0005624862174937	0.587034294037493	0.526966295070014	0.444141682509927	0.0062469706319376	0.807897311966188	0.9970899948533368	0.7620029627310935	0.981160805014981	0.3243398430397952	0.9318281923144004
YIPF1	4.03045301856838	2.84697093212052	0.0087318145273309	-0.457274474337344	-0.0102057465290084	0.0120065418999287	1.65432334992311	2.6750851378398	0.0403660863340082	-1.47653611832643	-0.0467106076697374	0.0660842588767473	1.42249379875495	0.0105371474647007	0.967970351296345	0.1465773437071519	0.962939260431522	0.947589714271065	0.161550668284647	0.9987056091893548	0.4605541433755998	0.9996839845844644	0.9884804065746458	0.4666416257875188
NDC1	2.73338660078116	3.07325778711289	-0.383370221030051	-0.0213370442384556	0.194304718849643	-0.100258553676973	-0.239439613016406	3.32778708892977	-1.78100698723762	-0.073429718135856	0.90568050446755	-0.537435629412113	-0.2315062647834	0.0017857135987422	0.0818552951913804	0.941857873104491	0.3700716231170639	0.593458059065793	0.81793385666267	0.8175943835042883	0.9752678368022965	0.9569565846604235	0.8842761020066446	0.9362917462101572
DGKG	1.3094503286534298	2.47019355146592	0.268353341454246	-0.101147610000568	0.34633891762542	0.644017520123273	-1.98963217439849	1.73689775535243	0.780047211758848	-0.2047911852322219	0.923219179963274	2.16145142319398	-1.2757059597200702	0.0897448325023981	0.4392412507541	0.8388431287540551	0.361001457852635	0.0356779695019025	0.2082435962174129	0.9970899948533368	0.9274395820785868	0.9542168836820942	0.4681658730633117	0.5253484077710441
FLYWCH1	2.13536508129944	2.62714423930121	0.370962547819712	0.969870867933017	0.480578569466092	0.330358982074212	-1.6913596613337702	2.3795949862566497	1.42852224823174	2.66123328611845	1.76561215993929	1.4942492090013502	-1.3986756064511898	0.0215301343896786	0.159617285741546	0.0107287489602024	0.0838613997031956	0.141692747291741	0.168367149991751	0.91685019099689	0.2225079869534036	0.7137847654328606	0.6290226888623832	0.4756139613710757
UNKL	1.5170484120149	2.75498956967638	-0.191008587482938	0.298076071995016	0.42358567678866	0.392038111541654	-2.01176726289151	2.22025898851754	-0.6297255564596179	0.7051790448051	1.32437337824806	1.5121996138273102	-1.4742424481716698	0.0315549805457817	0.53187230813089	0.4847482484523329	0.192177339023863	0.1370901085147859	0.146985426856483	0.9970899948533368	0.7331685378400093	0.8608749132758625	0.6251371011578367	0.4471683267288996
TBXAS1	6.25938520187333	5.22685060418833	-0.663411757347927	0.210482561098813	-0.0122541584307413	-0.335952052127394	1.4323200023299998	3.89491483601997	-2.63605291595557	0.597508193043939	-0.049767425926188	-1.55408877790362	0.9719911285876328	0.0003552859727987	0.0113356103255024	0.553013544705316	0.9605196736546652	0.126917274856989	0.336279142719621	0.482406625933214	0.7787826082205995	0.9996839845844644	0.6146477518406268	0.6560021108462657
PARP12	5.32387797563349	4.9918184080842	0.144046966086054	-0.170592263054447	-0.2215362107773219	0.3030899937001	0.4442533878046489	7.602345050263901	1.03359970373568	-0.870626664244011	-1.5050931952791202	2.40441862624109	0.5932871152491079	8.829958955598861e-10	0.306503021508348	0.388291507144627	0.138852640513584	0.020105582745322	0.5557744145813921	0.976947832186278	0.6660384977406975	0.8029795699088391	0.4176494225359593	0.80572351140629
ALDH18A1	1.6884820959196398	3.47207694593417	-0.0671827003568184	0.1489916998221669	-0.335785459007371	-0.11656658863131	-1.90564805841963	2.78357798364066	-0.2383220563083929	0.35108311075702	-1.0929599422148102	-0.464961776892024	-1.41780437485663	0.0077217489945189	0.81268393643672	0.72706564264601	0.279983898410812	0.6441089330118199	0.162720050206899	0.9970899948533368	0.8739104597743553	0.9223174645214508	0.9042072099623012	0.468007938099053
TARBP1	3.02420460070795	4.13087911203149	0.287430325860073	0.905508909654948	0.13652696222494	0.314288623351051	-2.20623850628129	4.67160634109472	1.41991411013226	3.05540722360022	0.652645322932954	1.8199875852607	-2.3180003483907403	2.55899046524874e-05	0.162383983216231	0.0036636627409414	0.517198967420137	0.0752329583638318	0.0247593428980581	0.9170649325516648	0.1603148522773071	0.9882353967419196	0.5502268348036717	0.2481627386571315
GATB	3.04821335785044	2.58147051364867	-0.0166202858146067	0.231911828632543	0.0275679631503095	-0.272917121007387	0.520363020754117	3.86395582889656	-0.11282870056646	1.11130410127367	0.183327919359218	-2.14247311469665	0.7096332869180308	0.000383252579677	0.91063693374613	0.272970281581761	0.855314997369532	0.0373294790407611	0.481472172935654	0.9970899948533368	0.5738495369513691	0.9987433932165306	0.4719867230990004	0.7622685405077098
MXD1	4.26367051100703	3.0486676977541203	-0.112322329058128	0.9388865900257528	0.62047838752903	0.254664308729821	0.297605346081024	1.66450578380496	-0.2938534525607429	1.7928070728896002	1.67654291370276	0.822135877723008	0.148584739548523	0.103155098421574	0.770139511302343	0.0794686484209673	0.100150148258218	0.4151449256995619	0.882528234690614	0.9970899948533368	0.3820614189422078	0.7404163297106875	0.8039483941628817	0.9597534398922714
CDK17	3.68234601966674	3.89169232717014	-0.13681700861325	0.363594306121867	0.220211726954241	0.212673042206279	-0.602452831012026	3.36067284056543	-0.536922739478843	1.00636323813664	0.8648468425215091	0.99793099310224	-0.474591631080544	0.0016107752539418	0.5938138955397281	0.319547330139183	0.391431140933476	0.3233852194264339	0.6372696156723421	0.9970899948533368	0.6157238983169524	0.9623592127345278	0.7536339667995368	0.8529958197070129
DNAJC25	3.5008483858496	2.5539284156066	0.6744064158407711	0.249637876528052	0.278450325463162	0.15295228164089	0.445760687288805	2.80043291326366	3.28836994142232	0.8676826180549779	1.27569933742396	0.8206507591975379	0.4314606749360639	0.0073324753073403	0.0018906852775412	0.389885439700858	0.2082010132850789	0.4159022832510329	0.6680651930354311	0.2308169026663244	0.6669617614575934	0.8764928707032754	0.8040338563701427	0.8675772232993725
SLC2A3	6.26046914115435	5.37218934945004	0.1106573246116939	1.33479997675172	0.526277720586258	-0.505792178795467	-0.0274094144170169	2.9225595218219103	0.291309837527928	2.52780093833631	1.3956728724211398	-1.51907496160167	-0.0134631702559744	0.0056118716214333	0.7720696252326851	0.0150001850516976	0.1692548903218819	0.135352922974739	0.98931866235082	0.9970899948533368	0.2415537820981036	0.8415237639889278	0.6248307125110504	0.995934518992826
PSD	-0.283325524706004	1.31237084786005	0.13388008052319	0.992521765684293	0.0816743182660288	0.58303720269199	-2.96932905297492	1.00338781997567	0.405385483572157	1.99959213393406	0.216483181699448	1.94260673040338	-2.09084668628001	0.3210334047738339	0.687044902307114	0.0514940361970662	0.8295288071904191	0.0580599406296984	0.0418865800216166	0.9970899948533368	0.3361241811464047	0.9977410562751968	0.5163591961774411	0.2791924164123198
CTDP1	3.0016516905653297	3.0057003715528	-0.0198082890555859	0.625168370832422	-0.0755786410267224	0.40057308043938	-0.6140134869563579	2.92651450697923	-0.0837977986938589	1.92316341810086	-0.3168219159728599	2.03502760681498	-0.538542202364683	0.005435418698892	0.933579675062573	0.0612286265950022	0.752787158180245	0.0474019922434571	0.592760333554827	0.9970899948533368	0.3515105012067683	0.9973175189842916	0.4925472997613267	0.829139405950965
YBX3	6.55489924208073	5.13522377242569	0.232964387343486	-0.1987408423087029	0.3809050444925589	0.278360042782817	1.42488795561845	4.74674290112996	1.1241974941503898	-0.6601133063023729	1.81126435550295	1.52878321439085	1.20473746511003	2.22433914005962e-05	0.266748461712191	0.512336800276904	0.0765779801185929	0.133088765655139	0.234433292198246	0.9708581299846616	0.7524221127460682	0.6998537909877272	0.6219403170540657	0.5551338522025736
WNK1	5.88807631683648	6.20167203421821	-0.0789131274622447	0.0179229119107745	0.231341316603831	0.197787514162057	-0.534163498217238	9.32544022286096	-0.578633429254541	0.0905584394055243	1.68403967420426	1.66491829659257	-0.732842577295424	5.5675205741334e-12	0.565610910522995	0.928222196842883	0.0988029838819388	0.102577092469732	0.4673250401436239	0.9970899948533368	0.9697090865890262	0.7391148172105023	0.5888225420068404	0.7538281247491294
CCAR1	5.194748426490151	5.595384232956111	-0.0794066752588838	-0.0593444075018279	0.0283932197557621	0.0588805702561224	-0.393703074443217	10.8878442631083	-0.7013896999091821	-0.373878854717585	0.247948518457015	0.599125780066771	-0.685139499511588	1.6385999493284504e-13	0.486547109399047	0.7104173799694822	0.805235696850167	0.5519073490837509	0.496777974741757	0.9970899948533368	0.8644339144286388	0.9973175189842916	0.867344956826129	0.7712564874358621
OGFR	5.791478157492599	5.28445295789758	-0.20475455389162	0.370428415773715	-0.0594763257532424	0.224103487406778	0.421276553842223	8.0064306218004	-1.5212396707958302	1.98876206444414	-0.438523052560657	1.91889354037765	0.570825741612345	2.5585219112366396e-09	0.135314187256314	0.0538120488645309	0.6629782595558629	0.0609586682294153	0.571248951137801	0.8920949605214884	0.3387721598900154	0.9952698600231767	0.5197740526517581	0.8164197706574607
GNA15	5.051693474794099	5.19326986577539	-0.3833041245140879	-0.110731292226547	0.161755227941301	0.409885015853489	0.145868901541403	5.70600668960455	-2.37284092695803	-0.4457055076425379	0.95379104651614	2.89414247023794	0.153365776999626	7.91080581870652e-07	0.0220764829552697	0.6579158902161171	0.345354975225331	0.0058616865444336	0.8787652147023441	0.5872842085025299	0.835011541474066	0.948686128661696	0.3180449023568395	0.9592062186619976
PIGV	2.75331196484372	2.82281388470774	-0.344385140768294	0.1014845713386859	-0.392418384676117	0.359281617085886	-0.0345156647893173	2.50661941707547	-1.35815394918762	0.285841221626737	-1.52417523600811	1.72344520269322	-0.0278568789608274	0.0164269365074135	0.1808174041508889	0.7765061115847389	0.134088721977644	0.0913107190786944	0.97789639458321	0.9331546690666354	0.8979994045301634	0.8001040385376724	0.5738713464452492	0.9943453035566604
PTPRU	-0.57219772255035	2.06247910762192	-0.117606955287938	0.983553849966072	-0.318766440441603	0.306126488096791	-3.89976364366296	0.9478594207570972	-0.2369908555272049	1.30488021619467	-0.611479733622987	0.718561184990381	-1.66885349826736	0.348125482086476	0.813722564347633	0.1981702135394669	0.543870727524205	0.4760415580487659	0.101659964106449	0.9970899948533368	0.5111405307967294	0.993998483490764	0.8342501329607278	0.3802882466822609
SNRNP40	4.74364756832324	4.77272296421304	-0.327713829114618	-0.157185963992194	-0.101441673748657	-0.160658066566368	0.463605311840961	4.505905412837111	-1.5542029683463303	-0.516568654348379	-0.4833456657816989	-0.902404753974908	0.402500279445022	4.65468159420426e-05	0.127069582539479	0.6078292160544879	0.63115251148385	0.371540351991448	0.68912567212457	0.8771240039006244	0.8091634281631241	0.9952698600231767	0.7798886267231957	0.8777668413074889
QSER1	3.22292791456429	3.327393084669	0.6122921001703879	0.727345020924083	0.0518218435427851	0.383222533190255	-0.8813513781125191	2.44004529578124	2.1064897819798603	1.7055146575748898	0.172448196169607	1.5296536303161103	-0.603016228785133	0.0185177984812403	0.0406910490288162	0.094586881521586	0.8638429217341942	0.132950335333079	0.549339549458934	0.6838869579948769	0.4029700012572543	0.9988747295763528	0.6219403170540657	0.8016045048961412
MPC1	6.6649595528352	5.733748659707429	-0.0464333924475269	-0.801254701498025	-0.325921754674189	-0.216261946254383	1.9958067267188704	6.382071794170099	-0.282231005082075	-3.24611569269522	-1.9203510996185	-1.4547873377330198	2.0453301323078703	8.040330799249309e-08	0.779058587338828	0.0021470260261698	0.0611005534118784	0.1525450901471449	0.0463644396711278	0.9970899948533368	0.1414269777274422	0.6601489456634978	0.6397828896886294	0.2871235270593055
ACAA1	6.06531817035358	6.39013004098614	-0.0466503981245408	-0.275290621899372	-0.0373861058773271	-0.244587479661726	0.1542965166501969	8.15460160747175	-0.296693217814219	-1.1676243710841598	-0.2317661174982389	-1.73420878274534	0.180887291087475	2.6547984543275e-10	0.768110103200376	0.248745828501986	0.817786656311797	0.0897515863275013	0.8572280165040341	0.9970899948533368	0.5536691954661419	0.9976791085062244	0.5737192512591549	0.9515491806229932
BCAT1	3.97528550996263	4.21943476306714	-0.170470976457051	-0.740206594148523	0.3636823634080011	-0.139363377168301	0.192112285203964	3.2046662820107503	-0.5964466689400261	-1.7348406373634198	1.24492616192684	-0.554673028730724	0.134844919757972	0.0024675709077615	0.5538312887346329	0.0891966399609328	0.219392146525046	0.581807957049374	0.8932991968378441	0.9970899948533368	0.3949044084327698	0.8814703223698597	0.8803679070887557	0.964444662156119
HDAC7	2.04193710543773	2.23109060674502	-0.0883431641575944	0.104248833234978	0.348935127298289	0.0015704108004471	-0.536881089836444	1.64344624563571	-0.27556697603129	0.2412507428701099	1.07461641284086	0.0054829131161454	-0.353411022021985	0.1068260058803509	0.78406354500086	0.8103883926278891	0.2879188640927619	0.99564801472486	0.725327833600394	0.9970899948533368	0.91337940289216	0.9263287442079904	0.9987900109619896	0.8956549547219737
PRDM6	-0.34942979296935	4.32093644242375	-0.0120070292627156	0.224834376640101	1.53782766161227	1.70779411097111	-6.95238488466341	1.5559277220690302	-0.0179906179294388	0.222712001426145	2.06989516510964	2.98627087088922	-2.3166632735215	0.126500383268118	0.9857232567804508	0.8247052802016128	0.0438911375456426	0.0044839001786363	0.0248411808102515	0.9996028273449268	0.920084902913414	0.6215069889349853	0.2949571137050154	0.2486595317892654
SPAG4	-0.176384534459563	1.21669040869811	0.21931710331898	-0.227169071999905	0.317518398093274	0.0458894155860211	-2.13058786121695	0.8727555207559531	0.62890546438346	-0.447061194979756	0.8258323275781031	0.146598372605004	-1.3881119300880602	0.387388204195802	0.5323958844166591	0.657017024972809	0.4130892496452529	0.884067101313284	0.171516903937126	0.9970899948533368	0.8344147126086808	0.9710768361423928	0.9752987339832888	0.4797905899266129
NCKAP1	0.475381088749117	2.85590912035007	-0.342075651412729	0.0062361470185375	0.118789384063505	-0.450945237120916	-2.7562712303203702	1.29535449509851	-0.6781722779118089	0.0082360931158875	0.220040355437942	-1.01999169408748	-1.15921849062056	0.2015735804550269	0.501069940452676	0.993462763697087	0.826793184667735	0.313041985735738	0.2521038081426769	0.9970899948533368	0.9966621440576884	0.9977410562751968	0.7478060248332655	0.5739681962603185
MRPS35	5.65121318539853	3.99030945479526	-0.0408946474218123	-0.320731187779859	-0.415736718308682	-0.325516443433682	2.45688675041786	4.38964806311207	-0.239416349610156	-1.29951979353629	-2.42251572464332	-2.19802218037615	2.4767795578462	7.10207904142093e-05	0.811855343064135	0.199972472146874	0.0194331242845278	0.0330016868172583	0.0169601960636935	0.9970899948533368	0.5132248049360397	0.5252261436842441	0.4620165976320829	0.2325119703714185
GUCY1B3	-0.249949486663408	1.6627389690553105	0.295385096646933	0.298923024427825	-0.0541247495223241	-0.191558845384566	-2.6246328774808703	0.8656553311914829	0.630026399757901	0.428483253329237	-0.106965491076321	-0.4520040371802729	-1.25595963911645	0.391179866344366	0.531720926892644	0.6702744805726899	0.9152641592236428	0.653335214823047	0.215211064139391	0.9970899948533368	0.8417097105217793	0.9996839845844644	0.9076657350819192	0.532119523032311
SFSWAP	4.19116563225083	3.47600774814531	0.106169380785877	0.234741030879326	0.0377895379541142	0.4117138553096939	0.303511743393422	3.9595111143385	0.586612123721394	0.914830541592264	0.210042381451285	2.75936741042532	0.318444904526758	0.0002575721103342	0.560266167023976	0.3648604389788789	0.834538066199329	0.0082240078639842	0.751539166582393	0.9970899948533368	0.6497888139668666	0.9984662121606755	0.3496267625563948	0.9064174807878862
TNK2	2.63562957728256	3.34316272582406	-0.189735658423728	0.128017754167396	0.1876631865981	0.12409490468706	-0.998236725447894	2.9731805522244104	-0.7329630168327209	0.357874258737446	0.709162018903366	0.556558450863753	-0.7950328706007349	0.0048606140815514	0.4674871876082079	0.7224795604468409	0.4819302645291679	0.5804153578569069	0.4306446473445871	0.9970899948533368	0.871296268732714	0.98481221163108	0.8800108505398234	0.7290253432232736
MON2	3.5107637998256003	3.36307977647237	-0.0594521810842644	0.3704681774146819	0.5870168291328449	0.0341422550983492	-0.43195850548352	2.61760318528752	-0.225084925574649	1.00313329795816	2.286818048481	0.158013059201676	-0.3133842713212849	0.0118546551711227	0.822917010552326	0.32084787497161	0.0268236227075857	0.875143151713128	0.755346876672933	0.9970899948533368	0.6162516641848675	0.5544433468084257	0.972502537962506	0.9086011235668624
CDH3	-0.9972607958911628	6.431225798366821	-0.216875787558999	1.79358830423249	-0.050019731608901	0.9909424539394128	-10.2569014961959	2.14951075378094	-0.2971289385289389	1.65718342266554	-0.0668950081958424	1.5953591078061795	-3.1612299830903305	0.0369847126661094	0.767702322393677	0.104009983016764	0.946951365451516	0.117461813095306	0.0027232875397183	0.9970899948533368	0.412680101194385	0.9996839845844644	0.6050638920879099	0.2209449320519342
GPBP1	5.55706510731402	6.08041395230395	-0.153907866879161	0.2378067161155939	-0.008207381909981	-0.10401476575913	-0.541505403562762	6.96859000520558	-0.7983698604696559	0.880471728301494	-0.0416636173516183	-0.607787507718768	-0.552327809013991	2.3837082316122298e-08	0.428805232697093	0.383884236750039	0.9669404181221058	0.546193472294077	0.5834936593216	0.9970899948533368	0.6627687329169909	0.9996839845844644	0.8658315274312298	0.8235261235780197
DGAT2	2.15994701639992	5.733928900218201	-0.156306037203934	0.181122103593641	0.0012105724137727	-0.0887635153131424	-3.8412241801997102	3.1379158633302904	-0.344534767965935	0.2760113124615629	0.0025586614237698	-0.220917369209602	-1.92134714882918	0.0029663771823528	0.7319649390577759	0.7837943641451821	0.997969112969811	0.826104780765245	0.0606389502362642	0.9970899948533368	0.9016105285143664	0.9996899042616236	0.9590735191715252	0.3099362242910387
ZNF112	0.2385460415803169	3.2104443406178795	-0.6068018929142149	-0.418517185404207	0.231189978388901	0.0478778440016247	-3.1039781142373	2.9425857021435298	-2.15152385409022	-1.09976755531494	0.7786538750865891	0.180822349567438	-2.50914893075837	0.0050004107757938	0.036495658683181	0.276918671796768	0.44000546395627	0.8572683553155319	0.0155314437731762	0.6699932805936263	0.5780229392356752	0.9798195450866314	0.9679862907815184	0.231520013536126
CS	4.9424990539518	4.53548326367392	0.214763547968186	-0.33514277661789	-0.0673929249052053	0.13112998959958	0.5429598405328521	5.48513308733104	1.31057831134942	-1.4016522650665502	-0.407675738611567	0.9346042774234472	0.605034154397688	1.72285718627743e-06	0.196458847387148	0.167452683491378	0.685380735035538	0.354801477161562	0.54802886326361	0.9424866565273016	0.4811601598794875	0.9957465811052416	0.7711050182273781	0.8008897940397243
LTK	-1.09459276027346	1.2810849951181102	-0.0947081955149244	0.131039241395745	0.028938188722324	0.411358483010144	-3.5509710701418595	0.436444650540064	-0.137287126508836	0.130761585673769	0.041565657940747	0.71048137374351	-1.11036332850272	0.6646315482553571	0.891394359250223	0.8965124077595991	0.9670214152725248	0.480964073598507	0.272424521281958	0.9970899948533368	0.955534964967656	0.9996839845844644	0.8370312927930866	0.5946081481665157
MRPS24	2.66476320603574	4.683718276923	-1.16542971037154	-0.216478125286418	0.4811476799009639	-0.588269368237301	-2.72484610715702	1.7151858807023002	-2.2135124644266697	-0.374088711877206	1.2483763183736298	-1.73937639777188	-0.956452937158907	0.0929899932065214	0.0320638775362244	0.7100993894654208	0.218487254306982	0.0889565938085593	0.343718031149442	0.6480975842085362	0.8644087388066404	0.8814703223698597	0.5723887952040775	0.6624317212595326
ELMO2	2.8696705162160896	3.1833777714475096	-0.4066653592506329	0.0340470836945042	-0.0591693525445843	0.4218655245556129	-0.394223079694707	3.06469116809663	-1.75915931426945	0.1069596356974919	-0.255574317660542	2.19306169610616	-0.34391763608104	0.0037686402272555	0.0850902050688546	0.915334097409517	0.799396129177947	0.0331942168804171	0.7324537750692199	0.825668252838079	0.9646673163786254	0.9973175189842916	0.4620165976320829	0.8982971414350632
WAPL	5.2393483571181605	5.35539046153642	-0.1822836275507469	-0.167066859841213	-0.150164522111231	-0.128022272363359	0.2408479572307819	7.470299806984169	-1.21500015747359	-0.7975633480586091	-0.9617363363742648	-0.939963696189478	0.2955310676801649	1.4033193200701101e-09	0.230308973181605	0.429051903534944	0.341002075225358	0.351942561649765	0.7688629084865479	0.9559436084183872	0.6965684062421932	0.947778291238028	0.7686326851067272	0.9150435608130492
VMP1	6.53499443080739	7.144265951826871	0.2458298191374439	0.274686307122334	0.4465670591413499	0.0210204401422021	-1.08980052106073	7.94251102822588	1.22193056910899	0.9718872132941708	2.14883219597249	0.115659741415824	-1.07291923357086	9.72125041194335e-10	0.227989756975451	0.336756162972486	0.0367355161755092	0.9084048116937508	0.289048995075111	0.9555062022038328	0.6284352770694978	0.5963539367857449	0.9803646375210284	0.6127488103582116
APPBP2	3.5947484225172204	4.07977320553359	0.258989603707181	0.33698165278679	0.192327922698263	0.115816855550055	-0.8312625869145559	4.34510797569345	1.22214211367924	1.14545930860374	0.8672450520830941	0.6097825215171729	-0.7829213350957009	7.18641029836223e-05	0.227621638078911	0.257698001861795	0.390122691611909	0.544881888171175	0.437519119127807	0.9555062022038328	0.5611638306974759	0.9623592127345278	0.8650317156204894	0.7333112657143986
POLD1	2.64762669155085	2.24761832884568	0.40806354222977	0.267029011731503	-0.0856270303621483	0.0501893570025294	0.16493146681874	2.7593877165523497	2.20342224662433	1.03616816041879	-0.439576863396432	0.306098020018922	0.1808983840429129	0.0085604496964586	0.033319548640602	0.30680135634839	0.662424970858922	0.76085536908574	0.857238677039006	0.6511868183065502	0.6039276488016493	0.9952698600231767	0.9386814027842322	0.9515491806229932
SEZ6	-0.7714279783890698	2.54663564256239	0.547213557923583	1.0940907683523	0.0965606294516523	0.664463654350941	-5.422494418856031	1.25901748904242	1.03952440833447	1.36554921937021	0.1567129521006809	1.33151944687368	-2.45614842517096	0.214576633797445	0.303801236832081	0.179106619206506	0.87613713958779	0.18932549294566	0.01771891114399	0.976947832186278	0.492189021070901	0.9996839845844644	0.6685405290205492	0.2336793080260326
EIF4B	6.32705860354432	5.36161044320261	-0.0152368320932403	-0.5063166064754749	-0.1746147349330589	-0.16648827397403	1.52987632043748	5.1987963006672695	-0.0797563879628573	-1.8122350432588	-0.9158747121977522	-0.989354750291808	1.36784741192339	4.4845129820415e-06	0.936780281123796	0.0762613939413999	0.3645265889282439	0.327662885714777	0.177768258598301	0.9970899948533368	0.378837061157743	0.9551757797793486	0.7559005386995136	0.4874665194041741
SLC6A16	-0.310536235035028	2.86959143894578	0.447086328032209	-0.1897271246034889	0.1853694750746189	0.394458201166645	-4.16709598001657	1.86784420593568	1.12222919127051	-0.3167430597655319	0.403434886308295	1.0495189067292	-2.46680737903818	0.0687975074189999	0.267347452183882	0.753324982784282	0.6886241444436179	0.299198299082505	0.0172531974483745	0.971459230606558	0.8870831763456727	0.9960177043217272	0.7398772686856985	0.2336793080260326
GLTSCR1	1.36322477659752	2.15945616357293	0.0027929714843628	0.8569155724835479	0.4275315289814871	0.5105359911024411	-2.10457995949757	1.8609389425389704	0.0101787515848375	2.2174443619273	1.49281789998131	2.20524887971872	-1.67320433994911	0.0690323045910336	0.9919213078339252	0.0314502218918732	0.142038314229269	0.0323424341951221	0.10079405201264	0.9996028273449268	0.2987251606158726	0.8092705017592534	0.4620165976320829	0.3796131668272836
SPHK2	2.64625343358035	3.48879641694992	0.0566719601104672	0.8736865339638421	0.413238146380534	0.195633166484354	-1.73939278972316	4.112888317817951	0.284847397518278	3.18303461525519	2.02671018679073	1.13942233807827	-1.85247834565416	0.0001674900597682	0.7770161539115541	0.0027673008568451	0.0485110860099904	0.260201918775661	0.070229368139845	0.9970899948533368	0.1492525130790387	0.6324486647760439	0.7215236218373375	0.3287316641323107
RPL18	9.8890579727534	7.7268733566020895	0.0630767830680226	-0.8765191544179202	-0.280656968916795	-0.248893313058745	3.09892026494084	7.333447787885361	0.295799747697652	-2.80886663891885	-1.28798818026166	-1.27095892603277	2.65134932425629	6.30705519278359e-09	0.7686957184616741	0.0071859350461971	0.2040847224432819	0.209997105707832	0.0110861876624491	0.9970899948533368	0.1930279742311977	0.8737987727805078	0.690084127178772	0.2262643428393493
CA11	1.6053094937326795	1.80413781260055	-0.123603373193694	0.0774626680028551	0.269710767397378	0.130112011481726	-0.485923435047736	1.1966682799459398	-0.340300989348275	0.15412671206092	0.710176196019471	0.4129012805114	-0.290261609280825	0.237919231054383	0.7351878172800981	0.878338048787662	0.481578677528419	0.681519874915042	0.772883997352087	0.9970899948533368	0.9460394554691788	0.98481221163108	0.917950649349948	0.9169496561382496
ISOC2	5.66256450879488	4.46546318869176	0.4302735917421399	-0.3210446981900779	-0.409162727295085	-0.523722925323192	1.9234308667506697	3.85084879974533	1.87079067492778	-0.941798889870085	-1.7133100880127798	-2.5409490409136097	1.51620743275678	0.0003747390609084	0.0676656887381618	0.351027477416498	0.0932767411890736	0.0144115346635847	0.136181058839847	0.7767367624657607	0.6410122899761751	0.7304800347239362	0.3975914639584832	0.4324287119715915
U2AF2	4.25625462489844	4.18308447308401	-0.171431809730952	0.498921585621872	-0.0544044058052608	0.244353314065688	-0.357532164050919	4.19116541416039	-0.9122787517347388	1.8736090618335897	-0.299005756352765	1.62023145609922	-0.340567526450422	0.0001227853169004	0.36664573419728	0.0674327850020431	0.7663526161568549	0.11233836079413	0.734936704872506	0.9963707386849704	0.3630616000426727	0.9973175189842916	0.5957333413440381	0.8992237003884632
EPN1	5.074960268267589	5.10008937518808	0.0471837257172215	-0.188469548392006	-0.11157939954088	0.0716548297808637	0.0561548056920503	6.7970053980525496	0.29933407178144	-0.8413510623706261	-0.7077814465895569	0.533973763540349	0.0680368329596201	2.42101026644658e-08	0.765982631575994	0.404458500684041	0.482524661056544	0.595842983373611	0.94604761867104	0.9970899948533368	0.6778806554109926	0.98481221163108	0.8850214687039966	0.982986019218934
MED29	4.85199672354602	4.91388577513361	0.2650465451532089	-0.0945601523968953	0.124883127675828	-0.0938909984930172	-0.10714969504832	7.53721114268528	1.8099705604242	-0.459432599317339	0.8258974405719499	-0.7264138292851441	-0.146228444356535	3.1980484611951303e-09	0.0771309329149147	0.648433043575692	0.413014813037736	0.471114523638062	0.8843883843387221	0.8057520085631954	0.8299226574853625	0.9710768361423928	0.8307141605784212	0.960866098898146
AHRR	-0.6946466911283541	4.17055971283533	0.365966154731987	1.69993265384408	0.5809539952566589	0.7802494015810699	-8.07640385839829	1.4659872838853898	0.494991064874774	1.64159213668504	0.7476314981137501	1.2004203005180902	-2.56432029161847	0.149658966046017	0.6228657168292661	0.107956961644269	0.4583547273105079	0.235939766107871	0.0135407134496723	0.9970899948533368	0.4166986504996052	0.9842020320196612	0.7054540341517799	0.2271931339040721
ZNF275	1.21308808451857	2.77553803208466	-0.158205913432039	-0.474703844182937	0.0951992708742203	-0.339807471200841	-1.3717626802781695	2.38579404316155	-0.553760498745935	-1.23222789988975	0.317997077561429	-1.26163708062937	-1.04720774588854	0.0210358207236749	0.582313362594603	0.22386598058088	0.751866542258451	0.213176127149385	0.300248499342503	0.9970899948533368	0.5322454931237166	0.9973175189842916	0.6910057885423554	0.6243399569709223
MTMR1	2.11172455948451	3.52723441987846	-0.0297901208869277	-0.0200477766131292	0.129927088375985	0.183522133278522	-1.63552450395753	3.9633823299159	-0.1394433380157699	-0.0646537450324756	0.571841157176696	0.983139920570564	-1.6832086214075903	0.0002685609729019	0.8896864212768059	0.94875534378417	0.570104412633571	0.3305209189943269	0.0988427960341658	0.9970899948533368	0.9779844563836368	0.9952698600231767	0.7567482746669203	0.3766909172633005
GPC1	0.362222000342594	4.504607584472231	-0.0679020030530998	0.485815292131703	0.57499509241317	0.139259840042398	-5.405112456672901	3.07042050338291	-0.176689444811115	0.858605447585877	1.33537217903004	0.399712662935677	-3.35769372752005	0.0036328664397559	0.860498701605711	0.3954959914059849	0.1882284553799839	0.6911548023209498	0.0015455579060764	0.9970899948533368	0.6711297263416371	0.857659681202501	0.9206899076059416	0.2209449320519342
ADCK1	2.15195744661114	2.13178956492157	0.222113543223072	0.496925871077855	-0.0537772017186095	0.320587302043981	-0.6586732058986371	1.9973580950555	0.900443451780578	1.4154883691188702	-0.2084039868244639	1.5421582365921298	-0.565256219465815	0.0517305522435791	0.3723864508708749	0.163690395680838	0.835795916863994	0.129651002763079	0.574538954324054	0.9965908169211426	0.4779113121474477	0.9984662121606755	0.6175245688975465	0.8188636041081953
HAGH	5.91680345433215	6.80497464060794	-0.16109057318785	-0.431582539829682	-0.258851011767285	0.0412031702058258	-0.3952180545145949	6.279100702429769	-0.713599750245621	-1.31337755903222	-1.13373721267762	0.209843901134124	-0.333170105481703	1.35006983325262e-07	0.479070560903586	0.1953137182549	0.262734150854376	0.8347029506455159	0.740494026117519	0.9970899948533368	0.5090961633623832	0.905470828421432	0.962693294457339	0.9007014921486438
RNF4	3.92213583656921	3.52245771432405	-0.130966884880677	0.132910450032976	-0.14554211281606	0.100149464456388	0.547128052830159	4.27025551101435	-0.7698645984164331	0.539265381531017	-0.8486296815015569	0.6955196111782789	0.609673633431874	0.0001003125708381	0.445290548230632	0.5922179183954699	0.400426047311226	0.490188507593883	0.544984173372179	0.9970899948533368	0.8004333744441465	0.9668160754992	0.8395078686471417	0.7987324825185375
CASP8	4.51537806145828	3.8152838428179	-0.192376005865749	-0.0867725747995937	0.0544478159348467	-0.0167901028900017	0.9464210351800892	4.84691698798121	-1.19869265887007	-0.381281220549196	0.339361300404647	-0.123749159314782	1.09406546411411	1.72694003509469e-05	0.236548140974693	0.704768270398646	0.735823684604406	0.902036238178256	0.2796391125380419	0.9585000697759034	0.861436416558161	0.9971727873975385	0.9781912311244813	0.6022673734854578
LIMCH1	0.489864098731508	3.0414505827464504	0.0138205647773114	0.5675309544303591	-0.30058493127652	-0.546731106523934	-3.20877644824584	1.30226138442251	0.0251448329073303	0.7019448579396479	-0.515290711793674	-1.13310495867135	-1.28071103877815	0.199176650691763	0.980048249880358	0.486103568436961	0.608781500577501	0.263017654196236	0.2064674458838279	0.9996028273449268	0.7338632767404408	0.9952698600231767	0.7223974446217926	0.5239140945163651
ASUN	3.2424117717151	3.7795570194971297	0.191432959961367	-0.0088622927796389	0.142062083202675	0.0590404592916893	-0.7778208228974008	5.037262359413861	1.09646841045439	-0.0361913275812413	0.783552497664278	0.384037771862116	-0.926092157861126	1.08137096776608e-05	0.279018621065059	0.9713430975059408	0.437457251397627	0.702647112821724	0.359259431725405	0.9743541641676624	0.9872990034730726	0.9796398052870008	0.9230415612638472	0.6754956708759046
TM7SF3	4.43443105311691	4.30937321222085	0.451443260106574	0.461532874852976	0.100733791090725	0.0634051402035836	-0.251562463175085	4.6767581892509	2.19201390582767	1.5977028744009398	0.4765105785483089	0.35516681595052	-0.245119112004628	3.4325718553475e-05	0.0334890149253467	0.1180811871989519	0.635893037664547	0.7240208279589591	0.807483249745007	0.6511868183065502	0.4288509093220487	0.9952698600231767	0.9297482683784252	0.9317074753427924
DLX3	-0.5962371322623321	1.78911857506096	1.75797838050003	1.82002389484653	0.0044932569727698	-0.0836994981685256	-4.90676004915977	0.9833726722755992	3.56107942523444	2.44635829177748	0.0079388020735711	-0.1752456687609119	-2.49494105837501	0.33060996002509	0.0008557942693909	0.0184724171994639	0.993698730348316	0.861629622112065	0.0161057456128148	0.1582478220053776	0.2578897878195568	0.9996839845844644	0.9692961757005728	0.231520013536126
SPA17	2.37344121938978	3.80244093732846	-0.5137949420271171	-0.180987111552474	-0.150764494395269	-0.490014568238568	-0.658836090411213	2.77316212619201	-1.7474246443136798	-0.4079665537256911	-0.484137830139205	-1.9155953444259	-0.461330616500855	0.0079580055660188	0.087554365886319	0.685179151586953	0.630658403618807	0.0618594079544481	0.6467034498178629	0.8286706562776385	0.8509807248417214	0.9952698600231767	0.522166169667571	0.8578072178312921
TSPAN32	2.6157066593496	2.26748430081118	0.104353617770118	1.46515771293957	0.357386237703635	-0.647784410909368	-0.388920217614395	1.3925826984051202	0.27721039303108	2.8384933056325	0.9448414068381	-1.9020958170471296	-0.216210496722868	0.170626489735944	0.782821069831668	0.0070965035775269	0.349597853339068	0.0632365242593436	0.8297560398197049	0.9970899948533368	0.1928114686297091	0.9510434918555088	0.5253182167711914	0.9394987489636184
WISP2	0.291704793753473	3.1623598789020497	-0.3761811475282101	-0.403558571283604	-0.4116811489577079	-1.11117489061627	-2.49257300678177	1.40139174094958	-0.695316493171625	-0.5060134213941211	-0.705268930560524	-2.24044189535106	-1.02448897981059	0.167693053556939	0.490302010993841	0.6151838500166079	0.484093814809808	0.0298326884055053	0.310746005702158	0.9970899948533368	0.8127050618066863	0.98481221163108	0.4507385315085384	0.6322000823017604
ST3GAL6	4.68480666292385	5.09835029049155	0.344815248718559	0.0191925757738149	0.0751684468815318	0.170354883308466	-0.634167219618266	6.33798514919211	1.9622196464438504	0.0779254833991753	0.4068884463380079	1.0796273954897	-0.693087332321037	7.620906339457519e-08	0.0555485523009729	0.938211266779426	0.6858986545924599	0.2857033261397009	0.49159486500262	0.7489218853492359	0.9738381782139752	0.9957465811052416	0.7320081070682726	0.7676258743437495
ATP2C2	-0.591749248547717	5.209735412212191	0.508452047272951	1.8803585099528304	0.14660574917475	0.694543085646697	-8.65297841080651	1.7664298062472	0.726939633005423	1.7782679828367298	0.1996322961926489	1.14321458714715	-2.72529321563836	0.0839458169798038	0.470944017422877	0.0816942241338551	0.8426356886075149	0.2588509876827939	0.0089386205297413	0.9970899948533368	0.3851003264286948	0.9984662121606755	0.7211389661981585	0.2255852786490168
NGFR	-1.10795116484487	4.84618599634641	0.205981322270086	2.44290735259527	0.8500946398677242	1.29640174133706	-9.851955462968789	1.61592694278682	0.298211959671378	2.45633885094574	1.26503384805278	2.33555981059416	-3.05054309681086	0.112991802875023	0.7669107580035379	0.0177437917020016	0.212323913963156	0.0240199449465432	0.0037136469509289	0.9970899948533368	0.2550475962384765	0.8795388426495474	0.4324777897143304	0.2209449320519342
CDON	-0.643824343799121	3.65293789521981	0.119238224324864	1.5658047503854702	-0.4140599037852849	0.584104902522854	-6.389498583615509	1.5641663662769898	0.218469922332762	1.9289848913995304	-0.7323648653971401	1.27180900935988	-2.54521570492289	0.124581086190789	0.8280315680756309	0.0596704761560186	0.467637633031595	0.2098156910531569	0.0141919155285256	0.9970899948533368	0.3486824589867219	0.98481221163108	0.690084127178772	0.2304754352048252
TAF2	3.17741627892264	2.78190651971487	-0.121720628632508	0.0040156008557781	-0.1683533300051269	0.190771667059588	0.4248809767299289	3.33095386214521	-0.688318856434931	0.0160019180357217	-0.9561342314991872	1.31146952835992	0.470682320355772	0.00169898019303	0.4946426961263229	0.987299271283782	0.343885813577406	0.196098607844437	0.640001869920374	0.9970899948533368	0.9942325581570204	0.947778291238028	0.6762396265249621	0.8541552508288756
HIPK2	5.38341169408292	5.835355505107009	-0.212191541463065	-0.374079336004037	-0.475793626970206	-0.1121974843222569	0.303768925975902	4.68482467217854	-0.843615865870011	-0.961029788598539	-1.82526691783769	-0.488759868442897	0.226985329110995	2.5084667131007e-05	0.40343146028359	0.341424971824333	0.0746527109962172	0.6273846168356789	0.821399867257386	0.9970899948533368	0.6333298394957069	0.6944778994686077	0.8967208713867263	0.9370046498182664
TNPO3	4.24981225286589	4.80949823280289	-0.107589869919532	0.121432026725349	0.0398905600028615	-0.0342081644264312	-0.584535689421595	6.355470511889321	-0.65566131650886	0.537096593202792	0.237086822549996	-0.233807026022195	-0.683839400351455	7.16477525604001e-08	0.515172558909361	0.593682031858987	0.813598414312705	0.8161291319041669	0.497364779694904	0.9970899948533368	0.801153704655178	0.9973175189842916	0.9557050310124584	0.7712564874358621
BORCS8-MEF2B	-0.905384159231332	1.73897469913694	0.179609089113701	1.49100312801704	0.451579790626845	0.9229411711329109	-5.19753622855859	0.678746933845361	0.319514210879622	1.85776024589738	0.839403952561433	2.10612338013898	-1.89657925086079	0.500709162768211	0.7508177137825799	0.0694740651902228	0.4056769730794189	0.0408141320888134	0.0639132754753046	0.9970899948533368	0.3658575954115259	0.9675967028756718	0.4819802212945623	0.3170142971417736
RFXANK	4.81807289286429	4.874712178200481	-0.0043523512066108	-0.0059172909144298	-0.2077790662427489	-0.2008199297761219	0.219060764103897	6.11517164034703	-0.0259637642491581	-0.023996703724495	-1.21130480083154	-1.37581586664309	0.2513802337281099	2.1005370571628002e-07	0.9793966514756008	0.980955465644577	0.231833874066149	0.1753785347258769	0.802608229803831	0.9996028273449268	0.9914915726821558	0.8869104200090199	0.6551383967569437	0.930326257651264
TMEM161A	2.76341149673737	3.30118874754038	0.1190158073416469	0.933258808043332	0.24345262709312	-0.198582854471523	-1.13681174927803	2.55984913501896	0.3999220530893779	2.2940941970651902	0.8237343986114499	-0.793625406712561	-0.8036772690779158	0.0139622718934886	0.690990603147556	0.0266235629781751	0.414176911217156	0.43138879305723	0.4256286611876479	0.9970899948533368	0.2865006169682357	0.9715339359238488	0.8121709672727988	0.725427662516595
LPAR2	1.95444172549499	2.53015189865945	0.250293390252585	0.398607430449736	0.331155265708327	-0.128326867178274	-1.2477839094936598	1.80345196611891	0.8008022171717399	0.857956543696607	0.9934660116352728	-0.45343380300613	-0.8257722026682541	0.077813554851142	0.4273766001034439	0.395233445452568	0.325563868605955	0.6523484764525971	0.413026687973437	0.9970899948533368	0.6710143544767229	0.9440359457506652	0.9076657350819192	0.7166072007418447
CTSA	7.549033111826709	7.3984855507614995	0.275418972351539	0.477462861778118	0.383832752500862	0.0600594901635207	-0.4236142324378379	7.463458824295159	1.29790398203781	1.58985784692509	1.76598515205326	0.313869705961152	-0.381702908891693	7.298103670660841e-09	0.200527892774064	0.119095262848012	0.0837770797187857	0.754983821944178	0.7045915300031189	0.9424866565273016	0.4299270313275735	0.7137847654328606	0.937197250349334	0.8859720984854277
SUGP2	4.08748080584936	3.21612321715986	-0.0578791414076539	0.0062958104922346	0.2623786724550639	0.22363371199422	0.78523762557973	2.9791433424161897	-0.255669237359068	0.0199898879408927	1.12603889700838	1.11852063330389	0.645056092777005	0.0053199897130703	0.800504477739517	0.984184736202167	0.2665312845868869	0.268914484094344	0.52240937508964	0.9970899948533368	0.9931283087495518	0.9096352378988178	0.7236515511590554	0.7857041659102157
SLC12A2	1.58095714737668	1.5998994597119098	0.1580563994269969	0.7419719880877499	0.0991520043272985	0.157616465722663	-0.8476672161806651	0.845041630851126	0.357956708887801	1.18049294520116	0.213029082681373	0.423950122878749	-0.413057805553729	0.402439228109803	0.72199086040378	0.243712474957906	0.8322110098798521	0.6735644350174921	0.681404232362885	0.9970899948533368	0.5499262255980517	0.9978358568258788	0.914484309768096	0.8739797141795542
SNX24	4.18377066006606	3.4695178469896204	0.296165896288964	-0.295477395548139	0.161380795224065	-0.428296012581686	1.08082337702243	4.65508985250705	1.81999186445962	-1.30093609486394	0.953986424141301	-2.88408015641823	1.27982399911246	2.58127173406545e-05	0.074998936167868	0.1994910462415089	0.3448702977978859	0.0058610263231531	0.2067583368687819	0.8039156760542363	0.5127175282349338	0.9486088069872032	0.3180449023568395	0.5239943016803623
EYA2	-0.598925080949098	2.56888309536874	0.6153407973860661	1.04705767100291	-0.420148689420435	-0.4631918870816839	-4.44494949428712	1.30253277365508	1.25970493362617	1.43111637560243	-0.7983070644124742	-1.03705329193094	-2.1012104666951696	0.199122854597926	0.214086297228798	0.158891232954604	0.42871668205375	0.3050512606594149	0.0409078901761611	0.9472841226962784	0.4749221382387892	0.9737338794905288	0.7424395651582475	0.2767259369210763
CNN2	5.2991689101923	3.408724303372	0.0731621925470005	0.27364026313146	0.0584792419825117	0.170356171447448	1.76260298163735	3.40063472495274	0.370243431430967	0.9894022569690408	0.296111832668903	1.0142118681690402	1.5950723596711105	0.0015149936324194	0.7128299099866658	0.327675493572296	0.7684252657260071	0.315599512282676	0.117767128274092	0.9970899948533368	0.6227582318935627	0.9973175189842916	0.749408856344249	0.4051828205156305
ABCA7	3.29783625372299	4.65812037924033	0.1967347542941789	-0.105607877456377	0.315941423725368	0.205800125095575	-1.6668652613200603	4.180225085111919	0.7566639814373821	-0.2851557147023449	1.17139458244693	0.913078465446733	-1.3518158367599198	0.0001508111095809	0.4529943319516389	0.7770728960689771	0.247372580741832	0.3657716014596189	0.182987277375939	0.9970899948533368	0.89830566691733	0.8957820717745468	0.7768299495653533	0.4938333275023847
SNCAIP	-0.973788938282553	1.99072813953994	0.7279077856192719	1.43635944310407	-0.142116363426619	0.392332919307864	-5.32188513065178	0.772089450803008	1.1719587332584398	1.5553254012153	-0.2185738459537049	0.7358337161867221	-1.90589564577461	0.444053442644262	0.247148216638203	0.126457855118927	0.8279252176621892	0.465498202089374	0.0626712972388231	0.9623866332368648	0.4385442295521603	0.9977410562751968	0.8276541542364505	0.3142783787152527
DDX20	2.8883004068640696	4.2553486675744505	-0.206580330429324	-0.085846333574052	-0.1528724030601959	0.002913045686288	-1.13170603948993	4.736455805288889	-0.977631636899774	-0.296067340358414	-0.697923073919716	0.0153179687087796	-1.11214869722043	1.96574117875168e-05	0.333158253875205	0.7684558226430329	0.4885925971996079	0.987842000665658	0.271613479905786	0.988961126924138	0.8947074718583093	0.98481221163108	0.9977390402942776	0.593698567014002
BTBD1	4.1806270141873805	5.080220252889441	0.0033936477001236	-0.268107772049604	0.0874695709498125	0.226614129105268	-0.993113249583476	5.73265268108609	0.0173740096846912	-0.9419083406863892	0.439663665054097	1.35732097002153	-1.02481187747905	8.706924186795821e-07	0.986211439100178	0.351145818755933	0.662173081507589	0.181127315626762	0.310674821916127	0.9996028273449268	0.6410531123857934	0.9952698600231767	0.6612460674768951	0.6322000823017604
FAR2	4.30874875637457	4.80392865431729	-0.507493907335844	0.132972983346454	-0.14648453189689	-0.0263028850452069	-0.1361034957170369	4.32737606182128	-2.15583978048633	0.400232808818377	-0.629111108757782	-0.132453222657294	-0.111411406695953	8.700031538093491e-05	0.0361605648945649	0.690849929638988	0.532276591457397	0.8951862615539581	0.911769330262564	0.6677049358404002	0.8542483252612397	0.991626965442742	0.9772849311992352	0.9707304490744068
BCAS1	-1.01431746938644	5.10866296256244	0.564420573607518	2.35357764905078	-0.195894903232151	0.420080890603919	-9.28023932000584	1.73093134480077	0.7510904165222589	2.10771037053183	-0.2457443437631489	0.623223680233218	-2.89210886411434	0.090265193764418	0.456349072378343	0.0404082710820068	0.806941769884787	0.536151075221859	0.0057369440841009	0.9970899948533368	0.3125322642143796	0.9973175189842916	0.8612840997624127	0.2221401369093174
CHI3L2	2.09667532015882	1.87068586679308	0.477330098054285	0.402351350468324	-1.1279536460578798	-0.1060684663790759	0.5534342487450671	1.09319519784122	1.24839120047622	0.698982224447829	-2.6132234490990203	-0.297821527406116	0.298342623743337	0.279924263834893	0.217975651968833	0.488020475906459	0.0119533305696195	0.7671253600468159	0.7667293837675799	0.9500637924585948	0.7355095321166899	0.4738521188687925	0.9411571267281774	0.9136833205324254
SBNO2	3.17525188418229	3.78253789371691	-0.4124357094847329	-0.191265348159058	0.420610146773052	0.354948602665996	-0.748079510131647	3.77679293413207	-1.95013381242634	-0.6260941614953449	1.95249732974101	1.99261093353824	-0.689444298428123	0.0004540969291545	0.0572377454851173	0.534240039194076	0.0568147238952009	0.0522219714012209	0.493867327909561	0.7548697703832842	0.7666868658359933	0.6524656655432657	0.5038327229634683	0.7691083331037708
PMS1	3.01592438681448	3.0054465338488296	-0.279313043007487	0.446990769960758	0.328223100676546	0.328653049484956	-0.52011381582012	2.53085295205083	-1.03904720315433	1.2078293259031	1.21371657006143	1.4744391474223102	-0.396194265900231	0.0150006676066516	0.30407710992067	0.233647815037815	0.230915301755072	0.146915764069184	0.693755037633636	0.976947832186278	0.540600425419803	0.8869104200090199	0.6344345184517247	0.8799358081165874
HMG20B	4.7946933937796	4.170872138288259	-0.0813415264783605	0.368951211711002	-0.13655764573674	0.296015031553161	0.480815214184166	4.99928753562949	-0.4541353469455539	1.48416429914269	-0.7358893261740971	1.87244179197402	0.507726835723691	8.08125186905601e-06	0.6517783375964511	0.144302904650367	0.465379096842459	0.0672438400370472	0.613970139337035	0.9970899948533368	0.4586498162288869	0.98481221163108	0.5360779695632673	0.8401973252341256
CALCRL	1.5896927980774098	-1.61333267426624	-0.134591547515398	1.13012018888597	0.336569429947543	-0.493213544966187	2.5811348473413904	-0.7795719695825579	-0.280343395690768	1.73424191456211	0.7095166847587259	-1.2538767587677	1.15046546784314	0.4395330830121129	0.7804363951570329	0.0893145198820295	0.481455897367151	0.216136774591247	0.255653369011742	0.9970899948533368	0.3950391053190964	0.98481221163108	0.6918486855075032	0.5777716237840701
TAF11	4.5684042772765	3.6291829115337904	-0.0569945713750537	-0.0997770596155748	0.0243029667829454	0.149078164651367	1.05280669435409	6.04735324465251	-0.4568565662271289	-0.573582262958477	0.188146867170211	1.35286110299505	1.55335049706689	1.29652152675446e-06	0.6534434152706701	0.57082376004567	0.851656150455398	0.182464261217869	0.128385274662099	0.9970899948533368	0.7886230133373752	0.9987038117300524	0.6628012305704087	0.4201893950380796
ANKS1A	3.6033994234014304	4.52243744216318	-0.0467119904813937	-0.243250317483346	-0.131479956547534	0.0028346719844849	-0.712816050250943	4.22137344462551	-0.199948922918959	-0.738774825014198	-0.551491246536387	0.0140016279112868	-0.5985207024023801	0.0001497111233963	0.842425315161365	0.465011804280397	0.5839529236236639	0.9888867431415292	0.552536101596927	0.9970899948533368	0.7200131356361482	0.9952698600231767	0.9977390402942776	0.80398317764275
AP3D1	5.0382589271146605	4.127586830072509	0.016836442158052	0.231691671026698	-0.0495747549115506	0.180453756700489	0.877798093682142	4.91819541001163	0.0979396936821168	0.9613781266100172	-0.286075138460634	1.22697149606375	0.9438992703484872	1.44064727331511e-05	0.9223910051557892	0.3415771563404999	0.7760516341516851	0.225827749680345	0.3502523401981419	0.9970899948533368	0.6333298394957069	0.9973175189842916	0.699920041828278	0.668677016346157
ZNF76	2.89473988996976	4.604100063746429	-0.178573687841488	0.3414687200343449	0.0507601556638797	0.184913143153523	-2.16366127813344	4.36749251171995	-0.7111369942822952	0.977964554184482	0.197763463129867	0.866482658762647	-1.84753672107982	7.6684128293725e-05	0.480522218914363	0.333923472833693	0.844096914092423	0.390543336039166	0.0709636515365135	0.9970899948533368	0.6266828665152113	0.9984662121606755	0.7919590537012882	0.329773057904055
SLC9A3R2	2.26512310562115	2.48553010828008	-0.26706336790415	0.488235510523305	-0.151583161760434	-0.7565528560099691	0.0370303490809072	1.2954138836706	-0.619466869609578	0.799545945360203	-0.353330593225052	-2.10549343183095	0.0180529780535725	0.201498658929351	0.538793717177309	0.427954539565721	0.7255044288397059	0.0409534314393337	0.985671885397131	0.9970899948533368	0.6953491565533675	0.9965414692466764	0.482155778393309	0.9956459789431076
NTHL1	3.20255495541204	3.32186721506247	0.151803776998269	-0.146969093801281	0.160059785994811	-0.250267730256224	0.183994318369186	2.29427960815662	0.463858941876008	-0.310389150486195	0.46816640529996	-0.8780727312111659	0.115833698646458	0.0266455017505548	0.6448481564446059	0.757751098315156	0.641786922505759	0.384311353497253	0.9082758908574772	0.9970899948533368	0.8893177553983915	0.9952698600231767	0.7872718293637604	0.9695367615620742
UHRF1BP1	3.01693361381989	4.48192610681006	-0.283437201971424	-0.259483195599589	0.0528667246206542	0.0723853216863729	-1.39051696528777	3.51444767837419	-0.966012937346597	-0.6246006952339761	0.1775531211031679	0.286967856723932	-0.989816494269706	0.0010755697372471	0.338879825746554	0.53585667723347	0.859828677520266	0.7753882965150741	0.327351767629496	0.9900563194815916	0.7677121354422018	0.9987433932165306	0.9429707034686922	0.646121011309781
GNAI3	5.72290133934295	4.88058380566467	0.0149666189236638	0.293816315335957	0.238679213592308	-0.0614185766483038	0.7769971752564392	7.0889922017804405	0.109763689314708	1.49442069643417	1.7349984867920405	-0.519830508651816	1.02976247517901	9.168017507085362e-09	0.913068504281624	0.141640914919783	0.0893307326950736	0.6056305980073741	0.30850566983567	0.9970899948533368	0.4556215408613028	0.7266485974398601	0.8882480570760122	0.6301244000215788
IPO5	3.95460736087566	4.26832923920783	-0.0368624994911096	-0.29658040757048	-0.0915089588621495	-0.313584763789189	0.1497979422747999	5.06342292142021	-0.201619101286042	-1.16454275957088	-0.481356121158901	-1.8913013410779	0.157150142286666	6.49323501691427e-06	0.8410665388732921	0.249959497969385	0.6324506493609879	0.0646268644570966	0.875785702155083	0.9970899948533368	0.5545219754931207	0.9952698600231767	0.5286003562747041	0.95817533476752
OAT	4.39856473455158	3.5246312905455297	-0.0321081425861564	-0.238095394682146	-0.188763527932037	-0.339095227071059	1.48938650248912	3.79035214063466	-0.176011588933505	-0.8990625680966601	-1.0282282987402902	-2.18823058916322	1.4802189000351298	0.0004377270832598	0.8610690201119859	0.373109667808685	0.309245269429841	0.0337847619109217	0.1453856287856059	0.9970899948533368	0.655559133695343	0.9368617585610944	0.4620165976320829	0.4449987363879941
WDR3	2.50666922772092	3.39367754303599	-0.0820950461191585	0.079101050197719	0.192518422307478	0.0430624404441008	-1.04554592677988	3.71700768537628	-0.388776839101992	0.273005622166112	0.8765462886704899	0.225300014511761	-1.01617985712513	0.0005265814411692	0.699160497586364	0.7860200628872299	0.3850989847329539	0.822702372378493	0.314638649252458	0.9970899948533368	0.902385362675201	0.9621055459221124	0.9577080384082604	0.6355259330850082
PKN2	4.86685284466171	5.089396275055679	-0.0026877865431807	0.3673425924354079	-0.0058557022701845	0.0116589138249895	-0.489055856886931	4.21990400763862	-0.0111196998273793	1.03122212488303	-0.0242877679854937	0.0560241148533093	-0.376213589084198	0.0001120518915252	0.99117716335415	0.307651392941853	0.980729661414496	0.955567683866475	0.7084159285419521	0.9996028273449268	0.6051214203868278	0.9996839845844644	0.9911703836098208	0.8871402132586631
WDR18	4.1348502237395	4.537242796436691	-0.200030917449263	-0.2212010303259639	-0.157426963922285	-0.5330236397149339	0.140228504951614	3.20697958443788	-0.7034010132470361	-0.533658809765584	-0.554960345232001	-2.21338185933664	0.0919129440693256	0.0024324109224727	0.485463497590798	0.5960519624566801	0.581656966354574	0.0319535930254327	0.927149986396365	0.9970899948533368	0.8022997310991895	0.9952698600231767	0.4615008143753141	0.9758680315790664
TRAM2	1.51109782226715	1.2509369620738	-0.256988416233375	0.189748608158181	0.364633611674349	0.10229555154508	-0.1647848807006759	0.8569037316974871	-0.7372045046401259	0.395002583249191	1.00230353986329	0.3319846506491369	-0.101161343761189	0.396343297526125	0.4650264422625039	0.695352842566668	0.322592215047441	0.7413468448413522	0.919853212735784	0.9970899948533368	0.856491904107855	0.9435585624011458	0.9327472088188036	0.9729065150208168
NTN1	-0.949190000247232	3.87421837499242	0.400107431420587	1.53610840196258	-0.241565355750533	0.6167019323749621	-7.46083136570724	1.3602066769564	0.577053576689402	1.51721292578718	-0.340373426814818	1.03820419836596	-2.41416449803971	0.180452848606893	0.5666684859914909	0.135800897801979	0.73509218908031	0.304511013147614	0.0196424043374257	0.9970899948533368	0.4493042705523084	0.9970198751880212	0.7419495637520563	0.2366823952261342
MCM10	-0.342711972335136	2.39083823469467	0.464497219849498	0.1807114959726689	-0.157970914865673	0.6951999429113579	-4.02613938710246	1.55324250378424	1.1574047061281598	0.317092029903934	-0.355929631958446	1.8244627792923105	-2.2839232744057	0.126934494036932	0.252834213042928	0.752548914020098	0.723452876584841	0.0743097180674929	0.0268411983197905	0.9646117053853798	0.8867258235630058	0.9965414692466764	0.5478994865293879	0.2500565957961148
DGKA	2.00294462569237	3.64370334342237	-0.83595850545607	0.433903415073293	-0.108081516285797	-0.167219608101014	-1.83788791631432	2.40868033382103	-2.3825169206490697	0.906475888166644	-0.3212284048091779	-0.58792583822192	-1.12370006432206	0.0199815992761122	0.0213831842019096	0.3692121965739829	0.749475840571704	0.559492058992327	0.26672934193207	0.5872842085025299	0.6535142858040192	0.9973175189842916	0.871006593302892	0.5896568885389258
ERBB3	-0.17864264028175	2.5392154707927297	0.0657359018778154	0.8214622223836351	-0.7669530946071009	0.263101716142454	-3.642111756544	1.19483269469086	0.1274415043479	1.04515736799825	-1.3364088510073	0.569871030592702	-1.5922919649374	0.23820844729544	0.8991388779270899	0.301197847888894	0.187782314998826	0.57148005421526	0.117897423044499	0.9970899948533368	0.5986845671789368	0.857659681202501	0.8754413319061105	0.4053607306504297
ANKRD44	4.12167114762081	4.13530442614417	0.212943934355511	0.299193889652217	0.2928574341378969	-0.272314670931452	-0.256529713947549	3.80427064012012	0.9269478732965992	0.892761855972368	1.27086512322204	-1.37205304234155	-0.217673866337478	0.0004193098799653	0.358812824521572	0.3764422094394389	0.21010513823815	0.176688891156404	0.828610277070605	0.9935146865502064	0.6571553468745684	0.876980206869443	0.6570106782082542	0.9394987489636184
KARS	5.53046625211164	4.76797153924767	0.0359400934766004	-0.156363022210117	0.0055561460546924	-0.0593565981239066	1.1859199753375	6.078785532281	0.251662468166424	-0.713151243195976	0.0370741396681029	-0.4637606277525321	1.42089058733433	2.08051946086498e-07	0.802458778128625	0.4793159994116889	0.970590202150322	0.645043745253833	0.161846220433884	0.9970899948533368	0.7294097092032676	0.9996839845844644	0.9045832341855212	0.4671439040717152
ADAT1	3.25903019935773	4.68778930601621	0.0324761504526738	-0.256811236362667	-0.221115749094893	0.229417228371133	-1.3186797790586202	5.63251396675126	0.16694890279629	-0.9082160793224372	-1.08271680892868	1.35541487622196	-1.43973450151578	1.52872239243097e-06	0.868111743600425	0.369272952001192	0.284354316221768	0.181640351442061	0.156594084858389	0.9970899948533368	0.6535142858040192	0.9240492419954864	0.6618023532678279	0.4602411208042753
PDIA5	1.6586636568317	1.90643256510161	0.0259158534299581	0.505178490133865	0.4887350441331629	0.0608113294976309	-1.02242288119282	1.10323719043524	0.0646256866750849	0.8891981222289019	1.15849092570091	0.179749154436156	-0.544847499091764	0.275784744595384	0.9487493203042208	0.378526231260611	0.252395827743281	0.8581453642584459	0.5883815130199991	0.9971402536278964	0.6593282508837097	0.8994650523995269	0.9679862907815184	0.8265337565888154
TBC1D22B	2.2225184929105297	3.21179169067844	-0.3447022073432479	-0.142402274744931	0.0957241385376091	0.130084405400385	-0.983476621597528	3.62488159779135	-1.65115412278867	-0.505006971612194	0.4514419086799721	0.7005030370062522	-0.989350441203745	0.0007807340220365	0.1067837583643609	0.617095710812434	0.6543076917299829	0.4870049044316989	0.327653108013286	0.8608414293034097	0.8144245319447704	0.9952698600231767	0.8390086137223319	0.6463627421753523
NDUFB4	7.49116524475968	7.172174492115889	-0.324317542829177	-0.966541694518413	-0.4030351829983029	-0.315947682651643	1.41334318745473	7.05590576323152	-1.7667868486134397	-3.5196561204568897	-2.14749440998577	-1.90158308058936	1.29549322288706	7.572670478681921e-09	0.0842787253714034	0.0009844173553212	0.037307276652362	0.0637375064088011	0.201350824669323	0.8234094432739482	0.1081204492828747	0.5963539367857449	0.5266668012154792	0.5177920153893151
SPEN	4.664363437995831	4.7656261803496704	-0.0968512215437174	0.742466615952358	0.268484995335282	0.334394097204541	-0.911367834549018	4.16236651805308	-0.426188913819781	2.24414294014988	1.19199289968767	1.745502322441	-0.738068452044912	0.0001343616011789	0.671993668913421	0.0295117409852757	0.239440038332831	0.0876261600723268	0.464067196198864	0.9970899948533368	0.2937417016916362	0.8928780365734861	0.5705331388060543	0.7521425653355241
MYLK	0.344448403739753	3.1889910851652203	-0.343135206923924	0.0010276915407952	0.135981713876643	-0.966626585446399	-2.95668378655238	1.7070165521920702	-0.7325258632619129	0.0015139850608838	0.263550855862203	-2.20958987366142	-1.45679849719217	0.0944386496692086	0.467504897333814	0.9987985749723872	0.7932543014824641	0.0320606307943431	0.151699954592737	0.9970899948533368	0.9993601375898974	0.9973175189842916	0.4617682866672457	0.4539441503116217
ZC3H15	6.57015513983708	6.452604416051151	-0.116558904362888	-0.4405356479194461	-0.110493590723557	-0.202101575184391	0.652932404025055	11.6700979688626	-1.06391300823309	-2.71774720484888	-0.98673544869337	-2.05886801261072	1.0805425450682	4.04012350180019e-15	0.292946928593587	0.0091169767441482	0.328918896231468	0.0451419961994296	0.2854095335998289	0.976947832186278	0.2103432065214721	0.9466216669791296	0.4868735569984546	0.6083799712640593
MAP2K4	3.1183220808000804	3.308715577317109	0.312533232530081	0.5535441420170539	0.252336627201724	0.273454109852366	-0.961340858551689	2.76994613660765	1.18152375931101	1.45415915853131	0.934455303886375	1.21542812022677	-0.74614013361716	0.0080256012349427	0.243412050088672	0.152424158533097	0.3548423553568929	0.2303428069162339	0.459221839099712	0.960225783439712	0.4668877003586089	0.9534686139146334	0.703012472189614	0.7499666577659408
TMEM206	3.48029902742026	3.2383122301923297	0.273898835067236	0.145948235986422	0.397382559454924	-0.0328843406181411	-0.14308919114835	3.02652699045909	1.25782115947168	0.469005701462967	1.83702206508438	-0.185123000577887	-0.12532447801166	0.0040016229197938	0.215071384744363	0.64122741354195	0.0728501581949401	0.853971954184126	0.900791639665506	0.9481994033166952	0.8259568623280782	0.6896804548542338	0.967310407636544	0.9663931323385176
SLK	4.22455604013351	4.35426801830089	-0.114120467003532	0.2110244728420089	0.100187013082348	0.202340775763556	-0.3440438579674559	4.56605097790345	-0.544014045688925	0.723788417314211	0.474315880898955	1.13855838933317	-0.324690945350311	4.8063333951859205e-05	0.589064386780566	0.473416367149151	0.637455546298326	0.260548204578383	0.7469300803426311	0.9970899948533368	0.7255101184774558	0.9952698600231767	0.7217298776631932	0.9040415790213464
CYB5R4	4.98009689320203	3.95680709015242	-0.0059266560867773	-0.159472265083279	0.0499294372476112	-0.0458931285479099	1.30378014611336	4.77717680748781	-0.0356341030942814	-0.670372257544731	0.300538370206737	-0.323171195802542	1.43494094719578	2.10012808874827e-05	0.9717238937357828	0.505910061000076	0.7650815610389221	0.7479920542423871	0.158056906538299	0.9989573338452026	0.7483857034672812	0.9973175189842916	0.9343288021092208	0.4623658462256605
GSTO2	0.145049270679869	3.71180116300845	-0.122226190609801	1.77955317277794	0.2276833951041789	0.224316630153067	-5.81232660946653	1.5044459437696	-0.211215147465393	2.16944392990386	0.395534772658516	0.472752260405775	-2.18242391831519	0.139171184594418	0.8336551422536479	0.0350375601763271	0.6942621507313069	0.638639926059292	0.0340052892747457	0.9970899948533368	0.3050570035879321	0.9962770233075908	0.9025378321501202	0.262925348941493
SEC61A2	0.512714629205031	1.06878525518359	-0.156312671931754	-0.358204592033818	0.150418606842904	-0.2544161230824839	-0.552914928528771	1.01534383151649	-0.591871286933121	-0.997445334425153	0.539766423078603	-1.02977307866121	-0.4640327279642889	0.315032749963073	0.5567144242965211	0.323550322889973	0.591853549733061	0.308277744187067	0.644721982441539	0.9970899948533368	0.6186788412595557	0.9952698600231767	0.7455444093122643	0.8567379189432404
PRKCQ	-0.5537160290891171	0.837458187637433	0.0704734374396223	0.0791559194184629	0.144221035992772	0.762600400410766	-2.61415314578287	0.3438331692290269	0.121644996853484	0.0923737147082503	0.2369936719703889	1.55836749623054	-0.984189040912406	0.732613808876836	0.903696614545317	0.926792403927162	0.8136753158891841	0.125888636151078	0.329998360891037	0.9970899948533368	0.9692351054862592	0.9973175189842916	0.6140809605771268	0.6487932953840323
TLE2	0.0357626708539285	3.0843983186808503	0.4699480740713539	0.163869066877804	-0.0322450148149528	-0.0607952652905612	-3.73178444892124	2.4159187063911	1.5533632697115505	0.34809721811807	-0.0937598816828464	-0.220380278703254	-2.73509334687126	0.0196430377805146	0.127192158226822	0.7292892597644008	0.9256968526428908	0.826535839097863	0.0087290269208038	0.8774753397641161	0.8754766025794428	0.9996839845844644	0.9592794074377232	0.2255852786490168
ASB1	3.1693478733265	2.45918365602363	-0.224817614905635	-0.2588326378629419	0.15084514824823	0.341898889788316	0.785632194080241	1.7784400410563002	-0.753569736563941	-0.6192537586077889	0.5045232291435989	1.4171921661418605	0.520134262506869	0.0823259204065473	0.454806595837096	0.538808955500136	0.616208154487651	0.163023149708081	0.605405475737833	0.9970899948533368	0.7698082259460295	0.9952698600231767	0.6476228344538134	0.8351387539954174
FAM107B	5.24806178537804	6.472588433631799	0.0699292248383798	-0.0358281525333313	0.0549509189849615	0.140844734026308	-1.22188052693439	6.05618574883983	0.306661327504276	-0.1048867705487569	0.233172015906198	0.6973919835204311	-1.0502595658297802	2.5703230970536497e-07	0.7604842589579242	0.9169030377944192	0.816652444271557	0.4890216703547879	0.298901529137548	0.9970899948533368	0.9653119988425612	0.9976429184799424	0.8390086137223319	0.6227176426685103
ME1	3.7429822441713	5.0272542412066	0.2116088202128119	-0.54477131458837	0.6287020389802421	-0.44503913558592	-1.12225781574768	3.96161239225684	0.7269381296994059	-1.3008887758543202	2.11880921018518	-1.7418433256112098	-0.8028224779694301	0.000271690752956	0.4707998940025979	0.200206105045142	0.0393133177199688	0.0879980992290082	0.4261146579999629	0.9970899948533368	0.5134922832513268	0.6026081137002783	0.570551430006358	0.7257771042777165
TBC1D1	4.440230807005331	3.4214868855624903	0.2326689615047369	-0.211303871458336	0.136183542102556	0.131889372255521	1.02191019157059	3.772739984036991	1.23938712574747	-0.7642599035664499	0.7102071539982561	0.815897901735007	1.03519828533149	0.0004788592308354	0.221455578263008	0.448489315397823	0.481098292036627	0.418706636759758	0.305847223715708	0.9540313221766124	0.7085629965204897	0.98481221163108	0.8060939278609811	0.6287458912385268
CDK13	3.71306644493927	3.31269598419369	0.033622988908222	0.229957047497936	0.275932464028945	0.364794689025836	-0.1244660920961069	3.2668146021597098	0.163840924736927	0.7797849300852651	1.34297494401187	2.15287868183502	-0.113913887998624	0.0020455456824663	0.8705797804632041	0.4393497124671769	0.18585666783623	0.0366176314685423	0.909781211504246	0.9970899948533368	0.7030403594521365	0.857659681202501	0.4693729006564268	0.9696175856461224
MTHFD2	5.80250524311473	4.614803574799	-0.3995669506270999	-0.521421574515026	-0.0100672855026747	-0.0291925345043058	1.91305330273025	4.56219759388633	-1.9024645579178	-1.75546900764726	-0.0475614438865901	-0.159248721377938	1.70144035520385	4.63937724934597e-05	0.0631311777163203	0.0861220653640885	0.962263132564634	0.874142921676477	0.0958174417380094	0.7686348510636626	0.3912223829002059	0.9996839845844644	0.972502537962506	0.371907526814684
SLC9A7	2.03718164820401	2.20086517472799	0.524918538007941	-0.560478859562664	-0.167270174602161	0.53463226658378	-0.595845728195281	1.23865545205934	1.25084314062804	-0.930868780833881	-0.369570299515139	1.48019733525504	-0.303067400273153	0.2221324044107699	0.217285112204498	0.357492958854495	0.7134748979404449	0.145367299037082	0.763164915635792	0.9495502834326116	0.6455504985965308	0.9965414692466764	0.6335012925716348	0.9118270748799732
FOXJ2	2.5717127918878	4.13947637261829	-0.209297745553307	0.0566021182035691	0.326238976260409	0.283721552785173	-2.02807463485422	4.55240528944549	-1.02563759027895	0.1892291005993889	1.54075271629786	1.6267531673313702	-2.07384015658031	3.77736073800151e-05	0.3104695906820169	0.850711687222385	0.130108862338767	0.110626939801607	0.0434888225366067	0.976947832186278	0.9333652395393522	0.7942997209478072	0.5954018606207481	0.2811030333462171
YBX1	10.5053742620386	10.3320340607337	-0.0811237719311011	-1.12191539770126	-0.165931831919692	-0.1782612603237569	1.2490746922254	10.3535212956871	-0.386354187965081	-3.5222223557212	-0.7579093719033221	-0.905545049939879	1.14803449887133	1.68989698681647e-13	0.7010453601349251	0.000954146530893	0.452387289800034	0.369878695170536	0.256656464297785	0.9970899948533368	0.1077225527808475	0.9829253887566936	0.7789915216623435	0.578943729268679
PDE4A	4.5857976383996295	3.89808394601308	-0.0827369242842557	0.3167882275740369	-0.0809840297651242	0.137843991852369	0.7223105634362871	4.18521423759542	-0.4238975270725549	1.1743820395124098	-0.4091319226671149	0.81656046768443	0.691424157050508	0.0001810030185803	0.674244154283004	0.2481566179658889	0.684334006727306	0.418213924901269	0.493083590570486	0.9970899948533368	0.5536107881723277	0.9955351717833306	0.8057463419829526	0.7688155259257458
PPP2R5A	4.4698794842619005	4.80494244259933	0.279814682153334	-0.0007696098637481	-0.0219889311310024	0.0607867723914131	-0.3703462732048019	6.008748094332519	1.6127761684971398	-0.003171389415437	-0.123433031029584	0.400476226245969	-0.413201770374551	2.943304100255e-06	0.1170020558585969	0.9974963308056178	0.902327550627923	0.6905846239821241	0.6818660730709261	0.8705463429537513	0.9989891749346436	0.9996839845844644	0.920165352057856	0.8741022939735003
ELAVL1	5.09086986840738	4.42972389761346	-0.185151782332956	-0.435199060249115	-0.0876636199014889	-0.1151958672654819	1.17129906083345	6.09662708448299	-1.35294129518138	-2.14352524228767	-0.634318686471099	-0.9793235166785008	1.50515293666158	2.0427954550561307e-07	0.183255032335584	0.0373525637911318	0.529235967347818	0.3328414523895699	0.138853095161568	0.9354311343075662	0.3087286296878634	0.9912427210278754	0.7576892228518017	0.4357031107714851
TIE1	0.0526849535039007	0.317761847801875	-0.40728980309497	0.225868928802113	0.2127854718947799	0.0619484167807874	-0.8198098727158659	0.138250103354318	-0.7661499704917	0.288589010303702	0.379032326515614	0.135710677738045	-0.32785526413782	0.8906434486049509	0.447444427624332	0.7741433921356731	0.706356963650588	0.8926316710316241	0.744447748819163	0.9970899948533368	0.8973941168453662	0.9965414692466764	0.9766892165081684	0.9024880519098656
DIP2B	3.59407459915013	4.14187542549626	-0.2023117500048949	-0.106028529601172	0.4044481291229179	0.274856466575088	-0.8255847222025781	4.27835261230348	-0.969692525571662	-0.360438044069423	1.9488695176935	1.5975411702624598	-0.7828385036686529	9.660476321914808e-05	0.337114766352318	0.7201395859675659	0.0571860200641459	0.116833706277921	0.4376080723046819	0.9900563194815916	0.8696352118207447	0.6524656655432657	0.604921479992496	0.7333923244968922
SMARCD1	3.48519741329131	3.92454080345672	-0.177610537320551	-0.0928665403459753	-0.0617184732370681	0.149960132271877	-0.3690571176471239	3.96685003238716	-0.804813936575415	-0.302841590602252	-0.277765586816213	0.8012624183216379	-0.335848768811461	0.0003014061429874	0.425107337982372	0.763730731585302	0.782434244208896	0.426941956934511	0.738541383949883	0.9970899948533368	0.8924516141691397	0.9973175189842916	0.8107185788641875	0.9002762086197726
KDM4A	2.56384602793852	2.88134631806976	-0.37698612368753	0.489759205203714	0.305834412742745	-0.127124557916993	-0.72728122466187	2.38284577260296	-1.38296618565535	1.30727231449699	1.14938301583984	-0.558117522140379	-0.5512218148943371	0.0213366837733316	0.173155362348438	0.197553711764941	0.256096700348521	0.5794303067774139	0.584047713749921	0.9264350272169316	0.510762865260003	0.9014549730037802	0.879641634441052	0.8240604981143609
NFYC	4.74696174940553	4.28360272766881	-0.375434462004631	-0.291765321184633	0.0811420749662243	0.1056839893517069	0.651934295871922	5.58484262682924	-2.62318324281241	-1.40792545849913	0.57589862544435	0.889373168840702	0.7900529333891709	1.18367605722745e-06	0.0119714899607711	0.165757548483581	0.5676272144779589	0.37861469838093	0.433382710547053	0.4936225331405492	0.4799512086791078	0.9952698600231767	0.783867350790265	0.7307847703372986
ZMYND12	0.7972011235435359	1.8255254896408304	-0.0944989643383116	-0.848277549445658	0.103216758153334	-0.100021021262514	-0.71711143212958	1.32255617365956	-0.2807235803503179	-1.81404017178895	0.288793549980443	-0.321330945700677	-0.457396389002667	0.192250109993776	0.780128896912017	0.0759247723199355	0.773982940197583	0.7493546610100809	0.649449775739742	0.9970899948533368	0.378837061157743	0.9973175189842916	0.9351664605007696	0.8587384222313211
ASPM	0.846669859013917	0.637954472819229	-0.2390769841112889	-0.112196523582463	-0.983752685252477	-0.0482659363772131	0.700423269981707	0.294191558988709	-0.4491038407054221	-0.152246575713104	-1.71658475126093	-0.096995758912159	0.285040096303731	0.770325721970222	0.656488253841466	0.8808959693002429	0.100105182906199	0.923137303020815	0.7769468608166529	0.9970899948533368	0.946988062909311	0.7404163297106875	0.984819455472197	0.9191191711292244
CD84	4.58447071605657	3.1022222830975896	0.972489782351788	1.04391159955288	1.08229626732964	-0.0432888155009682	0.0452535214868799	2.05673460845547	3.2838251693411	2.3404501515220297	3.5776137122210003	-0.164643290468927	0.0284299599682686	0.0453306143115273	0.002013036819408	0.0236444882179645	0.0008525362056269	0.869973311092579	0.977438679901841	0.2377225441376715	0.2768688354647975	0.3413248291859069	0.9720056520379708	0.9943337688455866
ELOVL1	5.41802431559346	5.17581316964828	-0.138002350692716	-0.0980955630568373	-0.0380910216731962	-0.2479869019617319	0.442889835762763	6.902748946478491	-1.04927933045326	-0.5175983780646509	-0.2954407827633279	-2.23904328762644	0.5610661762029671	1.23622174538656e-08	0.299828268510834	0.607259251505186	0.7690522029439331	0.0302520399112992	0.57739556392291	0.976947832186278	0.8089029899878871	0.9973175189842916	0.453604860678302	0.8202203828099015
SPI1	9.2014740695105	8.61084017448107	0.0001096760349817	-0.442517158790215	-0.018057445265735	0.0566011285160902	0.900481874000873	8.03232089781267	0.000505830698342	-1.3754947985468602	-0.0810705660982047	0.28454056528164	0.766587429837953	3.5526393708629703e-10	0.9995986280397328	0.175381883684886	0.9357393448719008	0.7772697339949509	0.4471377086124249	0.9998175946662552	0.4892740342361259	0.9996839845844644	0.9434610115648212	0.7413860805000729
ZNRD1	5.17970014704153	4.880586531936401	-0.180360878402907	-0.9498206435108352	-0.335548367529118	-0.058506137476012	1.29992595439176	6.424979521254969	-1.18338973484806	-4.23778413595501	-2.15755600626803	-0.4416762596098079	1.56599972287162	8.23471183382483e-08	0.242641444665823	0.000102957079941	0.0361099122230061	0.6607471145434279	0.124101404427078	0.960225783439712	0.0715472507836357	0.5963539367857449	0.9088561655365311	0.414722940476942
MPPED2	-0.733788247786891	1.9846890165313	1.5617595068976498	1.1308151201367	0.306029674336791	0.0912659428465401	-5.17941890050338	0.8371697667415792	2.53806920213177	1.23898308185373	0.442883961032798	0.159805454394477	-1.98676672418841	0.406924273430262	0.0144495483267319	0.222061512763892	0.659854167689222	0.8737059308916059	0.0526775186613199	0.5315389022794714	0.5307752744824624	0.9952698600231767	0.972502537962506	0.2953079141088203
CLDN18	0.424334390507146	2.94252730490547	0.149575572760319	1.09839387631773	-0.9873238638462348	-0.255951317501855	-3.10955051632248	1.13951499234054	0.260885104470536	1.2142892632596498	-1.5573149529692598	-0.485455670798072	-1.1493528700821298	0.260298305255868	0.7953647825952671	0.230662110677932	0.126313743770711	0.629666687721871	0.2561957204264229	0.9970899948533368	0.538666862715173	0.7891551599063645	0.8974863505548176	0.5784011341577671
ZBTB11	3.29615798147082	3.83607209913637	-0.104640003765458	0.387207868130002	0.167764775952333	0.0035678496044002	-0.939911551061178	3.91988602185503	-0.4873809658252279	1.24744684268767	0.771314031823887	0.0195126632235927	-0.883499101020532	0.0002936368217682	0.628273924160689	0.218378309556486	0.4443479107602849	0.984515414355646	0.381387814524724	0.9970899948533368	0.5284129231373496	0.981160805014981	0.9972095810392316	0.6919284097633008
ATXN3	4.79096635500951	4.49381972744151	0.357492462029679	0.296096589269349	0.373385399127889	-0.0552979056067758	-0.0433001570531782	5.408771188630201	2.02134537584648	1.20225195823903	2.0269395827339	-0.344440872909281	-0.0460725420297578	1.9779939367294703e-06	0.0488393659567761	0.235163490123653	0.0482424873792805	0.7320193185439571	0.963443582497337	0.7250860017313315	0.5423709394376005	0.6313914659439791	0.9314246156744624	0.9893997185723477
GOLGA5	3.86632532457966	3.72081968023713	0.237993679848275	0.0712545531910048	0.26634546032375	0.1187524781975969	-0.111257276357904	4.51524586906543	1.36539688149304	0.287722117021168	1.51340952819138	0.8057136856840709	-0.123552089201125	4.59361582028024e-05	0.178512752708363	0.7748402948917991	0.136742724144443	0.4244179686405029	0.902196181670717	0.9296444700998688	0.8974957757774413	0.8029795699088391	0.8095375269376488	0.9671259713957312
FGFR2	-0.488024982902188	4.99778277257568	0.483271896447257	1.23846627779284	-0.451863084038008	-0.0100069584599412	-7.096892135971039	2.04182790345426	0.91173395412271	1.47657773560119	-0.813806335249048	-0.021355126474105	-2.7584642493258	0.0469755752282654	0.366822465086762	0.146474589768831	0.420049236621375	0.9830573018592992	0.0082128643687455	0.9963707386849704	0.4605541433755998	0.9715339359238488	0.996796473208356	0.2248918343145357
LRRC40	2.53149042179663	2.9955678216759902	-0.3023928165349279	0.469188559096455	-0.0386935099468626	-0.04735344250241	-0.51673080207706	2.86648378396478	-1.22582856840912	1.40319015866351	-0.15348539171572	-0.2148778684708189	-0.438984681706408	0.006145655680743	0.226243571974474	0.166996126116819	0.87865897117055	0.8307728898479829	0.662642430670231	0.9555062022038328	0.4804326582705746	0.9996839845844644	0.9609734042108422	0.865386587448481
ISOC1	3.68110851165217	3.2552524910776204	-0.238553684959855	-0.543886731800305	-0.157196059934944	0.187630271029895	1.1061390890826102	2.43824124565614	-0.879226903655972	-1.35812019464833	-0.5653994405304561	0.82543822935012	0.770429707561365	0.0186123500859959	0.383930156539062	0.180806491867374	0.574573601427397	0.4133975677161379	0.444820892301236	0.9970899948533368	0.4940874807431828	0.9952698600231767	0.8038682382335303	0.7393104481739228
EML1	-0.441663648024615	3.0988286281062205	-0.1773369868401	1.14158122569331	0.0780427379524721	-0.0309449165294849	-5.22076336750696	1.25571409043675	-0.313047581275616	1.36809826188409	0.13562596355448	-0.0655130897720724	-1.95454609644701	0.215531672777072	0.755661360997001	0.17765391367962	0.892702329524691	0.9480483864219642	0.0564757198134821	0.9970899948533368	0.4913018717970089	0.9996839845844644	0.9884804065746458	0.3033391031943238
TRMT11	2.85505864763449	2.56050466689239	-0.373444238335757	0.5321097104821679	-0.103614135140946	0.037894437314734	0.210742587394166	2.13096006054946	-1.3550438371619695	1.42330850426457	-0.371228611742799	0.155911762377942	0.155650494164161	0.0382419518474084	0.181746685459721	0.161114419143563	0.71210081721713	0.8767564404385841	0.8769612672229129	0.934224498687408	0.4762786853870905	0.9965414692466764	0.9728341725610382	0.95852135244602
THUMPD1	4.69586695208089	4.52333342165725	0.0133853169970463	0.129765993974171	0.0151243139225233	-0.0407443123726509	0.195525036951066	6.87672339444996	0.1005385025004519	0.658000769175937	0.111944633560669	-0.353587979486094	0.2744450593944	1.5434718635585798e-08	0.9203697447280228	0.513686323591165	0.911365988059496	0.725289952231624	0.7849259619653159	0.9970899948533368	0.7533634853826705	0.9996839845844644	0.9297482683784252	0.923686416970718
MSANTD3	2.5598403178565	3.1477887530366497	-0.179408789751908	-0.577737343520467	-0.0480995474289389	0.241128860029833	-0.12988694100972	2.80485497695244	-0.7060504311084419	-1.5977885413039	-0.180440870313362	1.09125593192029	-0.105071245146886	0.0074541624856158	0.483600207275604	0.1175578509672709	0.857581214401766	0.280609864162644	0.9167632713226308	0.9970899948533368	0.4281465936860819	0.9987433932165306	0.7274537414936312	0.9722952913548764
KIF26A	-1.40457282492867	3.77018204104881	0.2447712265766239	2.11384000511569	0.513775423120553	1.3021217581982	-8.80113092468013	1.04140225197435	0.306062149550446	1.83405617587367	0.670859851319453	2.0538741195893	-2.24702577048899	0.303292209684308	0.7609601094901559	0.0729075079652279	0.505713701485273	0.0457890840746718	0.0292945451698158	0.9970899948533368	0.3729594716635723	0.9855199138569012	0.4880819263361884	0.252886069995451
ATG2B	2.19730871899794	2.62599705807496	-0.442917589004364	-0.0002953332586356	-0.1005254944796609	0.0079370201519678	-0.344965750780988	2.10752591652115	-1.54982169502126	-0.0007449312410986	-0.352951776073628	0.0336970812257717	-0.253574282107915	0.0405103132844567	0.127773279888549	0.9994088096674892	0.725669922317866	0.9732603144953058	0.800910698010206	0.8788000080039222	0.999545818608082	0.9965414692466764	0.9949674535778368	0.9302178752836752
ARFGEF1	4.37507747186185	4.07008668691441	0.0722574692685903	0.100232845783848	0.0086595311040403	0.154038432313752	0.162555737038012	4.54025251868034	0.380886003373842	0.3718579966164089	0.0455823031706116	0.965074994248869	0.165313155770223	4.39581257007808e-05	0.7049749438210529	0.711697851421671	0.96383294948107	0.33939357014144	0.869412949346277	0.9970899948533368	0.8651480347455937	0.9996839845844644	0.7608923824151814	0.9556748253550597
ZFAT	1.2221231087549198	2.29710413975605	-0.238406076553038	0.610415109030277	0.449516864550846	0.388236175487391	-2.06029214156432	1.9363965369904097	-0.82924075906621	1.52340077478787	1.5017796457690702	1.58710836949365	-1.58859441526599	0.0589195761399629	0.4110796491827299	0.134607847137	0.139773761224602	0.1191361133322019	0.118724395557001	0.9970899948533368	0.4480645877065799	0.8035101233872444	0.6072666453784997	0.4066563751514491
MTFR1	2.7306784602644503	2.7715892649249705	-0.0879766955127662	-0.0103527937657772	0.0228942410520123	0.088081550000665	-0.0291602291980316	3.39797482542788	-0.474096123632212	-0.0406414901104675	0.119412026650185	0.530690629232847	-0.0316978329749681	0.0013733653581553	0.63758095944152	0.967750286156036	0.905447320797695	0.598080115039401	0.97484446192762	0.9970899948533368	0.9858202090428162	0.9996839845844644	0.8860082811096367	0.9933165879826436
STAG3	1.2219067837707	2.40151758933527	-0.150906514688161	0.646319005995336	-0.234523521826656	0.718052505445558	-1.93809003999474	1.78762165003958	-0.484245642645471	1.36960450547331	-0.678852713492712	2.59529596976332	-1.36110039819475	0.0802790185635254	0.630553888282037	0.177199898619493	0.50061658772711	0.0126459393691077	0.1799472441858879	0.9970899948533368	0.4910493316009751	0.98481221163108	0.3953059386177126	0.4901499850725241
FECH	3.3707095665406	2.70174873171752	0.0483024217592947	-0.2909209255202489	-0.405176192810207	-0.0235328660849689	1.17147993528766	3.70358902606992	0.30583701083495	-1.31825881823998	-2.44336013778382	-0.166984728567194	1.4201632300425202	0.0005486822542678	0.7610512794302109	0.193673274002454	0.0182792519332839	0.8680835544261941	0.162023167056075	0.9970899948533368	0.5079003682530819	0.5179291029550896	0.9711785548837446	0.4672720865549916
MYO9A	3.19757449107122	3.40174700924238	-0.0178737894033652	0.435942089035348	0.0921418905276466	0.0689074856703423	-0.475613703603146	3.3334153600931	-0.085741439015586	1.42343668377701	0.438525961258671	0.3876180145773879	-0.438397725970546	0.0016880406075618	0.9320660139770748	0.1612790993677139	0.6631518119440339	0.700172743572641	0.663079708818808	0.9970899948533368	0.4764536898914088	0.9952698600231767	0.9226118547941164	0.8655197355106359
DDX3Y	3.03211156058729	8.37193089056274	-6.87296209861533	1.02559253601522	0.4933025190427849	0.282695613672878	-4.64028972560674	3.5459107652593	-11.5548492672455	1.72716345887595	1.21040595801424	0.7835748842696479	-1.76721005547831	0.0009372646228029	3.0650645283167303e-15	0.0905890822575052	0.2320637419606269	0.43724456246108	0.083905011207166	1.384489647440667e-11	0.3970122486450494	0.8869104200090199	0.8141950690041011	0.3505192468187457
PFKP	3.60379616823644	1.91273869040554	-0.484988460154834	0.0209987992137544	0.0924666593439295	0.199023600295411	1.83426578306363	0.989342597021229	-1.22722934154711	0.0372724957791431	0.2371317370427449	0.622539940900492	0.8875252963364241	0.327547672266646	0.2261968787133919	0.970425454929018	0.8136339531314799	0.5367392415532419	0.379232668406666	0.9555062022038328	0.986979683306466	0.9973175189842916	0.8613499489082158	0.6901667861373529
IDI1	4.655550720325481	4.258077123820811	-0.380678974210544	0.834601092584621	0.165804707951237	0.0302828152301061	0.0751798688420728	3.4291876843185896	-1.47560874822822	2.27636596110794	0.64399774458809	0.139427601662392	0.0551007244860513	0.0013328374079302	0.146656376020808	0.0274459531667128	0.522677438640556	0.8897055632315992	0.956294752902143	0.9065927378001682	0.2896435106187346	0.989675214831526	0.9763848467242794	0.9870150388334676
SP100	6.3025924261048605	4.62422944092382	0.219749064788833	0.331498166325553	0.0366041652009728	0.148873137977602	1.4774109942366498	9.80273347715932	2.24323354316427	2.4143569428677902	0.352284338356622	1.64881485368722	2.74629398929833	4.842964695472572e-13	0.0295333560319581	0.0196244946516562	0.726167134321308	0.105716291944089	0.0084597848381087	0.6309884846055936	0.2622598885844114	0.9965414692466764	0.5910722582342036	0.2255852786490168
KLF6	8.39523657217439	7.13495911730679	0.181812475455258	0.465229322200727	0.266185201528087	0.272005912441903	0.5668672033420029	6.03783265728596	0.7950489550175609	1.39554727759455	1.15329904812319	1.32315284286546	0.4383170130937899	2.89721976485615e-07	0.430722112393359	0.169304530301176	0.2547852339947	0.192324012675403	0.663164368722765	0.9970899948533368	0.4831771052727291	0.9012961240236412	0.6717379465831143	0.8655677103288968
PLPP1	3.0331307571237405	1.8775139512405	0.505057821911615	0.463551082362895	-0.333418515851468	-0.620232455843786	1.31298559853551	1.2138294394933402	1.48521748140469	0.9575596606537512	-0.953983663342485	-2.1263326629476897	0.7783600300683851	0.231596577637395	0.144052186556553	0.3435455731279619	0.344886609093366	0.0387449610585017	0.4402716437924879	0.901799900383796	0.6349191820394319	0.9486088069872032	0.4773706921896443	0.7356733872503997
NEO1	0.354206451528486	3.81284240972726	0.5890874824104351	0.553217382784926	-0.566755519467562	0.0334692085685588	-4.32349289752008	2.3679871526146603	1.44956108213308	0.8880156821044879	-1.1805925998791	0.0862528967304872	-2.47784065869787	0.0221689000467348	0.15368403384179	0.379426708466561	0.243612914567463	0.931625116157428	0.0167937863424401	0.9109052966601842	0.6596807353263782	0.8943352530515283	0.9856229017718376	0.231520013536126
TRAM1	6.63867429554793	4.27546176179034	0.0301711727561825	0.038038984017474	0.155447231327675	-0.238500543562203	2.69686030325031	4.705118689702941	0.168189153481764	0.149330847990159	0.857230546897467	-1.5055914070488603	2.6816545646483703	3.12717149034547e-05	0.8671439338978351	0.8819449027615359	0.395616040731468	0.13879118182935	0.0103255562663221	0.9970899948533368	0.9474308566485776	0.964867463837782	0.6258233529555773	0.2255852786490168
[truncated: 17,189 more rows]
