# Supplementary material for: An integrated cell atlas of the lung in health and disease
Source: Nat Med. 2023 Jun 8;29(6):1563–77. doi: 10.1038/s41591-023-02327-2 (PMC10287567; doi:10.1038/s41591-023-02327-2)
Supplement: Supplementary file 4 — Results of modeling the effects of demographic variables on cell type-specific gene expression. [file 41591_2023_2327_MOESM4_ESM.zip › SuppT_X_covariate_modeling_gene_results/Monocytes.csv]

	AveExpr	Coef.(Intercept)	Coef.sexfemale	Coef.age	Coef.smoking_status_num	Coef.BMI	Coef.anatomical_region_ccf_score	Coef.nose	t.(Intercept)	t.sexfemale	t.age	t.smoking_status_num	t.BMI	t.anatomical_region_ccf_score	t.nose	P.value.(Intercept)	P.value.sexfemale	P.value.age	P.value.smoking_status_num	P.value.BMI	P.value.anatomical_region_ccf_score	P.value.nose	adj_P.value.sexfemale	adj_P.value.age	adj_P.value.smoking_status_num	adj_P.value.BMI	adj_P.value.anatomical_region_ccf_score	adj_P.value.nose
TSPAN6	0.893331410168608	2.61173191592394	-0.21068109536639	-0.459223129159628	-0.437936803411761	-0.534441335210346	-1.04044296481613	1.04550428555695	0.6417041520789251	-0.438283789416065	-0.629817474893926	-0.789286457540708	-1.01786675497841	-0.2345004412179699	0.4745757453003739	0.5275070867738411	0.663081341633264	0.531858204341058	0.433665823014271	0.313869399168836	0.8164223644930891	0.637319232945582	0.9084168020703977	0.9557586159697352	0.9179108619032472	0.8751555212301406	0.9851901283743196	0.9074991442456708
DPM1	4.90712117744381	4.92977751761365	0.287750478286417	0.10120446841014	-0.0763358953113595	-0.099360042284084	0.309073643713265	-0.321277993548229	3.6845082836275695	1.5180048707303402	0.3581920083195779	-0.332577436229691	-0.462852999353337	0.213900359074292	-0.262389191038724	0.0007214594409804	0.1353185829615119	0.7217760287760658	0.7408421560910329	0.6455383787629301	0.8316066598300842	0.794116031747195	0.5756205944331771	0.9745292142056152	0.971235173793212	0.9572000376957084	0.986139095454105	0.9477758284727108
SCYL3	2.24066212078523	2.74737445422141	-0.238917081734632	-0.124495950253225	0.135632686503019	0.3482373289233619	-0.711540908245499	1.15453240673868	2.06940786955502	-0.987007998060578	-0.334501617213203	0.503489583673449	1.29604586885488	-0.481895022311046	0.7754395591333191	0.0612780440651673	0.329525388979008	0.7394573891910942	0.617513804851005	0.2007951894761389	0.638022916337456	0.441698878304765	0.7574109399054956	0.9745292142056152	0.9501169966709756	0.8346770865168194	0.9591502571521336	0.8517194965578472
C1orf112	1.44727980451913	-0.50663806989044	-0.5723904509611779	-1.49764224478897	-0.109238310155841	-0.532734158760192	3.60758927838587	3.7625533361117296	-0.2457344411889959	-1.5771096908287998	-2.7667893042630296	-0.278930664970917	-1.3642578182311	1.59175272648655	1.87784623005545	0.812356693255505	0.122586475682885	0.0081652650605847	0.781902967468895	0.178486580809513	0.149319677792628	0.0661934543743046	0.5602420334944118	0.52936270927024	0.9770966823568512	0.8262640968550907	0.7853088382640366	0.8189478104968614
FGR	7.860144744307901	7.66350172654685	0.104634449302136	0.131410289492338	-0.0127811252603721	0.549559623353102	-0.163809059984401	-0.8647730933845459	8.495170922006759	0.9396669353616728	0.834292564983064	-0.1032864910857	4.91069312944837	-0.1712436195803909	-1.24990560504831	1.14257060517988e-10	0.352019891448288	0.4082855507351389	0.9181605122446708	1.10750376752094e-05	0.864727453718953	0.217266559278799	0.769401156252703	0.9301653202796648	0.9949617687968928	0.1262516783918366	0.9905412749725552	0.8189478104968614
CFH	1.61313882386287	1.34871025072328	0.108259466400733	1.08015384649057	-0.7275934724233148	-0.788122674745026	0.196432182091875	0.374999373593644	0.452342943372137	0.238238502386842	1.53022452602929	-1.39377036519116	-1.5377268508371005	0.0596904695637652	0.149110635443948	0.6565162449177769	0.812650811734402	0.1325106103392009	0.169439151465344	0.130472565084585	0.95298992829604	0.882054409639128	0.9541797925709103	0.8312802238320978	0.8439472029799243	0.7991585328174884	0.9960380024503986	0.9747236299402012
FUCA2	5.456598327919281	4.51805784198186	0.0826926616844631	0.272843571154749	-0.17990533821288	-0.0221936368453262	0.879336921106022	0.128266808472381	4.07876988128311	0.439180255971039	0.9694086234339632	-0.8618457221847171	-0.108715843150621	0.718281858224348	0.0982519140071284	0.0009332536650962	0.6624453599208111	0.337086391614857	0.392996858810895	0.913855681265976	0.482741142670056	0.922120990603913	0.9084168020703977	0.9143442442221992	0.911578075706108	0.9895081513527964	0.937689662241074	0.9833100374321172
GCLC	3.91722717529563	4.090532891280501	-0.27109549287576	-1.22570654842071	0.6794212558733951	-0.133022479215799	0.522869111048951	0.273605458954341	2.7820231183931603	-0.977903635362789	-2.79833299536668	2.1985814088062097	-0.421536348207832	0.321463354794115	0.12277036211422	0.0136162976683492	0.338105119339019	0.0073170830720954	0.0343927065695255	0.67516979406823	0.75223617764984	0.902782967725538	0.7637137142181825	0.5168784264121646	0.7250792762439736	0.960544527019682	0.9743863926897572	0.9795210146376176
NFYA	2.78975823524723	2.3159050099675498	-0.527676381127183	-0.5451051035407489	-0.146661974455408	0.355033541543743	0.9653536941944452	1.23785177284238	1.9858156161255	-2.37614542424966	-1.5211459279746202	-0.603939690146069	1.41568634620886	0.749453685331376	0.7996379327619191	0.0524420780316204	0.0212879475395644	0.134399611470193	0.548560884070004	0.162945544002126	0.45702699171023	0.427629437270367	0.3215385948582291	0.8315652182117229	0.937706602099964	0.8160496768050036	0.9316074486065742	0.8470260533432856
STPG1	1.09689997513218	1.3195052736054098	0.225035195930226	0.231177121034628	-0.0122143424164083	-0.6328672159538901	-0.37520383521246	2.2274114042533903	0.68126615828686	0.606454294483405	0.383683393638897	-0.028923373395594	-1.45110760949202	-0.172781353219791	1.079619587719	0.504321334252932	0.547764505681865	0.702852191282859	0.977082649635399	0.152932118532168	0.8645857250039629	0.285410621012833	0.860807065025837	0.9745292142056152	0.999879624570365	0.8093005075795368	0.9905412749725552	0.8189478104968614
NIPAL3	2.21896773018987	2.52516040729474	-0.1476306969223909	-0.0757027261845069	0.364490983044356	-0.0609915589123388	-0.377109057371008	0.8058868553731992	1.57811457535358	-0.532370789362687	-0.178588480879001	1.15509075624943	-0.195567982385661	-0.212198956069139	0.48426273516446	0.1367851857875369	0.5968510514390171	0.8590114491044709	0.2538534878926269	0.8457339035835129	0.834641836150372	0.630292738534297	0.8826258960869873	0.9880624500170068	0.8870383849814711	0.9792635755242796	0.986139095454105	0.9056053083789792
LAS1L	3.55679134039909	3.20876668810602	-0.200033012205948	0.4614677359136429	-0.0947948405208919	-0.0313930805643114	0.0932259251021447	-0.0882602543517167	3.28085376009048	-1.0583211984885	1.5382878760974	-0.456807303912094	-0.147919129550604	0.0855502441393119	-0.0628297556686751	0.0045511088933509	0.2967483109889769	0.130327385463211	0.650169126667351	0.8829926114731459	0.932821592791988	0.9501507523815872	0.7319982030552877	0.8292892047897455	0.9546114763584916	0.9866002280393268	0.9941178010592204	0.989600967012454
ENPP4	2.88509957893929	1.20167075652255	0.0982837704428631	-0.109165329563694	0.0071608533860418	-0.0170769816092519	1.84152854640421	1.73279636734568	0.8606137716321659	0.412706516220301	-0.3032614992049199	0.0267763503753102	-0.064007000651782	1.19550116718528	1.06980355580638	0.4041018568354289	0.681745761332611	0.76300011583748	0.978765521175838	0.9492148950058812	0.250644456109978	0.289841125765204	0.914279226395856	0.9755015440918662	0.999879624570365	0.9953750162617266	0.843281987642054	0.8189478104968614
SEMA3F	0.5319616406740061	2.6120503674108297	0.265751915647598	-1.30458328933594	0.130148942344762	-0.281146892995627	-1.5991405653976798	2.0228669629731297	0.84722269358079	0.590587906866458	-2.0125330288996004	0.2542449510708189	-0.5791719916527951	-0.4711735868562329	0.9140333555906508	0.4098928141857689	0.557404780553364	0.0497780364581074	0.800337219545713	0.565092179440138	0.6435310902173871	0.3650969512194489	0.8643548573936939	0.7247515703893809	0.9776549742542564	0.9397431713908748	0.9597544503393064	0.8307875638096713
ANKIB1	3.94959607814419	7.837568626672891	-0.103065396905508	-0.138942189723598	0.352368530398559	-0.0761344431192465	-4.22042961768477	-2.64531303061818	9.41022519024719	-0.587400386834254	-0.471236544914827	1.7467420402578795	-0.365001596694573	-4.48212747440501	-1.84350468774313	9.82732644715997e-13	0.559526621482701	0.639481447208337	0.0867024483164386	0.7166195368393872	4.2036566268094897e-05	0.0710694941657701	0.8654477749699443	0.9678301341936296	0.7961131507369934	0.9653844918567354	0.0284207222797338	0.8189478104968614
CYP51A1	2.92744048428023	1.6455714231773302	-0.0147559504096944	0.631528163635365	0.410610673516661	0.2629896727388119	-0.0001726447487112	1.82813060194192	0.54012470822016	-0.040274708762123	1.28188539711965	1.13078773922913	0.7370201579691009	-5.2201094895526296e-05	0.745862806975397	0.593427325025905	0.968034233521634	0.20605373106486	0.263554340172611	0.4646650485269221	0.99995869427112	0.459201308783584	0.991367431328295	0.8732431316679763	0.8882427232907506	0.921283949027404	0.99995869427112	0.8572176972343695
KRIT1	4.1056323254751	6.76275265153936	-0.470597335469512	-0.118859120097265	-0.0932842734790269	0.0576171252420621	-2.56899789953412	-2.2140250553996097	8.159565753620921	-2.6992103942512204	-0.410072852486957	-0.4724492373615779	0.282623809649079	-2.7591884568909704	-1.53790062656499	8.187031763454539e-11	0.0094040931015311	0.6834700625781409	0.638621688531511	0.7786091337424269	0.0080273417154205	0.13025466217018	0.2409632266985213	0.9745292142056152	0.95231425749527	0.970621403548524	0.3679505892497088	0.8189478104968614
RAD52	1.20048384440694	1.3271554576301	-0.553038270468625	0.1390941670511519	0.480509699840854	0.829068099167173	-1.08525021945008	3.87308125830114	0.696384388987751	-1.5465619832081	0.238730745694626	1.21569814117612	2.01483490059434	-0.5117815440779021	2.2777600037430803	0.489349964073423	0.128152322219479	0.812271079113387	0.229697452095086	0.0492086163527463	0.611012913412015	0.0269639204977588	0.5702514279823586	0.9820114945457674	0.8771929586743602	0.7417176107168544	0.9552989935384414	0.8189478104968614
BAD	4.686403039132889	4.2016802026375695	0.389091731635075	0.514885488916299	-0.1389722608911369	-0.3856148830216279	0.3493112517784849	0.527455463604519	4.25084215609967	2.31288486668081	2.00121789339881	-0.7191406702721159	-2.02915230009414	0.318675847850876	0.481039163815726	0.0007110204232383	0.024897598186735	0.0509539275666556	0.475527284739686	0.0476965969375282	0.7540058110717571	0.632567185252572	0.3353229629793045	0.7248842788262518	0.9239819883309242	0.7396317466694949	0.9752737032861726	0.9057572277062488
LAP3	6.98943921336771	7.683745811190049	0.15169053046907	-0.0996523520222746	0.0723864452346255	0.0981260278910331	-0.7524191781870291	-0.114159752900871	10.2047362472244	0.996599488365868	-0.403005662403493	0.417283987544821	0.5671183727547889	-0.8963634541036619	-0.1249699720543759	6.4339301883015e-14	0.323664115530985	0.6886285686945021	0.678222126104633	0.573121615763735	0.374270341328497	0.9010386280967372	0.7527245065207084	0.9745292142056152	0.9592190043127208	0.9413047679413776	0.9046113184782468	0.9794663137008108
CD99	7.76861689524201	7.18748568260504	0.2890484107138499	0.134972403577164	-0.12928485695454	-0.190019857041254	0.5323979825355201	0.474869272828702	6.5308981161794994	1.88629091966003	0.6132442235746091	-0.7570871947589491	-1.19596998489805	0.441659926744184	0.539027227051466	0.000125219760596	0.0651041701585101	0.542974430256286	0.452533110722735	0.238050003883732	0.668176498216553	0.5922177340282221	0.4548787063451443	0.9585780896110256	0.9211368935352048	0.8525151752047073	0.9654102809174976	0.8957105825830725
HS3ST1	2.59239294684307	-1.85103662296002	0.5057619664624889	1.23686462717117	-0.169620152037569	0.391580496702593	3.57788260709569	2.21011915048836	-0.743521618410116	1.5649677427016595	2.64737995314217	-0.467305649833501	1.11225431168308	1.31292672824726	1.07207633212347	0.468310166605801	0.123804662407348	0.0109736577133122	0.642272539676592	0.271432813848508	0.206661286783056	0.288734728361116	0.5617217802655113	0.5770518230133579	0.9533086213368488	0.8634659997966007	0.8177101528806067	0.8189478104968614
MAD1L1	4.60484161385216	2.1163339590006	0.0765118502173523	0.1928259250314689	-0.18160597130295	-0.0016759279432835	2.67418781038526	0.3035278406365169	2.33103602807014	0.451657945671085	0.6971541043850811	-0.95585414091767	-0.0085401828015998	2.66928524259259	0.1995790539882939	0.0237421999773792	0.653430381945391	0.488872258272933	0.3436550519849961	0.993219322526026	0.0101692504428501	0.8426034380952478	0.906252399573168	0.9493924665516486	0.9014735102734324	0.9979248316084638	0.3966566422735871	0.9627038198133124
LASP1	5.89011148290585	5.72891248982913	0.2935651192098419	-0.304993044443966	0.184378077693099	0.115023055551603	0.222827044043382	-2.04648020678835	9.077401263393972	2.38780806665994	-1.52170147024238	1.31219764429632	0.8160932233357121	0.317587815430372	-1.6343734915319	3.14293429703038e-12	0.0206915999131165	0.134260512020194	0.1953289146362639	0.4182423085177009	0.7520942828290251	0.108339050513049	0.3198636987671068	0.8315652182117229	0.8549715878308816	0.9071984213052624	0.9743863926897572	0.8189478104968614
SNX11	3.4061482713795	-0.736982007124467	-0.1869851317451069	0.417084619710565	0.263403119310827	0.254261188014602	3.98696355182688	2.44068820044418	-0.413682228717235	-0.720022386589842	1.12619602587416	0.938663946640809	0.942945473084756	2.0519278201649	1.33979281780741	0.68312504201867	0.474800424486231	0.265680681502409	0.352329478847823	0.350293732500924	0.0514942817256202	0.18638752186508	0.8293302024480723	0.89664044329561	0.9021766919201626	0.8863827899794606	0.6110229225327868	0.8189478104968614
TMEM176A	5.36989390278782	4.55151865558628	-0.8789595891881441	-0.589937906906496	-0.178401693187079	0.3534996233066229	1.57583512060283	-1.21516159625645	1.83142157562401	-2.05648129257672	-0.946512009789364	-0.385676515936655	0.788033890449723	0.575318335586901	-0.32631477272369	0.0959163576117809	0.0453246148733886	0.34862167153836	0.7014844368635901	0.434340259431691	0.5768778431360551	0.7455679614841271	0.4065321305379494	0.9182988791248065	0.963186792303784	0.9134995568997968	0.9523290291033076	0.9352608253119836
M6PR	7.01933174213965	5.3436229984917	0.1824083650412689	-0.2003799819579849	-0.0998974508478316	-0.0131103356762742	2.05625726005346	-2.33126066857883	8.15697183013906	1.53771658702721	-1.12064441371458	-0.7595759295612879	-0.102475698909913	2.8334600419992406	-1.8997609228601	3.34256880873574e-06	0.1312839008865799	0.2678487327743539	0.4514289091992379	0.918781002007114	0.0148406942765442	0.0633013887043564	0.5722962311291565	0.8971879608675093	0.9211194402045542	0.990296565781869	0.4398918107272955	0.8189478104968614
ICA1	2.12718854143061	5.49268328993277	0.510167110464591	0.0251943098339208	0.391933780459955	-0.0473240261315539	-4.34680848532532	-0.5093246974224389	2.54010745924129	1.64788096269827	0.0549882373699096	1.07767236472843	-0.137015340397346	-1.8250939791411	-0.273723746368269	0.0200389115984791	0.105542873190527	0.95637918093838	0.286253427012592	0.891580627753778	0.081765968624744	0.7854057010725759	0.5300839025882527	0.996169487416893	0.8917902395545122	0.9887056197844516	0.6749276813665804	0.944785882697368
ALS2	2.13058704982966	0.7279501464246411	-0.407006432936041	0.221121326981314	-0.17120590912574	-0.3308825107733469	1.57772090408277	2.0617352487481497	0.4713547943195129	-1.50222176431099	0.545177154591744	-0.59371171444526	-1.13237480026765	0.9277938122476078	1.27850575623256	0.6449509431250239	0.139783124685916	0.5881408307085301	0.555632709334534	0.262787263553402	0.369165517178306	0.206901743547125	0.5810817545076313	0.9615448349429558	0.9385521511272344	0.8595300508544231	0.9045535412127887	0.8189478104968614
CASP10	3.9887712416806	4.65164509102784	-0.4051055662941629	-0.273053070225138	-0.2121554362342169	-0.0618333187578474	0.0130143408734071	0.6829882891399829	3.85619271949613	-1.94930233275901	-0.88047620283864	-0.91610838295873	-0.271858319883669	0.0097689574181506	0.565904371555825	0.0012841050378171	0.0568702800582362	0.3829429168855999	0.364013450840396	0.78683904363416	0.9923082646285272	0.573960322517784	0.4375109593191164	0.9236962411680216	0.9052682089763746	0.971253220687049	0.9976065199489492	0.889929961680408
CFLAR	7.588210328723591	9.020605169037688	-0.197056337735639	0.2287484430592589	0.124467139524245	0.232215676124158	-1.64387507120825	-1.3380935129293998	6.6917126535299	-1.1115361547696598	0.893057208935607	0.626982299307359	1.26457473387424	-1.1199503205919	-1.3931365363251698	1.57325424581135e-07	0.271665851213156	0.376284198687802	0.5335363214699059	0.2121140980410319	0.270045801975304	0.169639630837019	0.7115129598827502	0.9209589817220158	0.934077697832712	0.8369379540202834	0.8542928942589694	0.8189478104968614
TFPI	3.8663301135907	0.1402137375224119	0.4244668645823	-1.32607719027199	-1.1843236095867702	-0.4752971733549099	5.56634093878181	2.21649053674978	0.0445667078954817	0.9876119643689508	-2.17059741080624	-2.47334846923125	-1.02188097729875	1.62403605391074	0.678935408817188	0.964976424394806	0.328007810129287	0.0349619181292189	0.0167634348343692	0.311734087022315	0.1218446077741	0.5002883475443031	0.7557700240531672	0.6896527630577084	0.6665650753754824	0.8751555212301406	0.7492203296564192	0.8686674768783191
NDUFAF7	2.77090478713825	-0.1350786870046059	-0.186632207311368	0.388096432480237	-0.0513817636890825	0.0607595622115853	2.82103894033912	2.32666511390983	-0.10280366608842	-0.7825757006799731	0.978490364392711	-0.1934714349697349	0.2175456469751089	1.9433298655251896	1.34970009479669	0.9185219673196908	0.4374950099321239	0.332450763592911	0.847358264607684	0.828651172707403	0.0575050832662874	0.1830729763711329	0.8097803326371518	0.914029638501033	0.984908166848787	0.9780753356079762	0.6146918293163148	0.8189478104968614
RBM5	5.30555882573279	7.377692955189049	-0.1850798781635	-0.2053494064624839	0.0359034437096033	0.1868735735743469	-2.06021328830272	-1.3876396872614198	7.8489292068799505	-0.967407967564577	-0.652182930915109	0.1651895677071219	0.8489557401180481	-1.96142625253627	-0.991614941115356	2.50438032685732e-10	0.3379055492645431	0.517211920061695	0.869447827453202	0.39987333363704	0.0552995090510369	0.3260669653544	0.7637137142181825	0.9530215056750634	0.9879889171744236	0.903886705210456	0.6146918293163148	0.8199741824162681
SLC7A2	0.6636271691966851	7.07821270051293	-0.0536560855877528	-0.74904468448663	0.282040776574063	-0.309143332058468	-6.591286977252341	-1.73990682909006	2.0136756782132803	-0.12559213488083	-1.13451036007404	0.5536672557158311	-0.645175086545406	-1.70630742776703	-0.769943951878847	0.0543757158078244	0.9005578457629352	0.262223435603035	0.582261570313533	0.521870208171427	0.0982477636881874	0.444927762104557	0.975072088320152	0.8943305496171404	0.9455557313422563	0.9347688539122936	0.7062894930860176	0.8527279340999074
ARF5	7.08740156137439	6.528424215113491	0.266479903918301	0.409881714740048	-0.156380920353804	-0.183121639627017	0.215628959853991	0.136673520986944	5.09331518129033	1.63239122360863	1.78707159876587	-0.881084163302665	-1.11281235490742	0.157184784767341	0.134022028048716	8.51716475639805e-06	0.1089904958799519	0.0802828391545334	0.3825823807253389	0.271349186577365	0.875765130725245	0.893931090542246	0.5365931741262212	0.7748240881488245	0.909759350946998	0.8634280033674202	0.9917243061004518	0.977612972517225
SARM1	1.55790654788082	1.41164696306951	-0.103495507128232	0.0842338983875092	-0.0479991982056632	0.0467241184337869	-0.0649060958163319	2.07161680861314	1.02203208884911	-0.3809071147082489	0.1831280749281369	-0.155855293567505	0.1437250735825619	-0.0419177633511705	1.25222227480991	0.311589411896155	0.704854297998842	0.85542361911609	0.8767623619001559	0.8862839795278141	0.966727935841922	0.216201135387875	0.9214512739419354	0.9880624500170068	0.9900674794491258	0.9876486295733448	0.9963793795396114	0.8189478104968614
POLDIP2	4.623639525140209	2.02580675416285	0.162018325166754	0.0849528965675676	-0.220745139676366	-0.1921187483563229	2.99651071769179	0.412853930975751	2.34639812249065	1.01361985894831	0.323648244679063	-1.21670049497723	-1.0286686806156802	3.13913140600432	0.283872420658833	0.0228793785174347	0.315549019529447	0.747527845955507	0.229319007489293	0.3084894914835949	0.0028163552842496	0.7776574576032199	0.7469431442612685	0.9745292142056152	0.8771929586743602	0.8742382834499164	0.2499163270361024	0.9432069522510264
PLXND1	4.92215289170529	3.7626167970907294	0.0011049315079434	-0.0776256217668031	0.26359063351303	0.3719200242727399	0.9874470496602528	-0.600403134563042	4.019826337285431	0.0064110844901737	-0.290060747292777	1.38327062624318	1.96852704982651	0.9533581220994368	-0.395964755210996	0.0014974587994496	0.994922440315014	0.772996452268994	0.174608104732269	0.0544947342510448	0.3578415202510789	0.6938296541122522	0.99900345173922	0.9775659191778324	0.8450742098804461	0.7417176107168544	0.901000383316281	0.923069099427076
AK2	5.450850465598591	4.42836886900491	0.267894494161857	0.154220663680824	0.0829450276081792	-0.0730009358653809	0.941534675174482	0.2805242642320639	6.735968415776711	2.23207109234037	0.832820854218813	0.61390460624517	-0.546004259272308	1.2894783098903702	0.327525917707118	9.088393088241608e-05	0.0314299295701691	0.40905938614373	0.542814801300631	0.587450264019805	0.2281489435877439	0.7446397446484101	0.3636327705579915	0.9301653202796648	0.936592155622775	0.9450650342469268	0.8290910419909877	0.9350809302856168
CD38	3.2883753533910203	2.96559686895245	0.218887485867346	0.291339639410329	0.2465748179679439	-0.0378630923142424	-0.192442081105234	0.394375761910711	1.8102577754857	0.8153276230479449	0.729304053157337	0.832736747998295	-0.129013504783202	-0.106507221590238	0.211358761981264	0.0863846860708517	0.41872798897505	0.469289543072147	0.4089816622437849	0.897857653321988	0.916235880658472	0.8334590424589069	0.8002842252026011	0.9446738302380584	0.9117078852483989	0.988785836829414	0.992722538874551	0.9604621894960156
FKBP4	5.03916261010995	3.0451482485243195	-0.566754149800469	0.0038268037684127	0.1366350227543659	0.2337212464274069	2.14940329868844	2.5527403027817	1.20963081404579	-1.7783937361122	0.0085683785543348	0.388669276796106	0.7095687299183141	0.7847049127003529	1.33833942267461	0.238710479765847	0.0814318750217794	0.993199595039685	0.699162677988233	0.481406612569413	0.439934395794445	0.1867450539765059	0.484377330465605	0.9989044001889652	0.9627632527489044	0.9254144991335688	0.9279766643494342	0.8189478104968614
KDM1A	3.43530631831574	1.6625132208116498	-0.59287599029282	0.224544435556744	0.117663102067308	0.0712990229694185	1.8930155432345104	1.02711268747624	1.33367870746632	-2.58410741026408	0.624240337936465	0.478887542588312	0.280523634693646	1.38043009230615	0.603524330735722	0.199190420481771	0.0150588934008899	0.5353482969944879	0.634672973690921	0.780220243194727	0.185158612068374	0.548872326546743	0.288537339414082	0.957084240546826	0.9517040821115772	0.970621403548524	0.808140785166546	0.8837479351679131
RBM6	5.16307368537002	7.086317713839099	-0.3345365106722169	0.0595229615156143	0.1099240553859859	0.207180262539344	-2.06931457688351	-2.900221121352529	8.8835726788802	-2.0330446111832403	0.219544111966871	0.59280416086104	1.10002720769582	-2.31996565765998	-1.89475770242037	6.2173777821598e-12	0.0472687754624907	0.827102577147063	0.555931841248738	0.276485626006139	0.0243818722181347	0.063800516968281	0.4100338066294227	0.9844601784705812	0.9385521511272344	0.8655300918215674	0.5019163540462666	0.8189478104968614
CAMKK1	2.3335710147676	0.8423286574599259	-0.0450752652144694	0.37115424245011	0.325217930460169	-0.0770039968902466	1.00290875165101	2.18006946489579	0.4221564323680109	-0.136764990581567	0.7608481932279492	0.901277061773508	-0.214959066794782	0.4562807576489129	1.07702831060271	0.678387839613395	0.891771187443216	0.450420261600534	0.371987891186847	0.830662573525275	0.653840762347615	0.286564561793424	0.9734271791588208	0.9410492919039538	0.9060159632596444	0.9780753356079762	0.9625639362289548	0.8189478104968614
RECQL	4.956964026183099	6.161294546222121	-0.6274021504785239	0.331642431749978	-0.2446509555925599	-0.0497390781025713	-1.12559933696059	0.983712558160695	10.256260579131	-5.032549783922	1.61350347013653	-1.75343179114609	-0.346148448240992	-1.67850520867581	1.5021281590023798	5.40499662210085e-14	6.385185242739981e-06	0.112806481723287	0.0855364856407157	0.730655141581941	0.0993666055614153	0.139230919909963	0.0056660537547763	0.808006355431884	0.7961131507369934	0.9665577053632396	0.7085291351573917	0.8189478104968614
VPS50	2.82663054406144	3.08562637739054	-0.1039539198621059	-0.0294348620133946	0.21598777774303	0.114789523414344	-0.411657957932765	2.18046543548903	2.58335378602971	-0.456277634122748	-0.0783017867976157	0.8408081161504741	0.428864773103617	-0.309489714413738	1.68266822469085	0.0244118606828708	0.6550847884380021	0.9379125931973672	0.4079743407688079	0.6699556402665041	0.7623975966101071	0.0985947745778368	0.906653454679916	0.9947076976215574	0.9117078852483989	0.9604265174538724	0.978387726701263	0.8189478104968614
ARHGAP33	0.6737421978807171	1.3638786939962	-0.45640589615952	0.2423432143787169	-0.330428436965141	-0.298224977882132	-0.863408562467227	2.26917778736946	0.649693033470925	-1.10752168107603	0.371924587023301	-0.736872143595341	-0.644079607458603	-0.369150626768803	1.07078732479248	0.532403137284801	0.2784580128854669	0.7115709156560129	0.4670383721553149	0.522445873887203	0.720232440395548	0.289315864005255	0.7175980377282014	0.9745292142056152	0.9221986017724138	0.9347688539122936	0.9717628232192332	0.8189478104968614
NDUFAB1	6.91538493389418	5.9890159836412895	0.272153534482451	0.01699896386381	-0.462249213393786	-0.401464765726886	1.39405037250702	-0.0594355749655988	9.0511582769192	2.05850357370627	0.0792048974026938	-3.0581873415341496	-2.6355630626902697	1.89309368842199	-0.066154327710636	3.4463156871241697e-12	0.0446678712380902	0.9371796191607108	0.0035424378369407	0.0110995979784034	0.0640261914648118	0.947513612469202	0.4055047092647704	0.9947076976215574	0.5952860307058762	0.6556950402685631	0.6248497968011298	0.9889341654156432
PDK4	5.81612612567238	0.8236910770670341	-0.0313618660744551	-0.615104601269685	-0.36932932294073	-0.457207686751865	6.00725539263728	3.44562158008151	0.26177639974144	-0.0718423655061266	-1.0186473314093398	-0.800296760567069	-1.03811665901776	1.75603965335625	1.09876343047697	0.7956934755481919	0.9430092031260672	0.313453578076003	0.427253720185888	0.304256343234205	0.0912134668004564	0.277150254736268	0.986440186373286	0.913571021991749	0.9155356557555464	0.8714608757795528	0.6951416004470639	0.8189478104968614
SLC22A16	1.65442992081446	1.150869785777	0.287652092593873	-0.294109854172852	0.8138805118860759	0.355274822677018	-0.199161344657111	2.5803653758280496	0.769505751457287	1.16063434356924	-0.7971083384754131	2.92612419330751	1.3092933385141798	-0.120392288137568	1.80541087654174	0.45097013830569	0.251412448212494	0.429222510620209	0.0053313156726198	0.1963207114918519	0.9053469075331808	0.076923203784556	0.6971026784482012	0.9360862485686182	0.6426216651911263	0.8334110803006445	0.992722538874551	0.8189478104968614
ZMYND10	1.33433509764808	2.31446861580479	0.246494878945616	0.8466470350266829	-0.4239607105695629	-0.320150081538286	-1.50733559533779	-0.52649863754674	0.6991387319821141	0.5839823593248261	1.32107213915436	-0.883029190535365	-0.691876742328866	-0.41635971924271	-0.22973365929848	0.490914385125909	0.561845227640831	0.1928062823074969	0.381424940042019	0.492334504055236	0.680214744882408	0.8192197000343691	0.8659431053449161	0.8721822303207005	0.9087886052553424	0.9287749046657452	0.967862538946038	0.9542440972260212
SLC25A13	4.34798423365389	3.2229830448246606	-0.0788243817429288	0.4190824206589379	-0.0130284232685929	0.251377572193911	0.613820025106877	-0.241685396297095	2.50393154262247	-0.421107687585135	1.5477460915484398	-0.0640367200699838	1.2889128371369	0.4354166773741121	-0.165974681735988	0.0198209128838451	0.6754472076598321	0.128171559496365	0.949191346517916	0.203398214610905	0.667015630539246	0.868845432452426	0.912290663465972	0.8278620940011169	0.9984633013237668	0.8362013071462019	0.9653012890138264	0.9696484397075572
ST7	1.91280265700776	0.735294283356121	0.314498864868805	-0.475358320613465	0.4043057528246359	-0.248091110960158	1.35700822021095	2.55048705521688	0.4005053480457979	1.17843660002827	-1.20420934012893	1.30709422784536	-0.830134933361675	0.673399127153981	1.60694455229177	0.6935627104614821	0.24409186758279	0.234408337661383	0.1971335554344839	0.410404620798646	0.508637457693863	0.114249027595053	0.6914504307786251	0.8839635752548285	0.8549715878308816	0.9071611719425002	0.9430472159998772	0.8189478104968614
CDC27	4.2774275561116095	3.88025284912853	0.193021832898058	-0.1396095261404019	-0.0847313140827507	-0.197029083500691	0.6128473279481761	1.21147246128889	5.122166869142309	1.37067887649329	-0.6338946340974561	-0.531657808095164	-1.22641627971282	0.727079136746587	1.33855683867037	6.716359604069829e-05	0.177735340750396	0.5290559221361	0.597688099370855	0.225707929627551	0.475869724715425	0.186693175526623	0.6213900576241055	0.9557586159697352	0.9486715694701048	0.8444271896843134	0.9363192651966804	0.8189478104968614
HCCS	4.37426271497779	4.05317310460796	0.313703511570775	0.237009892993765	-0.137790080430704	-0.1865982858884539	0.28034986149311	0.8519344163700459	5.76873994728984	2.32549110438698	1.0909619882826	-0.8976294685249508	-1.1891076078844198	0.357419438791659	0.952749048676804	4.032412037219871e-05	0.0265854374901982	0.280577704270886	0.374996029744728	0.2400322993489939	0.725649777358948	0.345260952287765	0.339249519883551	0.901684528120878	0.9066964064839028	0.8531184133229026	0.972378155585465	0.8243422787199981
DVL2	2.56096563426395	0.156096303650745	-0.0414981422581562	0.438498486050534	-0.209470406483742	0.0986908205767126	2.21318778570195	2.20373448548422	0.125138956793661	-0.186573784243007	1.18630339361631	-0.8428458895377908	0.376680773192137	1.60929085872832	1.39485950884029	0.90090552233637	0.852735014857025	0.2409997304650189	0.403250223155383	0.7079735606826321	0.113726124924088	0.169103920658212	0.9651344322392088	0.8871550461822918	0.9117078852483989	0.9637650419632324	0.7358253147402833	0.8189478104968614
UPF1	3.92484018474545	1.91626566039809	-0.322557416065419	0.245784221339119	0.244499641286587	0.3241800435390449	1.7302828128504	2.31117600425407	1.8772101687933704	-1.77378948932782	0.8841313895375329	1.23952467602267	1.63625295559573	1.5364684804574902	2.08976317509618	0.0764940756782039	0.0832171859154479	0.3809011915600689	0.221750704549776	0.107948670328038	0.141223520198276	0.0416622818641879	0.488028750775518	0.9231048371588508	0.8672246336105125	0.7798608446530125	0.7734807838685737	0.8189478104968614
SKAP2	6.841662710335389	8.16282711375144	-0.119963175685788	-0.12616219179423	0.149975541782868	0.066880123265939	-1.31261272225087	-1.02121391293993	10.1280097952148	-0.95788659251146	-0.685289502388579	1.06534894250535	0.50471440991677	-1.47538349259272	-1.3843222423910502	4.0625292186394704e-08	0.342640026763533	0.4964253684877179	0.291748206695	0.615991225477901	0.15899481767285	0.1722904943537579	0.7656725675759564	0.9519512941367666	0.8917902395545122	0.9512531254677188	0.7936664597341242	0.8189478104968614
SLC25A5	8.66167189185565	7.6167495339177504	0.106498650481653	-0.217848905739668	-0.422175544149291	-0.27898482227968	1.62412435720418	-0.8995099071211959	9.61755516142133	0.7979046490517941	-1.10884009084571	-2.86478036214845	-1.98489033259581	1.85345462496774	-1.07327464376187	9.00230617007185e-07	0.428718431571656	0.272896968503802	0.0061171054776986	0.0525901329149896	0.0887145843860197	0.288205807969379	0.8053616793009506	0.9002302878292243	0.6459906732502838	0.7417176107168544	0.692451714740356	0.8189478104968614
CCDC109B	6.28376827357613	5.990692057530231	0.377042324164161	0.41062313967353	-0.2149064580359179	-0.173306236322722	0.151740729813724	-0.47777870803673	10.7832224441354	3.3607543606224	2.22225437053328	-1.67300003212099	-1.33283197250421	0.244501575754873	-0.6053460537933609	9.264636339001251e-15	0.0014789181500644	0.0307282086026957	0.1004514293059769	0.188510985292466	0.8078234236205171	0.547633513033995	0.1425924464802443	0.6824009161308311	0.8071408182136243	0.8307853914813963	0.9841575152691656	0.8832557784910441
POLR2J	6.35273658976812	5.74705367055954	0.154538077832815	-0.1026205469077239	-0.317124470777091	0.0552596605285644	0.9965591467219892	-2.50005505825291	5.25056035740707	0.810943643989043	-0.359207951982128	-1.48551516223543	0.268177590139951	0.8208525995569879	-1.3552082423708898	8.176467026444029e-05	0.421296110632452	0.720963691954467	0.143839480595919	0.789646183980155	0.423207267742304	0.18145048707541	0.8023074924596493	0.9745292142056152	0.8311495161480802	0.9714230403743704	0.923749190331966	0.8189478104968614
DHX33	2.86151597515134	4.66404670906223	0.0261292614991553	-0.24545047223344	0.247792111724921	-0.331756252985434	-1.84026289349291	-0.102628559616371	3.6507132227673695	0.1241807839203	-0.7921752349398979	1.05847890749862	-1.4310759916996398	-1.31026634820249	-0.0751777798016993	0.0013457952888281	0.901661381034496	0.432103771731286	0.2948589429467549	0.158593412527783	0.201811710610767	0.9403724339975028	0.9752924650246108	0.937073974426204	0.8917902395545122	0.812745641572387	0.8177101528806067	0.9877354671078856
LIG3	2.55331070509108	2.1751939974124	-0.1731763187762109	0.464816347622229	0.150227673182696	0.20219240288036	-0.1787422326955389	0.916307772826952	1.9044035316681496	-0.8066374352192259	1.36065147267295	0.625804788176293	0.821047975903645	-0.140213608073066	0.6503275616901889	0.0808396523194558	0.425161047325392	0.179907854073406	0.53537422136492	0.415465449346181	0.8906305441931499	0.518442969378458	0.8029648748896459	0.8649955002147709	0.9345596562315056	0.9071611719425002	0.992722538874551	0.8742242985029304
RPAP3	4.117239601411081	5.14854338807428	-0.007305362804844	-0.0554544923745171	0.115707672811656	0.0887434084267907	-1.18000780733657	1.07775846647372	5.41628576168355	-0.0415784837314741	-0.203874286278442	0.5844401600834499	0.449490182590262	-1.11455192747856	1.11787994717291	0.0001271886294038	0.9670262950624	0.83929872203477	0.562033887200956	0.654984134501074	0.284089498451376	0.2688656374334069	0.9912525692943436	0.9861702552078692	0.9401143106560188	0.9580901842579992	0.8635732888316484	0.8189478104968614
ACSM3	1.03298655664826	3.0313358381934203	-0.0177451061764726	-0.0502360282685503	0.274068932021511	-0.721828328619172	-1.89674299725591	1.07578193872867	1.33099073953425	-0.0444802571228718	-0.0805007197759359	0.580907442194045	-1.5698270187558898	-0.74847607299983	0.516013985333127	0.199667808220795	0.96469835921343	0.936166548165142	0.564093275225808	0.1226884918113959	0.4626161311207779	0.608077909211296	0.9906543688783652	0.9947076976215574	0.9409884366328852	0.7958827829806744	0.9342689277990204	0.9000895837721433
AC004381.6	0.413930610069094	1.02665947070526	-0.0148195409343	-0.732264442041619	-0.188464021193564	-0.170727824446713	-0.299837951864252	2.6537842061469	0.351323811346035	-0.0342321416166781	-1.19777876945431	-0.396364596127666	-0.374297854274686	-0.0931711131012317	1.26609056630225	0.7314510191452309	0.972825915253502	0.2368897773144239	0.6935115432177839	0.709774068795578	0.927182522661026	0.211491438576734	0.993257611472409	0.8870319898854404	0.9615929360972664	0.9637650419632324	0.9934484514374472	0.8189478104968614
CIAPIN1	3.92385701381948	2.60003434621719	0.235455077466113	1.03793229206577	-0.0345231385529968	-0.0866933679345127	0.6696090330658461	-0.0758126099768781	2.99587352754072	1.43685267642304	3.91573910052637	-0.189270410946046	-0.46163256209818	0.69289337117939	-0.0580592327910173	0.0106577946334332	0.160229754404919	0.0002789104089453	0.8509175054507329	0.646335099705692	0.500546987024671	0.953933875272304	0.6026351684283077	0.3008012404200388	0.9852577106199676	0.9572000376957084	0.9409196507051872	0.990116480573528
SPPL2B	2.6762633745196096	1.99329502520143	0.21114616498316	0.6918582302216999	0.258942595625938	-0.0799479398261747	0.190992421438086	2.5188154401499903	1.73844728997325	0.971878158206735	1.96279005408844	1.06177033690433	-0.3153425941709329	0.149224216011724	2.13321631964102	0.100566039105115	0.3377479076561039	0.0553128262890603	0.29507612577104	0.753807557460088	0.883074676616987	0.0377509351369095	0.7637137142181825	0.7327605284086539	0.8917902395545122	0.9681057346212348	0.992722538874551	0.8189478104968614
FAM214B	4.58358888965343	3.9589826228908	0.164211744632129	0.205644120909473	0.132050369175954	0.292831480186573	0.260373221274125	-0.65687835347007	4.684250994140171	1.20808038591806	1.0254967741904102	0.866443044851007	2.00774553498085	0.279676795617138	-0.5964834909267879	0.0002085529049989	0.232624166282878	0.310224105328696	0.3904016977356029	0.050053105007708	0.782815226791376	0.5535622356397789	0.6805348706390519	0.913571021991749	0.9115333986233024	0.7417176107168544	0.9817700757687148	0.884500604696951
COPZ2	1.06420919012189	3.75054135204038	-0.0523374954393934	-0.3453589606925589	0.1975611745104289	0.0619770325570234	-2.7579385908981204	0.8798509201832959	1.60393032728946	-0.1231751477245809	-0.5190543462059829	0.394116091932761	0.127731799257709	-1.05857614578117	0.397474892575479	0.125163161328309	0.902468418194544	0.606048719589481	0.6953432045637521	0.8988661136682191	0.301341426890776	0.692679806746048	0.9754971720982822	0.963239863178822	0.961761599454082	0.988785836829414	0.869575216353906	0.9229230383052168
PRKAR2B	2.6509276381779303	0.7426487897244309	-0.140077986774933	-1.28390690996123	0.353700970243991	0.0388001947722716	2.88730509338901	2.69835048431726	0.464617346905014	-0.49460850184574	-2.99725413783338	1.12047821074224	0.122683144758428	1.6365088424484	1.4442947141654	0.647995228020283	0.6234091213295461	0.0042700490278128	0.269030147957623	0.902841392447566	0.1188693978909	0.154847880240799	0.8940568388522115	0.4410784007352933	0.8902159741222759	0.9891612073470945	0.7438814597999401	0.8189478104968614
MSL3	5.51702893843543	6.7242371423839495	-0.213357879073551	-0.0532346169353566	-0.150438700360268	0.218907778564819	-1.22453769633043	0.448666944470461	8.742944806370138	-1.4977933703277502	-0.245785180307058	-0.958459524875851	1.42366306934957	-1.4312382416055602	0.5825454907415021	2.4393200430901e-06	0.141154328945265	0.8068762064829591	0.34286180680399	0.160636328767584	0.178068832590984	0.562766341225661	0.5818545116876601	0.9820114945457674	0.9014735102734324	0.812745641572387	0.8033069968242222	0.8865511002751634
CREBBP	5.273953830356531	7.884823911903019	-0.0446302296324607	-0.0726667565124458	0.2490758244470799	0.41653101373246	-3.0627606353199903	-0.961618440805584	10.8937098459763	-0.298531340338851	-0.292629886117325	1.46081071747251	2.41411533830392	-3.76979220641234	-1.0045110129506098	6.4286725230456105e-15	0.7665106518176691	0.770992350159389	0.150201205745894	0.0194011457034309	0.0004255776832642	0.31987473719841	0.9390714417742914	0.976934349626328	0.8322313290404701	0.6825532656110028	0.0990549499505853	0.8189478104968614
BZRAP1	1.5742100980028	2.94127022783655	0.103460093900562	0.7516897756557042	0.4901437738152779	-0.267683743449928	-2.34721616577516	0.892446652631861	2.09550925256225	0.367060353597097	1.55515041735463	1.51512958517046	-0.7746460706314351	-1.48003671060776	0.517042304796004	0.0411092938080094	0.7150927034539559	0.126094589014085	0.135913372319509	0.442125552060811	0.145014788972704	0.6073618208695519	0.9251764355421236	0.8259113743906579	0.8288700945514599	0.9146981991347622	0.7793035480069839	0.9000895837721433
MPO	1.81803672295867	1.36359836746046	0.079077547612954	0.296991493444607	0.3780404798470089	0.36903868999865	-0.28957824080127	1.96736238280723	0.76533706999851	0.236779358408498	0.5392919602897089	1.00420371452625	0.941245213276045	-0.145434082859462	0.9428662352618952	0.453850474612517	0.8149408966485899	0.59211073392022	0.322788505942776	0.35115819692477	0.8859155818799399	0.350225015673593	0.954782675414116	0.9622840105933956	0.8969252772813661	0.8863827899794606	0.992722538874551	0.8268561538631988
GCFC2	2.91248837130202	3.17514464180017	0.40077775405765	0.192641838707951	0.3490934568771769	0.255958075051822	-0.96782037622436	1.82977870078032	2.56315534549801	2.01083942412272	0.644680769644015	1.5000659406965	1.15230680972951	-0.708982325413755	1.74938066551449	0.0199943498642996	0.0496479276186769	0.522285388241456	0.139836289457249	0.254747113823909	0.4862762605560879	0.0862902160753085	0.4170205907486219	0.9544065969509408	0.8311495161480802	0.855398326340469	0.9379525650920996	0.8189478104968614
WDR54	2.8005495044259	3.68071500030492	-0.0814012349222584	0.896969245320956	-0.417466220495056	-0.272346070662166	-1.10312112179136	-0.884598646469256	2.38540562945619	-0.3347242790044339	2.41473970357246	-1.52344996538286	-1.01050239356145	-0.650760220482299	-0.575107170172764	0.0249341700034683	0.739206128927097	0.0196048351854329	0.133830155698924	0.317201905104883	0.52028312742105	0.5678016383311341	0.9318534306969832	0.6470104461698084	0.8247840709469508	0.8766684645920806	0.9445670309617096	0.8884180390800734
CROT	1.80970161382082	0.9296758941434892	-0.4366486126211559	-0.0978858264739543	0.359933566262049	-0.0875725910692714	0.871965749213806	2.2588959695829	0.575202042429418	-1.4184984378337802	-0.2010693279510389	1.05797953660891	-0.249479649203653	0.484079847195671	1.23622789279498	0.612313515234656	0.1845424951996589	0.8416962640808741	0.311402956070335	0.8040231161645359	0.665026979324506	0.222315393701168	0.632866445647096	0.98719989774417	0.8927089353978154	0.9733166545161324	0.9650713288726082	0.8189478104968614
KMT2E	6.789195672389599	8.742960258262059	-0.137531148686987	0.154913194609619	-0.164688449477235	0.226372264105408	-2.1715944505102103	-1.14354852654318	13.6971592673436	-1.03120231640289	0.7107344803198421	-1.09162055119773	1.49615364250397	-3.04318985323641	-1.42653202120484	1.01840271794101e-18	0.3073115995898909	0.480486611676777	0.280130200905442	0.140776800381758	0.0036949046433004	0.159808234076898	0.7394396592396063	0.9478805779295404	0.8917902395545122	0.8033557121463826	0.2670814471057035	0.8189478104968614
RHBDD2	5.38649649861608	5.12418144918534	0.36309645395218	0.250528817261482	0.112154961021174	-0.1188101214474589	0.0869235074704744	-1.44685061076703	4.09223141300548	1.86669761498439	0.8709402975509849	0.507095195368189	-0.56063308782381	0.0630557615908728	-0.8367293969186009	0.0025289282033366	0.0677091390672659	0.388342597476347	0.614327796755851	0.577592235259887	0.950937008924215	0.406916599891082	0.4590899505621019	0.9253029450072716	0.9501169966709756	0.9413047679413776	0.9959810167271168	0.8430065211508015
IBTK	4.67630116345535	5.85568567330359	0.0671006015228906	-0.0346460789272404	0.0334509566587037	0.0475580710642494	-1.32097192460092	-0.508291332365588	6.9691786060521	0.501035224071324	-0.173269160825312	0.22075986786839	0.326853307932198	-1.42526393341475	-0.5978243677610351	8.93461770842664e-06	0.6185081153075811	0.8631825848187541	0.8261698916335091	0.745153472750946	0.174495831545754	0.552635360295027	0.8909801966767322	0.9880624500170068	0.9819056308251648	0.9665577053632396	0.8014258160014649	0.884500604696951
ZNF195	3.29210712204439	1.54518994396807	-0.0528007560339835	0.4437079455229799	-0.234510235002133	-0.146891132042126	1.6747504153916202	1.05965972524603	1.3597835250534902	-0.2928988134629339	1.6839563111049598	-1.20303390276481	-0.759928721972979	1.34321716843443	0.8613005538080749	0.188955751817224	0.7707912480458521	0.0986183264555233	0.2345405600596339	0.450853730347507	0.193004039948394	0.393172073130591	0.940023123413834	0.7918971655468656	0.8782507237940582	0.9151402833598044	0.8128580386984418	0.8371686847086881
MYCBP2	6.285562005836691	7.77120639013931	-0.300389467001981	-0.420018534061442	-0.0774848642589	0.185700805022697	-1.22181385655581	-0.850909461498622	6.63284962951388	-1.8721364608579	-1.82858249243968	-0.438191995527246	1.12602828321514	-0.96025887317665	-0.983291981460457	4.65000434861636e-07	0.0671030575250594	0.0739631589198669	0.6631697990255451	0.265922164840882	0.344001445970699	0.330164274514927	0.4587935394273893	0.7693169773565319	0.957013138886177	0.8608214538100417	0.8923507464233671	0.8215895084110231
FBXL3	4.22184122325086	4.120961908721919	-0.362493846868722	0.02741591422081	0.16479530773648	0.107496576630358	0.179309779001471	0.688022490080312	3.91280936102661	-2.07886834206797	0.1063729762262119	0.8544379050527181	0.5743919161457671	0.154185537488505	0.6609300538898389	0.0040275629948061	0.0427988944148166	0.91575532102013	0.397013350818676	0.568321063602271	0.880689909231051	0.5116699797557671	0.4013597773458164	0.993324237677382	0.9117078852483989	0.94029343820028	0.9927124094069734	0.873159900549565
ITGAL	5.51756657359689	5.84361179106282	-0.3448931628830389	0.0917925595991393	0.167293492015205	0.510750193720295	-0.567144572202202	-0.7136528530922841	5.34988803084839	-1.5801554683195	0.257231125207778	0.6802408706985369	2.06104568687027	-0.466544840419376	-0.4390618968413211	2.09610316779227e-06	0.1202541212729149	0.798035372001626	0.4994284505742329	0.0444151221401007	0.642812400114643	0.662471326890369	0.5568875564465604	0.9815285602852732	0.9259447820910108	0.7297075456607715	0.9597544503393064	0.91652941328534
PDK2	2.98466606553258	2.44912405691334	0.0343914031783239	0.0217570134442778	-0.451408155442813	-0.243206613248301	0.8026607552397551	0.7975897047926541	2.18271560988096	0.1614200818322769	0.0646278806520263	-1.9032690650593105	-1.00198949313836	0.642810594643142	0.54024153225897	0.0445875359987254	0.872602911417802	0.948731415604878	0.063926668200917	0.321121601395047	0.529060217347695	0.591416525614755	0.9695980663990886	0.995133106347674	0.7771437394883178	0.87805430378682	0.9478587645415952	0.8955772003709782
ITGA3	1.17745859745983	3.33535429137046	0.231002625385231	-0.0321701134952391	-0.0863396243643201	-0.536277286586614	-2.14867864857229	0.8763887656164399	1.3182754495743	0.544574055221861	-0.0486652616453302	-0.170833704436686	-1.09358700761407	-0.766189693479701	0.3865911399109479	0.201353198655476	0.588427250884271	0.9613845084215792	0.865055420633295	0.279354212468731	0.450913105195219	0.7006730592533089	0.8786154662079004	0.9969133253410444	0.986906939505948	0.8657591263149591	0.9312441813273372	0.9238022569929326
ZFX	4.417018603761241	5.95337316520043	0.3890000059399129	0.0898339427333272	-0.0120239222276676	0.2712491755335199	-1.89366476786458	-2.09649167950524	6.190901034109241	2.17136402974946	0.321207287800383	-0.0584901810595052	1.33360664975368	-1.7607182271690198	-1.43242446131066	0.0137667331243271	0.0383245953847778	0.7497056426904429	0.9538027540847058	0.188272208600738	0.178760760921212	0.159091003814796	0.3914623059518527	0.9745292142056152	0.9987095139399575	0.8307853914813963	0.8040184075144489	0.8189478104968614
LAMP2	6.41277737266836	5.920296394025099	0.1655425622611329	-0.567137103679953	0.0878857677700435	-0.217730582528866	1.05949643829261	0.0788956375254108	6.76337861629307	0.966714379248797	-2.04863769172951	0.44902526608379	-1.10745801213464	1.09012419550466	0.0646025830639228	1.2872572251897601e-08	0.338248892931753	0.0456606508225009	0.655315747808026	0.273291939249619	0.280782430446073	0.9487429897801758	0.7638711280173421	0.7115085869373226	0.9551558348607284	0.8636098271680593	0.8617283100654601	0.9892222943177976
GDE1	4.7975193492766	3.98950057779448	0.191894467395618	0.266096198661998	-0.244120791964836	-0.096401491661128	0.806286415331156	-0.8135883920885291	4.43828598240551	1.41680788056586	1.3316927944148	-1.59113047931934	-0.658174421345477	0.8179751128373229	-0.7230772319876608	0.000241159788644	0.162621007138593	0.189256201878071	0.117764883925169	0.513467039747365	0.421894696251548	0.4730537218351139	0.6056907291064384	0.8717443752678894	0.8071408182136243	0.9329134584482882	0.923749190331966	0.8609784666085639
C19orf60	6.865166169478001	5.947858354820981	0.2282571545814439	0.134316612314241	-0.0957980861131564	-0.307792892594265	1.05104663068363	1.08569338961461	9.52167653925564	1.83536513799063	0.665173294140306	-0.6759091983043369	-2.15986410093189	1.51249777690439	1.49132290542612	6.675678516407379e-13	0.0722859284079497	0.508936708471016	0.50215192932092	0.0355073837973074	0.1365798042438269	0.142036641183498	0.4680943910497359	0.9526207839311656	0.9267643187204182	0.7195159105225571	0.7692635576414523	0.8189478104968614
OSBPL7	0.981935490931741	1.833200619733	0.421570133350899	0.216471688701953	0.0999791176052494	-0.0094497046246376	-1.6968789992881497	2.0264526003689	0.839670256256382	1.1844934550899902	0.40440120543857	0.242941326951966	-0.0237194200292535	-0.703002865634083	1.08227954948941	0.412877236540297	0.2417551285089719	0.687711978943609	0.8090840839416992	0.981170475500272	0.490569861991718	0.284227594004409	0.6888916121903398	0.9745292142056152	0.9794526263569666	0.9973423543521028	0.9385901341155874	0.8189478104968614
TMEM98	0.915993936565298	0.837553044539648	0.0008455766305835	0.545005478942902	-0.557646132978742	-0.426320214670131	0.165046082919729	1.02216492690671	0.23009304049768	0.001871882160284	0.7854067342383451	-1.03950350235351	-0.842276519255476	0.0415115698001257	0.420646707358661	0.8200567762851929	0.998513868352886	0.436086577354258	0.303497728870137	0.403752120044795	0.967207787085343	0.675800364329171	0.9995333545314088	0.937073974426204	0.8917902395545122	0.904395405417386	0.9963793795396114	0.9182157497934238
MAP3K14	2.86372670092924	2.80052670986193	0.0378935275277715	0.479235227831927	0.5940707734215072	0.2151180771449589	-0.868391487508308	0.519170947762572	2.00394972883612	0.191623745831721	1.6866373413149198	2.75843726577344	1.05582683254978	-0.5732523585341489	0.405816430227641	0.0529664376424898	0.8488083222701559	0.0981722767061345	0.0080799775861089	0.296282508890593	0.5696929854888431	0.6866269439309319	0.9648089994158842	0.7918971655468656	0.6665650753754824	0.869675224566599	0.9491352618236244	0.9204662789743482
AP2B1	5.040151095173139	6.95607451403548	-0.153519542185202	-0.0188460755679658	-0.0470753454713807	0.0722635792394783	-1.82215208314966	-2.87340596541306	6.1168153025025305	-0.785061214615705	-0.0637029056710374	-0.2126338688717459	0.3358436324954289	-1.4434195113980002	-1.72996605146078	1.31166047449564e-05	0.436115491723424	0.949465060922334	0.832485761795371	0.7383748230662371	0.16600042752356	0.0898137992492049	0.808859906456821	0.995133106347674	0.9826504537843008	0.9665577053632396	0.7940288995236826	0.8189478104968614
ZNF263	2.9156250789488	2.20771160482573	-0.127297282005854	0.0560169745966316	0.722042588631271	0.269380901612715	0.286875086944544	2.9545401643917995	1.46897071178812	-0.583356811905516	0.181318738652487	2.8806492353024	1.1597186614261	0.1761184129927739	2.61184477516928	0.151026769591599	0.56225715228129	0.85688464154329	0.0058070640703257	0.251838163417453	0.8611027797496641	0.0118564422912532	0.8659431053449161	0.9880624500170068	0.6459906732502838	0.8547943692226063	0.990452336869394	0.8189478104968614
CX3CL1	0.848654986930218	5.7276321427914	-0.290599718617201	-0.8603737853274579	-0.36664660271855	0.0408027636215007	-4.27664217080576	-1.1990836375403402	2.48280407287326	-0.7167513439768479	-1.33468939643675	-0.750357858181464	0.088888200275461	-1.6859740458637198	-0.602013982073697	0.0211071052706793	0.4768002555804699	0.188393007528063	0.4564969397402371	0.9295382136664192	0.102656845589922	0.549867187472805	0.8304269175864102	0.8717443752678894	0.9211368935352048	0.9920932746744744	0.716922139838975	0.8839153983213867
SPATA20	3.1594225700108702	1.82659053210257	-0.2482399090078589	-0.1987047038855489	0.112611762182014	0.261766884716352	1.3045963681027	1.23158904226291	0.9902487928184892	-0.995035523023967	-0.5677909041095871	0.421326709523982	1.01664431493758	0.647805772387288	0.730705562380203	0.334679812305753	0.3244312461997169	0.5728365571453	0.6752884943236539	0.314300217132539	0.524419428904123	0.468320013889391	0.7534401239007268	0.958659789021604	0.9586175250629432	0.8751555212301406	0.945766783879016	0.8591668758040198
CACNA1G	0.276690814972603	4.422213013244639	-0.114151061205163	-1.7589591278258798	-0.587094461908995	-0.418457605630847	-2.99452056169793	1.8233801170159096	1.2376743631243	-0.233348361384923	-2.6094370183998	-1.07689975674799	-0.8243440928098051	-0.7652251476607909	0.781207428644447	0.229415757208931	0.816430912979756	0.0120757688384656	0.286608716505431	0.4137595514984339	0.451694153834591	0.438340470786186	0.9553343848306264	0.5850608464132224	0.8917902395545122	0.9071611719425002	0.9316027885159098	0.8495759284982978
TNFRSF12A	3.04585068045848	2.90908350059749	0.255363991036611	1.3506773598931798	-0.25935552279157	-0.1126301676197819	-0.666793636293236	-0.0877702678998566	1.29526832976429	0.6719191685384179	2.27774337706173	-0.5891441854680551	-0.257122631507571	-0.26778558190879	-0.0337321816815964	0.212863333661685	0.50473244460629	0.0271848464810572	0.5585044737956011	0.798122597587951	0.7917768390383321	0.973224790576055	0.8408551030165631	0.6759552545324871	0.939319563603656	0.9732606344452926	0.9820030744867376	0.9952352043070318
RALA	5.16515422535018	3.6980269132495898	0.427632845733327	-0.16700002571365	-0.0885102485365605	-0.0284592971793498	1.75817626779025	-0.610262593890135	2.87507275799531	2.0045112701834302	-0.5256914768136149	-0.364294351920541	-0.121091751855638	1.23841873073791	-0.324689672359037	0.0119925545909653	0.0504934519332337	0.6015002043737671	0.717248911019478	0.9040952942487142	0.2340236926598189	0.746788041179399	0.4183388663012435	0.963239863178822	0.9678868782417686	0.9891612073470945	0.8326246002195141	0.9356572336048397
BAIAP2L1	0.49605458263157	3.49251645615396	-0.346761709130772	-0.0887056572926534	0.0048713560096658	0.148865659136705	-3.4404057898575697	0.593516487950444	1.12401376984781	-0.7406645060811421	-0.127962736581642	0.0093029631812239	0.295418637368103	-1.00281893228288	0.261763947908489	0.278278457130806	0.462294032981031	0.898709404769567	0.992613871352582	0.7689180281465698	0.330047795339624	0.7945800661079692	0.8239581572011898	0.9926742607487272	0.999879624570365	0.969213744865516	0.8861691516064871	0.9477758284727108
KDM7A	4.469111260396191	8.10633254249837	-0.307183643835957	0.0190819464684823	0.112201963096722	0.191029087450863	-3.8460496034862297	-1.65853780418224	7.44699561809305	-1.31737506689704	0.049011678250233	0.428067562785507	0.707408441514289	-3.14133053569244	-1.07847593657105	1.0725262517347699e-09	0.193600953037635	0.961101430867614	0.6704042931326469	0.482532891947899	0.0027987330186584	0.2858959579902539	0.6415372880440112	0.9969133253410444	0.9581069243793622	0.9259362075788984	0.2499163270361024	0.8189478104968614
ETV1	0.516730567524244	2.2988218060707	-0.8917664947292091	-0.296677152787265	-0.6190035995423461	-0.6558151936185861	-0.993970585895222	1.9800046800473703	0.633986196459437	-1.9136516200315703	-0.439182599983842	-1.2091295812694198	-1.34020222361343	-0.2507409420783349	0.8402813472173771	0.533411865041026	0.0613354064725137	0.6625014026601059	0.23220986958851	0.186416369917292	0.8044191677288229	0.4047696906487729	0.4472393093081471	0.9719904781762112	0.8782021517965801	0.8299591157371313	0.9841575152691656	0.842233554216818
AGK	2.29704122669303	1.1086018737736	0.357523379383604	-0.1855944826441139	0.2279468771976039	-0.0133693505103933	0.950635117207211	2.30659769538736	0.705096782571359	1.51965840779233	-0.556540102510343	0.898248796233051	-0.0541322098751527	0.552339043403661	1.6099445279207598	0.487608469932514	0.134772797432889	0.5803935798614089	0.3732775059945039	0.9570457802548108	0.585481853103246	0.113623182526203	0.5756205944331771	0.9601787286572628	0.9064277519041116	0.9959066496498332	0.9534161282143012	0.8189478104968614
ALDH3B1	5.14466616942329	6.17670904858926	-0.275425150867166	0.238330194177762	-0.108683148375285	0.274549147640572	-1.20260623265941	-2.40556558820195	6.45761328637802	-1.91151552189073	1.13699923151344	-0.6839174485478149	1.82500316988013	-1.14711032126666	-2.014799851406	1.122496519664e-06	0.0615756467698356	0.261165879690313	0.497131127598711	0.0740922761894455	0.261390334145783	0.0494014394335954	0.4472393093081471	0.8942191746165246	0.9255889681133422	0.7543890933273197	0.847697570626274	0.8189478104968614
PHTF2	4.58525880437818	5.32258117141763	-0.368063675496564	-0.3211209601392439	-0.141258874649005	-0.403530066293883	-0.140054528512505	0.19957330458263	5.57712196020527	-2.24762147535361	-1.33024351263793	-0.792145073092431	-2.27703528790687	-0.132832013447895	0.195706071425267	2.64739834978153e-05	0.0290302779344503	0.189558446254188	0.4320130575413239	0.0270375565475425	0.895693465766626	0.845621935892071	0.3528536002609443	0.8717443752678894	0.9171216498083944	0.7048080760266792	0.992722538874551	0.9635746585710776
CCL26	0.7580893047671581	-0.4873236903996079	0.4823036199676579	-0.262899725451991	-0.149670745051133	-0.4042966762791189	1.21195197387856	3.75376688787902	-0.171147961841877	0.944884967387722	-0.328987284761334	-0.262709060558101	-0.6962015176584231	0.383916125574741	1.3797874218926298	0.8663834773115321	0.35030039750259	0.7435693249483042	0.794267471965494	0.4894771976750779	0.7060615868272411	0.1736840881641309	0.769401156252703	0.9745292142056152	0.9771173477083576	0.9287749046657452	0.9714709782728675	0.8189478104968614
FARP2	2.7874503527137406	4.581747623950791	-0.25488357915466	0.119719261296333	0.373337504116156	0.293719146028766	-2.2287249124470296	-0.442880930789145	4.1936016085117	-1.18035896436976	0.3437902262522009	1.54919087245999	1.1825423937979098	-1.82070290772052	-0.3022674290554489	0.0007699614118833	0.246139807844711	0.732460726799867	0.129478795877873	0.242524276576415	0.0874639086685089	0.7636915705450441	0.691826752940164	0.9745292142056152	0.8195898100196348	0.8547943692226063	0.6898958751530504	0.9382383131093872
GGCT	4.9102675201000805	4.6146959937333305	0.315397849981154	-0.0055937025483424	-0.0340213694476568	0.105868276258549	0.224456405554219	-1.2689703064757	4.6740847273006	1.97998031124549	-0.0233692377346196	-0.185060113199857	0.6034587835395129	0.205840012788824	-0.939052915116823	0.0002054620670488	0.0531473320151611	0.9814509986810908	0.853936101108295	0.548899692950693	0.8391005521371651	0.3522331437557679	0.4271565126069613	0.9984602504085252	0.9857580600320294	0.9354455092294544	0.986139095454105	0.8279335551731626
DBF4	4.08038745650337	5.18071259511585	-0.147266430358496	0.367943272707543	-0.429627916696275	-0.0910107531067907	-1.12533775089945	-1.73284386470835	3.56769721590017	-0.735297486810131	1.25558036626999	-1.9236402862106896	-0.4183184972030239	-0.7111398806842041	-1.16101768825059	0.0013119469927661	0.465562364010899	0.215371795235207	0.0600622124560547	0.677550825567836	0.482087433612295	0.251181837583173	0.8249043550077689	0.8764940240530386	0.7727399971495126	0.960544527019682	0.937689662241074	0.8189478104968614
IFRD1	6.28017507683956	6.534418501573599	-0.0670325669556396	-0.0111528026579722	0.0567120273726367	0.217210728905952	-0.324200988058033	-0.125461738670822	5.01434717033709	-0.2703355425567639	-0.0290387627291734	0.205299220274011	0.79983815877774	-0.22341215049467	-0.0822097887525985	0.001317579079597	0.788462146464576	0.976953037754444	0.83839000156329	0.427522208725451	0.829037863941264	0.934803384047387	0.9455372789484398	0.9984602504085252	0.9832406968495764	0.9107751886720066	0.986139095454105	0.9865722701720409
COX10	2.76616957941256	1.88077099071888	0.1218033280852869	-0.1095071740686449	-0.164259385377657	0.3760902473540971	0.6721005005599859	1.4790548865349298	1.62388436824639	0.7360777282554529	-0.465874676794151	-0.909978598751169	2.1793573364271497	0.5334218137919651	1.37953321123101	0.11540630533446	0.465069662377931	0.6434005954378841	0.367122145481234	0.0340989008699999	0.5974981271055949	0.173854835214262	0.8249043550077689	0.9681963868175713	0.9052682089763746	0.7170316839741081	0.9534161282143012	0.8189478104968614
GTF2IRD1	0.53570237559706	1.37629234205062	-0.0262036990173716	-0.6696641598988371	-0.241896533438083	-0.0283888916556352	-0.7430654321358721	2.70544816903232	0.498579392005976	-0.054752166416369	-0.937611058604958	-0.45491601748752	-0.0547168361220221	-0.2430925371984129	1.14156755818603	0.6257972693698449	0.9565620127325112	0.353091402862192	0.651339274689533	0.956579519490724	0.8111023625565429	0.258965638454932	0.98832908361929	0.9185804310909442	0.9546114763584916	0.9959066496498332	0.9841575152691656	0.8189478104968614
PAF1	4.31272287502005	4.4261462577828405	-0.100332159634249	0.397692308098262	0.1038026108194609	0.155212316415194	-0.5322684977080939	0.4503185946526529	5.032996866645309	-0.6179696616528101	1.57360708755138	0.5716031247219959	0.8579033549823121	-0.543282141041702	0.4411147777755739	0.0006254892464517	0.540016689363062	0.1221368901576859	0.5708180733389311	0.39496078014732	0.5987250085342	0.661013400289147	0.8562491747203145	0.8191306407457845	0.9429498650181496	0.9016956006003904	0.9534161282143012	0.9160695356044936
VPS41	4.48114580504684	6.26489667514081	-0.257028019372343	-0.0968299174144574	-0.0278568423424246	0.1551632025124719	-1.74501327641799	-2.05460621075071	8.25131865333163	-1.65215211483194	-0.375887399401678	-0.158397555642392	0.853370152041854	-2.0558598273349697	-1.517895327502	5.89169722631009e-11	0.10464803098759	0.7085596771234691	0.8747690896376841	0.397444434144066	0.0449320492924834	0.1352158138935389	0.5291287583371324	0.9745292142056152	0.9898757898044026	0.9026507381154676	0.5919346818936756	0.8189478104968614
ELAC2	3.44074837708578	2.1813523217712	-0.274708656976372	0.3199828248735499	-0.348437278996095	-0.0062936905613032	1.41917572497385	0.6322124937186461	1.99650305375601	-1.3844373317720802	1.05439725598083	-1.62108829796829	-0.0288364404400063	1.1751267978860902	0.442657084452634	0.0644287533044671	0.173555450842314	0.296868992622417	0.112177386575452	0.9771077083475171	0.2576644264943599	0.6599152027320091	0.6174816367332325	0.9097100770221148	0.8071408182136243	0.9973423543521028	0.845591634298613	0.9155921320677214
SCIN	1.31255213495563	2.53509335773619	0.296733960733506	-2.2757858517703	0.379354276628886	-0.0787107856825229	-0.244910044420451	1.97907346669649	0.631074723038371	0.620773978824975	-3.41538058978935	0.6720768591529879	-0.152017612912909	-0.0556478668616601	0.734219181619271	0.537433068057156	0.53754818849588	0.0013117120309775	0.504568870150576	0.8797982693070779	0.956290234940948	0.46636055836268	0.8544952352041535	0.3405723464760155	0.9272677055939348	0.9862455453847344	0.9960380024503986	0.8580282932467771
ARSD	3.75302144370745	6.64058497110642	0.920276098330032	-0.6977023246017731	0.403999199599646	-0.611927088765224	-2.82011441285937	-1.36364505369703	5.065193888771731	3.472808750663	-1.54883335311045	1.28117967556955	-1.86479004639566	-1.89857676056498	-0.617974813504542	5.69846658632277e-06	0.001058746923355	0.12760551948424	0.205925631942433	0.0679698769445216	0.0632851307010536	0.539341907109682	0.1263200740991152	0.8278620940011169	0.8610023462489796	0.7486891666906653	0.6248497968011298	0.8813552475023906
PNPLA4	2.89078443348094	3.0690629189424903	1.04265199948094	-0.146148684639212	0.3592551073446721	-0.52049306365267	-0.3790155315748189	0.5852097267437769	1.8509663917478	3.449919645607069	-0.305910322902134	0.999081374179492	-1.44975195844515	-0.2042182980040719	0.279280298802936	0.0857093247107502	0.001210917269206	0.760983249608268	0.323855434492024	0.153269012078862	0.8407456237863341	0.7811853491888471	0.1364492332395799	0.9753763909675388	0.8969252772813661	0.8103127712348878	0.986139095454105	0.944250346547994
ADIPOR2	4.37928991011789	3.76903748915712	-0.027300193564179	0.0867801777063835	0.1547816894539259	1.5636871351718898e-05	0.6115010852069671	-0.531625972626384	4.107092014	-0.159337815752782	0.325459025298893	0.814711536862345	8.15276658196749e-05	0.6001756634229921	-0.3766583097297089	0.0006482617261186	0.874170105758381	0.7461984202811199	0.419623645000555	0.999935269336502	0.5555569259050229	0.708014349499864	0.9701764372357924	0.9745292142056152	0.913355283108674	0.999935269336502	0.9479919103773364	0.9259946152268176
CDKL3	0.99729018892599	-1.86315494740713	-0.126275353077254	0.0560960221594837	-0.207373612956203	-0.0688641564651189	3.0335131156895	4.00839120472112	-0.939384629257164	-0.395839197084868	0.1193721758465219	-0.592565747467097	-0.1993169911173589	1.39003976552106	2.37178888552884	0.36550428964972	0.6939765192086012	0.905477527772366	0.556424959832285	0.842809695425226	0.187592489625457	0.0215194579171505	0.9182945602081116	0.9926742607487272	0.9385521511272344	0.9787992380013268	0.8098496140269694	0.8189478104968614
PRSS21	1.87777796216244	3.985407597006181	-0.0019462569695582	-0.981994199403672	0.9003141313515329	-1.03056416988183	-1.34866834659755	0.998560689771739	1.59310891557855	-0.0046242773826499	-1.53068097964719	1.76916887437172	-2.10371727977176	-0.486023569598796	0.398867989676744	0.128874351038385	0.9963286865024448	0.1322981983122	0.0836258758135704	0.0403788213681839	0.63229385438774	0.691663538301942	0.9993152123639606	0.8312802238320978	0.7961131507369934	0.720886523412766	0.9575142989586504	0.9220881612029084
MARK4	2.97308900005787	2.83880269824086	-0.0327361801734419	0.420770415423531	0.1782922878945479	0.128225824024977	-0.424074664262802	0.477804492085876	2.27402331336413	-0.137415271414947	1.04962948961886	0.663453784368604	0.453290289017881	-0.304950681103107	0.271635550066443	0.0272038383505435	0.8912436430892711	0.298837071992155	0.51002796647757	0.6522625384628989	0.76164478054582	0.7869988420932409	0.9733496202449176	0.9099121608094763	0.9272677055939348	0.9580901842579992	0.9783617655106804	0.945650775223412
PROM1	0.396630838478346	2.04910220303246	0.3088000998393969	-0.0922694055523461	-0.001250504575984	-0.0910664613335956	-2.0236438974759	0.6178224604443101	0.580852933282256	0.625937369798567	-0.125911851198334	-0.002216860201799	-0.1701318201216869	-0.521133592618805	0.256598959422651	0.56921448269699	0.534159180092228	0.9003349097408659	0.998239857060882	0.8656178151486379	0.6083699855312951	0.798549779492318	0.8526755654236063	0.9926742607487272	0.999879624570365	0.9838962431195262	0.955024035384972	0.94827716420619
CCDC124	5.87984130615044	2.6196375860093	0.26976084801256	0.0510759761593752	-0.194981547062646	-0.0278096172787422	3.5499052245226004	1.9295585331342	3.42703250335711	1.8982513897721696	0.2220681101141869	-1.21214203077184	-0.1713143965416159	4.20927803491566	1.9568531006620704	0.0012144501808774	0.0633289014024899	0.825147739460607	0.2310437725353469	0.8646544830710341	0.0001039913218752	0.0558499157520821	0.4507608716578507	0.983789111148997	0.8782021517965801	0.983549207583525	0.04825370896771	0.8189478104968614
CEACAM21	1.7980578546716397	-0.7102235502572459	-0.374024618927759	1.19633279989052	0.3227349213661329	0.4121834177507379	1.57008673558524	2.5176035059824	-0.4237447298915769	-1.33200493902985	2.79444035638367	1.03216652300502	1.3159908213945	0.8467901529807049	1.53137602668482	0.676818712994629	0.18914765850317	0.0073861504751473	0.307517245450025	0.1940696352974339	0.407794502550295	0.1318642714919919	0.6392537265592013	0.5168784264121646	0.8921723620056696	0.8326989066041002	0.9181039520497452	0.8189478104968614
PAFAH1B1	5.83692255702942	6.32822614602525	0.098148440637393	0.26732107870274	-0.0020095318661784	0.168888931519119	-0.774874102790477	-2.7693150358971805	10.8859228776721	0.834154456499688	1.3781203724771398	-0.0149626762460812	1.24461985755975	-1.19297408862833	-2.33679218503066	6.596065370267271e-15	0.408084144233803	0.1741826568317659	0.9881203386704892	0.218960819289923	0.238400108399495	0.0234155539961872	0.7960052313507521	0.8599776275118794	0.999879624570365	0.8379364203845192	0.8350829726400408	0.8189478104968614
DNAH9	0.4961060333036789	2.33772787138499	0.136449916678302	0.155902599014135	0.0959192522167765	-0.4918721824701439	-2.15157713014588	0.6245282063428101	0.653637787298025	0.285619838658569	0.218482786729911	0.17550417229028	-0.94400784547449	-0.546665649937642	0.26045551704842	0.5223259155267079	0.7763337581889971	0.827984231355037	0.8613789661835469	0.34983912066796	0.5911626319670721	0.7956043225108901	0.941731514331784	0.9844837213615958	0.9864813354245482	0.8863827899794606	0.9534161282143012	0.9478307849151107
KIAA0100	4.33778895549412	4.7508349703805	0.0559841471960217	-0.354836348659076	0.0559627652089427	0.158898220241836	-0.589598314747542	-0.7268882153670431	3.46373824446351	0.29067701358758	-1.30922386007197	0.269057992122582	0.8073677570700559	-0.394796712491323	-0.4913732878563139	0.0016227355030464	0.7724861961031251	0.196644700465342	0.7889783274149509	0.4233483767279429	0.695502682593956	0.625326544133772	0.940873210283278	0.8723276292241965	0.9771173477083576	0.9076927068794184	0.9698739611385082	0.9048498036701278
GAS7	6.0369732015837005	8.38082739059963	-0.1967266019821519	0.0551485904857799	0.0867293696486948	0.547465940112826	-2.8844848536254	-0.528135475976418	10.9484471479026	-1.2504073501113502	0.216596294948348	0.4911988682537739	3.11211640089652	-3.3674333745584204	-0.5955985938430539	5.6989000026894105e-08	0.220805764561886	0.829404997273813	0.625844718550786	0.0030561015481392	0.0049948726845632	0.5540790209426271	0.6710188881099438	0.9848078887876524	0.9510753795728406	0.6211983270470403	0.3054344939400535	0.8846244448549292
TRAPPC6A	5.143259685122491	6.45809285703832	0.157486143561867	-0.365256605529324	-0.184944750254959	0.0597745401363373	-1.00693346554954	-0.8926061755840029	6.15409249744734	1.03078791474852	-1.63614822456454	-1.05152394815665	0.3633429240458211	-0.8833376954865241	-0.8965514571581841	7.605717062067591e-07	0.307569570199225	0.108421803356506	0.29804435391559	0.71793073546833	0.382714590859489	0.37431330881434	0.7398046826318116	0.8050014046379423	0.8917902395545122	0.9656187465396062	0.90909995404379	0.8345241252278961
MATK	2.7962039664689904	-0.0216823637840259	1.28893418793704	-0.270409507540517	0.0599268022672631	-0.0955192713615563	2.41642227130111	3.00639596337671	-0.0062023769555053	2.3774444815638303	-0.338322035356183	0.0952780011222319	-0.157394286758895	0.631798741767034	0.797986987410019	0.995123578612427	0.0213788914846333	0.7366106427315999	0.924544509852026	0.875555805245833	0.5353943457496	0.4286755245056349	0.3222266468140377	0.9745292142056152	0.9960697493612594	0.9854374424674202	0.9479919103773364	0.8470890879514272
CD79B	4.35312498262325	2.16526533490233	-0.0451039683595379	0.6106236927422839	-0.351238627748734	0.144308533491569	2.3611781149307203	-0.0995905452731267	1.18581896190866	-0.1598727934926269	1.45748931063694	-1.07160756493496	0.46044657072798	1.18286115428399	-0.045436857250119	0.245749709782572	0.8736145097869471	0.151501630121117	0.288948953331543	0.6472211133099539	0.245526679552067	0.963944294354034	0.9700906311555668	0.8479865315130065	0.8917902395545122	0.9572000376957084	0.8387607720687544	0.992282312210826
ST7L	3.16577065346836	1.69860067864521	0.126678611592364	-0.1247151122661759	-0.0660701026895608	-0.0015594456334825	1.6511969670394098	2.9350184839244102	1.6264421351877298	0.651617319639706	-0.386370770985015	-0.300530876572828	-0.0067889182930251	1.42479304914378	2.5038012317676004	0.1100195576395149	0.517573852814811	0.7008293988457769	0.76499397253409	0.994609755269588	0.160308074088653	0.0155282392974258	0.8450809953849227	0.9745292142056152	0.9763548866399044	0.998257379109787	0.7940288995236826	0.8189478104968614
TKTL1	1.15090179081174	0.685392948452549	-0.0254915565285319	-0.4141603454889609	-0.231563309071427	-0.476243254446454	1.06197054683211	2.67372211379664	0.270755467607713	-0.0591292606569305	-0.6408078223842261	-0.475745209867818	-0.99954574668563	0.379416778603672	1.17912682524577	0.7904249824247509	0.953090433584898	0.5246601886938279	0.636518360243441	0.3222605084493389	0.7094046423541371	0.243819803644512	0.9881333311045868	0.9548077812091098	0.9522228985443976	0.87805430378682	0.9714709782728675	0.8189478104968614
RPUSD1	3.71628817123844	0.47306096590609	0.382349281256567	0.326011672788253	-0.0966700200327427	0.539176419284172	2.70525003637219	3.61402133413674	0.313605742021727	1.66129995571879	0.972989519946467	-0.3815251971897089	2.22042784458215	1.63979045710339	2.63982518865042	0.757608397100289	0.102836846338299	0.33546388756313	0.704456269605934	0.0309231538816288	0.118400603980483	0.0110020282152999	0.5256321801662479	0.9143442442221992	0.9636378761925934	0.7062813205312937	0.7438282191658839	0.8189478104968614
RHBDF1	0.2837510068135029	0.4341586468757729	0.0257301153018668	-0.3223567903144	-0.106608169225009	-0.282373263270822	-0.0866574244708759	2.7223275116028	0.157750617050316	0.0540149118099049	-0.4458914667118061	-0.196512319363701	-0.536621181709148	-0.0284175508656741	1.18523593623705	0.876760506076961	0.957138533144122	0.657666854235577	0.8450483390585101	0.5939011531148339	0.977657835110977	0.2414182865534599	0.98832908361929	0.9699048076674528	0.9847068364731332	0.9458165533123906	0.9963793795396114	0.8189478104968614
LUC7L	4.66989077440283	4.56900358503818	-0.153460399666713	0.251276957538446	0.150992291645068	0.1720527586797969	-0.305212500087439	0.50557550057439	4.61956946294943	-1.017430787357	1.14700897630787	0.907774163910942	1.08117681815878	-0.280676193859164	0.531770829392407	0.0002820880922975	0.3137518634422669	0.2570846964355719	0.3682777902300589	0.284860066917591	0.7822430799820441	0.5972101636921701	0.7450242812004423	0.8942191746165246	0.9052682089763746	0.8676653465109799	0.9817700757687148	0.8974873175495252
CACNA2D2	0.478196214798105	2.98738289656019	-0.445155624837003	-0.815839051199173	-0.8343155512311959	-0.7680607516109929	-1.37791109364784	2.3569458705746897	0.7654920603459251	-0.956045867396158	-1.1929324572878	-1.56692410440968	-1.54163792784639	-0.324876852243259	0.965486225185581	0.450691138641641	0.3436704790845359	0.2388159427646639	0.123409562673941	0.12970844599216	0.747541610329279	0.3388733892342239	0.766283903850394	0.8871550461822918	0.8117538578720366	0.7987057350787236	0.9739029278310704	0.8241401810806288
TSR3	4.47853205384291	4.839610930404519	-0.155362521613469	-0.230167982704635	0.372153111652561	-0.182810548264106	-0.0315498977897082	-0.964084987559982	3.27160153885036	-0.6658626529430159	-0.6673971286927671	1.39027709577872	-0.71022773204802	-0.0193959413097843	-0.518720351668613	0.0036220586549035	0.508499971274236	0.507683944795436	0.1705088142180389	0.480864814424999	0.984689003619772	0.6062657811094111	0.8416979123155789	0.9526207839311656	0.8439472029799243	0.9254144991335688	0.99711230983067	0.9000895837721433
PIGQ	2.9491643253788298	1.49074221290892	0.288204577891483	0.115531046661401	-0.27893522727455	-0.201916548093466	1.56078090924333	3.02838745147683	1.44735638514137	1.4848823116439	0.361254819469307	-1.26507228222409	-0.8761815971741129	1.3631612031130502	2.6809752724880096	0.16287519469212	0.149325166526365	0.7194388277465279	0.2138042788366509	0.3852419330489339	0.187308244379471	0.0098779626301189	0.5913859733169679	0.9745292142056152	0.8631200315390306	0.8991208076522709	0.809805862880551	0.8189478104968614
CRAMP1	2.13003861379494	0.877158787551472	-0.0214823192339768	0.141446333990117	0.297348371766703	-0.2568403471309249	1.21851886970416	2.17096846477646	0.722171742337841	-0.0960381540991659	0.378094584663197	1.1867800363608705	-0.963477652238044	0.904546310207106	1.45933818015663	0.47348735269841	0.923866661570919	0.706929528484595	0.24081329985928	0.339854202908561	0.369959036655007	0.150604368849487	0.980422740218304	0.9745292142056152	0.8819026926924032	0.8857817182069412	0.9045535412127887	0.8189478104968614
SELE	0.193873814630281	4.76665007783458	0.2260625741194349	-0.18767072330959	-0.4862962015416571	-0.102361834134297	-4.98795373483759	0.746984830632793	2.27234915319928	0.5043516464206289	-0.247396516401734	-0.941354132791394	-0.191972684135631	-2.08983680439492	0.329638669357071	0.0438972458182637	0.61956495113942	0.805608152542994	0.3539096556919089	0.8485551651151609	0.0577545358718104	0.743025267691509	0.8913193123008917	0.981804682386732	0.902444197470137	0.9796402759987792	0.6146918293163148	0.9345046879489334
DNAJC11	3.1660215864045	1.57925093709662	0.1676977484735199	0.0011244567383937	0.0188660911406505	-0.13512329513735	1.5830700202153605	1.66743564619898	1.14986165226479	0.964351622303276	0.0045231809348234	0.0977366568913985	-0.7236856658679051	1.06454694473539	1.3816007771091598	0.259665768298333	0.339523026737044	0.996410100665379	0.922531377647835	0.472744313024875	0.294888739233838	0.173267657339135	0.7643170974492707	0.9991152824370272	0.9959362965638549	0.9234459084269288	0.8675614748446137	0.8189478104968614
MYLIP	5.1641563093437695	4.5398015478292	-0.144185616790383	0.156362337627868	0.2815374181592219	0.0277784125891429	0.606459667810111	-1.4415455164612498	2.83698750077268	-0.591943465275153	0.435361768955919	1.01653123440357	0.105169272489943	0.344116387828931	-0.6934827788153499	0.0108731843353674	0.556503683762709	0.66522501667572	0.314190204101728	0.91666296152826	0.73439603288734	0.491223874366667	0.8637130163767047	0.9719904781762112	0.8950883360362921	0.9901629174790894	0.9724714487875716	0.8659543789741666
E2F2	1.72482590996679	-2.34023854057487	-0.329698311823678	0.9881497076484252	0.0096711200901095	0.936625549893328	2.93678745499535	3.5780773976490403	-0.990916290089096	-0.897263355159601	1.85866882423552	0.0245619531864057	2.4134780222809304	1.1329149869855402	1.67222706589215	0.336959592027011	0.374034239504048	0.0691223664505729	0.980507590237746	0.0194449819256542	0.27390980728552	0.1006045244259109	0.781738270465891	0.7625411295423405	0.999879624570365	0.6825532656110028	0.8568993347437697	0.8189478104968614
PSMB1	7.67314179002676	7.1123440026820095	0.415357973088602	0.206371594577215	-0.270931391179538	-0.189017046197307	0.607863330958617	-0.440792582052907	12.049888188547198	3.6272668867233904	1.15456376526313	-2.11007257031738	-1.49573434878602	0.924598860427076	-0.6189088434125289	5.1572602241248496e-08	0.0008730831369921	0.253754733453538	0.0406439002159528	0.1409213230792619	0.3731880232756439	0.538737898621939	0.1187407618685514	0.8935487282614758	0.7516984912998924	0.8035345160961291	0.9046113184782468	0.8811197655378746
SYN1	2.66512981327934	5.24095330272191	-0.0269426152850789	0.0085102667203511	-0.355592235858296	0.1190265891427569	-2.73734068989438	-0.590516948771521	2.98993626601402	-0.0853018953504582	0.017335952630923	-0.9856155382869392	0.3304589495416	-1.40215439194298	-0.2889822045543129	0.0089661224835729	0.932382912108451	0.9862392400021	0.329612362643875	0.7424071532781691	0.1786185971591899	0.7737817579019352	0.9839432574785036	0.9984602504085252	0.8978479605763845	0.9665577053632396	0.8039740089084875	0.9422086962857354
JARID2	5.945396031566419	6.4513416915673805	0.246892338900736	-0.493149441261096	0.2104141134515199	0.378949051117098	-0.40194849887408	-1.07923496992704	5.670727853943809	1.45932086009527	-1.98397275199906	1.07606444521478	2.08500689452266	-0.321380966690658	-0.8980554338455771	1.02132056226057e-05	0.1506156198941459	0.0529094184753377	0.286962896154156	0.0422260493369528	0.750641364374973	0.373430718680448	0.5922741607811276	0.7309892530269677	0.8917902395545122	0.720886523412766	0.9740087215752158	0.8345241252278961
CDKL5	1.7933230553296298	1.7539278612068605	-0.889746165605054	0.0784580157022048	-0.0156103523054948	-0.3647365512429689	0.390176526881786	1.56419734874813	1.14541611433837	-3.19191242455198	0.185173820548167	-0.0527187429536278	-1.20625830376612	0.230814016568118	0.97972411396615	0.274244707867131	0.0026500061210365	0.8538679696765229	0.958203045952729	0.2332868796835019	0.821178028965874	0.331871463252858	0.1617693239169723	0.9880624500170068	0.9991952310729209	0.8461542857674108	0.985546801206546	0.8220792245357093
CDK11A	4.44746558408523	2.30836463162369	-0.1918894654632049	0.242426615817265	0.173130995930639	0.410077808564365	1.91762349394986	0.243006004948496	2.8235211698796	-1.25845318306738	0.9751350178818192	1.03085212209925	2.38402317007239	2.12913702968365	0.183469410060938	0.0067589122962719	0.2139586020993599	0.3340960597483079	0.3074742227195779	0.0208834696737711	0.0380925875327684	0.855157205829149	0.6622594795305674	0.914109802287886	0.8921723620056696	0.6904266149419941	0.5669167272434442	0.9672842135383142
NADK	5.6732180097393	6.416189389926441	-0.0971210030687643	0.264881613822546	0.179224670755826	0.430096797481326	-1.24278388349647	-1.16410968319838	6.35999058905447	-0.606712279120879	1.12013979402922	1.00223454294156	2.54439745299638	-1.11599033925	-1.05602912160484	1.43881131972214e-05	0.546737526082944	0.268225058327426	0.320990747815708	0.0141076225507904	0.280795552538476	0.296000905131299	0.8606918056686594	0.8971879608675093	0.8969252772813661	0.6556950402685631	0.8617283100654601	0.8189478104968614
DLEC1	1.06385641546398	3.93355417016632	-0.557513513371939	0.521299326633965	0.754111039861182	0.4496373739260039	-4.21660818712148	-0.265354406035635	1.4160547522314098	-1.45072454181596	0.934941495220325	1.82401917945405	1.11911409830478	-1.37391506243561	-0.134379017503033	0.187548296526227	0.15298038168896	0.3545438819838039	0.074011277569075	0.268623467309987	0.197566500908532	0.893685584328603	0.5942867874465815	0.9187643228101372	0.7924676613316189	0.8620895758941466	0.8153304050602935	0.9775930853843544
CYTH3	2.24912174093616	5.55985739356619	-0.206670046772586	-0.382389604022123	0.5412744882992321	0.3530176328684629	-3.828661283873101	-0.413275015938865	4.3021564613978	-0.7884511198509	-0.882008320951544	1.84467200299007	1.15578903018082	-2.63728419875174	-0.2451445309773229	7.658528465445741e-05	0.4340826415071629	0.381910576199563	0.0708964665866544	0.253153452298423	0.0110502897105327	0.8073282823013309	0.8071375394441774	0.9236962411680216	0.7909371744805122	0.8547943692226063	0.4029373689869608	0.951003646570505
SYPL1	5.46562840713187	4.94448269033014	0.130588657912871	-0.219357921225242	0.054501329197574	-0.160731288996958	0.8294952315966261	0.101322210531887	5.95203699677962	0.8159792308100079	-0.8384324040334201	0.298389111865403	-0.8678556912187579	0.8991659278818191	0.0836065688774113	2.4382870760532696e-07	0.4183069044212829	0.405700447094739	0.766618569504112	0.389538744000215	0.372790211296642	0.933696555265998	0.8002842252026011	0.9299459474490154	0.9763548866399044	0.9011166065077664	0.9046113184782468	0.9861358098390716
CYB561	2.70976739305102	3.51116328477568	-0.326894683692557	0.0790123898886333	0.0365687855584346	0.0027733400862076	-0.857097531109658	0.1501676221352149	2.8393259430097504	-1.37160814139424	0.208877501900501	0.137041818636989	0.0102076172447155	-0.61796595056992	0.0963219806989548	0.0162965615915493	0.1778974934168819	0.8354159026603991	0.891702629523707	0.9918954941219028	0.548150972287189	0.9236474933918292	0.6214311197046368	0.9856728333182556	0.9917997592454724	0.9977022811676968	0.9479919103773364	0.9837919813336228
SPAG9	6.19622587093596	8.0242916018895	-0.345238020995	0.323078954124072	-0.0018147850200885	0.288270265218231	-2.10851800982598	-2.2333574239713303	4.72597758390511	-1.54162719728063	0.995621913060014	-0.0072746255821257	1.23120740754611	-1.14070047894755	-1.59336423489778	4.28779897936494e-05	0.129475938625859	0.32442986766483	0.994224823397271	0.224218502888051	0.2612394397242999	0.117336182568295	0.5708897307290008	0.913754525444854	0.999879624570365	0.8419547561988912	0.847595421664902	0.8189478104968614
AASS	0.403342526510807	4.15134003605923	-0.0967384692378528	-1.2662611011316598	-0.253950383189614	0.194496955078411	-3.43382088849844	1.38331607565912	1.81453529516216	-0.231294103095076	-1.9739161768386295	-0.534565217809294	0.4211024190101071	-1.34831141347117	0.68568701088111	0.0888423378451119	0.8180648626611841	0.0540218855657837	0.595533858000728	0.6754586293090551	0.1944716071073149	0.4960158392770371	0.9554062970414252	0.7327605284086539	0.9481329870457968	0.960544527019682	0.8128580386984418	0.8678439314143405
SS18L2	5.438355288048901	5.123511267078929	0.0149170905463862	0.0719037090350426	-0.329369993928335	-0.272665800836314	0.702843668524726	0.532831171857812	6.13041060304963	0.105955589181715	0.341390383424943	-2.08303680862678	-1.76569784131111	0.7596094930922979	0.624034199534143	2.83636190694832e-05	0.9160406753101832	0.7342829274808341	0.0424225055762417	0.0834828924257133	0.459244510945491	0.5353992777086339	0.9776365785707472	0.9745292142056152	0.7516984912998924	0.7601364876186272	0.9316464575832414	0.8792592067771766
MPND	2.8890810494491297	3.22129151916909	0.307963519829051	-0.977815112754656	0.363347703817293	-0.0335531305060792	0.0535398028105368	1.11028345705378	2.2951636184830098	1.19348022590305	-2.2994338518379704	1.22633900701525	-0.108903748555463	0.0343690767861759	0.580636002296582	0.0258711077930146	0.238203697681112	0.0256090677460617	0.225703228535796	0.9137061970770152	0.972717007709462	0.564042832569816	0.6853800479446119	0.6671480107095651	0.8719821602044169	0.9895081513527964	0.9963793795396114	0.8869509510273837
MGST1	6.7983391488236	7.06144066098148	0.4985646395935739	0.11478935511357	0.08151191853626	-0.201399739722966	-0.444574700118495	-0.564453205860271	4.875499331146139	2.25222778824364	0.3507953089025999	0.322090234108823	-0.8448440635685791	-0.278206956995473	-0.406306136810447	0.0002064628659736	0.0286416259459322	0.7272639124021489	0.748706511177354	0.402239103763377	0.7843684826951759	0.686221899503063	0.3517766480798835	0.9745292142056152	0.9723259983121836	0.903886705210456	0.9817700757687148	0.9204662789743482
CRY1	2.69048902723671	0.746280320442418	-0.0664587527662235	0.1270953406681159	0.0575407247221824	0.4356598708563149	1.7328227092801598	1.9535668008454696	0.533784879769692	-0.259421134829159	0.307366044706104	0.203328731032786	1.4875702597485	1.1206318341155	1.09800314266876	0.5986269633632321	0.7971556336121991	0.759847815157111	0.8399401423818199	0.1431536319665269	0.274042545347265	0.2774065102625579	0.948122262106263	0.9753763909675388	0.9833584655659392	0.8045203322341228	0.8568993347437697	0.8189478104968614
NFIX	2.18130797555258	4.0978355721137	-0.93048817774063	0.363036483183645	-0.0947112515254144	-0.663845504408707	-1.5672644144203502	-0.300462792394567	2.78930461559723	-3.1574567031447898	0.7814403976962181	-0.296740213878524	-2.01472429515866	-0.953549378545756	-0.171757145943722	0.0167306530159382	0.0028933349911631	0.4382881333583529	0.768061184540672	0.0492252273309631	0.358229832639837	0.8643127987834559	0.1623698427056679	0.9379190782877674	0.9763548866399044	0.7417176107168544	0.901000383316281	0.9689125198708756
ST3GAL1	5.51268486140381	5.614751762806259	-0.120665551697506	0.363495848113491	0.1764388753815969	0.2088587942425959	-0.53345949677804	-0.5929722432430999	6.68151520205977	-0.799596416572658	1.5860153818581202	1.05792375144326	1.2816096747319998	-0.572358525387311	-0.562193022883569	8.382237118064501e-06	0.427940771181667	0.1191174947893609	0.2955214773449149	0.205779126023604	0.575397853220821	0.5764687343866689	0.8049089976850098	0.8165471773276065	0.8917902395545122	0.8367927213535767	0.9515946670315844	0.8899523736634707
MMP25	1.9668929994479	2.53594956034366	0.361138789101406	0.0177281999945956	0.6962439687210881	0.28386779651828	-1.63588961087126	1.55718757938311	1.41030651469116	1.2220427491533798	0.0400024068970601	2.10208673097909	0.880555940702371	-0.8218046792109859	0.884555869570995	0.176146292215607	0.2274521826314849	0.968254162531807	0.040912523415117	0.3827195512991621	0.4215857625665639	0.3805573397286189	0.6763118034276918	0.9976623451178612	0.7516984912998924	0.8983100475815333	0.923749190331966	0.835321539533415
IL32	4.39149335767154	3.16620680806996	0.8906649981162069	0.5762672570516839	-0.280913618358853	-0.265428996606903	1.1607163827074	-0.7135727802788121	0.998502515365545	1.78739683302791	0.75587772846548	-0.4583135795111339	-0.451297133166669	0.331105509527286	-0.176372926700551	0.329297570711927	0.0798168716767713	0.4533538639610229	0.648701108298379	0.653707670325704	0.7434271718426191	0.8607163673271769	0.4832579718834963	0.942192194505271	0.9544118467509374	0.9580901842579992	0.9733468625310724	0.968874098852413
PKD1	2.51855695513829	1.91239740878175	-0.194727406833183	-0.2882351264005869	0.0388704555923205	-0.288632471205567	0.894338800121256	1.30574200193088	1.3200031551971998	-0.77713270186509	-0.7689451300254799	0.141122740135442	-1.05143527545389	0.558751553874822	0.8373350270112478	0.21415490466822	0.4408972428620379	0.445764369773875	0.88839052731921	0.298061142754409	0.586726808637968	0.406373991116538	0.8118089812158236	0.9406089823063696	0.9910665251921844	0.870210265513778	0.9534161282143012	0.8430065211508015
MED24	3.539178781548109	3.8244365580014095	-0.118351760775571	-0.203141827533666	-0.1940357105005439	0.0690783896397196	-0.0693587994676278	-0.109211871010255	3.9743063810076498	-0.634023444469089	-0.658221124157503	-0.926771986946508	0.316324631680103	-0.0648650446382264	-0.0746502749539196	0.0002227407044032	0.5288991522764289	0.513356525399193	0.358410112240486	0.7530472041850831	0.9485350443985792	0.940785016541139	0.8492831104746943	0.9527364033010688	0.9040024207992072	0.9681057346212348	0.9958505139414636	0.9877354671078856
RHOBTB2	1.86814617613001	0.269593948768513	-0.40252323950039	0.6960604977020949	-0.116290365848768	-0.190166379053545	1.33892880371764	2.51971335218624	0.119526475336517	-1.3451061439648	1.5818849490685298	-0.355290644245344	-0.592250908972716	0.543934011941127	1.4185098859541698	0.9060292465082008	0.184582332118934	0.120295980269838	0.723840347797684	0.556419627538625	0.5919540186894301	0.162131725157683	0.632866445647096	0.8165471773276065	0.9678868782417686	0.9390953159149455	0.9534161282143012	0.8189478104968614
HEATR5B	3.09397602420227	3.5582700047465896	-0.50505476443311	-0.0672255581658473	0.433730595020292	-0.53920685194282	-0.173531150180388	0.230896961948123	2.61953182688698	-1.8673679838083	-0.15370178015235	1.4692536074546998	-1.72276651580922	-0.115311209344609	0.1185999499606019	0.0115686292508195	0.067602359933584	0.8784514643054959	0.147905979439947	0.0909901712621463	0.9086512778724192	0.906058217536625	0.4590899505621019	0.991022166169364	0.8312738364793268	0.7601364876186272	0.992722538874551	0.9797717551343156
SEC62	7.56743579350757	8.3025801413907	-0.007665982797433	0.168020204018176	-0.13241200082578	0.0424182263735073	-0.7952019272326779	-1.11225995683262	9.49035875980617	-0.057487203382827	0.861152498177145	-0.8881053129938771	0.3027945869135089	-0.8241227583875029	-1.41281645968763	3.15378770174029e-08	0.954381749547904	0.393360592434242	0.3786555114810611	0.763309820108765	0.4203424577347689	0.16378484761674	0.98832908361929	0.9253029450072716	0.9070610683327324	0.969213744865516	0.923749190331966	0.8189478104968614
RPS20	9.81804930602092	10.1898902679755	0.239292448262383	-0.394414806156791	-0.124295693158754	-0.053655580121324	0.65108783193112	-1.37840510372498	7.481628340503559	1.57699905338424	-1.78806361386663	-0.6946611732819611	-0.334494290367561	0.47914633079944	-1.7282517892155802	5.450982601765569e-09	0.121397467272142	0.0801778292821368	0.490634985066091	0.7394862539328051	0.633905131960839	0.0903215364561342	0.5588318294650937	0.7748240881488245	0.9252968124496928	0.9665577053632396	0.9576889249171424	0.8189478104968614
CSDE1	7.322491204845281	8.35954495855171	0.0859367186301859	-0.227589229661102	0.0386992390180701	-0.0140843924426038	-0.974633586355319	-0.0386361952090905	16.6258910837921	0.873369292252193	-1.4823519589573002	0.3513802304458689	-0.130204360494	-1.73962054972778	-0.0709074348409547	1.82785027307713e-07	0.389288303661618	0.144612913063479	0.7271579321766579	0.8969211601046809	0.119592850845604	0.943748765898448	0.7884120217669559	0.8420968495060812	0.968073540047143	0.988785836829414	0.7444012697526899	0.9887522567898916
UBE3C	4.04287390379342	4.32360556015343	-0.0723647677787825	0.11855180803915	0.329652830641799	0.1505890596825549	-0.550156286347095	-0.7134040230436501	4.8352343470452	-0.420336344243911	0.4221474146012489	1.7125870613820202	0.7627341329565741	-0.552625631025352	-0.504556894964015	0.0002973328755127	0.6780829053964399	0.674760690721418	0.0958350941451208	0.4492347365438729	0.5895670535154489	0.6160958913830129	0.9139378290125928	0.9730559088375405	0.8032333644941677	0.9151402833598044	0.9534161282143012	0.9027219693661188
REV3L	4.96801696697511	7.45805712410704	-0.108048430096109	0.270969324349255	0.1140448757126649	-0.0737983177136216	-2.7767451431689305	-0.0092965323929754	5.32553773635742	-0.510692768288915	0.868538410275203	0.479389397590083	-0.322281658458523	-1.80218621821808	-0.0089829650421277	2.152946590946e-05	0.611773497855495	0.389399474743808	0.633715941621528	0.7486073001819009	0.0831285803905984	0.992867785971379	0.88887951132619	0.9253029450072716	0.9517040821115772	0.9665577053632396	0.677920496488062	0.998314436755028
FAM76A	3.32477436628598	3.95168349313995	-0.2962005468369411	0.00248810810916	0.526582714575084	-0.0953715499391907	-0.7859121632632621	-0.0041803704934085	3.0075023743869003	-1.21905985502149	0.0067107000565133	1.9740070566069696	-0.3539148495119029	-0.538339728569758	-0.0024519330852253	0.0108111079979024	0.229351306392968	0.994673122234461	0.0548671249342319	0.7248623132637629	0.599506404406001	0.998053368228695	0.6784020517015332	0.9989749580906032	0.7641200669840659	0.9665577053632396	0.9534161282143012	0.9994612584363812
TRAF3IP3	5.21350376651602	6.61271555821502	-0.243865001308374	1.06481878136353	-0.2245479892965489	0.0621021061162532	-1.95492017036199	-0.92830921717066	4.5164161611722005	-0.8822072939285379	2.43746799161155	-0.7246779144584109	0.200683542602971	-1.1923955082000102	-0.560763856282792	0.0027355469924711	0.382659017322881	0.0185566203092217	0.472619873415349	0.8417444026644421	0.268486007042233	0.57742671104958	0.7851681299106271	0.6360289399486793	0.923514583367895	0.9786960325441384	0.8532911416591955	0.8899523736634707
POMT2	1.4408519907435802	-0.237446886892707	0.0075119715900588	0.0603329975839698	0.283529141491686	-0.519507386711853	1.6926906256892198	2.76636480086873	-0.110443189313969	0.0243674542027319	0.134761711318983	0.8519120769544999	-1.57638417820613	0.717569588996151	1.61233505630393	0.91386915672496	0.98065462737626	0.893368078480535	0.398281871928661	0.121295787658206	0.485835221305221	0.1131126199576969	0.9951640171053492	0.9920992427419628	0.9117078852483989	0.7933534268456572	0.9379525650920996	0.8189478104968614
VTA1	4.21201248160914	3.50036776250584	-0.3957910965594159	0.354533413779957	-0.0310082261817455	-0.0871703082613106	0.761274707660105	-0.503744383231099	5.45422063918972	-3.14715019254866	1.72316807775202	-0.223101639790336	-0.599323425909483	1.07126806534867	-0.4766648539605579	1.44834935830951e-06	0.002752597234714	0.0909169368725708	0.8243475915715791	0.551610498175348	0.289092442876306	0.635636852072499	0.1617693239169723	0.7872998803317343	0.9813102293228204	0.9369261697683444	0.8651648466376262	0.9070143542703308
MLXIPL	0.8499735057293969	-1.72896040670652	-0.0361599383528302	0.0698958224170194	-0.185402812028626	0.335309606723108	2.24058392239542	3.9775707657401	-0.678535215956313	-0.0873242464079771	0.115017681280046	-0.409685638383731	0.755940829708481	0.799165404615882	1.83265032803681	0.5087085043557079	0.93077673525068	0.9089104469445408	0.6839605061425191	0.4531792595933621	0.436922110820515	0.0726955356418751	0.9831298708494348	0.9928249785555442	0.9601730125142556	0.9163468434973496	0.9277188627543188	0.8189478104968614
BAZ1B	4.70794685331623	5.36630679094753	-0.210256164852388	0.502736225379542	-0.1912734493114269	0.152306907135469	-0.98062123240899	-2.05350163737958	4.54603308323823	-1.08846607369547	1.73738199279111	-0.8932878362895671	0.7325715193315759	-0.751790730505927	-1.30417818993073	0.0004522701618851	0.281551074042919	0.0887161936967578	0.375970396745184	0.4672323700400629	0.463479001084756	0.198194489262938	0.7207829335126874	0.7871395849442201	0.9066964064839028	0.9218651189797	0.9347709937695562	0.8189478104968614
RANBP9	3.7031791722474505	4.88023001684814	0.610019995660796	-0.129127008654642	0.540331391087699	0.212717929787598	-1.72204245444255	0.919253831253426	3.86148217884998	2.4718083532246298	-0.311767021140089	1.88587414429158	0.718751455397725	-1.21404837128621	0.5828659801594379	0.0003189603893557	0.0168212782490677	0.75648858897693	0.0650131847701066	0.47557439406933	0.230321328161905	0.562552002018297	0.2973115942718108	0.9746299644200735	0.7796091193969371	0.9237775718376704	0.8302586429443845	0.8865511002751634
ETV7	1.31719910520207	0.96337402740755	-0.920646117168194	-1.09108265334891	0.2749311735125549	0.094161135390277	1.3570701509991	1.8261324036473	0.385963140870787	-2.53868396890346	-2.13608874806718	0.691060404007565	0.2530175575382289	0.49916651067611	0.9895108224025552	0.7032482384277421	0.01424498927469	0.0379347300810973	0.492676769450867	0.8013409828106949	0.621916339032171	0.327090227477278	0.2832690178378998	0.6999152491960878	0.9252968124496928	0.9732606344452926	0.956900451819091	0.8208184123154351
SPRTN	3.12679718763187	3.314101014586	0.406144266400979	-0.8407675283271729	0.190308929390442	0.44181972940378	-0.0515132675402328	0.9439890445066992	2.43660326967446	1.79862744909805	-2.54319633183852	0.747830487908515	1.80949088687455	-0.0344229110317596	0.61365377092521	0.0253560263670296	0.0781270249568253	0.0142365975800769	0.458204534003001	0.0763009867596657	0.972883142613381	0.542222969011308	0.478154911011142	0.6070226820515625	0.9211368935352048	0.7559814445315657	0.9963793795396114	0.8821452634378997
METTL13	2.8626121101715603	1.26431934707989	-0.149017318462039	-0.5800132614494389	-0.0717109507130274	0.1262468689832959	2.11285483349644	3.54559292965148	1.03719048230834	-0.6734019730988531	-1.6061027135948205	-0.2899072090055349	0.490926281665067	1.57099795715175	2.7530235204291804	0.304539890165331	0.503732001311615	0.11442615336554	0.773062679825971	0.62558448372573	0.122367238622856	0.0081597690852864	0.8408551030165631	0.808006355431884	0.9770966823568512	0.9541620889243398	0.7506851945300361	0.8189478104968614
DYRK4	3.58648514427848	1.1366319264625802	0.0033751393822026	0.1260585677388959	-0.137119341230177	-0.109992602827459	2.56510593338625	1.02360334905853	0.8239092879784531	0.0151335757942357	0.381270272366092	-0.5469894719915329	-0.4491524851232199	1.68866032059698	0.634547817007645	0.4250733655891779	0.9879855512063008	0.7047147186463959	0.5868944661501441	0.655252333158796	0.113296874867953	0.5286435653478739	0.9969027685329442	0.9745292142056152	0.9468365814875644	0.9580901842579992	0.7351869421276036	0.8763018795252752
ZNF207	6.64241198119914	7.04039422644211	-0.107346117131269	-0.0083516262778916	-0.0276039643174875	0.163227208170616	-0.374633241380936	0.430385977984161	9.80439686018522	-0.891719939711885	-0.0467390455703348	-0.205999014428577	1.27431524811659	-0.4709220673507129	0.670934422934316	8.473194257243009e-07	0.376809181015164	0.962913345040684	0.837635841799971	0.208403826870879	0.6461581866916121	0.505293423333845	0.7836177398041662	0.997199804057368	0.9832406968495764	0.8367927213535767	0.9604632845767214	0.8696509034281064
UQCRC1	7.05963074484524	5.7290303522528605	0.3392119903573449	0.0222370399027665	-0.121701939491836	-0.0735845575741406	1.40827827226965	-1.06714840854003	7.99804544372541	2.7140336932958595	0.119141853349343	-0.8768460609214901	-0.5500988622603571	1.77479960225371	-1.0875939368218	1.96422372311614e-06	0.0091764647928455	0.90564532067322	0.384926635944882	0.5846568308714319	0.0978210567752816	0.281952737854098	0.2381854609302039	0.9926742607487272	0.910476899584452	0.944256362724672	0.7060820356357134	0.8189478104968614
STARD3NL	5.53297151136379	4.12532741796736	0.0879850399691054	-0.0326613890643636	-0.190120842184276	0.0332426044782986	1.67041980702149	0.3931960270410279	4.39325732072667	0.521279608303996	-0.127147431229733	-1.0074062611442298	0.179076579761625	1.6039592340943798	0.328380241374553	0.0010640458095377	0.6047948243544878	0.899347394433843	0.3192695987442019	0.8585873043215351	0.135401421054144	0.743989700892884	0.8846978071486729	0.9926742607487272	0.8969252772813661	0.9818946876163636	0.7692635576414523	0.9348771320465395
CD9	6.5530394696207095	6.70581444468617	1.03716602657912	-0.636946506054792	0.2092103057478569	-0.8695546077490629	0.313850534962972	-1.34169408630777	2.5876787923520204	2.68586376351465	-1.11751718644104	0.466333942247797	-2.04732215642654	0.109905049273179	-0.456092400829841	0.0205658603438905	0.0097387474307443	0.269304391461759	0.642969668821078	0.0459116652359602	0.913812073451148	0.6502866248995649	0.2418567348118719	0.8974417971055298	0.9533086213368488	0.7324515470636851	0.992722538874551	0.9119356848624708
NCAPD2	2.6586396657486	2.75145270363788	-0.43389741288589	-0.269794037890119	0.0441826143744377	0.1050760718301219	0.0457088705865595	0.96426351150606	1.78974062954646	-1.5027384909540702	-0.609470962645931	0.142703749927866	0.3329992976068679	0.0268618795532354	0.51548060930614	0.0889367376453126	0.1406307622033299	0.544989882215885	0.8871734297186391	0.7405014567749201	0.978835018017925	0.6084594101921711	0.5818545116876601	0.9585780896110256	0.9910665251921844	0.9665577053632396	0.9963793795396114	0.9000895837721433
IFFO1	3.90850798348228	2.789347303072089	-0.2592091924136	0.4896046119908839	0.294224744269205	0.11676909375896	0.671262865319939	0.359463440603842	2.08641505045838	-1.22858255373172	1.58312163458022	1.27898551101459	0.521963112627531	0.457207513326532	0.22722601428539	0.0512508831127359	0.224898896951488	0.1199083780807869	0.206795001792323	0.603991326903718	0.6526091251435611	0.8211769690734191	0.6753184605295958	0.8165471773276065	0.8612717616448817	0.949283231595025	0.96217490745465	0.9553326261790144
PHF7	1.95565436194994	1.75856346794588	-0.213153542972538	-0.15683677793389	0.8066115578836691	0.043368544477103	-0.311543651159183	1.9743335315046295	1.1266209794705602	-0.7333858432127729	-0.344593634235018	2.5314452258070297	0.131850728905233	-0.179928868202823	1.11825953366194	0.2748896747001049	0.468034799723647	0.731865886482058	0.0156331687791548	0.895622862752226	0.8591960680049341	0.268727057338934	0.8267339771518186	0.9745292142056152	0.6665650753754824	0.9887156890078568	0.9898462977551165	0.8189478104968614
NISCH	4.54623394972103	3.89838144477384	0.0710000821678446	0.286182137167966	0.0900612661389919	0.421727749925514	0.155042117998898	-0.6087781541878461	3.3579501174452204	0.375341724357674	1.02524059547399	0.432169434584337	2.10116817564011	0.121197714312803	-0.400785313881197	0.0038037180302465	0.7089800910384231	0.3103271821411	0.6674873337331619	0.0406463642476336	0.904883807561631	0.6902923974405761	0.9233005559282672	0.913571021991749	0.9579062644907638	0.720886523412766	0.992722538874551	0.9216994201202616
STAB1	6.365708814159861	3.765571560345201	0.2170464676365789	0.320887127501318	0.0739611069959743	0.384147050453573	1.89825242010731	1.26565224860147	1.71555706819478	0.7880922523610041	0.836011897688394	0.248946322528656	1.40165397291182	0.796060769543438	0.620128770813049	0.100875337643118	0.43442331545557	0.4074839644488079	0.8044312675180351	0.1676350104077759	0.433919978341443	0.5380399773007659	0.8074279660738556	0.9301653202796648	0.9781919755452	0.8212270999780803	0.9263765995926464	0.8806498001568811
FUZ	2.2806367428709	4.34491959657916	0.169648576792318	-0.0937767739085115	0.171199113226198	-0.29948003914662	-2.22111797979188	0.144852314255839	3.40287198757301	0.651838164057349	-0.2134868523272139	0.578606391636225	-0.959720357640607	-1.54538126100557	0.0845210663106561	0.0013051756196987	0.5174325191565271	0.831798407313188	0.565401410396671	0.341723994367252	0.1284373057276819	0.932973070686854	0.8450088459839398	0.98502151236704	0.9412373122926108	0.8857817182069412	0.7592889019661884	0.9861358098390716
IDS	6.154267324548511	8.35009358921325	-0.0388183633405363	0.118727810186144	0.125192537011564	-0.381123916989387	-2.17746111008036	-2.4455790647832303	13.2502152517561	-0.2973599056972	0.553531185275753	0.8392854513777099	-2.50957273476315	-3.0871583932942497	-2.38083925403796	3.84165929072702e-18	0.767399631737788	0.582318453409918	0.405226150241035	0.0153047980550998	0.0032644568395489	0.0210461082392945	0.9390714417742914	0.9602646694040412	0.9117078852483989	0.6556950402685631	0.2560704873365524	0.8189478104968614
ZNF200	2.6910780013491897	4.86379182449856	-0.389404239572622	-0.1393816306401099	0.69060753092075	0.618053553161695	-2.7981322454946804	1.3790425588231798	3.4146248731141204	-1.7472935957052902	-0.4300394889892689	2.73852932910967	2.59945595619115	-1.78766632750586	1.23146326144797	0.0025729237853725	0.0866081538695727	0.669092953160944	0.0084887024561393	0.0122813176746771	0.0864130519841616	0.22380638362455	0.4958479374363007	0.9729269612615188	0.6665650753754824	0.6556950402685631	0.6869664884496393	0.8189478104968614
CD4	6.371993010796929	7.53557775903395	-0.185736695761813	0.0970873165355458	0.270839559097917	0.195352212293403	-1.35644273407494	-2.05236204617571	5.932819766316639	-0.947030043260318	0.338208706047411	1.2411969884446998	0.952901776774236	-0.96939676973876	-1.44524764048316	1.6880757314276e-05	0.3480894563843379	0.7366766172111959	0.220212672790474	0.345292238039447	0.344752088718458	0.15461750325591	0.7693297169590334	0.9745292142056152	0.8654751620133455	0.8857817182069412	0.8927801356514818	0.8189478104968614
LRRC23	3.42090864857112	3.9752326959296806	-0.0807319295789076	0.153508368398939	0.268483700562867	0.1136412272562829	-0.915059615586922	-0.371800908952852	3.37557949682435	-0.3821323824884919	0.477064626308183	1.14510209699432	0.488145260680996	-0.6998352286068891	-0.247123262259808	0.0069236048415238	0.7042161226143241	0.635491611713496	0.258795398342346	0.627541067990977	0.498601118250635	0.8058276572818729	0.9214512739419354	0.9667679040448794	0.8870383849814711	0.9550678618647112	0.9397694140087448	0.9506626794627812
BTK	5.3296599116831205	6.117575374120049	-0.264406109818739	-0.0050370313048736	-0.0299967704075834	0.180739519492647	-0.540579508335444	-2.42629126392409	6.22273557453185	-1.86983092191979	-0.0245558377647998	-0.187472304527119	1.20740503090203	-0.506430611060487	-2.0287675076038	4.91146212143699e-07	0.0673305012659866	0.98051131977374	0.852045980948693	0.233125067614163	0.61542676335574	0.0479713449255429	0.4587935394273893	0.9984602504085252	0.985361238633347	0.8461542857674108	0.956900451819091	0.8189478104968614
HFE	2.2146392200096203	3.7676526825211503	0.0492880928671445	0.168254474896119	0.3573744152598621	-0.1156112529766919	-2.06597129245365	0.4696872529841389	2.26848983572082	0.177955835730808	0.402741655469484	1.1473730815236298	-0.375907358275166	-1.12673002477989	0.281694102665869	0.0357216529670315	0.8594721978447969	0.688909934147494	0.256760780729678	0.708560591522682	0.273075236102631	0.779329172010798	0.9656394923637276	0.9745292142056152	0.8870383849814711	0.9637650419632324	0.8564440473128242	0.9435418763715624
SCMH1	1.62378395824204	0.0970042184685972	-0.6829444294523361	0.4533811643838429	-0.0734226556043362	-0.215965706068024	1.4564166485700405	2.59959082570653	0.0770708711395749	-2.8514083157680803	1.15427256987243	-0.283914112568635	-0.785509479128665	1.04852434856027	1.7962019426023002	0.938868734344292	0.0062689409328232	0.2537687198591339	0.777625686451842	0.435789125670794	0.2993407475878369	0.0783867501855447	0.2169516542443137	0.8935487282614758	0.9770966823568512	0.91350453265231	0.86909406788863	0.8189478104968614
FYN	5.22644805619931	6.10787826284359	-0.3593395779455279	-0.048965515397589	0.3865307491496839	0.1794631500978139	-0.681584762143393	-2.73171143451302	4.97305855351574	-2.0681271704604898	-0.193505078615372	1.9333663262191296	0.9689048823521272	-0.512985119077451	-1.8942764404144	1.72577003432327e-05	0.0438409162027496	0.847389781234072	0.0588948649567265	0.337463334841619	0.610640037254772	0.0641877524372079	0.4033136858102217	0.9880624500170068	0.7727399971495126	0.8856117099088807	0.9552989935384414	0.8189478104968614
HIVEP2	2.30205639739686	3.74519537175576	0.212230147138917	-0.404252634992546	0.158418685784013	0.821596524681168	-1.83069689206951	0.217907896626168	2.32017746225653	0.790931889886554	-1.0079180490037	0.508089760847318	2.7627038628724105	-1.02409916685627	0.136213956180331	0.0328343734140715	0.432692858596685	0.3185246535280189	0.613658043927298	0.0079874916214624	0.318030523823497	0.8921923808835709	0.8061111673475573	0.913571021991749	0.9501169966709756	0.6556950402685631	0.8783772907458097	0.9770405716793548
TCEB3	4.12433287399643	3.85389019843629	0.0479109869105969	-0.170416480691007	-0.0437828098296549	0.079846465011055	0.4164645530028049	-0.343032746551435	4.78752490747156	0.3060969249342899	-0.661209849643139	-0.247475278510245	0.43779170255388	0.4652722252070349	-0.259653983387983	1.48993126649822e-05	0.760776939521301	0.5114539355230721	0.805534035835239	0.663385868330333	0.6437171943457	0.796176024071928	0.9373536088594868	0.952699699520602	0.9786063353117758	0.9586516599037218	0.9597544503393064	0.9478540323472442
LYPLA2	4.757385661154331	1.7167725177919702	0.22942498755767	0.347914256458646	-0.239758467458428	-0.226587433622267	3.33045670915708	0.397483849376507	1.67215424144887	1.20886495792671	1.12075713211865	-1.1187326870725902	-1.02251554540763	2.9367721461646097	0.2279443314332589	0.1108461808636269	0.239939207000853	0.2677802950275	0.2702592450841889	0.311559078550401	0.008690217512659	0.820622230306052	0.6878273345991245	0.8971879608675093	0.8902159741222759	0.8751555212301406	0.3761698422095537	0.9550159365479776
CLCN6	3.48016871945538	2.3317445023160897	-0.0655828365995215	-0.077417223692831	0.449834916093472	0.278269284057241	0.870711393799268	0.946852386422534	1.91755983665556	-0.314407146872846	-0.247198615850418	1.95527455086302	1.22264489643679	0.6494738579169929	0.624405100422145	0.0712728652029302	0.7546190358247851	0.805784334404153	0.0568390104997355	0.227084133073027	0.523955470880341	0.535181510401847	0.9373466914516252	0.9818301180410416	0.7720394231988846	0.844939393638554	0.9456107506748546	0.8792592067771766
MRC2	0.9445283189784353	2.691037336432069	-0.0802116146165358	0.1802693538266329	0.5848197193442571	-0.137342339177249	-2.67648987038435	1.74789881261857	0.825873129009774	-0.184407870256678	0.283581677332895	1.18717743177208	-0.288414119046585	-0.744140578820955	0.753540267212521	0.428234345205771	0.8544258368338579	0.7779801586921079	0.240673351954534	0.7742591579422021	0.4727947552262229	0.45483185258577	0.9651344322392088	0.9784931960780748	0.8819026926924032	0.9704477123514084	0.9363192651966804	0.8558701901699924
TSPAN9	0.549509480358971	0.0488456583432966	-0.469171855269191	-0.211477286403634	-0.104203018804731	-0.260717249465328	0.8196302475440199	2.79380427882451	0.0179333622056581	-1.13862684269925	-0.352860611643097	-0.2321474927156499	-0.59851211074602	0.273960727363871	1.38206890956979	0.985941142856831	0.260183740736212	0.7257323967673249	0.8173628169247981	0.5522309562262171	0.7877678730842479	0.173055469184375	0.704844257006819	0.9745292142056152	0.9804404626281612	0.9369548504704588	0.9817700757687148	0.8189478104968614
BTBD7	4.4797800262652006	6.811250436655331	0.2473841739962869	-0.6794693809264971	0.5241906746886429	0.420865015432365	-2.3588200093791096	-0.712596771169097	3.70960399811742	0.876462346872072	-1.63272462134213	1.5738616214391898	1.35369174864337	-1.1692959325745902	-0.410319760162113	0.0011265599812638	0.384892414999262	0.1090448788611209	0.121705815344147	0.1819887303093149	0.252521831797598	0.6833117862728628	0.7860725153015985	0.8050014046379423	0.8111054990176515	0.826779666587592	0.8442542418793888	0.9200987496531902
APBA3	2.75875514858824	1.40802051921994	-0.0034543767221188	0.0799395495895607	0.31575713545237	0.240073504428855	1.02963682149971	1.63770043874487	1.16742428387859	-0.015659558993594	0.2198443282296679	1.27492876200116	0.928915845716716	0.771368456740939	1.03172965636129	0.248468303725197	0.987567091624921	0.8268700014485691	0.208112275236638	0.357308593227865	0.4440479338483979	0.307066824257318	0.996893954418875	0.9844601784705812	0.8618613705383139	0.8883169917450616	0.930018080067791	0.8189478104968614
MKS1	1.4097490396004	1.14515212956054	-0.25163783161995	0.547434409709604	0.5642303988634789	-0.0478426850267433	-0.394159292136811	2.0995835707665	0.8887646410773191	-1.00059939411059	1.29828610380165	1.99187836279099	-0.158620480993676	-0.272848263507934	1.4055967198493302	0.37830246179194	0.321744534009542	0.200029525431508	0.0517518154509116	0.87459434280757	0.7860716455525341	0.165906897098588	0.7513452633602256	0.8732431316679763	0.7626124410296614	0.9854374424674202	0.9817700757687148	0.8189478104968614
ABHD5	5.746185514169111	5.25974887460077	-0.353333776878771	-0.187684911173927	-0.0004506223833352	0.14955163962731	0.802596605694218	-0.305722805106789	4.31169243775308	-1.4731762215761102	-0.484344118288283	-0.0016760317685304	0.54973720099078	0.59415763916401	-0.167680321502457	7.420648824041469e-05	0.1468490344542	0.6302152647029611	0.9986692595987272	0.584899127968711	0.555033280493443	0.867497935226894	0.5890486914448504	0.9660813361203372	0.999879624570365	0.9443783483520584	0.9479919103773364	0.9693469425843264
ANOS1	1.15111802296739	4.64460181131446	-0.3570733989368089	-0.169177623401546	-0.316722694019294	-0.546967345490884	-3.2484083543187405	-0.3549194326180179	1.59250125042012	-0.801403183493187	-0.248731320532099	-0.618359180905008	-1.1128585506013702	-1.00834564199287	-0.154582244600612	0.128293568035915	0.426616707406387	0.80462113770674	0.539098659329699	0.271156203480859	0.32490063701918	0.877762667119122	0.8038072794042211	0.9815285602852732	0.9363203644627462	0.8633944330615018	0.8821853421604773	0.9734909420008196
AKAP8L	4.00318268842841	4.942065445986599	-0.254716918832552	-0.2225292829627189	0.2486839153720919	0.1726371592638009	-0.9976572190350992	-0.8448468373051129	4.8619619375023895	-1.3763577432675902	-0.785938088710437	1.21577157026025	0.846334753567169	-0.884713212863677	-0.590293065260328	0.0003774803919977	0.175958448700501	0.435717735947597	0.230925306814255	0.4013201486672789	0.392607096736962	0.5576607692704859	0.6199151500371498	0.937073974426204	0.8782021517965801	0.903886705210456	0.9115093482880569	0.8852490610579561
MBTD1	2.95997934402951	5.08013614156228	-0.513947837626342	-0.0430530743058813	-0.217582197971356	-0.147126893109145	-1.88517024120936	-0.7913438501418442	4.89776475092291	-2.45607766543763	-0.1290243045352239	-0.948347153757712	-0.620490275602695	-1.62490501667281	-0.558638810662583	0.0003990984813176	0.0189949393566123	0.8978643837063879	0.3484740613507169	0.5377085131933571	0.129382362772907	0.578888819378974	0.3143241829664119	0.9926742607487272	0.9014735102734324	0.9351401570850484	0.7598471468180101	0.8899523736634707
UTP18	4.669661026871441	3.81290297649153	0.258287119017057	0.0670198445840698	0.0078312072881252	-0.0795423122685438	0.945782812932529	1.06026740167465	3.8513476447675496	1.59986019876627	0.278004703300482	0.042528151996139	-0.445038857406118	0.867106611314735	1.00833664004401	0.0013414394611671	0.115871143083271	0.7821950576986508	0.966250040737286	0.6581884377946651	0.397295247460143	0.3181224596048689	0.5499242297884164	0.9790546867787282	0.999879624570365	0.9580901842579992	0.9136390487844668	0.8189478104968614
RNF216	4.30097260883281	5.15594501454307	-0.124516069668403	0.064072964518836	0.392617133087467	0.601018484647196	-1.55397235076475	-1.4141189694058098	5.606869113238361	-0.772576906874139	0.2631618271081319	2.1853947905269	3.46927118611978	-1.5220816191311397	-1.11589059604853	0.000162562280705	0.44361499666264	0.7935492214943219	0.0341102243582209	0.0010732117549564	0.154162222909183	0.2698285532081469	0.8133055657299714	0.9814296033777336	0.7250792762439736	0.5643503887730461	0.7914779560113427	0.8189478104968614
TTC19	5.32795632459186	5.967507992706669	-0.0241438644163865	-0.107309887954193	0.406803085717366	0.2508135479931689	-0.7621522448278131	-2.82571717460119	3.96291518494545	-0.116322137392213	-0.356712366121784	1.73604097144941	1.14632514679192	-0.4638728067194489	-1.61329298008872	0.0004741281357368	0.9078609140178509	0.7228834665782929	0.0886843554316407	0.257317953741574	0.6458727630453249	0.1130916446544719	0.9768091453250926	0.9745292142056152	0.7968046950203226	0.8566040995958947	0.9604632845767214	0.8189478104968614
PTBP1	5.92286692826259	5.60541987319841	0.11326853170181	0.0603736296537202	0.0156270496398473	0.195500837065184	0.226323272735598	0.8834151363434071	9.07060543590593	1.18266630307272	0.427703635324861	0.144201072894063	1.9088782577997696	0.33225742623724	1.65210357213614	1.89389338571752e-08	0.242426659325553	0.6707433858337379	0.885911616463815	0.062018140151727	0.742941928702208	0.104659782944239	0.6893936366716179	0.9729479558712107	0.9910665251921844	0.7473085990044247	0.9733468625310724	0.8189478104968614
LARS2	1.68295093237776	2.26417056894169	-0.270296407176251	-1.12328916415946	0.44535022185326	0.41537228859802	-0.488244427424754	1.99070654873868	1.02935858730714	-0.7800652188090591	-2.2347301737285896	1.14046753442047	1.12057283585741	-0.20230878858666	1.03557819042972	0.315856252339779	0.438962841532626	0.0301440970043589	0.259486869406065	0.26785803816729	0.841531291767991	0.305314845405602	0.8103490344662884	0.6824009161308311	0.8870383849814711	0.8619172834353116	0.986139095454105	0.8189478104968614
PIK3C2A	3.96021266497479	6.32385437301597	-0.575078785422518	-0.2328955236431389	0.148343152194904	-0.252349661349754	-2.0371236618092503	-1.82232027092325	6.61520310875037	-3.0003871995037	-0.7759811185242149	0.7052924999421329	-1.1742161183425	-1.90686126250827	-1.24058401107982	2.2531564586859697e-05	0.0047409819833817	0.44146010814902	0.484450707181188	0.245768783766301	0.0791864828093082	0.220541645786932	0.2027483801206448	0.9392812291199923	0.9246446047581884	0.8547943692226063	0.6660532194008562	0.8189478104968614
PLAUR	9.78249985344524	14.5220637114275	-0.361941056980805	0.528292047146217	-0.320916352799547	0.2119339595442989	-5.37843883714288	-3.86545144084141	7.31071622341092	-1.49553818576404	1.5346261966781598	-1.20715908921523	0.865324645664565	-2.5016532380687098	-3.06200081919343	1.3533952680793702e-08	0.141153950372625	0.131489791084603	0.2331680570553189	0.3911954216360779	0.0163505904176687	0.0035081836513272	0.5818545116876601	0.8312802238320978	0.8782507237940582	0.9016321938054122	0.4510737281831898	0.8189478104968614
ANLN	0.690034870682697	1.28830436056432	-0.230159504504121	-0.104172163882197	0.2190274448178889	-0.0381879230878568	-1.05858389419417	2.66116072061574	0.434804626870569	-0.444797496495577	-0.134407365669473	0.385929808304205	-0.0676411720537604	-0.32256307917528	1.01282419622444	0.671481326567401	0.6585789946242679	0.893638789759841	0.70153173279176	0.9463368259025428	0.752200492800619	0.315925559039926	0.9077278483327208	0.9920992427419628	0.963186792303784	0.9949262267052298	0.9743863926897572	0.8189478104968614
WIZ	2.84163983641397	3.02262096331222	0.220963055198298	-0.546247518422702	0.177503945861384	0.157680355238248	-0.0953093939938776	0.9619167264038292	3.22908289825594	1.26565432033584	-1.89390825434745	0.8959279751291491	0.7683012520279101	-0.0916618006993353	0.7580501733314781	0.0021744916045312	0.2113884530546689	0.0639156349321821	0.3745006756026149	0.445851349343447	0.927325843562508	0.451909727770279	0.6602052917884271	0.7542602124534902	0.9066964064839028	0.9146981991347622	0.9934484514374472	0.8556103398959787
RABGAP1	4.05057262088282	4.838394291612531	-0.346554071909249	-0.0660944231424484	0.23241018894757	0.0554885390005008	-0.8383736529033259	-1.2175928948787	4.29561066706827	-1.9570857559431696	-0.253444430445836	1.1882948878159	0.2933776963974719	-0.676032301821157	-0.918790577087674	0.0007866688663746	0.0558322155853494	0.801024740195476	0.240261601312791	0.7704634712155659	0.50920322755428	0.362648561235692	0.4333372956492744	0.9815285602852732	0.8819026926924032	0.9698590623564682	0.9430472159998772	0.8304515718561214
DCN	2.4237333139697594	-1.14323652245089	0.352590485582656	-0.0853901548002803	-0.7773406035995329	-1.0922650381229302	5.114951135433531	3.41526978138728	-0.23277931353364	0.667523248906841	-0.1108789649472219	-1.1814030058819098	-1.77850473866409	0.961580036554825	0.942795148418334	0.817609257929575	0.507548449517214	0.9121768332777548	0.2430033777560339	0.0815612476446152	0.343622131526655	0.350240379583975	0.8414066805863532	0.9928249785555442	0.883297992160822	0.7601364876186272	0.8923507464233671	0.8268561538631988
QPCTL	1.16171943391841	-1.80022910418104	-0.2385779844999599	-0.002288531424792	0.427687751748123	0.031942707848636	2.68321300657802	3.99283225980224	-0.7305939976562719	-0.6635317796666601	-0.0045129172678466	1.12232808892987	0.0851855044282211	0.993917166077458	2.05772234587876	0.479567839994955	0.510010363406883	0.99641795606951	0.267146674026111	0.932453475781356	0.339786614512316	0.044823693972557	0.8416979123155789	0.9991152824370272	0.8895023859386709	0.9922264451818232	0.8903456086725062	0.8189478104968614
PPP5C	3.48146093101742	1.68454998843537	0.3719908784685379	-0.0068590540778288	-0.0715040880512761	-0.182286102236727	1.72352049899421	1.2656816264789	1.2829400416956798	1.9208490561528504	-0.0245153641051325	-0.331750543605712	-0.8743015856223572	1.20124517526218	0.910179394609423	0.2117358501506019	0.0603508279347942	0.980542040915032	0.7414394697106891	0.386128198071626	0.240496777111987	0.36708820472298	0.446090526785325	0.9984602504085252	0.971286635980106	0.8996140722384225	0.8363025663069336	0.8319103480697319
CEP68	3.67073958185479	2.45565899012888	0.221692336724032	-1.18171995455595	-0.127054983061791	0.107811109095619	2.05930785211573	1.2867601290873798	1.71244710272311	0.8550107397655949	-2.7949397845227004	-0.4302884074891279	0.35643386438321	1.30088253602687	0.607551788126667	0.0928889772471847	0.39654408867644	0.0072976528068068	0.6687987518865101	0.7229860859591651	0.199145812163636	0.546180638048364	0.7915216022636262	0.5168784264121646	0.9581069243793622	0.9665577053632396	0.8171885089882382	0.8825179595350537
MAP4K3	3.1384837633822	4.476951321110549	0.284086558847961	-0.7430852133044191	0.6646109167622061	0.282319463826902	-1.57279731877675	0.239815190756216	3.8120092399892895	1.4237192524894398	-2.47025315734995	2.92129503181203	1.27355236628401	-1.21055104048248	0.1727441214849209	0.0019922718993891	0.16102601493708	0.0171052394752726	0.0055205590411425	0.208602982547165	0.244898734616538	0.8635495350396809	0.6035499894605759	0.6259283249224752	0.6426216651911263	0.8367927213535767	0.8381957637472821	0.9689125198708756
TYROBP	11.6321967760729	11.272196132053098	0.20883997763896	-0.2320841806742169	-0.0780215451140333	-0.159815858853093	0.7018629412453189	-0.2545837915016389	16.7543850258095	1.84171675826103	-1.38076613452852	-0.6186750271189859	-1.33760414889881	0.941857052474002	-0.4541158456040329	1.75677197185693e-10	0.0714229993237567	0.1735432756226209	0.538955110180755	0.187001794111766	0.361786458547132	0.6516904773300589	0.4658564892963487	0.8598175271779452	0.9363203644627462	0.8304929861941711	0.9024786123022	0.9124052260262476
TMEM159	3.22631769145143	1.52023215981003	0.0632569742366547	0.0308828408366066	-0.103870562921898	-0.164310905464227	1.8532636441111097	1.41467480526959	1.09320762181204	0.2684733439369189	0.0868218531212308	-0.393827309421412	-0.6250049473705029	1.20815832582848	0.8520121988507819	0.297350980802335	0.7895226558158059	0.931180556321966	0.6956574476549129	0.534755752012007	0.250103327214497	0.3983067010978089	0.9459949417265844	0.9947076976215574	0.961799444767671	0.9351401570850484	0.8426143532969222	0.8393856844868076
BRCA1	1.54071696048181	2.6909144869961	-0.6210413637451949	0.0589161891765642	-0.0499100726857195	-0.345664904285218	-0.923757254950496	0.74675917002161	1.6848522083771795	-2.41153100702329	0.158143482018487	-0.177681310184696	-1.27409785131396	-0.527082945754297	0.552847025194914	0.107994497689218	0.0195254300388504	0.8750140921492731	0.8596772556920241	0.208655972380483	0.6032901934657621	0.58279559056613	0.316151939594141	0.9904518760195938	0.9860969814091254	0.8367927213535767	0.9537895825759818	0.8916521330665854
ERCC1	5.9499514497907695	5.710047978188389	0.308894744568479	0.1027855345219569	-0.214834413321953	-0.21208530260656	0.3352314109660549	0.505857190065068	7.97681315214062	2.24436080469652	0.474949755575274	-1.3841921529431105	-1.37088694464457	0.419835155883987	0.600999522241604	3.944221969731399e-06	0.0308328471898226	0.636910793743155	0.173593840609034	0.1764502200207459	0.6817662020460761	0.5505124278956	0.3620144197404104	0.96695205774242	0.8450742098804461	0.8245497360862464	0.9678748661784008	0.8840827339963497
CD22	2.76404768340548	5.67061316226334	-0.129928322114256	0.886867090435374	0.0202201481280119	0.611480728607939	-3.88968565088182	0.0361145949836091	2.15400472400568	-0.357614632564537	1.62032815374304	0.0460044525218145	1.48857888094514	-1.35205285918883	0.0190922800666014	0.0390662094145274	0.7221191676179058	0.1116998044154509	0.963487316486585	0.143026131743936	0.184783464012966	0.9848422051332528	0.926604016877238	0.8072270058925343	0.999879624570365	0.8045203322341228	0.8077449575295846	0.9970614395665948
SEMA3B	0.819704836102785	1.06001855358632	-0.1125624328079019	0.470368431752336	0.149683616320406	0.1511587794479759	-0.8543768082405241	2.22386563527802	0.445868214658264	-0.279805822856913	0.7758062056480161	0.330059940573118	0.339567279716636	-0.324514795234716	1.08075045317108	0.660969388208247	0.7807788552428621	0.44159264313295	0.7427910396044649	0.7355908359104342	0.748919013763763	0.284893579406585	0.9432370201256676	0.9392812291199923	0.9713895316388688	0.9665577053632396	0.9740087215752158	0.8189478104968614
MBTPS2	2.11841492082725	2.92664137601268	-0.0448723200489974	0.1541571844992749	0.0645659642359941	0.0979622743140593	-1.17846799494369	0.7789500205980091	2.33854542177562	-0.194852334514236	0.431315181465738	0.251320667543687	0.3777726983270589	-0.8461795173197719	0.560903254191664	0.0379962760167172	0.846419171684727	0.668165200863506	0.80282796281406	0.7071672008872629	0.412880516996996	0.577346517941183	0.9646004943099872	0.9726863038921416	0.977791809085234	0.9637650419632324	0.9208415928877396	0.8899523736634707
PRICKLE3	1.69825149679959	1.14694068720688	-0.473703489540751	0.100879706913955	0.374758472158575	-0.0233200402385557	0.281675535400507	2.28781285575973	0.6482266811630369	-1.48771035800688	0.206845735952987	1.08889287353204	-0.0661366899529891	0.144084380011969	1.2360573178644598	0.5287721090416	0.145516070245516	0.837003084819288	0.283618113856095	0.947527732083855	0.8877097736346479	0.2221294248753799	0.5878139460675207	0.9856728333182556	0.8917902395545122	0.995042853438948	0.992722538874551	0.8189478104968614
LTF	0.8655856187326559	2.82369706084122	-0.0399819749250186	1.03156178781087	0.607846693315603	-0.24634220773672	-3.3331485278330097	0.284686350329275	0.6446473645152729	-0.0534096881739904	0.916369079395933	0.720769453523528	-0.295960120118693	-0.679936573784402	0.0759272456589326	0.536490492516746	0.9576255812403588	0.364034741222997	0.474652697937166	0.7684822983149271	0.512958627642671	0.939781146078824	0.9884714886434094	0.9202739816961144	0.9239819883309242	0.969213744865516	0.9432311457548044	0.9874918734947988
EXTL3	2.77586266989429	4.30083330216255	0.276498118873502	-0.464114494510899	0.0587118393648493	0.40266603926676	-1.62783164984352	0.1387387034757569	3.96387896410454	1.36212687930239	-1.4583240921799498	0.2554553528456569	1.7471341505121398	-1.3446673565366205	0.101633635148344	0.0019302818220875	0.181362751628262	0.151223588005833	0.799798078274913	0.0866797780893494	0.2015542643446619	0.919453913615692	0.6271281898728845	0.8479865315130065	0.9776549742542564	0.7601364876186272	0.8177101528806067	0.983192370415106
ELOVL5	5.63278605675091	5.92332422767845	0.208007259030505	-0.0001241705189901	0.124448227691042	0.0219507891194111	-0.384717687200198	0.557669460979841	5.65312782760363	0.993268605005796	-0.0003600040964545	0.519187695743851	0.0901667962370212	-0.328947940143234	0.428241937465905	7.130087936971099e-07	0.325268480364327	0.9997141628083008	0.6058757521413111	0.928507861035268	0.7435420667336109	0.670278174194851	0.7538656368497966	0.9998550072944672	0.94881045460472	0.9920932746744744	0.9733468625310724	0.9182157497934238
ALOX5	6.23373229694062	5.857516845785481	-0.135074977215983	0.538445746254698	-0.0755177306794672	0.0910416854855515	0.151040976727683	-2.73483837365763	5.05291964374191	-0.637959039717235	1.6725246597701102	-0.324004502948337	0.3996164245635179	0.117356731937906	-1.3436483044308	0.0010613995306728	0.52688227615198	0.1008974484064149	0.747480090745143	0.6911089806858671	0.909410131752287	0.185278225090186	0.8483414103885022	0.7918971655468656	0.9723259983121836	0.9627367389043522	0.992722538874551	0.8189478104968614
KDM5D	2.10333171438582	2.55071112144203	-4.35796628611428	0.35381418896127	0.306340287917301	0.3127885198291539	0.344524730053236	0.499245100447256	1.79758850076703	-12.7911999482007	0.8210643331097759	1.08605230601003	1.06255484514062	0.223962081290662	0.2885778611267119	0.0781636050402956	1.5422106530254598e-17	0.4154312263695639	0.282562652875913	0.292989495524226	0.823681590048697	0.7740741243709051	4.379261370331095e-14	0.932271204542677	0.8917902395545122	0.8676653465109799	0.985546801206546	0.9422414624329656
CALCOCO1	4.1090319566865805	4.15499721169146	-0.1962480177542319	-0.4378253172756189	-0.189236896248557	-0.0386353355090194	0.377787932409257	-0.4932998062268189	3.5281040990106702	-1.0858980750677398	-1.70046051098788	-0.9760401850305992	-0.206183533095683	0.292777817006241	-0.367227521406986	0.0019036172450368	0.282630274013556	0.0954454204424694	0.3336520593214289	0.8374886980394749	0.772224843272414	0.714998869525432	0.7219186336473428	0.7913221178396782	0.8999835568437606	0.978420634710922	0.9802948990651256	0.926909276701228
UBR7	2.711200786631	0.087986958098505	-0.155613821849689	0.390441061670117	-0.177405494030387	-0.0644790495652787	2.72915052873833	2.1664513015088	0.0968026741597964	-0.926311285886796	1.4064117490746295	-0.9488411278730858	-0.326976636259793	2.71520004132883	1.81440139114514	0.92372039844777	0.363205947757185	0.165811284976692	0.3487221081804399	0.7450701861497109	0.0124446869816016	0.0755620159023021	0.7748757394825714	0.8544665709386313	0.9014735102734324	0.9665577053632396	0.4189507309400849	0.8189478104968614
MAP4K5	3.87707967200097	5.07294998390693	-0.3495200169129719	-0.465203467339712	0.0316547728163377	-0.441877233142477	-0.5519433648244411	0.4145256597494329	4.4948887983139	-1.8593425957755	-1.68668624915299	0.154256433135794	-2.1818684676017703	-0.443666882766449	0.388816183806741	0.0008322372083074	0.0688012686932634	0.0984145624190817	0.8780205413578179	0.0339451511934359	0.66451266564427	0.6990488163300881	0.4608974269093485	0.7918971655468656	0.9900674794491258	0.7170316839741081	0.9650713288726082	0.9232039095510958
EHD3	1.08730998491012	3.29870139265414	-0.4406793558115879	-0.7781013116589379	-0.3548374712272079	-0.52602019990062	-1.53909744543645	1.56214454585528	1.50309348519012	-0.984110750316347	-1.0398919126277	-0.711329362260129	-0.999877441004346	-0.6255682599873871	0.623756702933194	0.138982413337444	0.329706896396698	0.303295103797626	0.480121136140434	0.322090437051965	0.534387664674747	0.535567439573236	0.7574109399054956	0.9126418561710232	0.9246446047581884	0.87805430378682	0.9479919103773364	0.8792592067771766
PSMC4	5.60937953593025	3.6216412430038	0.4239798265012979	0.250238838641013	-0.304113656353023	-0.225206997331191	2.14026553248861	0.585656627503489	5.8817760565976	3.63971648848994	1.3638350073680705	-2.32052654454596	-1.70916721116283	3.12654907317913	0.682121983760449	1.78044203708027e-05	0.0008066285658681	0.1787374291195789	0.0250583007877487	0.0935503297990262	0.0060000618036011	0.4982804498459029	0.1177863103517629	0.8635007107490803	0.7121621783389465	0.7629107308940688	0.3203757489378984	0.8680085283771649
MAN2B2	4.06508356069872	5.104908513294231	-0.269847214322871	0.0581288483529487	0.147853268837017	0.213199144740032	-1.23129159843644	-1.18968445514572	4.81253911813176	-1.37605543729739	0.193744656152986	0.687869682179147	0.997766575826136	-1.04430371982347	-0.789179488153096	0.0017778078878864	0.17682098449829	0.8472096780366372	0.495720076645849	0.323104877664395	0.328054524279675	0.433795907541227	0.6207973140224337	0.9880624500170068	0.9252968124496928	0.87805430378682	0.8849001806813418	0.8489400638998782
SLC25A39	5.367090883490111	3.3224627364824104	0.187856435927374	-0.287529008965787	-0.0022409817880169	-0.1930466470201199	2.50842996137135	-0.4022410950888979	4.27796415020641	1.28022267300368	-1.20789930159101	-0.0134578803520829	-1.14139210800711	2.9201627139078097	-0.28182772676913	8.29579548832521e-05	0.2062592842736739	0.2326575835950639	0.989314998196391	0.259037896000739	0.0051981044994497	0.7792160770356851	0.6545156755928917	0.8839635752548285	0.999879624570365	0.8583010612411885	0.3075111986799504	0.9435418763715624
MVP	6.051151370863691	4.836311429932191	0.376522375592299	0.20809951728184	-0.263329664360543	0.0557550739777064	1.1551382255211002	0.0116237604492572	5.128082029053389	2.65058116946662	1.01016531581007	-1.66145165532987	0.372330672926279	1.115509648755	0.0114346265968149	6.10438003577427e-05	0.0106775305554213	0.317479030152996	0.102758832922449	0.7112388920065721	0.277398083220459	0.9909222299498192	0.2509926801752841	0.913571021991749	0.8071408182136243	0.9641643375603124	0.8610768017922735	0.998275930224814
NUB1	5.04307896636187	6.225167129048411	-0.277769795455803	0.1003342027169	0.1089528065732419	0.152798078773744	-1.40039667456559	-0.0391172489010634	7.57824181786716	-1.8891375144260096	0.451113780566078	0.670713171539725	0.9637837304719952	-1.53416832017286	-0.0456347554948289	7.44656420314843e-06	0.064934190918987	0.653909974231328	0.5056766472204111	0.3397216400780309	0.149621421385285	0.9637799455854772	0.454463482267639	0.9699048076674528	0.9272677055939348	0.8857817182069412	0.7853088382640366	0.992282312210826
PGM3	2.62901072252266	4.92178157204361	0.0729803677437599	-0.332920987392243	-0.0219271670681307	-0.2288233795615319	-2.13546292336101	-0.453185218279427	4.2817431954971	0.349616561281968	-1.03033344339921	-0.0922576364798229	-0.9632485917729642	-1.6682423146176002	-0.339881205377735	0.0007738575373512	0.728160229737547	0.307971790782845	0.926894162223635	0.339976857988458	0.114913008055042	0.735363231378195	0.9274309239976456	0.913138849458533	0.9960697493612594	0.8857817182069412	0.7371302058835195	0.9325581106978422
RWDD2A	0.959730938903614	-0.759824975395012	-0.224596294946185	-0.0937208637773174	0.200739387587583	-0.460345772556944	1.86267415266004	3.76795001211281	-0.4169647306925779	-0.6855775232230981	-0.1842873207097619	0.568864891640057	-1.260391198341	0.926033750561727	2.10612309273467	0.681133260472317	0.497471945265285	0.854539320603624	0.572768169777942	0.213299548869909	0.365314819770082	0.0401401249628521	0.8395212872785561	0.9880624500170068	0.94372588222136	0.8374937923832996	0.903235301230106	0.8189478104968614
CLK1	6.87112512010679	7.47364024599383	-0.246778149840001	0.170783133607542	-0.241116785281397	0.2362651701803039	-0.562433851718223	-1.1635089786902502	3.95899197848136	-0.8670550982607791	0.411642729188387	-0.760930751365132	0.789292790544299	-0.270328266230397	-0.6657123735050889	0.0010410180677338	0.3899736081054529	0.682413305283025	0.4502024954034079	0.4337061739728149	0.78993633793355	0.508598617140304	0.7888769567305794	0.9745100403424314	0.9209354719925252	0.9134995568997968	0.9817700757687148	0.8712920806477281
POLR3B	1.68103976811318	3.47544179233774	0.132003770325547	0.0824271807431206	0.0557471710390514	-0.3728357156891579	-2.03119602661928	0.8192238842109041	2.47416049177982	0.463908637468223	0.168788682046933	0.169178569352982	-1.06838726284266	-1.2776087065656598	0.463803484605676	0.0167229981426532	0.6446872713291529	0.8666305187169909	0.8663254274040909	0.290376905402615	0.207172685332467	0.644762104571583	0.9031346697909536	0.9886846176871082	0.9871920835210268	0.8676653465109799	0.8177475080206744	0.9106118258211084
ANGEL1	1.94719081035447	1.23001033172006	0.129124618838481	-0.194356305630931	0.7449413378752551	0.108769745912544	0.15777167149016	2.31194259488674	0.682888083087977	0.4765789050432029	-0.498807035477081	2.46226660815157	0.374036530476919	0.0799101593218706	1.44410953327963	0.501466369198225	0.6356979479085071	0.6201703091998809	0.0172446503775567	0.7099645773490341	0.936938588625306	0.154864118333179	0.8993263715030871	0.9652049145943492	0.6710387651750634	0.9637650419632324	0.9945166029681588	0.8189478104968614
RNF14	3.7194995523585	3.60752598310846	-0.0192341221471372	0.0732213638980687	0.0149530212078311	-0.0636690463537625	0.123462845093434	-0.0297179480772949	3.05182204429847	-0.0962964089796346	0.244919458139897	0.067231192961962	-0.288779759442996	0.0946402114815007	-0.020143970435744	0.0082757842744538	0.923677298174251	0.80755457882996	0.9466798589057148	0.773924370241815	0.9257924585099572	0.984008858916939	0.980422740218304	0.9820114945457674	0.998337181498555	0.9704477123514084	0.9934070651981004	0.9969078923557656
DNASE1L1	4.30618119902744	3.8214299936134304	-0.0538049630132255	-0.0078536556302179	0.0002549128126051	0.203904853479398	0.48437736211119	-0.488825989559194	3.6239700883053	-0.3085056245048569	-0.0304365034220497	0.0013228104842033	1.09450478605737	0.4163967417962079	-0.3599903159843379	0.002756594076172	0.7589764183363291	0.97584482951868	0.998949916477157	0.278945276085566	0.6829506806473922	0.720380386177213	0.9373536088594868	0.9984602504085252	0.999879624570365	0.8657591263149591	0.9686107608223004	0.928127107345197
DDX11	1.77969133837835	2.3201832444233	-0.406840234602759	-0.371004673453882	0.165485575596031	-0.0229987976684719	-0.332648818206646	1.6736933137917098	1.65342762113053	-1.52928248255748	-0.867941444828588	0.567782924126495	-0.0756495202731965	-0.213706221557019	1.03942024624831	0.130272006078898	0.1459856713153439	0.3898175733221189	0.575287247056281	0.940005298612897	0.8352042915754231	0.303585662249516	0.5882476373308492	0.9253029450072716	0.9442899937166837	0.9939764345282556	0.986139095454105	0.8189478104968614
HEBP1	5.57921062658692	4.65718125192516	0.1986050804316739	-0.315383848455673	-0.1149579852778169	-0.3459717589413211	1.47132689888989	-1.18358413717953	5.656562994580099	1.48961423499559	-1.61118859111334	-0.771567339472268	-2.40834840416112	1.6212635374448	-0.986971837081012	2.8899856370123105e-05	0.142526322316959	0.1135869165304269	0.443992642673296	0.0197154472918319	0.122210552431098	0.328448025717046	0.5843455744314711	0.808006355431884	0.920518063886037	0.6860782368858561	0.7504954253532568	0.8215895084110231
GPRC5A	2.9258523365193	5.46828062411654	-0.343728603264855	0.6084882221094201	-0.6214195505724671	0.587392277831285	-2.910097079354009	-0.8928345342947891	1.75542451039362	-1.00867983790359	1.2380124053518402	-1.58947042240996	1.5875902929543302	-0.8677225752926441	-0.482817245898765	0.0871214702061271	0.3180797577234939	0.2217971202666869	0.118412001531592	0.118984706367758	0.390086895094437	0.631294565843954	0.7485656224362949	0.8793164668302582	0.8071408182136243	0.7933534268456572	0.911229637471342	0.9056053083789792
MAMLD1	0.909422990673833	-0.330954585614683	0.3092615058875769	-0.9160411902588792	0.3521572450893049	0.0085779241402953	1.40833546349276	3.96334819517519	-0.1102311738915309	0.615073242012148	-1.19913085216582	0.609363415119468	0.0151073696633157	0.424731387113442	1.4607221889232298	0.9133399264117652	0.541351351921947	0.236236128990061	0.545441561141196	0.9880054703431178	0.675260696636802	0.150238095625036	0.8566770502215565	0.8862335545227964	0.9375700030167404	0.9973423543521028	0.9663227722589862	0.8189478104968614
CD6	0.9642855315816088	1.71718722906003	1.0471579826333	-0.434866815357646	-0.223843903578069	-0.601909385118544	-0.7081271446745842	2.36206653262774	0.6525573690661851	2.14458331543025	-0.558319977191572	-0.3845048706993379	-1.04101933592712	-0.2404975326388989	0.8895241911539051	0.5225766762265039	0.0371975027591698	0.5791692619758371	0.702702155966104	0.3027949475571099	0.8123448856745631	0.3779292481342229	0.3860909344989661	0.9601787286572628	0.9633265913372238	0.8709532781501045	0.9841575152691656	0.8345762957178249
TACC3	4.43015938385966	5.30448554054859	-0.0088895116663761	0.184397721199058	0.318770634223602	0.274233760592964	-1.45204863529206	0.127380846067816	5.71545871739148	-0.0559897143365491	0.7714951254085369	1.80168771288766	1.59625339134389	-1.41121313583513	0.129004998035699	2.54847895830226e-05	0.955573865155916	0.444102508751896	0.0777758841285424	0.116647373723107	0.174995610332462	0.8978632139691078	0.98832908361929	0.9398217645589868	0.7942401170338106	0.7933534268456572	0.8014798953226759	0.9786607602754824
UFL1	4.429989550723481	4.63947195235907	0.0501731287543232	0.0088416757045894	0.0641013088901579	-0.558088247520687	0.200301551956344	-1.2414771171843202	3.94547506013304	0.253722776064982	0.0298231455662349	0.289202903287584	-2.53022018924668	0.154096772659394	-0.787725764164712	0.0019550718207704	0.8007470885102309	0.976333022476233	0.773633830777798	0.0145764125401448	0.879838627512316	0.434643910950012	0.9498710972235156	0.9984602504085252	0.9770966823568512	0.6556950402685631	0.9924484653547202	0.8489400638998782
POLA2	2.03722500876896	1.08920606316327	-0.927488567842918	-0.146351609105731	0.0435659574821779	0.352023830908534	1.17007840668539	2.06439956051784	0.892433995527877	-4.03504841456316	-0.3989268198268521	0.177983991193893	1.37480411694611	0.8723877545132049	1.4343759870207	0.376351982633415	0.0001832505261292	0.6916126305882329	0.859440632299277	0.175202607038123	0.3870856685944339	0.157568678707745	0.0566074310318507	0.9745292142056152	0.9860969814091254	0.8245497360862464	0.9094647634164852	0.8189478104968614
ZC3H3	3.23187266133332	2.08917849036228	0.156443120841361	-0.226049749645416	0.314033204919293	0.447404317238782	0.8562304912574191	1.36243548509741	1.5070358659686005	0.683503660580339	-0.672583085775784	1.2652142261621202	1.85279571131682	0.562046212350424	0.857134846002141	0.1506320790032519	0.497534410248197	0.504408427921753	0.2120749850474879	0.0697312621882713	0.581287789044326	0.395441810095224	0.8395212872785561	0.9526207839311656	0.8618613705383139	0.7524302670360601	0.9534161282143012	0.8385697612346371
CAPN1	5.22050483243028	4.40392702150604	0.38281228078775	-0.255945997788495	0.223289817437849	0.228512320295552	0.7957253138179341	-0.8830736513732141	5.23406046266381	2.72385459509452	-1.21954370187423	1.40423897413627	1.50285322531734	0.8570477579595279	-0.7091394613768149	0.0001392317170244	0.0089113380195983	0.228555503085212	0.166920161049618	0.139061895479394	0.405385989887059	0.481580010984275	0.2341612293042582	0.8819693118061245	0.8439472029799243	0.8031359768027337	0.9166539710808193	0.8636173085075678
ACPP	2.96851781095002	4.0112635649150405	-0.0068954484683689	0.7297948997920529	0.5346181621613291	0.5746193421194	-2.2957807907252	-0.0983659047572092	2.35711405631502	-0.0245909148665948	1.74605548379843	1.72054125008711	1.90540845270505	-1.22241856943933	-0.0528659394999791	0.0281351183785094	0.980477851294237	0.0871125413038308	0.0914863617946463	0.0624613597571688	0.2337265632584189	0.9580487504356692	0.9951640171053492	0.7871395849442201	0.7968046950203226	0.7473085990044247	0.8326246002195141	0.9907769071808312
MDH1	6.201346373278411	4.94902044863632	0.294018486947853	-0.509326769969044	-0.126627344302966	-0.469450088681992	1.9805640669308304	0.7463000869834979	5.94868490598835	1.9523708141106697	-2.22345457418936	-0.7483874712575258	-2.81542079873863	2.14680352938024	0.743761442802645	0.0004609937864135	0.0582388426261241	0.0309344869948085	0.458583852838353	0.0069114578854692	0.0651859112782538	0.460482870174666	0.4431300266100658	0.6824009161308311	0.9211368935352048	0.6556950402685631	0.6285203113662062	0.8572176972343695
SLC30A9	4.02702784433378	3.93322449684357	-0.2049595399987999	-0.0760781995667643	0.129002116784277	0.0317706884081855	0.206526104367278	-0.713376133024145	3.48247771404351	-1.21327481839325	-0.311507808943045	0.694937363788417	0.17828020676197	0.167638583020169	-0.575076920997365	0.0018705295111002	0.230643818423956	0.756787161733315	0.490270615624913	0.8592461053158191	0.868035561066756	0.567873609629861	0.679535367085148	0.9746299644200735	0.9252968124496928	0.9819633350810018	0.9905412749725552	0.8884180390800734
MTMR11	4.74864591225279	6.500393629567981	-0.083412648492188	-0.430122644841833	-0.603993949603385	0.306167418596833	-1.13655831493884	-2.4330702399727	4.4394576695557095	-0.353019416412039	-1.24666382480342	-2.29757939325253	1.21620070184181	-0.7064150644485649	-1.30367478553041	0.0002946202880031	0.725529977189002	0.218641924553051	0.0257226062213537	0.229693068986948	0.487451162011872	0.198438749210327	0.9273683967058958	0.8779066868790211	0.7131614594148612	0.8456785855147673	0.9385901341155874	0.8189478104968614
COX15	3.79182650108424	4.98515076016252	-0.0405244620943554	-0.343715473660696	-0.0143752339499084	0.248124147319095	-1.18798067404831	-0.9345443971653408	6.58736577647094	-0.343784638367856	-1.9767172929728896	-0.107736454798782	1.9491873945480296	-1.4298960058854198	-1.0866207004968298	3.89039969091406e-06	0.732421943323634	0.0539196257294539	0.914629097529446	0.0569527275990279	0.1681293210270009	0.282470414611093	0.929759308958363	0.7327605284086539	0.9943697040748324	0.7417176107168544	0.7954386227143945	0.8189478104968614
CCDC88C	4.59148521742445	5.995051346075781	-0.269049939028686	0.189248359238936	0.254660017498177	0.491200659040673	-1.8761330471121895	-0.469064997956058	6.95883353818223	-1.53227893442494	0.6501567863257309	1.29128166367605	2.43545290315785	-1.94812019843682	-0.394146688432458	6.321885023711691e-09	0.131633880129214	0.518509066987928	0.202428235081508	0.0184081445953416	0.0569140322160159	0.6951160352991651	0.572942314553826	0.9539051580711768	0.8593263869340606	0.672140956705764	0.6146918293163148	0.9232039095510958
YAF2	4.779399096200031	5.573058565227321	0.0194660833570645	-0.0967623687494195	0.106099750980898	0.104814209751195	-0.7438716936940409	-0.299048705734948	4.87561881648735	0.1053769970798129	-0.34981115482713	0.501406497569965	0.51888757360357	-0.589048078627225	-0.252766112866049	9.61537138422701e-05	0.9164912565697032	0.7279826752848298	0.6182659954478891	0.606113941529212	0.5619017067890861	0.8014727822802	0.9776365785707472	0.9745292142056152	0.9501169966709756	0.9499664504681492	0.9479919103773364	0.9491819520696078
ZMYND11	3.19521820900323	4.66831494725392	-0.124249890316534	-0.0720646091970517	-0.007484654928205	-0.161858790887419	-1.33239393735143	-0.5897764948174928	4.96692799296108	-0.6759759863247211	-0.246324307376709	-0.0363306603049611	-0.765568654962559	-1.2675110000513798	-0.450880947091233	0.0002270807794586	0.503266993867034	0.8064549979132479	0.971200341722308	0.4474869472734699	0.224895496663061	0.654018670546544	0.8408181346713475	0.9820114945457674	0.999879624570365	0.9146981991347622	0.8270049887651231	0.9134130517823952
WAS	7.15555707976072	6.71611090375714	-0.0772693567356899	0.329582278715523	0.0232562564692988	0.427891589438747	0.0487459126091776	-1.85832946399375	8.30023573087221	-0.565432918820062	1.62871524339721	0.155146414927465	2.9995055196822404	0.0544340507624688	-1.75657143126721	2.9049279401856e-06	0.574313813209693	0.109794646290473	0.8773393199172971	0.0041914511939962	0.957453631317301	0.0850775733696763	0.8727966085111597	0.8050014046379423	0.9900674794491258	0.6556950402685631	0.9960380024503986	0.8189478104968614
BID	7.25965126682083	8.57055631355126	-0.0170057552062396	0.229183594177055	-0.422395790185238	0.0890225579016177	-1.34221269784394	-1.32881594207035	12.1278835561867	-0.1209017957530819	1.03988169873469	-2.68871636326182	0.5729756890473211	-1.69977003063604	-1.57711681723755	1.1368792783072701e-07	0.90442658584047	0.303402984966629	0.0100763732593209	0.569187732913213	0.1166768126936709	0.120959827487799	0.9757892374108494	0.9126418561710232	0.6665650753754824	0.94029343820028	0.7398737769650472	0.8189478104968614
MATR3	2.732931996067149	5.28211374736859	-0.2681633795071509	0.3964873703921149	0.301809960237119	0.2322486034455189	-4.15702879512782	0.284833011185975	1.39008841813043	-0.593976554796077	0.669702571720297	0.70020761057603	0.5509819925608	-1.0066970053585	0.097498410711027	0.1743064734760319	0.555216914548602	0.506275181128415	0.487096917907756	0.584205745512044	0.320925084434592	0.9227161779924647	0.8635378313095727	0.9526207839311656	0.9246446047581884	0.9440064266042356	0.8806890245852018	0.9833161501735276
XYLT2	1.63328726292972	2.28616517628262	0.2058463940697339	0.350545896828437	0.655390838336466	0.285024024484258	-1.6578301805981397	1.63224897336445	1.4714973911000402	0.75139497514161	0.8264117331364541	2.08874945833861	0.9117807633965128	-0.956592279346232	1.03540775200017	0.167091681262333	0.456326586607617	0.412662294967743	0.0433060944069421	0.3661766709308471	0.355819274189046	0.305387229306425	0.8211964428387799	0.931914720101322	0.7516984912998924	0.8888077789967969	0.8995587704658254	0.8189478104968614
RGPD5	1.26470833181735	4.591228842478349	0.138240858982429	-0.8979401405879399	0.207599643352988	0.334193757211651	-3.37584273423306	0.8792096190732421	2.7081248577139103	0.426046942158829	-1.74361649621061	0.5528085510393729	0.8973318156703709	-1.7736674009323	0.4992867175252899	0.0143814892406048	0.6720964450551501	0.0874257562202162	0.5833240785571561	0.373759706417885	0.0909082057640998	0.619730320189066	0.9107244948269332	0.7871395849442201	0.9455557313422563	0.8951563589586113	0.6944640873336821	0.9032513028725806
NUDCD3	3.56157866407368	2.76558843897407	-0.306917572284809	0.2108703249839139	-0.0130287615754519	0.0228087708452165	0.7967594047570351	1.93151932378746	2.7740161983390896	-1.647922483502	0.733613639233893	-0.0642629166010582	0.110350913933498	0.7209561126114591	1.79136869280427	0.0153003935720805	0.107434522081245	0.4666818700392059	0.949069355644962	0.9125649320761652	0.482785917386229	0.0791921994460534	0.5338357843792215	0.9444931005429094	0.9984633013237668	0.9895081513527964	0.937689662241074	0.8189478104968614
IL20RA	0.4289590200233789	3.56743410282381	0.0878554368146581	-0.064350208799925	-0.3391258772886839	-0.402795799270736	-3.2810341826496	-0.204246668432365	0.9266722748105178	0.1863912538590779	-0.0912823510427405	-0.632109166761413	-0.7892843923708258	-0.775614680697043	-0.0850559294040044	0.3654562177460579	0.8528882883583551	0.9276501123076508	0.530171517695692	0.433806432168126	0.4463186651968029	0.9325699060886088	0.9651344322392088	0.9947076976215574	0.934033404670981	0.9134995568997968	0.9303643399751392	0.9861358098390716
GLT8D1	3.31653808543746	2.84935227247333	0.126895578391724	0.955918727929083	-0.01010484458413	0.0982519517636603	-0.308105769107812	1.70148073339092	2.29130317028667	0.595109078582239	2.9289458869776297	-0.0422809968598768	0.4133692153470839	-0.2234951062493419	1.43818380096594	0.0377293429683802	0.554501593201545	0.0051744878481222	0.966451340856857	0.6810786541105489	0.826038822469062	0.1565067404626069	0.8635378313095727	0.4678346348791013	0.999879624570365	0.960544527019682	0.986139095454105	0.8189478104968614
ATP2C1	4.135857153718019	3.3637796680548	0.0086707207877643	0.286560535072459	0.3854224055340889	-0.0025243067990693	0.458686828355676	-0.2230416017270499	3.53242562708092	0.0475856667827013	0.9543906453612648	1.8681941958834896	-0.0118374916962014	0.433460007998611	-0.1439809302420059	0.0008843011586941	0.9622323142189408	0.3443878920563989	0.0674849298753949	0.9906014544788392	0.6665085723506279	0.88608296508128	0.9898846050773232	0.9182988791248065	0.7853545471357186	0.9973423543521028	0.9653012890138264	0.9757771453335026
IGF1	0.7193300194478941	-0.7251419079256651	0.531663421038591	0.338599116985202	0.318330171903498	-0.5792841906520071	1.0740577087673	3.24495675737779	-0.2081570346828209	1.03720040607927	0.448787810721855	0.547063724706352	-1.02503467290588	0.279689557788882	1.22753822746425	0.838661111555395	0.3045511897865169	0.655598898113277	0.586817480440966	0.3102571702756369	0.784211678887451	0.225411851925057	0.7380662228817462	0.9699048076674528	0.9468365814875644	0.8751461657336542	0.9817700757687148	0.8189478104968614
SLC38A5	0.45280523771489	-2.0770058078060902	0.0701921456548711	0.521800972988319	-0.9096952986581	-0.362699076823039	2.76372366721488	3.76486694718783	-0.6444723606977509	0.140203643100113	0.713059447394705	-1.61663263290724	-0.671619100310439	0.7794434796082591	1.52777728434894	0.529684672350806	0.8890561680449599	0.4792288158710839	0.112361226520693	0.504887839220508	0.447664922144467	0.132821609957923	0.9729170394810752	0.9478805779295404	0.8071408182136243	0.9319767659096916	0.9305717463162938	0.8189478104968614
RALBP1	5.50337785343858	6.48333846576237	-0.101358933262778	-0.0034568488881576	0.143616370371665	0.0985105206108639	-1.07393031109163	-2.59340678935337	8.49712921381446	-0.6868238157921159	-0.0148361408961583	0.8666616931193121	0.598202075832194	-1.26152220696624	-1.87931439662669	2.6797638193921003e-06	0.496593831235012	0.988222775411334	0.3912424107988279	0.5523674092798101	0.23120604291257	0.0660849776831324	0.8388255809677487	0.9984810672989628	0.9115333986233024	0.9369548504704588	0.8306702449627962	0.8189478104968614
RUFY3	3.87166109070428	7.866058655692071	-0.106932085868057	-0.5733055600509139	0.385601606111137	-0.1041376296477959	-3.89192964906735	-2.42885074831256	8.19539343546849	-0.531909423099391	-1.6977655417206898	1.65478021347824	-0.4323375166844439	-3.5887132876949	-1.48184846300892	7.19947848591963e-11	0.597098311062484	0.0956467589139523	0.104111234404988	0.667318747130573	0.0007450361897759	0.1445334204722659	0.8826637747321913	0.7913221178396782	0.8071408182136243	0.9600356238484016	0.1283145666480733	0.8189478104968614
SLC11A1	8.05882771739447	8.50224121939307	-0.195402004556235	0.130611729228161	0.122088032883322	0.207374146065275	-0.650166905453482	-1.5674063207571205	8.494406733724789	-1.32575296531672	0.6146858485469661	0.754125567801312	1.37555626026655	-0.5908754306887359	-1.70381348890376	6.518926166808372e-08	0.19084040103707	0.54163193546871	0.45424472245527	0.175190088259963	0.5609677716853979	0.0945209354926581	0.6393468650128173	0.9585780896110256	0.9211368935352048	0.8245497360862464	0.9479919103773364	0.8189478104968614
WWTR1	1.39036308840325	5.994353474800481	-0.353128323026897	-0.387449115797027	-0.562518322988202	-0.418372441737454	-4.16305118910956	-0.624782933471556	2.48035611828601	-0.8604564375180441	-0.608952002059803	-1.17910994814567	-0.909959970329927	-1.5563304111351202	-0.28778021399783	0.0226872115002485	0.393597573704121	0.545396809698685	0.243950916115251	0.367202320342186	0.134009909020913	0.7746835174294742	0.7895307080320868	0.9585780896110256	0.8851409190567596	0.8889818237206564	0.7685147861239578	0.9423425405746813
AGPS	4.407437745538791	4.08955276626092	-0.299715166680783	0.113118105633165	0.0239376203162586	0.0194335452903022	0.38877069440051	1.5351615341585498	5.9062680181956	-2.22453995503873	0.523814498137265	0.159409708856624	0.126214673708532	0.504411335553006	1.95931872417712	1.5596319186555802e-05	0.0330101836824466	0.602729778970271	0.8741185799899691	0.900063735812078	0.6202333474892271	0.0555678821590377	0.3693290684975388	0.963239863178822	0.98947118671764	0.988785836829414	0.956900451819091	0.8189478104968614
CXorf56	2.918437668295089	4.342755778626629	-0.184839176759309	-0.4171260362966029	-0.220761282184952	0.0674483645436755	-1.02650843420279	-0.0432202487088237	4.10045960865318	-0.941649287943981	-1.3686564438996398	-0.9975965668096468	0.3035895804169	-0.870486888317211	-0.0325226406577127	0.0008502238835148	0.351496412980863	0.177331653968563	0.324028683299483	0.762677506972405	0.395894585748914	0.97418397368676	0.769401156252703	0.8621146156749557	0.8969252772813661	0.969213744865516	0.9126373604311312	0.9959178008347032
TTC27	2.13281994298684	3.18111836920135	-0.341581139250976	-0.7385240808284549	-0.1833514566989089	-0.140446944056221	-0.4497052182487689	1.08817055039082	2.2032500586702	-1.28497560145184	-1.8114429266562095	-0.6234312315613629	-0.47458113653792	-0.2809192744381389	0.675904219044927	0.0437201313544151	0.205628263143177	0.0762326952298816	0.536396357942583	0.637111979144229	0.7823618561344059	0.502183201140485	0.6534266070068996	0.7703571579173374	0.9350276181244156	0.9558222362079324	0.9817700757687148	0.869125146989818
ZNF582	1.10270725561072	0.5344245529816679	-0.574914557711404	-0.4272326466067371	-0.0883383011945324	-0.0207166020434061	0.777261484928641	4.6666907473606605	0.2677426822618849	-1.53655832442784	-0.707376659404708	-0.2187123570064969	-0.0488637182045418	0.352969132705176	2.65461880126512	0.789977282356328	0.130582926949239	0.482552468762136	0.8277470141162879	0.961218765314278	0.725566321518596	0.0105647300466439	0.571169561560473	0.9479915278896536	0.9820447678943738	0.9959066496498332	0.972378155585465	0.8189478104968614
VSIG2	0.8358912963823609	3.0020330218472004	-0.333820903121186	-0.307876748217568	0.0524107898741446	-0.250584250230611	-2.0537049272126104	0.0719714541449061	0.7995140372549	-0.8082553012629891	-0.501113634704303	0.111039691874092	-0.560469900948884	-0.499977730658235	0.0319011066775462	0.432947282817965	0.422792586799169	0.618601034398371	0.912028534637654	0.577768126314665	0.621758392182475	0.974683652026463	0.8023074924596493	0.9649514382860178	0.9943697040748324	0.9413047679413776	0.956900451819091	0.9959178008347032
PHLDB1	2.5046191709563	7.0645735966991605	-0.6731545644989251	0.4936069790320549	-0.9269514293766552	0.610533433289434	-5.03021776361035	-1.29430783000297	1.96230479255732	-1.33993026947188	0.693215475586351	-1.68303369186248	1.16534427077335	-1.27024709317995	-0.5441627608876101	0.0615714264338827	0.186220109865029	0.4915127094987759	0.098542136911632	0.249576915686023	0.214733211171721	0.588733689622724	0.6354129103253261	0.950031371971472	0.8062253633818509	0.8547943692226063	0.8191710395729493	0.8938024941470739
MARCO	6.50107922384205	1.9259354587832296	0.0685850457697085	1.53737348180956	-0.33426011465981	0.0587026086182501	3.74673971478456	-0.192423845652757	0.769309295129549	0.2563146723246139	4.0607127300948	-1.13742571831017	0.213903981504095	1.39035354478351	-0.0743222500753044	0.446921817417127	0.7987953736211321	0.00018409169808	0.260961272122059	0.831544037718547	0.172048747612984	0.941059668503202	0.948913676794946	0.3008012404200388	0.8870383849814711	0.9780753356079762	0.8009560476799396	0.9877354671078856
PRDM11	0.7084796249646941	3.13788071243681	0.184162133315745	-1.51248591636734	-0.5710312055556911	-0.494390894025466	-1.32056325306075	1.92461222595484	1.41659429769223	0.4478707676729679	-2.34705799758393	-1.19729368581911	-1.06050849120854	-0.536283510774476	0.9235265971138052	0.1739507313726599	0.6562285371549039	0.0229965801729289	0.237512213260418	0.293916971925356	0.597542191075136	0.3600972475564529	0.9070949046936204	0.659776004559117	0.8795509660593153	0.8676653465109799	0.9534161282143012	0.829638670131192
CD74	11.9196444332955	10.2285849811818	-0.142111422489898	-0.18110311550511	-0.1303143145508219	-0.2656998274248709	2.26796677399337	-0.3911742180174699	9.72833951103035	-0.7420799533170409	-0.6312080607622911	-0.620610318079475	-1.31200166145092	1.9457000662043704	-0.393946322722474	4.57648631416599e-07	0.461790861152853	0.530784908236767	0.537816940823309	0.195396216568413	0.0745947782962894	0.6952679363721961	0.8236142299147329	0.9557586159697352	0.9362340517176728	0.8332647368714938	0.6493541767325057	0.9232039095510958
HGF	3.36360699466778	3.36341481863498	-0.176992930141929	-0.4550451934140611	-0.126255555633728	-0.1962254295911929	0.591414429773699	0.5724628652948399	2.43862174022234	-0.8061161767750171	-1.4459572396047802	-0.531471751262242	-0.8441670023388371	0.3922527623392329	0.381495716034625	0.0224300065042093	0.4239200659350139	0.154641028406605	0.597400388727378	0.4026008154951059	0.697979286569414	0.7044609828902391	0.8024884052978772	0.8479865315130065	0.9486715694701048	0.903886705210456	0.9707662460088264	0.9255054164037766
ZRANB1	3.88407355377735	5.33456916649565	0.175102804085153	-0.345025614448021	0.467656143218373	0.325462647876044	-1.67726663762593	-1.3467261220505802	4.425009969663241	0.943142630291556	-1.2467804673042902	2.13378233323274	1.5891235409774398	-1.2638855360764	-0.980142707804504	0.0002249594503226	0.350054841024816	0.21851221274289	0.0377114949125982	0.118386671800896	0.218143894313153	0.331755553644311	0.769401156252703	0.8777566601930359	0.7385211100263024	0.7933534268456572	0.8211047220196572	0.8220792245357093
NCDN	2.4280183167287404	1.43965405432328	0.245794636700431	-0.535974616138945	-0.140637093737885	-0.302837828495016	1.34856400148756	1.8953940188523104	0.907062199931075	0.976522084076383	-1.44200555337608	-0.488297143644118	-1.07833288742689	0.774537097832808	1.199869371474	0.375100467621556	0.333426620244361	0.155779041312358	0.627481968298239	0.286017545300989	0.4467444966873529	0.2358217399425539	0.760261793344798	0.8489527485069355	0.9511892053600968	0.8676653465109799	0.9303643399751392	0.8189478104968614
ADGRA2	0.948087382852779	2.2207869376275	-0.146599827234789	-0.0801096922400946	0.017361300065714	-0.241239117272498	-1.32123094793063	1.91881179576996	1.43728172096093	-0.478329424698667	-0.156330241841291	0.0502224185627675	-0.6632896470406391	-0.7617162627369259	1.12257649607105	0.167214305574911	0.6368720753267471	0.87640366963474	0.96024536526511	0.5102330156060391	0.4554178787365029	0.2668939558259289	0.8997323109939457	0.9905412594709472	0.9996118944771876	0.9322171091757476	0.9316074486065742	0.8189478104968614
ZFP64	1.75586723313741	1.55527134744669	-0.881408473267654	0.7968002414062759	0.0251329567763531	0.1925075770164819	-0.311523851049347	1.3966441549301398	1.1418758366958	-3.1991612297584804	1.7659146789754798	0.0843345532856019	0.610229596719227	-0.2053153286445729	0.848107375550555	0.258838610688174	0.0023708859147099	0.08339572199777	0.933120621766516	0.5444194641751401	0.8381430766897181	0.400341171871096	0.1610614268758476	0.7803722427089458	0.9960697493612594	0.9351401570850484	0.986139095454105	0.8401137593952297
MNAT1	3.21361551417735	3.36308161200569	0.0729983033601954	0.374326522958172	0.432333129521497	-0.0996689827953727	-0.6742054010941688	0.137114324711956	3.33843206005229	0.37344106832045	1.14403607906342	1.9445377719771	-0.4272286778079249	-0.598622064526231	0.0924283498025749	0.0015796812199001	0.7103680574928871	0.257949974592321	0.0573555534982244	0.6710111621128879	0.552074583804389	0.92671983938311	0.923693166066857	0.8942191746165246	0.7720394231988846	0.9604265174538724	0.9479919103773364	0.984304503800087
SAMD4A	3.25750554505136	7.34016141931655	-0.11783605413892	-1.38967558045375	0.4120288064283039	0.5604947924587099	-3.62642714898583	0.5745315205910511	4.22505290003821	-0.401556605166539	-3.1552393853325	1.15925740395904	1.7190219244488898	-1.90202807329078	0.416468939156642	0.0002972395168764	0.689689490340112	0.0027813657134362	0.251790657865564	0.0918754835354869	0.0668950865420303	0.6788288431244961	0.9175386241412432	0.3814895819400443	0.8870383849814711	0.7601364876186272	0.6338635722558028	0.9188625772995332
RUNX3	4.63627894502103	5.95984286980338	-0.137652113158977	0.0960701715953975	-0.199979311226947	0.1643165434391	-1.2832030736005902	-2.28909786099363	4.40436386961891	-0.561596869556208	0.256886676217649	-0.7307545447361949	0.607129200782518	-0.8512956510799491	-1.15354665840852	0.0008208782536999	0.577022895949643	0.798344412524498	0.4685073965274829	0.546465312744965	0.409474585297782	0.254185171551848	0.8747251493544618	0.9815285602852732	0.9225891838969767	0.9351401570850484	0.9184268329277712	0.8189478104968614
MRE11A	3.3932031871663	5.21047573930329	-0.0884993750217082	-0.199539541489124	0.377675565652756	-0.0077360762754584	-1.95264647112288	-0.812941686780697	4.03833285007842	-0.377928750959406	-0.5625168652896889	1.4591507643170902	-0.0299297447103777	-1.36336463811402	-0.493200105655864	0.0008523474717334	0.707168414630823	0.5763101758284991	0.151236855814792	0.976239977738215	0.189333439409227	0.6240133307167579	0.9223779715360708	0.9599229145662852	0.8322313290404701	0.9973423543521028	0.8106829306022081	0.9041474915314348
PLEKHB1	0.631044116054451	3.64276391579709	-0.02554077657373	-0.202902086257693	-0.5069499179285311	-0.4698694411876029	-3.0031336749972004	1.03107818960941	1.08419868107724	-0.0521505721913016	-0.281484424083617	-0.915854856857755	-0.884857309166419	-0.8122835228621329	0.423212743249767	0.293579992316807	0.958612520920904	0.779551819736884	0.364058567325609	0.380533101063097	0.426832628965011	0.6739376138159859	0.9887477818532242	0.9787242652320056	0.9052682089763746	0.8976256801617963	0.923749190331966	0.9182157497934238
SERPINB1	8.487139482210539	10.3643837977108	-0.1126893782399719	0.531043414901422	0.0019393501804149	0.215228138612536	-2.49129960688039	-1.5572377679121	16.9134758788751	-0.8863429728504059	2.57998016641445	0.0135425289105197	1.51665096494061	-3.64063376390321	-2.1956674682545803	1.4673056965013e-22	0.379593226282762	0.0128042277600316	0.989247794909088	0.1355293061158909	0.0006353689529257	0.0326905784364969	0.7844926676510414	0.5921642532147513	0.999879624570365	0.8004458853119842	0.1202795785818552	0.8189478104968614
SPAST	3.70929605204651	5.54907061449559	-0.19031440307824	0.146807349389718	0.2695036077365519	-0.1670454201177919	-2.00289911845433	-1.37696339099913	6.26277288465989	-1.05207405107684	0.492093625957404	1.31836970021919	-0.7862032800225949	-2.01161515058921	-0.9717192341913472	0.0002509292476009	0.305768807084831	0.6248828677727479	0.197392584119618	0.435496134211376	0.0783351454412658	0.335942559343808	0.7380662228817462	0.9660813361203372	0.8549745352058886	0.9134995568997968	0.664435200260316	0.8229430681181811
OSBPL5	2.70647813105921	3.01021247302765	-0.0517559903867392	0.148479560751067	0.474088707519855	0.226201322702973	-0.862532976352669	0.6595227727355429	1.9283297732205305	-0.1769627721367769	0.317729823217357	1.43158101949718	0.6730189102081271	-0.494038378562572	0.332478628731315	0.0893532797636704	0.8608845611531009	0.752098935350644	0.1642714621703269	0.5040213488919	0.6333672697144449	0.7409265950343259	0.9660669791959264	0.9745292142056152	0.842603715240933	0.9319767659096916	0.9575142989586504	0.9337883145595676
AQR	3.94387099120928	5.600113666214139	-0.0120379027758127	0.3376912129458589	0.183967957636628	-0.184513091061135	-1.96264508415866	-0.0928565231373391	5.15910144257767	-0.0683278874506297	1.29286272215515	0.945098117645379	-0.9671147432005268	-1.64077009359646	-0.0913408323362476	4.10950123964149e-05	0.945791981042708	0.202215471352835	0.349066506800992	0.338176985305906	0.113923329812103	0.9275831210233108	0.9867423404407264	0.8732431316679763	0.9014735102734324	0.8856117099088807	0.7358253147402833	0.9845049322267948
FHL1	1.9257086391146103	-1.5039696264433202	0.0662189535257591	-0.428232548257157	-0.413259795835239	-0.9007185674113659	4.66518661827609	4.097489796380859	-0.543923172688837	0.154090892155106	-0.669333537146377	-0.848579146735023	-1.8773254819766496	1.54245686358271	1.56147374368624	0.592969710256353	0.878161552749833	0.506465886024026	0.400531390330579	0.0662037267085315	0.139038969840117	0.124649122907329	0.9720228990365736	0.9526207839311656	0.9117078852483989	0.7486891666906653	0.7713625826282844	0.8189478104968614
RTFDC1	6.25764514266198	5.88831951443176	0.19023227120534	0.0770004841980761	-0.113695231525885	0.10709687441291	0.381047108757231	-0.270355211785927	9.761753223006949	1.98170875153318	0.5421357114824921	-1.04665459205412	1.03953182751148	0.5719819627267171	-0.4365947743822879	1.07273383382348e-08	0.0529240952305857	0.590174894709809	0.300230325570683	0.3035270334051779	0.573755933391539	0.664256375638514	0.4266741526651392	0.9615448349429558	0.8917902395545122	0.8709532781501045	0.9511017796022264	0.9169773477214996
NLRP2	0.711432368458867	2.77398778344378	-0.0024901009925168	-0.6908821704510429	0.891327668482807	-0.0811203335755367	-2.6330606139067703	2.13997813326174	1.09017672688432	-0.0055150978250002	-1.00651253535734	1.73789669089043	-0.1596329379550169	-0.928595224305083	0.9248958158426372	0.296330328667109	0.9956231496967448	0.3191646071353139	0.0899356910299331	0.873804262065537	0.368996477656172	0.35937597016844	0.9991853017396124	0.913571021991749	0.7968046950203226	0.9854374424674202	0.9045535412127887	0.8295746063739718
SLC45A4	2.1516227420618	3.3121517553545896	-0.652530938103674	0.327333825693666	0.628189091652385	0.0113000762319261	-1.6095408507308702	0.8501955960526351	1.9700108321965104	-2.57247178496022	0.881521061655135	2.18248872203845	0.0410278452500586	-0.871275927563799	0.576025937456441	0.0624754255998482	0.0130528181225473	0.382443651884954	0.0337073532844845	0.9674407003436128	0.39259405807045	0.567149825372822	0.2725351642704802	0.9236962411680216	0.7250792762439736	0.996440026517054	0.9115093482880569	0.8882997915979969
RNF10	5.41481282117155	4.77218358221527	0.147957339769899	-0.132602678807646	0.363180591179032	0.140607796684615	0.477559241171057	1.5838957513238998	5.820210251568849	1.10370364957067	-0.6662265998986721	2.41196857391017	0.974835080150307	0.52796659131418	2.05883093975568	9.00604197591754e-05	0.275014260851224	0.508460070723396	0.0197413913026748	0.334287974441072	0.6067612031077371	0.0446415173496801	0.7141768817537892	0.9526207839311656	0.6853014027270826	0.8854782900906141	0.9543455433859366	0.8189478104968614
ZNF839	1.42308577654136	4.85453417928894	-0.5209969193490879	-0.629955658939583	0.2201110107635039	0.07549138030914	-3.42233555400936	0.4164084433286629	3.9131834719814105	-2.0270322329861297	-1.4753972408868403	0.7602933646410759	0.24912421978024	-2.4418540380031697	0.28187257417612	0.0002707222055029	0.0479018112915169	0.146253225055661	0.450579921897376	0.804265290507508	0.0181193109389567	0.779181881137273	0.4125520489017298	0.8425588336578569	0.9209354719925252	0.9733166545161324	0.4664274403459016	0.9435418763715624
ZDHHC6	4.40705942340287	4.2284875591574105	0.291606488725936	-0.4763014311245479	-0.155741055437949	0.0002575600402017	0.622306919370571	1.06357112836014	5.023688429770179	1.82127715285877	-1.8059055031307	-0.846935114612438	0.0013695709740754	0.6651217136406651	0.962860534513343	6.58525488507435e-06	0.0744328151162727	0.0768362599778755	0.400988182764137	0.9989125840268028	0.50896942483267	0.340160842896671	0.4716530004164845	0.7726070957265414	0.9117078852483989	0.9995013622956128	0.9430472159998772	0.8241401810806288
GRAMD1B	1.38282248842637	3.87255329807787	-0.791332063974913	-0.842396268282627	0.304618321815163	-0.0851485687947622	-1.97084674103094	0.813531700661222	2.2508501592383	-2.448111282454549	-1.70109328483568	0.847354622469652	-0.238131827388991	-1.0276822332169	0.471670344158205	0.0406547658790829	0.0181382848727863	0.0952645068741725	0.401359249893789	0.812737801466372	0.3194418215344149	0.6391781334141989	0.3102739381009878	0.7913221178396782	0.9117078852483989	0.9741899508942166	0.8796421610057455	0.9081185584253076
RNH1	7.81078974639432	6.17387409906744	0.284594220025315	0.193547341076999	-0.199440189194615	0.0415781217135505	1.62236827065347	-0.0416096838811739	8.47207690786286	2.57400374833106	1.20488945413215	-1.62343284864808	0.3612486090300549	2.02256286925049	-0.0601728306155587	7.210346551856859e-07	0.0130010906797939	0.234126594028977	0.110676529113291	0.719450236799096	0.0613087213096413	0.9522536997409607	0.2718549123294774	0.8839635752548285	0.8071408182136243	0.965942265663664	0.6246901416214447	0.9898642903434712
NDUFS1	4.425319040534361	4.92962547415436	0.0532930694446625	0.0450276327681311	-0.0916220704912317	0.13964131454472	-0.602408402424316	-1.31189270464596	4.70472364075404	0.309090605550318	0.174976175641019	-0.4729099326922729	0.7471030869460801	-0.521033941967333	-0.955195189769318	0.0002716729717968	0.7585240115310641	0.861833627262323	0.638347907333067	0.458479161784472	0.6091210530929599	0.344122845712325	0.9373536088594868	0.9880624500170068	0.9522235331282712	0.9192994926008016	0.9552827445756534	0.8243422787199981
RB1CC1	5.60223932210294	8.22766051536547	-0.339391864583023	-0.3359922576829339	-0.257460633209236	0.165045991192957	-2.39732501072404	-1.4080014513327	9.77245270805308	-2.1713228847971098	-1.4130446698233998	-1.4883615914796902	0.977049441998816	-2.55486771069971	-1.48079982997352	2.036230352309e-05	0.035381855194203	0.164121146073155	0.143672903124344	0.333165231757706	0.0344051750585598	0.144839361861419	0.3811468740874766	0.8510695199193686	0.8311495161480802	0.8851571782365101	0.5536328057974146	0.8189478104968614
ERP44	6.50072012738214	6.08574493046668	0.326586711042238	0.0838850981145585	-0.0503442254003716	0.0168222086364481	0.42083890498482	-0.267263729737215	7.10863147298112	2.60002534680067	0.4572277479868929	-0.351604660906765	0.125474640602083	0.447711774376801	-0.323214681860349	4.91179265291006e-07	0.0121698566091692	0.649551225400964	0.726583585183694	0.900656314957626	0.6584920658888089	0.747867246896915	0.2654187774761663	0.9692863157416414	0.968005995235109	0.988867226119284	0.963901926137042	0.9356572336048397
ALAS1	4.15054177518424	1.45229509521555	-0.400142327581358	0.22570555881328	0.2490037149681239	0.0375481786349547	2.7146557794451	1.07837243406952	0.614671342795618	-1.23352148663069	0.497380331859826	0.708545188881157	0.1107532393960869	1.05222814769842	0.4402851428593929	0.546246230481721	0.223059471149731	0.621200375282004	0.481836027102168	0.912263403043096	0.305348683442925	0.661620166683588	0.6738294407199746	0.9652049145943492	0.9246446047581884	0.9895081513527964	0.8697452077871791	0.9163216906645992
BIRC3	6.56771494681998	9.20397439959902	-0.234078584691861	-0.565779376764741	0.0701508679633873	-0.0224767118246689	-1.9609527270973	-1.88772674470004	3.70492773866687	-0.7297387443191842	-1.22441573817688	0.194825135935646	-0.0665160106232426	-0.7367909785435469	-1.2132989468101498	0.0006594157724299	0.469033400973573	0.22688200876265	0.8463423770375259	0.947247613220788	0.464901623580306	0.230674956175426	0.8269701249314592	0.8814606831576027	0.984908166848787	0.9950227312991224	0.9347709937695562	0.8189478104968614
AKAP11	3.49333893798315	7.428306365569821	-0.7261209124940909	-0.330965939629116	0.382072736135927	0.228175563168429	-4.05827348119273	-0.823691996263237	5.16242492067761	-2.7625321397942	-0.8394257962195091	1.33205474564609	0.8080269292510099	-2.533157191318609	-0.585445065029755	0.0008640131079814	0.0081761030278104	0.405510256718308	0.189220612816709	0.4229245683981311	0.0316447353045821	0.560835065695407	0.223170629394569	0.9299459474490154	0.8510906767910127	0.9075649103014428	0.5426530129713047	0.8860282922825624
GLRX2	4.425485126420741	4.731466530060491	0.134796988052394	-0.0856046778337909	-0.451196027792945	-0.110182846993409	0.0769722990423316	-1.12175769216177	6.553227243981251	0.92681613991377	-0.351405959887779	-2.6818131841378503	-0.6355652412464421	0.0951505489917703	-0.871840008030937	2.76399144033365e-08	0.358387404198865	0.7267314917765909	0.0098422303224831	0.527901519270536	0.924568129793252	0.387381631592424	0.7732244803154488	0.9745292142056152	0.6665650753754824	0.9351401570850484	0.993004468207344	0.8356088197506493
SNAPC1	4.24005367566641	7.15135385482491	-0.261931588182601	0.660717032784318	0.291591758887111	-0.234976472706156	-3.4781932129545	-0.599917241666329	4.63771496452336	-0.922402712108375	1.4852213900818705	0.90380882881643	-0.732613826273596	-2.01319310930079	-0.393700901791135	0.0003398316068158	0.360864580907906	0.143836221122606	0.370625177439968	0.467160718246977	0.0608393183692428	0.6954432795845109	0.7748757394825714	0.8420968495060812	0.9055474564262028	0.9218651189797	0.6244529068964011	0.9232039095510958
DERA	4.713030090162049	3.77762380596516	0.153160073665294	-0.134946163880637	0.0653269307782805	-0.298318950348143	1.18777465530395	1.10340684223628	5.855947047694969	1.24607925059479	-0.668911481376912	0.4671481034571379	-2.07229913183824	1.6590151353650302	1.2685050634331398	3.44578581793925e-07	0.218429047832327	0.5065686834477601	0.642383687196962	0.0433111190524014	0.103250979850093	0.210377371871106	0.6679421970974324	0.9526207839311656	0.9533086213368488	0.7277293116047279	0.7171691635946793	0.8189478104968614
STRAP	6.1024180284231	6.58967567667292	0.206501940591852	0.0421832873717188	-0.1407222848368209	0.0377221304239368	-0.4960268500656579	-0.59258760036514	9.65545748564953	1.4988022662073202	0.1863102767599669	-0.892447119320226	0.237595252703422	-0.650809480524192	-0.6208047779853549	4.20423542041161e-13	0.140089811751023	0.8529405616465979	0.376345018047115	0.81314695842164	0.518091020282343	0.537492768621993	0.5817476300792701	0.9880624500170068	0.9066964064839028	0.9741899508942166	0.9436059531677968	0.8805318556985242
DEF6	4.69385784944289	3.59853562512126	0.1160957477148659	0.801520839579269	0.148916076795348	0.114357263320993	0.48520620854883	1.47745401867028	4.20235022355057	0.7302229432621579	3.19737316469896	0.8403393976149599	0.642975019181718	0.509256190149448	1.5796242018994702	0.0023214281309981	0.469927893967731	0.0024537431644456	0.406100498289999	0.523133251661735	0.6222705094408161	0.120407499127639	0.8270777536325579	0.3814895819400443	0.9117078852483989	0.9347688539122936	0.956900451819091	0.8189478104968614
PLEKHO1	5.808521190119669	5.170836882668099	0.0737954369068421	0.0957026535248239	0.4504123665024021	0.2129353116808179	0.251246156698888	0.946583698504946	4.14493175469533	0.375259132608238	0.332088231915216	2.0642112667463	1.0314520722808	0.1826540898979969	0.8338622640708829	0.0008254133409982	0.709025634686991	0.7412591126051908	0.0441341756821538	0.307318613832861	0.8572790552875631	0.408252338622137	0.9233005559282672	0.9745292142056152	0.7516984912998924	0.8731421499070386	0.9895648802416928	0.843107884182851
GCLM	3.62483032888038	5.420170795098111	-0.122879763568624	-0.374714317780561	0.257522610394868	0.48714862383309	-2.00279924930431	-1.146181274062	3.19912737536169	-0.534477300765121	-1.1361211450096202	0.982966397827563	1.97940963979138	-1.08443896498336	-0.709738447836946	0.0033438845817127	0.5953602432437061	0.261561598639881	0.330305643724354	0.0534376062989815	0.286034285287111	0.4811625405225229	0.8817782182701056	0.8942191746165246	0.8978479605763845	0.7417176107168544	0.8635732888316484	0.8636173085075678
UBR2	4.63150662342091	5.667625051868059	-0.0807296763098527	0.0544106085388742	0.2436629357454069	0.321403640499798	-1.4619397728864598	-0.437426615647915	4.189493759559331	-0.398101577704312	0.184814841974619	1.09394370236818	1.52936249186299	-0.986998728415014	-0.348328126367195	0.0003344226423071	0.692220850605167	0.854156033474832	0.279133622270655	0.132622747746299	0.3323896314666539	0.729049017184869	0.9175386241412432	0.9880624500170068	0.8917902395545122	0.8004458853119842	0.888082045081587	0.9311836943136712
EHD2	1.05845494433894	-3.84990777426269	-0.871381336372972	0.410727698537012	-0.784758539905307	-0.54799351331871	6.12515280133074	3.92423120720762	-1.08773522198375	-1.99358211644491	0.6328981577448829	-1.58683052331305	-1.1611689208733798	1.58951261957686	1.64246847371955	0.290685824905195	0.0516290417761084	0.529810430925241	0.11874402809091	0.251222974637994	0.127736443087453	0.1067644876654569	0.4214699786259875	0.9557586159697352	0.8078235317847342	0.8547943692226063	0.7592889019661884	0.8189478104968614
CCDC28A	4.87133960676601	5.4433269789005605	-0.0569523168816893	-0.0179846581050854	-0.14280268279676	-0.206240992346553	-0.332066538862127	-1.69937594709719	7.2120054623095795	-0.415917338721941	-0.086000058577763	-0.932883926782466	-1.3584304424980602	-0.3956131968958339	-1.46504019394443	2.2509545668353304e-05	0.6794105942454539	0.93182100170641	0.355818885279622	0.180309537989488	0.6997046231028471	0.1492499407650709	0.914279226395856	0.9947076976215574	0.9040024207992072	0.826779666587592	0.9707662460088264	0.8189478104968614
RRAGD	3.46162641664348	2.1224464987584097	0.354273309851883	-0.6051954513854789	0.5204118878805001	-0.221206317161418	1.63929894070883	1.2365111864224	1.49326593803779	1.55192411162776	-1.7805217601868302	1.9615637929735696	-0.860603973876037	1.04815994236401	0.7391560528643829	0.152622827478927	0.126938227533935	0.0812716838117219	0.0556930428573177	0.3934972025599499	0.307247209963118	0.463277230582878	0.5676437652052942	0.7752676912686678	0.7654693344513037	0.9016956006003904	0.8704601144852799	0.8574726047443719
HSF2	2.1350285037283303	4.05144198448437	0.419588336861309	-0.443633278808935	0.350657502836583	-0.399451080747254	-2.02925707808006	2.16281853096888	2.69296477455333	1.56833922918259	-1.07655285799175	1.13348436962992	-1.30723204169698	-1.2135243830682	1.6611251586941298	0.0157590300430883	0.123243977957645	0.286993228439564	0.262918026125471	0.1970093789056639	0.240091131674533	0.1028262012161859	0.5613687351092178	0.9047906677408096	0.8882427232907506	0.8334110803006445	0.8359554462843198	0.8189478104968614
PHF20	6.179816514832259	7.8988548314474	-0.0154010834346001	-0.4894926407511479	-0.200212670932771	-0.0354613135746442	-1.322545945969	-0.667960838230022	11.8247491749029	-0.115258140171377	-2.30968448668058	-1.32865138786182	-0.236085243689905	-1.7726476597939	-0.8027587182828979	9.14839439471707e-05	0.9094819931863772	0.0252837156331805	0.19340832555492	0.814338344805861	0.137223832291752	0.425881511465605	0.9769459820387796	0.6671480107095651	0.8549715878308816	0.9742964371411152	0.7692635576414523	0.8463249730511018
HSD17B6	0.7883471302364691	4.06081552872616	-0.6198705641796329	-0.378540866936538	-0.6481148051171789	-0.3868247966305479	-2.90865148794689	1.7658739057602095	1.05241258823694	-1.3380917746509298	-0.56238184361598	-1.24532076424726	-0.7786926234974151	-0.691981019840359	0.710947074775245	0.3031118397383679	0.186946771464244	0.576529840569872	0.2188058006616849	0.440003167447399	0.494872229175126	0.4803643654380159	0.6362105132428897	0.9599229145662852	0.8651156422765183	0.9146981991347622	0.9396031111764732	0.8634626034402081
NR1H3	3.95775838742194	-0.5582683495512171	-0.329083516532197	-0.567338551846173	0.281148489812138	-0.0601618587975847	4.91656116079254	3.02239367722659	-0.208389615743038	-1.00458742844961	-1.27367956630954	0.823202926846113	-0.182139626693374	1.69249765591265	1.20142473132955	0.8370125001896429	0.319877373264079	0.208900175028198	0.4142360792434829	0.8562195195007629	0.1055296950879	0.235180237198207	0.7509641498566234	0.8732431316679763	0.9117078852483989	0.981323918540038	0.7236766372319992	0.8189478104968614
TYMP	9.41688804344234	9.94077193897818	0.288377253583764	0.130360470363251	0.0812641109821887	0.145931137144764	-0.7408871554269609	-0.351692528304782	6.56969856857309	1.23907716924971	0.38290255085739	0.312078148696169	0.601567240296529	-0.443870094583395	-0.2957500505159169	1.12308043399016e-05	0.220989178400301	0.703465086213641	0.7562559139100922	0.550207109710093	0.663259537952027	0.7686285139941071	0.6712794960932544	0.9745292142056152	0.974677428965958	0.9361745612378376	0.9649220855976348	0.9401264336395876
NCAPH2	3.0264496960826897	1.76032391003483	0.264979773401715	-0.038720576165966	-0.281567502219726	-0.105171613262583	1.4575112588123	1.29231673989549	1.55737274102849	1.27223135712353	-0.116345851508431	-1.19586400701004	-0.4354272075718829	1.16010267453745	0.86187467778183	0.134793149313258	0.211221389080345	0.907847873128432	0.238918932279167	0.665124559601777	0.2588087209200019	0.392844208360497	0.6602052917884271	0.9926759862296684	0.8810833767531462	0.9591244214520326	0.8469294095325441	0.8371686847086881
TOMM34	2.6832481301762403	1.51759964266146	0.323219274101642	-0.384693419037932	0.0306540591352196	-0.318535984509826	1.4480437733963305	1.73231120633664	1.02220366027152	1.36543688638067	-1.13162986400204	0.11921374921088	-1.2526590114891698	0.887649342912302	1.15238815006489	0.319211829111862	0.1781369478046089	0.2633392545513169	0.905579645857465	0.216108920772396	0.384713920093656	0.254580282833101	0.6217041918478943	0.8951692801919476	0.9938101338804212	0.8375088848419604	0.9091070496846624	0.8189478104968614
SEC63	5.42828703902353	6.150871728806409	0.0073710534025664	0.23677205571722	0.0161588104611874	0.0368627897820903	-0.9154461597078108	-0.8992118455441709	10.5497809936036	0.0622998235405604	1.21099109188696	0.120148232149719	0.268638424542143	-1.40561978107453	-1.02266938887619	2.0152133584407598e-14	0.95056759300992	0.231480744740652	0.904837804724768	0.7892916666371541	0.1659000813025719	0.311290817351669	0.9877274080813404	0.8832829394972977	0.9938101338804212	0.9714230403743704	0.7940288995236826	0.8189478104968614
KPNA6	4.576014356270151	6.09079527226389	-0.270439594528844	-0.156760665310572	-0.077543724698944	0.010619640660534	-1.28184303451126	-2.08946264433272	7.04025151952071	-1.86280585765564	-0.7215812340818409	-0.4753416268235949	0.0672411517864206	-1.33935830616042	-1.80565323774734	5.79033814701491e-06	0.0683312708396526	0.4740437910171889	0.636621564181968	0.946656893588659	0.19955901390815	0.0770527490603657	0.4606258768078434	0.9469833923523712	0.9522228985443976	0.9949262267052298	0.8172307122780254	0.8189478104968614
VIM	11.377525787790198	10.3477057092701	0.321380332886175	0.1782081858417699	0.1231637898802519	-0.153975468373585	0.9187676971654828	-1.03735090582089	18.8017713679273	3.05427974781504	1.0988859514924	1.0526337089137	-1.35323998525155	1.5010274155803098	-1.8211617488042096	0.1229788811143619	0.0241409173816275	0.279518917035507	0.316155652973502	0.1823957702569849	0.4793347315106769	0.0744912944521197	0.3319845868360427	0.9012133933743594	0.8950926946152614	0.826779666587592	0.9370225138356866	0.8189478104968614
RTEL1-TNFRSF6B	0.8990961670048571	2.64254149758638	-0.193886796776774	-0.6264913978963988	0.108711498608381	0.530824540470839	-2.11624346430444	2.0446087875039898	1.20131202890901	-0.455043093861132	-0.892628665438567	0.2274197418112029	1.07156165560064	-0.859256504108447	0.8661373315880879	0.2351794827445199	0.651009488777913	0.376248682833731	0.821006604121284	0.288961761519296	0.3942199278784229	0.390471382880622	0.9056469450978648	0.9209589817220158	0.9804404626281612	0.8676653465109799	0.9115520235472724	0.8370948277790959
FAS	4.11337165963421	5.87334950071835	-0.276026481120704	0.253583871855727	-0.33460798844063	0.187369012243167	-1.8909261728181896	-0.320920745093853	6.1847622300757	-1.37643106046362	0.754313881772522	-1.4799869892358797	0.8003937654354809	-1.7739354813523305	-0.25001131442429	1.0520772061061701e-07	0.1747016510582409	0.454129735770195	0.145028017359063	0.4271955130198799	0.0820439054469395	0.803582952356713	0.6194410499956942	0.9422858909171612	0.8311495161480802	0.9106268635991294	0.676237630217995	0.9502049817292504
RNASET2	8.40158024914045	8.256907270327519	-0.10727926773651	0.0374856745293914	-0.0001200645062429	0.112718843710909	0.211131179160647	-1.0610529621303102	8.943448519079901	-0.831282073056619	0.202160268977161	-0.0008378002936786	0.850041417412618	0.208879761055227	-1.3765180116303102	4.91292347635234e-09	0.4097250139242649	0.8406415900427471	0.999334826239962	0.399464868006125	0.836155472618237	0.17469708485668	0.7961236824547303	0.9868133673463728	0.999879624570365	0.9037065385166108	0.986139095454105	0.8189478104968614
CD44	9.1356710268029	10.7677425900251	0.1110292411568069	0.533280470078629	0.187131368741566	0.251165327093376	-2.2332991763199304	-1.58199651116769	9.91470878502665	0.7720510741008421	2.5588300381208	1.1526851080841	1.68936721034614	-1.8849350107700904	-2.11518053372003	4.47753158292385e-11	0.4437100030394679	0.0136885348854537	0.254506989312956	0.0975704285814632	0.0678287786125698	0.0393216196202631	0.8133055657299714	0.6054511473634631	0.8870383849814711	0.767481963988706	0.6353660860705391	0.8189478104968614
AGPAT4	3.97402980586815	4.517419338911769	0.0716412182957171	0.159445866156117	-0.0029213478555282	0.0021401598552012	-0.717092926378269	0.734726555365477	4.2421455637687	0.339436532139251	0.451483462079394	-0.012095027670101	0.0085582666502791	-0.6014727100232329	0.535667025617882	9.33498093976777e-05	0.7356747570567271	0.653555266251193	0.9903969901737292	0.993204964789306	0.550189563173825	0.5945171647466639	0.9306761568406572	0.9699048076674528	0.999879624570365	0.9979248316084638	0.9479919103773364	0.8963818858400534
SLAMF7	3.85544619398921	3.10017341381325	0.3816828627170379	-0.276364608421453	0.325240276191157	0.059797009736443	0.7611928806014091	0.28410774094159	1.2278951526368602	1.02444095431784	-0.514151360162473	0.755694603320503	0.146294980587873	0.275518826626738	0.1025558622697569	0.231800931982628	0.310470581288685	0.609503039614038	0.453310799503462	0.884279412552393	0.785096234167732	0.9187279339093052	0.7435799487052456	0.963239863178822	0.9211368935352048	0.987237221328157	0.9817700757687148	0.9830063019166002
BTN3A1	3.50868217442726	5.827232401788191	-0.61182698094952	-0.1101690987888159	0.300197487653194	0.220590447079413	-2.4353292139086498	0.2137837128312039	3.7114049464841496	-2.30138188206429	-0.284366053533462	1.04391567425633	0.7925891684008349	-1.4046500707852	0.1495633065129989	0.001688159820771	0.025530466815024	0.777346953913503	0.301486810592237	0.43178672690714	0.175883768970231	0.8817012439518341	0.337786943366024	0.9784931960780748	0.8917902395545122	0.9130049544698132	0.8019590741607723	0.9747236299402012
MIPEP	1.50494920567545	0.0428632131435157	0.0961700427941085	0.161751946979294	0.3238061833629589	-0.0142743437416271	1.1220360992931	2.96433427938144	0.0298473312467055	0.361753652053878	0.3640032095177539	1.07494918775865	-0.0448344913884614	0.7014314984998872	1.81213615668554	0.9763053081057208	0.7190306771567709	0.7173603901343281	0.287456885340888	0.964414323887024	0.486222313557151	0.0758543226557069	0.92572271129101	0.9745292142056152	0.8917902395545122	0.9962542895467644	0.9379525650920996	0.8189478104968614
PRKCH	3.25690297656134	4.5202621495041	0.0625589526188247	0.127727852231208	-0.3565687577336929	0.19551879486216	-1.3608432729048	-0.733244005660107	3.76637119700949	0.3283154233848789	0.448316434538005	-1.6198167093568605	0.9166019550811808	-1.03065247017437	-0.5646747455238771	0.0010289551166427	0.7440184810589421	0.6559217195146421	0.111466545411504	0.3637372553307739	0.312361105493565	0.574815866335288	0.93400304103226	0.9699048076674528	0.8071408182136243	0.8883169917450616	0.874273268765406	0.8899523736634707
IFNGR1	7.27365287300453	7.51281905675064	-0.0781781984995343	-0.2288100491899869	0.0295131861937225	0.0595956884919925	-0.0460012080402141	-0.0295959572588704	6.17429686111771	-0.3542415139479229	-0.689313528237169	0.120807834030303	0.252535142233263	-0.0340538043433228	-0.0233952504396582	0.0001677545123078	0.7248090745587	0.4938832805248661	0.9043738132257692	0.801643327022994	0.9735471193834572	0.98142630003279	0.9271386592475634	0.9514756722130144	0.9938101338804212	0.9733166545161324	0.9963793795396114	0.9968804029045366
B4GALT7	3.84102870700666	2.7201178532066	0.111834420070024	-0.0039689278845076	0.0244419457489755	0.0096135612331192	1.20129517941905	1.97367440216618	2.47720272166469	0.533111052266314	-0.0113966998878154	0.103056501444489	0.0391492789026179	0.9844415538914972	1.4614666739199298	0.0165966535730298	0.5962723255131209	0.990951411680121	0.918322301533563	0.968924224886693	0.329545870298973	0.150021885736755	0.882430438467893	0.9985412861164288	0.9949617687968928	0.996506447742432	0.8855889973019739	0.8189478104968614
SH2D2A	1.45074084871595	1.22878940555224	1.25363993514082	0.297853029121335	-1.21387465248127	-0.321325115731688	0.19704060442833	1.7511612156544	0.513072786460538	3.0134725085658403	0.461427694205687	-2.38457376382389	-0.653503060721657	0.0745313646085332	0.73328153633194	0.61281332622703	0.0040236826165256	0.6465566610993969	0.0211423332107061	0.516368446542545	0.941132368591942	0.4668107837476249	0.1860854911707837	0.9683027172872556	0.6947417343645249	0.9339734747255508	0.9950719201055784	0.8581871691892762
VRK2	4.37237143087636	6.82734373545218	-0.117826583840156	-0.0448239386275066	0.12639870180019	-0.0206636360380563	-2.53682049973684	-0.7471723063245429	6.72074107722236	-0.562832307228461	-0.128462485242818	0.528276274432212	-0.0833924705034225	-2.2246361320589902	-0.534146676299594	6.70007535205155e-06	0.5787198218931221	0.8982990640237659	0.600270273632032	0.933873486455192	0.0418854659275869	0.5955801991192889	0.8756969019757591	0.9926742607487272	0.94881045460472	0.992336390639328	0.5790553507691129	0.8969164780644037
TNFRSF1B	8.19673163310493	9.51654008456446	-0.419821286237187	0.163304250944829	-0.241233047453213	0.5341118404010771	-1.53856202531938	-1.77930159085621	10.760943768103	-2.2907172704584	0.554007551187399	-1.17856967747796	2.6315085105458	-1.5621066222534798	-1.59060263348241	9.974942001217227e-15	0.0261464889955811	0.581994815706892	0.244039274619377	0.0112165517935215	0.124447420381789	0.117879439162188	0.337786943366024	0.9602646694040412	0.8851409190567596	0.6556950402685631	0.75347738788087	0.8189478104968614
VEZT	3.72194527396106	4.45114562527012	-0.240358535957398	0.1606791589543819	-0.014907645403833	-0.135692586369463	-0.563038285594505	-0.806685177420608	4.66344165383896	-1.26570117371955	0.512764848635593	-0.0703595699629714	-0.6124213961544289	-0.5298745009677679	-0.5362195692568421	0.0047438586349698	0.23786222994305	0.610557653661758	0.944525189412491	0.5432621002556149	0.618277797031191	0.594294621631511	0.6852373555243475	0.9633215973270772	0.9979320784224978	0.9351401570850484	0.956900451819091	0.8963818858400534
POU2F2	6.53563055448115	6.93944713656343	-0.3086689692464979	0.121418574698502	0.101570416270524	0.7951551324294491	-0.8087245727878299	-2.23597692920684	3.882256451075501	-1.21090236658519	0.332576029810427	0.3639320097417229	3.1021906396242303	-0.4143401876938499	-1.2178185606997	0.0006926918701528	0.2315731709005439	0.740923889427277	0.7174326308826271	0.0032145748705393	0.681745800137722	0.229076237961463	0.6800126526579877	0.9745292142056152	0.9678868782417686	0.6211983270470403	0.9678748661784008	0.8189478104968614
BRD9	4.35178825901766	4.98566896877446	-0.350463310672251	0.4527861241060129	0.1980725985829139	0.378613484729989	-1.096584723109	-1.5141325633528602	5.039767469301769	-1.7913868793692902	1.4008499497852	0.911047719189792	1.69059281466327	-0.997139329153916	-0.906045822087335	6.22665837040949e-06	0.0791658099130908	0.167314437080808	0.366556378873948	0.0970184286486692	0.32340459471712	0.36917244591724	0.4813688090561299	0.8544719485707925	0.9052682089763746	0.767481963988706	0.8818253497370439	0.8326966663880445
SNX1	5.400807249340769	4.619055336106849	-0.0215674511429556	0.15976733453816	-0.0321726046535638	0.211706852967579	0.5068710488697971	-0.8945809094279971	4.90190232339326	-0.1725180988511219	0.906058121403282	-0.235712497616064	1.6602102148424802	0.4967303517514299	-0.83467637319104	2.68765864299178e-05	0.8637315603017021	0.369513317285626	0.814627016104584	0.103434889793056	0.622321995834468	0.408010777207175	0.9665752626546436	0.9202739816961144	0.979801586828742	0.7706458952175039	0.956900451819091	0.8430065211508015
TBPL1	4.10504949111704	2.93062243763905	0.0318971499463259	0.207285146230778	-0.4257516107984099	-0.180272433155575	1.51526412055909	-0.0579696262633553	2.79147766544698	0.157315052032385	0.624447160028804	-1.87157717676015	-0.764508201622243	1.30131976875821	-0.0341387255852653	0.0117534155436405	0.8763137307735501	0.5351808024563549	0.0685413417671969	0.4481979363672639	0.209383083934413	0.97290207535708	0.9711102328072018	0.957084240546826	0.7860662119633777	0.9149553271807928	0.8180010461440839	0.995161036148528
ARNTL2	1.93117451781036	0.775124640677758	0.11635288308849	-0.760175389183874	-0.332001719226245	0.105875715945568	1.8009920671159398	2.13866405650907	0.423967161723044	0.42602633971377	-1.90060171628606	-1.05336420027096	0.3511829219808799	0.9011760763783848	1.3448659638974	0.675797150957034	0.6718827945244581	0.0633960998339892	0.297153119981658	0.726931742518413	0.3763314108127589	0.1846629187549019	0.9106818058862296	0.7542602124534902	0.8917902395545122	0.9665577053632396	0.9052348245097046	0.8189478104968614
BCLAF1	6.34500586427394	7.21196767662495	-0.1966823567787	-0.20956950944298	-0.1083017037572569	-0.139309048520936	-0.500934878530246	0.17959024714101	10.3719015728311	-1.41325260306398	-0.949468279410738	-0.694053456327253	-0.888308614266631	-0.646591797594973	0.2232057486412769	8.67857274231438e-05	0.17475125645169	0.347126965697685	0.492378315252652	0.3786486500722579	0.544439595146778	0.824270306945501	0.6194410499956942	0.9182988791248065	0.9252968124496928	0.8970554870225127	0.9479919103773364	0.9563864888188132
SLC39A9	3.8383597103999705	4.3902620077284	0.0479060549622405	0.0236167630446588	0.185975446848632	0.0441007353942971	-0.735439780682784	-0.615230852603458	5.46842533246314	0.309385656417143	0.0918684485201098	1.06165724100844	0.243177325949627	-0.822461532747001	-0.485125991742856	1.37710062631707e-06	0.7582887074308521	0.92716247147052	0.293393009052413	0.8088434810645959	0.414643206069001	0.6296644010419	0.9373536088594868	0.9947076976215574	0.8917902395545122	0.973392150348974	0.9213760094536618	0.9056053083789792
TFB1M	2.78786679680418	4.46614902331983	-0.206268261660547	0.0866869257012644	-0.420126704882354	0.0232975853415818	-1.7466540298591495	-0.432998031755433	3.62357776909868	-1.03066411036701	0.295034973399887	-1.95051758349321	0.10959314397835	-1.28584287459884	-0.342697963977856	0.0017344397845692	0.307583254090406	0.769224633031416	0.0566308916310939	0.9131703854703492	0.211955805393058	0.73324676230129	0.7398046826318116	0.9764375984647536	0.7712319815268387	0.9895081513527964	0.8191710395729493	0.9319568696301488
RABEP1	4.72034161116571	5.99800207947302	-0.147384622109683	-0.0165918250632922	-0.0014036579011626	-0.0883143238210728	-1.2144701504308402	-2.04433118668933	7.178424866340751	-0.948209056966688	-0.0690226959310311	-0.0080523792243911	-0.508028353069126	-1.3045841841835	-1.55795835608806	0.0009079115515676	0.3496341857488499	0.945273745309328	0.9936218623096708	0.613625243535869	0.245740027037233	0.125902109953667	0.769401156252703	0.995133106347674	0.999879624570365	0.950967396642956	0.8387607720687544	0.8189478104968614
HMGB3	3.93933916882977	3.5933028639454	0.6452916926494799	0.497431370670854	-0.1083776263888169	-0.4348497357420229	0.1437689342766319	0.909798718190607	2.79569347673239	2.82774257967534	1.3959810068253002	-0.406580840459932	-1.6416380842158005	0.1003681490715069	0.6556388848931479	0.0144038756643339	0.0068008565217807	0.169074383534066	0.6862179405476939	0.106818962079043	0.921311982189289	0.515033309912748	0.2187140533809091	0.8554337844785215	0.960309588518395	0.7777516018452578	0.9927515703267245	0.8738125867803416
NUP160	3.20337481327456	5.077468954870491	-0.518325780139091	-0.161381269562268	-0.163602251933034	-0.4013746212534229	-1.402753223047	-0.803771927920635	6.30194570018236	-3.0666713399785	-0.580884508012424	-0.8786355711874029	-2.04518324743617	-1.55948277085546	-0.656330321032454	0.0008310345280222	0.0096029033305093	0.564067265657645	0.3871445722130979	0.0462308560247618	0.17332050730142	0.514682807714659	0.2411067713433637	0.9585780896110256	0.9105936945806996	0.7342121855028725	0.8009560476799396	0.8736360324156656
BAK1	3.94286551292994	2.53595734423202	0.110127838642335	0.369938409669902	0.0729480736220172	0.129854740585687	1.10708402902225	0.465113050699491	2.16880837242943	0.563172531491044	1.25435063283877	0.33573973411452	0.604370254489275	0.8595629102245981	0.307154445366645	0.0565203232873271	0.576126221408663	0.2159426387722889	0.7387972525375129	0.5482781039165461	0.410043934531437	0.7600248135014971	0.874194730315293	0.877188692783612	0.9704483685751524	0.935280906483094	0.9184268329277712	0.93716869006472
IKZF2	0.684680577014475	3.2095742964488	-0.612952908507011	-0.462869721779242	-0.322146112492216	-0.498659518129942	-2.0983238305875	0.264708426810343	0.9445138797600072	-1.33367499005477	-0.7077526534204829	-0.6503588197344671	-1.0477455040394	-0.5625053658566039	0.117500549645619	0.360695143802447	0.188263247759379	0.482557637458335	0.51838663919968	0.299965817673756	0.581673473041451	0.906957547442879	0.6377861111161209	0.9479915278896536	0.9286190752994354	0.8709532781501045	0.9534161282143012	0.9797717551343156
GRN	9.14695753519459	8.32676207569779	0.346844854277591	-0.3686605722831289	0.0279149615518765	-0.0190832196423709	1.03892910106014	-0.654913327167072	11.9051228310996	2.92819734824359	-2.10500024972323	0.212524166534395	-0.153165826053362	1.34215919086078	-0.922859794370816	1.35057894076283e-06	0.005162836662089	0.0404918741667635	0.8326021241741891	0.8788769823315	0.2124457777998629	0.360426413877394	0.211244826882826	0.7059960250937881	0.9826504537843008	0.9861862293298964	0.8191710395729493	0.8297946178404926
FAM13B	4.42477696856325	4.453382271992941	-0.35638635395828	0.164319747878302	0.0023871007588228	0.484947592925387	-0.317992275332232	-1.0379511396979102	3.7576452699545895	-1.80849302202958	0.57248748326345	0.0112887956517065	2.3545131771281	-0.243387975204905	-0.6816373864695621	0.0014429101924338	0.076506797817986	0.569603973309172	0.991037721575805	0.0224756378856567	0.8102935043452201	0.498599791915164	0.4767279361158796	0.958659789021604	0.999879624570365	0.694774744112604	0.9841575152691656	0.8680085283771649
ARHGAP31	3.74630245669217	4.01392374486307	0.0817599523432044	-0.434285986057497	0.366981825822334	0.0297470372871145	-0.372077954991827	1.92380683456234	2.41323855955812	0.322400956202664	-1.1916327436036398	1.3139437489363102	0.110089526191319	-0.204208977413602	1.2991225008297	0.0260968576070246	0.748467615050155	0.239241567176677	0.1947900302047769	0.912779297956091	0.8402144280902859	0.199772790006374	0.935370407400942	0.8871550461822918	0.8549715878308816	0.9895081513527964	0.986139095454105	0.8189478104968614
CENPQ	2.0717388185928702	4.018869764968319	-0.256093489815048	-0.403548423975494	0.29892663824615	0.3034334525459979	-2.2325019299523903	0.5833618931851	2.71577567170867	-0.8593916360885291	-0.820418899843508	0.8914790340043349	0.869841322762679	-1.34163570726129	0.311702372951788	0.0219092856828492	0.402652665894549	0.4160098811531649	0.380557824778188	0.388600393013268	0.208702072022826	0.7565562931685591	0.794044973001092	0.932733277751456	0.9080617577783734	0.9009885895497746	0.8180010461440839	0.9368207090883658
SARS	5.4811295445863495	5.142140673818849	0.218889607983088	0.193859282503466	0.0008487798797736	-0.0833282829483505	0.331173025960239	0.4497388241262839	5.24474444487549	1.31916353885781	0.774827533804739	0.0045055617498027	-0.457680799256064	0.3049996341974489	0.439544133824062	0.0001021577337234	0.1931371783133519	0.44216944204432	0.9964235411445892	0.64913404254985	0.7642858701741201	0.6621322825073349	0.6415372880440112	0.9392812291199923	0.999879624570365	0.9579466932878878	0.9789188086290026	0.91652941328534
RANBP3	3.71683593338248	1.44428277902731	-0.386870563294237	0.1132393032046649	0.0127612956625652	0.2049370925105439	2.3437515851694903	2.69454318476737	1.7149778654148	-2.50881844080417	0.451906787520998	0.0753043834681835	1.16875321679396	2.53022068362092	2.76701469132367	0.0924203033858652	0.0153338337581488	0.653252293998558	0.94026715159404	0.247937183580803	0.014529082702073	0.0078620822162592	0.2898060853868426	0.9699048076674528	0.9963254906817296	0.8547943692226063	0.4374481718457723	0.8189478104968614
ARID4A	5.17180416768884	5.631224475052679	-0.3499236108835329	0.167441002177765	-0.0006320130687615	-0.238181036956423	-0.265626590296696	0.3120134106845689	5.59370420914516	-1.97017710667974	0.631443045625179	-0.0032730749607265	-1.24431951084437	-0.238061822070409	0.301279033141113	0.0001488796366602	0.0545220517811291	0.530713276340521	0.997401819772473	0.2191165781746989	0.8158335414620259	0.764429211228774	0.4300167778800311	0.9557586159697352	0.999879624570365	0.8379364203845192	0.9850501421615652	0.9383854349841028
TSSC1	3.67773467539311	3.20437921136082	0.121566175519981	0.4581440870920429	0.179843551205852	0.119069097531867	-0.0259513651080709	0.0269842846555011	3.11349511438735	0.6902469105988741	1.73060669193446	0.920887102593094	0.615680558059816	-0.0227977191751148	0.0210256919035498	0.0086933942214772	0.4933609545089379	0.0899512937238871	0.361867859157325	0.54085637399951	0.982147892144291	0.9833092034902908	0.8375171740588148	0.7871395849442201	0.9049762871610396	0.9351401570850484	0.9968047009730188	0.9969078923557656
PNPLA6	5.76881569541324	3.4878352573916698	0.110130489972213	0.3318764969644669	0.2751142489491039	0.0691001904902443	2.00669138276876	1.00708897846365	3.12706120903596	0.6676088160017521	1.38552458162522	1.4995692017415905	0.397874569294139	1.6407036283017098	0.857842403310029	0.0140555711569044	0.507393238839759	0.1727783586311379	0.139967019207134	0.6924826252429549	0.1370296179959209	0.3951161144890279	0.84138860138366	0.8587774640135983	0.8311495161480802	0.9630169903177708	0.7692635576414523	0.8384185612786159
IFT88	3.0631438810604	3.65294077199864	-0.0980416864423965	0.549186783115867	0.0110860819376746	-0.219448481444431	-0.947488211325227	-0.1962869064807099	3.4459516199186404	-0.477625477782582	1.6685194615377	0.0485026066127876	-0.9295473409598728	-0.7990942631283249	-0.136526591483276	0.0032754058093398	0.635534889195545	0.101512519634625	0.961548506390409	0.357001411967991	0.4351770031840399	0.8919486055519978	0.8992749010163792	0.7945703706198758	0.9997608805468704	0.8883169917450616	0.9271673306132951	0.9770405716793548
ALG1	3.3539257702887006	1.78028636274834	0.1234112615736749	0.433304604483466	-0.1043349914774059	-0.0462444510186732	1.3055572761120802	0.961755093604846	1.6789250197873702	0.6504687720265949	1.4534995546237202	-0.4940632787657489	-0.214756205520166	1.11172497954822	0.687934930572261	0.108363313250384	0.5188515295890611	0.1523760936935619	0.62379028854961	0.830817542544286	0.278670364512187	0.494647929836722	0.8454745084622611	0.8479865315130065	0.951021977589006	0.9780753356079762	0.8617030942195769	0.8673815821380944
ZCCHC8	3.93108570085167	3.2618946760574903	-0.2833190831901289	0.413922673742984	0.161320213682273	-0.013759956265015	0.457377943566615	-0.199772722420096	3.29553179089371	-1.61884246240513	1.5597804988257802	0.848611480647152	-0.0722845835670425	0.417750279988907	-0.151070714839523	0.0085009998744974	0.112650272418973	0.125419966829488	0.4008102850087749	0.942658622739473	0.6848658279905009	0.880532239380624	0.5437844106654781	0.8259113743906579	0.9117078852483989	0.9943200177374376	0.9686107608223004	0.9745670481349586
ABCF2	3.47871781763337	0.839796796156407	0.0247279966531531	0.252595284907312	-0.158232074448871	0.163612315415659	2.68540588266723	1.50360334077674	0.784254111931272	0.130332705492907	0.8608377851550358	-0.7633688470073521	0.781113309866021	2.27586943994132	1.06099010115974	0.442788717124543	0.89699111709443	0.393500865196065	0.449614926332082	0.4383734293813629	0.0347127021544495	0.293771410940923	0.9740151283316534	0.9253029450072716	0.9209354719925252	0.9143948344189607	0.5536328057974146	0.8189478104968614
CHPF2	3.78474795290922	3.35864373237036	0.136201375344158	0.158920509953274	0.2889095301712899	0.0113260826036769	0.135780540361197	-0.0012236461178919	2.7218799501161097	0.692875871518981	0.547529884331795	1.3077101000179598	0.053129707785779	0.099950305264044	-0.0008488514615584	0.0143152782062213	0.4915393379826679	0.586549991590528	0.196922892880281	0.95784050286	0.921422059178172	0.999326108774479	0.8368697717360786	0.961267404798623	0.8549715878308816	0.9959066496498332	0.9927515703267245	0.9997005958649092
LRRC7	0.4091113973163849	3.88219785511878	-0.190739457040784	-0.8307969698047009	-0.459791802079367	-0.3246232171011439	-2.81288389432332	2.7766202513937794	1.4621085886631298	-0.4465158393357429	-1.27479212464755	-0.9229233363709008	-0.692619168737316	-0.963188576176825	1.60035401618976	0.1573901883380289	0.65711532332502	0.208428454116741	0.36043632359739	0.491771155130445	0.344462558402023	0.115759503184551	0.907207639106246	0.8732431316679763	0.9040024207992072	0.9287749046657452	0.8927801356514818	0.8189478104968614
FUT8	2.2174552562192003	2.9988400591796203	0.3908193534232221	-0.121453146387735	0.6256693064046159	0.329649395925431	-1.49471584896422	1.09910441879519	2.7279630209039505	1.86672154212462	-0.345720909894234	2.5883805659375096	1.3055174143904198	-1.21128441042492	0.783619928621313	0.0087190685616992	0.0676943597555544	0.7309745318609309	0.0125321586871204	0.197575607370922	0.231369324361723	0.43688737669869	0.4590899505621019	0.9745292142056152	0.6665650753754824	0.8334110803006445	0.8306702449627962	0.8489400638998782
UBA6	4.55940544107758	7.58338184092967	-0.409669857514767	-0.0148669103960978	0.136777076912738	-0.0687394063532489	-3.0414514379743203	-1.33420003897336	8.1983004013578	-2.09046751144815	-0.0457278378772462	0.617053715196285	-0.299320733169343	-2.92837860721147	-1.01539007706828	7.12480932961991e-11	0.0415790999486704	0.9637057628500748	0.539944472689255	0.765911774668269	0.0050821962627961	0.314712969240884	0.39909367648847	0.997385817482582	0.936592155622775	0.969213744865516	0.3054344939400535	0.8189478104968614
GAB2	4.73134447233919	4.62235132696391	0.257047056209028	-0.354279170347481	0.252221711710877	0.115909840593642	0.0345611709854419	0.7852146088954829	4.21903998665307	1.3786254504633	-1.2767344062888002	1.20924246612716	0.572694130757009	0.0285441208282136	0.646778702172524	0.0004889952506099	0.1741974385826319	0.207674590765659	0.2324449039180319	0.569373477333457	0.977515495184861	0.520694967679613	0.618468425355391	0.8732431316679763	0.8782021517965801	0.94029343820028	0.9963793795396114	0.8742242985029304
ATP6V0A1	4.76579322260853	4.82805869036872	0.0716495029137769	0.0973716715025626	0.6178341801391422	0.0349064636933951	-0.746467276216789	0.754669950900056	2.83355467838759	0.3121806114518969	0.3004624549018549	2.49481270112853	0.14858188379429	-0.401328739953214	0.51141901707954	0.0091028085934141	0.756189573817842	0.765124394960281	0.0159109034260588	0.8824977372363879	0.69136378201795	0.611284923299217	0.9373536088594868	0.9761674042643392	0.6665650753754824	0.9865130992270086	0.9694872428330588	0.9011977039190184
PIAS1	5.4941181177869804	7.01398212178923	-0.3529870562712699	-0.1874669160540969	0.138335671147675	-0.0714061367517962	-1.30562926010616	-0.0787208966715255	5.87216162982566	-1.72947255115988	-0.6199942452764621	0.616145523438172	-0.327673989531309	-0.9872707746992232	-0.0691448846548334	7.64170557299679e-05	0.0898955513912987	0.5381778930525329	0.540611514360699	0.7445197336192779	0.341478369104105	0.945144878287205	0.5030121297554381	0.9575728250948682	0.936592155622775	0.9665577053632396	0.8912334346581036	0.9887522567898916
SLC4A7	4.28599183394654	6.11733225294317	-0.288526394044147	-0.0836552464399179	0.321542222032691	0.25874056255838	-2.1017012356285	-0.2296761019409129	6.00855179329191	-1.39210677709638	-0.24336660249573	1.3673560681595098	1.06988908034498	-1.8429977771053296	-0.16792223528663	1.9888015362377602e-07	0.169931166579453	0.80869766254807	0.177510052560345	0.289706797932777	0.0711447429079722	0.867308596489538	0.6135736760596261	0.9820114945457674	0.8450742098804461	0.8676653465109799	0.6415230263177303	0.9693469425843264
APBA2	0.18868193373474	-0.7974922430980891	0.206435590868649	-0.296189146263031	-0.58177056845013	-0.165870776409432	1.3741908815589	3.68131803134146	-0.232943879819287	0.4155242334701839	-0.41373008743619	-1.03690850852397	-0.312084847667076	0.365818519841781	1.5228963097234198	0.8187004240031129	0.67950135164352	0.6809008012002951	0.30472368556214	0.756275975860522	0.7188347347188421	0.134078794314733	0.914279226395856	0.9737576143536176	0.8917902395545122	0.9686644005553448	0.9714709782728675	0.8189478104968614
MAP2K3	6.548685270851831	6.6477833519745095	0.142978812781801	0.255447046615777	-0.185423149641898	0.133031812440579	-0.201929691216341	-0.5369131290276021	6.006628475428911	0.859734625339718	1.05287160155343	-0.995068020229678	0.755887088628453	-0.165746947846493	-0.535294317064813	7.85622404429549e-06	0.393963198807654	0.2976238918407429	0.3244031161491489	0.453311928445402	0.8698949499620641	0.594781045880354	0.7897062680602953	0.9097100770221148	0.8969252772813661	0.9163468434973496	0.9908358202616434	0.8964651050328307
EFCAB1	0.8223468823714749	2.09003540506474	0.336892072857032	0.298485467454317	0.0772896237619061	-0.0851719249762213	-2.0241200008884	0.54991920831585	0.531473180553522	0.585906495497962	0.3430644169847919	0.117615521497136	-0.133646196242612	-0.465741364482141	0.1873894667305739	0.60445604331874	0.56052336786772	0.733064183559388	0.906836277868126	0.894231822838386	0.648585995478891	0.852118396384212	0.865459197002767	0.9745292142056152	0.9938101338804212	0.9887156890078568	0.9608961908727915	0.9662569433760811
TMSB10	12.6023695695504	11.187399985536	0.2271153527764589	-0.110321972419443	-0.112827397044679	0.0304487256602402	1.65141836140784	-0.295330832660306	13.0584753604885	1.63584860473905	-0.5412968052171	-0.732009454603927	0.21045572036215	1.74310088001826	-0.422144161441008	4.29859146985968e-08	0.1080709747864469	0.590763505923033	0.4675692471111239	0.8341642874528331	0.107271744029405	0.674717701662422	0.5343850474567886	0.961887644162296	0.9221986017724138	0.9780753356079762	0.726835352354516	0.9182157497934238
ASTE1	2.00441310572034	1.52959268482861	-0.117000102036766	-0.10322350754449	-0.349178688557024	-0.291961849011107	0.8657779491278801	2.02038890477968	0.8439975459611541	-0.3598424976465511	-0.2077214694884849	-0.9905816721740948	-0.817575319259295	0.432986187896956	1.04504313538796	0.412234423436983	0.720645003048491	0.836314864244146	0.327255318479104	0.4174030206613839	0.6709777988354879	0.300975438175751	0.926031111709881	0.9856728333182556	0.8969252772813661	0.9071611719425002	0.9654102809174976	0.8189478104968614
RNF19A	4.62337578165558	6.82468540345816	-0.233577204375485	-0.0585533636119437	0.226690312528964	0.185657662969936	-2.37322854696322	-2.5916992683810296	5.51113753432286	-1.06737891308194	-0.1774215783464049	0.9370353173856	0.786922768103188	-1.72464679997165	-1.47082016887193	7.076509026734829e-05	0.291015763733687	0.859908341582086	0.353370671340136	0.434991290828863	0.104369573539392	0.1476025150185939	0.728607896615495	0.9880624500170068	0.9024015375924128	0.9134995568997968	0.7215289499910017	0.8189478104968614
PEX3	2.25604294224322	2.1557849160974	0.0700468466694585	0.415964447992557	-0.0320283733405297	-0.101573841599249	-0.291089266970252	1.17278810505875	1.60744831334037	0.267841050838402	0.9403578216178532	-0.108260737196719	-0.324049804921905	-0.193908409975655	0.671997498964947	0.114130272198128	0.789901981253313	0.3514668516975999	0.91421367815537	0.747225596662977	0.8470178840334379	0.504618290846743	0.9459949417265844	0.9182988791248065	0.9943697040748324	0.9665577053632396	0.9873628146165868	0.8694995589222434
GABARAPL2	7.14133148180954	7.2676364748286195	0.1031770266263489	-0.0535264262066091	-0.0854288940014337	-0.143433725487195	0.1139468816236859	0.425840427418418	9.69822996072351	0.8710847977495719	-0.3070493706056189	-0.640816488320763	-1.13465733294225	0.137689770104021	0.665270771743621	2.85607970954643e-08	0.3877948808758479	0.76010530283884	0.524524184526057	0.2619139745996779	0.8920095119425849	0.508876221473868	0.7873461631167296	0.9753763909675388	0.9313217124577392	0.8592830576944454	0.992722538874551	0.8712920806477281
SH3YL1	2.8702612580422	4.00082027793023	0.0740461615980146	-0.0566637439526913	-0.0519142238606564	0.149033234006041	-1.34763444095265	-0.666330989673749	2.73264452366515	0.3379552830833879	-0.174192742041837	-0.206896499450688	0.622405991541213	-0.84128878286359	-0.4736864128586229	0.0118076159081443	0.736789043105465	0.8624610673515379	0.8369160314224922	0.5365887762201029	0.407419400516153	0.637794145978166	0.9311848703944626	0.9880624500170068	0.9832406968495764	0.9351401570850484	0.9181039520497452	0.9074991442456708
FAM136A	4.64385003309559	3.5014864462282502	0.250168759648923	0.17221592179396	-0.112016681995875	-0.0461153241228223	1.1168030898809098	-0.459608754971097	4.59966611977875	1.8558523592394296	0.8378746769244291	-0.7423050179033829	-0.308821827435232	1.3241680429655	-0.406632384723625	0.000379779994857	0.0698891119306164	0.4061695893072589	0.461770888782226	0.758715288880992	0.2048014078878469	0.6860209451605072	0.4642125280432603	0.9299459474490154	0.9211368935352048	0.969213744865516	0.8177101528806067	0.9204662789743482
VCL	5.08039057138417	6.56034723077206	-0.3996911622646189	0.2217504663527769	-0.0770874191891612	0.435674130641193	-1.7149476214809298	-2.64841419054607	5.329118124068019	-1.93412326760405	0.7210314568450791	-0.34013140020958	2.00652330678142	-1.26010930507121	-1.52886766937607	0.0001036205743518	0.0587387061941485	0.474362887261588	0.7351845140197858	0.0502011173097864	0.226399921983233	0.132661972262455	0.4431300266100658	0.9471247747630468	0.9700308896708588	0.7417176107168544	0.8277675898859826	0.8189478104968614
DEPDC1B	0.485527232330811	1.18160318437706	-0.4000797959542561	0.173412490306989	-0.2196733963878019	-0.125854031799693	-1.12965404838349	2.26755700931705	0.391991097278856	-0.8975009315518941	0.274816535490048	-0.467223243165424	-0.2734196463857289	-0.340497480668967	1.0420799124981	0.70192676912385	0.373677251333724	0.7846339203599828	0.6423388238133211	0.785670653205626	0.7389628676442459	0.3024968033273039	0.7816388477076093	0.979304776412005	0.9533086213368488	0.971253220687049	0.9732995591398184	0.8189478104968614
DAPK2	1.00287427439153	5.197244663063691	-0.0418307227742971	-0.245103586544376	-0.0039250831435206	-0.3401666684708909	-4.551454845796401	0.322868496697596	1.98989643930886	-0.101721198685874	-0.39808293405584	-0.0082881944626899	-0.7444807392442271	-1.57723873007855	0.1522255983355269	0.0647605274692513	0.9193774070793228	0.692350700736587	0.993420033013436	0.460113813967398	0.1326752994846469	0.8796096602393609	0.9793260418329354	0.9745292142056152	0.999879624570365	0.9195675074879026	0.7648087300377661	0.9741744160345078
NSMAF	4.85551114542126	5.57259571040259	0.143268692672856	-0.296523418629791	0.183049666361001	0.230576198057646	-0.7798276167942041	0.236313552793148	4.15616725859593	0.742539425509102	-1.0675753828204	0.8272142159768578	1.11495279479617	-0.532841841404457	0.19032252906713	0.0002962314100971	0.461194776937391	0.291067013540587	0.411983283826214	0.270320452966751	0.5980181854426779	0.84982744686967	0.8236142299147329	0.9070608995279312	0.9117078852483989	0.863325113704627	0.9534161282143012	0.9652991555703836
ADSS	5.711833866666441	6.7317427379390296	-0.0505038475562044	-0.0603732840089206	0.114707767214069	0.0354392255833047	-1.07757877178391	-1.18179531680335	7.51590672761065	-0.354225456725629	-0.2870534448015169	0.718470648919639	0.233591819349329	-1.09098912162854	-1.18884980248578	1.01855208994708e-06	0.7246328468506421	0.775296603460808	0.475767225585974	0.816255822481106	0.2896006707324439	0.240081752555356	0.9271386592475634	0.9778843898137292	0.9240688192708152	0.9747365141734003	0.8652591993051212	0.8189478104968614
TIMP2	6.53260737316249	6.03594717905005	0.0005001646424361	-0.0689213655000827	0.438357200052448	-0.0113939556865858	0.43236317058858	-1.00693515616313	10.0257253553314	0.0042385796315976	-0.36138760952086	3.27652784108816	-0.0851509091700653	0.647164205501045	-1.04673005213916	1.18162768311206e-13	0.996634649331756	0.7193025932261871	0.0018942436223578	0.9324748174433772	0.520428092775156	0.300159751890002	0.999379811512979	0.9745292142056152	0.5273425676517038	0.9922264451818232	0.9445670309617096	0.8189478104968614
RFC1	4.85327009493264	5.536435823321941	-0.303141903231664	-0.0331657139401089	-0.0988458777565706	-0.076125813422485	-0.448828536494557	-0.210260955027022	7.11200858240982	-2.01844011255851	-0.140447791495128	-0.591910104241104	-0.451146760029595	-0.5176994313630879	-0.2076643349279829	2.87933317569698e-06	0.0504734374114725	0.8888736072032339	0.556989850694811	0.6538036898435889	0.611744806277702	0.836324641695329	0.4183388663012435	0.9918289704707016	0.9388139153997344	0.9580901842579992	0.9552989935384414	0.961266973360578
TBC1D23	3.96155950868346	4.75073603029065	-0.628879637941681	0.296770085087823	-0.138801739055188	0.250867897444358	-0.955322107623835	0.413994745458876	5.4141396779818605	-3.49978852164464	0.99563165355408	-0.69323786277833	1.20475850578325	-0.974767708399128	0.365556916311969	1.66965000047136e-06	0.0009760853188808	0.324129738099318	0.491305470464586	0.233857544538056	0.334276497929114	0.716207580629343	0.122641233251952	0.913754525444854	0.9252968124496928	0.8461542857674108	0.8894625897129993	0.926909276701228
CUL3	4.721873805716	5.147022902702	-0.145577528107994	-0.0936110622448129	0.232639475037272	0.225022063331401	-0.423275653618501	0.208794839221966	4.94266293789463	-0.888696828648337	-0.3849286702745999	1.24237397857769	1.2635716603097098	-0.369116432893971	0.201116419040149	6.2401662844724e-05	0.378339137482698	0.701967698985304	0.219795554752594	0.212254768032839	0.7152528552336921	0.84141611928748	0.7839575691121006	0.9745292142056152	0.8654751620133455	0.8371092212584023	0.9714709782728675	0.9626019285054916
MYOM2	1.3362871343788505	1.74763633116107	0.890569568817041	0.2132198740578819	-0.349883201747125	0.460085918678786	-1.15369255768667	1.45586327203066	0.593096083874354	1.93009694496703	0.32036413320958	-0.634017841512184	0.882023724432192	-0.354312761668878	0.590667132338801	0.559851844235275	0.0591699380599045	0.75007282292488	0.528951089570623	0.381961811418318	0.7263217103353959	0.5573529465270749	0.4437901640647249	0.9745292142056152	0.934033404670981	0.8983100475815333	0.972378155585465	0.8851562790594417
ZZZ3	3.25932561113759	4.52162302176625	0.0454240638195476	-0.0689746565288797	0.472698159169389	0.218962390514711	-1.74732291119582	-0.3841321971637729	4.71638130692454	0.251716530281258	-0.2431509472087469	2.31318785267387	1.066960479759	-1.63058155375309	-0.297179937006937	0.0002508927555816	0.802497731528572	0.8088971051647871	0.0258661202051433	0.2910267045882119	0.1215310926382689	0.767553028391847	0.9503597291052353	0.9820114945457674	0.7131614594148612	0.8676653465109799	0.7485874848177254	0.9395394341846232
USP2	0.8992858651782609	3.6180148268538304	-0.448929954968836	-0.15770532558159	-0.0252440342312565	-0.15732106790789	-3.06105380195283	0.386180148414027	0.966120616779996	-0.938194123818765	-0.236012883712719	-0.0492233514394887	-0.318432066444501	-0.7408539493004909	0.15681502580466	0.3548572779297039	0.352580585142606	0.8144352120823101	0.960934040675051	0.7515257947238001	0.473193842398175	0.876110667766157	0.769401156252703	0.9820114945457674	0.9997608805468704	0.9676751721263608	0.9363192651966804	0.9732054264169996
TUBG2	1.00084040422794	-0.646111140102151	-0.6790436701771171	0.247955763784772	0.1999307412102	-0.501607936872471	1.7661089510681	3.4692516728566	-0.379402530291604	-2.15643033855698	0.486453779503322	0.587944922995904	-1.38726681350119	0.9402288584960528	1.94816248497558	0.705964178274163	0.0357884253787865	0.6287294030428809	0.559163851362938	0.171393232224109	0.351532345275447	0.0569088379841498	0.3828917904773214	0.9660813361203372	0.9395001603291584	0.8245497360862464	0.8976719852915103	0.8189478104968614
RPL26L1	5.311599995057679	4.14301347368728	0.177017821822447	-0.153560296625531	-0.3040159344120129	-0.681984757270921	1.9377517819458896	1.53460455331249	4.54622201327103	1.22897346475353	-0.7236075487206121	-1.86181763315642	-4.27546632833727	1.93130112500651	1.7611131465219598	0.0003447347758389	0.224732161898851	0.472816905161997	0.0684388923066964	8.5499903017366e-05	0.0700175559471835	0.0842612259102848	0.6753184605295958	0.9459548737911256	0.7857370420137058	0.2023212705067604	0.6397099480940227	0.8189478104968614
NSUN2	3.81716022440624	3.4603104975585097	-0.0030169503497973	0.0108866337080481	0.162315935134754	0.313530805550974	0.146910230699293	-0.133448362589654	3.1788872415588703	-0.015896641757782	0.0381731152307077	0.769711256622837	1.5109001840478	0.121935278626747	-0.0945753487125424	0.0070549399171278	0.9873833067363992	0.969706700462458	0.4453941269536479	0.136997006712785	0.904626562589158	0.9250309221626328	0.996893954418875	0.9980153574640308	0.9206401295989064	0.8004458853119842	0.992722538874551	0.9841186790959628
FBXO42	3.74714753426818	3.07880848034806	-0.24694452351353	0.0300046712910259	0.218550446423515	-0.011310584944521	0.528767460293328	0.0771263383537473	2.3248808457275496	-1.23678635393272	0.1045133213582569	1.01034857007714	-0.0539882179708359	0.36432253313328	0.0535250943234671	0.0304000589972896	0.221831886009543	0.917194937153432	0.317099738764253	0.9571613894129029	0.7190274883883608	0.9575264960405558	0.6723252641696812	0.99344707628798	0.8956001772378882	0.9959066496498332	0.9714709782728675	0.9906275839245564
MFAP3	1.19598667577677	-0.287851645907052	-0.7165694358524829	-0.252008724625638	0.3545854824418929	0.184241187654987	1.4261741642653998	3.3575767834242702	-0.13530156287511	-1.9535524018533603	-0.465576877330341	0.902494657297016	0.468562176994813	0.6085391682360041	1.6960819597800498	0.8938694941026991	0.0569143288655838	0.643570176473766	0.371822292544386	0.6413813700803069	0.550161791729771	0.0959688034852692	0.4375109593191164	0.9681963868175713	0.9060159632596444	0.9558303262726248	0.9479919103773364	0.8189478104968614
MRI1	2.62442254442641	0.958972525540053	-0.0245926170281495	-0.169435584729584	0.1724608927652499	0.0842841326201555	1.7108639709685	1.40553452911674	0.5686733997205989	-0.0931798835115709	-0.437540647052329	0.5892052780197161	0.296535666943596	0.923557349421816	0.855313061001014	0.584471717442232	0.926126687058558	0.6639404672332611	0.55835331240569	0.768133704742644	0.377905102005425	0.3965515679830049	0.9815318275318116	0.9719904781762112	0.9392896446886728	0.969213744865516	0.906518721753264	0.8386605752014042
METTL1	2.24595759793806	-0.268380820046307	0.535298340084669	0.382309489316758	-0.0442073644664237	0.254230025210222	1.9635250693409	2.7263601186765403	-0.1907825212317769	2.0942120267671003	0.889136681489602	-0.152252650307831	0.8325390300929971	1.25676164453135	1.55723943757521	0.8494534300740341	0.0412297291237937	0.3781044087803	0.87958840661378	0.4089864993463289	0.214565679621181	0.125598100376574	0.3971368345316302	0.9219193539066106	0.990324871568882	0.9071611719425002	0.8191710395729493	0.8189478104968614
AGA	3.99777478987816	3.45292052245792	0.315179377606236	-0.0434148316746264	-0.506928834022525	-0.0865377956155356	0.8572873092751869	1.4705774016193405	2.61656632836431	1.3355854476421	-0.120356204249234	-1.90723878405706	-0.328216580050824	0.585642950349188	1.02325741790677	0.0224357948862041	0.188525232950522	0.904700793313974	0.0632195921408633	0.744092714067231	0.5680082510789859	0.3110631286472899	0.6383690096426213	0.9926742607487272	0.7751398890387127	0.9665577053632396	0.9489688006110588	0.8189478104968614
PI4K2B	2.8814642332054903	3.7620215438273297	-0.0431589260009911	0.0742876569213969	0.262785045536493	0.0522595336050714	-1.27372946152714	0.162395676822316	3.1204364841047205	-0.178335726611917	0.18281161153054	0.95415920878122	0.180929119269201	-0.941689073414704	0.093369993649945	0.0082863213257959	0.8604976179312172	0.855698183235891	0.34730920248492	0.8571766445320921	0.363658184235991	0.9259827257740708	0.9660271352405648	0.9880624500170068	0.9014735102734324	0.9815064527417924	0.9024786123022	0.9842855986029992
BOD1L1	5.52504387859322	7.19829272974968	-0.339610269170933	-0.2260088059298539	0.0030252830732546	0.0352704473782292	-1.57312293542306	-0.956745975772786	6.27343527686093	-1.90397522678214	-0.868750018451428	0.0153962484516288	0.188569457281569	-1.24524919531727	-0.901529689707631	2.21077263576428e-05	0.0625626559692811	0.389403744509312	0.987776132166891	0.8512145075937609	0.2314590327471089	0.3715692509805829	0.448845169000431	0.9253029450072716	0.999879624570365	0.9801738506744704	0.8306702449627962	0.8332870360799743
MAT2B	5.365363331139	4.98853272188242	-0.2381711402401739	-0.0971158036291496	-0.162196113539151	-0.271688204017857	0.876456631900365	1.26204356474231	4.85756083204796	-1.29324819991395	-0.3514188968483631	-0.8030171203935799	-1.3493860823934	0.7709025560535551	1.21006537079553	0.0004233197793567	0.2024162425266489	0.7267864070615749	0.42604067963377	0.183175380238016	0.455348677907246	0.231840052830251	0.6503520731824761	0.9745292142056152	0.9155356557555464	0.826779666587592	0.9316074486065742	0.8189478104968614
EDC4	1.28859009843474	1.85167281751665	-0.760613350217025	0.0193390448019747	0.564105927561021	-0.0298937978417433	-1.68881264676319	2.4907820797597404	0.517957460743611	-2.28010244127467	0.0475615970563915	1.88554551062422	-0.0999907664861502	-0.436222597692068	1.24255009867882	0.608071209154182	0.0269929104263353	0.962264592570769	0.0653693918945673	0.9207712201921228	0.665286279460133	0.219770787076983	0.3409306146576382	0.997199804057368	0.7799282572429129	0.9906524096116016	0.9650713288726082	0.8189478104968614
TRIO	3.7534033064181807	1.77229944678399	-0.0070725002875689	0.0561201328539914	0.0622759128545686	0.0697519583586602	2.01046286129518	0.9298871735737352	1.74139806369811	-0.0383306266216062	0.1971858205116	0.305946381046172	0.337642496614238	1.78689164095733	0.6580547260099521	0.0993131186317014	0.96961287665096	0.844492018758241	0.7611396546237429	0.737025727400108	0.090891319644336	0.51351344114404	0.9922683331163202	0.9874081925660468	0.9754106297759092	0.9665577053632396	0.6944640873336821	0.8736360324156656
VCAN	9.63745464391502	12.5712565149823	-0.294120134519743	0.7438675163756079	0.470866408726065	0.4814563615818079	-4.08827152783181	-1.81083127797386	12.3481259838768	-1.38795764141424	2.17504393040384	1.97848127291858	2.05242552230524	-3.59384783187063	-1.69293327697848	6.05233271931684e-17	0.1711839542849509	0.0342880685651705	0.0532876950919818	0.0452772492422009	0.0007334324728133	0.0965690832399187	0.6154646196347769	0.6896527630577084	0.7626124410296614	0.730958185555582	0.1283145666480733	0.8189478104968614
CLEC16A	3.0378122899494904	5.25380133341245	-0.238472480862553	-0.30013900787962	0.220653363708458	0.329806212867515	-2.6543243514757697	1.0442862117945	4.2033965286748	-1.15725564110561	-1.00126717361066	0.987222046368444	1.5185003254167802	-1.92560668510856	0.9712145258590792	0.0004648736602426	0.252606414960776	0.3216288622715689	0.328257042491594	0.135155698992621	0.0677410875082098	0.336026047134384	0.6974336219379759	0.913571021991749	0.8969252772813661	0.8004458853119842	0.6353660860705391	0.8229430681181811
MSR1	5.725816809907711	0.240839228218418	0.560401290475426	-0.383761814279172	-0.1388147586935109	-0.142726161713021	6.19484458391014	1.81138941924128	0.1150774969859809	1.71619833020755	-0.807215536596511	-0.382641603908101	-0.406507929789318	2.70707907737335	0.5899593456136021	0.91338890689664	0.0935264767936259	0.424138762871102	0.7042497116125841	0.6860760527438061	0.0470488126973097	0.558236865544352	0.5075457298732691	0.9359775102487652	0.9636378761925934	0.9612419032938496	0.599364504906255	0.8854428040202749
CDH1	0.7059963493863509	4.94865398791536	-0.5445207322780851	-0.48893286635202	-0.345793762602947	-0.224210043861452	-4.04065988039939	-0.48479000713371	1.3100903762391398	-1.20974250497941	-0.7275193937477601	-0.6820906565204361	-0.463669027305776	-0.975944178838268	-0.205418926115646	0.2034988055760799	0.232051084809688	0.470448800657012	0.4983124695149289	0.644970192619883	0.338509439041352	0.8380924665425609	0.6800126526579877	0.9456201287516603	0.9255889681133422	0.9570754015365358	0.8903456086725062	0.9617116580695442
SKIV2L2	4.185683254538819	7.22294313976907	-0.4527018539063939	-0.0675538057388565	0.139651538263658	0.162895050473453	-3.1986694079358102	-2.51523861277143	8.095527515130401	-2.43085008917252	-0.2178707393116339	0.6638998364595761	0.753176106601785	-3.1895379903159795	-1.62041414521604	1.0303993036690501e-10	0.0186183911426225	0.8283992142133159	0.509744765981011	0.4548070279082659	0.0024375232601567	0.111310910117252	0.313199442229762	0.9845180729469432	0.9272677055939348	0.9171856509071076	0.230719701651374	0.8189478104968614
DNAH5	0.713675005181794	2.58760022234411	-0.127342699555061	0.835130970643237	-0.3528053944016379	-0.0400183759568037	-2.55361095357544	-1.00120974544604	0.6201134132715821	-0.2671603827876039	1.14369801397868	-0.648323024070693	-0.0769540858594181	-0.559273028044275	-0.392926626056816	0.541656546675395	0.790450923720424	0.258507720538853	0.519750892602479	0.93898221652417	0.581009576395291	0.696088900468629	0.9463025108226812	0.8942191746165246	0.9286190752994354	0.993894166701764	0.9534161282143012	0.9232039095510958
ZFYVE16	5.81415325862504	8.79072655569609	-0.0908984662446489	-0.0713794550932984	0.518039322035979	0.252727346843304	-3.40424996732095	-1.48524022020935	5.5311304320519605	-0.418854744205987	-0.225925328169549	2.08470242927382	1.09467882439565	-1.96408419036381	-1.1954476636263702	4.51210296439005e-06	0.677110523344688	0.8222180294479791	0.0422060718979038	0.279074982822816	0.0572156640051997	0.237483279568666	0.913147341417922	0.982978408732099	0.7516984912998924	0.8657591263149591	0.6146918293163148	0.8189478104968614
FAM65A	4.15809295049078	4.1466084667426495	-0.1977407706102039	0.1989582143049539	0.3797768554548549	0.241614648125797	-0.476903654114186	-0.366497828829931	3.02321187257689	-0.9099266717087192	0.6281492939504301	1.59787780639467	1.05220174241488	-0.316144005983988	-0.2206643762502469	0.0086229392110487	0.367168660670557	0.5328836358007379	0.1163774209763259	0.2977679900596179	0.7560003846190241	0.8262556150514171	0.7773725983001146	0.9557586159697352	0.8071408182136243	0.870210265513778	0.9759677633043192	0.9569760287608756
RAI14	1.5568460336511498	-0.396036784600049	0.65226520503123	0.352891063124355	0.119289413290679	-0.778591137857168	1.71237134444675	1.96090015423256	-0.1249860202000189	1.70828013254891	0.6089824974179561	0.265306535014698	-1.7830631498392	0.4935721985577	0.864398305043789	0.901956385908452	0.0937855435011819	0.545456844909539	0.7918469919332671	0.0808318283060753	0.627068247644478	0.391458534870604	0.5075457298732691	0.9585780896110256	0.9771173477083576	0.7601364876186272	0.957015476733989	0.8370948277790959
PNKP	4.94836545012909	4.45851377428305	0.14830177826534	0.336045514646377	-0.1093272664317409	-0.0605723257036223	0.3569239838335829	-1.33493572850984	5.14569020486481	1.01201375315971	1.5327857123696398	-0.670185916105428	-0.379420460503152	0.372525137982655	-1.07493847658025	0.0001084495478049	0.3164134603853969	0.131780905435362	0.505873291284841	0.705959330665746	0.71419158916141	0.287587827036007	0.7475841064201374	0.8312802238320978	0.9272677055939348	0.9637650419632324	0.9714709782728675	0.8189478104968614
PHLPP2	1.4615100087938502	3.40338521769397	-0.450785873235886	-0.345433606740986	0.261590582751891	-0.157388018657984	-1.8251103753141105	1.11574868933508	2.4729907131441498	-1.5955678863349798	-0.739815125533446	0.829855442143413	-0.474736868918129	-1.17989706760943	0.6828870619223281	0.0167718102952112	0.11676417194526	0.4628042335890879	0.410488214889579	0.637001195500309	0.2435156155040389	0.497768676871007	0.5508813317427017	0.94436540794738	0.9117078852483989	0.9558222362079324	0.8381335252756452	0.8680085283771649
SPDL1	1.5156713593223798	1.15871134653494	-0.427547598191851	0.387879787889637	0.0113896953618418	-0.0557632503574249	0.0982062002751585	2.0148935421599	0.640471811196499	-1.26735089622746	0.7324272140733901	0.0308295733772258	-0.146976409752941	0.0488607547587271	1.04906690070476	0.535484925447779	0.213655065987321	0.467471373404521	0.9755845079222808	0.883732704982364	0.961889183575776	0.2991264366854639	0.6619050322406281	0.9444931005429094	0.999879624570365	0.987038777953084	0.996100381725232	0.8189478104968614
STAU2	3.69046692908715	5.493381306612929	-0.227412097520695	0.389266351631849	0.151129171315559	-0.283585260420405	-1.89832772128728	-0.0903417646717607	3.960484145441221	-0.949345472692452	1.05339958691429	0.5505589270331629	-1.04554871623503	-1.23091407027526	-0.06581953826821	0.0008528581826016	0.346986345869757	0.297307825938404	0.5844123306106479	0.300736733958984	0.231925509087553	0.947779742469608	0.7685622120826485	0.9097100770221148	0.9463626210346388	0.8709532781501045	0.8314531878929575	0.9890110517192076
PQLC2	2.7866595449344103	1.6111462940461	0.324222636878342	0.534262879052999	0.405268562742366	-0.1405550392720249	0.594620269448391	1.33663946298099	1.43160401661075	1.60626058305327	1.66270976303166	1.7795257762111798	-0.599416941220054	0.476059244492784	0.9503564052965452	0.16788911689485	0.116044072194301	0.102694002541959	0.0829645635817204	0.551574441299298	0.639024086276943	0.346465516641011	0.5499242297884164	0.7951304066617205	0.7955333113122393	0.9369261697683444	0.9597544503393064	0.8243422787199981
CTNS	3.05887898242926	1.61839774865632	0.345193816540529	0.122691649751334	0.484750568185921	0.0495965842233336	0.95306143488789	1.81883380053404	1.16224524521305	1.66118207222086	0.4032695437581211	2.05511203411638	0.217453604073063	0.625805881606784	1.25843984764098	0.274451478383723	0.1028566676043969	0.6887073234471011	0.0454943432886109	0.828746392601604	0.545541797772569	0.214226928028587	0.5256321801662479	0.9745292142056152	0.7516984912998924	0.9780753356079762	0.9479919103773364	0.8189478104968614
PHF23	3.06298029118473	2.02006036168881	-0.3087668697465809	0.5586886251991801	0.342450875731095	-0.0689556221248376	0.7712733115667472	1.80969702578524	1.05957127357423	-1.08863940302217	1.38291721784932	1.11561580915493	-0.233541987843956	0.372473453753226	0.962362975583439	0.2984665063443329	0.281460830547547	0.173228666861282	0.269849020444705	0.816328789767292	0.7120356915559269	0.340649254784964	0.7207761225239769	0.8598175271779452	0.8902159741222759	0.9747365141734003	0.9714709782728675	0.8243422787199981
INPP4A	4.40127802393775	6.18482108944104	-0.278418442749051	-0.492698500013889	0.287793175511111	-0.283236101505301	-1.35201142544155	0.592790866995807	5.047182568319361	-1.25909768618352	-1.4714710565104498	1.16231528622663	-1.15427695532347	-0.9940322913197228	0.4828688096217139	0.0005772428739024	0.214315087816379	0.147741574205179	0.251364013744641	0.2537806133466599	0.342602762704555	0.631262953932089	0.6630737888029961	0.8440246822501997	0.8870383849814711	0.8547943692226063	0.8917124251105826	0.9056053083789792
RAB27B	0.6867399928700421	3.68923261055143	-0.4070101468527429	0.0549398895549196	-0.446530710012947	0.381079117634591	-3.57930543037323	0.832835343721895	1.36326563112634	-0.8503418010535309	0.0757586312827454	-0.8286644740092859	0.724821598008778	-1.1912098092193	0.350604343207536	0.1928628417137939	0.3992815703741501	0.939921457705125	0.4114852618053971	0.4719037968567129	0.24995713820069	0.727329316122221	0.7922577582936478	0.9947076976215574	0.9117078852483989	0.9233281190385136	0.8426143532969222	0.930493929564182
PSMA4	7.24429296646936	7.818899508261441	0.266006777145984	0.160809524922866	-0.121895164275343	-0.1160048656017709	-0.40906447876871	0.149367087040178	6.72515378659867	1.63566054285059	0.673387337899785	-0.649736054690554	-0.665493130297022	-0.321701759217588	0.1778333474892139	3.207563181923261e-07	0.108134349562706	0.50391836582113	0.518805212498319	0.508871862890073	0.7498511334285269	0.859558675134283	0.5343850474567886	0.9526207839311656	0.9286190752994354	0.9322171091757476	0.9740087215752158	0.9688032126344804
LSG1	3.26906444835553	2.23015657339042	-0.452078779790465	0.193478097370837	-0.314706894802256	0.3604836498218939	1.1293735962403502	0.657210357306029	2.33679091302957	-2.4306310100595896	0.6330067969127171	-1.54146599255095	1.69769287700727	1.06906583840201	0.4743314017538329	0.023415625732883	0.0186284519152158	0.5295575230124899	0.129385940066598	0.0956605743130425	0.290073993687501	0.6372882868879279	0.313199442229762	0.9557586159697352	0.8195898100196348	0.7669974996073837	0.8652591993051212	0.9074991442456708
PARP3	1.79234963181667	2.51677449322192	-0.405221599466157	-0.2028291635808619	-0.3056897035955629	-0.637648200329002	-0.0930373308119934	1.3786243881016498	1.8620662338366896	-1.50930351858498	-0.450884575756549	-1.02120475681881	-2.00808597102903	-0.0618339280279889	0.827034517152058	0.0683600268609682	0.13739214593388	0.6539839871383339	0.3119773322130539	0.0499448381980812	0.950936780469798	0.4120704143385129	0.5782169240407121	0.9699048076674528	0.8927089353978154	0.7417176107168544	0.9959810167271168	0.8451366350020443
THAP3	2.6247256234160496	-2.27746055355872	-0.0407820055883435	-0.237275606517596	-0.4058034336964179	-0.456094222708688	5.88216908148224	4.00588709616694	-1.7160459317276897	-0.185659946667176	-0.666492100094266	-1.6700382945408	-1.7861608382768703	4.07107794507505	2.49673839199646	0.0922230948946367	0.853447890123235	0.508100604743836	0.101039064640579	0.0800186906523633	0.0001631234298305	0.015805692915087	0.9651344322392088	0.9526207839311656	0.8071408182136243	0.7601364876186272	0.0593852937624246	0.8189478104968614
FAM65C	0.711197207231497	3.98396172624276	-0.359102337541346	-0.86528917828076	0.0561796449360165	0.179644731414471	-2.9765771175287004	1.03195267489226	1.65001024890091	-0.826050315197535	-1.2995459852429	0.11136939936632	0.3736197322981429	-1.11162748169932	0.486209722773572	0.116052939456267	0.4127258118341879	0.199860173674068	0.911791571768732	0.710257935884116	0.278757734311207	0.6289036426401589	0.7978718734367033	0.8732431316679763	0.9943697040748324	0.9637650419632324	0.8617030942195769	0.9056053083789792
TDP1	2.82380113872069	2.57514899400133	0.0497723801159809	0.393600598849571	-0.0509166290811446	0.0906039023035208	-0.268286211837457	0.557548624294206	1.83409081632358	0.208270880827918	1.08344937289388	-0.19058764742682	0.3425337914442999	-0.1726619427093209	0.352499524535165	0.0882592579052142	0.8358816748365259	0.284008438700491	0.8496721549436271	0.7333636475319649	0.8651975799817909	0.72593734050603	0.9609593537918214	0.9037077373328136	0.984908166848787	0.9665577053632396	0.9905412749725552	0.930305836312358
AIFM2	1.34600095312161	1.28907902698889	-0.0975653497544691	0.516519925728524	-0.1503828436209389	0.352939083896873	-0.6663219278795329	2.0143175207745503	0.600489768950771	-0.28504839266817	1.0179047948649398	-0.3891058769018	0.94067535938277	-0.281950435149491	1.07589476545995	0.556518970064527	0.7767724525455101	0.313860164081865	0.698885660403489	0.351380309564132	0.781207237212564	0.287056454232787	0.9419726068706142	0.913571021991749	0.962671510790906	0.8863827899794606	0.9817700757687148	0.8189478104968614
SPATA7	1.6453186930506	-0.745042205887994	0.0994918131614758	-1.33636100595369	0.442379802481913	-0.242942183344839	3.09906945935021	4.13698766820895	-0.38391250803567	0.307068129147433	-2.75881377315369	1.232612600265	-0.6784906254779731	1.4543395130726495	2.15825572261729	0.7057713794578521	0.760255921802408	0.008160189449178	0.225136949593538	0.500531128084438	0.163269417897046	0.0356694785243793	0.9373536088594868	0.52936270927024	0.8715111669405383	0.9314495160623236	0.7940288995236826	0.8189478104968614
MED17	3.7994462039503394	5.50781245685375	-0.1231334737404459	-0.0472279668129837	-0.0162279747941128	0.403599574816381	-1.91771162857988	-1.3978295839515802	5.92315555630275	-0.707225457538415	-0.175449178004989	-0.083584464014025	2.10040144932313	-1.84700565232773	-1.08189014108437	4.24186798156878e-05	0.483069020144058	0.86144821106607	0.933756894141184	0.0406581939108174	0.0846534173453691	0.284476873987127	0.8338210621634218	0.9880624500170068	0.9960697493612594	0.720886523412766	0.683291199243633	0.8189478104968614
RETSAT	2.47764616874131	1.05797385429545	-0.193410508056423	-0.0161722942582285	0.325646481646539	0.0985916748555121	1.28125996061528	2.0104382727534102	0.8182606899751529	-0.791690515433788	-0.0404394401192591	1.21049876140813	0.34979361066748	0.8946155350900459	1.21759723586873	0.4170152258218629	0.432208033366296	0.9679006852968108	0.231667850258435	0.7279339997517529	0.375195399295917	0.22898082500839	0.8061111673475573	0.9975870263252796	0.8782021517965801	0.9665577053632396	0.905033007000243	0.8189478104968614
CAPG	7.74533595374779	7.08319373489547	0.7666091365830229	-0.0327255779750635	-0.150702598542625	-0.194411081259486	0.7106437602204971	-1.29317732773405	4.9660543257259295	3.8509947414189	-0.1131413861126919	-0.663050641291559	-0.9255512963550572	0.454303041785749	-0.910706700477236	8.37964633134085e-05	0.0003315315822573	0.910390482072186	0.510289061695168	0.3592197311172729	0.6542351699325961	0.366787979924009	0.0764576522325341	0.9928249785555442	0.9272677055939348	0.8883169917450616	0.9625639362289548	0.8317877459423135
AP2S1	8.65682765890319	6.80676879880484	0.504195440750126	-0.0841333202029591	-0.0512782462898558	-0.220225229727582	2.07390309027052	0.02782212067911	10.0425341868509	3.90604824827244	-0.4214465138518	-0.355418159581487	-1.5630162825959295	2.75405166885649	0.0347709381950875	8.92873925514626e-08	0.0003665023291866	0.675227117581328	0.7239530759337571	0.124262571704233	0.0153477069024732	0.97239836394627	0.0800553856891118	0.9730559088375405	0.9678868782417686	0.7980560836168239	0.4468557810818514	0.995161036148528
ADAM28	3.11043331915929	5.75573898784859	-0.0884948671066877	-0.194354833004201	0.0609308242361368	-0.1158110136790569	-2.66042288353309	0.475444898154773	4.33686176051602	-0.3489062263043319	-0.488636136664864	0.2143148324034669	-0.4023406234068539	-1.7929016680971	0.344994349935566	0.0005102636221287	0.7288071636992979	0.6272578680220029	0.831283221529721	0.68911559795769	0.090281455749835	0.7315198614539961	0.9277866143820166	0.9660813361203372	0.9821552117233068	0.9622996381881104	0.6944636447704673	0.9314811807295272
DCUN1D1	4.27821339741081	5.42976532793715	-0.0462829351626975	-0.590801989060166	-0.102451343952904	-0.134222933792766	-0.512324346456217	-1.16459372842535	5.47258271982461	-0.264496680999774	-2.2327667460676	-0.515458321883298	-0.689313647089538	-0.465362991487027	-0.84163577500051	3.15659168992734e-05	0.7925032387055508	0.0301304503204981	0.6085902656565251	0.493752789626148	0.64667295755829	0.403989739734677	0.9467279530046684	0.6824009161308311	0.949117376075499	0.9287749046657452	0.9604632845767214	0.8419148803039057
JADE2	3.1303542518274097	4.28861959713407	-0.827194897256889	-0.244725608943874	-0.23069943685792	-0.126748437176224	-0.596548658626231	-0.317941156737854	3.14857423522935	-3.48075719171285	-0.702399804607006	-0.911186701079294	-0.506894840339323	-0.396664590205476	-0.204752560071547	0.0072656461370583	0.0010525921141061	0.485825659241459	0.366621714477948	0.6144563893645411	0.697182229149818	0.8385961879612701	0.1263200740991152	0.9479915278896536	0.9052682089763746	0.950967396642956	0.9707662460088264	0.9618244787971628
LCP2	7.32544474358154	8.898369838431211	-0.0893240722338089	-0.135021289498646	0.118242143457523	0.420855024636285	-1.7951641359668502	-1.4103976558528502	7.3532323506244	-0.4647310199403089	-0.479465959401066	0.5535145410453629	2.09374835577438	-1.3419662828058798	-1.21762118883573	8.32401279310058e-06	0.644106760518001	0.633769894588992	0.5823463659066761	0.0414095870206373	0.202345284627439	0.228974664305898	0.9027834013150476	0.9667679040448794	0.9455557313422563	0.720886523412766	0.8177101528806067	0.8189478104968614
TRIT1	2.55832931786099	3.89899522846646	0.0578327679294854	0.566738434487203	0.177235552492586	0.112030933145482	-2.18140278244513	-0.0673153399775015	2.84280398630887	0.225646134744087	1.4019423670497702	0.608979571924294	0.384209266901101	-1.4184669165110702	-0.0410361185272127	0.0158984167382546	0.8225382345948671	0.167319638633281	0.545939552140307	0.7024208052393851	0.180385442036309	0.967429417914476	0.956631182578428	0.8544719485707925	0.9376095866334888	0.9637650419632324	0.8055693162793559	0.9941740682347002
ADRB1	0.740082706667806	0.553332176378759	-0.568991081748217	0.0439512235860582	0.1920324848024819	-0.0274073511855154	0.1342373566851349	2.71390173403592	0.260115472040237	-1.5054638015491	0.0773159227250508	0.464068685342253	-0.0664155840041459	0.0569080554817521	1.42544780074888	0.797934480029181	0.138725963609732	0.938684588126556	0.6447936513128271	0.9473077536267672	0.955242104828545	0.160119754780997	0.5798732579855919	0.9947076976215574	0.953814760489376	0.9950227312991224	0.9960380024503986	0.8189478104968614
CUL7	1.35859049163816	1.266945302168	-0.1911026809524539	0.0715440815764565	0.6168544037239589	0.499844823618212	-0.618609124520666	2.31584516732192	1.07033813704426	-0.855087729591642	0.193932516905652	2.45208440747651	1.89379118163854	-0.467460041337988	1.7540784004989698	0.289506638251536	0.396501868244785	0.846999106856025	0.0176661691022327	0.0639315145696576	0.64216205454973	0.0854244823014269	0.7915216022636262	0.9880624500170068	0.6710387651750634	0.7473085990044247	0.9597544503393064	0.8189478104968614
CTNNA1	6.14189793014366	5.84272533349607	0.150285960307559	-0.152495181353619	0.305865522812161	0.2246270302641	0.1175619743923159	0.045994341534232	8.332397468812081	1.10310811378495	-0.702378332569404	1.99353450946297	1.47653632217082	0.150777810916461	0.0495321972906645	5.19879678267231e-07	0.278489327035167	0.4857088164552879	0.0528620137243613	0.146027484803018	0.882169296314032	0.9606900710215	0.7175980377282014	0.9479915278896536	0.7626124410296614	0.8051643608672814	0.992722538874551	0.991486343560606
PHKA2	3.40673436657332	4.557615402498589	0.228966874994893	-0.194538137605581	0.3558695591445019	0.0593910078257053	-1.43845222571268	-0.486073693622955	3.4899426395007302	1.04200751499159	-0.595973473115033	1.4500177928304	0.248024627906318	-0.996905190331005	-0.316615451015088	0.0026491246562683	0.302382339856333	0.5539616775534411	0.1533384314602049	0.8051223008590791	0.3308202009634099	0.7528510013651191	0.7365494440550686	0.9585780896110256	0.8336817793921243	0.9733166545161324	0.8863908687070192	0.9360162028469472
CNTLN	4.12636129662775	5.30972952145226	-0.360010667410836	0.3805039127217979	0.002931760522853	-0.10241303987071	-1.44264872012498	-1.5175675175484398	4.03421484185052	-1.62225189511568	1.15488743068682	0.012154396800933	-0.429010561077236	-0.991556924908144	-0.90491714471339	0.0007247049525719	0.110984322540855	0.253718297892053	0.990350517850063	0.669741075866737	0.33312781783383	0.369831164837361	0.5411247978829187	0.8935487282614758	0.999879624570365	0.9604265174538724	0.8885640145318068	0.8326966663880445
HSPA5	7.7299959795669295	6.067094645839441	0.143197099413278	0.0751648597749305	-0.0548779070307581	0.0915673885637416	1.67955751189359	-0.356750985815524	4.12065858402186	0.5646980603224	0.199361948297126	-0.195765222094721	0.341169165568307	1.03064567384302	-0.2126891078866919	0.0047142015487337	0.5749694737732309	0.842824462492082	0.845658046097183	0.734387314577854	0.33614285951433	0.8324230297078499	0.8731207128354829	0.98719989774417	0.9847729318937491	0.9665577053632396	0.889596082924061	0.960094306144208
DSG2	0.595820803206442	1.49073993664681	-0.075167040421481	-0.307259169187167	-0.52222341565009	-0.6927345069415961	-0.154926846534057	0.917426444750389	0.387394102342354	-0.15417809588266	-0.417775817790902	-0.929929209802268	-1.30549895201139	-0.0367643389324756	0.367781132527734	0.702913503567239	0.8780858290759659	0.6779911554652429	0.3568074638557929	0.1979005309601669	0.971027966884295	0.7146210024265759	0.9720228990365736	0.9732837815566656	0.9040024207992072	0.8334110803006445	0.9963793795396114	0.926909276701228
GEMIN8	2.15720307438969	0.8217071598975759	0.217443273509987	0.379388175898905	0.0104056866074337	-0.3885101368167379	1.14091673075035	2.11308495572517	0.571438050685603	0.9375076713549888	1.09806140131965	0.0404529107578224	-1.5234607463308	0.7216440728796241	1.50923225203822	0.575161673968459	0.352969327005616	0.277633460361871	0.967896353408605	0.133886768467631	0.479574463144711	0.137464631345138	0.769401156252703	0.9012133933743594	0.999879624570365	0.8004458853119842	0.9371186470914116	0.8189478104968614
OFD1	3.73456187470682	3.92219267373173	-0.2833015274886439	-0.295528264312448	-0.183245377133121	-0.229690845968093	0.46082120460211	-0.639237629703837	2.64893522315802	-1.12777505185661	-0.790819754165879	-0.65579152256748	-0.838377247714017	0.281859428893727	-0.354375957191362	0.0203587414951054	0.264812962208972	0.433006775984122	0.514983731021513	0.405797193045091	0.782035308325222	0.724567641635782	0.7078526289456188	0.937073974426204	0.9281212253165068	0.9055624360638788	0.9817700757687148	0.9298934625277804
GPM6B	0.7164777916133249	3.303304745998	-0.107854649240423	-0.43579257345633	-0.394552120413963	-0.5622564534701651	-2.16351954905105	0.9629611629533492	1.11537870730291	-0.214677985760874	-0.569337441663539	-0.6744535281758951	-1.00580478610892	-0.6596338170256429	0.390525343401589	0.280362717206539	0.8308847764533609	0.571743868262343	0.503220246709662	0.319320126938787	0.517330346435002	0.697775340154973	0.959551867249096	0.958659789021604	0.9272677055939348	0.8771813012916655	0.9434844863433584	0.9232039095510958
PREX2	0.304826738215855	1.34526862391669	-0.373464852522186	-1.9254575330034	-0.73115429023795	-0.6290551075427221	0.804369787480068	3.36476110443482	0.569189078262928	-0.8652859134118549	-2.9336353638539703	-1.53740100929639	-1.3480500599261298	0.308096256806072	1.6139168062400502	0.578441761231421	0.391334900790612	0.0050840943637166	0.13153949199999	0.183608553286583	0.7622229269205	0.112718508500134	0.7892910370148241	0.4657030437164488	0.8223496541920521	0.826779666587592	0.978387726701263	0.8189478104968614
WDR37	3.5615688172949795	2.29958863251758	0.0699141744193039	-0.264969956968736	0.1744462749190549	0.222842286519966	1.26428882469448	1.26602980742263	1.87422472644786	0.400985267349587	-1.08202201422686	0.903653698368973	1.22509942040076	0.953691470261152	1.02775255971374	0.0692847022458528	0.690128281483365	0.284656317183652	0.3704733502803909	0.226407398371541	0.3460241120204279	0.309104781219723	0.9175386241412432	0.9037077373328136	0.90533229385215	0.844879548281535	0.8932078243013266	0.8189478104968614
YTHDC2	4.32996853271608	5.028296020729139	-0.30490171679781	-0.310962305945344	-0.127734790493854	0.0502074181189369	-0.343671494098517	-2.1776376589957	3.19206477184312	-1.3180091121219	-0.9430340815836958	-0.512273069137856	0.210588883096325	-0.201266255977218	-1.2785419319376798	0.0033814675603662	0.1934915774527349	0.3505530785717169	0.610739405790616	0.834114473732585	0.841618760010641	0.207183160024283	0.6415372880440112	0.9182988791248065	0.9498160112267452	0.9780753356079762	0.9861602009268864	0.8189478104968614
CTPS2	1.40352327598604	3.71421556018226	-0.125257872422155	0.330804827329469	-0.3084298132473089	-0.1073482410997559	-2.74517391784118	0.5691070794937759	2.42472354348914	-0.389738711047887	0.604005831648741	-0.844375564130888	-0.2796224668465689	-1.58481775474958	0.3035366839053939	0.0189015933890735	0.69835263840399	0.548517251778893	0.4024031317010499	0.7808981169593451	0.119189642045611	0.76271576757522	0.9198190349545746	0.9585780896110256	0.9117078852483989	0.9706873984056016	0.744334969125074	0.9378226784474732
ATP6V1H	5.135750923893879	2.995439853436129	0.280516319504752	-0.116485912949495	-0.13253626587071	-0.1027944866328669	2.5126533819613304	2.33917985718252	2.43636934315974	1.66613682868594	-0.483017544280584	-0.6903635187774311	-0.566497968286592	1.8762550374687	2.30764341669954	0.0225164088080088	0.1018948597266439	0.6313039040578922	0.493113539770022	0.573652673622116	0.0713698343704542	0.0251617032635873	0.5245479399560883	0.9660813361203372	0.9252968124496928	0.9413047679413776	0.6417178213939131	0.8189478104968614
POLR2B	5.057996353741	5.15266466125603	0.159757870515005	0.026258496161245	-0.0786732285448028	-0.0073394064951024	-0.119966610519479	-0.0035289977681755	6.689159262443289	1.26603809492976	0.139779459584255	-0.552021501383676	-0.0534280572552377	-0.141013851895211	-0.0042192775486332	8.27311850696634e-06	0.211299233607626	0.8894172749532201	0.583399113367387	0.957602580322993	0.8896076561139971	0.996650195183615	0.6602052917884271	0.9918289704707016	0.9455557313422563	0.9959066496498332	0.992722538874551	0.999064333775918
FAM214A	3.13821925896634	4.31287364823061	-0.42871281225815	-0.49582651498776	0.0923207475048072	-0.0029954456650982	-0.831366643200578	-0.264470480325599	3.7279669222912206	-2.13832123061394	-1.66606992592021	0.416392756479139	-0.0138075965614333	-0.649285191375087	-0.198172652711297	0.002092638941242	0.0374763187969003	0.102163857337938	0.6789651674923121	0.989037857396758	0.525229672775834	0.843709236500747	0.3877379187485072	0.7951304066617205	0.9594162088880188	0.9973423543521028	0.9462264806587096	0.9627512533645354
ARAP2	4.60384231057275	6.25414834275779	-0.703867560313008	-0.175371062652367	0.156553900535509	0.342127327427639	-1.5871176690298403	0.974923627436372	4.7355113752567695	-3.2162650844226803	-0.548419331604605	0.659025490639505	1.4980141770915498	-1.08783907367525	0.9217457363441248	0.0004316906425822	0.0022688011770653	0.585973596732974	0.5128715616822229	0.140497008995642	0.295098187303851	0.3610115054515229	0.1600332704790349	0.9610557489000364	0.927694860564782	0.8031359768027337	0.8675614748446137	0.8297946178404926
TPR	6.230040885990441	7.22449020249336	-0.0844329686324514	-0.263813996168018	-0.105213489387123	-0.0835623272006996	-0.7916878719324679	-1.2901901989612	7.65431184204431	-0.637600156327162	-1.3870406069421202	-0.7191939617823749	-0.6080407678256701	-0.7681899900661621	-1.5458951445433995	7.37295054787428e-08	0.526628603758435	0.171966117281969	0.475361327318627	0.546037386766331	0.44886827120552	0.128419592749078	0.8482387871496596	0.8581372971739211	0.9239819883309242	0.9351401570850484	0.9308579406288988	0.8189478104968614
CP	1.01252698690014	3.48927166121044	0.164344835376275	0.36235858913752	0.7676816693563508	0.13767078492494	-3.43272226616972	-1.48441986780984	0.982652211178239	0.334462305065791	0.477585546144051	1.30917078490179	0.248934851110143	-0.880509363796737	-0.582996931922468	0.335052149480524	0.7394182807601221	0.6351481884507341	0.196389185459974	0.804479221258742	0.385429632212747	0.5624645271122739	0.9318534306969832	0.9667679040448794	0.8549715878308816	0.9733166545161324	0.9091070496846624	0.8865511002751634
KIAA0556	2.248204347115	1.19211322108832	0.4138167965571849	0.606377012540454	0.261565893105089	-0.0071943820295686	0.0639445763997103	1.38705096290279	0.6288452043156729	1.4610620880459602	1.4472820417778	0.8282492553798639	-0.0232770517344086	0.0307686211090977	0.805534840323604	0.535473488187141	0.150143517161869	0.154334302974323	0.4113896319538329	0.9815233062612252	0.975680439074596	0.4243004778574539	0.5919849088209432	0.8479865315130065	0.9117078852483989	0.9973423543521028	0.9963793795396114	0.8463249730511018
DTNBP1	4.2254751862235205	5.249290240270179	0.3732278369910689	0.28592196357512	0.2030142667759519	-0.0242485145470788	-1.4623253397426	0.17278721860052	6.178873601916809	2.17830757445855	0.9900768788528268	1.01954316812004	-0.11793151048927	-1.52674703938017	0.150557709283364	9.35294404089775e-06	0.0384406877873721	0.326903657553609	0.314439888418247	0.906600160809218	0.144288882091831	0.8809232657184329	0.3920839692565438	0.914029638501033	0.8950926946152614	0.9891838093971212	0.778530693715006	0.9746998540110904
C12orf4	3.07480904046233	3.4614968689708703	0.0213350599959903	-0.3457147348161749	0.0571938165469683	-0.25852880794497	-0.0057146644019613	0.427487064930055	3.36472166108409	0.106734590200301	-1.03827105313978	0.251252163005692	-1.07855534150238	-0.0049821487305046	0.286330981531038	0.0014616600604939	0.915418296343967	0.30404155776698	0.802628771310295	0.285860881643377	0.996044274383928	0.7757845772558309	0.9776242656410796	0.9126418561710232	0.977791809085234	0.8676653465109799	0.998620050647066	0.9428241262567334
SCML1	3.68474293454234	3.710419627338701	-0.11447281150979	-0.521266302293905	0.33326664432844	0.4951111954763429	0.0666027257626229	0.113254519209521	2.5534864736341603	-0.412889073287033	-1.14420989898214	1.06359331921477	1.53929167000986	0.0412446390140484	0.0509607574140426	0.0136979083901647	0.681418652745102	0.257878566931397	0.292523133375814	0.129915173531836	0.967261914360254	0.959555864999686	0.914279226395856	0.8942191746165246	0.8917902395545122	0.7988460951948928	0.9963793795396114	0.9911332306452952
WWC3	3.2775049352842904	4.75869509522032	-0.264953432995864	0.135663839281571	0.251399300597921	0.4199651259572929	-1.93958467411147	-0.733534314394605	5.30649362637434	-1.47816208853104	0.451683219711769	1.24748380467959	2.0003588685237803	-1.93077870465266	-0.544006666311155	2.44333677661521e-06	0.145514191544616	0.653412293216173	0.217918161312991	0.0507994226901738	0.0590786690628112	0.5888073935255229	0.5878139460675207	0.9699048076674528	0.8640799156827552	0.7417176107168544	0.6198731526945384	0.8938188146343821
ARHGAP6	2.1494002779024	-4.68561665017362	-0.236178087315035	-0.401356758796553	0.243665269724451	-0.7271578599923609	7.96817788622984	5.87984924793635	-2.23912979440056	-0.7512544748167491	-0.8818164046009609	0.7567217727931501	-2.19400561122728	3.52651371256297	2.8959301021147503	0.0357462938742158	0.456622139387712	0.3821974570462709	0.453309555270516	0.0328177083990916	0.0020335399944065	0.0055641639814702	0.8212892219930062	0.9236962411680216	0.9211368935352048	0.7170316839741081	0.2047673818481169	0.8189478104968614
FAM184B	1.0160077917791	-1.31792865972375	0.128969377200935	-0.8897361183163579	0.2498256705408399	-0.0659463047655687	3.31690977375363	1.9956953612711497	-0.303853844731019	0.2578151899771719	-1.18158438892068	0.4088836742836599	-0.117626617932554	0.7059943429666642	0.720816788798468	0.7639465272205139	0.7976234088213041	0.2433464965681299	0.6843566712622879	0.9068560622451752	0.486283771389512	0.474342815636325	0.9483049035709996	0.8875104366231826	0.9601730125142556	0.9891838093971212	0.9379525650920996	0.8610242466646427
MAP4	4.74371514676056	4.92244321520868	-0.0161118865395968	0.4347775758277329	0.077149282122312	0.3262775814698739	-0.635390555978882	-1.5894301103656998	6.13781171100914	-0.100627938085419	1.62513238423285	0.423360484806437	1.74443994021817	-0.7085048304316309	-1.09275766285777	1.24685570774812e-07	0.920240371700298	0.110299099192533	0.6738123569761789	0.0871067266744104	0.481857821836561	0.279635267427563	0.9796335897777522	0.8050014046379423	0.9583082285706808	0.7601364876186272	0.937689662241074	0.8189478104968614
GOPC	4.30197684151982	4.00215912021428	0.025899647826916	0.161737660135619	0.0374107836435991	0.1090593975806759	0.0471833214985327	-0.720154245557824	3.77810592418923	0.157514234587505	0.666271434766485	0.2041676133018869	0.618750560332926	0.0405164072983316	-0.55863453544498	0.001352705708654	0.875462196282063	0.5084090131136451	0.8390410528575009	0.538888442277831	0.9680855844444	0.578914869584054	0.9709140338023462	0.9526207839311656	0.9832406968495764	0.9351401570850484	0.9963793795396114	0.8899523736634707
USP28	2.51485079248246	3.35371189482136	-0.102702101070116	0.34903798286413	0.148619807033206	-0.012578382163455	-1.24665508274398	0.352131298495721	2.5905560773800698	-0.397295431402781	0.79820956351004	0.503988318863707	-0.0404566072138217	-0.856438891826359	0.198275580503837	0.0124625633184338	0.6928075318578821	0.428450186675577	0.6164399265638941	0.9678870662760948	0.395761359541964	0.843617712379792	0.91766781764327	0.9360862485686182	0.9501169966709756	0.9964557811664028	0.9126373604311312	0.9627512533645354
HDAC9	3.8651292689968	5.72637755394614	-0.5592078358349429	0.2390468792450319	0.560244517789874	0.3321763120625919	-2.44518600529356	-1.65188903458002	3.1118028514152205	-1.76076171439523	0.50850861482179	1.62864007572209	0.9926615281647292	-1.19918995355777	-0.720815196561182	0.0069924120367621	0.0844427786682607	0.613382463982056	0.1097643388957669	0.325616543185186	0.247304853973533	0.4743577727434029	0.4911587757197728	0.9635764797098064	0.8071408182136243	0.87805430378682	0.8394601653144202	0.8610242466646427
TSPAN17	3.19619535387218	1.90472722884923	0.222783139387758	0.523424605847161	0.235479390329548	0.2351445252910269	0.6805447778088969	1.01111936590632	1.6626792553339198	1.11421990771887	1.68906419715122	1.0461512059749498	1.0465523283355	0.536052757293979	0.707664500062328	0.122577706254575	0.271513294266068	0.0977025348198624	0.302204477357424	0.300246392404178	0.601197452266582	0.482446926350894	0.7113687685257242	0.7918971655468656	0.8917902395545122	0.8709532781501045	0.9534161282143012	0.8636173085075678
NOP16	3.61262266840732	-1.5915403258046397	0.190463329669325	0.622378354305006	-0.182050048503495	-0.0598133700118272	5.251795937111821	2.7815167336749305	-1.10329953475997	0.79711915000193	1.70373971297615	-0.699539394040122	-0.226534268276124	3.32776046689614	1.5087440351025805	0.28224923070057	0.4299301356941349	0.0947412369692488	0.488050827580096	0.821696923841975	0.0031619665371475	0.137641982782835	0.8056196458993043	0.7903333165456665	0.9249956501173656	0.9771352788035056	0.2559697809041613	0.8189478104968614
CC2D2A	1.18115365652605	8.05310050510451	-0.574391530669649	-0.6643440658386249	0.66802218301596	0.331536513500459	-7.406620428503279	-1.84102294418769	3.89001739745324	-1.54449409279304	-1.16547360354757	1.5658936421881202	0.8094664636728209	-3.19989361641634	-0.980792284440217	0.001439843616818	0.128867300159893	0.249485809778356	0.123877804858493	0.422090585938956	0.0050607558513275	0.331325655209381	0.570612271066724	0.8913436153077753	0.8118658680780003	0.9075649103014428	0.3054344939400535	0.8220792245357093
RRM2B	3.77867901786482	4.406259718689831	-0.0938379365955042	-0.247962302758876	0.1202000062908219	-0.0012621426500971	-0.58298138970651	-0.529909169712635	3.43103566590344	-0.449439111392626	-0.8077845280943989	0.521418778288917	-0.0056185208349538	-0.412217321063683	-0.344573707266567	0.0028865327007721	0.655032616292007	0.423147332876103	0.6043753456843609	0.995539261586243	0.6845425586623791	0.7318578469291179	0.906653454679916	0.9359775102487652	0.94881045460472	0.9983519166549992	0.9686107608223004	0.9314811807295272
ZNF800	5.00231936147618	5.83542423180984	-0.240099333535119	-0.235794842936119	-0.137627095027471	0.2824115454934279	-0.7042525029399301	-2.074010629751	9.2291503254051	-2.17185704020688	-1.43032684066769	-1.12907632223332	2.39225277989926	-1.00450361480043	-2.24592579714943	3.50824955176572e-05	0.0349598756437264	0.159329766750493	0.26470452643038	0.0205234151222169	0.345531239163358	0.0293056038232657	0.3791904617185847	0.8501516864690505	0.8882427232907506	0.6889842742869938	0.8929473122754564	0.8189478104968614
SNX29	4.5168041521785005	6.9561817716689305	-0.256360821356751	0.1138963948040609	0.405858303206542	0.151618680269269	-2.97892294834444	-2.56581476071447	5.22991149849147	-1.1520897960127	0.3470818542297169	1.67871824483252	0.6462190509269189	-2.02260972932618	-1.474664385103	5.7907551042478296e-05	0.254696082409904	0.7300129831278	0.0993790687002384	0.521080635087001	0.0570826155658694	0.146546558418135	0.6993453253057637	0.9745292142056152	0.8062253633818509	0.9347688539122936	0.6146918293163148	0.8189478104968614
LMO3	0.925171526747904	1.02121515949411	-0.596305809975588	0.752756988821695	-1.21486610833471	-0.2041311884987	-0.0027284165721184	1.9628238641863105	0.269852002628475	-1.32512036703935	1.14635697461303	-2.52052560556658	-0.436539519495652	-0.0006606351321146	0.8147341401614681	0.7897260526429569	0.191130132966931	0.25735563723344	0.0149470619297413	0.664392620685588	0.999478212846726	0.419081500100191	0.639429124474581	0.8942191746165246	0.6665650753754824	0.9589172024261766	0.999933921339318	0.8456954959216685
MRPS10	4.52585024656163	4.31706509264728	0.165060641153772	-0.13293268507946	-0.0897758659211582	-0.0657893565902285	0.433142428066969	-0.8075426810675942	4.7024240013342	0.912156292085436	-0.443657390738961	-0.433707866857106	-0.311073767780394	0.422539667601727	-0.502015205150568	1.99374231934781e-05	0.365978193796096	0.6591669010007529	0.66632973046955	0.7570124923801121	0.674407361973937	0.617817402442288	0.7767480369597922	0.970533201328289	0.9579062644907638	0.9686644005553448	0.96595301489395	0.9028269421205104
RSF1	5.556471492110339	7.1932483630349004	-0.288373386853143	-0.102312270050052	-0.184693337613758	-0.255415392688366	-1.24575505717643	-3.05832204784477	11.4781779914725	-2.21803479374704	-0.478917901237849	-1.25281983821975	-1.6897549733968005	-1.77940358462342	-2.4192074042552703	9.54387412346244e-16	0.0310325310712349	0.634044089791161	0.215985317070629	0.0971797036283022	0.0811328454124856	0.0191598909074373	0.362326364604098	0.9667679040448794	0.8632257402042769	0.767481963988706	0.6716758828959012	0.8189478104968614
VPS13D	3.63868395546984	3.95741011866712	-0.34463384801811	-0.0103319905276005	0.609922315327952	0.1724523656750899	-0.5716093753287359	-0.1815479681216049	3.27622621319058	-1.61609461698501	-0.0319967735603585	2.60542109540602	0.7372583645226279	-0.4279424105841289	-0.11558328348467	0.0050182507907515	0.112951376346261	0.974604591226432	0.0124512936750662	0.4643444408606039	0.6744254286972621	0.908443620705025	0.5437844106654781	0.9983420792013088	0.6665650753754824	0.920948465760373	0.96595301489395	0.9803209338580182
CELF2	7.16865413993397	7.410340709691269	-0.25450188334552	-0.383720262090773	0.118761442210506	0.301484865328223	0.0435654688460806	-0.644734143770489	6.36022029355964	-1.50650512539273	-1.57544887219263	0.6307140854596739	1.72749620276707	0.0340976474631374	-0.640324368047342	5.10865748983966e-06	0.138139022355968	0.121796466113825	0.531053971592653	0.0904553651562165	0.973128813038792	0.524842083858251	0.5785596153343011	0.8180067293680641	0.934077697832712	0.7601364876186272	0.9963793795396114	0.875666008736668
FAM120A	6.42076547551366	9.09147759930943	-0.0423919621795029	-0.272106724334209	0.135994934529959	0.0832048320348075	-2.76881023505261	-0.899417880051145	13.9703255708338	-0.317619470666438	-1.26063474674387	0.898256244442561	0.551149862125671	-3.8020603426654	-1.1525056596646202	3.84439751758654e-08	0.753346764154579	0.213318799731768	0.3743907668791471	0.583975888974645	0.0031826881785932	0.254495894138623	0.9369946592972036	0.8755273172489253	0.9066964064839028	0.9440064266042356	0.2559697809041613	0.8189478104968614
R3HDM1	3.96469616900343	4.637472589554401	0.0610878332753896	0.0945394199772391	0.0596898018152438	0.0353619489502927	-1.06426525491775	0.67285101827028	4.60135837346849	0.398087620050746	0.4207895873996339	0.350417050181789	0.215962372880763	-0.961980115979602	0.745266628071741	0.0001226508063514	0.692227408862378	0.6757673147925239	0.7274691448437959	0.82990067046778	0.344990051742191	0.459552204566077	0.9175386241412432	0.9730559088375405	0.968073540047143	0.9780753356079762	0.8927801356514818	0.8572176972343695
COL9A2	1.3430905693968702	4.933105642523191	-0.690941569475939	-1.4691353544431898	-1.17992812900521	-1.13897514958773	-1.5493094677693	0.647516065465228	2.87131719064149	-1.84497819296493	-2.3407880440306403	-2.85627328271649	-2.6444686419397403	-0.8076131958137429	0.307275843523739	0.0059395109307734	0.0708511398994672	0.0231911674371289	0.0061869128778091	0.0108466210437104	0.423064159421698	0.759884683094833	0.4655794447305343	0.6609026783981452	0.6459906732502838	0.6556950402685631	0.923749190331966	0.93716869006472
KITLG	0.832899677323129	3.69200117024485	0.4379783520898179	-0.6971508837882221	-0.230583736119027	-1.08691194026532	-2.3249555233477404	1.12897357504248	1.36993928561416	1.0365376981762	-1.07412849382343	-0.461327843724342	-2.2672371080277003	-0.7823477997088321	0.516646244005498	0.187682786027599	0.304841254679207	0.288120723741931	0.6465639187055849	0.0277380001129102	0.443044021200544	0.607636347465365	0.7380662228817462	0.9047906677408096	0.954153883981072	0.7048080760266792	0.9290118170145214	0.9000895837721433
ERCC8	2.55688927261911	1.60049994211297	-0.0033339758620397	-0.176648930163119	0.0316208929468632	0.2145167477350699	0.9628252403546947	1.68602383068199	1.39601597058365	-0.0156709775241021	-0.503306625416635	0.13305375211783	0.8653337283828829	0.7591387278132551	1.13802076915325	0.1687573120807559	0.9875580266378908	0.6169156755268089	0.89467448214706	0.3909080171974629	0.45126412710794	0.26042985133168	0.996893954418875	0.9644590095038854	0.9925720765981222	0.9016321938054122	0.9312441813273372	0.8189478104968614
ADAMTS6	0.6294082337247211	-1.47856029378657	0.0052898285323114	-0.928388284638104	-0.782241997090573	-0.6461995396889211	3.3111742967001896	4.33657720431925	-0.54013192576992	0.0116161277112636	-1.36405178217309	-1.5553963092196297	-1.31227807052257	1.10169998001577	1.87031031371511	0.5968370662144671	0.990778514972126	0.178871491170151	0.1266236428690569	0.195330835775487	0.286286799589496	0.0671888518462927	0.9974525530436252	0.8635007107490803	0.814525595685601	0.8332647368714938	0.8636438167069396	0.8189478104968614
H6PD	3.68397013624839	5.54736254320704	0.321647351549197	-0.227376067311575	0.316921729844739	-0.0351588321359036	-2.0478573610418302	-1.29164545923297	3.6024857610829706	1.2366542512292098	-0.5792206696414399	1.06325873240337	-0.12170737655667	-1.20291138809731	-0.6831070644596671	0.0030154486708051	0.221954482474554	0.565209027632344	0.292848564065329	0.903618739429828	0.246629710554488	0.497755846126012	0.6723252641696812	0.958659789021604	0.8917902395545122	0.9891612073470945	0.8389191735631578	0.8680085283771649
VAMP3	5.95107888117625	6.504264941396741	0.0832922169338079	-0.157142558113394	-0.0082356519919991	0.0954461311326414	-0.478966336389236	-0.30306808141866	9.40961609007633	0.6641589737667879	-0.8226263329988021	-0.058590596951773	0.698851244974251	-0.623753525835795	-0.3751764721286589	1.58030889334525e-06	0.5099820690920229	0.4147227118886679	0.953541383721669	0.487819884056953	0.5450281030442221	0.7090962991188979	0.8416979123155789	0.932271204542677	0.9987002483092546	0.9287100543478184	0.9479919103773364	0.926193515689412
PER3	1.84885991758622	0.750767948867126	-0.33189276709032	0.163665727134541	0.587017143825798	0.137014323476913	0.6727302211812509	1.0076483880949	0.339154035920484	-0.955710040394399	0.31759842824258	1.46167875013336	0.360343298258055	0.277300662422361	0.52276986516589	0.7378846437490579	0.343740760871607	0.752228712454831	0.149967399525726	0.720191485453294	0.783737662618037	0.603453224057109	0.766283903850394	0.9745292142056152	0.8322313290404701	0.9665577053632396	0.9817700757687148	0.8994518873702559
UTS2	0.172798083227929	3.68395086611502	0.0756198139792091	-0.663092471253242	-0.5681468004943979	-0.616245091764876	-3.17027289736517	1.6580642701651698	1.3672128545159	0.158438814790164	-0.910313432551771	-1.04658199311876	-1.17809079768822	-1.06395203691032	0.730166452349163	0.1909413723722869	0.874752495494194	0.367152562648269	0.300640587025996	0.244287199314125	0.301528733744584	0.4686313452290349	0.9704930130389104	0.9202739816961144	0.8917902395545122	0.8547943692226063	0.869575216353906	0.8591978098607745
TNFRSF9	1.11162344987173	3.02350879520075	0.304142765846562	-0.589076403995747	-0.25162848047554	0.237097694588736	-1.6764292407760302	0.252097514893552	0.839327538967135	0.6900102808514319	-0.935598092879884	-0.4779396605255979	0.486648541038244	-0.4272170414594129	0.1070007787706719	0.4082581555177089	0.493378901523308	0.354190904402586	0.6347595476570009	0.6286981777267739	0.671989611313717	0.915209243183129	0.8375171740588148	0.918610866539282	0.9517040821115772	0.9553596108807348	0.9657812565826102	0.9823767922821196
LTBP1	0.4700164849168499	2.2279769808481	0.137018457420048	-0.8731450244044531	-0.539154737544688	-0.8131033499313259	-0.9251453406919352	2.22520689941171	0.8566839496098689	0.307943144756728	-1.28623475061957	-1.05529160907888	-1.65369287228132	-0.322084311202815	1.02483240598869	0.403808264973212	0.759393663272639	0.204452795350829	0.296562503315731	0.1043967330209399	0.7509410239644309	0.310278986092142	0.9373536088594868	0.8732431316679763	0.8917902395545122	0.7724005740155129	0.9740087215752158	0.8189478104968614
RCN1	4.01396353247742	2.9848986362646603	0.174792492311889	-0.317864290436095	-0.0727854022373134	-0.0818280878267836	1.44908265429432	0.296093575804292	2.72598701712429	0.8527301217520571	-0.973653570961364	-0.314289967308358	-0.346536721744947	1.1923323870786	0.176177957541598	0.0205103400839182	0.4036859630188379	0.335106454801253	0.7554687206803471	0.730443963607829	0.258827067753325	0.860881615272332	0.794044973001092	0.9143442442221992	0.974677428965958	0.9665577053632396	0.8469294095325441	0.968874098852413
ELN	0.8461174152480792	-1.18086626453388	0.0686514899071446	-0.017882125820804	-0.575280997231271	-1.25724276150293	3.06123584859769	3.35476750513924	-0.336002598497128	0.1304043099398049	-0.0221827037111585	-0.9443151862896708	-2.1417953341181497	0.7938822727566619	1.21541825806165	0.740700693381785	0.8967595751163829	0.982392976778897	0.349540880991372	0.0370921841969511	0.4367122232223139	0.229808673091771	0.9740151283316534	0.9984602504085252	0.9014735102734324	0.720886523412766	0.9277188627543188	0.8189478104968614
RFC2	3.84238325333376	2.40197477951734	0.1444971219822489	0.4182076236943929	-0.261703996607351	0.0689860875795866	1.30547692296415	0.3068015427435169	2.396058072474009	0.775019393009471	1.42543937695976	-1.26407511535109	0.32758305911994	1.17346823349963	0.210848423596143	0.0302733613385823	0.4434491411402129	0.16035044162165	0.213548109224147	0.7445838999223021	0.258488798478671	0.833863535776798	0.8133055657299714	0.8502427969331974	0.8630674792953145	0.9665577053632396	0.8464911390979525	0.9605057992016044
ARID1B	4.08168465735489	6.09571927205721	-0.737591611292996	-0.181844957870207	0.321751986817515	0.149892369139958	-1.96888252250448	-1.732834797781	7.3479170213695	-4.3520391847685405	-0.667478398505049	1.7402549002183203	0.786696645724538	-2.1354080516487	-1.2754617150628502	5.837338138389771e-05	0.0004981433563932	0.507636663920675	0.0909507367361568	0.4351718439582789	0.0650053627858816	0.208112370657845	0.0936436024927308	0.9526207839311656	0.7968046950203226	0.9134995568997968	0.6283391050365147	0.8189478104968614
CLPTM1L	4.47196842348568	4.58848303561832	0.176289603544891	-0.193450988288772	0.0388174055967342	-0.160318123198402	0.138035887418918	0.7333759288382059	4.02305387230689	0.9471871916167371	-0.695835571830433	0.181200668234938	-0.7740213913844051	0.1096886564080659	0.620676756466133	0.0006608858172796	0.348040926802511	0.4898154768327299	0.8569481572617379	0.442511935562782	0.913654384749001	0.537598341227424	0.7693297169590334	0.949535791926693	0.9860969814091254	0.9146981991347622	0.992722538874551	0.8805318556985242
NEDD4L	2.93194884532528	6.195704102132701	0.0864335650364918	-0.6719572406692739	-0.314104491869479	-0.0632460315321141	-2.81492456060187	-1.12381579271757	2.65500138806116	0.238739541513001	-1.24745678793175	-0.747508711490417	-0.155441449538661	-1.09457532899434	-0.477156534409072	0.0159405607221201	0.8122651661665692	0.218277960894193	0.458205120321627	0.877099143918678	0.28611415344866	0.635308522325576	0.9538119948087792	0.8777566601930359	0.9211368935352048	0.9854374424674202	0.8635732888316484	0.9069900294982896
PPP1R3F	0.723250218347249	1.21006201855242	-0.610723402700656	-0.369505363971814	-0.241255567718607	-0.0766223040831273	-0.1760797428525609	2.66504201369962	0.719917863065599	-1.93291427031975	-0.7603781588548079	-0.705828307929669	-0.2210011052361139	-0.0943374511762234	1.65024658325328	0.489125139121044	0.0619732426948513	0.450738829200049	0.485150229835799	0.8259753336375649	0.926698153128706	0.105042129912315	0.4472393093081471	0.9410492919039538	0.9246446047581884	0.9780753356079762	0.9934484514374472	0.8189478104968614
HEXB	6.819640451327831	6.4456875224105294	0.446137630413886	-0.124794057462948	-0.0298345162180121	-0.1840965266673539	0.4772822558401479	-0.528616287744663	7.27754826081649	3.2736673114625097	-0.6229580950932561	-0.192923451025771	-1.26419476654287	0.48880821503096	-0.5743727032742789	6.97148063559458e-06	0.00191083851589	0.536266641898906	0.847791342523155	0.212051633360807	0.632622931744053	0.568261578260844	0.1515647220592597	0.9575063914158236	0.984908166848787	0.8369379540202834	0.9575142989586504	0.8884997801229652
PTCD2	1.05812833765184	1.6339680460373998	0.09846124193947	-0.290942801308579	-0.106909270902605	-0.5820442349461441	-0.238762298966886	2.37266490436262	1.04018856913107	0.318897532290208	-0.5613557198589101	-0.307984014245147	-1.5897937571556802	-0.135954907065072	1.34907689137564	0.303158620550268	0.7511066685015259	0.577013547247496	0.759348867001202	0.1180619369192669	0.89239215836488	0.183271734929571	0.9361976458277838	0.9599229145662852	0.974905281085428	0.7933534268456572	0.992722538874551	0.8189478104968614
JKAMP	4.728718936912769	3.8345943537628298	-0.0385768757341563	0.432570422475269	-0.0020516860275085	-0.254365225309085	0.902577270821085	-0.7258614086923879	2.80080486785316	-0.185183938300028	1.40577211890529	-0.0087494640220032	-1.12022414670754	0.601236596409615	-0.4236591402091459	0.0103674586102141	0.8538196809236089	0.16620375671433	0.993053165516655	0.2680121657061139	0.553195914614016	0.6736587937598979	0.9651344322392088	0.8544719485707925	0.999879624570365	0.8620373185377517	0.9479919103773364	0.9182157497934238
DKK3	0.566880203827082	2.11872948492894	0.3159141796230589	-1.41587801081614	-0.0456263736158635	-1.44186401192744	-0.226313420012911	2.14706427312159	0.602704385204636	0.572254466950235	-1.7006096936845705	-0.0709582052010814	-2.3577730570165496	-0.0584384637017476	0.7873460641026221	0.554293329672668	0.569663705300202	0.0954551103076727	0.943712864965114	0.0223513441682602	0.953973123354528	0.4347273821606189	0.8693126921595301	0.7913221178396782	0.9977464143837752	0.694774744112604	0.9960380024503986	0.8489400638998782
NFE2L3	2.9303822255668	4.66438518077164	-0.270249563287387	0.0092316297666844	0.2870462513535869	-0.670307941782956	-1.31328609679492	-0.501938158140842	2.63123723557191	-0.8634843329738019	0.0192513507465762	0.811322655484522	-1.89050808477668	-0.667867667970375	-0.244239177034211	0.0196172187045624	0.392016226490729	0.984720364435854	0.4211187445429539	0.0644436463637135	0.5136245760395279	0.808046206911666	0.7895256229503058	0.9984602504085252	0.9134454247774396	0.7474844948483452	0.9432896454409716	0.9512968528799198
MCUR1	4.634661097933839	1.89844748903502	0.0871330960934389	-0.044012688374897	-0.3746806124541479	-0.350644493755094	3.1850026629461903	2.3325405846274	1.35287346535017	0.428206075219939	-0.150874975151676	-1.6587351929562	-1.60564101658323	2.07799300509938	1.78544718806393	0.191799443821647	0.670306687054331	0.8807116120052092	0.103307941674353	0.1147111816988819	0.0502394106337192	0.0802199851542873	0.9100281314440384	0.9912608686739296	0.8071408182136243	0.7933534268456572	0.6090711217597081	0.8189478104968614
LIMA1	3.34505421320583	4.36929195702034	0.0060925346944991	-0.216033887152237	-0.2100747728265539	-0.23028627223136	-0.7873934439946879	-0.9161904715088393	2.1412538040543403	0.0239318646277979	-0.594654936560576	-0.742456799532511	-0.8426935354474341	-0.355395149335926	-0.5240340809089029	0.0403165349638312	0.981002425831932	0.5548902650674039	0.4612927097822679	0.403545282780765	0.7243986942122391	0.602556233867713	0.9951640171053492	0.9585780896110256	0.9211368935352048	0.9042828164332862	0.972378155585465	0.8992553703206926
LETMD1	4.39060143425112	4.23747427027658	-0.382025271597587	-0.0523108227766264	-0.326232337223943	-0.4548914055993879	0.8267594812303131	-0.8038812843892659	4.853211026460389	-2.34924984859808	-0.212006857303596	-1.8536149198045504	-2.56475920850169	0.853415386364063	-0.6230952266990359	0.0004655830745981	0.0233443224060874	0.832986749515188	0.0702583374977963	0.0133121018150898	0.410166476740145	0.5360722066606011	0.3308190916037945	0.9852521782873128	0.7909371744805122	0.6556950402685631	0.9184268329277712	0.8793937828038376
SLC4A8	2.14554233531779	5.83582794087096	0.0418089278970426	0.110867973674223	0.2356248430353539	0.1113399609890969	-4.28920134012058	-0.8693888485820791	5.75317448964699	0.1960382353344889	0.302590415035078	0.95405611345211	0.429188065684081	-3.71185237533312	-0.6298989993175931	4.98354484772351e-07	0.8453592837735991	0.763432750196871	0.344555551772547	0.669594040540195	0.0005098078562073	0.5315727585090949	0.9643280724112532	0.9755015440918662	0.9014735102734324	0.9604265174538724	0.1083756248433733	0.8775482292941879
TNIP3	2.46834666808095	2.28304636670078	-0.3162183012155319	-0.307720640249534	-0.302301032770074	0.6392582936426451	0.628027898299097	0.506983829959043	0.498518627778686	-0.5260122025317121	-0.3530516984633499	-0.424894387656067	0.974603611597426	0.125588941979209	0.172171662721146	0.6232756044303741	0.601188174587157	0.725624474778966	0.672711620228	0.3346198162687439	0.901063753031228	0.8639988106980391	0.8844382978714734	0.9745292142056152	0.9583082285706808	0.8854782900906141	0.992722538874551	0.9689125198708756
MAPK9	3.15969424930284	1.9938980543599	0.0154540837465326	-0.8508130848690849	0.31897317064781	-0.238822966955926	1.86369380044236	1.6317451913623402	1.64128933449124	0.069537439865747	-2.34304410545583	1.2671685246466398	-0.907272397353646	1.38921614692229	0.9619504142666252	0.10689083526908	0.9448337753819	0.0230653295316805	0.210850956389922	0.3685298248440789	0.170803211721264	0.340613406150462	0.9867423404407264	0.659776004559117	0.8618613705383139	0.8895187884292585	0.7987694334711813	0.8243422787199981
BCAR1	0.866158448535095	0.558758779908489	-0.6304930845671489	-1.1139051724780702	-0.138451117849013	-0.6677166019559929	1.78983028893562	3.00056245874978	0.206196671674207	-1.51960613656028	-1.79880606849887	-0.294615803876681	-1.48339575961239	0.6023909628316451	1.41357915578733	0.838727745322093	0.1347867589909	0.0782381818125761	0.7695027390060921	0.144254993073082	0.5532061793075489	0.16356284607701	0.5756205944331771	0.7732041367631443	0.9763548866399044	0.8045203322341228	0.9479919103773364	0.8189478104968614
FAM160A2	3.83352366170018	4.43599047731878	-0.229152637285628	0.47357786437609	0.213929618292512	0.293715301375547	-1.10163634634912	-0.963298326435476	3.82665565942626	-1.1680611550839	1.60350573306317	0.983270618304156	1.38171032597574	-0.8579528165644	-0.674037811606521	0.0020009274480711	0.248338074388018	0.115391619787164	0.330274200793015	0.17318690329592	0.4045295572944249	0.503407308901389	0.6936411175326772	0.808006355431884	0.8978479605763845	0.8245497360862464	0.9160091278139832	0.8693789909382165
HERPUD1	7.918549182169079	8.16753760194366	0.268218181619445	-0.4739536772710671	-0.2781589872967	-0.10816777773902	0.2233243904229439	-0.70692903484455	8.25709265074658	1.5801680941533998	-1.88773579729754	-1.4763149389398602	-0.601154757901049	0.203890401195306	-0.6844095002343761	6.68244306772832e-05	0.120693432261057	0.0651291092700893	0.146563109222046	0.55041921434748	0.843797847270182	0.496818772226989	0.5577196213094633	0.7598217694467773	0.8311495161480802	0.9362467958914006	0.9870534244876652	0.8679929994878107
HOMER3	3.9581014223406297	1.23649666979406	0.478132746652521	-0.346316325554988	0.661826042019109	0.0684023893654205	2.57694458724718	4.08736132526821	0.811051082325722	1.91748664942229	-0.9231538915541868	2.36148558219465	0.248680927912918	1.54036405279852	2.8814492882391103	0.433303380691851	0.0620725631558078	0.3606222356533329	0.0237900173275523	0.804608703936715	0.148910700907159	0.0057861637008368	0.447590782979258	0.9200575928723332	0.7078821466708791	0.9733166545161324	0.7847936642464155	0.8189478104968614
PIK3CB	4.55888326302633	6.06947012534331	0.0523899446329764	-0.188875391370975	0.0683208298094244	0.0051914581151196	-1.61641125523204	0.402989046110685	6.3642557633656	0.306371573585198	-0.7205882128121629	0.354099587924381	0.0273961322400085	-1.5229934993872198	0.4167212512975921	4.15167868363405e-05	0.760672796322602	0.474615488277976	0.724894906001869	0.9782507867862752	0.152131835301081	0.6786332675959511	0.9373536088594868	0.947362674338634	0.9678868782417686	0.9973423543521028	0.7879657843279164	0.9188625772995332
CYBA	10.884609916362	10.7015079384653	0.340979703313155	0.19532113096201	0.156089443400977	-0.0047835489964064	0.0109916391262208	-0.478923607365901	11.6104208581002	2.5750576675093	1.01353643793938	1.04655411887519	-0.0347105212308841	0.0108492713321108	-0.713720041599218	1.30609608012454e-10	0.0129782845701642	0.315803495825273	0.300246178866862	0.972450727192394	0.9914374698519058	0.478666161444396	0.2718549123294774	0.913571021991749	0.8917902395545122	0.9968774159345444	0.9976065199489492	0.8634626034402081
THOC3	3.1340309321012505	1.3619311700431398	0.0618814797680864	-0.0379616061419598	-0.575088359839258	0.1962008681821089	1.8978449852641	2.51180025517124	0.735229944482914	0.244381500679292	-0.107190170889833	-2.1171859397317	0.7526616939806221	0.94976536638271	1.44521483553106	0.4680109642775079	0.8079362931685621	0.9151022576955709	0.0392404695056815	0.455349950862072	0.349023946757686	0.154901830074099	0.952338439561779	0.993115973747328	0.7504330437652983	0.9172898130447926	0.8958282402986366	0.8189478104968614
HEBP2	5.80473557666911	8.40542788691566	0.0015207864407298	-0.287751741416537	0.138083483583883	-0.13523557354293	-2.62393051112662	-0.8440809515418579	7.48242758715628	0.0065966801702768	-0.757484092783152	0.522447143779856	-0.506628898680431	-2.0849561960352903	-0.587435386447915	9.43184766202284e-10	0.9947623856202308	0.45224567162013	0.603621211427261	0.6145986513469549	0.0420980103144638	0.559503301196543	0.9989840395413806	0.9410792973270712	0.94881045460472	0.950967396642956	0.5791739829891056	0.8854773733954473
MPHOSPH9	2.6362902180666	2.78659123393646	-0.7642230564468641	0.0334090234358046	-0.304500373062288	-0.1431283558117959	0.285488069148256	2.24771096270611	2.62725632137802	-3.60758578773613	0.0964160898873528	-1.32580374285414	-0.591558417520827	0.24289808888972	1.9747882416308895	0.0230228867593059	0.002048484101548	0.923585429042341	0.193735173679564	0.556845249864374	0.8126156724032131	0.0537298903645856	0.1547041344349973	0.9946196845830672	0.8549715878308816	0.9390985240474744	0.9841575152691656	0.8189478104968614
PLEKHA5	2.0153193666483102	2.5089525572325697	0.097979746438205	0.107069253516094	0.168492253832134	-0.301557158421822	-0.4341472167247771	-0.711443098416532	1.1361353141540802	0.351420501455791	0.253540672227385	0.5023722842871461	-0.953637412588302	-0.1826651484849849	-0.433939908004916	0.263356359173326	0.726772346012848	0.800956304735427	0.617634922015187	0.345075825294996	0.855895973875821	0.666197159059949	0.9274309239976456	0.9815285602852732	0.9501169966709756	0.8857817182069412	0.9892198534357572	0.9178551691326272
PRSS8	0.648897224319651	1.8276669988942096	-0.143166436705043	-0.401803018363851	-0.824517310086139	-0.724181816821723	-0.293992159928278	2.30094637391758	0.4987378530870039	-0.326178264190592	-0.606084904533984	-1.6038229638862198	-1.50102564695708	-0.0737963272224356	0.975366635305489	0.621844164342016	0.7456555900342808	0.547324343277647	0.115003988463219	0.139836419202143	0.941640138070871	0.333989275245674	0.9342539734547868	0.9585780896110256	0.8071408182136243	0.8031359768027337	0.9951177283461276	0.8229430681181811
SIKE1	4.277903995865721	5.00890835934216	0.0320728113929421	-0.432797636839961	0.2094639856136839	-0.122435269796179	-0.488806829076025	-0.925921224109253	6.090406500587339	0.205616461825665	-1.75420731780184	1.18996009316844	-0.6861107070034119	-0.533715399478223	-0.714034033077465	5.22319594879956e-05	0.8384117924633678	0.0856672686653703	0.241786985981839	0.495797057604768	0.6028094945121729	0.4785589414920619	0.9619489035432802	0.7832045945289897	0.8819026926924032	0.930352253663414	0.9537895825759818	0.8634626034402081
RRP12	4.87665780160807	6.41001214203012	-0.1452111218171569	0.965053884313674	0.5790121496433921	0.114259046621896	-2.72701958038005	-2.85015731622661	3.369793696067509	-0.461898841834952	2.04310082758084	1.67352967609346	0.3385103147296009	-1.2929140700881	-1.10257966116091	0.0036794339312692	0.6461297803518411	0.0464345543139355	0.100397645047306	0.736390505833748	0.212092573391802	0.275478428087917	0.9038532739067012	0.7135041148801474	0.8071408182136243	0.9665577053632396	0.8191710395729493	0.8189478104968614
FNIP2	5.8614434858797	4.89534323942969	-0.0965234222135628	-0.410429107147975	0.0921904599272485	0.2443897778965719	1.49156147094548	0.0833061478647282	2.6933959766241498	-0.411574121826876	-1.22092634398079	0.342713557994196	0.981473124274826	0.75929401072044	0.0575600563418131	0.0106845668859639	0.68242685383902	0.228103994340151	0.7332624204593872	0.331269528705693	0.4519301981500779	0.954328280975119	0.914279226395856	0.8815064369015876	0.9697483977622476	0.8822668858682103	0.9316074486065742	0.99036891623414
MSMO1	3.16101864391088	1.74424808866973	-0.34432406033239	0.121019743386888	0.265369496709528	0.021797892311005	1.46290819005739	1.66342819439904	0.7905706091982528	-1.1732491391185602	0.284246937584108	0.8024530487971949	0.0683677077310859	0.6083644237428629	0.817915473368851	0.43850642360729	0.2461882663686209	0.7774667500326871	0.42602053660821	0.945772713899525	0.549251165108354	0.417273250398267	0.691826752940164	0.9784931960780748	0.9155356557555464	0.9948937535708272	0.9479919103773364	0.845594473724346
TTC17	4.97037068968704	5.5123712881924805	-0.0013241196175626	0.0042488854919005	0.29769541229551	-0.0096943732246891	-0.7434364739230992	-0.231940299370939	5.79194200682862	-0.0088728993080333	0.0193620995946547	1.7785890320005	-0.0606844255631299	-0.7095297285613971	-0.239084297879093	1.84246522435963e-05	0.992955165202742	0.9846325076871568	0.0812812290498751	0.951854655500268	0.486280147159669	0.812011481700197	0.9980219524659864	0.9984602504085252	0.7942401170338106	0.9956849921751126	0.9379525650920996	0.9524900047240084
FOXN3	5.83936887218283	8.347975659746961	-0.35260587918343	0.0615976628230411	0.260052261729653	0.0343408374404163	-2.72512280948738	-1.57348607772058	13.1679095632091	-2.7288251271846606	0.29760052446276	1.79612590921618	0.236932026472678	-3.8395421297334495	-1.87478989208751	7.86276950584284e-08	0.0103461394054479	0.7672523049062879	0.0798473563288484	0.813665102246953	0.0029393255791347	0.0665923514549781	0.2472971166305543	0.9761674042643392	0.7942401170338106	0.9741899508942166	0.2544667351985055	0.8189478104968614
AKR7A2	5.111334676778339	6.466884090372861	-0.023141107288988	-0.7390870589787141	-0.164561032879514	-0.159674618928606	-0.6793677074133511	-2.03666363932206	6.88406682914603	-0.1228277553327919	-2.3883577489035	-0.7628003278675981	-0.7267113890718481	-0.648100528465619	-1.14749390521901	8.298120019339929e-09	0.902726254703144	0.0206638665454885	0.449096450505982	0.470725311360532	0.51982726037013	0.256532103088651	0.9754971720982822	0.6504213189082615	0.9209354719925252	0.922905684674485	0.94440274379208	0.8189478104968614
MRTO4	3.74052661783535	1.3332059340138	0.293150974177789	0.274996699979002	-0.228297238921683	-0.238114399115433	2.6163599767827703	1.09756377195968	1.29641931459267	1.52786943567653	0.8616203181032119	-1.04428565516194	-1.04535145762487	2.2940556024448298	0.693740599984301	0.200666719438465	0.1327238354689769	0.392929645364607	0.301277966742881	0.3007900535632219	0.0259394893201896	0.490992739044572	0.5743270092083759	0.9253029450072716	0.8917902395545122	0.8709532781501045	0.5079846474042096	0.8659543789741666
USE1	4.571067482114059	4.39271438716729	0.21259764264185	-0.214513358597893	-0.320008570297867	-0.0536606964296398	0.5251103060603199	0.6630593359048791	5.89491723639112	1.56795377633508	-1.02911944024899	-2.07723968736098	-0.350773311497093	0.633513608218646	0.754571033980241	3.9484751625586894e-05	0.12383358023884	0.308471359885111	0.043556264203761	0.727204614059004	0.535803955618603	0.454011500512246	0.5617217802655113	0.913571021991749	0.7516984912998924	0.9665577053632396	0.9479919103773364	0.8558225284483364
MCF2L2	1.42862638322063	1.04957417436326	0.1445049047109519	-0.8069282053379809	0.2684216581269359	-0.0142724107155665	0.7401319161006129	1.65802427434107	0.35570612537453	0.401876658063187	-1.62607815587389	0.6597145521207061	-0.0374716193048963	0.2310089205718049	0.8476157179517271	0.7247721455685091	0.6894961750806861	0.11055939038212	0.512454118180061	0.9702636168625708	0.8187867264642109	0.400616299223734	0.9175386241412432	0.8050014046379423	0.927694860564782	0.9965709593824272	0.985546801206546	0.840169899021946
LAMA3	0.509476237343671	2.80586251421758	0.07361107355847	-0.484474843565764	-0.404010084706752	-0.240145746659271	-2.24140766091549	1.02510705663312	0.774378754168368	0.164614933590717	-0.7376387775252711	-0.7967072687568809	-0.49510135518841	-0.563118648313564	0.4442909055596999	0.449085103692982	0.869905887045793	0.464342763376761	0.429335543184391	0.622764235376655	0.5798717956899581	0.6588282846582131	0.9689243216379588	0.9443879170787268	0.9161479200769792	0.9528093937899884	0.9534161282143012	0.9153360662524536
AP5M1	3.54175626552523	4.821874489753269	-0.0027708590121469	0.0860623909055888	0.0870260860961889	0.0324433387087952	-1.44969178715552	-0.8381144675654559	4.688155409759269	-0.0134684377024836	0.249287370415	0.37156312160276	0.133092405589023	-1.25823276649454	-0.517965656950479	2.09318871542094e-05	0.989306616612266	0.8041397862663421	0.7117574167335391	0.8946440677125391	0.21403763520741	0.606722028234538	0.9971353366583956	0.9815285602852732	0.9660809889887352	0.9887156890078568	0.8191710395729493	0.9000895837721433
ANAPC4	3.33678552696789	3.76930603989441	-0.383138531369702	0.103949381091502	-0.151489081371204	-0.119336481593085	-0.297219576685712	-0.321785367208292	3.15421985109174	-1.80846071776111	0.331214619646807	-0.665824352228263	-0.524657149342919	-0.224844839305138	-0.224639452060998	0.0072367161345941	0.0766963107189775	0.7419114658350431	0.508635386959621	0.602114545220284	0.825151104817118	0.8231717559049471	0.4768101351723141	0.9745292142056152	0.9272677055939348	0.9486189268765888	0.9860548263008854	0.9560239337700154
KCNQ1	3.7583740258243297	4.88010847285048	-0.0122081933823575	-0.0250714353191831	0.4800821359506029	0.184126743152337	-1.4798097673921498	-0.831215211810437	4.96220339440393	-0.0636459000360169	-0.0786433635930054	2.2127641823422204	0.8229508986936949	-1.34726017060642	-0.537418422532946	8.153859150462919e-06	0.9495009894094008	0.937624054061206	0.0314163945465608	0.414367419097452	0.1838520819583189	0.593315903681234	0.987403138331112	0.9947076976215574	0.7250792762439736	0.9071611719425002	0.8072866445009781	0.8959688577394342
TRAPPC3	5.65011008476014	4.71628106476495	0.354477909008615	0.179053611380971	0.0447674802911135	-0.0953714428587884	0.891258541647962	-1.62386044252428	7.21700928671611	2.82031258323458	0.8935368490845209	0.31487089521234	-0.668316354050541	1.22485443725414	-1.33237339281006	1.09748789202074e-06	0.0077659830803802	0.3758469142314939	0.754385124378818	0.5069768350991	0.236369224626895	0.188769830909968	0.223170629394569	0.9209589817220158	0.974677428965958	0.9319779937843669	0.8338747433433215	0.8189478104968614
THRAP3	6.08170530378309	6.89186685876919	0.14475814602848	0.283956317995836	-0.0033527543817565	0.0064187746063826	-1.04872386812509	-3.3025449954217203	9.67669813510662	1.1763382272473402	1.52874403374658	-0.024288772506836	0.0482129405287515	-1.3255629154376	-2.8573137453755897	1.03871178366336e-05	0.245182351559981	0.132957064999842	0.980723998720972	0.961737058095522	0.218362833228992	0.0062736997666318	0.6914504307786251	0.8312802238320978	0.999879624570365	0.9959066496498332	0.8217109743401083	0.8189478104968614
PHPT1	6.8586146642700605	6.17497726015638	0.257236792468443	0.0330208206361945	-0.126376690834903	-0.254571187197619	0.976994920108372	-1.31869282808823	5.56033488997255	1.53732004236768	0.134400946132939	-0.66396847391737	-1.41499810870667	0.7985766747755509	-1.0307757640511	2.4193856095611e-05	0.13039754025236	0.8936373139385609	0.5097029614869539	0.163284303778814	0.433750450866229	0.307576633403858	0.5710623925055544	0.9920992427419628	0.9272677055939348	0.8161761722175287	0.9263765995926464	0.8189478104968614
LY75	2.67592344968944	5.64884025009943	0.1758062616451539	0.284080755309942	0.335294343328121	-0.2197925461312549	-3.40898516672149	0.527988403017164	4.12573789001251	0.637731949144822	0.628407105252444	1.05465202998889	-0.6681601863625519	-2.2009633741207297	0.3611869103197599	0.0037753334969504	0.528529499049609	0.53272426541058	0.300060593306447	0.5070889922188371	0.0565903903733685	0.719457240365027	0.8490678691453212	0.9557586159697352	0.8917902395545122	0.9319779937843669	0.6146918293163148	0.9278682624255868
ARID4B	6.20305330180994	8.116150124184411	-0.0872794318011608	0.115565160322812	-0.0879793832982822	0.222789944032571	-2.1972594615869903	-1.1264187433104298	12.7666713684214	-0.66197894342933	0.5331428050190801	-0.58720355377849	1.47780461217414	-3.0892561151781406	-1.34154246465806	1.6623747837537197e-17	0.510964952772436	0.596250506319595	0.55965778063579	0.1456095776144479	0.0032451444261691	0.185687734957478	0.8421635422137975	0.963239863178822	0.9395001603291584	0.8045203322341228	0.2559697809041613	0.8189478104968614
OPN3	4.731039756045861	3.77660557110706	0.104806179537521	-0.7337978009678051	0.248733864217048	-0.130717151060045	1.58824615215386	-0.174109721909873	3.6917774666586296	0.5571870129564229	-2.39932353969477	1.15633361209635	-0.595534794499759	1.40454118237574	-0.1003597985893419	0.0005425600262794	0.579836943903509	0.0201175325848053	0.25293276246793	0.554119751512533	0.166219095720554	0.920452176764102	0.8760258783013082	0.6482995479336225	0.8870383849814711	0.9380649726031438	0.7940288995236826	0.983212381902978
SDCCAG8	5.107344637213441	5.12078089437861	-0.210211412701012	0.0784403409785417	0.1656023648947139	-0.226949694252292	0.0657468583995303	-1.68147885640554	5.71769284787902	-1.3148259252019598	0.324228750574888	0.933545473603083	-1.29763262891657	0.0661558118771314	-1.21560267808315	4.80683326910354e-05	0.194795963835421	0.747136831826565	0.355265765105035	0.200262407995075	0.9481141874063108	0.229852500304671	0.6429738439013868	0.9745292142056152	0.9038333119416936	0.8345271258430076	0.9958505139414636	0.8189478104968614
HHAT	0.807503622608239	-2.49524822268098	-0.0205779406944301	-1.55961171455428	-0.284010131730274	-0.427969915924341	5.10144157074243	3.1448456790077	-0.8027643952801881	-0.0592465716626428	-3.11881997865714	-0.709110102453813	-1.15902980425491	1.5281450483145702	1.698689877313	0.428783497196516	0.9530017448528072	0.0031356892729906	0.481616956070418	0.252339190637566	0.135597733267193	0.0954785133759893	0.9881333311045868	0.3814895819400443	0.9246446047581884	0.8547943692226063	0.7692635576414523	0.8189478104968614
KIF1B	4.52185375268092	6.9185194496168	0.0804440188944975	0.165448195632963	0.344810164920823	0.0737247792620969	-2.97585831925609	0.9170718792280792	6.09105990841279	0.36419130449333	0.4660547193412839	1.3657278840335	0.290642850235195	-2.33077903566612	0.836088849926928	5.0153884576046e-05	0.7176098134662551	0.643227243889532	0.179615063620463	0.772506739487027	0.0361081703172046	0.407006201720944	0.92572271129101	0.9681963868175713	0.8450742098804461	0.9699965069665824	0.5558647822058275	0.8430065211508015
FOXC1	0.540936165487125	3.60830280173198	0.16863417343931	-0.512258196452808	-0.256952496481772	0.340043589244216	-3.5008116644266405	1.01606944465613	1.41594773926011	0.356833295136196	-0.6992000624283341	-0.4720115291414221	0.640921984537656	-1.2303228272762	0.436807825352814	0.17833743753754	0.722785489959258	0.4877539912674319	0.63919247931311	0.5244613969637479	0.235579299905661	0.664095960944496	0.9267615807474516	0.948742254484747	0.95231425749527	0.9347688539122936	0.832970840589702	0.9169342072828895
TBC1D22A	4.72216837044246	5.31431412222991	-0.0077094924169255	-0.103009104854565	-0.0538161998064051	0.0865127223689672	-0.7165180436593079	0.1070542787757619	4.66855276265541	-0.0445610690291121	-0.4126044309278729	-0.2844222678677429	0.4776405213117679	-0.573929566533528	0.0987225567914125	0.0001030753076883	0.964631274847064	0.681714689158057	0.7772388084749879	0.6350066578547221	0.5709867744417789	0.921749349115416	0.9906543688783652	0.9743216444548998	0.9770966823568512	0.9558222362079324	0.9496978948829792	0.9832554814495296
SYNE2	2.7709841826361097	5.108452870001599	0.1724848897513	-0.4123379859383029	-0.440877337381514	-0.323763054555238	-1.85209377246901	-2.08304274033486	1.87041596126825	0.420350246127825	-0.6600066817064201	-0.905601048845897	-0.69338892372756	-0.6195495288588659	-0.8056289887620309	0.072548222169342	0.676001883403679	0.512432037492743	0.369415550036761	0.491340855704363	0.539964842518873	0.424263769706476	0.9123455076583112	0.9527364033010688	0.9052682089763746	0.9287749046657452	0.9479919103773364	0.8463249730511018
ATP9A	0.572317981500919	7.23517139512847	-0.5041063381184729	-1.17976101469195	-0.543860880731154	-0.269928018306809	-6.0245977980513095	0.7408286699043679	2.9148239478479905	-1.08675478583453	-1.60893546310166	-1.00965678862861	-0.519632270602981	-2.17740938629076	0.4044163599415379	0.0095769606527277	0.2824061262615011	0.1140180728843459	0.317680087936948	0.605598240663082	0.0414438001360386	0.6876167927405301	0.7219186336473428	0.808006355431884	0.8961696579632005	0.9498766925468888	0.5783018847607039	0.9204662789743482
FAM168A	3.1725309692727297	2.36884118564881	-0.1119681585585209	0.287988766408238	0.490592692706379	0.306125285455768	0.173865940078349	0.8479220061110609	1.69483275450009	-0.4860955772448789	0.8472178632310801	1.96250181738195	1.24252898882469	0.112873059306966	0.5372429022504289	0.108384475167461	0.629050851739463	0.4010019364560039	0.0555030920459398	0.219758812038029	0.9113949391887628	0.5934578533421851	0.896623229896285	0.9278724729143324	0.7652475610512273	0.8381927525449472	0.992722538874551	0.8959926203479738
RELT	5.34840793779228	4.40428783297145	-0.0370543609973774	0.7155344876289921	0.330612087327299	0.6383135454677249	0.0275882342732092	-1.40808027947117	3.0734385161022097	-0.156209832774498	2.02991972212096	1.26701706282231	2.56567782682606	0.0174390161226018	-0.6792774527430451	0.0077518363442931	0.876495386564499	0.0478374903945667	0.211140308594407	0.013310613509382	0.9863053572188	0.5001114887831829	0.971162907635614	0.7145913106299855	0.8618613705383139	0.6556950402685631	0.997464512604809	0.8686674768783191
GALC	4.61583013992817	3.1632818930518503	-0.0893328582934958	-0.0756208454434805	0.389660448533858	-0.0537730974384349	1.44269610028075	2.27301074645593	3.58681645891261	-0.5576882930993	-0.306045268785043	2.20241633736446	-0.302692233149999	1.47911235385783	2.4143693129691	0.0035672535293774	0.580415342781494	0.7608751646081742	0.0335632889046669	0.763360495592905	0.163573471534953	0.0194050366558172	0.8762064342386108	0.9753763909675388	0.7250792762439736	0.969213744865516	0.7940288995236826	0.8189478104968614
NOP58	5.174221754508361	4.71327950356786	0.0125026050635948	0.155220972101574	-0.0114165662120486	-0.0138729810742529	0.408417951234479	0.1480786560102999	5.185686265301991	0.073213722506082	0.583043430185209	-0.0597817516460566	-0.0727767726464778	0.4037380148515779	0.125052237115003	0.0001304717693823	0.9419849088428168	0.5625108459656128	0.952602821817116	0.942269078228299	0.692141989845687	0.9009786625918492	0.986440186373286	0.9585780896110256	0.9984633013237668	0.9943200177374376	0.9694872428330588	0.9794663137008108
SZRD1	5.511731859939599	4.141282409990009	0.05244449788918	0.0751887781569406	-0.154829784556217	0.295893929638844	1.3249500433054098	1.59580083778286	6.175218920075969	0.40365801276325	0.3546170778885539	-1.05756405567185	1.99885553178658	1.7825836786413205	1.9935375562608104	1.0890469816746001e-07	0.688151773232652	0.724338670853078	0.295237946461259	0.0509671427014687	0.0806068978286813	0.0515642805540322	0.9169759621170522	0.9745292142056152	0.8917902395545122	0.7417176107168544	0.6705857262987838	0.8189478104968614
CUL1	4.2646727858659705	5.067914459619661	-0.229261252068254	-0.2037651628754939	0.19985407166178	0.186020281662863	-0.720819857902347	-1.13933475883295	5.57061946730706	-1.28427261748794	-0.7050512059447009	1.00439925495376	0.9116266324195608	-0.712455407849112	-0.761151388498915	5.48171506742701e-05	0.2112828254685239	0.48408383361615	0.321554882429347	0.366340549562562	0.487389098137074	0.450145226139681	0.6602052917884271	0.9479915278896536	0.8969252772813661	0.8888077789967969	0.9385901341155874	0.8548221542795872
FAM114A2	3.16759187716282	2.7244141370343304	0.243983396057531	0.379143015520845	-0.1743019216601239	0.114022151494101	0.1322139856976769	0.400128018088997	2.68759758633924	1.43219582667116	1.47423521307764	-0.9100967719824742	0.607089423227537	0.118142874174475	0.341348457310341	0.0160932766197804	0.158329641412836	0.146926479357378	0.367278618336687	0.546503958287868	0.907271135251057	0.734273985271457	0.5995097429216167	0.843535039998404	0.9052682089763746	0.9351401570850484	0.992722538874551	0.9319883821637892
CYFIP2	3.98170693040537	3.38093021142613	-0.0785154190661738	0.531051367977456	0.1006568462495319	0.124291533289712	0.2107822709050419	-0.2879154321649589	2.4371164998190897	-0.3759096105527109	1.73897512345642	0.430483929579799	0.556337910290847	0.139007103600228	-0.185208566333171	0.0214940411849717	0.708548146337154	0.0884307649859974	0.6686604875548531	0.5805035586526379	0.890336398346138	0.8538255146113041	0.9230608057243226	0.7871395849442201	0.9581069243793622	0.9430193965389192	0.992722538874551	0.9670252104524484
TAB2	4.76438148080106	5.84985298840399	0.194276087106492	-0.108538083345818	0.394952874255209	0.0141369483195877	-1.32289381074464	-1.75647039109192	7.79910760665815	1.3214565781381	-0.460355902555582	2.3614141672441296	0.0838179931844419	-1.57532451598124	-1.35610892293621	6.95914515384738e-06	0.195917542757328	0.647291040957633	0.0235795966595344	0.933533756813484	0.141414254210658	0.1812139205282399	0.6433624970741102	0.9683027172872556	0.7062934881267288	0.992336390639328	0.7734807838685737	0.8189478104968614
GINM1	5.04132049319272	5.63123449699386	-0.113360735394705	-0.269683807663734	-0.245476971001076	-0.20229522127208	-0.0898290394847443	-1.75415090192975	5.94150112546058	-0.699470119315252	-1.12076473170423	-1.37130449584784	-1.15300108207745	-0.0857072294630599	-1.27789330675324	3.157224391158289e-05	0.48751609054811	0.267882310352245	0.1764680153296639	0.254318398026891	0.9327851823811728	0.2072248835784239	0.8355942644614042	0.8971879608675093	0.8450742098804461	0.8551036058578629	0.9941178010592204	0.8189478104968614
EIF2AK2	4.77519642644466	6.21833351424752	-0.0082645242020732	-0.172805586017722	-0.5947414864348929	-0.3052562620168649	-0.8985468880599141	0.175758527315894	5.883854907433831	-0.0403678890920928	-0.5409092731937021	-2.5912779342092795	-1.31350196653846	-0.7620603363542799	0.1467934253296449	3.41996979275504e-05	0.967994944808992	0.590987741922078	0.0128363646593311	0.1949192037558889	0.457528115194746	0.883875743775022	0.991367431328295	0.9619332878766812	0.6665650753754824	0.8332647368714938	0.9316317649221372	0.9755503725196653
USP36	5.21248116533716	8.785111236730371	-0.366509067924233	-0.0906294606094925	0.263507894461205	0.474270927993311	-3.96696127712044	-4.1133449900951895	4.42795718096961	-1.37368220237106	-0.23741563737062	0.8927999955949492	1.70317531295908	-1.83374724743127	-1.8800936609968104	0.0001181915993306	0.17564224555804	0.8133475504249521	0.3762396794688259	0.0949641562938548	0.0753789606363306	0.0659893257724679	0.6197238077616929	0.9820114945457674	0.9066964064839028	0.765645139727513	0.6533469245862139	0.8189478104968614
KMT2C	6.130408452275731	7.72469311892287	-0.212193294336101	-0.0537721441728749	0.166066137143832	0.224588047385069	-1.80200785219861	-0.445108942362892	7.82656826722347	-1.3294364673037	-0.2284899447688939	0.938096020784774	1.33588408511763	-1.651118885563	-0.521338896898789	3.41833701196319e-05	0.18965487371309	0.820273565484914	0.352660418082661	0.187799629537682	0.131020135968212	0.604388425163146	0.6392537265592013	0.9829276126474144	0.9021766919201626	0.8307853914813963	0.7620745147384981	0.8998595662144235
PUM2	4.78588667322704	6.93525857090372	-0.168806028276218	-0.1166785735778669	0.0783228937172347	0.170735920093363	-2.23310818005144	-2.52271191348985	7.927437788503981	-1.07333960087402	-0.489412803103933	0.4474361383447779	0.9998679351988752	-2.29581093819468	-1.93913229468533	3.04760183990171e-06	0.288470510142191	0.626747165509623	0.6565921819277021	0.322112043785566	0.0378761565899931	0.0581771904651722	0.7273493700939138	0.9660813361203372	0.9558118659905882	0.87805430378682	0.5663469082867292	0.8189478104968614
MRPL43	5.4810097897812495	4.08698808593858	0.0928429318269421	-0.0066412386156403	-0.222926331964471	-0.383853822336857	1.88053809526502	1.19714326160114	5.15193272143274	0.610320093007079	-0.0267944433584654	-1.2931660116499	-2.16733860433297	2.14087168674042	1.17891532962507	4.2077366911502e-06	0.544359996271644	0.978728257847796	0.2017808174361569	0.0349023157168093	0.0370864598842723	0.243902835534719	0.8581005532984182	0.9984602504085252	0.8593129014755346	0.7170316839741081	0.5589740524807836	0.8189478104968614
ITIH4	0.7324286299775541	5.14285972625278	-0.354264258867462	-1.1742781849816	0.0961208768719473	-0.0249748195432219	-4.1906362361418	0.8757324773323231	2.91764463115703	-0.954390894819512	-1.90978882309256	0.231211024106551	-0.0575741006358666	-2.10433854411764	0.448403399868635	0.0052341184550843	0.344387767053593	0.0617924712051562	0.8180759776373621	0.954312868682828	0.0402976988600918	0.655761421840097	0.766283903850394	0.7536887904344844	0.9804404626281612	0.9959066496498332	0.5751349038129281	0.9136853480894184
C4orf27	4.2373916865169	5.41004789340688	0.0856133507331532	0.237179705447358	0.174032231661956	-0.110722757007071	-1.47245913115143	-1.50726113591913	6.62772655261634	0.5205100170863979	0.8653456175001959	0.93221925452032	-0.573112893609201	-1.61157501468411	-1.07526751542991	2.10826695146882e-08	0.6049606424983829	0.3909015550725589	0.3556155964850139	0.569086741451761	0.113226725691774	0.2873157519320889	0.8848492018329083	0.9253029450072716	0.903872223217728	0.94029343820028	0.735182581644832	0.8189478104968614
ZFR	5.37345166459695	5.51634339552819	-0.307674492784232	-0.1801825944059009	0.0232949541005607	0.3196523282568679	-0.0954526987307324	-0.345533173083891	7.96350702205684	-2.41170004429674	-0.93053472168194	0.1660588360860679	2.3230172390358304	-0.124103944135804	-0.3947485789346839	1.87951184324374e-06	0.0199885798543255	0.35662460197105	0.868838389950757	0.0242043748519641	0.902986390760198	0.6946883202040329	0.316151939594141	0.9192504580554656	0.9879782673051976	0.7011184884272386	0.992722538874551	0.9231886368380626
ZNF280C	1.16199759816731	0.143504155822767	-0.150972088579546	0.202903164493686	-0.130303562522225	0.0743460082874468	0.8050671106208059	2.89668001816902	0.0965269583396392	-0.544806721191482	0.456747262015711	-0.426788398046259	0.234927969682988	0.4876415172883139	1.85505654244752	0.9241149443781008	0.589723802526212	0.6498500818118089	0.6720458454378929	0.815221776975397	0.63121989913887	0.0693922697581729	0.8792070006005381	0.9692863157416414	0.95829134413249	0.97461544732173	0.9575142989586504	0.8189478104968614
TRAF1	4.20595095117514	3.25206841985978	0.1741003408360419	0.0951065888050477	-0.420077182202503	0.516351547710122	0.8073535113541709	-0.129943419413237	1.32068168755295	0.585520052172476	0.226375672898575	-1.26590213445776	1.64709896498761	0.304298539543273	-0.0731599398911269	0.1952179486110249	0.5608731195473929	0.821885862018048	0.211510820233563	0.106097901622456	0.762423003819043	0.941967887609044	0.8655735381884658	0.9829276126474144	0.8618613705383139	0.7761865594590275	0.978387726701263	0.9878903876697596
RC3H2	4.07072732513923	6.54352961901072	-0.4189247309922249	-0.120606310609339	-0.0576783861749684	0.027083444387967	-2.3716122766262298	-2.1142780422551497	6.36892103903952	-2.30486654188025	-0.443366826962546	-0.28903252083739	0.137669706681577	-2.08074736580282	-1.56756314685588	2.1874142023608305e-05	0.0254314927148071	0.6594765137538471	0.7737655067356058	0.891049726374881	0.0551370670787766	0.123311638921295	0.337786943366024	0.970535901818732	0.9770966823568512	0.9887056197844516	0.6146918293163148	0.8189478104968614
TRAF3IP2	2.022834972718	2.89316312519596	0.392422980899517	-0.326773873974961	0.286363243096571	0.4307936994331929	-1.45790026168918	1.33539336224137	2.12285150729801	1.5160821126764898	-0.7519121082615071	0.963525928346396	1.39131641177479	-0.954929610929262	0.789811766649995	0.0386412734522063	0.135672809435256	0.455560144428174	0.339830222662365	0.170169261930712	0.344117887650049	0.433294659227243	0.5762137446490472	0.9424331121837078	0.90094460895382	0.824032462787261	0.8923507464233671	0.8489400638998782
DCBLD2	1.1489824243058502	0.012111116846728	-0.1744407113791339	-1.01826228506181	-0.318074720139529	-0.3438704106536769	2.3003130682529904	2.1672819672597097	0.0048276598838491	-0.544243604996451	-2.2288314765991	-0.889060139556424	-1.02036793110274	0.844819292441275	1.28685396955251	0.996190002307818	0.5887022364930561	0.0306778198075259	0.378202679120506	0.312694081809989	0.405775420062982	0.203965011373578	0.8787272229566291	0.6824009161308311	0.9066964064839028	0.8751555212301406	0.9168044898240324	0.8189478104968614
SERPINB3	1.0796105320982	6.26091019453893	0.138236079767332	-0.7363474304649709	-0.326329184629181	-0.474673443275685	-4.82155372066351	-1.52138902004701	1.07744001750143	0.2621211311272839	-0.837377785317861	-0.498590428273739	-0.775961264229749	-0.767917106971945	-0.592117849552434	0.288769815992359	0.794343222275708	0.406618246096126	0.620323333276193	0.441638797931257	0.446888171738297	0.5566174038352161	0.947217907310644	0.930096335915396	0.9501169966709756	0.9146981991347622	0.9303643399751392	0.8850448620049683
SOAT1	5.56153547960497	6.8744914864030005	0.427293688951097	-0.4824944891143729	0.5204796602466629	0.0808472270139789	-1.42923345088714	-2.4433621748015897	7.77048654763005	2.4608133975806497	-1.6913748057641398	2.5895731685276697	0.4010199443510611	-1.4464827947568202	-1.4133694899791598	3.3244308713809803e-10	0.0172876409042895	0.0968681030565194	0.0124939631663311	0.6900806909628211	0.154160180617459	0.16362189635782	0.3004283054578976	0.7918971655468656	0.6665650753754824	0.9624732824975122	0.7914779560113427	0.8189478104968614
PKP2	2.8934618962046303	4.13773394903689	-0.0013315449682459	-2.38205925755173	-0.8151249033606071	-0.316889597296859	1.07258316167235	0.865604729359605	1.65998535981544	-0.0030106908885698	-3.5307857882027696	-1.60051831016934	-0.638922391606999	0.390952904318062	0.2929475955711829	0.11468412085161	0.997610120496156	0.0009194925496505	0.11632684292676	0.525732808241945	0.700055648070504	0.770779764655063	0.9994176753694304	0.3008012404200388	0.8071408182136243	0.935031242818381	0.9709280151709502	0.9404475692290089
GDI2	7.5508591657911905	7.29525824752786	0.0553735921200011	-0.12162200541141	-0.0779079043487864	-0.214657226047548	0.53117872603704	0.7606352424458009	11.7464163913921	0.4799702107318661	-0.694122316626308	-0.6083541145450739	-1.72088625786199	0.769375688339583	1.2338410231603798	6.57185926105424e-06	0.633861964754127	0.490900254313942	0.546157100951563	0.0913338137357932	0.465452163892152	0.222924439582994	0.8983373593818225	0.950031371971472	0.9376095866334888	0.7601364876186272	0.9349071407310292	0.8189478104968614
PRDM1	5.33731246404005	5.7160425362173095	-0.139567743184434	-0.407754493310865	0.179112364659897	0.0995919233570834	-0.17047585165782	0.8878223832738741	2.70021935997919	-0.488417137545897	-1.00048145635749	0.566075916420755	0.330897574782258	-0.0736831378842905	0.5526032434369971	0.013169702640369	0.6273687638414229	0.322113219970688	0.573843584134989	0.742140591373756	0.941872016188485	0.5829491505825121	0.8960403557430624	0.913571021991749	0.9442899937166837	0.9665577053632396	0.9951533882918328	0.8916948976481907
ATG5	4.587188801189639	2.8809798084874503	0.0333388412031328	0.0017325414093498	0.187847222278133	-0.0968760548369121	1.96552988904834	-0.0260497983691438	2.92406201285896	0.18055353606821	0.0057445575028454	0.901756656650788	-0.4509091603270429	1.80424595880035	-0.0157128609670589	0.0051427907267736	0.8574336003976492	0.9954389435330308	0.371425240366902	0.653966385625266	0.0770995924620179	0.987524776062856	0.9653274901303256	0.9991152824370272	0.9060159632596444	0.9580901842579992	0.6594337432383918	0.9974302319513716
TMCC3	3.79677653451329	6.46175831521395	-0.235206013253381	-0.484778765864154	-0.182219890827804	0.1906635728815139	-2.3269548625782903	0.0268341158543192	4.026947867037319	-0.8689744251356549	-1.18198280154058	-0.575498554782881	0.631974679057995	-1.31569393149851	0.0171834880591585	0.0005263820458739	0.388953713532123	0.2429516441956519	0.5675307467042839	0.5302589199712461	0.1996771778916099	0.986358103754755	0.788242107729176	0.8871550461822918	0.941767246744188	0.9351401570850484	0.8172455978814749	0.9971827601596436
PITHD1	4.82290253603368	2.11358422564036	0.275514131104131	-0.0118433714535971	-0.111379282831263	0.0990811022267515	2.93821343643496	0.354653663552087	2.6044909380340497	1.87020671652781	-0.0492438042215876	-0.666227175166412	0.581374177458158	3.28181497636009	0.25842928494889	0.0120250763696135	0.0671996119201462	0.960917353379122	0.5082685037086211	0.563549115693033	0.0018652196614531	0.797115733017422	0.4587935394273893	0.9969133253410444	0.9272677055939348	0.9397431713908748	0.2025342794862862	0.9480497956273568
MTA3	2.0575769340707297	4.0432279911482105	-0.0278865393792325	0.1946810903418989	0.385198010783132	-0.125568577881878	-2.5320917103496403	0.2795082990171599	3.15713936222092	-0.106296546745619	0.435772395884365	1.26992183313312	-0.3909796690588371	-1.74876318689738	0.164800286220246	0.0026750704635424	0.915764089831001	0.6648408348428679	0.209876224383098	0.697440877630447	0.0863487959595334	0.8697526515374921	0.9776365785707472	0.9719904781762112	0.8618613705383139	0.9637650419632324	0.6869664884496393	0.9699747189167632
USP13	1.8177437008506296	2.15493320068047	-0.8266994115838979	0.124625742112021	0.0044954964904121	0.0897507303609135	-0.607104273131171	1.1212546922616398	0.96398677858922	-2.2642827172022404	0.2393833310796859	0.0118388400437139	0.2398094900638839	-0.2467283835303819	0.557444358083577	0.348902719204307	0.0278902454353455	0.8118128765039091	0.9906009158888248	0.8114584255774909	0.807951441598583	0.579663016983723	0.3473558813079258	0.9820114945457674	0.999879624570365	0.9739242954289912	0.9841575152691656	0.8901206484030824
ATP11B	4.44436017419894	5.50203474501245	-0.361991242867222	0.301983741920597	0.215053140029883	0.0026299132173937	-1.21441523426431	-0.205164135647438	5.19408391808851	-1.75307169923479	0.9269097171972192	0.939259708548384	0.0112934700447847	-1.02693424776503	-0.1552357603704859	0.0001951240380462	0.0875938352531184	0.3584858208099979	0.352960272533392	0.991033493687311	0.3230237435871599	0.8772530680964309	0.4976619739590937	0.9200575928723332	0.902228703263628	0.9973423543521028	0.8818253497370439	0.9734458038947345
CDK14	2.1137467811555504	2.38717269839778	0.259419222419784	-0.7928090355644971	-0.3683886580293839	-0.603474319716395	0.598338403251215	1.4240330452240602	1.15546818827928	0.770634562112111	-1.58452471665524	-0.9568997901774108	-1.59686486318476	0.262707318213387	0.7044260409820821	0.265771336709214	0.44452252888433	0.119626626768556	0.3433602005594989	0.116506734041211	0.7959499655279821	0.484388327308961	0.8136221021509917	0.8165471773276065	0.9014735102734324	0.7933534268456572	0.982976154831782	0.8640966793733671
SEC61A1	5.418811776357441	3.4086014192781	0.3121301467067819	0.184485496048486	-0.0477443976308536	0.111220679583851	1.88600988393819	-0.712152535594465	4.51142894167542	2.43320825713852	0.959046445247874	-0.333585011020192	0.799901389246825	2.25989000112054	-0.617645870190846	0.0005083426961277	0.0186981941570621	0.342260207784094	0.7401765075462241	0.427483288003911	0.0396892941668127	0.539634916847284	0.3132230685711969	0.9179090347787244	0.971235173793212	0.9107751886720066	0.5722199794961	0.8815713438496996
PPP1R12A	6.08648446043133	7.568923048976459	-0.169864783315741	-0.220393477874951	-0.202559032857004	-0.0168378104181953	-1.19598383770817	-1.8705431929348304	11.5116890979248	-1.3792284468408502	-1.1673619023088602	-1.47800870201304	-0.125366292291955	-1.6338943502378702	-2.06533452079145	1.2236281302918e-05	0.175538799266681	0.2488438827631419	0.146961878312839	0.90072654912302	0.145938889074144	0.0441084145925243	0.6197238077616929	0.8904375742995512	0.8311495161480802	0.988867226119284	0.7808302848113082	0.8189478104968614
RASGRF1	0.650280167296856	-0.232042834338753	-0.0368813504918815	0.5473903450075279	-0.3689652038737229	-0.188667653747469	0.46191382947337	3.2043731596919103	-0.0558027200916962	-0.0807566320478284	0.8222374368609171	-0.7174971247911229	-0.381681381054505	0.101602744142118	1.261364241065	0.956089347839739	0.9359579281471508	0.4150401367051129	0.476380437507697	0.7043731428670591	0.920075239487621	0.2132450476065319	0.9850241400315368	0.932271204542677	0.924193311489522	0.9637650419632324	0.992722538874551	0.8189478104968614
CROCC	2.07880257717622	3.99805146964123	-0.500491217441204	0.680184035908844	0.0036725364211399	0.322169894324361	-2.81975420002991	1.45058691080773	2.9832082962201203	-1.92139255033034	1.6826600611671698	0.0129225281675919	1.12268197245953	-1.88021525522346	1.18401642934344	0.0119467165982467	0.061667196817067	0.0988269509415599	0.9897508032651652	0.266832255526168	0.0834555333988349	0.2419010288824249	0.4472393093081471	0.7918971655468656	0.999879624570365	0.8610007872977252	0.6801961327190917	0.8189478104968614
POLR3E	3.05891411716143	5.26814649018685	0.1377165997470159	-0.4726504618762179	0.372517221382719	0.412923706692884	-2.45360094757954	-0.620889043798666	4.31920589146561	0.582768388676718	-1.25397194673554	1.3749757928736397	1.50854487802311	-1.79218528739475	-0.37229528554809	0.0012420365574953	0.563970075684846	0.2158654485210389	0.17821679064146	0.1376642193616709	0.0981124795670423	0.7112510363236261	0.8666772029384814	0.877188692783612	0.8450742098804461	0.8019658664420533	0.7062894930860176	0.9265260718349289
ATP2B4	4.08274475514816	5.51194338076956	-0.174606188646755	0.1021054978906709	0.165530905631914	-0.10920997859891	-1.57720213492677	0.076032546255882	5.68230523534904	-0.9761486453675008	0.3739495166739289	0.8385380558338978	-0.552639323467464	-1.46201619007201	0.0707731845979343	7.67083706677771e-05	0.334107020923732	0.710057051700356	0.4060959301810959	0.582926063630646	0.165920867625767	0.943856494179361	0.7603819404404033	0.9745292142056152	0.9117078852483989	0.9439447712132384	0.7940288995236826	0.9887522567898916
ZC3H11A	5.45086877030341	6.363105614170309	-0.284019672008423	0.0655956485101052	0.0363655133881702	0.158388627865311	-1.00945792567328	0.229435730610913	8.42497676872966	-1.9453555654662704	0.288990218832372	0.225174930190362	0.983156804226576	-1.19928835337251	0.2738762292730189	4.36534592704692e-05	0.0599908545255713	0.773826834750604	0.823001088264953	0.330183318173706	0.265387415362638	0.7852887581023329	0.4455407067931008	0.9775659191778324	0.9809410217583784	0.8810266399981729	0.8510755149747024	0.944785882697368
RIOK2	2.9263584278028705	1.11031613407739	0.104912183516636	-0.619758206954599	-0.154663362297407	-0.110375833796062	2.58578705502033	2.0900152466663	0.9032839856552828	0.509000901232635	-2.0301023701359497	-0.673978205048839	-0.485032096434715	1.9149421295966296	1.49552155736185	0.380030997486223	0.61311026455524	0.0478873429664884	0.503781316663409	0.6297305503718471	0.0727533889450434	0.141061385119255	0.8890924316292032	0.7145913106299855	0.9272677055939348	0.9556192180520896	0.644142700182459	0.8189478104968614
YIPF1	4.225744273579529	2.4834909497173	0.343255368347941	0.0132196903063652	-0.1294093859522899	-0.0202341681978787	1.85379523573868	0.383595561576992	3.38860057319506	2.491947981393	0.0579099803322133	-0.8207002136174409	-0.124972925568421	2.27560905812748	0.319386079637951	0.0013617534299227	0.0159964239399648	0.9540466387508671	0.415636739221384	0.901036301650615	0.0271017933566444	0.750738378427394	0.2921998212338192	0.995337951134162	0.9117078852483989	0.9889438874439368	0.5144268209594081	0.9360162028469472
NDC1	2.43341284836623	1.92347853477358	-0.175179285362711	-0.1980468484834349	0.397141467730205	-0.397624555510323	0.705709723847121	1.62206332620277	1.6470701077558898	-0.797867645516958	-0.548039276006526	1.60633107821188	-1.51929608507762	0.544474643808599	1.07824302355066	0.105692462730365	0.4286467946606889	0.5860558299743989	0.1143758949911259	0.134863611516198	0.588487764455533	0.285998862299081	0.8053364020897793	0.9610557489000364	0.8071408182136243	0.8004458853119842	0.9534161282143012	0.8189478104968614
DGKG	1.89826803204293	5.21692764171449	-0.4307093530505109	0.317433397691921	0.983744997750907	0.543933304731934	-4.49810422418593	-0.51332206035413	3.0947021468454703	-1.40618412396471	0.6663986049106689	2.77072631196061	1.57066611286717	-2.37617481193465	-0.291558461569017	0.0142217595115384	0.166426532476293	0.508427986220582	0.0084057907831376	0.122541517545509	0.0392907688641996	0.7718148697605559	0.6099442199531255	0.9526207839311656	0.6665650753754824	0.7958827829806744	0.5703991169058343	0.94078189567826
FLYWCH1	2.62318057182965	0.0046712976030612	0.314835931739839	0.5442374682329629	0.449235818784041	0.325157875711418	1.74793388446417	2.40552627703585	0.0034374639597455	1.44977877147006	1.68805908765082	1.8817854457528	1.3888954482402598	1.1705172147769398	1.69894709467866	0.997290053158364	0.153390524638369	0.0977374488739654	0.0659200677426615	0.1709206280253299	0.254471428071806	0.0954625497351648	0.5951093392258379	0.7918971655468656	0.7825527774333679	0.8245497360862464	0.8448631646621143	0.8189478104968614
UNKL	2.38827460239089	1.00841952866213	-0.0027998938660562	-0.176079527459703	0.113747593482193	0.2203607957543539	1.31904316744205	2.04662436268974	0.551620507659734	-0.0100815987619559	-0.4361672478119621	0.367583257628819	0.744969496767098	0.6623940769024721	1.1993677835508	0.58559936906294	0.99199563500189	0.6646789514277011	0.714706051078491	0.4598397533650989	0.512494057381945	0.236077901692774	0.9978758624834756	0.9719904781762112	0.9676167171938986	0.9194468062416656	0.9431842573578412	0.8189478104968614
TBXAS1	7.19298998540778	6.348619604388071	-0.0345815102467604	0.222920578342534	-0.2181327837557869	0.0522415860595507	0.7717994077865159	-1.1420702612603602	6.495641912012269	-0.277346305102825	1.26900696755496	-1.59909228901209	0.414216820549289	0.73371100284587	-1.20276752516424	1.17620828748914e-07	0.7826742097797661	0.210602496869728	0.116218847677384	0.68056772540092	0.466963997172739	0.234860233824732	0.9440496500257514	0.8732431316679763	0.8071408182136243	0.960544527019682	0.9349399948454258	0.8189478104968614
PARP12	3.93707235680543	2.94622884306798	-0.121804024872513	-0.235825595743593	0.115815302735056	0.3110318653456789	1.05300262861527	0.369046388807481	2.13329680144146	-0.610830950202192	-0.83455958799755	0.524401088910875	1.49384481603107	0.702014706368684	0.253667899646874	0.0410676953211933	0.54404889355799	0.408117576090217	0.602289583507282	0.141652302982496	0.487338155128085	0.800809447324629	0.8580473988140844	0.9301653202796648	0.94881045460472	0.8045203322341228	0.9385901341155874	0.9490276915233408
ALDH18A1	1.50040051472291	3.023456413093049	0.637425274098016	0.0163560440245598	0.0660592755143544	0.1327754109736059	-2.0699261562097098	0.998140373356226	1.61036360149987	2.03961282868781	0.0340904214672532	0.172994708298833	0.363818407534045	-0.9930774209111992	0.569914834960384	0.123613544614315	0.0466302332579728	0.972944425377486	0.863393572136744	0.7175048095396129	0.331335200350368	0.5712453686980611	0.4100090847458534	0.9982349923300068	0.9867913455628488	0.9653844918567354	0.8868290333375538	0.8896781707145192
TARBP1	2.2790011846476	4.3153679198014	0.0808444603645619	0.692922946335598	0.2901261357831879	-0.0445399893832487	-2.92454056272703	-0.472558826346437	2.7953966062336497	0.305935446574076	1.71487792254884	0.9696809189551008	-0.1517174070518619	-1.7097104759243402	-0.297395808694405	0.0122902771173008	0.7609077213421421	0.0928681881149111	0.336842531178587	0.8800261678696141	0.10237000785613	0.7673967780199191	0.9373536088594868	0.7885687906127634	0.9004871563941691	0.9862455453847344	0.7168488879752297	0.9394409641173228
GATB	2.54979221183008	0.819275814251811	0.169755292057231	0.0341014617636419	-0.290311800765836	-0.2419347031448839	2.00438674139768	2.02821741978988	0.6097035433128829	0.6867978803807429	0.086717551217762	-1.05162882359076	-0.8472295462709871	1.3466206489813402	1.21552146592331	0.5482925428312629	0.496549938707843	0.931244481136676	0.299286235581287	0.400891259039086	0.191401469830438	0.229820956189288	0.8388255809677487	0.9947076976215574	0.8917902395545122	0.903886705210456	0.8128580386984418	0.8189478104968614
MXD1	7.5532634986578895	12.413339711852698	-0.4465536284883479	-0.174747671527623	0.249086753909644	0.384243503381391	-5.174526552873879	-3.17930012608068	6.77703521997128	-1.56508338320675	-0.418179361410557	0.786379235225687	1.28935147927003	-2.55370045233165	-2.02715149821385	4.96591782986781e-06	0.1237481368863339	0.677651890812835	0.4352845315452089	0.203272045461984	0.0204330646389181	0.0478940758584355	0.5617217802655113	0.9732837815566656	0.918301601616475	0.8362013071462019	0.4795184326336515	0.8189478104968614
CDK17	3.36445497704556	4.9054823191663495	-0.1742643109884819	0.164932721854221	0.30290400166785	0.0231068262159415	-1.91470596651899	-0.86230626802764	3.62973464210424	-0.7124285167697572	0.4439084512558711	1.12902480272894	0.0863395905939639	-1.27456515910329	-0.5028381226511439	0.0021619477379751	0.479636122006632	0.659051640516389	0.264565348294339	0.931535282515908	0.218885829961964	0.6172670603654901	0.8322375548079837	0.970533201328289	0.8882427232907506	0.9920932746744744	0.8220011728522273	0.9027223645068306
DNAJC25	3.0652007876845	3.414299333279	0.24444161874067	0.325398299372029	0.356379516084481	0.2560299836262369	-1.1618723197473102	0.171578310497208	3.57858557627097	1.45338542599926	1.25515726278617	1.86612718781589	1.35117921297348	-1.09672120947262	0.14651329652341	0.0027430975285345	0.152974707808314	0.215409118368391	0.0690713655538285	0.182603331771409	0.288690181562376	0.884102866136764	0.5942867874465815	0.8764940240530386	0.7861563276134846	0.826779666587592	0.8649929756884046	0.9755570446420904
SLC2A3	8.48185047525293	12.4914714668255	-0.284448027019942	0.320402913206468	0.252154063270198	0.288905927522452	-4.68183799246115	-5.2806027294143	10.6588505968372	-1.19503007461975	0.8567633279372942	0.95260020647651	1.11356131258724	-3.5714215010754704	-2.91434186058502	3.12071897671417e-05	0.242068860803084	0.3957147059311989	0.346563027988966	0.270720851018534	0.0105783395503144	0.005318484096108	0.6891705806461172	0.9263269755880376	0.9014735102734324	0.8633366196889373	0.4003134825100706	0.8189478104968614
CTDP1	3.83988085260567	1.93705315018677	-0.0784116643566246	-0.444146852507865	0.0049818214351482	0.18366788494247	2.32354471981879	1.08660086218157	1.85060044421248	-0.406418366039199	-1.41416184716831	0.0230593929678151	0.8228980879500021	2.0126027383606497	0.685944784250167	0.0700231920929946	0.6861356766097769	0.163390341366667	0.981692884045352	0.414397175731095	0.0494510723491845	0.4958545489215579	0.915686375957912	0.8510695199193686	0.999879624570365	0.9071611719425002	0.6088567905648377	0.8678439314143405
YBX3	7.576368985416781	9.64382748763815	-0.12959206209547	-0.5203871124263221	0.168880881737937	0.251579506908566	-1.88292084507915	-0.577981437284034	7.94161850371383	-0.701623244340214	-1.92948933401683	0.8116036792381149	1.29661776545109	-1.4059895841979295	-0.587099548903917	2.22489297850615e-07	0.486103978695522	0.059470916358085	0.420792167925057	0.200746988129736	0.174965128874041	0.559730017832166	0.8352540590002447	0.7478214253554035	0.9134327762816852	0.8346770865168194	0.8014798953226759	0.8854773733954473
WNK1	6.23812021375522	7.46584918840424	-0.220088279173599	-0.140439661707965	0.2982089989449539	0.11945649883916	-1.32283253341251	-1.78631748176482	11.1800715182557	-1.7509504320677098	-0.7289930932955841	2.14001098244844	0.875509367423093	-1.78094040492615	-1.90276658308891	2.7101416999995298e-08	0.0868440409740342	0.469425228114369	0.0376872954970472	0.385401794001506	0.0962124467620648	0.062781610705367	0.4958479374363007	0.9446738302380584	0.7385211100263024	0.8991208076522709	0.7050250601037478	0.8189478104968614
CCAR1	5.32402348080105	6.935488525938519	-0.122583829161693	-0.109575349884806	0.0128519514391999	0.0850048258944403	-1.61791849555075	-1.15846634012531	13.882190587195	-1.2061120960696	-0.654459833988152	0.111210595635459	0.7245559506962609	-2.8979549611837	-1.5522830335061597	5.92104570757017e-19	0.233339844138423	0.515756303444358	0.911885873707267	0.47203559413896	0.0055238264102656	0.126778629381981	0.6812582988026589	0.9527364033010688	0.9943697040748324	0.9233469733599488	0.3091956914731321	0.8189478104968614
OGFR	5.93173396886274	5.19874479959751	-0.134072963281263	0.203480940857411	0.132493671464032	0.368954479791072	0.4552486109607129	-1.5247346010022	5.29320772192675	-1.01109175325506	1.08275919592672	0.90683144667062	2.735983310574209	0.428330702990869	-1.2894301727090098	6.51099347548667e-06	0.316863415767774	0.284359846078376	0.368877556262192	0.0086921590803761	0.670664620118821	0.203377663544901	0.7475841064201374	0.9037077373328136	0.9052682089763746	0.6556950402685631	0.9654102809174976	0.8189478104968614
GNA15	5.86542480966278	6.1252268342005705	0.286565320193579	0.206671294934755	0.0741501618276697	0.513670081617757	-0.7931503003977841	0.775217926600994	4.14008386132825	1.42535572143156	0.7110567397680071	0.322019463555671	2.4180475772884504	-0.491553040675477	0.6543332866444119	0.000373477658587	0.160272601492132	0.4805773553021961	0.7487727361918509	0.0194743284612931	0.6269289456597621	0.515875338464775	0.6026351684283077	0.9478805779295404	0.9723259983121836	0.6825532656110028	0.956990221101504	0.8740182725836333
PIGV	2.13928823188003	0.985368665998208	0.261803415938053	-0.0542887335894942	0.1284541733389169	0.1612156534124059	0.970449180517221	2.21447011583358	0.770511262116602	1.1027967209373402	-0.13865499633132	0.476644548615816	0.57427796914255	0.681252351833439	1.41522388220005	0.4532803352473349	0.286104806330668	0.8902981420301741	0.6375426938578249	0.568487788200942	0.506103447028043	0.1631873403908529	0.7246812365477933	0.9918289704707016	0.9522228985443976	0.94029343820028	0.9430472159998772	0.8189478104968614
SNRNP40	4.51876547100478	3.97151292717601	0.160558150963195	-0.0390960479180216	-0.0816220662059024	0.0120247504754727	0.7072388008615509	-0.571077021461151	3.8086107037956296	0.872188901159667	-0.139577529290328	-0.395353711073687	0.0591252924591939	0.611994750737319	-0.376487816303484	0.0024019616697647	0.387681684057616	0.889572376915008	0.6945039731271179	0.953083384731154	0.5509799893736079	0.708162230420396	0.7873461631167296	0.9918289704707016	0.9615929360972664	0.9959066496498332	0.9479919103773364	0.9259946152268176
QSER1	3.42399556935049	4.92569943892308	-0.2439332643795839	0.1895375279322199	0.463855351336067	-0.176733422103661	-1.79487133169046	0.7332658771949309	4.0741499139313	-1.01400456358653	0.46955777252859	1.70276691927577	-0.61598972820342	-1.32613837526212	0.502324648083784	0.000161510007069	0.3153672010627349	0.6406724642889481	0.0946998157792899	0.540640944952854	0.190702578870617	0.6176012815656171	0.7468016255432016	0.9679334716334942	0.8018096684510535	0.9351401570850484	0.8118484085189889	0.9028269421205104
MPC1	5.94742144454251	5.88535686894197	0.1552475517027789	-0.191463134196772	-0.0263939479688295	-0.300668624239402	0.526346648844063	0.108928529300681	5.642820243851889	0.938864926518735	-0.78408244726107	-0.140316113911825	-1.67328802397564	0.457647575879131	0.104104539681693	2.44038079493954e-05	0.35223069303828	0.436789670336049	0.8889662729003871	0.100496524190983	0.652256362497768	0.917497618538617	0.769401156252703	0.9372348356912557	0.9910665251921844	0.7688121427017368	0.9617546821833326	0.9827576840885024
ACAA1	6.34952005731323	5.71553330567358	-0.0992355606140137	0.0415166423471214	-0.0809983305184929	0.11500432711468	0.7690154526935391	-2.51403993462508	9.954493678540253	-0.8669706496749109	0.223641580635084	-0.62742614233078	0.886583223201874	1.2059746670583602	-2.10522146000622	1.50656688907555e-13	0.3900189255244529	0.823929649680347	0.533179124839668	0.379465046859732	0.233392367681158	0.0402173151074895	0.7888769567305794	0.9834018893804584	0.934077697832712	0.8971318369599774	0.8326246002195141	0.8189478104968614
BCAT1	5.10919716540852	2.87488697050384	0.0304178910914518	-0.5894049422427089	-0.195240715445587	0.0585288254966545	2.88428629553131	0.4042013026704529	1.60862602825345	0.1108026390173519	-1.48948869707046	-0.643146467319199	0.201718775530779	1.4735895950358	0.171460505668343	0.127017943727817	0.9122090646169108	0.14291306975467	0.523055964371695	0.840951774034907	0.15872218344529	0.8645649324125599	0.9776242656410796	0.8415867761414548	0.9306201230763566	0.978695356982631	0.7936664597341242	0.9689125198708756
HDAC7	4.0129224152035	3.0992787668811204	-0.260511647502025	-0.0050601628796735	0.3641815561468149	0.345639643501195	0.594955031342813	1.67772659599632	3.07980692439618	-1.5714136031938402	-0.0208779456742886	2.01594152251104	1.9783199973881105	0.5361718197518079	1.71483417514654	0.0071844361106973	0.122390024505717	0.983428231632218	0.0492866105671765	0.0533635210325833	0.5987835374117709	0.0924595058344535	0.560004372520841	0.9984602504085252	0.7591240745146499	0.7417176107168544	0.9534161282143012	0.8189478104968614
PRDM6	0.108422250209178	2.68219670266488	-1.35678082088092	-2.15991427664406	0.0488930236243048	0.36234933786314	-1.15145418391967	2.52428976987732	0.641935140409043	-2.25119402172071	-2.50450018607693	0.0745354074678447	0.586639069803345	-0.250966424620068	0.8811989211725999	0.530017933342474	0.028711717141752	0.0156631231557589	0.940877066047619	0.560125159148429	0.804849057422835	0.3825046935292629	0.3520404503227993	0.623033330835881	0.9966647632370657	0.9397431713908748	0.9841575152691656	0.835321539533415
SPAG4	1.01480642244097	0.673660782719074	-0.525625032680883	-0.671062769747528	0.5581731059259389	0.6638581723801229	0.135423971305069	3.21313780812904	0.349305216533867	-1.5043920831846398	-1.24527247677916	1.48045417909264	1.72802903451369	0.0634795441874632	1.68351570204142	0.7305970089446491	0.142812420588283	0.2188964510625289	0.147159991655804	0.0900748966541908	0.9500178807944007	0.098394132273849	0.5849469337766082	0.8780118528315366	0.8312738364793268	0.7601364876186272	0.9959810167271168	0.8189478104968614
NCKAP1	1.24575651583139	3.9476152600618	-0.3547024128991989	0.432267353724155	-0.265782874115183	-0.05577085390472	-3.14978184747305	-0.289362037404458	1.38027742297861	-0.864517590022766	0.7069703655540408	-0.5813906174788579	-0.126078152376954	-0.999350768030715	-0.1349242416203949	0.184009350396108	0.39135351917495	0.4829917116296079	0.563538455698114	0.9001858472882621	0.3292469812081	0.8932064264410259	0.7892910370148241	0.9479915278896536	0.9407522630801092	0.988785836829414	0.8855146603956758	0.9774737816101192
MRPS35	5.30787134380513	3.58942369507517	0.0087760706345209	0.107976660073074	-0.5755369558992199	-0.17126283523587	2.23644048949936	0.7453515929908221	3.41444310929244	0.0471497297111884	0.385567396507262	-2.8046847548432203	-0.839764275190545	1.92312579380858	0.581438206326098	0.0047324716390215	0.9625986819937692	0.7014901534268271	0.0073306220441327	0.404960087170604	0.0759890362523265	0.563538446920458	0.9898871474906864	0.9745292142056152	0.6587352644468105	0.9052233866570984	0.6568932060226141	0.8865849647636397
GUCY1B3	1.4371838183136298	-4.5171418038404605	-0.6681751447887111	0.494534492229182	-0.207761849833062	-0.210003426377458	6.25160444289352	5.04647618741972	-1.73816053231585	-1.66324723549683	0.8588865993183341	-0.4970312604809879	-0.4999598788511359	2.20209002994054	2.2388841441849503	0.113954107090138	0.1028321327925519	0.394772211345181	0.6215001948043211	0.6192716937832309	0.0526551579615226	0.0295561516775979	0.5256321801662479	0.9253716124614298	0.9501838921726328	0.9519563225560196	0.6122833191954937	0.8189478104968614
SFSWAP	4.65749673448175	4.218007060212591	0.0886924398766559	0.1962696501489839	0.0275326337892153	-0.0792697570492153	0.25054660048805	-1.03903388030141	3.36848888199807	0.450028490595881	0.6791026455413571	0.1263509393911309	-0.375645247322617	0.1817811117539969	-0.649519055560148	0.0030348139551685	0.6545986084939711	0.500285309861587	0.899952724391087	0.7087649488122879	0.857421800242877	0.518982994840129	0.906653454679916	0.9526207839311656	0.9928921268866776	0.9637650419632324	0.9895687465329512	0.8742242985029304
TNK2	3.74659810977866	3.62852411198613	-0.283533231794848	0.265579604872844	-0.0629036641043301	-0.1558748986620799	0.213832814800587	-0.318701000534322	3.46759130315939	-1.41139302248785	0.830860734932937	-0.283452138678315	-0.6812993475575401	0.183842492640823	-0.205287797421496	0.003114187859625	0.16716857248	0.410038024576592	0.778265826930846	0.498794407444046	0.8563703140128671	0.8381779525620731	0.6109481669239464	0.9301653202796648	0.9770966823568512	0.9312140692821256	0.9892874029785648	0.9617116580695442
MON2	4.08046960166683	4.734651714356599	-0.220683656725978	0.202281527304218	0.2545641831056339	-0.0532893032015759	-0.951044448068745	1.09794803585694	2.87787593046166	-0.8936322122906899	0.569483701726524	0.9601826799490442	-0.207233538628215	-0.528488903776376	0.84669078973248	0.0078871476992673	0.375726635969677	0.57167070586038	0.341511331790923	0.8366835497110491	0.6011241332410621	0.4011377803680371	0.7829457206690794	0.958659789021604	0.9012387116367035	0.978420634710922	0.9534161282143012	0.8405616999831836
GPBP1	6.519870352029551	8.98918856671733	-0.252034815064072	-0.110708897825995	-0.010227145354475	0.2519577390279129	-2.39588524665872	-1.0618092075743	5.77387753582967	-1.19417897568632	-0.360440844328626	-0.0426854294500283	1.12916458416848	-1.41182770603173	-0.973402080795753	2.34410953727772e-06	0.238027719498096	0.72009850382629	0.966122181216126	0.264398358370957	0.1666180869114159	0.334954220208198	0.6853577925314233	0.9745292142056152	0.999879624570365	0.8598058465637645	0.7946753831219825	0.8229430681181811
DGAT2	3.06530089374633	4.93153786267675	0.851361586034019	0.3414416137825179	0.2762826078654249	0.1017687574580449	-2.88587141842323	-0.7669906014052409	2.97691812686578	2.78621009528243	0.717557565186182	0.7786859497524651	0.288126272493508	-1.55502617212785	-0.362779286060457	0.010647551167565	0.0077132482700044	0.4764732460359039	0.440457348704085	0.7744178656632259	0.140493322954936	0.718301109472863	0.223170629394569	0.9478805779295404	0.9204327171102756	0.9704477123514084	0.7723994904582275	0.9275524467754168
CS	5.12503578953881	5.220188092291269	0.3410236074759449	-0.2012339792906539	-0.134659611491148	-0.0726898678155081	-0.0338782421666303	0.663737344668298	5.16112477642164	2.2867093122018503	-0.920638929211527	-0.799697994286744	-0.454118361261776	-0.030564337328291	0.7475445870897549	3.7389636703178005e-05	0.0264020371619571	0.3618281462230661	0.42759494996803	0.651722035199707	0.9758690332402328	0.4581864112094549	0.3386234179091842	0.9200575928723332	0.9155356557555464	0.9580901842579992	0.9963793795396114	0.8569147496883083
MRPS24	3.9914512652936	2.3899573298635803	-0.0473499537566482	0.002892391207118	0.0750370300388375	-0.367151218722182	0.839539966885759	1.37961271933258	0.655777339047894	-0.14534459095827	0.0069033464479821	0.247931658889785	-1.22996965697229	0.214914231157442	0.539126404818869	0.515829712378706	0.8850433220002399	0.994520911153696	0.8052440496893429	0.224763509518346	0.8308097647665429	0.5921828460900911	0.9720619699666904	0.9989643800339866	0.9784214820273248	0.8424750744747574	0.986139095454105	0.8957105825830725
ELMO2	3.37218061939712	0.816428870809248	-0.303538231493443	-0.363456555087479	0.0628612877747738	0.0908631112720317	2.8318319600311805	1.91973450917649	0.533726966784253	-1.29553987507948	-1.10028465352966	0.254122959992785	0.377307215713094	1.69241894094064	1.1840056686749398	0.599385605860459	0.2009994178877349	0.276587515482344	0.8004346198251909	0.7075291806388829	0.105463385414773	0.241941875846106	0.649810805889457	0.9012133933743594	0.9776549742542564	0.9637650419632324	0.7236766372319992	0.8189478104968614
WAPL	5.400245185557799	7.03285366350772	-0.235990646457207	-0.0934902545487767	-0.0597848718145523	0.176408870161433	-1.59300418923103	-0.0778396497486019	10.3545675998754	-1.69042075454992	-0.4063063436393679	-0.3769943332846489	1.09599881278899	-2.09739705027116	-0.0928954403103598	3.8795641201178e-14	0.0970515302864404	0.6862174504783329	0.7077419626772231	0.278227900460913	0.0409345776007618	0.926350597066384	0.5131983713247228	0.9745292142056152	0.9649976362327104	0.8657591263149591	0.5760050869926819	0.984304503800087
VMP1	8.01096377583375	9.90561792070957	-0.297577416119042	-0.166715141873641	0.2075369655290489	0.173341400609176	-1.82035403318798	-1.31175949522321	7.18144586874709	-1.47561954036646	-0.570684310560079	0.922921701770058	0.828465227073448	-1.20027973657411	-1.18622096594415	4.890328661209321e-07	0.1462157164248	0.570846284878614	0.360405340679267	0.411424255955871	0.242333470429485	0.241032006052054	0.5882476373308492	0.958659789021604	0.9040024207992072	0.9071611719425002	0.8371237537464923	0.8189478104968614
APPBP2	3.63717309262508	3.98855113093673	-0.360732391013698	0.249537378635284	-0.1956380013098	-0.412596862504834	-0.0409181819412256	-0.537829907974623	4.986696132514269	-2.2422611546195896	0.933598081372366	-1.08734593326158	-2.1738607787253703	-0.0459196120935206	-0.424458015764971	7.48924194015598e-06	0.0293209188758115	0.3549104914584159	0.281996229584853	0.0343817637475829	0.963553660256506	0.673017092249422	0.3542965159138482	0.918972849164028	0.8917902395545122	0.7170316839741081	0.996100381725232	0.9182157497934238
POLD1	2.53243629733058	-1.00676337779965	0.134259169908869	0.355509840585164	-0.012007656986586	0.012493869271088	3.2746567550548704	3.07600640024185	-0.659841828745388	0.52380031639274	0.9057894182358168	-0.0427836315971971	0.0437351704289259	1.95486273154136	1.8021634540224096	0.51637783913447	0.603122782151785	0.369453772005964	0.9660776658049972	0.965286855038389	0.0635314780187024	0.0774829589491291	0.8844382978714734	0.9202739816961144	0.999879624570365	0.9962542895467644	0.6248497968011298	0.8189478104968614
SEZ6	0.822514256960318	4.10503804755425	-0.0116990496931125	-0.3789666304590061	-0.4371937468273539	0.6458054191909449	-3.44699758222611	0.746524319612924	1.84604139343813	-0.0296835832623057	-0.628999573934508	-0.938843429852873	1.46862112528601	-1.4007192903584298	0.379109244242498	0.0783445586141973	0.9764373836844058	0.532272388354706	0.352464649681361	0.1481328018834639	0.17332948282591	0.7061855492349921	0.9939282437794136	0.9557586159697352	0.9021766919201626	0.8057444040803761	0.8009560476799396	0.9257368660472688
EIF4B	7.001524277121379	8.26012018076247	0.0178277396056226	-0.53190222040818	-0.225123038365555	-0.0871711576662671	-0.7769274306543459	-1.21960639168651	9.664521936496987	0.122901205863828	-2.47932215497794	-1.39473478641427	-0.56499251644092	-0.820512830821016	-1.34100168647107	2.60272201707638e-06	0.902683118893162	0.0167013713568736	0.169397109835007	0.5745823043894649	0.430146866795612	0.185879522323769	0.9754971720982822	0.6249974738180526	0.8439472029799243	0.9413047679413776	0.9248040225941282	0.8189478104968614
SLC6A16	0.489660220806659	1.85189096340235	0.0195985914664458	-0.233079170628826	-0.851197234237847	-0.774202420658347	-0.7437017129999359	2.12887566446811	0.8687006709776249	0.0464337983804588	-0.342986060033175	-1.7623738478845803	-1.60533888615145	-0.311094940868453	1.00771108546763	0.397765615611379	0.9631735206443	0.7330536569702389	0.0853755136822926	0.1145981488782469	0.759225158011588	0.318360052897058	0.989908114444165	0.9745292142056152	0.7961131507369934	0.7933534268456572	0.977576946664069	0.8189478104968614
GLTSCR1	2.40031224855507	-0.419576282881171	-0.5383421325966861	0.142187424790406	0.2232007327607289	-0.0612549889674014	2.83529126169995	2.84451369276819	-0.321070508911799	-2.3450503978030404	0.388860254070048	0.908262951435443	-0.237176107276764	1.98332941792574	1.84666175155288	0.7507946159679909	0.0270151763501579	0.6990415508820731	0.36930764019092	0.81348599882013	0.0588168551270172	0.0706405562886627	0.3409306146576382	0.9745292142056152	0.9052682089763746	0.9741899508942166	0.61882063995182	0.8189478104968614
SPHK2	2.86231049155567	1.05888797736196	-0.496722313064563	-0.0305262930623529	0.388996778697992	0.0468049259311773	1.99018922195566	1.7786840324141395	0.8067129977921279	-2.0849527367484	-0.0793967328393031	1.49978477144845	0.172506295276821	1.38015607733749	1.04429291307262	0.423577983976332	0.0420983377827646	0.9370277925520292	0.1398356499991319	0.8637222826127391	0.173558819089048	0.301274642313426	0.39909367648847	0.9947076976215574	0.8311495161480802	0.9834909852288392	0.8009560476799396	0.8189478104968614
RPL18	10.8613960945577	10.961645057383098	0.118142869335291	-0.31235779455915	-0.261291381049112	-0.111041812107623	0.302616128692552	-1.05708066245382	18.1724874108961	0.967828066249421	-1.59492467497458	-1.89494802985654	-0.8171261250360929	0.4508256278295929	-1.58330245998094	6.2871383428205804e-24	0.337697701972751	0.116908163666994	0.0637747478147561	0.417657272001379	0.654026192168824	0.119534772563127	0.7637137142181825	0.8116685123442449	0.7771437394883178	0.9071611719425002	0.9625639362289548	0.8189478104968614
CA11	2.97014178754165	4.5074768189287004	-0.5608132040269941	0.232140252728961	0.266768282935541	0.320915184055675	-1.80620335365279	-0.257988755398423	2.88062306383488	-2.3932575153375804	0.676040701248488	0.999540730255858	1.2621865830859	-1.05543064242603	-0.1698383253373349	0.0077375430320406	0.020422659116914	0.502243464010145	0.3222526823685119	0.212817285319925	0.299662583091235	0.8658224935518409	0.3196922978411742	0.9526207839311656	0.8969252772813661	0.8371828098739792	0.86909406788863	0.968919138290737
ISOC2	4.97103053179649	1.6379856131061297	0.492647239293935	0.246223678540179	0.0183451360210316	-0.0191295619579569	3.2387464496215497	0.536055049087189	1.52389618743408	2.5312122947427	0.7982905148130091	0.0835755721025023	-0.0866186855833726	2.72501538261388	0.300160674932246	0.1425102294250899	0.0161257965299951	0.428490718163812	0.9338069163788992	0.931319932791446	0.0126649621625262	0.765298202427557	0.2921998212338192	0.9360862485686182	0.9960697493612594	0.9920932746744744	0.422105945501284	0.9387217173275556
U2AF2	4.782751293760639	2.57430569974934	-0.0227195641264017	0.17650316724626	0.295764553940603	0.2389607826522819	2.0826842703140698	0.0133571524136433	3.01704470418324	-0.146302666401754	0.7000944900664691	1.70404548029268	1.34996710879558	2.21756966141109	0.0094014804013001	0.0039754773214649	0.884259233642868	0.487049761055886	0.09445898286005	0.182987867819148	0.0310662395738541	0.9925354947946948	0.9720619699666904	0.948742254484747	0.8018096684510535	0.826779666587592	0.5408414683558124	0.998314436755028
EPN1	5.7639463405997695	3.94588851730438	0.177659679391016	-0.0654648770420338	0.0902502757655606	0.202845272525182	1.62700274228371	0.8173960154612181	3.3975667183474703	1.12840560656678	-0.293972815463356	0.520126430942242	1.26333822220814	1.28951065656597	0.742919693971765	0.0018207269881815	0.264505216368212	0.7700399818076679	0.6052549535801329	0.212467311634886	0.205413037834346	0.46102136680701	0.7075720593436123	0.9764375984647536	0.94881045460472	0.8371828098739792	0.8177101528806067	0.8572176972343695
MED29	5.60609327035905	6.10467649518545	0.109277849618058	-0.304593605402385	-0.250733589415057	-0.0213187789204889	-0.255443789615714	-0.6632202371538679	7.300142783002	0.8152347794167951	-1.5500859466681105	-1.67653543842078	-0.148299329825105	-0.276947009431611	-0.715489512020497	1.47796037414719e-06	0.4187428869580309	0.127597783953994	0.0998074354965275	0.882699761003782	0.784989353312898	0.477604273679712	0.8002842252026011	0.8278620940011169	0.8062253633818509	0.9866002280393268	0.9817700757687148	0.8634005105478108
AHRR	0.165565610739825	1.08209649940269	-0.0894815916633094	-0.315223313830575	-0.351452075393117	-0.179020489636051	-0.841751200297011	2.55391534596748	0.3577676695008621	-0.187135108316802	-0.4511673130726389	-0.6639178822941401	-0.350484760378607	-0.252069199967381	1.12770316788169	0.726325423487708	0.85230403794355	0.653882778471344	0.509831878009433	0.7274481223209491	0.804645058402322	0.2648438199932469	0.9651344322392088	0.9699048076674528	0.9272677055939348	0.9665577053632396	0.9841575152691656	0.8189478104968614
ZNF275	1.80818453550522	2.1474535167563	0.1351834253516859	-0.1179863537211989	0.675654978608301	0.1747040539040159	-0.982339643811109	1.80086694513482	1.61644011636161	0.540322432585589	-0.283481097001949	2.38493407056135	0.585225055423942	-0.661877699495489	1.1432639800030702	0.115774238087128	0.5926029245532329	0.777969219392331	0.0216933108630579	0.561006410743559	0.5127440112448189	0.258281920261142	0.8801941963392406	0.9784931960780748	0.7000036991674911	0.9397431713908748	0.9431842573578412	0.8189478104968614
MTMR1	2.2013063265821	3.78034676473696	-0.0965417640357978	-0.3795837375845159	0.141252611527245	-0.370408073147101	-1.26820411173972	0.626715274132913	3.37806188206432	-0.43554850936637	-1.03672791862186	0.563101601610192	-1.4090123420221998	-1.01114332787779	0.4379060540603329	0.0139719159067271	0.669585324408758	0.305251002293008	0.579516969086582	0.1653721729800039	0.347392234502038	0.663371952749119	0.9098346897743989	0.9126418561710232	0.9454552633192974	0.8192442819155954	0.8938519292243451	0.9166829690637884
GPC1	0.481967734443442	3.629993019960701	-0.258126831161127	-0.77968781072254	-0.326532626028617	-1.01277140736259	-2.29867785323756	0.517319496186171	0.92762875001502	-0.521128801697948	-1.08078473101697	-0.5822213173474939	-1.90984999047758	-0.534017200759992	0.2085357130662289	0.366408260080181	0.6045532266254571	0.2852023146307429	0.5629949271673879	0.0620579003589294	0.599493946002847	0.835705309322456	0.8846913519377043	0.9037077373328136	0.9405933615254548	0.7473085990044247	0.9534161282143012	0.9612112967738295
ADCK1	2.00299393765354	2.33779373249035	0.228722494164053	-0.302026769967306	0.17572870488302	0.29172244312773	-0.661750483619684	1.61767166215877	1.62323814145949	0.831300027810701	-0.654095788618782	0.557116916243871	0.8828422428238281	-0.410420165774969	0.904273998533195	0.110704411070078	0.409679416912608	0.515988889369754	0.579884476232578	0.3814640600947299	0.683216939876333	0.37010199665503	0.7961236824547303	0.9527364033010688	0.9454552633192974	0.8983100475815333	0.9686107608223004	0.8326966663880445
HAGH	5.18861414066106	4.1477921887352505	-0.076991125556183	0.167361459857544	-0.173581467619536	-0.0174370253419967	1.23115502115145	-1.16458697255716	4.94150812652605	-0.628762938640166	0.9410482070138708	-1.26492399568792	-0.1342173128441409	1.3426098222306395	-1.12462435319229	3.7869005442785206e-05	0.532327010964133	0.351391636388812	0.211676050347738	0.893780845405629	0.189539623247617	0.266225078843571	0.8514871699666609	0.9182988791248065	0.8618613705383139	0.9887056197844516	0.8107375754050665	0.8189478104968614
RNF4	4.36350666078758	3.56604426655789	0.0737724336874383	0.266017181831495	0.275761294188941	0.294989850069283	0.34601164038753	-0.4404418272585461	3.2725283998334502	0.413323926430892	0.999531854362118	1.3830546044998402	1.5346418640703705	0.287648085259728	-0.311774284161067	0.0053990153693827	0.681130316378348	0.322515702169759	0.1729602950582049	0.131122096778494	0.7774368206700359	0.7565135079254129	0.914279226395856	0.913571021991749	0.8450742098804461	0.7997290083458185	0.9817700757687148	0.9368207090883658
CASP8	4.3682921674422905	4.34234253779532	0.0646061998215124	-0.13036990296515	-0.12512218208191	-0.133988637050291	0.257079485940334	-0.786562701945602	3.8669548782174905	0.362297118194433	-0.50236706291567	-0.637921947730319	-0.705801252917553	0.208294866754327	-0.572612591061797	0.0009003749018299	0.7186276777141469	0.617689373444081	0.526380361164247	0.483600306967831	0.836812779683075	0.5694914228297501	0.92572271129101	0.9647040400764104	0.9324090869113828	0.9261838610074672	0.986139095454105	0.8891180142222115
LIMCH1	1.28077024623522	0.232813123433987	-0.432372925817094	-0.637376839753396	-0.0906794109517535	-0.605783823918821	2.05811187414103	2.49967595146584	0.0849249821125489	-1.05996182881273	-1.0700141371667802	-0.2027191808420519	-1.39131630652328	0.684144182679556	1.1540127078226	0.9334423702197472	0.2941564417619279	0.289973544527366	0.840166643629272	0.170359221762588	0.503495847538339	0.253889096662911	0.7294547426325174	0.906742533073661	0.9833584655659392	0.8243899899745143	0.9423456424135692	0.8189478104968614
ASUN	2.8460569116326404	3.20956078058073	0.0844433979393776	0.0436823839537907	0.1016237649515549	0.0367255966869874	-0.531489794973197	0.460982637225623	3.1251362544604	0.4354544872409721	0.140618000047656	0.461292058400111	0.163595498913447	-0.4622188811346679	0.345778839228659	0.0062328488915337	0.665534525415262	0.8887427544645071	0.647097428406739	0.870700150283771	0.6493924961729389	0.7309478375690949	0.9087568218751672	0.9918289704707016	0.9544118467509374	0.9848495694609704	0.9611673139663216	0.9314811807295272
TM7SF3	3.81847544959437	3.6815005364852897	0.149895467348818	0.0063295227344357	0.152884380365375	-0.264503734277471	0.214345976842785	-0.159141899681407	4.0553734131984	0.854901851895063	0.0216645281091892	0.7616570555270709	-1.26350711252124	0.211610817227558	-0.109952358418398	0.0001716184612884	0.396603806438561	0.982800100893932	0.449772616768392	0.2121523944583039	0.8332540480868951	0.912878685042489	0.7915216022636262	0.9984602504085252	0.9209354719925252	0.8369379540202834	0.986139095454105	0.9812827805179256
SPA17	2.46607091025442	2.8914006800459395	0.1711158646130419	0.465227258296085	-0.526656674630021	-0.2778354321970189	-0.5163359198580789	-0.501057545038996	1.51531814615701	0.627671179036543	1.12372256076587	-1.67777985687293	-0.9114093434030492	-0.247759630900093	-0.2997914818825239	0.14107878037859	0.533044406718744	0.266783904490326	0.0995619296508906	0.366584583128607	0.8058706459451379	0.765573861859304	0.8518870426151202	0.8971879608675093	0.8062253633818509	0.8888082161878259	0.9841575152691656	0.9387363796657988
TSPAN32	3.39894166907334	5.8909074828303005	0.0977998754517045	0.258193454168484	-0.143050239368498	-0.132197467691353	-2.5692351134162097	-1.7495048891125802	3.3965895669690496	0.316510526360644	0.5497651931776371	-0.4127455060233089	-0.387116578996042	-1.33573352681569	-0.82812515030839	0.0044388396898209	0.752947312045525	0.58505658412245	0.6815636067480311	0.700309458393254	0.199965573111723	0.4115821606041989	0.9368767427992044	0.9609710066370368	0.959623799743916	0.9637650419632324	0.8172455978814749	0.8447306686815533
WISP2	0.319633485750748	0.143715520447903	0.0718731402647704	-0.280793369271382	-1.00458500028273	-1.11671114917697	1.0458069881313	3.33789910200916	0.0356915540836297	0.128791583311636	-0.347660188899868	-1.6473791279831498	-1.90295600985731	0.2373774893810919	1.20419608950467	0.9720160635157408	0.8980301438416579	0.72962206517113	0.1056335272476849	0.0628931625666915	0.8154627143815891	0.234236861644731	0.9743414322378008	0.9745292142056152	0.8071408182136243	0.7473085990044247	0.9849374409859466	0.8189478104968614
ST3GAL6	4.09229339696435	4.14820262104849	-0.0046995977238351	0.7863124498274459	-0.312866757632955	-0.118517311183547	-0.252619532682564	1.46867566550422	2.2238170204662	-0.0163693364116126	1.84175533174255	-0.955605186976464	-0.3711981138100759	-0.1231831941903059	0.958517030074278	0.0375733884260212	0.9870036171886752	0.0716940129244315	0.34378083437352	0.7120709855662359	0.903032276439404	0.342337997079829	0.996893954418875	0.7693169773565319	0.9014735102734324	0.9645466449171114	0.992722538874551	0.8243422787199981
ATP2C2	0.6314902993617889	2.40924071492649	0.0809667912144853	-0.3813822165442189	-0.8437009196272379	-0.8650560772488871	-1.02996417931035	0.321795153129986	0.6382097003647189	0.183851284541753	-0.5745296742439251	-1.64011019881414	-1.77912110105582	-0.249786243174971	0.1378619440073169	0.529489148388563	0.854877922255913	0.5683199986156391	0.107238554064153	0.0815288671176862	0.8046538131607031	0.890907353347914	0.9651344322392088	0.958659789021604	0.8071408182136243	0.7601364876186272	0.9841575152691656	0.9769321927897644
TAF2	3.71038120680559	6.7882392237477305	-0.20003955833429	-0.0967345253590203	-0.0685676104584603	0.124483521799748	-3.4040320097804098	-0.4212236930057879	5.76124067502159	-0.950398678014304	-0.3046480642888829	-0.293714101262367	0.541676438421949	-2.60044897249728	-0.3548110333147629	4.21855196794497e-05	0.346598920587997	0.761931226385475	0.770229483683183	0.59041389672249	0.0191525112171205	0.724198553539451	0.768427775532227	0.9753763909675388	0.9763548866399044	0.9453693683369264	0.4784783599990813	0.9298934625277804
HIPK2	5.28511761718578	6.266866534510781	-0.0160536405566137	-0.41379853863366	0.0018509135969629	0.1024659302472019	-0.7221643128000459	-2.41692142448905	3.69171860677716	-0.0574688099903262	-1.00136115288978	0.0059252052920841	0.3421869370365029	-0.384878810188298	-1.00676013942236	0.0042347515891929	0.9543989170526792	0.321811532179015	0.9952960533396942	0.733658977984569	0.7076224982370941	0.319045737381387	0.98832908361929	0.913571021991749	0.999879624570365	0.9665577053632396	0.9714709782728675	0.8189478104968614
TNPO3	4.15464688983247	4.003581851748399	-0.406634872942449	0.6423002391950611	0.1302343234502559	0.131834601472608	-0.256832449073572	1.8775271919068304	4.53390713448047	-2.2794131873219503	2.17109380731145	0.660296542533083	0.638657011610632	-0.26134911405925	1.96938891974777	3.53151986289803e-05	0.0268583775849611	0.0346017632024235	0.5120349343583579	0.525903942208668	0.7948758555597009	0.054352258740583	0.3404778972779265	0.6896527630577084	0.927516202860419	0.9351013364406596	0.9826483970088228	0.8189478104968614
RFXANK	5.00797550340789	4.74180113979593	0.275671434399899	0.024017281398029	-0.144394845732329	-0.0024519100392647	0.277210013433644	0.2832335781516359	5.75799266271873	1.76149883298713	0.0974407898847502	-0.8206735546141272	-0.0139006914552027	0.302334398956574	0.261357914976772	2.5191409015040305e-05	0.086026912641874	0.9227677531704748	0.416389786383492	0.9889638315217142	0.766017787240158	0.794878404848659	0.4949111100100636	0.9943424832661204	0.9117078852483989	0.9973423543521028	0.9795676540922114	0.9477931254693396
TMEM161A	2.6969715553172304	0.433465770141887	0.3824484082617739	-0.399319547521767	0.0870167188523712	-0.099369154641896	2.54776621810375	2.56642326488559	0.273020353337482	1.35855345027989	-0.90267370958437	0.277553849575255	-0.308052629391139	1.4570469412089802	1.3094928416553602	0.7883554891849731	0.186111556580728	0.371172509113055	0.7831455726708141	0.759352604853135	0.1643159591860589	0.19636908790277	0.6354129103253261	0.9202739816961144	0.9770966823568512	0.969213744865516	0.7940288995236826	0.8189478104968614
LPAR2	2.5775691315634703	2.71350221683668	-0.116217499137003	0.339225929548155	0.679045139266371	-0.0830898979416885	-0.736814230259233	0.8340006349111021	2.259924014156	-0.500854776282394	0.882082354918009	2.6295791107089	-0.305360778240594	-0.5508963645099371	0.524029844686888	0.0281262631203344	0.6186281714917049	0.381870922018855	0.0112726001278473	0.761334253381668	0.584110082379134	0.6025278687526661	0.8909801966767322	0.9236962411680216	0.6665650753754824	0.969213744865516	0.9534161282143012	0.8992553703206926
CTSA	7.18091643862535	6.5276466007709	0.550288263223824	0.288679808585078	0.0366870087776547	-0.0122423383038517	0.1327526759133959	-1.0320875204326	6.5566627508821	4.6247717002568	1.71355486394415	0.275730689673888	-0.10037515079714	0.124393322153576	-1.11406674766178	1.10805678282231e-07	2.8387823455952695e-05	0.0932742812607067	0.783935934594196	0.920476466344063	0.901553495875785	0.270783239831588	0.0201525158713808	0.7885687906127634	0.9771154770756206	0.9906524096116016	0.992722538874551	0.8189478104968614
SUGP2	4.4260562857781	5.18965667057249	0.0714212132890682	-0.0444844991477792	0.445617461039856	0.301181435166233	-1.2291915047928998	-1.36243087325642	4.320948661435319	0.3714564471290471	-0.156674387571454	2.06695591851114	1.4681320571928	-0.928461656432378	-0.895692655558463	0.0004001454010452	0.711840332475989	0.876152712193538	0.0438926747577534	0.1483224927713169	0.364176600141515	0.374729094731044	0.9239584600550316	0.9904973608364036	0.7516984912998924	0.8057444040803761	0.9025365036056392	0.8345241252278961
SLC12A2	2.25308153696554	4.4340899219152	-0.282744431057895	0.661129754884059	-0.2526646245446249	0.0065795719696318	-2.57854874565598	-0.946059566730892	2.63596693491126	-0.918334003173016	1.37477420454162	-0.720484021073646	0.0189663859757393	-1.37264012720202	-0.516707504446121	0.0179953445508825	0.36295281030538	0.175496474812988	0.474654716852651	0.9849426008583908	0.1860128069469939	0.6076167558746489	0.7748757394825714	0.8599776275118794	0.9239819883309242	0.9973423543521028	0.8086904633993617	0.9000895837721433
SNX24	3.3342970875171	0.83054827017118	0.10363354704151	-0.204466922634613	0.3765846949755539	-0.0318379086425012	2.66158517769936	1.92717105024885	0.6676472051308779	0.459256276166962	-0.551501038587195	1.47789412435017	-0.11968080903453	1.9379182197161104	1.09190741761986	0.507368894973806	0.648001713881817	0.583698681757931	0.145585688292403	0.905206220520051	0.0581791075888687	0.280005283114246	0.9041161819352342	0.9604072179394026	0.8311495161480802	0.9891838093971212	0.6182836598403876	0.8189478104968614
CNN2	6.44651934486725	4.08466436476093	0.119401574449377	-0.0372738061599297	0.0457083869296841	0.4058245045293799	2.30676210030107	0.923902152001083	5.15787663637421	0.845354873704235	-0.174978060894056	0.2939921015280139	2.7000401763815	2.6362179464905497	0.974848242711055	0.000105614770086	0.4023236527982159	0.8618084630754029	0.770089022319163	0.0093838132369329	0.0181169714789307	0.334260603891638	0.7940215766512468	0.9880624500170068	0.9763548866399044	0.6556950402685631	0.4664274403459016	0.8229430681181811
ABCA7	3.42213622511966	2.02374268580571	-0.0901551627884594	-0.332181216482006	0.235941862895688	0.272880206443805	1.39837723716104	3.56882302489326	1.23545661297469	-0.313236037572548	-0.743345331822534	0.746934236370395	0.855748341327257	0.7757958412212009	2.30072779135082	0.229806543156965	0.755990244018233	0.460787379052775	0.459568218575257	0.396176998226607	0.4462046356460529	0.0255328937534356	0.9373536088594868	0.9436315759251258	0.9211368935352048	0.9016956006003904	0.9303643399751392	0.8189478104968614
DDX20	2.4204302294377302	0.192411802268808	-0.199837943987147	-0.0443864810584062	0.0557352989876379	-0.36778793196742	2.5761595557705	2.605183744032069	0.1432240952801149	-0.86413477222414	-0.125240790350092	0.21940413923155	-1.42305953676155	1.7397793363223502	1.74572463267557	0.8879055389512409	0.3923203957938789	0.90084908296624	0.8274303755959309	0.160813975883376	0.1004359800336019	0.0869447723212789	0.7895256229503058	0.9926742607487272	0.9820159218181916	0.812745641572387	0.7119962258137652	0.8189478104968614
BTBD1	3.77337881079894	3.50979776818863	-0.157902144406608	-0.4346256146593429	0.180849983376438	-0.193961497596232	0.7379398859004301	1.96832504722874	2.85540051072735	-0.8122977830195519	-1.54807523829654	0.8469608926470791	-0.9260250488546758	0.547909569996557	1.7484110139456102	0.0096887851200673	0.420404438303549	0.128118846113013	0.4009996262757949	0.358856548066727	0.5892618745812039	0.0864557513764464	0.8018397405597901	0.8278620940011169	0.9117078852483989	0.8883169917450616	0.9534161282143012	0.8189478104968614
FAR2	3.15767328864018	3.92092703860616	-0.309862231542322	0.0238754529425921	-0.451162664067664	-0.3334142259792009	-0.33277304726899	0.0753781338429936	2.72661560238729	-1.31762280991144	0.0693019663172655	-1.78838513431362	-1.32983828726656	-0.21107774977472	0.048438128656824	0.0125805590264856	0.193527570358602	0.9450367183948448	0.0796568863040024	0.189635813807292	0.8346334316429891	0.961561044298032	0.6415372880440112	0.995133106347674	0.7942401170338106	0.8310988285401842	0.986139095454105	0.9917364308400012
CHI3L2	1.7394179942638202	4.81539029090496	0.1277437277709709	-0.405716430464827	-0.8674701809245229	0.1481879727159759	-2.66803540027038	0.645762315950006	1.6215210560282098	0.293849335706426	-0.630332195224391	-1.61279933725794	0.297459141967205	-0.825694521401843	0.257913176195742	0.115825766015973	0.7700737741486031	0.531497218008567	0.11295992571808	0.76736388108049	0.414807399100423	0.797532679708568	0.9398263321567089	0.9557586159697352	0.8071408182136243	0.969213744865516	0.9213760094536618	0.9480497956273568
SBNO2	4.08244320842557	3.77310395502181	-0.158179504941701	0.51281144386111	0.391319332061757	0.691564538380561	-0.5246509927744399	-0.5602317193715761	3.03759080948636	-0.695111901442419	1.4467970737019398	1.57645722132608	2.79177841553664	-0.381512124906035	-0.309958246104398	0.0087486251047222	0.491427837349921	0.154330787486098	0.123041727704681	0.0073666394092884	0.7083796731103951	0.757881583434587	0.8368697717360786	0.8479865315130065	0.8117538578720366	0.6556950402685631	0.9714709782728675	0.9371390158188284
PMS1	3.06913057380753	2.47272962429221	-0.711366270402683	-0.7692930531894828	-0.0296934232741192	-0.265674904139308	1.55408364518628	2.70473549655894	1.84697947471743	-3.0833140455893098	-2.30843634577111	-0.122765091201187	-1.09402148592465	1.05712830988135	2.2075328608081497	0.0830638967185701	0.0033764725595431	0.0252478363269015	0.902802505948446	0.279104576223034	0.305408156065911	0.0318036456266085	0.1736925992767901	0.6671480107095651	0.9938101338804212	0.8657591263149591	0.8697452077871791	0.8189478104968614
HMG20B	4.91120870737279	4.11535865949798	0.148462842038549	-0.323568282215419	0.125646361712687	0.0263978143325229	0.988851177592403	-0.634624960658805	5.3466519948215	1.14216055955998	-1.6726213629375202	0.863471118731234	0.187499122459835	1.16305019850836	-0.5756542610895029	0.0001397580334179	0.258947183527259	0.100858813411598	0.392266028550268	0.852016376506055	0.264696797999677	0.5674553864040329	0.7038788412038467	0.7918971655468656	0.9115333986233024	0.980292394045704	0.8508410998413888	0.8883814727273635
CALCRL	3.08137008206756	1.67815908431826	-0.6369729450511489	-0.436346682315949	0.0153710594040164	-0.0482045896930359	1.90648307100618	1.4134621538763	0.780464887635614	-1.9172779100284096	-0.943379378970714	0.045052451055772	-0.143251454623914	0.8101465717842721	0.6490801695301689	0.444127525497995	0.0608247824903662	0.350125512916107	0.964241913303702	0.886665907449971	0.426823676905696	0.51921766247024	0.4462301282525847	0.9182988791248065	0.999879624570365	0.9877506907787122	0.923749190331966	0.8742242985029304
TAF11	5.195180987679571	5.78760524687312	-0.030278483726279	-0.1630123671373519	-0.0674208323149718	-0.1715912234698519	-0.309230033462293	-0.375449894415299	9.85941192967632	-0.257519824635899	-0.8435354212089542	-0.503572215481622	-1.25119760395543	-0.472557064096324	-0.43720710794725	2.0855548001296999e-13	0.7978137563648571	0.402868243529606	0.6167303024228	0.216571581470624	0.6385452671435929	0.663806950873016	0.9483723805147556	0.9285589807846342	0.9501169966709756	0.8375088848419604	0.9595751167342012	0.9168104796810596
ANKS1A	3.48639218946388	4.713957377100839	-0.357198745806106	-0.1168257857285599	0.159219599625779	0.0941611752723587	-1.27385624104519	-0.642038248185635	4.57600871850429	-1.7118860603378	-0.336765289364793	0.6782649582219941	0.384238408546252	-1.10536891161896	-0.399661842184248	3.06348778510991e-05	0.092993142665288	0.73767574083783	0.5006697753510341	0.702399220434291	0.274187178662265	0.6910745256435951	0.5067341383787787	0.9745292142056152	0.92611798749355	0.9637650419632324	0.8568993347437697	0.9219918739233594
AP3D1	5.127567669883621	4.86867357311097	0.1107104586503879	0.160602990872468	0.293593552353604	0.5238705359175301	-0.328905663359104	-1.4690944186783998	5.75240057674044	0.681309685537169	0.601921983145707	1.59337495746125	2.8219684628383304	-0.3497692501093139	-0.9554624014132628	4.99739205037814e-07	0.498757692467055	0.5498927743784461	0.117255678948284	0.0067872080119425	0.7279521734254419	0.3438511135437489	0.8406174878498631	0.9585780896110256	0.8071408182136243	0.6556950402685631	0.972378155585465	0.8243422787199981
ZNF76	2.98447188491417	1.94814009017332	-0.361105845297386	-0.1419339380690669	0.2698671720005839	-0.1152085836601019	1.1895078814113	1.33991057994216	1.4390641922397802	-1.67493401799908	-0.4579830751449389	1.16507379537491	-0.506703486450625	0.800209524559606	0.950380891956117	0.167189897885459	0.100118220928518	0.649009095818986	0.2494893889810039	0.6145790147829189	0.433296645336003	0.3464459412811	0.521913577777927	0.9688393588936982	0.8870383849814711	0.950967396642956	0.9261596963307616	0.8243422787199981
SLC9A3R2	3.13115579910169	1.97507691237275	-0.506011711877847	0.106505958351868	-0.744297522138193	-0.8945669701570591	2.36863711693193	0.85315572831056	1.11653781293926	-1.54291096282902	0.20805848282715	-2.08234977727501	-2.41498203263061	1.20939664013326	0.37220594858211	0.279654613841685	0.129992861424669	0.8360370852150669	0.0429868553573572	0.0193654460933835	0.2423458113124	0.711301474082459	0.5708897307290008	0.9856728333182556	0.7516984912998924	0.6825532656110028	0.8371237537464923	0.9265260718349289
NTHL1	3.20487406443302	3.8262702121680703	0.127942401237574	-0.0652969555836585	-0.6907015884792129	-0.0746630345974175	-0.3577059060496379	-0.0849100784955173	3.99549368261253	0.727345810570548	-0.238565370862142	-3.46190201393358	-0.3749309805232929	-0.336009525935089	-0.068715277217522	0.0020523075784573	0.470929753174299	0.812459402498965	0.0012507502474482	0.7092684978483801	0.742442973509761	0.9454925008929927	0.8275057365883607	0.9820114945457674	0.4662175576525572	0.9637650419632324	0.9733468625310724	0.9887522567898916
UHRF1BP1	3.08741084913405	2.7933221009058498	-0.1822731800641639	0.0951021303090377	0.0320516711564521	-0.167466511075409	0.264282681828648	0.5100314588315921	1.6071464434760705	-0.658428540197324	0.234227115993607	0.107397554843645	-0.565972152455197	0.138329365096691	0.275712728344876	0.125783876853933	0.5132333795587879	0.815798376173162	0.91489773284888	0.5739412990556271	0.8914215306944681	0.7838965704088008	0.8429815678466075	0.9820114945457674	0.9943697040748324	0.9413047679413776	0.992722538874551	0.9446614676125156
GNAI3	6.7168879797132695	7.84629470922014	-0.043287492456646	0.0246662189246179	-0.0496771067168779	0.0168085068603434	-1.10860662446568	-0.445461919641534	11.1402794189563	-0.356989604624346	0.135937026660446	-0.366438837106286	0.1288133489473399	-1.4180736649255703	-0.6495468733036651	1.4010472107296698e-08	0.722603624546647	0.8924224667928492	0.7155972013551941	0.8980146321536919	0.175597099292791	0.518899875961554	0.9267615807474516	0.9918721740965613	0.9678868782417686	0.988785836829414	0.8019590741607723	0.8742242985029304
IPO5	4.11781140259687	5.581381618946849	-0.0705766731058333	-0.355825290985834	-0.181867362152283	-0.23266450671267	-1.00328604457131	-1.3312674637412	6.819150465155389	-0.4290888850903279	-1.3037007571788302	-0.969301404016404	-1.19788210666286	-1.09692335650062	-0.959834694340164	1.05087234577707e-08	0.6696657435744711	0.19818993968078	0.336969424540475	0.2365004702037489	0.277827358008903	0.341666995703603	0.9098346897743989	0.8732431316679763	0.9004871563941691	0.8496542702309787	0.8610768017922735	0.8243422787199981
OAT	5.16807861462263	8.01005786532991	0.170143344985064	-0.623017124156434	0.062310762470765	0.417596080625907	-2.7576268786327005	-1.79062724446217	6.7341060728238	0.9292807641782148	-2.30202495842696	0.293289085954557	2.09891396666019	-2.10576066345709	-1.49254856242393	1.0020175924536998e-06	0.357121928434544	0.0256738834758346	0.770491819958235	0.0409312969615483	0.0456425382961534	0.141782996716749	0.7728116354082694	0.6671480107095651	0.9763548866399044	0.720886523412766	0.59406260896774	0.8189478104968614
WDR3	2.4060426883061496	2.4390158945816403	-0.1027096764689699	0.257100507913646	-0.134377038759314	0.0292347086808091	-0.142538044198458	0.934610289914519	2.2634170213746603	-0.4876186621259679	0.717029788313654	-0.558751720161525	0.114886704744899	-0.1180038799428909	0.646335974828224	0.0278951885655544	0.6279096236711811	0.476626909069995	0.578776411583834	0.90898605899278	0.906528122854553	0.5209598700453499	0.8960403557430624	0.9478805779295404	0.9452540232706672	0.9893186364740968	0.992722538874551	0.8742242985029304
PKN2	5.13489975262938	6.87224385410519	-0.508753310520411	0.130416362819295	-0.112146291152338	0.167484403814051	-1.91223038850101	-0.5323938132778511	4.69866298373495	-2.33614670348857	0.421900635602386	-0.4936269256436379	0.7683211069743091	-1.19321372327959	-0.469575755951175	9.36789767849006e-05	0.0234651137765895	0.674986073793709	0.623713662910518	0.446026050633849	0.243222357577191	0.6406616764847199	0.3308190916037945	0.9730559088375405	0.951021977589006	0.9146981991347622	0.8379784780985546	0.9084965960867608
WDR18	4.38430650764332	1.91991329781972	0.472376631765497	0.0094904115013558	-0.279932903886268	-0.300687702500964	2.71991178015966	0.925539538553722	1.2750624984635	2.02144086449552	0.0277407028931794	-1.06556406631347	-1.18134090749383	1.64641675209369	0.4922989280834099	0.224147789710483	0.0485382338923646	0.977985803005283	0.291848449751358	0.24302093212104	0.121583514578791	0.624699429234013	0.4148794932600607	0.9984602504085252	0.8917902395545122	0.8547943692226063	0.7485874848177254	0.9044462266476646
TRAM2	2.63935310355616	3.73113728228132	-0.295010811186347	-0.275345220526593	0.12486505403483	-0.101167005185764	-1.011420137912	0.423884338169604	3.72669937250659	-1.4744826770049098	-0.8293078347262449	0.554085081132235	-0.4252904464171649	-0.9038047038177708	0.3067335532183139	0.0004868142636828	0.1464983344044509	0.410795065744598	0.581942150912967	0.6724141686179909	0.3703484530378499	0.7602950710034769	0.588336515477431	0.9308196082421086	0.9455557313422563	0.960450697592964	0.9045535412127887	0.93716869006472
DGKA	3.75874542066189	1.9595694948302296	-0.254699938809002	0.2653207519668449	0.0308186891396456	0.130667428497219	1.60420672718543	0.936428054756888	1.44547233715175	-1.2198515779665902	0.885380406297222	0.1386382615954559	0.6038271793205	1.08082054402378	0.612084270875896	0.165045804241382	0.22816507733771	0.38031537630781	0.8902900712420501	0.5486745314377721	0.293130010903318	0.543243470202444	0.6775340741254536	0.9231048371588508	0.9914825720363872	0.9354455092294544	0.8669339228225519	0.8823899771118064
ERBB3	0.775776595307636	3.3422105934209103	-0.0547329198910024	-0.316132043243103	-0.179820113649035	-0.268558552284354	-2.49169631339578	1.22915036872696	0.8669085166940741	-0.128404849722402	-0.495427301526161	-0.364478605313142	-0.5757957950861229	-0.591925230041709	0.607724387157864	0.394374613708089	0.8983476671310079	0.622582439936253	0.7170407985587479	0.5674448398095829	0.558661554380936	0.546361454608455	0.9743880960982468	0.9660813361203372	0.9678868782417686	0.9402800689956042	0.9479919103773364	0.8825179595350537
ANKRD44	5.48622414186747	7.825535629652901	-0.247349818187633	0.0519748955135043	0.388318002887061	0.224094153065134	-2.66376311931917	-0.912980460953816	5.2311888429893205	-1.04195333011381	0.148893928518508	1.47623055604992	0.901630856788496	-1.61468791119165	-0.701530413145879	0.0001264391501848	0.302347853837311	0.882277255836312	0.146030354520738	0.37172768193778	0.1257258331726169	0.486171247247915	0.7365494440550686	0.991752854388283	0.8311495161480802	0.8930270098396955	0.7563282369666995	0.8649991401984835
KARS	5.52267964318249	5.787451745015121	0.195946863061843	0.0620793737477497	-0.0874955030930556	-0.0532952791235867	-0.189792684171825	-2.1185873012809	5.902800757438639	1.28729827401456	0.275441661621573	-0.500144969725599	-0.32203063051366	-0.175709169064362	-1.5680691296142302	6.94683704659404e-06	0.20380206634222	0.784138180003567	0.619129915881499	0.748770661806805	0.8620339202848298	0.123217679674863	0.6515765647829169	0.979304776412005	0.9501169966709756	0.9665577053632396	0.9905412749725552	0.8189478104968614
ADAT1	2.87578429099927	2.7765349540795694	-0.144433243897949	-0.5275011314199199	0.0445993387909966	0.167258241241909	0.5169062803094849	0.9660115792918608	2.21093737964688	-0.6685167832740839	-1.64088664201752	0.1859282764997219	0.7054303482296209	0.373292538338094	0.675964434822301	0.0447849985033251	0.5070455902488991	0.107373770047283	0.853330623645743	0.483756313200182	0.714243612945607	0.502174870347632	0.8413809043396528	0.8035811945404618	0.9857201144955124	0.9261838610074672	0.9714709782728675	0.869125146989818
PDIA5	2.38446270640378	2.94022935395986	0.16439979164138	0.330075288698198	0.124126881110029	-0.4364207751264879	-0.8268152222168441	0.733127421530369	2.3173350568175297	0.65654548835698	0.773640586048537	0.4345256174991239	-1.43432452014387	-0.581397204784236	0.427829658976932	0.0245361177736602	0.5144248745369561	0.4427147655653839	0.665739823283947	0.157583292973525	0.56353371767747	0.670576375830807	0.8432907573538293	0.9392812291199923	0.9578611685230524	0.812745641572387	0.9479919103773364	0.9182157497934238
TBC1D22B	2.44293422938834	0.596521437854016	-0.256417724375631	-0.488768136194849	0.0271255722239037	0.397993790848492	2.12773168067219	2.4242118656263902	0.516283124912165	-1.23545039320133	-1.52879885363084	0.120603015459484	1.7346279883418798	1.67104647662058	1.80542828663435	0.6140256955394361	0.226943317143927	0.1328484526936809	0.904706988413303	0.0889243148221246	0.117482754244767	0.0769880436216742	0.6758101950546848	0.8312802238320978	0.9938101338804212	0.7601364876186272	0.7410905253320123	0.8189478104968614
NDUFB4	7.257159691321781	4.876090208275571	0.071175751848823	-0.256744859690628	-0.227546369482793	-0.301771739709994	3.12341607524106	0.34597930423298	4.973820308703191	0.4532358369364299	-1.11928617500571	-1.30156668234076	-1.80845807918915	2.88935839912745	0.318000644450405	0.0004264652594354	0.652319791978306	0.268562391441535	0.199045735646421	0.0765332636070539	0.0139844929206567	0.751795865204167	0.9062178816916644	0.8971879608675093	0.8574184935400138	0.7577540283772324	0.4344679004102491	0.9360162028469472
SPEN	5.17915608067542	6.99871456303285	-0.5829798414041801	-0.124937639440993	0.310230618905212	0.339140059016634	-1.98106381289568	-0.408563254094685	7.72306298032179	-3.1966646649585004	-0.431297507544681	1.53903153321499	1.67217518974032	-1.9606928774412	-0.366237637202269	8.604051853968911e-07	0.0029468987497045	0.6681066222299571	0.131012625166943	0.1006413168747849	0.0675443833491438	0.715707110786117	0.163863583154669	0.9726863038921416	0.8223496541920521	0.7688121427017368	0.6353660860705391	0.926909276701228
MYLK	1.22113724063628	3.45252600393296	0.17563039230905	-0.1802096723535379	-0.342843296505925	-0.6088391372860611	-2.18008236624621	0.886368024599504	1.3968431414269098	0.3695325445492489	-0.2352471571710319	-0.6230097412324029	-1.0938150315784398	-0.7839452153357249	0.3397309684176889	0.187305325469128	0.713565978419422	0.8150035006507479	0.5370516433921609	0.27918059172493	0.445943713461903	0.7354623273405408	0.9246154073096804	0.9820114945457674	0.9352458276563108	0.8657591263149591	0.9303643399751392	0.9325581106978422
ZC3H15	6.739312490136111	7.06509237526946	0.0682977085373642	-0.081754658638733	-0.12843725663876	-0.0707826552170839	-0.170651348924168	-0.221100219387192	12.592463082339	0.620350600130179	-0.4739443046284989	-1.04036392382589	-0.578258929386506	-0.2728673875212999	-0.328355460224801	1.67770072264145e-08	0.5389584155075771	0.637605662775993	0.303893467696449	0.565648183439308	0.789308961057715	0.743990471544855	0.8552833254419233	0.9672748370652364	0.8917902395545122	0.9397431713908748	0.9817700757687148	0.9348771320465395
MAP2K4	3.70191922523015	5.183753222031981	-0.2080447187892349	0.316071641394779	0.47231307915688	-0.0913918497433074	-2.04891825160246	0.528836030999614	4.49070361183183	-1.12429923313984	1.17072029727198	2.35903836790829	-0.464636763014303	-1.61206525499662	0.510102189658192	0.000172011537603	0.266152897289228	0.247396414350953	0.0221922050021615	0.6442162443089611	0.119538559404261	0.612189837919131	0.7093746641097164	0.8887389609750649	0.7047231587991523	0.9568555535828672	0.7443896782551306	0.9013330083472194
TMEM206	3.4977533489659702	0.4358893798821789	0.142784942726508	0.104678124000971	0.0675578891273483	-0.265916783307044	3.35380670741348	1.87591082032637	0.3790023809875389	0.6854464818797049	0.3049669632674719	0.2881706872455449	-1.08066665187666	2.6452854960386096	1.12576205700508	0.7062594632417729	0.4961662090878879	0.761632450873145	0.774384004855386	0.284929329264779	0.0108236831726053	0.265536101502937	0.8386059687285963	0.9753763909675388	0.9770966823568512	0.8676653465109799	0.4016259039630903	0.8189478104968614
SLK	4.64069259791887	7.645756887312269	-0.328150840797755	-0.26470265193934	0.2487081100572639	0.0045658395097068	-2.95374919648816	-1.54751826880041	9.26555794751143	-2.3986372765925097	-1.29363700987238	1.60724492488361	0.0304279230425764	-3.23525247363348	-1.82347049796689	4.1087857484132e-07	0.0201771524316352	0.202048270641718	0.1142432453246399	0.9758479371198808	0.0055532399863113	0.0741595506057536	0.3174856311372184	0.8732431316679763	0.8071408182136243	0.9973423543521028	0.3091956914731321	0.8189478104968614
CYB5R4	5.76697409249945	6.630954254842889	0.0161630103763295	-0.312993173098345	0.137827345639852	0.116507063177462	-0.8125105641038871	0.7172202028876129	6.728412456423531	0.0993469227615362	-1.30486316352738	0.759916232272419	0.672618378572866	-0.746298461045841	0.7997906800533671	4.9791282863066105e-06	0.921255742401469	0.198056802865626	0.450869826995185	0.50426168178303	0.465580834810739	0.427543054113612	0.9799946827463892	0.8732431316679763	0.9209354719925252	0.9319767659096916	0.9349071407310292	0.8469731104095248
GSTO2	1.5304904285806102	2.05377979558892	0.1916231431364249	1.41273782577499	0.1269875387832119	-0.345374867943974	-1.72926865810594	0.0225508853441242	0.7734330230602341	0.473146103070511	2.25760529841232	0.268702216822796	-0.7489386012844419	-0.588640139971166	0.0100857998871036	0.449212486302614	0.638127887294628	0.0285571079996159	0.7892460962009721	0.4574465200213859	0.562399802338985	0.991992190585909	0.9001153069904319	0.6789980574905137	0.9771173477083576	0.918798507378542	0.9479919103773364	0.998314436755028
SEC61A2	0.621024975102286	5.6832191508635495	-0.660997458014255	-0.561187258735071	-0.0376725284468841	-0.360279530049426	-5.13091490953966	0.7437824775713371	1.96602160466096	-1.4614836798756798	-0.8611566372874171	-0.0758324090526175	-0.7579681783956529	-1.6166254558430502	0.336318514453213	0.0702931118595257	0.150019384727857	0.393569832715799	0.9398524220538992	0.452174247367652	0.126475604979579	0.7380106858500759	0.5919849088209432	0.9253029450072716	0.9963254906817296	0.9160727080695252	0.7583058766266794	0.9336824479268366
PRKCQ	0.447916531636326	-0.878535192943451	-0.37797944345668	-0.230036032762688	-1.17684043315701	-0.413751782709977	2.17777698195005	3.42156132866608	-0.277268733033817	-0.6990241792646611	-0.282395035461604	-1.94297143395227	-0.704120433668858	0.624103909761803	1.28426213767042	0.7848040552907991	0.487768893819942	0.778838300810937	0.0578668867243083	0.484587539040178	0.539782163234061	0.20485938271915	0.8355942644614042	0.9785528144300916	0.7727399971495126	0.9267230814431942	0.9479919103773364	0.8189478104968614
ASB1	3.24701628647438	1.5019851741291397	0.2315907846627989	-0.0175838291970868	0.129069873557811	0.0300085919839995	1.70334453052677	1.4323170617748002	1.4602044702797	1.22719670374893	-0.0560324017531862	0.601384282281312	0.1346508069063789	1.49269389456506	0.978943895840442	0.1503670862437049	0.225383514907113	0.955534939722251	0.5502479879035129	0.8934179749492809	0.141678188799745	0.332228788251643	0.6753546663534158	0.9960071554766065	0.938397233336308	0.9887056197844516	0.7734807838685737	0.8220792245357093
FAM107B	5.85678386731253	7.80368757295025	-0.115363031545345	0.341040122073659	0.5524088126340179	0.1527618067389519	-2.49630538232463	-4.22682252885739	5.161540034938231	-0.554456165099302	1.11990467300651	2.34442640978743	0.693482296270958	-1.51075594030677	-2.28424889993245	1.65757598587103e-05	0.581726388587807	0.268336348444589	0.0230517713901026	0.491326890958847	0.1402957942998859	0.0267186443410971	0.876323741662566	0.8971879608675093	0.7047231587991523	0.9287749046657452	0.7723994904582275	0.8189478104968614
ME1	2.6963174564646804	-0.675123300040173	0.578610102477301	-0.664257426898312	0.478837273698285	0.141203535577589	3.18233073488531	3.79119231740087	-0.2585286906053829	1.72017527333031	-1.42656571184275	1.30985436566369	0.402164664224616	1.12060135491012	1.6833635161738203	0.798544293918972	0.0914932564870474	0.1601822590686019	0.196114806174687	0.689290676822462	0.274643934034433	0.0984450902715598	0.5048392133801114	0.8501935380396303	0.8549715878308816	0.9622996381881104	0.857163122457596	0.8189478104968614
TBC1D1	5.41274561996019	4.96785132572168	-0.1221936027657559	-0.259001673345328	0.0915618113301783	-0.005148249506716	0.6577542384069129	1.2904390628680902	6.79845491277452	-1.00158030609742	-1.4346147539707	0.6759263667850011	-0.0394026868546513	0.8145280778547249	1.87927773523765	3.61099234480011e-05	0.321393923176236	0.157918398491734	0.502285634071955	0.968725326070618	0.432011353219731	0.0659300224914876	0.7513452633602256	0.8497419565239895	0.9267643187204182	0.996506447742432	0.9252927918729232	0.8189478104968614
CDK13	3.94934140536768	6.876370427094551	-0.198186412639659	-0.335770957618389	0.160933925798052	0.1904471967994669	-2.95903976040239	-2.04155883484101	9.65407356742692	-1.33811866360076	-1.35820488344751	0.951575635016394	1.09179784974882	-3.6935512811099	-1.68708447439991	4.2243501783089517e-13	0.1867935963984059	0.180376954402677	0.3458003830919799	0.28005299053345	0.0005395866599801	0.0976952177054284	0.6361466734623574	0.8657849893878323	0.9014735102734324	0.865869919281957	0.1110297304115742	0.8189478104968614
[truncated: 13,443 more rows]
