# Supplementary material for: An integrated cell atlas of the lung in health and disease
Source: Nat Med. 2023 Jun 8;29(6):1563–77. doi: 10.1038/s41591-023-02327-2 (PMC10287567; doi:10.1038/s41591-023-02327-2)
Supplement: Supplementary file 4 — Results of modeling the effects of demographic variables on cell type-specific gene expression. [file 41591_2023_2327_MOESM4_ESM.zip › SuppT_X_covariate_modeling_gene_results/Multiciliated.csv]

	AveExpr	Coef.(Intercept)	Coef.sexfemale	Coef.age	Coef.smoking_status_num	Coef.BMI	Coef.anatomical_region_ccf_score	Coef.nose	t.(Intercept)	t.sexfemale	t.age	t.smoking_status_num	t.BMI	t.anatomical_region_ccf_score	t.nose	P.value.(Intercept)	P.value.sexfemale	P.value.age	P.value.smoking_status_num	P.value.BMI	P.value.anatomical_region_ccf_score	P.value.nose	adj_P.value.sexfemale	adj_P.value.age	adj_P.value.smoking_status_num	adj_P.value.BMI	adj_P.value.anatomical_region_ccf_score	adj_P.value.nose
TSPAN6	8.01738166573572	8.41485628427934	0.0495595233835147	-0.0393144342666894	-0.120407125796931	-0.0850674238397965	-0.6836129354167889	0.5540746474206321	32.2836600660243	0.5159886049751821	-0.2333710252605369	-0.960860860218205	-0.589841428276697	-2.20322548835888	3.6133864255104897	5.99000913400029e-22	0.607180644377597	0.816081222479596	0.339295287004209	0.5568260424828361	0.0344282534061459	0.0006083025701599	0.999723304674277	0.9991522125846852	0.98351936813748	0.999988948304754	0.313796323748274	0.0082854563956645
DPM1	6.163717028253	6.82609683999241	0.0225158954358929	-0.163986315249033	0.0189914612482841	-0.0139771596547127	-0.641237632114788	-0.313112541343427	17.8325297608537	0.203393942237988	-0.8075442710018601	0.1278917788757219	-0.0787024690680008	-1.57581085331074	-1.61906539463526	1.84850797689076e-18	0.8393252577496729	0.421594202797776	0.89854445958272	0.937453675582641	0.119191117703035	0.109089753056311	0.999963539202835	0.9991522125846852	0.9997185870846907	0.999988948304754	0.5085885045937835	0.3043582483040326
SCYL3	4.03316670273382	4.70328839397128	-0.0601139830139231	-0.10257367274519	0.0544641906712324	0.222960250059433	-0.988731269800081	0.3883112829421979	19.146597147963103	-0.447971618418236	-0.59630262632689	0.332688392533705	1.13109936834718	-3.34987902641617	2.24348989465013	6.02779712220724e-33	0.6552872430971259	0.552521478349151	0.740169833638645	0.261121628183946	0.0011970598534568	0.0274047914119947	0.999723304674277	0.9991522125846852	0.9964228670005568	0.975917421406552	0.0583152516143645	0.1247454229530952
C1orf112	1.64956380522805	0.991308182623862	0.155645049754209	0.171123491032496	0.276449663770063	0.296398762928853	0.220253722254126	-0.0929940383748969	2.57377950415415	0.786193931643854	0.657656266338297	1.175194171574	1.05718660080211	0.48856563022303	-0.324551689536293	0.0117520469799523	0.433890049950464	0.512495342666995	0.2431233247697969	0.293353127655622	0.626378511703353	0.7462994698149159	0.9957976816638716	0.9991522125846852	0.98351936813748	0.975917421406552	0.8865517622104659	0.8728998315196381
FGR	0.3359852138595239	-0.703398095321175	-0.144458565532579	0.5718887526837729	-0.440694260584356	-0.269288132277468	1.45094309699794	0.0236094680791267	-0.548148079854876	-0.3808166341561459	0.869450549897069	-0.9374725362462172	-0.533392309550495	1.00252037799066	0.0323093783956526	0.5879426625218989	0.7043195158563241	0.387022735987507	0.351280540446073	0.595179907340713	0.320587888229483	0.974306062157778	0.999723304674277	0.9991522125846852	0.98351936813748	0.999988948304754	0.7162156145711122	0.98809245223948
CFH	5.77134680260222	4.96508410029746	0.177120230106783	-0.825965323262021	0.0137784671181926	0.1161116129105009	2.02114056739463	1.06899272979244	5.99295603825392	0.738846544473972	-2.09013860855754	0.0484734507215506	0.3652221485847229	2.0574068350465	2.3332594543289	2.01130605660248e-06	0.4620451508195909	0.0395364221719714	0.961454107223024	0.715845310345261	0.0461117166536497	0.0227250289964718	0.999723304674277	0.8791620174771275	0.9997185870846907	0.999988948304754	0.3523609112520757	0.1103470595496179
FUCA2	4.912620412873361	4.9674570728012695	0.0976492468044812	-0.104019540878364	-0.164574236031791	0.483453197692089	-0.3159404034583279	0.8707744641026629	15.1225803579139	0.735517515558942	-0.4706238841579939	-0.974460865046258	2.50381876172684	-0.7909610631757729	4.31672992663929	2.03524220277155e-12	0.4640026674116789	0.639713856386535	0.332538179551672	0.0141738797861931	0.4377350204326879	8.30880673465697e-05	0.999723304674277	0.9991522125846852	0.98351936813748	0.8784202756404862	0.7930293138709348	0.0018853031916733
GCLC	6.93928053424841	8.51708539334501	-0.529672602688439	-0.2782307252697069	0.182713754352238	-0.1963146307259489	-1.60947525571857	0.1289647478978169	31.2015142368215	-3.44306946638882	-1.412079081773	0.9804586265981392	-0.856254003077004	-4.83170006180629	0.6493380748482691	5.10320499176122e-49	0.0008865583653286	0.161493593514392	0.329578442656961	0.394209549310661	5.7660787611895694e-06	0.5178305253209821	0.2243250539161386	0.9991522125846852	0.98351936813748	0.991678649576852	0.0022398909555717	0.7293562214147523
NFYA	2.73748455173425	2.2598303707043	-0.130780725538928	0.0067615005628855	0.0654149836591839	0.0870135966388859	0.615583032614058	0.24718269968964	7.306248206993389	-0.829260523768495	0.0326699567734927	0.348120311889091	0.390032708134421	1.70438415407601	1.1116300145432398	1.24281549228537e-10	0.409226487054493	0.974012617516485	0.7285907555615391	0.697465625045474	0.0918783775180556	0.269359789382176	0.9909334725455584	0.9995328464920704	0.9964228670005568	0.999988948304754	0.466540436464352	0.5172293810350969
STPG1	5.8087758739033495	5.88946251506164	-0.0528207401232688	-0.197885549782179	-0.0303165286316459	0.125123381919685	0.119852101360166	-0.113843530166282	33.5527350452549	-0.6075478313241801	-1.55294747853962	-0.279093499333101	0.992486202824814	0.5670397682123249	-0.899643954460883	2.54403900909481e-17	0.545079622771881	0.13914611314504	0.78095081225218	0.323873230208711	0.5782556026253989	0.3724765051432349	0.999723304674277	0.9991522125846852	0.9965469363216748	0.9822726954370776	0.8639382168953023	0.614456527891715
NIPAL3	4.52091199180949	4.722910007226731	-0.0142296186754582	-0.0234757163717077	0.170297071424062	-0.227928252222314	-0.346980165294382	0.314580217843516	13.6582829661487	-0.114843283792785	-0.108320355353102	1.05126860656069	-1.17866619584082	-0.848960495421765	1.59696685906965	2.929775695628161e-13	0.908836864596613	0.914005228442866	0.296073486731939	0.2417471938297	0.401164492884531	0.115204282846678	0.999963539202835	0.9995328464920704	0.98351936813748	0.975917421406552	0.7703501990259343	0.3149792772706963
LAS1L	4.8049934955714	4.69825497620354	0.0727581145947863	-0.175827232584471	-0.0669270306680286	0.0907822288972834	0.194589219716528	0.205836358049093	25.1387749183176	0.75597938925661	-1.3208940154201398	-0.5587694033471711	0.64916919702599	0.868219447546948	1.5236757155093	1.18540775787671e-12	0.451745197240649	0.22490171405364	0.57836821111176	0.518186097807521	0.401650502183792	0.135281189100298	0.9994397634945892	0.9991522125846852	0.9855760047988312	0.999988948304754	0.7704184973252808	0.3475191367994955
ENPP4	6.35223167201993	6.8866274149728	-0.140743213223031	-0.0980319321339185	0.0044313323620528	-0.146122067917165	-0.575520792349912	0.349967798176213	31.5039851505923	-1.30916011675574	-0.613550128915524	0.0325510332281833	-0.919376835005896	-2.1718318184970804	2.32993082046191	2.05633405363999e-11	0.193948165375719	0.552888568656794	0.974124438230152	0.360662204344993	0.0555407770671049	0.026062280027242	0.950189932494411	0.9991522125846852	0.9997185870846907	0.9859267460796336	0.3811897646812115	0.1207599190389864
SEMA3F	2.68076468739965	3.76420875589647	0.0637353238880161	-0.516741631192323	-0.0664626029242851	-0.511438329955331	-0.8681419836882991	0.2647223323476519	7.299740181072369	0.330421253466125	-1.5731498731899198	-0.265326708661086	-1.61788810658101	-1.4016877149648796	0.8963674074642339	1.73977699744692e-06	0.741883010460818	0.1199976291955149	0.7913902932481809	0.109307199045072	0.1732831074628759	0.374464509774066	0.999723304674277	0.9991522125846852	0.9973763602657872	0.947278315287306	0.5799048496567356	0.61527994022009
CFTR	1.10328279200977	2.8688379060612297	-0.239633422285791	-0.245102352196344	-0.595972800526474	-0.952755891736976	-0.9514196220089132	-1.9285580116756	2.750850127541589	-0.7631947957330291	-0.462449963525935	-1.53475010181078	-2.19106811414722	-0.7774758037653449	-3.3309246639649803	0.0106498897447451	0.447479193174395	0.6449147838989711	0.128630349136843	0.031171690749165	0.441135271513667	0.0013975332305311	0.9994397634945892	0.9991522125846852	0.98351936813748	0.9015388881083536	0.7954446723574696	0.0155198901867386
ANKIB1	4.62953313935308	4.98915794529361	-0.201961448664881	-0.150575350521234	0.31273677880689	-0.0725987495234864	-0.251991855500253	0.2114839194926419	12.7792458367901	-1.53550147165063	-0.6607278459647	1.85062399387952	-0.361934134226738	-0.550441223141111	0.9745547655927408	2.8847166716009904e-12	0.128377949484578	0.5105475659702651	0.0676959753858322	0.7182839152661221	0.5850271726875971	0.333346819980792	0.9113614447510812	0.9991522125846852	0.98351936813748	0.999988948304754	0.8660883422191279	0.5796581763874445
CYP51A1	2.8643513572799395	1.61827449250402	0.27758152295161	0.441947612108341	-0.179722902608657	1.01685342337404	1.29708318437776	-0.639242771407708	1.79308838197169	1.14457654345933	1.17625841661034	-0.6891592904984829	3.4912988653966304	1.23112539171985	-1.2260554771554	0.082653582633195	0.255642934486682	0.242771461729734	0.4926489188359639	0.0007688493132992	0.223872092769982	0.223963256939179	0.9665860845892204	0.9991522125846852	0.98351936813748	0.4653248786556696	0.6339901783743359	0.4670931321303204
KRIT1	5.53903220615208	5.2346276195359405	0.102751513049402	0.117234213804734	0.111367018993737	0.127029689527924	0.327348065180372	0.0694596290631679	20.117516765645306	1.09779704624731	0.7304430710671741	0.9476025582397628	0.928064607095388	1.05466763358433	0.442428949584729	7.687933902808159e-16	0.275347991739638	0.467285420625742	0.345966059122585	0.3559418549751489	0.300703060463761	0.659852224254465	0.9709040781299728	0.9991522125846852	0.98351936813748	0.9859267460796336	0.6999611855516787	0.8240939912354985
RAD52	2.01106830711176	0.38699494288321	0.0571032122887393	0.0854708058827184	0.0478236038655308	0.129610363913575	2.04019124856717	-0.351226249981416	0.792429287928354	0.283726245413609	0.265248315729494	0.194980350206284	0.473093309770032	3.5225188502740004	-1.05722226559619	0.441161311581447	0.777295675867538	0.7923833007312541	0.8458907291853821	0.6373405796207801	0.0040248407378653	0.295993576136051	0.999723304674277	0.9991522125846852	0.9997185870846907	0.999988948304754	0.1062535015339331	0.544966147886018
BAD	6.55511432000453	6.61603005865482	0.219458024316777	0.0175173652544999	-0.0624184112089129	0.136875469882241	-0.0798129190073371	0.226435876162148	22.0265359180537	2.06054017423316	0.0958018218304741	-0.463498821614982	0.8709691974374241	-0.223542526139094	1.2577321055768702	1.28601187172723e-17	0.0423646990488445	0.92391105635053	0.644173285562089	0.386168495843164	0.8245051724983291	0.213221250311046	0.7810839435791348	0.9995328464920704	0.9901069140953828	0.9896742400175192	0.9551087129381416	0.4547880190670487
LAP3	6.888824997471599	7.993927934320429	-0.0031715465084364	-0.440032478697014	0.0458314402054669	0.295236850115841	-1.41090113643053	0.3942064338040389	34.0232325179975	-0.0297448295912231	-2.57324115097541	0.332591430802635	1.84303930359312	-4.90336813069791	2.57140487278477	1.7795917435559203e-14	0.976338731880102	0.0158600706595592	0.740281922993115	0.0688830467808979	0.0002189562936292	0.0140982036539044	0.999963539202835	0.7602310653802176	0.9964228670005568	0.9079445654199482	0.0220351714567893	0.0798779623556854
CD99	6.89650407844211	7.060819040995869	-0.4768360948918621	-0.120216626867657	-0.0538278948551392	0.0137740805255348	0.47192939967836	0.405819756445765	16.754076369419902	-3.99045011684772	-0.598375265839102	-0.372500238971313	0.0820086191387526	0.988040501415489	1.79752217912352	5.04419771107753e-18	0.000141067420729	0.551171042959201	0.710469684245429	0.934833263425603	0.326916344741341	0.0759808207066305	0.0668281100687906	0.9991522125846852	0.9955527267939254	0.999988948304754	0.7203285495077784	0.242447097188251
HS3ST1	5.76005086986183	6.10403998340429	-0.0155707838795134	-0.523869112735002	-0.0729191638058416	0.057683088240824	0.420919219585746	-0.233451210621732	11.5709458500033	-0.0904708540537458	-1.7778364163996	-0.333389108538877	0.228561570041441	0.6794626049468729	-0.765906367749	8.150207852168119e-12	0.928125844264265	0.0789376297690798	0.739660787143282	0.819748778660043	0.5007205161217261	0.4463504735962519	0.999963539202835	0.9821944798237264	0.9964228670005568	0.999988948304754	0.8255235849130599	0.6737751805906584
AOC1	0.247570987147084	0.537044061917282	0.007147737453167	-0.620327506230465	-0.5288306827174389	0.0991928920523745	-0.0201719122957887	0.621933701947871	0.501200787330051	0.0209681702019159	-1.05142954870019	-1.23771326474367	0.210584609056731	-0.0160990142937028	1.02812469071215	0.6222200311302	0.9833207845051032	0.295975860606522	0.2193152820553769	0.833713277732285	0.987257307663466	0.3079975528807019	0.999963539202835	0.9991522125846852	0.98351936813748	0.999988948304754	0.9973214067065844	0.5560216069896714
WNT16	0.1139176405161649	0.662145660143107	-0.2318874889007389	-0.987219195031706	-0.0131191206888539	0.800944643814097	-0.331458436022799	-1.12143561260826	0.5920332062104731	-0.5921557279939731	-1.52140846849355	-0.0277266226997403	1.56117472623733	-0.249091414368655	-1.5719720690178098	0.561429918074119	0.5552978509761489	0.131922356775884	0.977944700175952	0.1221356998977419	0.80531802603352	0.121357755999425	0.999723304674277	0.9991522125846852	0.9997185870846907	0.9644708871045652	0.9518892048326766	0.32534598961723
HECW1	0.0961879124344393	-1.64283630652246	-0.0277874054335854	0.611302629781219	-0.614405221942239	0.0664343468527023	1.4222476459982198	-0.4003973276865689	-1.3665703430473402	-0.0776331240142686	0.8620028306901841	-1.26766838920322	0.121149976705299	1.10623446142946	-0.620262661829782	0.180329551057448	0.938306013812229	0.391065104809702	0.208453700734625	0.9038568433225947	0.272310933687994	0.536742882875502	0.999963539202835	0.9991522125846852	0.98351936813748	0.999988948304754	0.678157624628859	0.743963249417746
MAD1L1	2.9284737028536005	3.56759837740406	0.0626965639570356	0.215346532615457	-0.0982121828962211	0.477518016623796	-1.09863682144351	-0.0336217549404365	7.544626240754219	0.4413266423661671	0.8809002006428058	-0.5619096583858261	2.3442817689530697	-2.01183526869499	-0.131498238507722	1.50867088665465e-07	0.660122244066204	0.380810873034373	0.575710346039943	0.0213976615129843	0.0505618852239148	0.895763021505815	0.999723304674277	0.9991522125846852	0.9855760047988312	0.882576282851161	0.3672638357158179	0.9523588754345576
LASP1	5.811299674791111	6.642100347713869	-0.1095906455588	-0.478520055402046	0.0463527607847558	-0.069531098372571	-0.703213939563183	0.0627093041726393	22.311991460616003	-0.9893070113245328	-2.46990189115174	0.316809626387163	-0.3987140144164799	-2.00149118057858	0.359600914228863	2.05984998070404e-16	0.325291387367656	0.0156707032496112	0.7521517572938621	0.6910809014558339	0.0533612719033993	0.7203546570695301	0.9851341036141436	0.7602310653802176	0.9964228670005568	0.999988948304754	0.3765744501530417	0.8580552253318706
SNX11	2.43375213189996	2.13105618181357	0.31126813962228	0.3948682921383879	0.1758839510939989	0.406263067900087	-0.290498836790808	0.450682249933861	6.28148208497937	1.7816328496643998	1.7312651535975	0.8357293736497758	1.57574439218604	-0.734828650618397	1.9239962137560904	1.28302746253697e-08	0.0782986323597756	0.0869493360579195	0.405596552095167	0.118714284776528	0.464419998545383	0.0576243809756317	0.8481034387493849	0.9975292110177026	0.98351936813748	0.9570440258513044	0.8079295429680693	0.2030916987279431
TMEM176A	3.0607459596353	1.1760424170073602	0.180723253923117	-0.220709706068499	-0.0436840072454629	0.3851580641205229	3.09925995326937	-0.63998112384743	1.10957286354192	0.524797528945714	-0.403637549596705	-0.113713622192815	0.9441145600240932	2.44386290438757	-0.9062977800121108	0.278484441192728	0.601067919167251	0.6874828692617739	0.909729947819065	0.3477420736294439	0.0217350237238787	0.3682764426423929	0.999723304674277	0.9991522125846852	0.9997185870846907	0.9839327071687984	0.2532449704792417	0.6104833443239053
M6PR	5.43270058653152	4.54545277082777	0.027696107736615	0.42242087350003	-0.114448959259424	0.0124096824637656	1.05138430823804	0.332775200746221	17.866248950878898	0.222794980920184	2.36408576614227	-0.745907123069682	0.0697409296281709	3.49804499187179	1.83048216939729	3.4651427675909304e-10	0.824229254016782	0.041625870501515	0.458438395535866	0.944576330654578	0.0050169266109811	0.0745500903675077	0.999963539202835	0.8912033230795865	0.98351936813748	0.999988948304754	0.1204496484117276	0.2394553340843562
KLHL13	4.53125212993653	4.585575631522469	-0.0904871649156874	0.135952570204277	-0.0123601227697662	0.0580044611956674	0.181880144948826	-1.37164711580286	14.2326501393351	-0.7879087175672571	0.7017080032968339	-0.0879082243310571	0.355209105735606	0.477522631229904	-6.493736814958201	4.48394830625786e-14	0.4329156711899969	0.484817807607242	0.930153066771688	0.7232947271107121	0.635974862625131	1.04090175583935e-08	0.9956921907415176	0.9991522125846852	0.9997185870846907	0.999988948304754	0.8909152366944046	1.5551872925898223e-06
ICA1	4.51435801152251	4.28949611399127	0.0210821608744769	0.105251291845484	0.357092820014597	0.0336880931832768	0.287373891808483	0.0723180599550003	12.2281894278975	0.153463147633923	0.4641642875085889	2.12854929464037	0.1715454400569509	0.682942663896134	0.327465653972606	1.11463797821681e-10	0.8783890416778379	0.644133481375255	0.0361293590103139	0.8641935671267759	0.50269316287215	0.744740859783005	0.999963539202835	0.9991522125846852	0.98351936813748	0.999988948304754	0.825724844961124	0.8720220472368764
DBNDD1	2.09214962920848	1.84887741676084	-0.29509549297408	-0.0587307664886201	-0.0949250617393324	0.0264153007983489	0.332411912144157	1.4366612299603605	3.11795422282951	-1.42779587362637	-0.170043168506432	-0.368792400235604	0.0905190920192232	0.466605725170935	4.22867443402054	0.0044285851063235	0.156953507040612	0.865384267413247	0.713184491963345	0.928083089453014	0.643882161762559	8.7762898678715e-05	0.9300365082223282	0.9991522125846852	0.9960812961230427	0.999988948304754	0.8951576083935642	0.0019683819642455
ALS2	4.26202017272372	4.6853903641716	-0.172511516506836	-0.0951606143009329	0.287359595877352	-0.101687691721224	-0.410053248735471	-0.1892975428851039	18.2814941512888	-1.5667009530736298	-0.537711390235524	2.0994251616111	-0.6214001046130191	-1.3257862081539198	-1.13522952657502	5.405857044933751e-11	0.1208162860826859	0.59389220966261	0.038786546779486	0.535971159631493	0.2071904770936569	0.26314243866128	0.9057016718048522	0.9991522125846852	0.98351936813748	0.999988948304754	0.6165493612928261	0.5107950815628665
CASP10	3.8511320812716	5.01106902347488	-0.123010046327435	-1.1842523370174298	0.0675202909339929	0.1123776229758109	-0.486047392109924	-0.0155894284784165	9.1785147890343	-0.623245635192826	-3.52155439167525	0.264221101693283	0.3766285090932179	-0.745663839106031	-0.0489021742590581	9.91310604474948e-10	0.5347685523097829	0.0006997739119578	0.7922392289036159	0.7073672255914492	0.460310589861109	0.961146052415318	0.999723304674277	0.2891852913182264	0.9973763602657872	0.999988948304754	0.8060415242402019	0.9828039650148112
CFLAR	7.5929449774046205	7.8980795853797	-0.0231901015693321	-0.0432774276945637	0.082107698508021	0.122101741586488	-0.167202133986267	-0.262726949028689	25.3568257462687	-0.237311951141891	-0.2509167997884889	0.6571199711513	0.8379916478237378	-0.468930933587406	-1.52294446850676	4.2820963945075296e-21	0.812991836159616	0.802470362637673	0.512902582332468	0.4043559755470959	0.641076365738802	0.131900777970607	0.999723304674277	0.9991522125846852	0.98351936813748	0.992703208348952	0.8940612076359831	0.3423181200592063
TFPI	3.71300053627078	3.74901142606294	0.199273084815728	-0.257136197385454	-0.485288163445174	-0.361827286652367	1.05103218155566	-0.55554027862676	4.10895232855958	0.8880688555653441	-0.703772347964164	-1.89444547601491	-1.26382321794027	1.04276587330393	-1.15067421512123	0.0002599613168924	0.377110411567032	0.4835408224476649	0.0617488199332191	0.209869411129184	0.3005605088402739	0.253088596810564	0.9909334725455584	0.9991522125846852	0.98351936813748	0.975917421406552	0.6998451132258581	0.4997194079344907
NDUFAF7	2.74461977507813	2.32832615576342	-0.231656521469478	-0.230923203748649	0.0666252703025259	-0.184246388172776	0.978994806680397	1.00811295803087	4.73580346837757	-1.36508635130651	-0.7910608161430591	0.312535332988287	-0.743245390551496	1.67132532676741	3.6243580499159904	0.000182035789624	0.175816730450847	0.4312255737658929	0.7553914484303391	0.4593485024643229	0.10833560383548	0.0007219295689196	0.9457671958282092	0.9991522125846852	0.9964228670005568	0.9989170733056676	0.4960889554867807	0.0094107637698828
RBM5	5.95247251271055	5.589003149433941	-0.0791495983391637	0.32903143906786	-0.0890321323255876	-0.272230674023598	0.5979832970345501	0.171583506466828	17.2505521914671	-0.552174999278653	1.44851261448462	-0.493702119218646	-1.29557213148317	1.54463556489489	0.799132468165165	1.30339068485017e-10	0.582245621886714	0.160240411475634	0.622843592668836	0.198625836714879	0.147588387490441	0.429068985265831	0.999723304674277	0.9991522125846852	0.9868853894262998	0.975917421406552	0.5452937512320403	0.6602081043189603
MTMR7	1.17121983341421	0.866558917846967	-0.372174304455844	0.496697348088248	0.272839994455055	-0.199401981064124	-0.372586201470626	0.485839326558875	1.11527962511128	-1.17474275056135	0.95049949478664	0.6985268066200488	-0.4381420783138179	-0.4009009550022299	1.00365821838648	0.301237063041831	0.243320506896349	0.351152119172075	0.486791122996146	0.66238066284117	0.70093199425028	0.3262713643373089	0.9657504913981804	0.9991522125846852	0.98351936813748	0.999988948304754	0.9165434776956918	0.5738629638253692
SLC7A2	6.57792465261108	7.164831532444791	-0.190882906034885	0.1703954071009349	-0.0455523704946219	-0.5234361481986	-0.729783362701499	-1.26241040235274	14.5929843997859	-1.21065332149314	0.592495027730428	-0.219930651017035	-2.07911682719536	-1.3614800679406598	-4.739930549959071	2.5977255222242702e-14	0.229489224818285	0.555059862401519	0.826467205633238	0.0406480975990484	0.177920214989715	8.6209548296591e-06	0.96152299253539	0.9991522125846852	0.9997185870846907	0.9015388881083536	0.5845740277626736	0.0003428397270588
ARF5	6.55728497893059	6.344414310131179	-0.306340406747698	0.15648870297409	-0.131219288826702	-0.174384416980229	0.548293024188039	0.101668170995949	13.6192137219573	-2.0565913373547	0.615352842750951	-0.724862496892598	-0.839067322596039	1.01492166164857	0.37928357329552	6.648415798813421e-15	0.0428065718642486	0.539928117433933	0.4705374055586829	0.403770495747802	0.314990412326313	0.7055476133931479	0.7836305799427903	0.9991522125846852	0.98351936813748	0.9922108222304604	0.7127281894937065	0.8498512430967511
SARM1	3.1375526277791	2.58922521064271	0.269445526461236	-0.133499006605031	-0.14229521850099	-0.0718191817750336	0.730187639831343	0.367861935325192	9.11958236711469	2.44863612126025	-0.711654810189963	-0.9927842058134532	-0.432521996051933	2.13863580210581	2.13159528247819	4.6046113465063e-08	0.0163472268672025	0.479781414421335	0.323572984674693	0.666435763741008	0.0458244275374161	0.0387748614668888	0.6690614639443082	0.9991522125846852	0.98351936813748	0.999988948304754	0.3520629821437808	0.1561526299546716
POLDIP2	4.59155005729688	4.31318868055077	0.0270002425154408	-0.0803668849022289	0.0857627494059791	0.0114965280097148	0.4101891489993979	0.633268448446882	16.3458227105264	0.259581813333653	-0.4599172249592079	0.650463151766566	0.074994602069563	1.2937841099464	3.89894086545742	2.5412067376508e-13	0.795800141701902	0.6472384294069691	0.517110989938469	0.94039157395299	0.2093862554418169	0.000296211203444	0.999723304674277	0.9991522125846852	0.98351936813748	0.999988948304754	0.6194034955812066	0.0048621006223111
PLXND1	0.395193565906355	0.8424735898029201	0.248506268814221	-0.290925254445515	-0.112894953573735	-0.582900913158068	0.0804355464276963	-1.03663178114997	0.62909576883356	0.6579640881001121	-0.431752905015702	-0.237980285667764	-1.13040392223724	0.0544541007365933	-1.4061729493774	0.534810211930695	0.512426517591541	0.6670172804149159	0.8125056653641121	0.261581409947458	0.956750606661942	0.1634029399674459	0.999723304674277	0.9991522125846852	0.9987315906227232	0.975917421406552	0.9892704213402932	0.388086977621387
AK2	5.9361520260558	5.962519069079669	0.1775045958405539	0.005244456024714	-0.0768915837349185	0.211500448742862	-0.136865604926865	-0.235039564754988	26.1923757803018	1.8510424500059095	0.0332512111637845	-0.63088795461296	1.50240062944036	-0.498600911766232	-1.56038638596706	3.9390547287774495e-14	0.0675567664372811	0.9736334134977992	0.5297909624450879	0.136675691336545	0.624818570142162	0.1254339403213699	0.8341627344462873	0.9995328464920704	0.98351936813748	0.9644708871045652	0.8861059908916576	0.3314825716295769
CD38	6.02194874837039	6.00552463843498	-0.111833016085938	-0.158459343155714	-0.186834166850219	0.184431213513369	0.0560384076952496	0.140671218891364	19.450772017262	-1.2132777455125	-0.975099110221797	-1.6094126012745402	1.37986802067343	0.162846780742289	0.8641146325937429	1.79458713223893e-16	0.228515399929853	0.332255094835363	0.111412649870545	0.171292656423619	0.8711819361282142	0.390081310557175	0.96152299253539	0.9991522125846852	0.98351936813748	0.9714121869667818	0.967852585106578	0.6294383396985969
FKBP4	5.307934892192151	5.2884291200283	0.0780702765750041	-0.146000615944263	-0.0369625408124246	-0.0473012716762067	0.317012503957895	-0.548710061091552	15.5555120518529	0.524683928656527	-0.6123832403478421	-0.198639402945055	-0.2174823081819019	0.775235788555412	-2.34569684175973	5.920066918347279e-13	0.601137560101883	0.543432035344858	0.843022446848631	0.828347725632399	0.44703533019253	0.0225142502837523	0.999723304674277	0.9991522125846852	0.9997185870846907	0.999988948304754	0.7985306575327134	0.1097901790764049
KDM1A	5.34352865444365	5.9502549233338895	-0.2499436066817889	-0.3676945604457489	0.210822530848367	-0.116281482113416	-0.42750226663193	-0.0540960047379231	26.7850450681344	-2.70599947945408	-2.41629528847434	1.80804923602179	-0.8369626656888629	-1.59475994882422	-0.383114202013806	1.4866763526628098e-15	0.008197385986156	0.0190187552865542	0.0740864816159072	0.404910800801046	0.126891394845271	0.7033157697901121	0.5307260933636991	0.7858343299863835	0.98351936813748	0.9927966724116312	0.5174494146713623	0.8488480080292846
RBM6	5.95210053293707	5.94260608351695	0.0633720199338428	0.364470730539955	-0.0043215985570254	0.0340241020895222	-0.1213461341232209	-0.297630594132362	21.2380297685974	0.436784600778661	1.83028075772035	-0.0243146653674978	0.1618280876530549	-0.3641413126432909	-1.4341664649271002	7.06397061470141e-11	0.6633690720322889	0.1087120407915899	0.9806823692838148	0.871861542821684	0.722439923808989	0.159049889002604	0.999723304674277	0.9991522125846852	0.9997185870846907	0.999988948304754	0.9252807160371184	0.3821630864352286
CAMKK1	1.55505856829878	0.238393613549976	-0.0039343297432444	-0.116330570276705	-0.125327341518579	0.0194684693256506	2.03481499539182	-0.540031854641575	0.4807048812031489	-0.0178802446076169	-0.344672403729083	-0.4718650872737729	0.0653114448865677	3.4510617940670403	-1.50818563356951	0.634873025747076	0.9857755243385892	0.7321304030809301	0.6383070937685029	0.94807716316606	0.0022504879724844	0.136374049692255	0.999963539202835	0.9991522125846852	0.98975517781614	0.999988948304754	0.0804267954127229	0.3489846070056217
RECQL	4.36936505408742	4.34888451002776	0.0464954574124394	0.3526065603307899	0.0346240641295722	0.0087711314351934	-0.2683379240683149	0.455380375140927	15.1476392710659	0.3649392901167679	1.7532709109383002	0.21713704233485	0.0468843844411205	-0.777589750619578	2.45645808830894	3.0530593179835595e-11	0.7160434041236969	0.089674128359967	0.8286380620449251	0.9627148992908652	0.4489467339103359	0.0184089485936943	0.999723304674277	0.9991522125846852	0.9997185870846907	0.999988948304754	0.7996966629439155	0.0956290474820338
VPS50	3.40393849771541	3.58663348674878	-0.0025416324875	-0.0231905140968963	0.0072396080172739	-0.214353335550093	0.003486534105123	-0.3884146334913689	10.3694779952534	-0.0182353058337304	-0.100957797434355	0.0416536246070005	-1.05175986120388	0.0084113502833558	-1.73765813512005	5.942992985284071e-09	0.985492914131453	0.919976989381544	0.9668710787989878	0.2958260839064019	0.993384365342922	0.0888026849470697	0.999963539202835	0.9995328464920704	0.9997185870846907	0.9769902067390432	0.999003063142174	0.2676659551038661
ARHGAP33	3.32087321886069	2.48677992014059	0.0978915382033309	-0.0561507740557141	-0.0412075918537889	0.350202361122533	1.0685575101906	-0.675174134235391	5.359547225867	0.553410361870816	-0.188351273557092	-0.1857623860945689	1.41524524360411	1.92214785232748	-2.19950870436937	3.2673889123322904e-05	0.5814028088067671	0.8511854041070759	0.853063653840956	0.160574343369055	0.0678928474184724	0.0319398082779404	0.999723304674277	0.9991522125846852	0.9997185870846907	0.9706232253009608	0.4132705379700048	0.1380375018478761
NDUFAB1	8.52921122501021	8.96092150962687	0.158455415172923	-0.128650880447582	-0.1834106171903889	-0.0408907230502205	-0.570449804135443	-0.222765257092076	35.1195765201687	1.50497840861135	-0.7190337531533121	-1.33432349974058	-0.260095985648503	-1.86079727324149	-1.34699113694994	4.271373764180979e-16	0.135952675592345	0.4758215770333089	0.185601486062834	0.795414935275037	0.0789438280276707	0.184221644046601	0.9159393846660104	0.9991522125846852	0.98351936813748	0.999988948304754	0.4397264042963717	0.416317971105989
PDK4	5.412886618616071	5.3443264152646295	-0.0998242109076706	0.197211804288029	-0.293507009237198	-0.0558295542518416	0.437095830884844	-1.1047381852443	10.5329212851247	-0.611215054718786	0.71540231026731	-1.47968873598097	-0.245733598703246	0.736493446191119	-3.58033554832342	5.438135541490651e-10	0.5427088316757399	0.4762805745296389	0.1427285989039549	0.806477415418384	0.46623212156925	0.0006285446245603	0.999723304674277	0.9991522125846852	0.98351936813748	0.999988948304754	0.8088516409418602	0.0084897233955736
SLC22A16	2.3837329611162	1.93555535715859	-0.541265570474977	0.7212392959173392	-0.991588414843415	0.8920846047488391	-0.180986638359412	-1.5155412821884	1.31696677842729	-0.996210271574813	0.7559108878647509	-1.42789488073653	1.09844859425019	-0.107106606496595	-1.55909028929612	0.198363091820828	0.321944536792178	0.451838134504489	0.156954641883584	0.275049965947597	0.915145963489944	0.1229157727522209	0.9851341036141436	0.9991522125846852	0.98351936813748	0.975917421406552	0.9802807304047852	0.3276235836649359
ZMYND10	9.264592783144598	9.32979224296126	0.0011627749864644	0.0734664709499884	0.0779286446869389	0.0345972269752188	-0.155499248166761	-0.0141170862965665	36.8780799119166	0.0145820695134875	0.521979783937039	0.7739279585935609	0.297979866606296	-0.5378150633880121	-0.0990649433272789	1.2776821322411296e-28	0.988399963028882	0.603011413751418	0.441131232506912	0.766436730928135	0.592851450096678	0.921338361033293	0.999963539202835	0.9991522125846852	0.98351936813748	0.999988948304754	0.869835292143341	0.9651042768804065
ABCB5	0.2806771420569439	-0.58643084670573	-0.0579367580134447	0.6210557165046949	-0.365324013322972	0.295617792264641	-0.0758325565012796	0.752973450572871	-0.48430642748108	-0.1492265789087009	0.834447396666787	-0.708368191309225	0.510037022614149	-0.055569790690683	1.16104531187455	0.63189281026653	0.8817297061260191	0.406326838818147	0.48066900809158	0.6113246575577149	0.9559119819455	0.249362060316316	0.999963539202835	0.9991522125846852	0.98351936813748	0.999988948304754	0.9889520042899602	0.4957379014865717
ARX	4.27236653183933	2.24347739889361	0.257903972503342	0.6661093344023421	-0.33360222119413	-0.0730455225858624	2.56298329377182	-0.905510421122631	5.71166330079605	1.79471482721227	2.68743405314286	-1.85068316668795	-0.360685224672498	5.54052434086831	-3.36313736576482	9.454474398880567e-06	0.0761793809450218	0.0091203314384086	0.0676101601188724	0.719209333077945	1.19722448858046e-05	0.0013072521160726	0.8448112974991964	0.6454075528183446	0.98351936813748	0.999988948304754	0.0032907105688561	0.0148137443701741
SLC25A13	4.23016893865667	3.8452239794170295	-0.040143051617069	0.1599670699941719	0.0804403949109409	0.0702650077229954	0.366563774308294	0.399758888178604	10.0085133458341	-0.272298000926839	0.659820709471924	0.449939946335435	0.3380469712944131	0.789463406945104	1.6941926360161002	1.7683684493573202e-08	0.7860404241108091	0.511729165438255	0.653873344193724	0.7361425538199841	0.440703654667452	0.0977163764225839	0.999723304674277	0.9991522125846852	0.9907771619835062	0.999988948304754	0.7954446723574696	0.2839110215790347
ST7	3.44393844806023	3.02627208775725	-0.146835112183341	-0.0267298202204934	0.2792698092865819	0.0360007333884929	0.808732040522075	-0.295322659543295	8.08935048425645	-0.919002852790353	-0.1053842996783489	1.4420771036466002	0.159045364618928	1.81921437794738	-1.1537268327526102	1.1754633885903198e-07	0.360635861037441	0.916574990322582	0.153052463068173	0.874003083133263	0.0864859103635286	0.253879098547329	0.9909334725455584	0.9995328464920704	0.98351936813748	0.999988948304754	0.4546186297674738	0.5006186529020072
CDC27	4.35222988372965	4.52332847995134	-0.123218830863341	0.2637310640187469	-0.0559791403445907	-0.0002965821731134	-0.266128886605816	0.366051213096174	17.659615965788802	-0.906700550100477	1.48784890654394	-0.339304609311581	-0.0015137715284019	-0.876456452372157	2.01007830936924	1.64555153882772e-30	0.3670696313633139	0.140406438085803	0.7351979507622289	0.99879565120861	0.383195586159374	0.047520757657891	0.9909334725455584	0.9991522125846852	0.9964228670005568	0.999988948304754	0.7580005978178553	0.1788058264217777
SLC4A1	0.22361503087816	-1.87035421161606	0.0901591609749953	0.449854735587288	-0.320983002681811	0.0995991246036898	1.88842150489136	-0.0810039942637576	-1.50278840576072	0.218198919415096	0.5771660332037071	-0.5755267401938929	0.1592953511057969	1.32411055784488	-0.111755134876357	0.143055955711321	0.827791976030749	0.565359662184475	0.5664393211982	0.8738060814422759	0.1918516974034669	0.911323014820337	0.999963539202835	0.9991522125846852	0.9855760047988312	0.999988948304754	0.6003440500511582	0.9600656213948416
HCCS	4.40724904770796	5.15675620102638	0.106312875915777	-0.13906950628397	0.0176940996919891	-0.0112635414122985	-0.950984093692545	-0.0670234543199327	20.6333767142086	0.942159306184458	-0.7824600127285899	0.123164524811547	-0.0641648345361181	-3.15298102031121	-0.405184886948136	3.0392535355773103e-10	0.348720307682575	0.442335182431937	0.902279174470872	0.948988946938526	0.0096571124399637	0.6878715092366031	0.9909334725455584	0.9991522125846852	0.9997185870846907	0.999988948304754	0.1713942782908273	0.8396577090994695
DVL2	3.66983232981562	3.66598851341138	0.0065917449909293	0.0807393794854405	0.10542888629658	0.310882446445455	-0.189330701381374	-0.145143844399068	11.7860754990707	0.0416976855438902	0.368386686136295	0.551230522942972	1.37816907049101	-0.5144028184053719	-0.640170342650803	2.7705811871151603e-09	0.966836831746884	0.7197533633965759	0.583428156729552	0.1719554314669049	0.615223168475593	0.525332698134625	0.999963539202835	0.9991522125846852	0.9855760047988312	0.9714121869667818	0.882261037866701	0.7348097318915158
PRSS22	5.532461526189	5.629633808251281	0.0939659815448243	-0.2253866919122589	-0.0690647484267985	0.196423852878812	0.315507476004105	0.4991756965744071	11.8728840890868	0.588559754333693	-0.8312659188508171	-0.347755860424937	0.8457426345189041	0.5576986324601709	1.8005874153029702	2.43617117228781e-12	0.557697146819727	0.408142696755096	0.728872778810032	0.4000181821967929	0.5804902815739039	0.0766074466378282	0.999723304674277	0.9991522125846852	0.9964228670005568	0.991678649576852	0.8645441954665645	0.2438057407908467
UPF1	5.847403794657319	7.030939115144731	-0.108047074849698	-0.183274243358322	0.309626230064876	0.199712936903457	-1.52077042275769	-0.40450356069146	19.397408113916	-0.8802788216809979	-0.8595697473527071	1.97069886415847	1.03763541563871	-3.64042767931042	-2.0161957706291003	2.8278403910883397e-11	0.381293995950038	0.3923951066487279	0.0521242240492409	0.302355665850009	0.000956127268194	0.0480809479144944	0.9909334725455584	0.9991522125846852	0.98351936813748	0.9773579861893564	0.0521653368823963	0.1802849906068001
SKAP2	3.5512835002537697	6.68047220590597	-0.230828198490336	0.11573194561766	0.0591584724514252	-0.172058218978423	-3.1191713696923102	-5.53676892312803	13.646198134702198	-1.24039783049526	0.384421720974195	0.257365978687586	-0.5793727514323559	-5.39007733615943	-15.1432162494291	5.797812821670501e-13	0.2182325202970689	0.7016429753193291	0.7975080296841909	0.563843097296333	3.1618683381716e-06	2.4359915853176497e-25	0.9583453330644804	0.9991522125846852	0.997487048024497	0.999988948304754	0.0017059157981196	2.3657132280812357e-21
SLC25A5	7.854219600326611	8.03962078556386	0.157011415891953	0.182364610493503	-0.1742871736975209	-0.0126093273510786	-0.4019493809125199	0.0183250887496547	33.2849273055476	1.30291788540829	1.04025670525722	-1.14138837473874	-0.0714380484515307	-1.3781943172555602	0.105691897125014	1.31152041851782e-14	0.1960838438453649	0.320826225186586	0.257563492741275	0.9432294442091752	0.189742615902849	0.916297577510368	0.9503989220064658	0.9991522125846852	0.98351936813748	0.999988948304754	0.5980803032588504	0.9625336856670564
CCDC109B	3.57500207823254	4.32947634193361	0.121684401248643	-0.5764638213451321	0.436397818583632	0.661355929008324	-0.943281682154538	0.587688789337596	7.897051107016099	0.629365761821021	-1.75407966231347	1.7862890229920398	2.29628562747842	-1.4290195347829802	1.86309850997224	2.5079814147714e-08	0.530768162789736	0.0831017613165742	0.0775539686600972	0.0240627410326232	0.162080977670499	0.0674272779440889	0.999723304674277	0.9908928798670344	0.98351936813748	0.882576282851161	0.5662048254126083	0.2249467570436342
POLR2J	6.947051839410269	6.763696960774701	0.156230438985697	0.127130367453258	0.111273976379069	-0.0985206332289195	-0.0335115592499528	-0.0570688196845345	19.1360294000343	1.44450212746462	0.6346423529376961	0.7802402106819271	-0.583862273873744	-0.0860987789320195	-0.3018352953689689	1.57300838229452e-17	0.152381032191456	0.5273344274116301	0.4374699841453229	0.5608532151073511	0.931669901867376	0.76354059922965	0.9293176866343366	0.9991522125846852	0.98351936813748	0.999988948304754	0.9843426253260028	0.8834365317708639
DHX33	3.3323448760417205	3.44563870589854	-0.0661018199358122	-0.152975366461718	-0.1419491004513769	0.213651033363264	-0.0138807316080871	0.151190255526397	11.5234211772242	-0.412464647289611	-0.7361396668719101	-0.72509165880576	0.9397267809705742	-0.0386315671501753	0.698368785827739	3.3808108873107803e-19	0.6810135270727171	0.463625935637557	0.470341584061323	0.3499595273777199	0.969272644204385	0.486809144603451	0.999723304674277	0.9991522125846852	0.98351936813748	0.9839327071687984	0.9926257506883828	0.7062253073272462
THSD7A	0.6425185145790551	-0.0346682696236088	-0.0191119041304827	1.05535277863588	-0.666983356266685	-0.266518344068968	0.2158406508438869	-1.00904087390668	-0.0335714174617472	-0.0491273852619901	1.59574782105115	-1.36380341109335	-0.490267136439397	0.174887563897114	-1.57684101838516	0.973646267499908	0.9609305462646628	0.116275828142261	0.176147722718751	0.6251802759934361	0.863373114445525	0.12203140654174	0.999963539202835	0.9991522125846852	0.98351936813748	0.999988948304754	0.9664075205178092	0.3265116705735928
LIG3	4.83138632663029	6.00123900529703	-0.0653895415658593	-0.5879652499057421	-0.122345510693042	-0.0970866895850409	-0.8889808575771679	-0.835027000576944	20.9002954098735	-0.523106446677784	-2.8915015248636298	-0.7602425144132741	-0.504447853164137	-2.55010031368001	-4.37180428985271	5.885664374015539e-13	0.602230854314282	0.0059532767351482	0.4491922448312089	0.615231619328479	0.0200034619595859	6.25823405370314e-05	0.999723304674277	0.5506214001275432	0.98351936813748	0.999988948304754	0.2429813893940193	0.0015251402763497
RPAP3	5.3379772357259405	5.844593909702519	-0.1097319617692709	0.1936464637311629	0.1222558546737	-0.0529655607666233	-0.814543304878525	-0.2250991374249439	19.5609268529108	-1.05954746354967	1.09312096127159	0.9502748173954372	-0.34603531211943	-2.30866747297694	-1.28831276551812	2.72057208906538e-17	0.2923364472780189	0.277419376250903	0.344642036312752	0.7301556485663729	0.0264470095427904	0.202089539967694	0.9759865630035592	0.9991522125846852	0.98351936813748	0.999988948304754	0.2749742398501088	0.4401912229216688
ACSM3	0.853016539301148	-1.30368345371017	-0.37777491845208	0.410644722709959	-0.252384924321582	-0.338638098733398	2.40358790682798	1.19522123940657	-2.1264456623301102	-1.33919082356433	0.991932722447791	-0.7200225366592801	-0.865408539034578	3.32189651843691	2.87651634527914	0.145001271664148	0.185264333837346	0.451030416418419	0.4789833410317779	0.390311646174817	0.0668676000311133	0.0142421968832659	0.9457671958282092	0.9991522125846852	0.98351936813748	0.990507250921164	0.4099650869331798	0.0804379732665523
AC004381.6	3.27366602228388	3.7841538415454714	-0.0948787471350472	-0.6146585078754679	0.114639451759223	0.490263089872199	-0.7008517013698791	0.265005226967611	9.97484318251784	-0.611097891571572	-2.31837266046365	0.5644125850524	2.08604549397461	-1.53015399634592	1.12759916864055	4.4279625275026703e-10	0.542728363112521	0.0238483682785624	0.573932494493568	0.0399300682802583	0.136901610524896	0.264169722501571	0.999723304674277	0.8112204151917994	0.9855760047988312	0.9015388881083536	0.5313778491633405	0.5115111673958742
CIAPIN1	3.3700756253263395	2.75599633567738	0.1396146255628469	0.271404314042219	0.140705058229739	0.344924091878305	0.642621277489001	0.7647124742288209	5.30288372205422	0.826422609892112	0.9516300074005	0.685101581459778	1.44850165646639	1.0332542639570998	2.55854476079363	2.21414805983917e-05	0.4108559607666389	0.343960060443626	0.4951235679370699	0.151085213322365	0.310103123648129	0.0133146909376966	0.9909334725455584	0.9991522125846852	0.98351936813748	0.968176514290908	0.7082785463160645	0.076825718630927
SPPL2B	5.92328602511508	5.83860999912357	0.0202750081971669	-0.2004830619803539	0.0069544573189835	0.202872199841125	0.236802115298238	0.0600804596460775	17.2088988821402	0.198162256951361	-1.1274146493867	0.0541623107826369	1.34018399314429	0.618247145762971	0.329485503318726	4.587348703598361e-12	0.843422712911157	0.26271667663114	0.95694319524982	0.183831530117823	0.539534847156485	0.742726738633985	0.999963539202835	0.9991522125846852	0.9997185870846907	0.9714121869667818	0.844975434310628	0.8705558774055815
FAM214B	3.0295155898354102	3.4027157809821302	0.216010724645365	-0.2450842447492519	0.1775235153713709	0.312982886774797	-0.69054258778954	0.5803434234845799	9.28275885433667	1.53938757115506	-1.03228097682898	0.9880499490695892	1.44564208630375	-1.5542757270159	2.69657326332664	0.0042669374897401	0.127436635375731	0.311975487484362	0.325872097904351	0.151887039173121	0.20710061664037	0.0226024180914991	0.9087656064991312	0.9991522125846852	0.98351936813748	0.968176514290908	0.6165493612928261	0.1100543410857826
COPZ2	0.8690491760955091	1.98161593954485	0.41556021131409	0.144788688251303	0.1269720690776219	-0.0955143596836645	-2.0371348555531896	0.8207629151277271	2.21852266652584	1.5383834818699098	0.314582678146907	0.376360414352599	-0.233091923527942	-1.92270648779242	1.75490363981506	0.0363505508698921	0.1276650412693599	0.753832229959283	0.7075982459911411	0.816240807775521	0.0618953103628909	0.0844160860978672	0.9087656064991312	0.9991522125846852	0.995014440569652	0.999988948304754	0.3971564628934357	0.2585325828254296
PRKAR2B	3.35635044723216	1.7671338344745902	0.0927335108757213	-0.0004158798853189	0.2175257229989849	-0.00913209047673	1.68138554686541	2.03577551736927	3.61998137951577	0.441195449040673	-0.0012493274924506	0.823404443460344	-0.0309754768980653	2.88786749179187	6.775963259188349	0.0047943081099358	0.6601881003459611	0.999021306494238	0.4132259221401479	0.9753644582854892	0.0193535839081199	5.315345954350609e-07	0.999723304674277	0.9999589913592648	0.98351936813748	0.999988948304754	0.2392722083295342	3.66099164792028e-05
MSL3	5.1766047195874405	5.29221575686979	0.0106564787244531	0.132996058439172	0.0108733414120239	0.237143756127488	-0.25778875781118	0.13308612210579	19.302183993130697	0.0868006612626838	0.687420780616935	0.0708685862181217	1.34950242222941	-0.777546662813721	0.726789538044623	2.6642608386496695e-11	0.931029791001153	0.4976690007595259	0.943674622069672	0.180819849101503	0.4511530804428479	0.471677406276815	0.999963539202835	0.9991522125846852	0.9997185870846907	0.9714121869667818	0.8016759751928537	0.6943648901792291
CREBBP	5.04665789216868	5.26139724516267	-0.0585767099596398	0.108060469677969	0.0417307566060652	-0.155807404450194	-0.2473850913638849	-0.0955744574006303	22.3441768010187	-0.594587295265208	0.6679103777213571	0.334426522248792	-1.04960996620552	-0.8715353429442639	-0.637095294556058	1.40401382133727e-14	0.5536638043932989	0.50729319426407	0.7388705253704759	0.296816582541114	0.3944243600269	0.5271411807874411	0.999723304674277	0.9991522125846852	0.9964228670005568	0.9770288475082892	0.7654162296967817	0.7363664845665682
BZRAP1	4.73094734113453	3.63298125510158	0.116449777972351	0.0801946579349243	-0.177229939746243	0.393695287924664	1.3173645223251005	0.150420860302462	7.72016734809498	0.878956402326145	0.342290722300549	-1.07291919710508	2.04297714774852	2.53139801850429	0.604086602649794	2.65093872527463e-08	0.38198444728528	0.732974902252851	0.286495194518862	0.0441841325752664	0.0138000604738069	0.5474527581745611	0.9909334725455584	0.9991522125846852	0.98351936813748	0.9015388881083536	0.202140704813538	0.7518658262593686
GCFC2	4.21393458507002	4.22275424252997	-0.0444312903362282	0.058163256783372	-0.1237534354775369	0.131960556626874	-0.0053777006778942	0.124921534618469	22.5986923108359	-0.4476151653176939	0.452050391686821	-1.027893663673	0.9287548170720692	-0.0242775916543894	0.926324328745008	3.5999899717598703e-38	0.655543515932228	0.652357745086421	0.306849209112953	0.355585862929652	0.980686785328535	0.356840009535132	0.999723304674277	0.9991522125846852	0.98351936813748	0.9859267460796336	0.9960717163330092	0.6007023318773506
WDR54	8.91447092451896	9.2014223320936	0.0330424925380131	-0.223173266954343	0.124586270289148	0.15909089891543	-0.275536405121824	-0.6122892836181801	39.673521862346895	0.308459635993705	-1.3243967607838798	0.922030930250489	1.02663991498015	-0.984566836554495	-3.68663333245143	1.1580147031663199e-12	0.758475951859677	0.202457869006005	0.359467815732912	0.307673381670398	0.346754716167973	0.0006539662168177	0.999723304674277	0.9991522125846852	0.98351936813748	0.9785146399658928	0.7342328098669101	0.0087457582783778
CROT	4.34103916941353	4.59785519755816	-0.39189699492711	0.288253679343181	0.19351480973419	0.1783512575011669	-0.533884170188318	0.507336308518903	15.6810896662112	-2.47549295740326	1.41471991076991	1.02988338550337	0.7780843838944979	-1.53994981749808	2.43612888928833	4.40182437950632e-27	0.01524329682399	0.160719820498963	0.305919448985069	0.438630216607198	0.127202028229464	0.0168844442325607	0.6543946282594478	0.9991522125846852	0.98351936813748	0.9976901679936352	0.5182808882527543	0.090045733204016
KMT2E	6.37979359360119	5.92865340381542	-0.0923004554155461	0.197208811443002	0.0171435474212462	-0.0114353504868597	0.539140420094344	0.526182305973055	20.6234670101762	-0.874958333166264	1.08156627930688	0.1268531536340039	-0.0735655634978939	1.56976046265683	3.08353889699738	5.31154377567145e-18	0.384019945667339	0.282764258274281	0.8993499846087049	0.941524956626394	0.126045891671676	0.0030861252506809	0.9909334725455584	0.9991522125846852	0.9997185870846907	0.999988948304754	0.5168252163958604	0.0277251668566032
RHBDD2	6.65469973462561	6.51800928281577	-0.0170624758215103	-0.0802804423267457	0.0375220551619056	0.3290215151169339	0.0345407189831821	1.07270457051848	21.2032092073204	-0.174865604244291	-0.472446322018227	0.303488302641878	2.32810371350909	0.0966921249737121	6.36566569609475	3.9241596167969604e-20	0.861601415900489	0.637791243046793	0.762260884768086	0.022244287790507	0.9233548876628648	1.50298628320358e-08	0.999963539202835	0.9991522125846852	0.9964228670005568	0.882576282851161	0.9816244259112332	2.0272571235182733e-06
IBTK	5.784370547413469	5.50015539539057	-0.164344052012539	0.161048945174253	0.117371244236966	-0.0678870866689609	0.172110472206903	0.7613738704032309	25.9361765131008	-2.07966355572146	1.18241834531982	1.15947195993581	-0.57414487022965	0.679135016872109	6.083309337626481	2.29152958550006e-18	0.0405188719414395	0.2407828891952569	0.249439860534762	0.567351312815917	0.502654748755928	1.20987148712383e-07	0.7810839435791348	0.9991522125846852	0.98351936813748	0.999988948304754	0.825724844961124	1.0776091916145573e-05
ZNF195	3.28595769187065	3.14112076214999	-0.0303906553582811	0.387041360454289	0.1333605713576169	0.1002214361221909	-0.061316764192358	0.301105987078833	8.75454136696504	-0.183689917046853	1.54760441396727	0.665427247503785	0.421637202412986	-0.144140062521933	1.26327362171108	3.60866497819784e-06	0.8546877844306551	0.143335187052819	0.5080088111400971	0.674366149382459	0.888788539100111	0.216486089337109	0.999963539202835	0.9991522125846852	0.98351936813748	0.999988948304754	0.9719268098642734	0.4588844005940354
MYCBP2	5.1154140976383005	4.98025006122162	-0.0135079521029961	0.0497341479689329	0.002782361713625	-0.020953275044209	0.2097381990741339	0.571378040180731	12.5080196109343	-0.103355428530813	0.216492822231844	0.0165695992859545	-0.10686542149221	0.446931131004099	2.6046513335938104	2.64890098117342e-12	0.917923196448802	0.829116327900252	0.986818848824174	0.915142460088717	0.657392965128044	0.0114431018528563	0.999963539202835	0.9991522125846852	0.9997185870846907	0.999988948304754	0.9013913437975036	0.0692396782828747
FBXL3	4.99512586298525	5.192417736282231	-0.0246350454926548	0.0900601860148374	-0.0510764777274746	-0.559187385195237	0.0533856435478036	-0.324356214267692	20.391776664066697	-0.208749375216565	0.4954560721058839	-0.342084083259685	-3.07749437937643	0.175789136974398	-1.85325621866901	8.566361484969069e-12	0.835132894935783	0.6258472788509579	0.733203108763487	0.0028062832961966	0.8632636992017231	0.0707863339643227	0.999963539202835	0.9991522125846852	0.9964228670005568	0.7004973905956571	0.9663929908408048	0.2319770284334469
ITGAL	2.30382285496678	1.44638581951359	0.0026559429775255	-0.123229811053448	0.268736776407133	0.12640751151184	1.20305016991235	0.2144565093948289	2.73302873176167	0.0140741063191693	-0.399378996807308	1.18337406465272	0.4963989701670049	1.88551725821805	0.659719670466853	0.0125285711452965	0.9888032220731828	0.690672682280325	0.2398934413648719	0.6208668567907529	0.0717495162724918	0.512409340460559	0.999963539202835	0.9991522125846852	0.98351936813748	0.999988948304754	0.4221782425548566	0.7254359475590448
PDK2	4.22819926676438	4.38440565003429	-0.133329795421024	-0.162904481242438	-0.0885378829232446	-0.287242065219072	0.137644096696244	-0.648280190283516	12.7148859498065	-1.01355976633956	-0.738742300078359	-0.539800387850056	-1.51614339930107	0.333429028417495	-2.9595967347767003	5.846372004383849e-11	0.313627471616589	0.462472480565276	0.5907170542472	0.133113333253034	0.7416951743123341	0.0045033491760281	0.9836711800128414	0.9991522125846852	0.9855760047988312	0.9644708871045652	0.9318808053993444	0.0361589710814365
ITGA3	5.643571422064179	5.044053155956231	0.142205659564325	0.36699676222956	0.0229655409949509	0.2309018103781039	0.582699112150389	0.128811768849851	17.2083422612004	1.25611045338275	1.92205756592344	0.161383094917669	1.41557574512625	1.6587782778972802	0.6937645420371898	3.0289454140294298e-15	0.212442721785871	0.0587794976013792	0.872165882527799	0.160480271747579	0.1089433030487269	0.490628947862887	0.9562579159406246	0.9309197370139504	0.9997185870846907	0.9706232253009608	0.4975050982133275	0.7092502273251604
ZFX	4.559068217271951	4.04313779127487	0.739941796217843	-0.0115486855538976	-0.0716763290189457	-0.241194403812558	0.444503398524417	0.0970636911245809	13.217310698541	7.398373324673621	-0.0641112830896532	-0.546946142901079	-1.55041479929308	1.25554348990513	0.5664806516300129	3.75674304411397e-14	8.63460840605111e-11	0.949030588161325	0.585843911647927	0.124677177502733	0.21533910204026	0.5728212966161229	1.0481874941920669e-07	0.9995328464920704	0.9855760047988312	0.9644708871045652	0.6258784071424275	0.7695604624083603
LAMP2	5.50486672827428	5.54796843972988	0.112484313208065	0.3436384935083269	0.142870146049081	-0.0124582519501425	-0.285722672076143	-0.0135109392510022	24.0451075709034	0.98452160327612	2.0806943442675503	1.01477684475422	-0.07423423866867	-1.0407873084626	-0.0821877580419402	1.89413484987096e-09	0.327643102626041	0.0736638826032374	0.314266471941229	0.941017755319504	0.32915427071652	0.935024867081556	0.987216731147906	0.9695195317917203	0.98351936813748	0.999988948304754	0.7227178501745707	0.9715993534168844
ITGA2B	-0.241831018282998	0.46301539462573	-0.181898104679803	-0.388154304126704	-0.317351880546555	0.109976209943143	-0.765649884334479	-0.632555164177646	0.374380871755001	-0.4980848983097399	-0.5980497660586059	-0.6868644309411039	0.214122792328458	-0.554479105754842	-0.9597480358529108	0.710932554376915	0.619747032903764	0.5513822947210429	0.4941124291683729	0.830968103357147	0.5812842889395721	0.340039677413716	0.999723304674277	0.9991522125846852	0.98351936813748	0.999988948304754	0.8646587839459923	0.5856731964522998
ASB4	1.94025902433733	2.02153489016984	-0.1900504054905539	0.0485318341028112	-0.1723656670797919	-0.135858939186851	-0.044752557874501	-1.63374701886812	3.79356565108238	-1.02872111974539	0.153100111693436	-0.7461158692685841	-0.518487483332005	-0.0717266523929538	-4.92963032726979	0.00110652862662	0.306524329629983	0.8786862845224731	0.457647832389553	0.6054488843333989	0.943276336993103	5.79085504994398e-06	0.9817332416347138	0.9991522125846852	0.98351936813748	0.999988948304754	0.9869339127137678	0.0002510620036496
GDE1	5.72086634108902	5.1100818452295	0.033404169068155	0.056349879397355	0.377193607856313	0.0896280381521173	0.8768771869197579	0.44839659490233	11.1939953937353	0.2454925434305089	0.227490561501332	2.09883310578736	0.420043996353871	1.70919610899086	1.8704607212387496	4.740473321351922e-13	0.806672874082371	0.8205778834892391	0.0388173037310484	0.675500056929306	0.0925118019453765	0.0651037552398109	0.999723304674277	0.9991522125846852	0.98351936813748	0.999988948304754	0.4682972971553422	0.2201828727185873
C19orf60	6.5091464765784695	6.064140528841129	0.20257106448559	-0.0793536643263884	-0.0759118150209164	-0.0771760730754257	0.636354637216412	0.396674373219539	27.473712393432496	1.9567552627344	-0.5020077382170061	-0.578844892159111	-0.5073443286255229	2.40508795984383	2.60839889828982	2.30977898197315e-13	0.0536151631431672	0.6229373184403101	0.564461076503545	0.6132863505582861	0.0320138510780468	0.0125442396200669	0.8148414035443948	0.9991522125846852	0.9855760047988312	0.999988948304754	0.3046570453154841	0.0737429679602177
CRLF1	3.72046977975276	1.91644765693398	0.505467839470094	0.6037294285146589	0.720644827605073	0.2989918766382299	1.52492988009575	1.59654882851404	2.3180630813043503	2.1000698574871297	1.4753009804293502	2.48336961431893	0.8642897495468129	1.57784954058945	3.47922490734304	0.0277022227047819	0.0386998392287929	0.14375019094282	0.0149897193567989	0.38983912401931	0.122072256823899	0.0008884634336607	0.7775331115191266	0.9991522125846852	0.98351936813748	0.9902640495969892	0.5115446481748847	0.011005980748426
OSBPL7	2.6446705191716697	2.86999564587528	0.09215611859704	-0.0283375997753184	0.117557196994663	0.0745624343599107	-0.502372448488005	0.768860604116734	6.46984211830485	0.539032014861464	-0.0982915109577942	0.541374692325662	0.292837336503873	-0.935275044932606	2.95766504958775	5.92049807176933e-06	0.591243514498779	0.9220309869373968	0.589634720351198	0.7703448633121608	0.361894663939047	0.005246099253511	0.999723304674277	0.9995328464920704	0.9855760047988312	0.999988948304754	0.7450005360559736	0.0402347968909834
TMEM98	6.24492864820101	5.70230492184973	0.0662273599251724	0.0941155227776623	-0.22396690664416	-0.178364171735781	0.8536830467223342	-0.201298526955933	17.7482773668227	0.592030493045339	0.484062079481499	-1.5778755302551395	-1.1066973209571	2.25428883664182	-1.03688998789282	1.1352224713725599e-12	0.5554005956296629	0.6296468405149189	0.118297612353086	0.2714831918702289	0.0329353668082118	0.30409119437449	0.999723304674277	0.9991522125846852	0.98351936813748	0.975917421406552	0.3080889059725457	0.55270356126286
YBX2	0.781612865282504	0.0922026118721324	0.134656927842696	-0.3645837770422609	0.0251535800332661	0.165412693310523	0.1623983377228209	1.39798861200929	0.132828194861804	0.414174030668789	-0.7475268665574141	0.0621093476436137	0.350165908177304	0.195876172788332	3.0333648526752297	0.8999314488230541	0.6799451099222299	0.500345674229894	0.95084388742629	0.72733223233693	0.8541646431364008	0.0081956865425823	0.999723304674277	0.9991522125846852	0.9997185870846907	0.999988948304754	0.962750741379266	0.0546838954711702
MAP3K14	2.39335071677044	1.76515552167006	0.0751981559715333	0.57143927885959	0.18953167179957	-0.4166487781978629	0.825780228698589	-0.290213415616483	3.71803606994425	0.366763573498683	1.77551124806928	0.751294000070228	-1.3819431663373205	1.47747058792686	-0.915995037228269	0.0016385667450708	0.7146875892620171	0.0865102654027756	0.454642987273654	0.170541788335068	0.16138893185149	0.364519513700794	0.999723304674277	0.996607288825066	0.98351936813748	0.9714121869667818	0.5658016283634048	0.6073319518240494
TMEM132A	1.08273142975564	1.59566159854079	-0.132302549641556	-0.1856001875163279	-0.3236998358461669	0.0546820152111484	0.0892036251711717	-0.883868404747563	2.04544428439804	-0.5273270125271929	-0.455406679501647	-1.06164399464345	0.1502761743707669	0.0957716251712015	-1.9412499203177	0.052128587120385	0.599331937730741	0.649952018803582	0.291402271349549	0.88089639853414	0.924248695075544	0.0567721740487262	0.999723304674277	0.9991522125846852	0.98351936813748	0.999988948304754	0.9817672923113904	0.2009999884339061
AP2B1	6.1660424247993095	7.049365879061559	-0.0098534094669603	-0.31791375458464	0.536327112084103	0.0675220948949805	-1.11376295074212	0.931655714767312	15.3763763260659	-0.0712485053377635	-1.324584051128	3.0380204726050297	0.314095427551786	-2.12663551295518	3.9092081359361295	8.51942385747721e-16	0.9433694804713828	0.188798768263635	0.0031747377037763	0.754210240083947	0.0378201508891944	0.0001978212739839	0.999963539202835	0.9991522125846852	0.8978265423056488	0.999988948304754	0.3282309163185088	0.0035976428881928
ZNF263	3.19239868161936	3.0265236059734	-0.115617002314109	-0.170473784508697	-0.140688632185445	0.150530125723608	0.4790196812595649	0.4113422891120639	8.42678009925267	-0.7596952209937992	-0.691377552744181	-0.72460239623475	0.68129457077471	1.10449651579935	1.8074458449706	5.677461389122621e-07	0.449491872836183	0.494232988149615	0.470704951261978	0.497524113641166	0.288610997374875	0.0788385975530985	0.9994397634945892	0.9991522125846852	0.98351936813748	0.9989170733056676	0.6908712350145317	0.2481568636664413
CX3CL1	4.31525816039521	4.973548227835059	-0.3424487894055539	-0.55683061307824	-0.619618538916415	-0.166163198938316	-0.0299392258156046	-1.01334899234341	7.076980839610549	-1.4648888634623	-1.26360710655815	-1.87633035995352	-0.443821196797161	-0.0390611117277707	-2.70151392574925	5.4763452296480415e-08	0.146639685107479	0.20975077496338	0.0640749550411809	0.6582794214521329	0.968949331133746	0.0083349644511139	0.923235852136974	0.9991522125846852	0.98351936813748	0.999988948304754	0.9925794384668783	0.0552903055102413
SPATA20	4.24023874952937	3.08355161616786	-0.0774006784309296	0.28987954271646	-0.0972077456925143	0.198448313791211	1.13785975960642	1.0172213382640098	7.46397985377659	-0.473332172218366	1.05710900220711	-0.468065982528186	0.8469594607419642	2.29099886697629	4.02749571314231	8.53287127322649e-06	0.637161739545298	0.296914705571296	0.64092562178942	0.3993674355989349	0.0417522641746723	0.000338821174427	0.999723304674277	0.9991522125846852	0.9901069140953828	0.991678649576852	0.3414544113956463	0.0053897818762464
TNFRSF12A	4.31290634435273	4.4505110882013	-0.297641104806285	-0.163861781972167	-0.1232078412335359	0.4976106795174099	0.8186703502609209	0.0948487441674619	5.332256882128821	-1.23146820799922	-0.406886679765399	-0.410059822670767	1.43366832775105	0.843236327561232	0.20359201527318	1.01047181950111e-05	0.221570342914114	0.685097280924537	0.682809691478723	0.155291662058469	0.403205649761285	0.8392323328142058	0.9599893073675436	0.9991522125846852	0.992792526074599	0.968603067489288	0.771795919582673	0.923236927695246
MAP3K9	2.6068085025566603	2.42083182209228	0.0416569917913885	0.0205755628296134	-0.0589006883771201	0.4503791288481189	-0.0371744323057116	0.712122215092216	4.5425812792004905	0.1906522722413539	0.0569380920986787	-0.2083754282254	1.39455143632633	-0.0575711136236173	2.18586111165041	0.0001943000595952	0.8492422301134759	0.9548252219477	0.835427856097603	0.1667289334998909	0.95465599857487	0.0341043267108968	0.999963539202835	0.9995328464920704	0.9997185870846907	0.971019125399034	0.9884145481112082	0.1437886048064958
RALA	4.77579452325521	5.18197413922393	0.147669985505924	0.110111871072723	-0.0362950856082915	0.107129511146771	-0.76251848579589	0.131620399762272	14.0720111809163	1.14648005508544	0.4985786022153899	-0.223364464608555	0.558288941596412	-1.73834538287396	0.61608025793818	1.56693403903272e-12	0.25478456251847	0.6193965332119821	0.8237826858119549	0.578083338976615	0.0919162554265201	0.540215127007827	0.9660045510131782	0.9991522125846852	0.999688357423698	0.999988948304754	0.466540436464352	0.7469008653320405
BAIAP2L1	6.77556241441607	7.28936652218372	0.0455295067503117	-0.393814137868113	-0.0101262726782368	0.266086941227761	-0.525425592711976	-0.137371157032725	32.7554038666879	0.5566983877651861	-2.7621567835057004	-0.0949598690467224	2.14475441245755	-1.99105626252931	-1.03808592473788	3.5623712527781704e-11	0.579203905772449	0.0073343177295625	0.924569899581693	0.0347605867242227	0.0637114915602438	0.305189384077469	0.999723304674277	0.5939230164458679	0.9997185870846907	0.9015388881083536	0.4014030842457455	0.5534711440556738
KDM7A	4.6800494552366505	5.15466773030128	-0.1900872252930199	-0.0042621320232978	0.0017620668618089	9.732728802101e-05	-0.447365179668881	0.0648358822402961	13.8846057441879	-1.4809040034738303	-0.0188676522726829	0.010645842766411	0.0004969066921419	-1.02877289744834	0.308631908776618	2.52481373709689e-11	0.142341149006715	0.984991683660902	0.991530943952472	0.999604667369922	0.31159293132536	0.7586951026811201	0.9161430428554932	0.9995328464920704	0.9997185870846907	0.999988948304754	0.70953027383279	0.8808209790421635
ETV1	1.35514254219877	-0.145934688198695	0.2648522664819019	0.120248346748225	-0.431732931758522	-0.110644359029731	2.16864378803283	0.24004013436857	-0.234212508983672	1.15795774242742	0.31483355350812	-1.5116416106257702	-0.346031144666369	2.89113668530486	0.6194659578803701	0.817407139405639	0.250054478851849	0.7538381586517892	0.1342495796996519	0.730154954214208	0.009241476671267	0.5385660680733739	0.9660045510131782	0.9991522125846852	0.98351936813748	0.999988948304754	0.1677612049824741	0.7455857975901028
AGK	3.44947111334858	3.45500115851592	-0.159942558251035	0.0051912922098515	0.001444719333474	-0.127021792829588	0.218390818711296	0.37153632293034	8.68626255460676	-1.3045531572552	0.0246056354892924	0.0095512382898659	-0.7189915277519721	0.4704508928653739	1.6909435760364602	2.9151162273224504e-09	0.195576638977093	0.9804258813855308	0.9924020040861428	0.4740957914693199	0.640395147023851	0.095421968703645	0.9503989220064658	0.9995328464920704	0.9997185870846907	0.9989170733056676	0.8938196996726256	0.279966903040921
ALDH3B1	8.225630516698281	7.946807100872951	-0.111282509565771	0.154184917088832	0.0367976504197653	0.119462154499392	0.340402540182872	-0.265461362433084	28.7525864050833	-1.02995522564912	0.8405116801797791	0.27029514525635	0.7694570942383491	1.0310325281496702	-1.50430642385418	2.2659167362708204e-15	0.305898951738523	0.40397274506819	0.7875735610111	0.4437086693117629	0.315553273130965	0.13891214881603	0.9817332416347138	0.9991522125846852	0.9973763602657872	0.9986675171473178	0.713253953685876	0.3529684283691459
TTC22	3.52610826676952	3.73576180260163	-0.0455601439637095	-0.0095610722639953	-0.145434663802715	-0.37015471593303	0.0880247487513501	-0.182043455057275	13.2695928863805	-0.3054516370221329	-0.0496932361634599	-0.790787892118375	-1.67533132672492	0.264138664201981	-0.8859712084136679	1.2907958720021298e-22	0.7607518302963091	0.9604807557089492	0.431218220437174	0.0974600563817293	0.7922977641530501	0.378075410143863	0.999723304674277	0.9995328464920704	0.98351936813748	0.9346153076962772	0.9468431507743228	0.6193268694631231
PHTF2	3.5498396247	4.28600967391263	-0.1701348010229089	0.1348014501495459	0.168107997071208	-0.1617658764728139	-0.9621474627521148	0.157925991880875	14.1526100561022	-1.24539892257872	0.6348258662871391	0.9948303462822592	-0.780720161976586	-2.6390149650808503	0.8053248393529108	3.6059836407304707e-12	0.21632899076146	0.529412951665391	0.322713828122325	0.4370951657592589	0.016395700593453	0.424728404685591	0.9580247886639152	0.9991522125846852	0.98351936813748	0.9975190494910936	0.2211483976573872	0.6564936976132607
CCL26	-0.064657631296063	-0.689945620657828	0.762952708572954	0.412450674235456	-1.11775984072321	0.602642040458536	-0.231776602469774	0.172572467959459	-0.6120947993307729	1.8977729437057	0.5883723253232429	-2.1760263846534698	1.03045298654092	-0.1721926375053139	0.251097017370531	0.548576589834446	0.0610525325676794	0.558124847617771	0.0322900701888061	0.305654021876362	0.864849076289912	0.802751279948525	0.8302376011593896	0.9991522125846852	0.98351936813748	0.9778814144135364	0.966900570355089	0.9043465060286644
FARP2	4.68206769952719	4.967044414360879	-0.328334966128343	0.0617340915750933	0.3218743408347639	-0.1790798370504839	-0.170139763097197	-0.0974418418449902	18.7448090957279	-2.7329709302173595	0.333948442698917	2.21117927147225	-1.02734739319775	-0.536287659864741	-0.546143984666267	4.84900933713549e-10	0.0076026556929771	0.7413287441356659	0.0299788152413689	0.307141166841427	0.6036603880392729	0.588509086783777	0.5163160193171127	0.9991522125846852	0.98351936813748	0.9784267370424556	0.8756578238590558	0.7801400486350873
USH1C	3.19754870814523	4.97079640614652	0.3134125512768029	-0.5439647241740949	-0.409038852805214	0.4011514945959279	-2.39976200080543	-0.006969122814141	10.1891601341439	1.80707270550339	-1.82530720935448	-1.80721218078223	1.4662212150661	-4.13118087480554	-0.0258660195582787	1.13484591630886e-09	0.0742556837152283	0.0715257779143529	0.0742550794658662	0.14619629638672	0.0001914309303616	0.979447748665389	0.842866776339806	0.9609155014149684	0.98351936813748	0.968176514290908	0.0205274752246708	0.9898522596399248
GGCT	5.73312030807091	6.188819071740401	0.0106392508956815	-0.0769550746309621	0.0373384315412051	-0.0874775631916838	-0.530865919484951	0.124556813112642	28.8152935596732	0.1262096557961819	-0.54025390845931	0.346335249433101	-0.6877069252959581	-2.05523655799158	0.942208070153915	1.2251659505379e-17	0.899858199249335	0.590836859410795	0.729927244364741	0.493469827058256	0.0510893204159286	0.350421240028065	0.999963539202835	0.9991522125846852	0.9964228670005568	0.9989170733056676	0.368871434649969	0.5946763255224843
DBF4	3.1941334200551896	3.4416808283914704	-0.0166568437224125	-0.12182171946808	0.110845393334294	-0.0942077336505154	-0.231903797857912	0.175844798158074	8.92296528325128	-0.105632195848375	-0.468599681354504	0.550559640807095	-0.395718546007775	-0.496462325574976	0.732320229607428	1.84088297748486e-08	0.9161174974597448	0.6412543062038181	0.583352210563708	0.6932834025285579	0.6247370165456579	0.467559114400384	0.999963539202835	0.9991522125846852	0.9855760047988312	0.999988948304754	0.8861059908916576	0.6909144770638691
IFRD1	4.48737868128168	3.62484032469726	-0.166696534223589	0.0643275764988899	0.251227757493265	0.395183605006201	1.56841515972964	0.0736934012219956	6.34799323234879	-1.1542629719877	0.261873266792567	1.40658885012774	1.87359983885464	2.41680601149786	0.252466520264189	6.36108369245362e-07	0.25173607376092	0.794059217798077	0.163344473585959	0.0644564104564561	0.0188649005394981	0.801363650178708	0.9660045510131782	0.9991522125846852	0.98351936813748	0.9073911034531909	0.2371604939667777	0.9036902585360792
COX10	3.10566944495211	2.53284148390234	-0.0865042979236463	0.151838977591121	0.1487951344332	0.189398865506932	0.507776372826311	0.4157441336021479	10.0187710695578	-0.699836276086794	0.8604172121287529	0.9932450445594828	1.0937889221993	1.69612072091709	2.36681677629975	6.6656973770078e-09	0.485920304266108	0.403514158980835	0.324185658189011	0.277199702461666	0.109295512220918	0.0221052298725237	0.999723304674277	0.9991522125846852	0.98351936813748	0.975917421406552	0.4978117537629205	0.1082576600640513
GTF2IRD1	3.86375636515308	4.2320698543784205	-0.264716715089742	-0.344147108706638	-0.181431507988323	0.0091425450980883	0.0751377614674636	-0.119128427780278	15.2221033630427	-1.76348592073339	-1.7806855230066398	-0.992030955012072	0.0424722896807256	0.225745634425431	-0.578049288399989	2.9483190972048595e-26	0.0813294897459401	0.0784545058352805	0.323933545393596	0.9662195262084872	0.8219287361760071	0.564724082923611	0.8493230780362906	0.9806794868884656	0.98351936813748	0.999988948304754	0.955081387748916	0.764618439537248
PAF1	5.75732970560101	5.78924257012741	0.0084508000127208	0.0430604779936909	0.0309857522805073	0.0195783727826155	-0.0304595773909918	-0.310538618763203	27.0427400323795	0.1006993344850339	0.304705205950926	0.292670753686072	0.158526480094861	-0.118805752180267	-2.28589439907765	2.43671718273761e-16	0.920021873976865	0.7615771782023659	0.7704707970634709	0.874409659330654	0.90653116741709	0.0263185979845169	0.999963539202835	0.9991522125846852	0.996436263783458	0.999988948304754	0.9777481734508112	0.1215951780811778
VPS41	4.45612473221056	4.32252675121132	-0.032614266658256	0.326829050027329	-0.0361950346067055	-0.1052969527963069	0.143656078910304	0.214106632248468	19.6930771401563	-0.2808560753466019	2.16414093220476	-0.256024359043338	-0.622663694393808	0.5543591201672939	1.35828025751457	8.20309783213571e-34	0.7794876260190641	0.0331936416261272	0.7985364183649101	0.535134256357698	0.580755356748888	0.177886627805107	0.999723304674277	0.8591237479365453	0.997487048024497	0.999988948304754	0.8645441954665645	0.4073440193183911
ARHGAP44	4.20386979152877	3.27372270592204	-0.0332625868648029	-0.16038857124868	-0.132419179336445	0.133958392996898	1.57039306934152	-0.0655014495837844	9.58356871235327	-0.298518584782659	-0.807690979037822	-0.923995117253206	0.8244490127255091	3.96511778619934	-0.326359162814353	1.9779076729170797e-09	0.7660381381450779	0.421505878695397	0.358118766175947	0.411953406167472	0.0003397450272618	0.7451757044966211	0.999723304674277	0.9991522125846852	0.98351936813748	0.9927966724116312	0.0290733684333049	0.8723208599588881
ELAC2	4.16026453807807	4.37366370854894	-0.0377253638154315	0.0667226604465661	0.0228578394160936	-0.0478646913913004	-0.1897736449478839	0.331775028422996	13.1361876364259	-0.309593974031833	0.329084996247229	0.152155402514852	-0.271093728859748	-0.472161916905302	1.6624572446519097	1.1623779337439799e-11	0.7576152376527441	0.7429699969925079	0.87941819289664	0.7869615346859481	0.640837646745292	0.1024723240791719	0.999723304674277	0.9991522125846852	0.9997185870846907	0.999988948304754	0.8939876185257348	0.2924485764495392
SCIN	5.21250345707591	6.13468733377481	0.0069233956399538	-0.146894217689626	0.0572600612686031	-0.0053394820767999	-1.0394258089989798	-0.8228996208816161	15.2927448444876	0.0454153159990206	-0.56121480870156	0.290975193196079	-0.0227895309287034	-2.17613370857709	-3.35948456020123	1.6211841378740802e-14	0.9638810717538828	0.576272897219222	0.7717638016814581	0.981870348527362	0.0363716124330134	0.0013085920578431	0.999963539202835	0.9991522125846852	0.996436263783458	0.999988948304754	0.322578003783753	0.0148202819472226
ARSD	5.94068100526857	5.65076976119187	0.5910593795657499	0.1298121693589259	0.2724550201676249	-0.522936762971141	0.144693752805759	0.0651390804957208	14.983045305750402	4.2152695746927895	0.5288358114181351	1.4925586462138998	-2.3449972347117	0.324944063526598	0.289902686646807	4.7455175012164e-13	6.12692449712433e-05	0.5985126466293921	0.139173864617709	0.021303987582183	0.7475669847701859	0.77292175050461	0.0350009572081311	0.9991522125846852	0.98351936813748	0.882576282851161	0.9341050929822686	0.8880132964938258
PNPLA4	5.39843890451848	5.38484964307729	0.8253432001196279	-0.1168061870393369	0.157937428568307	-0.276570495002202	-0.281918701265557	-0.151931773588111	17.342109989960402	6.20903891796639	-0.530908348323866	0.9136014879239048	-1.32344989279937	-0.756119293891026	-0.74841459435023	1.18091212950019e-12	1.76796336748835e-08	0.5985044066075	0.363511036128224	0.189217509654762	0.458782949917448	0.457663438412466	1.716957624336311e-05	0.9991522125846852	0.98351936813748	0.9727624347906308	0.8053674266133729	0.6833787793292264
ADIPOR2	4.08303849578932	3.84155729523734	-0.0690055613897725	-0.0768672866947202	0.0339739479357921	0.1300527670114639	0.4971855344662539	0.0221754661635089	11.1353013454243	-0.483531245613534	-0.328504240725012	0.188782094401106	0.6285667758192239	1.1938561019766798	0.100015451269915	1.9768519858016502e-10	0.629933408780526	0.7438025273972121	0.850708403507793	0.531288413496771	0.245442200680977	0.9207164099686272	0.999723304674277	0.9991522125846852	0.9997185870846907	0.999988948304754	0.6543889998389315	0.9648273445276851
CDKL3	3.673180158460741	3.99004825089517	0.140984879684545	0.1179090539269859	0.107384932765449	0.179772398927366	-0.7350806252858649	0.1065460223588609	9.97305132947789	0.8533449099921991	0.429727963476927	0.512160223372784	0.7109659907752529	-1.52961757731633	0.414532428913576	4.746947636717599e-06	0.395817852079775	0.6702477702240329	0.609861321970266	0.479023556651801	0.15865050830775	0.681244525905519	0.9909334725455584	0.9991522125846852	0.9855760047988312	0.9989170733056676	0.5630310292091043	0.8364639032843441
UPP2	-0.105099185450123	1.23775459245841	0.24543365686523	0.167963747313712	-0.927910148897985	0.116798302258503	-2.21890102534643	-0.94593974508958	1.04298427787079	0.7406019671551121	0.275319471722613	-2.18370109687835	0.245243791175301	-1.7865764855454702	-1.6131445523870802	0.3058268392725589	0.461074813052871	0.7837455502423291	0.0319096050397755	0.806875305470115	0.0778154057221385	0.1103427589114	0.999723304674277	0.9991522125846852	0.98351936813748	0.999988948304754	0.4373650953403031	0.3059947753192636
PRSS21	0.3832613675633429	2.93789442791237	0.255435566298454	-0.9227943699293548	0.0518931753091528	-0.296571370596123	-2.4326088594768303	-1.30872586916544	2.27737406097268	0.677136209614927	-1.4602445417176797	0.111400849082511	-0.537724352132429	-1.67179570478699	-1.83557898613247	0.0316117081512521	0.5002147981119129	0.147897571579388	0.9115731052582192	0.592187670047179	0.10014524790258	0.070136942321874	0.999723304674277	0.9991522125846852	0.9997185870846907	0.999988948304754	0.4821883687139512	0.2305804915773782
MARK4	2.81318906597505	3.1526863126532	0.136624783681501	0.209604548178841	0.0398616595234773	-0.117384331796589	-0.6117932565454189	0.0158202950727628	11.1552789902569	0.9136508702714732	1.09082268317625	0.217054886869744	-0.520916180754389	-1.83348150985142	0.0798356037257668	1.8455314414523e-18	0.3634254425768339	0.278362815699002	0.8286737754888359	0.603748517598131	0.0701506187061464	0.936551363651875	0.9909334725455584	0.9991522125846852	0.9997185870846907	0.999988948304754	0.4189838459807754	0.9719297465382756
PROM1	7.82449231806687	8.79615486933072	0.074954058221577	-0.642408422677178	-0.0316784795552307	0.0483739065018254	-1.06351836786277	0.685259847852497	28.0136405398111	0.5947962514613729	-2.96621539794556	-0.189959008087191	0.251056601137293	-2.79789266250907	3.6076348359556096	1.06295788494548e-19	0.553525255152345	0.0041889666625121	0.8497839149096871	0.802366427232712	0.0088735181851153	0.0006518666996634	0.999723304674277	0.5149512625694463	0.9997185870846907	0.999988948304754	0.1642996603522364	0.0087258490059019
CCDC124	5.811568694952281	5.80279282109936	0.169640497159281	-0.168405838984596	-0.257624698008652	0.184787075843662	0.1173455707827809	0.175958492130814	17.5170464546951	1.45131661505234	-0.831249855751174	-1.7222005403983	1.0810486052768	0.298538718174049	0.8949272552148029	1.0004373198311802e-15	0.150321018642945	0.4082319866626839	0.0886223804424049	0.282663306380622	0.767044861587148	0.3742046370416929	0.9265137250697354	0.9991522125846852	0.98351936813748	0.975917421406552	0.9401345583774328	0.61516518537967
CEACAM21	-0.319160848641249	-1.65197608549115	0.0807513438647014	-0.0808151296971295	0.121303282357526	0.949964687795085	1.0064572816158102	0.267514416138804	-1.19287636398871	0.1812777343360439	-0.103098302554283	0.216436748953601	1.60030767343126	0.635505893690344	0.325508244242595	0.24309886044092	0.8565848248541871	0.918122231121269	0.829169333142491	0.113220220670123	0.52828840811681	0.745702107225759	0.999963539202835	0.9995328464920704	0.9997185870846907	0.95122538005723	0.8391672095497363	0.8725689516625048
PAFAH1B1	6.14250621400052	6.25018443586205	0.0438248768887371	0.2253791850075319	-0.181187388642624	-0.117446396699368	-0.116820323536003	0.1020899431741709	34.405326728544004	0.489652683049544	1.7156456357686698	-1.60811224762426	-0.8870630796541991	-0.5357896794961889	0.79915904927315	5.538831820429809e-13	0.625623985727523	0.116911167414238	0.1123014055658399	0.377708177133382	0.6027911325392911	0.429156527572878	0.999723304674277	0.9991522125846852	0.98351936813748	0.9889672920742544	0.874776760857042	0.6602152437521934
NOS2	0.8431470956306121	1.3433165418779298	0.4259687645653279	0.6802937981088341	0.0318845594808046	0.0617226825681149	-1.88888722469783	0.4295366399631299	0.9967179016926948	1.02581876948667	0.9375492613589308	0.0606559244459632	0.1002726184776	-1.16112085920029	0.6057796429202671	0.329497078125344	0.307868110436295	0.351087996329917	0.951775163772563	0.9203594273882628	0.254421037821863	0.5473775905582989	0.9817332416347138	0.9991522125846852	0.9997185870846907	0.999988948304754	0.6619909534293017	0.7518658262593686
DNAH9	8.02834016298657	8.06841988541027	-0.0825732354351806	-0.0301824541777556	0.136966663976781	0.153212623289748	-0.0219812646661573	-0.885111104761274	24.0716144054786	-0.8240488452743789	-0.170112630478813	1.09044140862765	1.0475804414795	-0.0593737954850578	-4.827475683991231	5.36810692301298e-20	0.4122996035401621	0.865322648553402	0.278719976787895	0.2978323735993499	0.9528399174264908	6.208275983503321e-06	0.9909334725455584	0.9991522125846852	0.98351936813748	0.9770288475082892	0.988176489093336	0.0002650183394012
KIAA0100	5.06900130964031	5.74429222822963	0.149588110446948	-0.0527308036672696	-0.0333615563593949	-0.1629143096382569	-0.977984990040243	-0.191257764579918	14.5176185477502	1.05144091812536	-0.213289607483695	-0.18353502685316	-0.740727017284925	-2.10467111044444	-0.827954963735181	1.38568783062043e-13	0.2960083704586839	0.83162335482986	0.854811936828382	0.460857442737202	0.0417502681776154	0.4106361001652839	0.9775104782669498	0.9991522125846852	0.9997185870846907	0.9989170733056676	0.3414544113956463	0.646574944606143
SLC13A2	0.1450904955781499	0.776353528040667	0.1400375842040969	0.182108862582281	0.183050986270161	-0.0892043451339254	-1.39290251956398	-1.1147313105845	0.592315786499895	0.3519767543893879	0.256488087961653	0.3671607063672029	-0.160516280097209	-0.91832859413803	-1.60260839435274	0.559483243687283	0.7257421492708659	0.798180321943968	0.714434135334765	0.872853743408663	0.364058136040776	0.113876569758758	0.999723304674277	0.9991522125846852	0.9960812961230427	0.999988948304754	0.7462903616168858	0.3123226537537311
GAS7	5.145116401502589	4.50431327720846	-0.186710647945917	-0.128756666651655	0.276052465954049	0.196796925099458	0.8916896560746451	0.238815573814206	16.1806633717099	-1.52811644023847	-0.66468896997312	1.83473448591803	1.12754504433854	2.67151596297987	1.2905641879237	1.95063681153178e-10	0.130112882826481	0.511124180944613	0.0702510208414507	0.262653536872649	0.0193579532751095	0.204122460603378	0.913760684592088	0.9991522125846852	0.98351936813748	0.975917421406552	0.2392722083295342	0.4429957796105681
TRAPPC6A	5.83048388772822	5.7836433536052	-0.0259382958302821	-0.179815313774265	-0.0987465947584442	-0.1080664643676819	0.2479553563018839	0.114178962057513	18.8303160062895	-0.224756871922087	-0.8946480101859692	-0.657488190440115	-0.617300076451837	0.6813132059195811	0.611734635571581	3.877948022854139e-15	0.8226997739856541	0.373896132088435	0.5126047154360961	0.538649193257381	0.501099215427962	0.543041742057727	0.999963539202835	0.9991522125846852	0.98351936813748	0.999988948304754	0.8255235849130599	0.7491366900845388
MATK	1.2487540445617802	0.1634459732655319	0.0226263903402166	0.322854426122904	-0.295476364597001	0.337218117700831	1.4303498273927098	-1.2916819284978502	0.247923499015326	0.0896279858551773	0.7803270658383471	-0.964052113544224	0.9949569019124208	1.8173775183270704	-2.84897097448916	0.8082299614215559	0.92878887417635	0.438291490911365	0.337692603064639	0.322528514078069	0.0915678596370128	0.0064433914159243	0.999963539202835	0.9991522125846852	0.98351936813748	0.9822726954370776	0.4664131071253403	0.0461771218846321
CEACAM7	0.2743361833759439	0.0141688493423897	0.4459320512071679	0.563414867579305	0.0319087900844913	-0.464981056088988	-0.328633361518681	-0.978025781787684	0.0127630727694137	1.3242377591094798	0.933074301326478	0.0747623446716212	-0.936685740017256	-0.262508121141988	-1.62066594129011	0.989910251274841	0.189037801859219	0.35337543811878	0.940584184782858	0.351561246556334	0.7939581071571791	0.109200979423266	0.9457671958282092	0.9991522125846852	0.9997185870846907	0.9840573702066112	0.9472970277851152	0.3043930286076486
CD79B	-0.2341178970566219	-0.651269479088481	0.770158158451215	-0.0789109295039692	-0.957602991318668	0.493294195024034	0.170989499775558	-0.8430920860816491	-0.457832725302171	1.68320655558602	-0.0971142711142856	-1.64397525718296	0.7745228334712421	0.103585020375932	-1.01821958097939	0.6517723717600941	0.0960236265170318	0.922860394523494	0.103956779112343	0.4407368895398971	0.918072778475206	0.312252874173969	0.8696549157135076	0.9995328464920704	0.98351936813748	0.9981841121435092	0.9805019744434916	0.5601115233728298
ST7L	3.31721749822789	2.3912911489944704	0.289763452075272	0.48099370282978	-0.186913455101393	-0.027871791183315	1.0997693098083798	-0.218302572734171	5.84809921029202	1.7779272027176598	1.8067114035188896	-0.930978069633351	-0.119880982542828	2.2429240952115603	-0.8203739240372829	2.3446486083667e-05	0.0789098673064343	0.0773094622654854	0.354461849085933	0.9048545466327428	0.0409687138923957	0.416510692122991	0.8481034387493849	0.9785717684772114	0.98351936813748	0.999988948304754	0.3397674337882159	0.6509784248039038
PAX6	-0.310683657368497	-0.389454024271929	0.579596583387136	0.177675694678498	-0.404083028546354	0.7506843584791779	-1.62988705249288	2.71908403740104	-0.257050563111436	1.27604457913959	0.211032642950168	-0.680974911276343	1.14519200273002	-0.934423081713167	3.54066450857317	0.7995522583770269	0.20550711099234	0.833356041334614	0.4978080945814229	0.255333229615695	0.355540129825486	0.0007371087137502	0.9543495699966372	0.9991522125846852	0.98351936813748	0.975917421406552	0.7415281064807772	0.0095700952855421
RPUSD1	2.6504959463079	2.3347964536247403	-0.0900130058038865	-0.0726020574399082	0.126385799049538	-0.2883725571461989	0.6121238412459681	0.99238944121902	5.451224481206089	-0.541996575107448	-0.266475123628137	0.6133672810386421	-1.19673834427948	1.1859650232501002	3.86883082241693	1.7057891123633898e-05	0.5892074467843741	0.7907153507517489	0.541241367464652	0.234659546746253	0.2485693006724049	0.0003491454061527	0.999723304674277	0.9991522125846852	0.9846871674318498	0.975917421406552	0.6574021687037204	0.0055088962012227
RHBDF1	2.0596039814935	1.7498928234586	-0.2091702409389869	-0.347303320078608	0.368204726311527	0.1737001152204959	0.633058995899884	0.6614442033056179	3.51741694762595	-1.1066688285440702	-1.1249955755958705	1.592930090783	0.6572170813725451	1.0506544580986	2.21376680513444	0.0021038624580372	0.271493955894758	0.264241504917554	0.1148064460998369	0.5127763259332461	0.304883058977362	0.0318043751738763	0.9709040781299728	0.9991522125846852	0.98351936813748	0.999988948304754	0.7035456403133304	0.1377031607227372
LUC7L	4.6785928479976	3.6189558348488	-0.113232695658448	0.0760793393433957	-0.100278271284795	0.173655933233451	1.69630409387182	0.542463531326015	7.77031068468683	-0.7521071871354659	0.295326925460257	-0.540976466200969	0.8224789392068729	3.0537801002833302	2.0177604099255704	3.49667559467398e-06	0.454081413557918	0.7684704463598492	0.5899683005465041	0.4130669985117379	0.0069407997593153	0.0502900802816133	0.9994397634945892	0.9991522125846852	0.9855760047988312	0.9927966724116312	0.1434161209842351	0.1858417483466086
CACNA2D2	0.348936910664739	1.68982739093276	0.137149249400016	0.8467129805429431	-1.08503736544338	-0.8110689827734009	-1.8685610834339696	-1.1086060682583705	1.2186089250356398	0.3901022493565529	1.2961797527514098	-2.4289933230171	-1.70856399449628	-1.3325787010645	-1.6589848608211395	0.233502229494173	0.6975021230252869	0.1985443717891099	0.017411617846611	0.0913769284633343	0.186262285132728	0.100725110633041	0.999723304674277	0.9991522125846852	0.98351936813748	0.9338849539059004	0.5944417292364403	0.2893630859082318
BAIAP3	6.22137410602063	6.15094777929897	-0.254282738847086	0.424246891772935	0.11275335879765	0.249776890420184	-0.2307062846733939	0.305296130275191	14.940178670895	-1.7887394662406495	1.76153963530915	0.645977688840353	1.23644507428621	-0.4733016017516879	1.26754242651138	1.28387826203252e-14	0.077196194680699	0.0817106982831833	0.520018753527985	0.219636380662776	0.638674648530795	0.209442060567771	0.8481034387493849	0.9875960751426692	0.98351936813748	0.975917421406552	0.8930226548422455	0.4498499549273268
TSR3	4.94359679163643	5.41393523161273	0.175701206341819	-0.0468697262041034	0.0249666951821654	-0.270389277691795	-0.3811011848765859	-0.0171721799180267	13.801383671993802	1.32740381422648	-0.2048675258340949	0.146587744512884	-1.31665200130519	-0.832656668712459	-0.0777617653410889	2.4063336864403396e-11	0.187976554388233	0.838159892665728	0.8838082625598539	0.191446787380151	0.410627500198777	0.938264919073644	0.9457671958282092	0.9991522125846852	0.9997185870846907	0.9729123368091768	0.7751181122473212	0.9725102998095198
PIGQ	5.39392173616997	5.2205772925843	0.0183040268070026	-0.169056851164635	0.071494916372104	0.182846784461406	0.455999727698817	0.0651105331602345	17.8017595909151	0.205601982504708	-1.10005758693071	0.6438418186621929	1.40325778521236	1.36830126342172	0.400596304204231	3.66776410649718e-19	0.8375963011584	0.274353905829177	0.521428608638309	0.16414509332687	0.176234114011849	0.689781063506639	0.999963539202835	0.9991522125846852	0.98351936813748	0.97072417758618	0.5833325147328124	0.8408194801361523
CRAMP1	3.45762064762489	3.5132736209084	-0.0007615735475076	-0.2025630190251489	-0.218463391972989	0.0709824109190761	-0.0252082776325653	0.0109114173282973	8.51415059412447	-0.0051064742350746	-0.7760740934835408	-1.11242274196925	0.3085002841738239	-0.0514498904689569	0.0453538865100138	7.939742618296629e-09	0.9959374141946672	0.4399951544338579	0.2690499198972579	0.7584392056719191	0.959245129271183	0.9639683930995392	0.999963539202835	0.9991522125846852	0.98351936813748	0.999988948304754	0.990115856122708	0.9839275894252114
TEAD3	3.36220813236015	3.1039498819342204	-0.0905841740932839	0.2348953708252799	0.0224208684438293	-0.0771498982486117	0.564042843936232	0.367672031507832	7.20142209505874	-0.549286477967856	0.8363730115062059	0.106173960185678	-0.304487810884217	1.09673725447526	1.40298078204452	5.34381538989839e-07	0.584220263997684	0.4061137987578139	0.915689024132639	0.7614836036622759	0.284820886630872	0.167042156254269	0.999723304674277	0.9991522125846852	0.9997185870846907	0.999988948304754	0.6879203561731039	0.3926016216029365
SELE	-0.192267806239435	0.7045041721193	0.577444585185692	-0.191811552158691	-0.7741736207476999	0.244283901498812	-1.16631058373807	-1.80740833513026	0.497076733743136	1.1167559315193	-0.22597468974239	-1.19919205413155	0.3301600412922539	-0.6824568159603649	-2.00383370698499	0.625784262298888	0.267187309399446	0.8218015305331229	0.2337299281776639	0.7420727497198192	0.501871773445163	0.0502121253991344	0.9709040781299728	0.9991522125846852	0.98351936813748	0.999988948304754	0.8255805043486152	0.1856596443227465
DNAJC11	3.71813857957132	3.73404084049379	-0.0127724411666298	-0.0160981581932371	0.0162902749207537	0.28241350811771	-0.143276910307397	-0.0593455697381815	10.4778566884121	-0.0925099619343225	-0.0697283190833265	0.0946176167019834	1.41056871506455	-0.3341543839548599	-0.267372946085852	8.06646301522109e-08	0.926506327992249	0.944653347274166	0.924836348906068	0.16194040766972	0.7429920293873241	0.7905729694460151	0.999963539202835	0.9995328464920704	0.9997185870846907	0.9706232253009608	0.9326958450558952	0.8974458670689626
FMO3	4.56274922333625	4.00502959708615	0.369668535634426	0.346478532519433	-0.478358649616657	0.575094148117218	-0.244493126519026	3.17458399673138	6.24106874847901	1.45676888692621	0.8078445449141199	-1.43642760041098	1.54127484487005	-0.3112526202018039	8.6129414568008	6.91815257272175e-06	0.148796449481858	0.4234623040232469	0.15449634875967	0.127039865058834	0.759374498337383	7.229800679728401e-10	0.9255453032422788	0.9991522125846852	0.98351936813748	0.9644708871045652	0.93700088185039	1.6918604650887317e-07
MYLIP	5.216060621378929	5.35460793096926	-0.215405495926189	0.143435839116166	0.233052797197862	-0.139762763968738	0.127711519042405	-0.406077167678379	14.176246449679502	-1.66816983498997	0.639307499795437	1.41485260471215	-0.71985845510336	0.287670398457896	-1.84581558188394	7.196418950254272e-15	0.0989301166109723	0.5243314462863771	0.1607105561971269	0.47354494826706	0.7750280364929291	0.0692162691821351	0.8730390876705352	0.9991522125846852	0.98351936813748	0.9989170733056676	0.9426588193739462	0.2285553212929414
NOX1	0.101056896166921	-0.8206115564249341	0.672728982756305	-0.00181709371014	-0.164467099066397	0.6662803683366629	0.0133018392157391	0.5921273973886689	-0.8702496776917951	1.7999179440688402	-0.0029149970908108	-0.350771944215035	1.25192841799601	0.0116559057531775	0.995713005900427	0.407064037150989	0.0753512297524514	0.997688005634673	0.7266258881862969	0.214017332253471	0.990935686588439	0.327349548060438	0.842866776339806	0.9999589913592648	0.9964228670005568	0.975917421406552	0.999003063142174	0.574858674990986
PSMB1	8.23331368856779	8.754165931810089	0.1295123047828159	-0.0864775447851522	-0.096776643125549	-0.0411385338798102	-0.638724478379496	-0.387071493427202	34.610717451305106	1.17298562316061	-0.475794614787885	-0.676312020367558	-0.249234253551029	-2.09346806001571	-2.2809844871199703	1.0393075110974401e-19	0.24400356401242	0.636737925916216	0.500678382396665	0.8037782090002951	0.0479083105304341	0.0263990119231512	0.9657504913981804	0.9991522125846852	0.98351936813748	0.999988948304754	0.3573437463258915	0.1217928761480678
SYN1	-0.2313907595400969	-0.144509829483875	0.0972068422534414	0.121755529527124	-0.6516916644002739	0.622144152921996	-0.66742489101548	-0.581005216229703	-0.111447529385448	0.2249898554897289	0.162139016036396	-1.2001204382593895	1.03362281371376	-0.442294201823979	-0.7609880686213409	0.91230944969949	0.8225275310283341	0.8715748088654179	0.2334630406246199	0.3042014764896	0.66092125631636	0.449326326979436	0.999963539202835	0.9991522125846852	0.98351936813748	0.9773579861893564	0.9020581497649068	0.6757464381665959
JARID2	2.82827928360285	3.08496237770322	-0.0197806820204715	-0.283710634060059	0.0516278793533782	0.1933276331490949	-0.0480004620685344	0.0686642920436095	6.10454515617756	-0.119052164302659	-0.991546072237785	0.240867041372372	0.7912897676091499	-0.0796100857469429	0.2436080880213449	2.0737574501487e-06	0.905511028745269	0.324202806366358	0.810234372719554	0.4309270441762429	0.936970684988449	0.8083477875693391	0.999963539202835	0.9991522125846852	0.9981951845170982	0.9963126037368868	0.9854990507442885	0.907282916214618
CDKL5	3.5585377793470494	3.31141325673562	-0.118901398160509	0.3477213092938919	0.0222757123192152	-0.186432145215856	0.255430174153554	-0.0092402922836631	14.2849154010931	-0.976886534121342	2.20141906360692	0.15224955326175	-1.05344130205448	0.939228124884045	-0.0548610157640962	1.55565570062458e-24	0.3313338994845169	0.030353179022145	0.879342638303174	0.29505574540013	0.350213981211418	0.956374978693316	0.9896575424405578	0.8591237479365453	0.9997185870846907	0.9769902067390432	0.7377663944760708	0.981026344956355
CDK11A	3.33839254334088	3.67154451666771	0.0567587816625501	0.384663395431064	0.316407761470158	0.4577669301801389	-1.00652340714171	0.0699961468633334	7.47581044818864	0.246971848232704	1.1107008728146102	1.1536105889806498	1.40797913855324	-1.71147644088841	0.21053971043031	1.04929523116032e-06	0.8055136879024329	0.276920850353724	0.252262830845191	0.1627971455986009	0.109674573891047	0.8342770292544599	0.999723304674277	0.9991522125846852	0.98351936813748	0.9706232253009608	0.4978970037278966	0.9209526990172988
NADK	4.5230075422433496	5.03146443388672	-0.0643838410120472	-0.158302723412933	-0.0643130139910132	0.0079838383423099	-0.3621877907861239	-0.14571161201206	20.696523953427	-0.525648330878025	-0.9019966300921608	-0.4150625407016671	0.0442019653350983	-1.23587606490464	-0.8477180197892241	1.58737896094818e-07	0.6004947469056651	0.404765430518322	0.679583576775977	0.964863436118418	0.260723560938645	0.404701364083757	0.999723304674277	0.9991522125846852	0.9920243644945922	0.999988948304754	0.6664153993606263	0.6417056100811545
DLEC1	7.036489776260389	6.6885738858923	0.0585000746441839	-0.128351416250973	0.113707515903035	0.184132506474853	0.442765170857701	-0.521341848727667	19.656814185317	0.525353667783531	-0.654334741408504	0.8089616297631029	1.13343714603899	1.13079791961964	-2.64621198569388	1.6923693660450899e-16	0.600719303527845	0.51462473727357	0.4208257261436789	0.260180407484085	0.264193680998568	0.0099620644427582	0.999723304674277	0.9991522125846852	0.98351936813748	0.975917421406552	0.6695569440528889	0.0623578354188025
CYTH3	2.6020358148666496	2.62527812625539	-0.150765456241035	-0.131557333027488	0.21735849865825	0.0739523556430445	-0.323431133446326	0.5266273226366049	6.498410538033919	-0.8937666933609749	-0.479017984879644	1.02364328404513	0.300214030980212	-0.6594926758591539	2.10395230673025	4.48546784555507e-06	0.3739125336203339	0.634067851910529	0.308920217037556	0.764732496311468	0.518103408645495	0.0414232843457884	0.9909334725455584	0.9991522125846852	0.98351936813748	0.999988948304754	0.8337991967952149	0.1632307672648099
ADAM22	1.64321343463658	0.3622679971558679	-0.066215905502875	-0.0336122800121222	0.248788339897434	0.281520172299276	1.38170774786786	-0.359047886490229	0.6483362615987951	-0.278236220857527	-0.0899427325130415	0.8722331321751159	0.878449218194399	2.07319432065849	-0.922925301751443	0.5251229451754129	0.7814932415129641	0.9287612320757572	0.385684170948008	0.382137021436117	0.0551002631227828	0.360228907843565	0.999723304674277	0.9995328464920704	0.98351936813748	0.9891805026184862	0.3798903322444908	0.6034261385981512
SYPL1	6.85701738016747	6.5570693826677005	0.0771059699418869	0.217367424253668	-0.270523554240563	-0.21674691981787	0.498988429042418	-0.0346028675104853	23.7348792975066	0.8994143503676679	1.44561542436696	-2.50365928827722	-1.73480872110837	1.5710298267833	-0.22308876996714	2.1558279417028102e-20	0.3709979700473749	0.151878665104206	0.0142325846905715	0.0863621636410674	0.1224882215231819	0.8240693477640949	0.9909334725455584	0.9991522125846852	0.98351936813748	0.9255218771293487	0.5118694304536765	0.9157740554767144
CYB561	7.0637317114423706	7.19957726582876	0.0347184681085098	0.0215489897605912	0.214862807193553	0.0923751513831841	-0.211014948856522	-0.175753190684125	41.2200477216973	0.3975762937491379	0.1712202183158269	1.99721318367775	0.729603462370312	-1.00784680756917	-1.38950122892443	2.80514995941919e-07	0.6919455464284399	0.8723925953152192	0.0518520887037967	0.4680807505580689	0.365440683369223	0.178677795442536	0.999723304674277	0.9991522125846852	0.98351936813748	0.9989170733056676	0.7473200331109431	0.4082412446630252
SPAG9	5.51211697126972	5.908078613557311	-0.360200898808681	0.260499750515091	0.162751900634698	-0.0018805318834397	-0.4538397148753409	-0.0384197965304897	18.7874831824843	-3.28646077954862	1.3954780184487798	1.17998088106391	-0.0115491449990155	-1.21473746946072	-0.210999269027553	3.998139034184409e-10	0.0014887116562203	0.1666555894585069	0.241332827850536	0.990812007793453	0.2393033940235679	0.833853518055701	0.2753832999882616	0.9991522125846852	0.98351936813748	0.999988948304754	0.6477443801630736	0.9209526990172988
CELSR3	0.183327098635906	-1.2254677282407098	-0.0585345360570225	0.30572153392005	-0.0283213808156951	-0.355013295610906	1.5907001902064195	-0.441453319168098	-1.2567719154782602	-0.175749264233054	0.5222595652244579	-0.0678569151770564	-0.755731730905514	1.40003984239181	-0.7324136428257281	0.222711617203232	0.8609047155275551	0.602895131942335	0.946057272629718	0.451858292369261	0.172493901964459	0.4667126006332749	0.999963539202835	0.9991522125846852	0.9997185870846907	0.9989170733056676	0.5787775494771265	0.690311973670017
AASS	2.29757589355762	2.70082348652003	0.3087727768459289	-0.3583758629067339	-0.454223790909044	0.666317294763598	-0.689256609203691	-0.336528461477414	4.92582009453179	1.63269990451848	-1.06705945898165	-1.83017317783704	2.3779191429421203	-1.05372763841734	-1.09044329543994	2.84287879877228e-05	0.10616706938555	0.28901332757805	0.0706806931569943	0.0196008697326914	0.2978934088023419	0.279445056948033	0.884678302375208	0.9991522125846852	0.98351936813748	0.882576282851161	0.6988142717174841	0.5276233441335322
PLEKHG6	2.4726885273218	2.49944794011508	0.030511969964175	-0.267153101112852	0.112575829366689	0.0097650292119547	-0.236576731058175	1.4548684648484098	5.931446653156541	0.167896936830877	-0.9134057758356992	0.479787561126731	0.034955850139861	-0.464520803872237	5.736012465987309	0.0041903217468976	0.867059722436187	0.388209104323421	0.632961249218795	0.972200594306634	0.6697255835158139	0.0001995934516396	0.999963539202835	0.9991522125846852	0.988423085992656	0.999988948304754	0.9057290077028028	0.003619704585618
SS18L2	5.14009501237538	5.2842008911373695	-0.0286573094684459	-0.3621101237658039	-0.0105424525131028	0.0293346501123019	0.0350414532854314	0.123877748514976	20.1799452047995	-0.271489770928993	-2.03408866337695	-0.0774171644903927	0.184626282651164	0.1113243050032369	0.751492916722744	1.5109880300659702e-15	0.7866584595983841	0.0462583926848382	0.938469921286568	0.8539531222683281	0.9122471681861052	0.455516336950402	0.999723304674277	0.8966013736412132	0.9997185870846907	0.999988948304754	0.9797388303941784	0.6812577048269546
MPND	3.27047697784763	3.6136295540914896	0.275343643605626	0.17623948911783	-0.0985910474003844	0.0370992528621516	-0.5754247741803679	-0.5198309913286551	10.478001121839998	2.06734815376353	0.7842566662381579	-0.575111095349182	0.179496464998643	-1.38556612581826	-2.4325750490399303	7.21425533973272e-09	0.0416869057362539	0.4357139769659929	0.566703360869081	0.857965405637049	0.17944119020251	0.0185280353519966	0.7810839435791348	0.9991522125846852	0.9855760047988312	0.999988948304754	0.5862554649041457	0.0959653415044879
MGST1	7.288577747249991	5.137155624300441	0.22319180592124	0.440540737510708	0.0653785482208087	0.0736753508858511	3.02366016082537	0.649094743959714	6.40893313253408	0.869004259889856	1.01435263344714	0.2115042429231619	0.213485410584649	3.16746448597747	1.35420993287146	1.51175720617106e-06	0.3872685906359629	0.313272546568101	0.8329945793836742	0.8314492720445942	0.0037936186056044	0.1811350765749339	0.9909334725455584	0.9991522125846852	0.9997185870846907	0.999988948304754	0.104072675390757	0.4117727753177601
CRY1	4.57344860305594	4.15361953327726	-0.1203143564533519	-0.259270024021537	0.220027201295099	-0.0755799328039003	0.767129608203527	0.3403016581116169	9.412622487464567	-0.885059604424841	-1.11522463593827	1.31934150533379	-0.384306122230216	1.51026741910175	1.37931002933071	3.66923851618405e-10	0.3786547489163329	0.267831013394343	0.190655021256803	0.701710243124303	0.1373008606521699	0.1719101346578539	0.9909334725455584	0.9991522125846852	0.98351936813748	0.999988948304754	0.5318696881625644	0.398895173003842
NFIX	5.76338144552334	6.027590884598191	-0.0374779775248892	0.5077788226141761	-0.0684099705519542	-0.0530628257214664	-0.519031525993167	-0.2480276774601449	24.9361408523591	-0.3798712297373049	3.08731382574884	-0.543986039579692	-0.3594810782283479	-1.78003767166416	-1.6220519803208795	7.207764410426752e-14	0.704968553328216	0.0032795896519724	0.587846089144687	0.7201120932706361	0.0927604028648802	0.111882033170115	0.999723304674277	0.4779210567835993	0.9855760047988312	0.999988948304754	0.4683365709989809	0.308814609487527
ST3GAL1	1.91854653682058	0.744154152695345	-0.0491075057099794	0.6247423817437979	-0.4036302759793099	-0.375064310606816	1.73884052471608	0.442788644249501	0.9992687394906	-0.1968073977326689	1.42416809353301	-1.24220375213567	-1.01203454389877	1.96251269544328	1.04565941832859	0.328020201344456	0.8444422347232491	0.158243862072725	0.217519528670031	0.31433011185763	0.0600264746200235	0.3005866579523089	0.999963539202835	0.9991522125846852	0.98351936813748	0.9803234581388758	0.3916632491846847	0.5493317378244053
MMP25	0.150709696951889	0.531859130996179	0.230496215707754	-0.5453472456556211	-0.365294097859274	0.0939969572885549	-0.5834051679992011	0.0563652059616443	0.501550553743918	0.685204211928678	-0.9152298092015292	-0.8622574305353071	0.199301843937392	-0.472220845967599	0.0961573011683416	0.6234891331815411	0.495122986547539	0.362612456714282	0.391085711703499	0.84250210133456	0.640602195516143	0.923742279766282	0.999723304674277	0.9991522125846852	0.98351936813748	0.999988948304754	0.8939053904593626	0.9662140885002708
IL32	2.5586379176695497	2.06070825727869	0.632833285538169	-1.19281324706586	0.0792870414373202	0.740869406270992	2.29855715073734	0.2336160970261449	1.45971029028574	1.71677109318216	-1.96695899737221	0.172285078972871	1.4532005307703602	1.37780990148611	0.308666040240931	0.154880893317077	0.0896775224089331	0.052419605861605	0.863629048212336	0.1498126765566519	0.174949946298492	0.758520597737373	0.861315613372487	0.9026117062499592	0.9997185870846907	0.968176514290908	0.5817759200470388	0.8807763238986667
PKD1	5.62999865929116	5.41190869761544	0.0661300025630734	0.269023428541415	0.111030086415959	-0.0788353730621029	0.2661938972578039	-0.4693925956973521	16.0131693080064	0.5249017703543879	1.24707156290757	0.693900148351669	-0.4173936565958649	0.662602042284166	-2.2500096779412098	1.2405681275970601e-12	0.601000582650014	0.216306623678293	0.4895987164588	0.677418888979367	0.513663871974057	0.0283969326008284	0.999723304674277	0.9991522125846852	0.98351936813748	0.999988948304754	0.8311307385331648	0.1276563925303424
MAPK8IP2	0.7637953755145159	-0.600500593602614	0.0169586490549493	-0.0140939026083532	-0.0787432713031144	-0.131234826984841	1.68495679949161	0.8426832173191519	-0.7427682910052149	0.0560049829900352	-0.0279277549251649	-0.208962723041702	-0.312364451742193	1.74058624998322	1.67515367870474	0.46708297272574	0.955466278725739	0.9778032897018828	0.834966183514822	0.7555110713434692	0.0976690648501251	0.100563855989703	0.999963539202835	0.9995328464920704	0.9997185870846907	0.999988948304754	0.4772393073167245	0.2889853195573311
MED24	5.51708934958724	6.327489472508461	0.1318321368953759	-0.239930006634892	0.334963320950988	0.564422235220256	-1.14012024574451	0.2923740610834069	13.80082848449	0.861195641459778	-0.911250824860756	1.72968927025575	2.4614307433129503	-2.11869472246879	1.13687465069612	1.8312964079084e-14	0.391537653594011	0.364690016792444	0.0872884139030298	0.0158167067923669	0.0394900707146561	0.2594102369784369	0.9909334725455584	0.9991522125846852	0.98351936813748	0.882576282851161	0.3346490591146446	0.5069448669717458
RHOBTB2	2.7055403924370496	1.64173636366386	0.0625842614088953	0.2784743844631879	-0.6205838417679189	-0.301921533562594	1.45510902655434	0.749491338878433	4.00107755508103	0.40052434181137	1.04903150220303	-3.07165450481889	-1.32271899873576	2.9707608881729595	2.97351906265231	0.0007196508319405	0.689752954619993	0.298702118165762	0.0028412061870446	0.189395892724217	0.0075654961472815	0.00468100867854	0.999723304674277	0.9991522125846852	0.8978265423056488	0.9727624347906308	0.1503287788191902	0.0371250435129784
HEATR5B	4.38153052895715	4.77747404237193	0.0192221012005008	-0.104418053107594	0.119348019597634	-0.0587404118872953	-0.441084270338704	-0.0967378799348358	14.164192858547098	0.150822720544084	-0.4829396638450779	0.739944175626643	-0.305920586295893	-1.09127331792744	-0.472379873089681	6.560712970829981e-12	0.880466781468083	0.6305906958049761	0.461327399236545	0.7603959685899889	0.285604582831398	0.63858877307154	0.999963539202835	0.9991522125846852	0.98351936813748	0.999988948304754	0.6889406809877914	0.8104347636146307
SEC62	8.51268863105474	8.27901795481449	-0.0019557981752874	0.10476348548358	0.0063092299696522	0.147451522644522	0.153519259983326	-0.3309148823905999	30.539030584547803	-0.0208801045636479	0.621617730700836	0.0514560879280113	1.05317752730093	0.487190311031318	-2.07826481669535	6.573976827061528e-25	0.9833897673761072	0.535857974724682	0.959081183625481	0.295177661427412	0.628455432181331	0.0411856317508561	0.999963539202835	0.9991522125846852	0.9997185870846907	0.9769902067390432	0.8872941246473384	0.1628228222057557
RPS20	9.42388274216282	8.88275782076944	0.232125836937493	0.192971081244653	-0.0176542025708886	3.06919783386978e-05	0.63729861588365	0.29423267746034	15.2743963430737	1.84011025214591	0.7950841070184709	-0.100473212847621	0.0001499376958907	1.25314533986558	1.2694126651267	1.32148080422392e-13	0.0694502984725779	0.4288770433427359	0.920219098974468	0.9998807324098008	0.213518855323526	0.207758333322307	0.8413208479146849	0.9991522125846852	0.9997185870846907	0.999988948304754	0.6239170643822545	0.4472226652021688
CSDE1	7.17101731506487	7.45948030431855	-0.0460355780156336	0.3551072932538739	-0.0422040317882167	-0.103158615657344	-0.500078327707571	0.1835542994394939	40.0923650464424	-0.4814919665453611	2.6523642101354903	-0.355037578680687	-0.73825059129539	-2.2341330337409704	1.38182711987692	2.08168216565783e-17	0.6313864079644289	0.0232215087576636	0.723645914443838	0.462484575333456	0.0401049962998335	0.173621397484406	0.999723304674277	0.8097511034113108	0.9964228670005568	0.9989170733056676	0.3374084693175434	0.4014581432547164
UBE3C	4.90965716547864	5.196767324198639	-0.0763323171790937	0.0125695779478089	-0.0041292705652038	-0.230042773598928	-0.260552414922662	0.297305336000958	22.623501455725695	-0.7686666230890571	0.0783791756817131	-0.032854460917172	-1.53464064628455	-0.941223809039144	2.0340225448274403	1.47433344844449e-11	0.444172877255136	0.938030110522475	0.9738693106614168	0.12854111034761	0.3649510419023479	0.0496732354051581	0.9990184554330844	0.9995328464920704	0.9997185870846907	0.9644708871045652	0.7470169761691753	0.1844042911457159
REV3L	6.0835109904383895	5.66804949852131	-0.135805332913549	-0.0232795130518416	0.0032707812461356	-0.0447543761762853	0.745311948099692	-0.211629272691677	21.4778490146627	-1.58377816313327	-0.153229392546978	0.0298560775843781	-0.353822702440092	2.43857828257521	-1.40903291263753	6.322280434713659e-20	0.116955149151544	0.8785733557507959	0.97625181005149	0.7243329455829839	0.018508552555341	0.163035502432861	0.9004157527076192	0.9991522125846852	0.9997185870846907	0.999988948304754	0.2346551020120027	0.3875937673918203
PAX7	0.677156833018976	-0.8917920036118909	0.430183442176171	0.6382382364422441	-0.311490562046558	0.236737288142237	-0.192993016718678	5.45104146468382	-0.8420383307952951	1.38946373617711	1.05128971872754	-0.7192081725536721	0.491482242380841	-0.152994574737062	10.3717805277653	0.415091127199887	0.168345359437832	0.296167249702254	0.474023696134021	0.624323741627834	0.880069068318754	9.88525793519069e-12	0.9396028189116856	0.9991522125846852	0.98351936813748	0.999988948304754	0.969573540212998	5.333371246533577e-09
IYD	2.3827251178320603	2.03867839407528	-0.0310615952231399	-0.21869208958576	-0.497246291033637	-0.355416710877705	0.7251027525734269	0.6080447461491391	4.1247043351689605	-0.158834453616017	-0.6615836855874859	-1.9264057487336697	-1.19119065792321	1.2201714955606298	2.02414160000025	0.001183288253002	0.8741675884983191	0.51189028769576	0.0573314559379051	0.236822345468671	0.242623369715968	0.0506483583618316	0.999963539202835	0.9991522125846852	0.98351936813748	0.975917421406552	0.6517974994734811	0.1868812812427536
FAM76A	5.22595883896	5.33029180612372	-0.0610723677680766	0.171029435591124	-0.126408394184092	-0.252141363775202	-0.0718094309485689	-0.2456655527061099	20.8584688103294	-0.601779803110843	0.998749345237861	-0.972598269457122	-1.63287154377381	-0.234814503394216	-1.5323965203844	2.1491853908809e-14	0.548894354197261	0.321851736696158	0.333449857905893	0.106110626367093	0.816526050763372	0.131432507754157	0.999723304674277	0.9991522125846852	0.98351936813748	0.9384993747153246	0.9538958999773172	0.3416168270385704
TRAF3IP3	0.277076713161678	0.337705275029986	0.192986278406938	-0.185792080038751	-0.4496158618634389	0.508895952303843	-0.301370332284236	-0.7971336063805899	0.2845435504242189	0.475305469465253	-0.265762236271366	-0.891983778636938	0.918502846312029	-0.2133952236900239	-1.13445173539501	0.7800163554595809	0.635773013309067	0.791095851503977	0.374921327743904	0.3608962890382889	0.83314272130197	0.2621942322776	0.999723304674277	0.9991522125846852	0.98351936813748	0.9859267460796336	0.9571064286351816	0.5095146146601126
POMT2	3.86577083063216	4.215995182693391	0.1312125109457829	0.0905216463513533	0.112790584682899	0.263990220917482	-1.1884693574244	2.2581383463951803	10.8923206069479	0.8081956731759781	0.340096143771778	0.53932930501452	1.05614616287992	-2.51149805467496	9.96457073464434	1.13981625564101e-07	0.421183744203505	0.7360113606432359	0.5910751504470091	0.2938856509193699	0.0276888097407037	2.89217371126361e-10	0.9909334725455584	0.9991522125846852	0.9855760047988312	0.975917421406552	0.2815705505726115	8.141259419401898e-08
VTA1	5.02747312481278	5.126886139522339	-0.0658334715908117	-0.0732473010870525	-0.0689307271358729	-0.0395255200004245	-0.0161071840880127	0.1428235514864859	17.8080670021367	-0.6866828210108499	-0.444544469491639	-0.5764145440163879	-0.282143257781815	-0.0476765976432708	0.8607082597849721	2.213536874071e-16	0.4941460041653329	0.657760573190621	0.565856605259535	0.7785078708155172	0.962203709619677	0.392394355826665	0.999723304674277	0.9991522125846852	0.9855760047988312	0.999988948304754	0.9907386617890548	0.631332502859254
MLXIPL	1.15696344117964	-0.472877270376472	-0.313617290663433	-0.541541434045195	0.0289891709847133	0.629499064322062	2.20724698488889	-0.244663755170688	-0.711782453158885	-1.01696718736934	-1.17334648093304	0.0782240935942628	1.55129603117445	2.7693474512197	-0.5006579712262721	0.484754679388642	0.31204188803505	0.251273528000536	0.9378735478684068	0.124622602327093	0.0125360554911748	0.61843754185813	0.9829431023912412	0.9991522125846852	0.9997185870846907	0.9644708871045652	0.1954343039757876	0.7972331834811481
BAZ1B	5.4452109674685705	5.1497394599984405	-0.151850201826346	0.170434216895696	0.219270369766892	-0.135538489026454	0.535437106606955	-0.288479188288591	13.3168060516637	-1.14885914289759	0.745352981459453	1.32745515676413	-0.7034113290274561	1.17590569640181	-1.27631211971818	4.02148673428484e-13	0.253823445539308	0.458113781476109	0.187874756634745	0.48368701698572	0.247441669945283	0.206438327932256	0.9660045510131782	0.9991522125846852	0.98351936813748	0.9989170733056676	0.6561173454398951	0.4458140586422291
RANBP9	4.61165974893374	5.2261350442226	-0.3033231353433739	-0.383346356134002	0.321903149356721	-0.348074499076256	-0.4187567850904439	0.0505209688233152	16.7391290787418	-2.72007377114004	-1.99708815342574	2.2517543176941803	-1.9929380820014295	-1.14064977336793	0.2816668616804	6.86080245779339e-08	0.0080054330246617	0.0493420926731501	0.0269622878952022	0.0495230403126059	0.2709178043505	0.7796450438842181	0.5264715736328904	0.8966013736412132	0.98351936813748	0.9015388881083536	0.6767340934932641	0.8917363482422024
ETV7	2.41664324016512	2.33273753137674	-0.0266194595394731	-1.12850484530849	0.225207545676638	0.6106969910628871	0.781116333745228	1.27620192421666	3.80483356653387	-0.134359080943911	-3.3576723560506703	0.9013601799656752	2.18768531841256	1.0710191719879598	3.83361663649969	0.0006860830869541	0.893432943466793	0.0011680115552094	0.369929404271241	0.0313811907064571	0.2900604770813519	0.0002875329541284	0.999963539202835	0.3471050497288893	0.98351936813748	0.9015388881083536	0.6921868700650786	0.0047580705778195
SPRTN	4.27747562123241	4.42168729962125	0.076142145113305	0.2180693574442349	-0.0369534055614569	0.273315611452627	-0.3888180462350519	0.0062613624657119	17.9263934092704	0.5747640319495539	1.26349994226801	-0.229877032639754	1.43407648083678	-1.32608034944554	0.0344756047792279	5.896038828908001e-31	0.566934249371727	0.2097849037600909	0.8187269432999201	0.155135013660647	0.1882840848302669	0.972576871618683	0.999723304674277	0.9991522125846852	0.999688357423698	0.968176514290908	0.5968755230463773	0.9871634917145526
METTL13	3.5795476883362203	4.09968197422821	0.0500316113476634	-0.3054787740767209	-0.0027031008095871	0.244711907083022	-0.62170741096712	0.101712923594906	17.808976602154697	0.401543136301561	-1.8959756210578504	-0.0176454633612639	1.35121092459786	-2.24168301383022	0.6067612511603621	9.252849589726849e-31	0.6890049342966421	0.0612826951775888	0.985962092130711	0.180131261866296	0.0275260581645902	0.545589544198936	0.999723304674277	0.9333062322031148	0.9997185870846907	0.9714121869667818	0.2808118632248765	0.7511330959013279
DYRK4	3.99701481392915	3.6414256638744	0.183895385667498	-0.1132315584061	0.0041083378476471	-0.064180632271259	0.535859096426663	-0.175544160147385	13.6254747686266	1.38990288397019	-0.600014771082759	0.0253595057245867	-0.331460334206455	1.69541076469768	-0.899402736173393	6.786052614586469e-09	0.168182345906429	0.5629777199465171	0.9798539097082158	0.7411596384330691	0.118797666003459	0.373578959280291	0.9396028189116856	0.9991522125846852	0.9997185870846907	0.999988948304754	0.5082437919134875	0.61516518537967
ZNF207	6.64377713828951	6.69290212472013	-0.0651703273146423	-0.0260663522073881	0.0500020995815618	-0.0265346914602926	-0.0552669513026105	0.3634602610377139	30.1837456333221	-0.768024007927423	-0.178617115200018	0.457070856381807	-0.207974643083575	-0.2081793041619539	2.70116855329283	3.82053087085806e-19	0.444562159772483	0.8587486854348729	0.648759741662671	0.8357353922326329	0.836656214554918	0.0091584847186296	0.9993701587970872	0.9991522125846852	0.9901069140953828	0.999988948304754	0.9585960189354366	0.0590000824842265
UQCRC1	7.13169231009148	7.43921688925779	0.188333609356445	-0.0330662100759108	-0.1344756616001	0.0899469338213778	-0.4812255946348739	-0.1739472874023269	27.863007247024697	2.03988156753555	-0.20264789575528	-1.12736593345272	0.651356157603665	-1.54207199075082	-1.1178270816622902	1.96137412392216e-19	0.0444585391153875	0.8398973165105942	0.262746034358388	0.516537165526633	0.131451368868914	0.267666897471506	0.7880131762822341	0.9991522125846852	0.98351936813748	0.999988948304754	0.5243746020827514	0.515201085084636
STARD3NL	4.5861539939478	3.82147342608009	0.0893706585745868	0.0810463858487477	-0.288459041149139	0.128581999926381	1.16840663707744	0.366744548030442	9.62867582710069	0.6525415140692429	0.3414329747093239	-1.67364882444789	0.65602016805303	2.4773169783331697	1.53689184100899	5.186392172118221e-09	0.5157910985429001	0.7336704233922	0.0978350171805488	0.513543189147842	0.0200985473528772	0.130048797151563	0.999723304674277	0.9991522125846852	0.98351936813748	0.999988948304754	0.2430722822135329	0.3392341911193672
CD9	9.29137146287963	9.73653735550345	0.115548080885059	0.186262999521036	-0.0690415076307655	-0.172487404891501	-0.493584045865316	-0.255143793664926	30.5578975866823	0.933231181761453	0.8806132038859279	-0.4351437001416389	-0.938111620991676	-1.2933360710204098	-1.26635101546116	1.45569337116781e-19	0.3532890838225829	0.3816529891123549	0.6645358533516479	0.3507929203532189	0.207302678355654	0.210514042032053	0.9909334725455584	0.9991522125846852	0.9911356298308764	0.9840573702066112	0.6165493612928261	0.4512529604622678
HHATL	2.5611550584536804	2.31564512254057	-0.137018223532518	-0.457466120177716	0.557172607552673	-0.0105236917415879	0.6830960602888979	-0.8150554590756801	6.80763147526633	-0.7636158457125831	-1.9669786516416496	2.68246818178028	-0.0412198901785162	1.72024743848312	-3.04097982752034	1.21465970804471e-09	0.4471620982052679	0.052372490062276	0.0087450676857064	0.967215047061862	0.088942699053273	0.0031157598652442	0.9994203062492192	0.9026005984734576	0.98351936813748	0.999988948304754	0.4608095996210053	0.0279139316709587
NCAPD2	2.91706376816171	2.6782990511242004	0.0669527239716446	0.247332166624805	0.0088256828326209	-0.0321563030889405	0.137467397366534	-0.133219134511461	6.990619394116651	0.459384095238439	1.01866378943824	0.0488512025111111	-0.153800915146473	0.2983134215534939	-0.5553192689492261	1.28942187342596e-06	0.647105420116912	0.312058520785774	0.961149860401954	0.87812298911383	0.768493296646617	0.581262176803332	0.999723304674277	0.9991522125846852	0.9997185870846907	0.999988948304754	0.9404395994630536	0.775071958616983
IFFO1	0.522521832527494	-0.490577816152381	0.126737833430082	-0.163890509268773	-0.7036810956529019	0.3788602128948679	1.11082224611304	0.876947234617015	-0.480109517614696	0.372568186696205	-0.270704035603236	-1.6148962446551398	0.798722915180439	0.915186408348267	1.50629916207476	0.637726468548114	0.7103858309525558	0.787318069242658	0.110045332877367	0.426626409175812	0.3702602506763199	0.138760097513711	0.999723304674277	0.9991522125846852	0.98351936813748	0.995687187617515	0.750832193306754	0.3527666719906818
GIPR	5.67519882151354	5.86074196906132	-0.0418938693985441	-0.0328738882973293	0.122742786663569	0.0253279409642106	-0.2493070191437369	0.110054090253249	19.3271669585943	-0.363749718113368	-0.166472820337984	0.829630217275726	0.144478467942043	-0.688128425997615	0.597060078536991	6.29989822171534e-14	0.7169334146278641	0.8682566960273191	0.409021589970204	0.885456969764418	0.4977461232977621	0.552969114302172	0.999723304674277	0.9991522125846852	0.98351936813748	0.999988948304754	0.8242081493739727	0.7560942701225686
PHF7	3.868313852372201	3.7238807693101297	-0.1043026621495809	0.0080842298155905	0.0315821122216929	0.150196655699189	-0.126431643534902	0.309263616837774	10.0857700556841	-0.7546739571186	0.0341213233894049	0.180023586343413	0.7433748076498391	-0.285435100553989	1.41219566040212	7.16037075249644e-10	0.452492401021339	0.972872462706337	0.857553225858817	0.4592576298665529	0.7774409110360329	0.163629554098499	0.9994397634945892	0.9995328464920704	0.9997185870846907	0.9989170733056676	0.9432133837698374	0.3884085621585411
NISCH	4.39298883675743	4.051212196568629	-0.0680739739064589	-0.0463699356214533	0.0021856218231248	-0.251004148714697	0.758218288166091	0.0934130583251164	15.442460572409198	-0.492302281431794	-0.2574934287802469	0.0130023982814298	-1.25563952892424	2.4470471887195897	0.484365470248792	1.17921452431246e-26	0.6237457133337789	0.7974059459492441	0.9896556500671868	0.212608547858757	0.0164141204222411	0.629343684373459	0.999723304674277	0.9991522125846852	0.9997185870846907	0.975917421406552	0.2212432067738993	0.8043972503828194
STAB1	-0.137956192181958	-0.2280753368829549	0.241486165962221	0.655014567113906	-0.6164403812998511	0.389864059846557	-0.7593200944839251	-0.976228744012174	-0.167425021702343	0.511681033567041	0.816851252964516	-1.06949333733872	0.5966180066144411	-0.471442906302377	-1.15013155109271	0.86886914137554	0.6101851085936228	0.416346013490889	0.28785381754214	0.5523175155019829	0.6413666497232821	0.254856761094946	0.999723304674277	0.9991522125846852	0.98351936813748	0.999988948304754	0.8940612076359831	0.5015727230840921
FUZ	6.872504415496611	7.045131800378081	0.113050701488624	-0.268970922332896	-0.0597001493698639	0.178412848664541	0.0604612788126926	-1.40034875737189	24.619789841235104	1.02445689882762	-1.42267660752621	-0.42344008689758	1.10248929567726	0.177765160869904	-7.3531981166471505	4.24936087491472e-17	0.308476701291348	0.159192345213821	0.6730195823115529	0.2732913546432789	0.8602038193147281	3.9710814456754e-10	0.9817332416347138	0.9991522125846852	0.9919782335700202	0.975917421406552	0.9654304161880252	1.0565796564294973e-07
SLC6A13	1.32780262910783	1.54735135491157	-0.154021532443423	0.877816652354548	-0.921149951925645	-0.5632425066832629	-0.9745420282660292	-0.421356818259707	1.5504542654141298	-0.468299782282079	1.41576613048527	-2.06004965336269	-1.07094365803237	-0.8653732317648779	-0.7791238870363579	0.1315894350931969	0.640768028527606	0.160446548647531	0.0424570266345297	0.287169083061375	0.3906244153290921	0.4383011125347979	0.999723304674277	0.9991522125846852	0.98351936813748	0.975917421406552	0.7627210919818815	0.6676755123986912
IDS	7.21177611734389	7.74130406311604	-0.151380009894504	0.0146937854807996	0.2331514882924779	-0.0364595058837353	-0.6801493600195829	0.405538586153123	34.1128055038765	-1.6266385941994097	0.0944834683181019	1.9667096788191205	-0.264228089587984	-2.48268134864067	2.85347257886092	3.4969012366964104e-14	0.107437539596246	0.925136386498186	0.0524306592282427	0.7922343498561	0.0256230980258882	0.0068995834759912	0.8855503309770203	0.9995328464920704	0.98351936813748	0.999988948304754	0.2706898291211591	0.0486426896022424
ZNF200	2.9795605343751097	2.20839993892654	-0.0091534934981384	-0.117013297264029	-0.0404504664488109	-0.1916755911098989	1.17060070010452	0.660629166456874	5.333427996431389	-0.05494829587772	-0.418744823727982	-0.186996410710948	-0.7587851130173672	2.366286508356	2.5875147780443	2.9447803259565502e-05	0.956305656203633	0.677295284046302	0.852104869813334	0.450034363963622	0.0281209647480825	0.0128535665349413	0.999963539202835	0.9991522125846852	0.9997185870846907	0.9989170733056676	0.2841797597825215	0.075052967876033
CD4	4.92897472050522	3.94372812051958	0.0866355791710538	-0.0017763119716002	0.156849949375679	0.226333093541015	1.4262911152243605	-0.769925407769558	9.61492635357888	0.645429569776742	-0.0078331752447621	0.97238871162229	1.2405843542604398	2.9447890299346806	-3.04220547898102	1.2817743502965502e-09	0.52038434403461	0.9937682161785212	0.333610937434091	0.218129225233132	0.0059923185491278	0.0033965434749335	0.999723304674277	0.9998591839038756	0.98351936813748	0.975917421406552	0.1327124323599888	0.0295701765637086
LRRC23	8.907383157571141	9.26952912357939	-0.0990403817935143	-0.262058917145968	0.1337780265472959	0.1016397248899209	-0.437017038270661	0.240364558875308	46.0518013438461	-1.41458139331215	-2.1352698463453	1.49661323774959	0.9871484263533872	-1.85162250834922	2.04751748265583	2.9111776383694497e-27	0.160819988319638	0.0356129255302533	0.1381605959424049	0.326312953543278	0.0713645361941704	0.0444135158542417	0.931501462836035	0.8615423251698033	0.98351936813748	0.9822726954370776	0.4220153509113688	0.1706853419938536
BTK	-0.133101250371393	-0.370141965776592	0.587866696895135	0.6390226887040601	-1.04768485392272	-0.0827383513447078	-0.269332723173035	0.0697689468232067	-0.271261931022437	1.41885313830189	0.861510000638993	-1.98157236815776	-0.140658027574153	-0.174803820596565	0.0913411703354822	0.788306214156103	0.159681731106046	0.3913309018074209	0.050882777817952	0.8884742702884101	0.8619123494360308	0.927456083282888	0.9301460904691358	0.9991522125846852	0.98351936813748	0.999988948304754	0.9658186426691816	0.9677131080098594
HFE	2.2932521236111496	2.73020794665778	-0.0791810855366517	-0.0687028146958784	0.0322164329590388	0.142086413785813	-0.966803333644546	-0.0079312722590894	5.66903032106259	-0.459469830339179	-0.2315544469480349	0.144581504022616	0.544874110044211	-1.68249336228836	-0.0288525084897978	6.93644431750175e-06	0.647052222623605	0.8174544773131841	0.8853783744338309	0.587235659496371	0.1009361804867959	0.977075534161247	0.999723304674277	0.9991522125846852	0.9997185870846907	0.999988948304754	0.4836135882228535	0.9893055021233788
SCMH1	3.51651601606747	3.41002812507406	-0.347531096863114	-0.0436206352556427	0.0364308307266975	-0.228851979570343	0.553119790721307	0.2553995897652569	12.1847980400282	-2.806489143428	-0.2252861185063299	0.236953652911202	-1.2664080820532602	1.65600994472679	1.40912576740311	4.7648295382414e-10	0.0061803672682254	0.8232561451775241	0.8132899727515841	0.208763946462033	0.1179676816475659	0.166048497041982	0.4625209924334257	0.9991522125846852	0.9988706090520252	0.975917421406552	0.5080963991562288	0.3911603498564816
FYN	2.47754509812012	1.78350364544929	0.0506682430690488	0.0771130987949438	0.0253907773526167	0.221514886761702	0.9213562843519132	0.340880118883567	2.62566886581989	0.262196988879652	0.228605748548316	0.106129095765312	0.8403209930865749	1.19118730737922	0.950957788100463	0.0155294036152148	0.79383464390897	0.8197228345601191	0.915743517865376	0.403146067510159	0.2400082485388539	0.344843970186672	0.999723304674277	0.9991522125846852	0.9997185870846907	0.9922108222304604	0.6486451236486248	0.5902277434733636
HIVEP2	3.56017692403607	3.24144444264058	-0.3371273961347689	-0.230934072810227	0.13866614348229	0.405841097451709	0.539264784207041	0.299254678255593	6.44721953260838	-2.04744705248184	-0.8016428184153921	0.6618617087221489	1.66597883023011	0.927236531237726	1.07579493361502	4.78632601811396e-07	0.0437189670915582	0.424946110461638	0.5098512485259671	0.0993622952428162	0.3583656559980999	0.2855676791935759	0.786407738917477	0.9991522125846852	0.98351936813748	0.9346153076962772	0.7431438987348734	0.5337870304087023
TCEB3	4.41074319258012	3.83976497053241	-0.0192946289636256	0.2483321083087589	0.252421509994093	-0.150518158004723	0.5738325120349821	0.1190550773422629	10.3341929392084	-0.1662334001792569	1.2109992040401	1.7084192251457802	-0.849987466450335	1.35206590276588	0.592384334161009	8.38112619411958e-10	0.8683837774106841	0.229178482331748	0.0913213797296214	0.3977504506798711	0.183362025363026	0.5555093427495981	0.999963539202835	0.9991522125846852	0.98351936813748	0.991678649576852	0.5901926376713975	0.7573201251578876
LYPLA2	6.0854003262961305	5.40776124705426	0.0212070969179335	-0.0621798208751509	0.0089106554196819	0.298672835370842	0.987203051313514	0.8201911286183521	15.9779937184612	0.211169884923882	-0.358262543788441	0.0715510170607548	2.07779006553069	2.53530639754821	4.42814799237249	3.59534906709208e-16	0.8332661701875921	0.7210185715356692	0.943130092135998	0.0407211863738833	0.0143393143577819	3.19132603532814e-05	0.999963539202835	0.9991522125846852	0.9997185870846907	0.9015388881083536	0.2063700148487735	0.0009223977021455
CLCN6	3.45531820224571	2.27020509321717	0.0058415131583581	0.077519396860842	0.0397652791807847	0.0113354152081767	1.64398029052247	0.688696892618722	5.27087717167984	0.0382530133572669	0.301757590182325	0.212017041614807	0.0524157732648101	3.17388299712157	2.6666523721539503	0.0001934435734723	0.9695744729683148	0.76375758578649	0.832593459675062	0.9583179154360992	0.0071150484159455	0.0117620179935627	0.999963539202835	0.9991522125846852	0.9997185870846907	0.999988948304754	0.1454690372451684	0.0703415116505083
MRC2	0.50018742027348	-1.14044629358428	0.139182740643377	0.310486915436699	-0.3802409563620929	-0.0557032655100037	1.41170190676246	1.32279173919781	-1.7133583045223102	0.464020825854733	0.6781721328104289	-1.00970502286843	-0.131067816663586	1.7936293704768402	2.98138268372819	0.170491102444254	0.6440046644533111	0.544421364692224	0.318812516272491	0.8961193901692951	0.165085995453325	0.0096646907156169	0.999723304674277	0.9991522125846852	0.98351936813748	0.999988948304754	0.5692287040102844	0.0612254689398003
TSPAN9	1.7695440138458	2.50681218512039	-0.0040688088815096	-0.30838003524599	-0.0638090088112831	-0.259868391147912	-0.916391443576667	0.5781916484133629	5.828518298151059	-0.0212068861401104	-1.02279268446223	-0.264486721312529	-0.8986197786470831	-1.75211482456022	2.12621117037158	1.03340366726318e-05	0.9831292733235172	0.313042384314501	0.792063512847139	0.371365864696993	0.0963544142941625	0.0392315837638561	0.999963539202835	0.9991522125846852	0.9973763602657872	0.9868708701614032	0.474997915948101	0.1573745075244542
BTBD7	5.066334329091481	4.97877639444396	0.0104514035238875	-0.0603089191679371	0.104296883284576	-0.159109631543113	0.245680568627996	0.113343267849437	15.1571264423065	0.0966550153111415	-0.316610405621913	0.748052383663563	-0.956400781332164	0.645949499961583	0.622271892625667	2.4218399427393903e-14	0.9232289091182	0.752300758171783	0.456502027404812	0.341541737167986	0.521650087084306	0.535788078398423	0.999963539202835	0.9991522125846852	0.98351936813748	0.9822726954370776	0.8354844839247685	0.7431258465557008
APBA3	2.15978631422422	0.311701806680279	0.256486191096551	0.190264108880866	0.0061937272277078	-0.0459211138338888	2.38987537803142	0.644524342847312	0.6253122590390401	1.4990144745770402	0.6418978727116911	0.0289083497509291	-0.1867252176620379	4.048601323753799	2.16859281299169	0.549548748057611	0.137611905885115	0.523177656390277	0.977005206733764	0.8523152918287141	0.0025182359582215	0.0385637732944326	0.9159393846660104	0.9991522125846852	0.9997185870846907	0.999988948304754	0.0837877234687587	0.1554637128887016
MKS1	5.35447939294208	5.25098949526161	-0.0224707086316326	-0.0547413880229987	-0.032436072222577	-0.0181233812103933	0.213683076436163	0.132904412993601	15.6872786917009	-0.210249070053857	-0.299846728293038	-0.24749602186083	-0.118188073197075	0.546395924781958	0.6983801012869361	9.492507675124769e-16	0.833978149838395	0.765009489420952	0.805123796101511	0.906194877649453	0.587468246016086	0.487222741438472	0.999963539202835	0.9991522125846852	0.9979469139571324	0.999988948304754	0.8670223684920652	0.7065490847461956
ABHD5	3.42907077616589	3.86108517009698	-0.100279088164118	0.319694290899486	-0.0358416931716069	-0.0257366703409652	-0.479046370340385	0.122961371909886	8.39166696585796	-0.614238419699745	1.1754855073993602	-0.179116012151199	-0.1102843724983849	-0.863033705595674	0.452506206737854	1.6611747681823398e-08	0.540673702652707	0.243215254791947	0.858265507777908	0.912438132907374	0.3954733547334149	0.6527196189083371	0.999723304674277	0.9991522125846852	0.9997185870846907	0.999988948304754	0.7661253725008762	0.8200901195456777
ANOS1	3.46885294274058	2.59014319940312	0.269846207253331	0.634490314780798	-0.340522783561657	-0.5586194186643871	1.4311765968825	-1.48138053664875	6.94588721353881	1.43001571486009	2.54689983037481	-1.48087563082368	-2.02663920469353	3.3322755149318395	-4.90884262336368	6.4808145818445e-10	0.156294038196125	0.0126270530285921	0.1422523454003419	0.045761492599086	0.0012661665637634	4.24368128161288e-06	0.9300365082223282	0.7167706901387714	0.98351936813748	0.9015388881083536	0.0600360036758304	0.0001957838991277
AKAP8L	4.49178726887542	4.72210306356128	0.133780988319694	-0.0872035293580855	0.171199585744332	0.360470355707194	-0.1978048536659189	0.521358740353097	10.5688250190352	1.09270144921263	-0.4246636230515039	1.14757852057238	2.01353255988969	-0.389953657431235	2.28531385622036	7.51753333607362e-12	0.277680572489491	0.6721556828112529	0.254459640990571	0.0472396990712345	0.6978786019650711	0.0249576546484791	0.9709040781299728	0.9991522125846852	0.98351936813748	0.9015388881083536	0.9164153446895807	0.1172032220109791
MBTD1	2.9399266183216	2.68558411824764	-0.14641896977282	0.1397360848802	-0.0838439608543979	-0.231150413837784	0.4258535105985329	-0.221987585287508	6.43483529506217	-0.960863661046856	0.535100703335289	-0.43395538558185	-1.04406213358319	0.8543284551831619	-0.87769940844314	5.02859761782816e-06	0.339307145811752	0.594224760760364	0.6653989947351651	0.299351216162376	0.4021946679048089	0.384265754344173	0.9901858443950448	0.9991522125846852	0.9911356298308764	0.9770288475082892	0.770853269658092	0.6239878652625644
UTP18	4.738215043366099	4.822206716483231	0.023982437050281	0.114000654831862	-0.0606804555379538	-0.0168046960274692	-0.0973169239929914	-0.0099503632307767	21.9094271319108	0.2193005101586849	0.72533814531736	-0.4493400755902469	-0.1040384355176319	-0.371800064906403	-0.0640249353788444	7.033583003078801e-09	0.8269397141840501	0.492005320316258	0.6548633491476911	0.917405075646075	0.720361292304748	0.9493823433288308	0.999963539202835	0.9991522125846852	0.9907771619835062	0.999988948304754	0.9250901124907556	0.9774119185029092
RNF216	4.684802292367469	4.55699462141451	0.0747562124342403	0.249429778413747	0.0344087206228462	0.10486307704336	0.0075276941476963	0.0475911930585345	17.9072039545728	0.558062466848719	1.41619245057908	0.2100752565040649	0.547639363274492	0.0249396971171592	0.255043319851609	6.34593077241629e-31	0.578235036459521	0.160289600015225	0.834100132720548	0.5853418154380571	0.980160178765772	0.799291583057437	0.999723304674277	0.9991522125846852	0.9997185870846907	0.999988948304754	0.9958493043975304	0.9028533255620784
TTC19	4.981869225062179	4.85585686155607	-0.0304442714089114	0.437030080386437	0.114598226702638	-0.236858102977617	0.130082474852774	-0.137628702665401	12.868781833055598	-0.178389990474745	1.6464079186626002	0.5457338479849679	-0.945627103480186	0.289433362635536	-0.538463026897523	8.306001263734909e-11	0.8588317269534042	0.109689767886732	0.586729951217864	0.346994585158765	0.7758439362347621	0.592720478784797	0.999963539202835	0.9991522125846852	0.9855760047988312	0.9838290487543316	0.9428847177510968	0.7825715355473531
PTBP1	6.21528410683666	6.441714483771619	0.0824321945549049	-0.0122970385410071	-0.0925631019309963	0.183947410166565	-0.2368569752333289	-0.0751212102210423	31.6225337495535	1.02180679474659	-0.0899915445175967	-0.892820167175667	1.5261765413135502	-0.966676263207715	-0.5836163561898211	7.36099361375744e-16	0.3097122132511239	0.9286068918185092	0.374417822970931	0.130621492928275	0.345843154945136	0.5622093076959	0.9821730422726416	0.9995328464920704	0.98351936813748	0.9644708871045652	0.7338401333029981	0.7626085189871825
DPF1	2.2319514867757904	2.23843766778784	0.225012018990248	-0.221882360530355	0.665882127389541	1.13692359182372	-0.7675194748219009	0.0831074379655576	3.8632637964610295	0.8780433033765759	-0.554761206073958	2.18126590888955	3.2586278953185404	-1.09236052550571	0.214774862682381	0.0015345634108992	0.382345323143014	0.5823657444121949	0.032115957122638	0.0016123334942424	0.294040786534825	0.830995395576585	0.9909334725455584	0.9991522125846852	0.98351936813748	0.5869582266287608	0.695924868773178	0.9195774594510032
SYT7	0.5754161533312739	-0.0158018211220633	0.0747378109900341	-0.155495608864176	-0.136787722996452	0.27910358775187	0.057177283869185	1.91659229390063	-0.0181748889366087	0.221882712373048	-0.271502058820654	-0.315519410723495	0.574754507760977	0.0539853360481986	3.76727872956468	0.985874385578592	0.824926781630492	0.787373609761644	0.753135153824433	0.566976771482933	0.9580060185586928	0.0009616405405981	0.999963539202835	0.9991522125846852	0.9964228670005568	0.999988948304754	0.9895947933024248	0.011747134729583
LARS2	2.9139378403026	3.23701060864123	-0.259226765277976	0.0232082709491344	0.0225851603373122	-0.184742533286926	-0.261037940267972	-0.0773651853835344	11.4213691328247	-2.01696730437345	0.116593708665225	0.14082026681409	-0.96695654666527	-0.764322005201743	-0.408720372648202	9.21352075602195e-10	0.0467828329978963	0.9079037690941792	0.888357754470767	0.33626176323728	0.455477853139924	0.684620290333024	0.7987278020878169	0.9995328464920704	0.9997185870846907	0.9822726954370776	0.803811224926108	0.8381138931586384
PIK3C2A	4.59770639154529	4.6477881015996	-0.0744349751883981	0.6233457451209621	0.256586292815391	0.0240972294321898	-0.441692721867711	0.202574397091394	14.7306176300085	-0.447381119872159	2.85953111773062	1.29311197341174	0.100201028725184	-1.19366555277848	0.91320708014759	2.32726838731692e-25	0.655711805927386	0.0053100358855385	0.1993955581493869	0.9204152733443448	0.235853560888503	0.363657439959539	0.999723304674277	0.5364141381547297	0.98351936813748	0.999988948304754	0.6446641870443842	0.6066058447555931
PLAUR	2.6433324578170097	3.72368722972171	-0.3570059074547929	0.192291457899633	-0.177234408336385	0.138955515086373	-0.12781904600243	-1.03713275673554	2.9230370719570296	-1.0859194798433	0.353230482429419	-0.4346605681967679	0.296800603312471	-0.0861879343357296	-1.5755944001836202	0.0064129988845913	0.280639177903195	0.7247919662069571	0.664936978890204	0.767343451870855	0.931640989530536	0.119431847369621	0.9710469433290676	0.9991522125846852	0.9911356298308764	0.999988948304754	0.9843426253260028	0.3222814667874037
ANLN	1.72430181080227	2.89188413621127	-0.579760233917702	-1.5106074084017	0.8437567641063841	-0.534443924675214	-0.213938526211141	0.216703115921123	2.7862977426935696	-1.82469757053732	-2.94251957933335	2.18548696005285	-1.0549241900232802	-0.176810553450487	0.376271844261255	0.0108365291958177	0.0716068200409545	0.0041785282510097	0.0316747538720501	0.2944269780427669	0.8604831811676	0.7078835989227641	0.8413208479146849	0.5149512625694463	0.98351936813748	0.9767130989794472	0.9655211922718624	0.8510051784518992
WIZ	2.92047926086919	3.03581724072836	0.158278394276924	-0.0277643744188846	0.1387762740242399	0.0626084111431998	-0.148209446088386	0.1953330830154539	7.966823499575749	0.998645870332442	-0.107147698794465	0.687903318475907	0.263900084339056	-0.3224826686340539	0.823205784502596	2.5835481077280804e-07	0.320735898823742	0.915190102196978	0.4933716092744329	0.792485227633827	0.7510247700321702	0.415096340195375	0.9851341036141436	0.9995328464920704	0.98351936813748	0.999988948304754	0.934749311071032	0.64997583430172
RABGAP1	4.601424257155401	4.65301568034627	-0.161710689119497	0.295867558819106	-0.0982263031255056	-0.242896131219329	0.0855709242479932	0.130887334042953	14.3595991271985	-1.29929235470464	1.4413463352291205	-0.631249251119926	-1.3323197706164198	0.217403160039433	0.660665793035485	2.93452415658819e-07	0.1973178388618419	0.155848790666343	0.5295375767677379	0.186234763045381	0.8325365645189859	0.514567256996155	0.9511223948764008	0.9991522125846852	0.98351936813748	0.9719164453987166	0.956927680232117	0.7271327633784154
DCN	1.08205360358061	4.63079949426318	0.199265409058362	-0.687892750613529	-1.30521966299189	-1.60739841939583	-1.61768432027815	-3.5230454595861502	2.6592953073167203	0.4425260368138329	-0.921163971179236	-2.385725471805089	-2.52110367149664	-0.8220671918508191	-3.5983643633035696	0.012536682340631	0.6592740556808628	0.359591690715965	0.0193850526981641	0.0136093085841564	0.4142272603643329	0.0005449556165398	0.999723304674277	0.9991522125846852	0.98351936813748	0.8757081749654856	0.7783801828749914	0.0076534149964232
QPCTL	0.617841533575167	0.11480726801981	-0.1906680778242389	-0.0745592174572935	0.369477038359747	-0.0546246044889209	0.4525351093918039	-0.1719830525344469	0.1285595428047909	-0.609478797871746	-0.142787879675962	0.98461356979522	-0.127092464161378	0.425906365227569	-0.3170393397415519	0.899059948867651	0.5438077298420629	0.8868030376865451	0.327566134125788	0.8991613425702679	0.673961570224914	0.7524438179632421	0.999723304674277	0.999188568297468	0.98351936813748	0.999988948304754	0.9072254195355536	0.8769739641923354
PPP5C	5.39129247457659	5.28335859924247	0.043764938973936	-0.1258115975449319	-0.0842942029881661	0.1033754418236759	0.299285645849783	0.29989547480957	18.1632438907058	0.4822410095185189	-0.809015931976639	-0.75389040009583	0.791286075335295	0.887064209675152	1.84368012558559	4.27425902662661e-19	0.630872375841579	0.420713698248111	0.4530057008490589	0.430948769274499	0.3789785561555229	0.0691283072961008	0.999723304674277	0.9991522125846852	0.98351936813748	0.9963126037368868	0.7560390224126247	0.2283856289525711
CEP68	3.71774554774554	3.64625234877921	-0.175166653720663	0.553080302969613	-0.35253569435304	-0.561597697481635	0.652479051524889	-0.876269255790578	10.2099555849795	-1.0814107186665	2.2165730428516404	-1.7308673921149098	-2.36766199915275	1.53983910032023	-3.43144680621167	6.70226710144987e-08	0.2825061220927919	0.0373618656639652	0.0872083412666507	0.0201443982195642	0.149427840510529	0.0012764547343326	0.9724961531989788	0.8656612604287321	0.98351936813748	0.882576282851161	0.5478174681457163	0.0145496363291922
MAP4K3	4.3058623754412	4.57956508618688	0.0327656251768635	-0.0123808931918047	-0.20288546223244	-0.180572434771736	-0.230750750207531	0.1250533949556	18.5238381413533	0.2893161575410999	-0.0702053657456119	-1.3971022520633998	-1.0657843780052	-0.7724261269188629	0.7622224104311229	1.60610297095279e-05	0.77303485004186	0.945874442325255	0.166910267447713	0.289837517920417	0.4813222628388819	0.456835033329829	0.999723304674277	0.9995328464920704	0.98351936813748	0.975917421406552	0.8169117658865966	0.6826517042902961
TYROBP	2.34409082756262	1.01937516339608	0.729578721232587	1.34277792368332	-0.509378985880843	-0.6024553816057	2.12733002072705	-0.317519824036016	0.6401133218987789	2.15562079875302	2.3177058834401096	-1.23807434020285	-1.43958614999006	1.29534730948546	-0.401146288310602	0.526966781620363	0.0341165716648196	0.0229900579747057	0.2193192986087889	0.153884284003171	0.198740367543947	0.689297000341664	0.7633280507316886	0.8061981362814773	0.98351936813748	0.968176514290908	0.6088652972249156	0.8404233938414816
TMEM159	3.54201456783683	2.89339947953096	0.0081866335598415	0.160478880343779	-0.202704227701184	-0.2001242141537869	1.27016902095217	1.01401825780485	4.49041470723629	0.0414161810310779	0.4898424290616829	-0.845981631893833	-0.735481239072211	1.6425733415063302	2.84521177191179	0.000116755010853	0.9670607553609208	0.625478752079125	0.39994640198372	0.464042737622535	0.108821148900035	0.0060650744990723	0.999963539202835	0.9991522125846852	0.98351936813748	0.9989170733056676	0.4974254278722677	0.0442531712980774
GABRA3	0.170348998521315	0.624422786450711	-0.220171743391548	0.45958463385553	0.470812306730111	-0.0464187210607385	-1.4450667867348603	-0.320353990261846	0.509504288607764	-0.5291553196290151	0.6358063451894411	0.919754505897272	-0.0789301531956471	-1.00399265167474	-0.454511713655501	0.617313656799288	0.598071193063281	0.526613478626035	0.360314906457499	0.937270132981549	0.325192607011906	0.651307372549322	0.999723304674277	0.9991522125846852	0.98351936813748	0.999988948304754	0.7188137027418061	0.8190575006167357
BRCA1	3.86988789967044	4.3789297237799705	-0.21296953469521	0.147603753535325	0.297046703852398	-0.12107849278004	-0.5716268480791321	-0.368121365639737	16.7462367964773	-1.4973031097872098	0.8107164205828349	1.74643648751325	-0.5805795344300501	-1.85005934861548	-1.8905085808740905	5.91242363959043e-29	0.13793379393868	0.419740774751052	0.0842646703181294	0.563024731456921	0.067699672195772	0.0620188174506109	0.9159393846660104	0.9991522125846852	0.98351936813748	0.999988948304754	0.4132057324107087	0.2135857478372047
ERCC1	6.81269315702472	7.85357989178139	0.0909787350922842	-0.566070881434404	0.0180700866694923	0.201122903529982	-1.12117574235471	-0.360522359114405	42.3158623960861	0.89310725434363	-4.24381427000356	0.141912208160839	1.33608513657196	-4.94180009108355	-2.55436316073918	8.091468648098649e-60	0.3742635591489759	5.47395357398289e-05	0.887477465207167	0.185005764398123	3.71999422447792e-06	0.0123783982453414	0.9909334725455584	0.1063206002674696	0.9997185870846907	0.9719164453987166	0.0017651269962868	0.0730333016765692
CD22	-0.202958070828658	0.5523094833850899	-0.2804566821396539	-0.1218945958227299	-0.5439676465714539	0.309765463367305	-0.8029306473591991	-1.43450905285597	0.440263296678984	-0.724798312286869	-0.178574370788848	-1.11177543192285	0.5719180933922621	-0.570697122664145	-1.99549719192288	0.6632531786442459	0.470612330845339	0.858689901598803	0.269471509310526	0.56889142196625	0.57046409485628	0.0493688599472107	0.999723304674277	0.9991522125846852	0.98351936813748	0.999988948304754	0.8609431711674816	0.1835198788047221
SEMA3B	1.7029147149107098	1.92280000563389	-0.0737079519799189	-0.2169571210962819	-0.161602436772419	0.1225391249170299	-0.002521548407896	0.3438944429006419	2.65556968526142	-0.295514477650781	-0.509434544643654	-0.5114262788591359	0.340940260409426	-0.0029241588437781	0.811106082408638	0.0133149347670949	0.768310203938206	0.611793174934931	0.610362593445346	0.733970870562312	0.9976837538326532	0.420465763453207	0.999723304674277	0.9991522125846852	0.9855760047988312	0.999988948304754	0.9992251196593508	0.6533365218841312
MBTPS2	3.11153961864209	3.748742497708701	-0.356637841954152	-0.1725977353315919	-0.0869481474376153	0.0054400849196616	-0.5555059790039489	-0.0618001494226504	11.8608500824007	-2.04252635812206	-0.7815210352590041	-0.4173791028663429	0.0217085248112325	-1.46767301732604	-0.2681841380415319	7.210829251409279e-20	0.0441265555939007	0.436617749452965	0.6774293395361689	0.982730175400072	0.145799093598391	0.789192435083253	0.7869361302560584	0.9991522125846852	0.9920243644945922	0.999988948304754	0.541981970327569	0.8965599032942634
PRICKLE3	1.6040074494114098	0.484098872761065	-0.0720022031913448	-0.223009074878663	-0.0285219428692173	0.35286555372704	1.63922782952619	0.486724413636025	0.835317170844869	-0.360134115010242	-0.6836073172197721	-0.119152480646781	1.33587260986584	2.3551931384619103	1.38590860127709	0.411189444496503	0.7196252816475349	0.496086669587655	0.905430969904085	0.1850874465075669	0.0250524194495221	0.17098045209763	0.999723304674277	0.9991522125846852	0.9997185870846907	0.9719164453987166	0.2689742685759256	0.397623721395147
LTF	1.74892187886914	2.74609634690217	0.5664990069685369	-2.56745081339194	0.727606473867881	-0.6069995167262601	1.4470843053367002	-2.5687359922754	1.83734899887135	1.13520467849311	-3.2601773746613105	1.23041012882118	-0.904366971259577	0.8006781987634302	-2.64526463147677	0.0780498515941685	0.259443461295663	0.0015946492239888	0.2218874742141869	0.368321842401795	0.4291846383191169	0.0101872551350208	0.9680650471771256	0.3727077813983459	0.98351936813748	0.9859267460796336	0.787088398647173	0.0633783012451982
EXTL3	2.7110537967624504	3.0637738396629604	-0.1123401389459859	-0.259613657918872	-0.158324732824326	-0.3336840015928289	-0.1187266087486769	0.1159479958789059	9.02469407716602	-0.695293158910393	-1.0701636481285	-0.774733723110317	-1.3883904456978795	-0.289453288191081	0.511963377397767	1.36257063727321e-07	0.48873495979388	0.299013478469214	0.4409920460282059	0.1686641664895919	0.776492137871256	0.6114744108455329	0.999723304674277	0.9991522125846852	0.98351936813748	0.9714121869667818	0.943027794217554	0.7940505639262951
ELOVL5	5.896694490118099	6.0745499452009	0.1758094647212399	0.0287410593029514	-0.0129159139364791	0.117404740485938	-0.314030887198	-0.0193099977650848	25.191971482357896	1.52421703642186	0.164432259246429	-0.0884630373624457	0.686595808519875	-1.0795111263973	-0.11538064256199	2.39065905996124e-07	0.13113011332633	0.8738979076106709	0.929782312772494	0.494472768413186	0.324683617546672	0.909133443326508	0.913760684592088	0.9991522125846852	0.9997185870846907	0.9989170733056676	0.7183455314651718	0.9590017308277176
ALOX5	0.904535670007518	1.15532555400489	-0.0788318281351788	0.4919413206373679	-1.04084867971344	0.110192019796115	0.288855535830027	-0.531888830836265	0.971153208710093	-0.233358532190695	0.87464251220084	-2.47098074880782	0.237982750446536	0.216692624766387	-0.7985712569919771	0.338886130840401	0.816056702160451	0.3842270156151789	0.0155451218269079	0.8124715264679709	0.8291337214117671	0.4268060238399579	0.999963539202835	0.9991522125846852	0.98351936813748	0.999988948304754	0.9559848882402336	0.658342868570799
KDM5D	1.80246045982402	3.0416750810454	-4.53952487638871	0.0079956883669686	-0.229699772718761	0.687993942793054	0.280558051984923	-0.265728145922758	4.70382855181167	-13.4745702167881	0.0180473315823984	-0.6866396236024102	2.00799873832583	0.35795182938093	-0.620567692364944	0.0087292468667305	5.42399428523527e-23	0.98583061536583	0.494969389102099	0.0478491442808809	0.738659714434926	0.543276275736868	1.0535024100212466e-19	0.9995328464920704	0.98351936813748	0.9015388881083536	0.930643927596436	0.7493825086028825
CALCOCO1	5.29344810740551	4.94098190398672	-0.0269924251684109	-0.0905371129414592	0.101399998964486	-0.0500197474536313	0.720165025786318	0.004364948489523	15.282477449616804	-0.239215269515519	-0.47675881378214	0.733644470697191	-0.309785788790221	1.8660339393753504	0.0224620529402173	1.02035529188872e-13	0.811508617949692	0.6347816655568921	0.465159442188029	0.7574676806128109	0.0716859600211045	0.9821550721985428	0.999723304674277	0.9991522125846852	0.98351936813748	0.999988948304754	0.4221782425548566	0.9908666945489236
UBR7	3.7737156479755	2.9873243271862	0.0995620429377665	0.171161097745971	-0.048782320274029	-0.244178439431374	0.916240787232669	0.447858787440622	9.83565347070489	0.833709521947606	0.855644099426229	-0.32397288361463	-1.38492562762621	2.52598390096679	2.34690234442168	4.966079132170039e-09	0.406729281725408	0.3959150482924489	0.7467391271371571	0.169617468164303	0.0203237100895099	0.0231193007524131	0.9909334725455584	0.9991522125846852	0.9964228670005568	0.9714121869667818	0.2449570325544042	0.1115369921727232
MAP4K5	4.70023747188185	4.2939153771608005	-0.0717362076347682	0.0013191478054097	0.0012742917163661	-0.1959678420415189	0.7050466178933449	0.401309856832873	13.4859100274362	-0.5857572686897671	0.0064332924043844	0.0082909179963891	-1.09500131251412	1.8372284243631296	2.06667350678404	1.7284169747760801e-09	0.5595633006555301	0.994889203589514	0.99340386279954	0.276538308514121	0.0856668115467519	0.0455199589915648	0.999723304674277	0.9999589913592648	0.9997185870846907	0.975917421406552	0.4536060608529143	0.1735297671232901
EHD3	0.28420551977721	0.603662524370204	-0.0379807569446644	0.14127074132975	-0.12970170982864	0.382166840499586	-1.2794460884179	0.6960006484274711	0.591935216910308	-0.1251637645938769	0.260226703829079	-0.3413004238462119	0.898937041765353	-1.09216908088964	1.3113297051834198	0.5604902245767359	0.900699492305498	0.795307640672644	0.7337618063214959	0.371244262747931	0.28136390972434	0.1943210504398889	0.999963539202835	0.9991522125846852	0.9964228670005568	0.9868708701614032	0.6859672018472035	0.4300703922850916
PSMC4	6.39083886297889	6.84121871987062	0.254645384020149	0.0341974915321025	-0.103073803168843	0.279065533668983	-0.778741618964255	-0.5881647346670439	31.3912327876785	2.1591920615132	0.2208197897903979	-0.707783864234257	1.62691594621412	-2.96099346211072	-3.48862522407563	3.1424894918464997e-49	0.0335876129367012	0.825750159879487	0.4809713429505989	0.1073716762979569	0.0039518088248314	0.0007640600955112	0.7628144239990295	0.9991522125846852	0.98351936813748	0.9419512505579124	0.1057136362120222	0.0098085520390709
MAN2B2	4.14672812408965	4.43185996540206	-0.172521331516231	0.1089361830643109	0.128398999074051	-0.3069674606132619	-0.365446977295317	0.38220745220018	15.1643101880819	-1.4124868442650802	0.544937960311109	0.8312223152811229	-1.66794244388847	-1.03774143978511	2.09436816829418	4.2096381910614996e-13	0.161374949762222	0.5881309114660339	0.4081478789766379	0.0989302032110506	0.310826479701961	0.0414491881414468	0.9325753196166732	0.9991522125846852	0.98351936813748	0.9346153076962772	0.7091721737637952	0.16329971222542
SLC7A14	0.0515457565400513	-1.19841899851654	0.232584832421916	0.324344402790163	-0.1016084010009679	0.41282198116345	0.601098799330525	-0.12995752594405	-1.09023883523527	0.613657295802174	0.4753688197683899	-0.208063509335314	0.7606902966555479	0.468077392571628	-0.2001406850281	0.288138001363982	0.541060227247255	0.635791772576631	0.8356698991652	0.448900577174414	0.643162541108342	0.842046156581303	0.999723304674277	0.9991522125846852	0.9997185870846907	0.9989170733056676	0.8948528679045363	0.9246417062007376
CLDN11	0.365242226736986	-1.42097414010793	0.811081823556051	0.339504389371615	-0.7105756243471449	0.495966809105337	1.1481064856243302	-0.617424774821309	-1.34725560332435	2.13346662145535	0.510575802336926	-1.44180924881411	0.894899264902066	0.914732030140296	-0.946216068072636	0.1947607925557209	0.0357073832054693	0.611274358174783	0.152951107346968	0.373310179152947	0.369977396703587	0.348360619506292	0.7680034076864686	0.9991522125846852	0.98351936813748	0.9889672920742544	0.7505928570894289	0.5930151130083746
SLC25A39	5.33128545361761	5.34448937518901	-0.0332449890338581	0.0970072623474819	0.0457229094997807	-0.0047489513932396	0.1101481699166019	0.5005339851181659	15.525535911984802	-0.265627721468315	0.460950885530647	0.2921809136058469	-0.0260714383633914	0.2664253308565469	2.42693192306873	1.18079205147699e-14	0.7911584516175109	0.646070780393228	0.770845936605509	0.9792600714213392	0.791662069936585	0.0183470581103008	0.999723304674277	0.9991522125846852	0.996436263783458	0.999988948304754	0.9468315889890015	0.0955119028883335
MVP	7.25935270255493	8.159327612585079	0.0257789428492093	-0.240208660477688	0.0064646603219771	0.173647546470248	-1.08811355121316	-0.111102025512994	33.783057242762496	0.297492209550777	-1.58331802260995	0.0574744002661639	1.31611792883903	-3.83968021651679	-0.7819431837717099	8.17855053751695e-24	0.7668094750787181	0.117105679634928	0.9543003934532628	0.191593189468111	0.0004054100038276	0.436891827435161	0.999723304674277	0.9991522125846852	0.9997185870846907	0.9730627806488654	0.0313801219936557	0.6665946554810002
NUB1	5.396600596122591	5.2611157891888	-0.0042624175857089	-0.007380239809752	0.113574553961548	0.0856727262097866	0.222092579255147	0.305159814618432	17.048512941851	-0.0410863299740732	-0.0411368474148591	0.8694155241319609	0.5607880473803449	0.608055271685538	1.7271658903211	4.6126232496548006e-15	0.967322890532954	0.967282950204674	0.38705259332061	0.576387958560174	0.547072241603956	0.0891010403637564	0.999963539202835	0.9995328464920704	0.98351936813748	0.999988948304754	0.8490805937730173	0.2682283798799195
PGM3	4.1343880017747	4.454732783059691	0.133187282434269	0.196293338297698	0.102969344881344	0.1396725703377909	-0.70195761026392	0.317387056761181	14.8619570120761	0.962953993168368	0.925191446219115	0.593333713194813	0.6746598298580829	-1.95518826147145	1.6142958351940102	2.5012851706895498e-11	0.338252664041191	0.364781779023105	0.5546445586403729	0.501740508298525	0.0697388794198388	0.114246603177738	0.9901858443950448	0.9991522125846852	0.9855760047988312	0.9989170733056676	0.4178094555741916	0.3129776831482659
RWDD2A	2.58379439525313	2.09656232801357	0.155412803783462	-0.222425635624782	0.0197260418640055	0.0994511524714109	0.631923256327068	0.589364841090006	4.29177589960415	0.795814286473152	-0.686529504364395	0.0802133032380862	0.355439531431475	1.07500632976944	1.95097456512099	0.00108862438448	0.428306439479072	0.496522059187799	0.936256949379337	0.723130192560405	0.304765285217836	0.0599826595454324	0.9939915084613864	0.9991522125846852	0.9997185870846907	0.999988948304754	0.7034410142348222	0.2086021837691913
CLK1	5.663537204346019	4.96479489916692	0.0323588968576561	-0.0343248596680117	0.140649759014957	-0.0773500112103065	1.61872442574938	-0.296320143152577	8.57092601489937	0.176680825719503	-0.109016632787969	0.6134405817802889	-0.287816147446375	2.360195414760009	-0.869662129938617	2.8487758538822697e-08	0.860179543924006	0.91344295174718	0.5412251570018011	0.774174514006908	0.0252315766240185	0.388054465924549	0.999963539202835	0.9995328464920704	0.9846871674318498	0.999988948304754	0.2692400468615264	0.6277323137879999
POLR3B	2.7447943063994	2.37448970445188	-0.0353608890512101	0.151165078778161	-0.110328788792855	-0.0650567125615723	0.506218390375712	0.093806791685345	5.699536173295519	-0.209043273347003	0.5519159110563671	-0.527890757408912	-0.271487420196557	1.01007475049958	0.3523676571729179	1.5232908234442e-05	0.8349031465546211	0.58339451523334	0.598931252025006	0.7866602821125319	0.325718879296211	0.726159253180625	0.999963539202835	0.9991522125846852	0.9855760047988312	0.999988948304754	0.7193227745316051	0.8608377266462113
ANGEL1	1.99982954934699	1.85529764534847	-0.0834951948781891	0.1152659790793049	-0.14013415165532	0.100351475316596	-0.0262246421425998	0.4290712478957659	3.93176572431652	-0.402765126401708	0.3543735405421629	-0.546678584873226	0.337552352417977	-0.0462682514232028	1.4232249421295602	0.000774066887608	0.688110277990937	0.7250722780610129	0.586073619869172	0.736521513961634	0.963598728605544	0.1614720375657559	0.999723304674277	0.9991522125846852	0.9855760047988312	0.999988948304754	0.9912138435678384	0.3853860144556006
RNF14	4.28903476677873	4.44192587321449	-0.150935496448213	-0.299851807905987	0.0498561409486604	0.1838493272860139	-0.0201219951947929	0.3907897746709919	18.0960916993772	-1.24913658157882	-1.71091805467884	0.334713367451273	1.04641650241914	-0.0683540378648149	2.334360392557	7.10106403244886e-06	0.21504376116742	0.155149506277408	0.73943145650854	0.298830798411367	0.948521209935406	0.0316735775911016	0.9580247886639152	0.9991522125846852	0.9964228670005568	0.9770288475082892	0.9874527001579192	0.1372898677866472
DNASE1L1	3.57947403298531	3.8798552227231697	-0.133705998544437	-0.0236944315232576	0.104644264495494	-0.1749405800908089	-0.383239543004942	0.517992154242805	15.2992407818346	-1.10800353529125	-0.131404996309266	0.688969273814657	-0.96158795693177	-1.25887864844327	3.0885640895588	8.245077343579199e-12	0.270925378101527	0.896806894534943	0.492920861430155	0.338984681804889	0.226567845235574	0.0035523071657884	0.9709040781299728	0.9995328464920704	0.98351936813748	0.9822726954370776	0.635697095925747	0.0304889359616039
DDX11	2.5521927605811	2.2469330119934	0.311607377256939	0.5446393691209871	-0.1031969244615669	0.00899300929169	-0.162320420085458	0.1430174833043419	5.720202958550661	1.54622437034796	2.06292542399564	-0.420849678973354	0.0307482747123586	-0.3534553746449929	0.5187536622230979	1.47633616161785e-07	0.125680399828965	0.0421010535565909	0.674902657629406	0.9755407209160428	0.7246021349184699	0.605249549995442	0.9087656064991312	0.8935949198698391	0.9920243644945922	0.999988948304754	0.9260233619079156	0.7901970833878785
HEBP1	3.2024147326065298	1.20357103557222	0.122151563260406	0.4347542608249449	0.0161581854571185	-0.346852381754847	2.98703347378905	0.946675875132896	1.9227239570298	0.684397022802788	1.45177498088419	0.0762861368722806	-1.44090418889808	4.02691652157615	2.73159967917313	0.0650227822975351	0.4955932589775371	0.1501659512653489	0.93937228453368	0.153268338110393	0.0002768123782941	0.0082499034685268	0.999723304674277	0.9991522125846852	0.9997185870846907	0.968176514290908	0.0257637864034671	0.054913596665249
GPRC5A	3.98314069822343	4.28222483946179	-0.4429689147414771	0.395225425521666	0.217113976722801	0.0993084406949119	1.28220781227743	-0.6575952727266489	3.5511176205206	-1.7058233738283202	0.956433473792229	0.70268051600907	0.26621468537407	0.9470900285451492	-1.1240789036283898	0.0011513082211649	0.0918280561550371	0.341650414090307	0.484258283819164	0.7907357410300859	0.346860265193236	0.264271358207423	0.861315613372487	0.9991522125846852	0.98351936813748	0.999988948304754	0.7342328098669101	0.5116569567845671
MAMLD1	-0.0319719276844181	-0.821492451632081	-0.4051859665097759	-0.0165891346762219	-0.5846014622916881	-0.142792791168358	1.42580891564813	-0.88322230769555	-0.7414637417500821	-1.1123600940193	-0.0258103401873395	-1.26546039204854	-0.278293801994039	1.10841507875404	-1.33078774000598	0.465568374553396	0.269115082869691	0.979468132572882	0.209175108300171	0.7814520961094359	0.274636544397596	0.18768172987481	0.9709040781299728	0.9995328464920704	0.98351936813748	0.999988948304754	0.6803131684818541	0.4212320590892575
CD6	1.38437750760596	-0.472751337739916	0.283829157129058	-0.365548773096312	-0.5187198891806071	0.0021918017312369	2.41330366141783	1.2437162938478	-1.16902637710234	1.46463072152935	-1.38695642878066	-2.12515743373763	0.0078901537417681	5.026321994152839	4.4149316430114	0.310678066564748	0.148206358800822	0.400771620390674	0.0477185859036097	0.99373623789582	0.007084070498181	0.000296029164727	0.9244074041340944	0.9991522125846852	0.98351936813748	0.999988948304754	0.1452945103338654	0.0048621006223111
TACC3	1.54971166157759	2.99961166420633	-0.318472747815566	-1.11918958828101	0.545551038102566	0.0477167606432705	-1.2539231832660902	-0.3236935866678049	4.58476241339988	-1.2028886785538702	-2.6425861903832204	1.6800533620692	0.122697658509529	-1.56099744551897	-0.777981426724302	0.0006099279160611	0.232283155574923	0.0103350081684413	0.0965526984176976	0.902630153534627	0.139516131575489	0.44121452014106	0.9642307610027204	0.6679776643718516	0.98351936813748	0.999988948304754	0.5345870632453587	0.6700320269507277
UFL1	6.018378886524	6.23715244838753	0.0251494487913705	0.10106696749736	0.0251213519627003	-0.186376882348887	-0.403894707448534	-0.0883419202604031	27.0100507820519	0.369315087067271	0.831281919974543	0.28942676968256	-1.83143438014929	-1.5723576021906698	-0.731218015541018	2.1816372246804898e-23	0.712830690726645	0.408114224972728	0.772977460895375	0.0705351907876183	0.1207165116824299	0.466724203612006	0.999723304674277	0.9991522125846852	0.996436263783458	0.9079445654199482	0.5107316379960926	0.690311973670017
POLA2	2.20031131825968	2.6839692190139104	-0.115730084509149	-0.454161498426949	-0.0117922273495899	0.0439746548005391	-0.1031719177364089	0.1175044777932499	5.01732184198178	-0.62216927557287	-1.46750050994962	-0.0511072924282273	0.1647212856459479	-0.159980315249809	0.3790973824776399	0.0001028160584936	0.535475361884893	0.146013851400912	0.9593585502248928	0.869545902790845	0.8742724335125601	0.706268327113025	0.999723304674277	0.9991522125846852	0.9997185870846907	0.999988948304754	0.9683591346396182	0.8501921114047899
ZC3H3	3.1209005085147297	2.3112467343008904	-0.0006099146848278	-0.0792193586975453	0.111632339636333	0.400256141773115	0.905215502963848	0.514915710815507	7.16215722255475	-0.0046621470605715	-0.36912424885725	0.6893591320037261	2.17526358688126	2.33160528268452	2.50316823430212	2.2141474402019705e-07	0.9962908322778432	0.7133661816406229	0.492459216981714	0.0323324358151075	0.0288415527156395	0.0154151163100649	0.999963539202835	0.9991522125846852	0.98351936813748	0.9015388881083536	0.2876080645560096	0.0848180748131418
CAPN1	6.2329686977617005	6.5619873515364	0.037262236052025	-0.0812193993444121	0.106995778678414	0.293328109182436	-0.35715902221628	0.658557644767323	21.1521970649877	0.354330697370174	-0.4472321061375061	0.7983062556563209	1.86881427413698	-0.974174717130579	3.73034111802791	9.493086609134081e-19	0.723959507231831	0.655833070057099	0.426896674120347	0.0650150244034722	0.335641903987672	0.0003973009684325	0.999723304674277	0.9991522125846852	0.98351936813748	0.9073911034531909	0.7270640457423598	0.0060523738900903
ACPP	1.28019710001475	1.30964383109133	-0.0639710332044887	-0.0275981672436767	-0.140951505665313	-0.1191203646805719	-0.219876336340233	0.303894164546049	1.9230524646465	-0.245837366823769	-0.0649191665842221	-0.44206697917752	-0.324955954309803	-0.2667333408191389	0.715869359950234	0.0700423948164067	0.806387497713144	0.94841939200326	0.6595381863730649	0.7459945746253639	0.792268417260886	0.477524626126366	0.999723304674277	0.9995328464920704	0.9908339058557366	0.999988948304754	0.9468431507743228	0.6994608812316149
MDH1	7.38413008327242	7.56599546406214	0.0670783648457419	0.0233029665984839	-0.0726300401182146	0.0391018141550349	-0.207590544414673	-0.410270651981251	37.51376534780879	0.629522833883167	0.161407899872033	-0.5489360100109689	0.253164637774004	-0.853125875299959	-2.64998909249775	3.06680819677212e-06	0.530775248509131	0.8869801624631249	0.5868267338402661	0.801064197021352	0.43784506815941	0.0143659376722333	0.999723304674277	0.999188568297468	0.9855760047988312	0.999988948304754	0.7930293138709348	0.0809720276865314
SLC30A9	5.38997195874046	4.98906519813762	-0.0230348594385776	0.2332864381793299	0.0359482197723639	-0.211200266368635	0.570478149875796	0.259279171028886	29.4717511492617	-0.257482289512965	1.99857482621482	0.332178336410976	-1.62226142517014	2.85356088032677	2.0859599913077	4.7704896003533605e-47	0.797414516168729	0.0487765461785861	0.7405535870823801	0.108365902615066	0.005401989515772	0.0399105610132151	0.999723304674277	0.8966013736412132	0.9964228670005568	0.9461050089494832	0.1253558451192831	0.1593059651787252
MTMR11	2.07979922816481	1.88196819130614	-0.22763969090501	-0.531145351301471	0.409493386454271	0.0363324067080113	1.3464096495198798	-0.994407531312052	2.77288936173083	-1.03484043683246	-1.51345962121823	1.5843382415311995	0.123063822713853	1.67506466512613	-2.34598729180855	0.0100975771606718	0.3036848037190219	0.133787870397468	0.11682403075647	0.9023455060796428	0.1023802894533369	0.0218007355546941	0.9811277750915316	0.9991522125846852	0.98351936813748	0.999988948304754	0.4853915484466064	0.1072732675450182
COX15	4.120680248018871	3.97771941941225	-0.0242535590687868	0.0666788509137275	0.1861318461313499	0.0362352014445275	0.0703172497089246	0.300369730597377	14.6446995302945	-0.221842193510196	0.3702050910672489	1.3588739252398705	0.226553889284672	0.2139334329839139	1.76814557715108	1.55683923728875e-07	0.8249571056668019	0.713296068216763	0.177762468378934	0.8213059934829009	0.8353516980976601	0.0881254310382605	0.999963539202835	0.9991522125846852	0.98351936813748	0.999988948304754	0.9580528960783722	0.2664892179754217
CCDC88C	7.07440740344722	7.139543696255309	-0.0893462856541233	0.0740257488558389	0.0704368407033091	0.1290089775290969	-0.1813211464477789	-0.379655378655366	32.2983237160266	-1.16451244194928	0.547252039809925	0.718022015035282	1.13640172661134	-0.7015580227996341	-2.9264928927038105	9.8424735184352e-18	0.247497430434361	0.585665246670056	0.474713454164921	0.2589253491786339	0.488298471872581	0.0048056934937403	0.9657504913981804	0.9991522125846852	0.98351936813748	0.975917421406552	0.819557613770586	0.037897273539959
YAF2	4.15607032598803	3.94371539873131	-0.0179671894880191	-0.0808262665517491	0.4513245971244239	0.2446413820018639	0.373278845357061	0.106265580753116	10.4414556316631	-0.150836252250639	-0.393891937626607	3.02844748469082	1.38758331748942	0.839978250405308	0.502738172535105	4.2500833954415296e-11	0.880461709464049	0.694625612770073	0.0032509374783071	0.168832327772243	0.4058609627646879	0.6168278454514761	0.999963539202835	0.9991522125846852	0.902042266302288	0.9714121869667818	0.7730481508257825	0.796426726198499
ZMYND11	4.73256696582275	4.40822587500156	-0.128056458674009	0.323031745816608	-0.0279483026945191	-0.13277152674563	0.437358724709132	-0.0565383120391649	24.0171996367969	-1.31812586129316	2.54271305710036	-0.238433561332002	-0.957561469447689	2.01775956773286	-0.41360661120344	3.71907511089655e-40	0.190921535840198	0.0127685042881128	0.81210554815417	0.340937379090575	0.0466977097901405	0.6801800178984261	0.9467351631139852	0.7167706901387714	0.998704570809242	0.9822726954370776	0.3538859216753409	0.8359891468481383
WAS	0.646963299589637	0.0442558610841636	-0.0479693907470618	0.366291322617437	-0.204613320519445	-0.0188912504350799	0.5557845417622149	0.206886901760991	0.0349469817256512	-0.127972721789005	0.559143737054411	-0.44453850960094	-0.0376735784347535	0.3801952830647299	0.295443475812201	0.972457478689752	0.898481697377816	0.577507061841319	0.6578302998318921	0.9700369727857328	0.7060899696578191	0.7686019362696921	0.999963539202835	0.9991522125846852	0.9908339058557366	0.999988948304754	0.9187021356286054	0.88602026281478
BID	4.339045970454721	4.7144816347360194	0.2303256825026219	-0.583447654432675	0.168639072833639	0.369845641514061	-0.191536950067246	0.539731631999306	10.009492331385198	1.59769119485414	-2.2821523296925097	0.8891337624594119	1.61187674570229	-0.3575230663151579	2.17224268149805	3.0771241644994095e-11	0.11383648897558	0.0249241250279333	0.376457769223249	0.1106316664090319	0.7220147240511909	0.0329194101079431	0.8984294340717304	0.8284634929109748	0.98351936813748	0.947278315287306	0.9252807160371184	0.1407116422813774
MATR3	2.51185838747116	2.1483023557609497	-0.247335085970118	0.928592104029719	-0.114414364769274	-0.333771812990719	0.114580519285377	-0.417608005864811	2.05133260883775	-0.8994321568641909	2.15786541088747	-0.400306048169731	-1.02302866030898	0.0938703736019962	-0.7278216414043119	0.0479948669762168	0.371001314013019	0.0337578184216343	0.689963345406823	0.309245934448319	0.92554142355957	0.468922189528524	0.9909334725455584	0.8591237479365453	0.9941243493388492	0.9785146399658928	0.9823786040776586	0.6917198820697594
NPC1L1	-0.286953200222701	0.730998003822737	-0.264783166487089	-0.249474851990387	-0.60401298701747	0.394523268512423	-1.58631021181416	0.0122263778311294	0.560019601741158	-0.6734946855973671	-0.3540389901081819	-1.2190975129490902	0.713075236906891	-1.09109230777051	0.0175636292949898	0.5801862657431031	0.502517878630148	0.724176898082726	0.2263255439322569	0.4777691347929989	0.279710281709113	0.986030163121289	0.999723304674277	0.9991522125846852	0.98351936813748	0.9989170733056676	0.6850072462502327	0.9918470336313032
XYLT2	2.90829222191225	3.55569522327308	0.0323359208319144	0.221735692624248	-0.0412168192825741	0.159876469899711	-1.14102127108745	0.0630754181603591	11.4427152064503	0.19578859952153	1.0422619705831702	-0.203536053462131	0.652544697239404	-3.0995575788053595	0.290100120088319	4.89984788465112e-19	0.8452322069126271	0.300177876420425	0.839191385641596	0.515770381701784	0.0026110264783269	0.772429966892146	0.999963539202835	0.9991522125846852	0.9997185870846907	0.999988948304754	0.0850242605711613	0.8877459909435593
RGPD5	1.5683383301932	2.1645214365182097	-0.0735449677019081	0.196848340441021	0.3341756798926379	0.2765221756035469	-0.8050124323044409	-0.298870660832483	2.8811602005198105	-0.317761798237099	0.513989374771712	1.21050811523904	0.845431331063995	-0.9005446019723521	-0.7155173390564291	0.0082804592475423	0.7514405372519991	0.6085627558365799	0.229461388450499	0.400199051635767	0.3738527600800599	0.4770078226417479	0.999723304674277	0.9991522125846852	0.98351936813748	0.991678649576852	0.7533650906471663	0.6989229736851743
NUDCD3	4.74611692144713	4.39179402758962	0.0121541997502717	0.1282445833006699	0.006326543674928	0.26103353179771	0.31957851870184	0.142242807823514	23.9192882747899	0.125728818790506	1.00770985500159	0.0541980605731415	1.90987582887887	1.47008163748171	1.05580121469054	5.0665198800767e-40	0.900236679915017	0.3163882955404939	0.9569016300319458	0.0594441542958334	0.145146955926164	0.2939821427956099	0.999963539202835	0.9991522125846852	0.9997185870846907	0.9015388881083536	0.5413991312053207	0.5428395942210456
ISL1	1.34798123742194	2.74405289799681	0.0636998886515909	-0.0981952789495519	-0.2250507910748589	0.2208911410137509	-1.90231460106006	-0.533369134503641	2.82914476292894	0.25050677692747	-0.232041323737015	-0.723687789173206	0.5419948191399729	-1.77408484127964	-1.13671852781357	0.0084263710226498	0.80281660604586	0.8170700856648091	0.471334481438161	0.5892449057472879	0.0804085993537342	0.258951515326177	0.999723304674277	0.9991522125846852	0.98351936813748	0.999988948304754	0.442809790949708	0.506405082780944
CHDH	1.68087758026532	1.07069015060026	0.0282917208468111	0.0713244523331146	-0.0724605627389146	-0.431737963435276	0.8878854958020841	0.29977628472276	1.90158719559827	0.1347192739428309	0.1975556584081219	-0.267437851597165	-1.3826318640880302	1.31705578285696	0.883930130663473	0.070064725518815	0.893145867881362	0.843974033557875	0.78976508261997	0.170317616114584	0.19958926793623	0.3806922391076621	0.999963539202835	0.9991522125846852	0.9973763602657872	0.9714121869667818	0.6095318162146848	0.6209599917722671
IL20RA	6.49934708448677	5.962800584539809	0.0651879798143486	0.250712177680165	-0.17072403294692	0.0617102397304621	0.438094497385921	0.1212170416061049	29.9002425419475	0.985367132265302	2.11561590741042	-1.99965274266332	0.6268584955685991	1.9029545684332096	1.06600615492744	4.21790240509004e-24	0.327234001541006	0.0372567531919947	0.048720744480101	0.5324007603541789	0.0630641314326284	0.289895314124357	0.986782489043776	0.8656612604287321	0.98351936813748	0.999988948304754	0.400132468782411	0.5380960135930224
CLCA4	0.6298928840511719	3.0483680759935297	0.0336423446142931	-1.14448708478178	-0.311026828039003	0.050531928678239	-1.97933600117789	-1.14046501752971	2.51801552492382	0.0977072672643943	-2.01756044399996	-0.7371924008402879	0.0991953457418053	-1.38743002470362	-1.76991162133102	0.0178788806619436	0.9223957154085692	0.0467432293690732	0.4630774394745209	0.92121429786453	0.171668583239591	0.0811303945983884	0.999963539202835	0.8966013736412132	0.98351936813748	0.999988948304754	0.5774340628714283	0.2523695794818222
GLT8D1	6.33179188002918	6.0352821960732905	0.0005731323549255	0.0071456543006092	-0.033093838159411	0.0594989540937818	0.430433172401392	-0.0644875359224836	26.0755044196522	0.0069997346345461	0.050562220074895	-0.321024100760434	0.501787170233341	1.57091776672191	-0.460605959102696	8.62208215456522e-21	0.9944312606776128	0.959796119995132	0.748967823312443	0.6170859953750439	0.124958860957945	0.646600259781954	0.999963539202835	0.9995328464920704	0.9964228670005568	0.999988948304754	0.5155277815341599	0.8160439795805648
ATP2C1	5.73000362870559	5.90363164011379	0.0217196672008291	-0.0985983375439763	0.0783570696693415	-0.193046337714724	-0.0545010014233372	-0.216480209974333	28.949894300035	0.212337602572651	-0.668178883620845	0.6165629055657579	-1.28050076196798	-0.222954478327825	-1.46083927721309	3.91216725044185e-17	0.8323440607679671	0.513678980192068	0.5394623234079889	0.2039587841073989	0.82610172090987	0.149860905233496	0.999963539202835	0.9991522125846852	0.9846334338777089	0.975917421406552	0.9553867740678176	0.3689161422497075
IGF1	0.415483683218493	1.24562596430423	0.135858991419092	0.404466968146344	-0.0587448224423595	-0.5369148092603	-1.48098794636443	-0.499440299734323	0.861389932575593	0.313537870458518	0.514979411362519	-0.106359375293515	-0.8543356871267371	-0.8856133849725641	-0.660558244549266	0.399062842179456	0.7546587042052	0.6078751712434429	0.915556415058294	0.395313153537415	0.38170167878619	0.51136720570466	0.999723304674277	0.9991522125846852	0.9997185870846907	0.991678649576852	0.7572148798049488	0.7248785021457896
SLC38A5	0.4882909486960479	1.48529956011025	0.1432796077949159	-0.439741978228061	-0.374000890845142	0.0190555504445646	-0.673217879709644	-1.5981044214806297	1.6423953571564098	0.479839855055477	-0.891172992171904	-1.01803997606866	0.045280865806816	-0.628899814579734	-2.9510880229386096	0.115599485304015	0.632571029162704	0.375303642349142	0.311563228698292	0.9639880401592472	0.533776695808769	0.0044292322140769	0.999723304674277	0.9991522125846852	0.98351936813748	0.999988948304754	0.8418139691427481	0.0357114891216341
RALBP1	5.977990385595571	6.08910013339148	0.137087261261194	0.0334449355786289	0.232786311966738	0.0214720908458811	-0.170092449481253	0.3067895328388439	17.6856002519321	1.1386276018494998	0.15976775520813	1.50295208708783	0.116662971421005	-0.417109001410465	1.55256019616658	1.8819385746417e-15	0.258026616270813	0.873449912493396	0.136503449247048	0.907396182480508	0.6791689487196171	0.1256819517742619	0.9670211622065316	0.9991522125846852	0.98351936813748	0.999988948304754	0.9093822205281348	0.3316739876781916
RUFY3	4.94537647950193	5.16673724403492	-0.171783486714305	-0.0011357118659748	0.316550992986808	-0.135911110192641	0.044861318658592	-0.4365572708265129	13.667939743457902	-1.43517947999286	-0.0054822699594658	2.10113430566187	-0.752929945324399	0.102565367702633	-2.06732070372353	1.90876189579892e-14	0.154926021468141	0.995638354883333	0.0386006886913661	0.453548158581157	0.918722889446894	0.0422123304615379	0.9300365082223282	0.9999589913592648	0.98351936813748	0.9989170733056676	0.9805019744434916	0.1653937554550551
CNTN1	0.0321721104043997	0.8360765092813249	-0.515277708539386	-0.112003031879021	-1.0007417345616	0.1582396488296019	-0.369285602359032	-1.54638940873003	0.750533886020963	-1.34985515156393	-0.170352998327548	-2.07486014590592	0.3008622204884399	-0.28108723840386	-2.23736113905669	0.463694475938976	0.1806387980290019	0.8651485627738058	0.041044852466458	0.764242155703559	0.780956336006678	0.0291412237174299	0.9457671958282092	0.9991522125846852	0.98351936813748	0.999988948304754	0.944078851948572	0.1297592820411831
SLC11A1	2.50347284562376	4.815796501712691	-0.123724574338928	-0.11846003772149	-0.155206420032362	-0.340442739734182	-2.50799376695203	-0.9134616532344008	4.59144080223622	-0.438733854161587	-0.24213199859229	-0.442152893721345	-0.856950094610174	-2.31030771779752	-1.74164881016837	8.8141244778266e-05	0.662027039670298	0.809277437503838	0.659571987231464	0.393987656934405	0.0233662086116326	0.0851051492150728	0.999723304674277	0.9991522125846852	0.9908339058557366	0.991678649576852	0.2617375019471639	0.260109726704069
WWTR1	5.40675133896636	4.767806961537231	-0.147050188759936	0.156697042844147	0.0362601781099154	0.0268363267350809	0.950405830993194	0.359955230885839	11.133340525826002	-1.0427345218888002	0.629850708298089	0.199923866896813	0.12810740502109	1.89418951129712	1.48330252241876	2.75017244721059e-11	0.300021997951471	0.530468123548951	0.8420160075632851	0.898360677751867	0.0658331381888354	0.142799606642212	0.980186324699012	0.9991522125846852	0.9997185870846907	0.999988948304754	0.4077414040311703	0.3585311220025444
AGPS	4.66717317993131	4.91157147962333	-0.0765450006491617	-0.1538383596460759	0.172933774066017	0.0767433747908949	-0.285614183644705	0.0690642035728725	22.8946297789645	-0.6622668073996459	-1.02383945310089	1.23797226239428	0.4599710651175779	-1.11527253340595	0.4379710630523259	1.3636219058777198e-38	0.50955080546597	0.308749553776668	0.219056748069279	0.646684468627961	0.267804869103308	0.662492743231994	0.999723304674277	0.9991522125846852	0.98351936813748	0.999988948304754	0.6723249973731308	0.8258326318199152
CXorf56	3.28007793389876	2.82641408826513	-0.101486165895213	0.290794129622593	-0.116422895416153	-0.0569180396785975	0.6302354986271421	0.174151807954787	8.26410495738965	-0.7633651655861209	1.2894546242981	-0.6789394919791639	-0.289130401019338	1.5388822920169198	0.823232014109903	2.51144244250366e-07	0.447313187972771	0.2026237179192579	0.498981928930012	0.773172341386397	0.14119928521931	0.41480161492839	0.9994203062492192	0.9991522125846852	0.98351936813748	0.999988948304754	0.5355426121489276	0.6496808133823174
TTC27	3.5391610567005403	3.9241484520841	-0.0553256543228133	-0.0948686750123188	-0.0177274025281679	-0.205449626337108	-0.304360152416576	-0.0987223923884293	17.8146507793757	-0.470025321335239	-0.62489204818859	-0.1229526944843969	-1.1761298443043795	-1.16550212189822	-0.6105951392617289	9.053165446783648e-31	0.639513008785788	0.53367744323891	0.902428149094217	0.242751262404704	0.2470012871021739	0.543059496287407	0.999723304674277	0.9991522125846852	0.9997185870846907	0.975917421406552	0.6553074715729442	0.7491366900845388
ZNF582	1.6479975036468202	0.579141235050383	0.3588556561241789	0.3010484181083869	-0.3758108594047129	-0.399776383573474	1.32895679302444	-0.616080577430161	1.26809691563788	1.56186295754269	0.995764710135264	-1.33642057584675	-1.19247813761722	2.49513625614996	-1.77489389369255	0.20814641538775	0.121950688930393	0.3221259978653309	0.1848965983113419	0.236316133775338	0.0144790284217532	0.07941305827641	0.9057016718048522	0.9991522125846852	0.98351936813748	0.975917421406552	0.2075337825075944	0.2491178268103392
VSIG2	4.67080253853413	3.86317376988567	0.478745546822466	0.113453661979791	0.0670983977578249	0.254759006228242	0.6804155973001529	1.43292852169991	5.90651150556902	2.22136685630024	0.306066717040341	0.245980262057902	0.818179736883875	0.861811162060896	3.9238230657366	3.94615597698469e-06	0.0289403618510916	0.760307477833422	0.806282905715912	0.415490414941187	0.395418253741791	0.0002552860854434	0.7384165036952495	0.9991522125846852	0.9979469139571324	0.9927966724116312	0.7661253725008762	0.004349492664534
PHLDB1	2.09082721374338	0.312612838759142	-0.0488446239952342	0.146773198221831	-0.1178499592077839	-0.0789137365100272	2.4354692665814905	0.1238510072210369	0.647877818391812	-0.24808721811127	0.4608989228184539	-0.483536031155489	-0.2947779556198689	4.24033063870221	0.381835646455112	0.526809789301335	0.804652648270611	0.6475695909428161	0.629981727934662	0.768872702170081	0.0008751917296773	0.704330654114799	0.999723304674277	0.9991522125846852	0.9879215742043056	0.999988948304754	0.0494396921663635	0.8492280274921933
MARCO	0.666648129482755	-0.242738168743284	-0.103887081773654	0.751185554159341	-0.757450921320927	-1.76622423048045	2.6612107718896203	-0.120621606566021	-0.145043558284575	-0.231249443941077	0.9544965412184888	-1.30523448460153	-2.89225388871859	1.50298086425497	-0.122567621470527	0.8855021083804471	0.81770171110442	0.3425778064086929	0.195490569558385	0.0049014371391306	0.136761097221944	0.9027322240822327	0.999963539202835	0.9991522125846852	0.98351936813748	0.7810092634445128	0.5313778491633405	0.9559354480617822
CYP24A1	1.79137008824083	1.7663573600550602	0.0432915149364599	-0.354354319663817	-0.1222997768781589	-0.902203037832047	-0.117364053239776	3.77419267224828	1.63659145436957	0.0953602170787509	-0.4857850501771429	-0.204742490517554	-1.29854453431653	-0.0892083251865113	6.136517942497691	0.117149242651983	0.924251230640776	0.630585915903283	0.8382924615225121	0.197636213205611	0.929935127876264	8.688157466958641e-07	0.999963539202835	0.9991522125846852	0.9997185870846907	0.975917421406552	0.984047296479436	5.539957789676407e-05
PRDM11	2.70513416737579	2.8754169584305	0.0850427168550841	0.135236544494028	-0.0976576054465584	-0.125115907205393	-0.264561826297078	-0.7961734885972571	7.83888248043343	0.576049429449693	0.553340214142423	-0.517808353122916	-0.554916703231835	-0.59796240942387	-3.3489525051820896	4.97147823219413e-08	0.566071624395381	0.5819262238706939	0.605906990724173	0.580375568119527	0.5548138400121579	0.0014111093412868	0.999723304674277	0.9991522125846852	0.9855760047988312	0.999988948304754	0.85334684418513	0.0156259844559949
SYT13	-0.0791086118968431	0.267419585017598	-0.3920556835002189	-0.591319954635489	-0.23648491643757	-0.686801417366447	0.3553144096026899	-1.18278330407808	0.21655636411272	-0.967838538151878	-0.815613597845353	-0.4576867478287511	-1.16749831287342	0.25192441918596	-1.60169350943526	0.8305235540822901	0.3358932831348349	0.416959559092692	0.648365928993187	0.246239241546448	0.8023698140118342	0.113584703252339	0.9899864432520412	0.9991522125846852	0.9901069140953828	0.975917421406552	0.950428333880545	0.311912299062658
SNAI2	0.336741181379651	1.7837738598919195	0.118790879388277	0.8630399555368431	-1.19789581026221	-0.2124202697237	-1.93695347580578	-2.33274061165292	1.52902733341773	0.294613947854857	1.30066309534817	-2.42090165785709	-0.358162661062106	-1.37628633684322	-3.27763553937452	0.144628462439202	0.7689984076117291	0.196973490903816	0.0175980146018065	0.7210900289714821	0.181667249494431	0.0018548021597709	0.999723304674277	0.9991522125846852	0.98351936813748	0.999988948304754	0.5882695667955582	0.0192342884939831
CD74	9.98417118243935	10.3553888305266	-0.339261138895329	-0.4266446786157729	-0.195787854212524	0.4506150819267329	0.154825315933365	0.256560683792955	12.5909074483589	-1.08771903838114	-0.8256702951864009	-0.5114799591711641	1.07455177113815	0.155855316438737	0.4968979362682789	2.2859205602878095e-10	0.2797329111714819	0.411626822701668	0.6103111649344319	0.285552429954136	0.8776190228794458	0.621389182211494	0.9709040781299728	0.9991522125846852	0.9855760047988312	0.975917421406552	0.9690730120174802	0.7993404918268658
ZRANB1	4.34663283570628	4.60600759476984	-0.24872590437428	0.175341406409226	0.2030752482107879	-0.4079017204888189	-0.0412823747974596	-0.206415451490994	14.5481555339088	-1.9932123262153	0.839417754236898	1.2901049311438402	-2.14365755961725	-0.109113257174114	-1.0542735205746	5.02340377869733e-13	0.0493885696230406	0.40420461012675	0.200439546886771	0.0348510861369437	0.913986544124688	0.296449154699568	0.8016003491906397	0.9991522125846852	0.98351936813748	0.9015388881083536	0.9800262570628352	0.5451567390869908
NCDN	2.67608004706665	2.6132019504594703	-0.0339732513883184	0.29706092663749	0.0930332454795171	-0.0106253832946849	0.3904745411427771	-0.4793720279833959	4.48812076304083	-0.194903343859721	1.04002019832824	0.445912517585207	-0.0435166618300396	0.56452727873255	-1.4558011519594198	9.60306899144482e-05	0.845933279413876	0.301215484660699	0.65679813562985	0.965390841755646	0.5752439944958571	0.150022068242622	0.999963539202835	0.9991522125846852	0.9907771619835062	0.999988948304754	0.8627771509724349	0.3691257450565552
ZFP64	3.03455313269542	2.65367687091789	0.0320557936441183	0.0565431040350234	-0.0598586200428379	-0.0538173399007314	0.499701229987683	0.3873969469545779	7.43098422801308	0.204038579262086	0.228691030057111	-0.302170641226405	-0.237405732397933	1.16797056758439	1.68592920114003	1.58084753506855e-06	0.8388017354753929	0.8209948898822421	0.76331044644579	0.812912811665763	0.2628580001905969	0.0999378359548396	0.999963539202835	0.9991522125846852	0.9964228670005568	0.999988948304754	0.6675589615196084	0.2877824444404521
MNAT1	6.61180277992983	6.941754819946031	-0.0848238173280279	-0.0695909421540707	0.148982688708509	-0.0126865788133508	-0.3915061361165479	-0.110012408589308	32.064509227551305	-0.9996513750909132	-0.4817917239600069	1.3740273568156105	-0.099447242907687	-1.51028007939451	-0.8162237853228008	1.2867002259128502e-19	0.320264038045757	0.631504121284975	0.172963393535937	0.9210121395205112	0.1430872774028229	0.417811946238529	0.9851341036141436	0.9991522125846852	0.98351936813748	0.999988948304754	0.5379924815426621	0.6517678444936912
SAMD4A	1.3089344927491102	0.7925919967933001	0.520629886455423	-0.0048019534942193	-0.30328555431133	0.690680992353808	-0.167397280278966	1.7358168807684902	1.08138518077115	1.8813210567583103	-0.0102080495756568	-0.852311479322321	1.70051842926029	-0.1881107590631869	4.05318059796674	0.2981209787575919	0.0632727742150569	0.9918923707955052	0.396382807972747	0.0926606137146328	0.853397158342498	0.0003004387147468	0.8338349231387249	0.999616001740988	0.98351936813748	0.9346153076962772	0.962251834407312	0.0048995979483863
RUNX3	0.944222643476041	1.44600067679546	0.410237141974792	-0.8456843687739579	-0.0851685013206505	0.56124168219939	-0.484924397380171	-0.2786811743828089	1.75290267274664	1.36533023462319	-1.66753951383698	-0.223437998188335	1.29416697517719	-0.486486268548445	-0.565870951745643	0.096485835234147	0.175677047701281	0.0994829898174542	0.823718805122685	0.1990333350962	0.631222362487682	0.5740204596597701	0.9457671958282092	0.9991522125846852	0.999688357423698	0.975917421406552	0.8885365718397613	0.7704512050287966
MRE11A	4.558689248630071	4.69332293901688	-0.0227455679077108	0.142730672821682	-0.0688180714956992	-0.0824938601854487	-0.0893370549875857	0.0404060267509236	15.251765752656	-0.186145588181903	0.6975633781012379	-0.441989854902403	-0.45275662327748	-0.240791016162677	0.21247493918475	7.061503695156189e-09	0.8527659245425271	0.488832233859417	0.659593482761287	0.6518549678052951	0.813533992066816	0.8329708282599241	0.999963539202835	0.9991522125846852	0.9908339058557366	0.999988948304754	0.9534292388286564	0.9208075048194022
PLEKHB1	6.533212250811549	6.50065639242898	-0.0026100118396129	-0.293411562557896	0.243642075291028	0.0592010644638754	0.429005675203541	-0.916594078804138	21.7239495871127	-0.0189316438258142	-1.37055545171885	1.42476597524366	0.296730932521576	1.1984500692458502	-4.18534284769195	7.962719705957471e-13	0.98493912696393	0.183165210493603	0.158263805793514	0.7674036299985791	0.250173717920468	0.0001073112043079	0.999963539202835	0.9991522125846852	0.98351936813748	0.999988948304754	0.6586976983908985	0.0022879314174232
SERPINB1	7.79495994813449	8.298236563155099	0.0356323658926078	-0.0295252575932324	-0.0230910218995643	0.277938912519463	-0.4997814396358279	-0.820661633335848	29.7009424972652	0.334667996536631	-0.162297956705927	-0.171095656412764	1.79597578444842	-1.49704920475452	-4.58438802114732	1.67512745750794e-19	0.7386845327445941	0.8715170904439159	0.864546034125817	0.0759753461823461	0.145632676741328	2.30343604811252e-05	0.999723304674277	0.9991522125846852	0.9997185870846907	0.919307154990256	0.5419786986668768	0.0007204450621978
CYP3A43	-0.244122044141395	-0.334089051983833	0.1987711502115419	0.7202141138861858	-0.6506273227002349	0.301318867588819	-0.858360008921999	-0.975146931172361	-0.237223902862766	0.4568463618754589	0.8931079670197151	-1.16092998833684	0.483573168250764	-0.54754702602333	-1.25943348369787	0.8141735592932879	0.648971627349683	0.3742676560351239	0.249013086305206	0.629928165541204	0.5861591211213261	0.211534008341211	0.999723304674277	0.9991522125846852	0.98351936813748	0.999988948304754	0.8662381959628331	0.452392099098364
SLC7A9	0.441059337371088	0.0132247847621111	-0.2655295781627569	-0.256441067226192	-0.119811485418029	0.542297727116138	0.515430497912837	-0.235325533582019	0.0147821611866337	-0.8158937654343941	-0.4732272390011	-0.2998565383090589	1.2208482581658	0.4805478198991449	-0.4256319759731389	0.988428381924597	0.416798964541225	0.6373910958219671	0.7650032329049221	0.225443273198964	0.637024416519324	0.672442175689068	0.9909334725455584	0.9991522125846852	0.9964228670005568	0.975917421406552	0.8916840952058805	0.831770085962053
SPAST	3.658106470991741	4.2352779995689	-0.0795551600626585	0.127632816366008	0.0997740757685089	-0.158235593351064	-0.677789162461422	-0.32683149386063	14.0489853300633	-0.5154391233174389	0.594884413134199	0.531229781195104	-0.692526334180954	-1.89106353910234	-1.51228613444321	4.215427112486231e-09	0.60756878899692	0.566633897379877	0.5971699959861171	0.49057950982999	0.0861897391379157	0.139003798925775	0.999723304674277	0.9991522125846852	0.9855760047988312	0.9989170733056676	0.4543347961806477	0.3530627417987874
NRXN3	3.4675033331127696	3.82604218209539	-0.1225086147882539	0.0192549984156779	-0.0559945735634868	-0.213087380997139	0.362767011588089	-3.5924877760130696	9.666357542041473	-0.739473602633792	0.0722870763916919	-0.274447217989295	-0.8852400965093321	0.7646255504392259	-11.2561862852193	3.6869572654300197e-09	0.4616128677494729	0.942619418587976	0.7843955959535308	0.378467540169195	0.452448198031169	1.06093597890888e-17	0.999723304674277	0.9995328464920704	0.9972774585808608	0.9889672920742544	0.8025765422391685	2.5758199397933968e-14
OSBPL5	3.23911056101712	3.25895398735162	0.0011158263348864	-0.2472648808249229	-0.1877191601799839	0.19715560023764	0.2317236522296369	-0.311400740658571	11.4075336069684	0.0074270432813122	-1.2587403862082	-1.01958625399323	0.927237636638452	0.680647503655776	-1.4553582845969495	5.76121308626327e-19	0.99409113547917	0.2114913302438419	0.310751662341623	0.3563684050445329	0.497902055596892	0.149169041173363	0.999963539202835	0.9991522125846852	0.98351936813748	0.9859267460796336	0.8242081493739727	0.3681461609542859
AQR	5.00551730919951	5.56411252519528	-0.0559913453566734	0.1183100203686919	-0.088915998874353	-0.108115334901473	-0.596702865934897	-0.319826270563004	24.852675875696697	-0.460354389473262	0.7518129619083829	-0.593252867655322	-0.6047850273923709	-2.22775202811578	-1.91065360360806	2.7603095420261e-41	0.646410433870804	0.454192651311704	0.554551094605261	0.54689600743623	0.0284769340117284	0.0593426704638411	0.999723304674277	0.9991522125846852	0.9855760047988312	0.999988948304754	0.2861394150593899	0.2072298972346612
CPS1	0.3930811737656229	0.176938151579095	-0.2218908620340469	0.265874432862582	-0.5885128329197211	0.1292752543901	0.280505795799724	-0.73927698538747	0.231239109024967	-0.754910529139862	0.53443415777045	-1.571542588969	0.30890916331332	0.306138720185608	-1.51406926260133	0.8214411199499059	0.4523434424327229	0.5954314592302	0.119688678715063	0.7581325736604759	0.764617297332965	0.13812360697615	0.9994397634945892	0.9991522125846852	0.98351936813748	0.999988948304754	0.9394261112078096	0.3517193441238058
C8B	-0.1579479172665319	0.815706434627919	0.165330266793561	-0.92260276577543	-0.3750827457311479	-0.325832870151043	-0.406097964611144	-0.4145318224761289	0.549397028444029	0.374788124188649	-1.2167424969677298	-0.691050032567182	-0.5567378400675699	-0.245313445598725	-0.486368880126927	0.587084442380439	0.708778220861866	0.22704369505877	0.491506288216641	0.5791927187299271	0.8070271235225409	0.6279846878032149	0.999723304674277	0.9991522125846852	0.98351936813748	0.999988948304754	0.9523760530634752	0.8033817259543804
FHL1	2.09299425764158	2.36908197706793	0.696120771370728	-0.3865949108400809	-0.2054270106339369	0.209382488924773	-0.15872152791277	0.246314188347846	2.9859970220889	2.51469639427547	-0.851971396060121	-0.5975367959192889	0.525073470196391	-0.164983431081187	0.5199772936376039	0.0072910515320977	0.0137624253610522	0.39671279467307	0.551710438042167	0.600868472235156	0.8702907294610209	0.6053092864722621	0.6352659548656971	0.9991522125846852	0.9855760047988312	0.999988948304754	0.9676993642120983	0.7902219566575311
RTFDC1	5.65058247975307	5.40447813127652	0.0738735398163461	0.203857714953213	-0.08385855350853	0.300494996552305	0.174981932233218	0.1795502075924279	22.4667920672264	0.74370041206717	1.24953797661503	-0.670534603111629	2.11110637068755	0.60301671603112	1.14852363377346	1.1448218074643305e-15	0.45906156344208	0.217075977139405	0.504304921545493	0.0376685352318284	0.553207361481776	0.256164298314773	0.999723304674277	0.9991522125846852	0.98351936813748	0.9015388881083536	0.8530308367536137	0.5028276064848748
NLRP2	2.3516720555171604	2.741419645816201	0.7840267035389058	0.0551002847615879	0.658336025120849	-0.44470113813094	-0.915883883587414	-2.10904212036807	4.31228235767275	2.98304328862047	0.128765434760681	1.98842924822514	-1.08694231305889	-1.1931174693022	-4.67590395383211	0.0004418968730193	0.0037033059280866	0.8980114363690358	0.0499198807770415	0.280074037588182	0.246188859890599	1.63032206268387e-05	0.3863207660649679	0.9995328464920704	0.98351936813748	0.975917421406552	0.654742738162584	0.0005526308101833
SLC45A4	4.26733015156356	4.618704002296361	0.0472113811666702	0.0345903690023258	0.117456288029794	0.265439542206536	-0.582471880144111	-0.76318432601079	13.1349834388987	0.3564392412761261	0.152141962226799	0.694404047101361	1.30773344629765	-1.3977345467182698	-3.5390928836169	2.84176257121902e-10	0.7223890683552628	0.8794908224903579	0.4892884207700329	0.1944125094436199	0.174482479364753	0.0008144689288691	0.999723304674277	0.9991522125846852	0.98351936813748	0.975917421406552	0.581299004580034	0.0103530301082623
RNF10	5.356984264726321	5.25772990760214	0.0194935258794318	0.0037738982249609	0.0823158817356433	0.0120952877141591	0.0355545152613927	0.9876272625518828	19.6500265028515	0.182229864972081	0.0213725248885678	0.612523814247657	0.0771277296610653	0.109812100427242	6.027017588381409	5.5346475174020105e-14	0.855826652904702	0.983022766056211	0.541792344818886	0.938699439382016	0.9137021815222408	3.29725104136412e-07	0.999963539202835	0.9995328464920704	0.9846871674318498	0.999988948304754	0.9799872199720576	2.4825471534540205e-05
ZNF839	3.72159868895671	3.20099923398278	-0.0821525542204803	0.203388094387703	0.0278231450848826	0.0686872327287911	0.460056679725959	0.181481179890471	9.35617109433339	-0.6159523946099119	0.902865030907094	0.165490147740378	0.354711592693572	1.12355772684891	0.856408870818168	2.63595508312496e-07	0.539537762126	0.37084072959508	0.8689427750028721	0.7236653131008921	0.279421372111072	0.396997713452545	0.999723304674277	0.9991522125846852	0.9997185870846907	0.999988948304754	0.6848203269853579	0.6353206384105446
ZDHHC6	3.96850604688042	3.3126497136353903	-0.0430574200890066	0.108827595606129	-0.1365561061210969	0.0032899847383524	0.8538779909438771	0.320152020850843	13.635292191770198	-0.3418611589078089	0.658597316220654	-0.88360821395211	0.0182624115433357	2.97583588758838	1.8146470138025	2.5911849162672098e-23	0.733279788607305	0.511893605914841	0.379342990562166	0.985471331181601	0.0037824930301422	0.0730246361203048	0.999723304674277	0.9991522125846852	0.98351936813748	0.999988948304754	0.104072675390757	0.2363802845490422
GRAMD1B	1.05527916639395	1.67209588334391	0.386621252688308	-0.0894714503841444	-0.2360282356555019	-0.1389597035714549	-1.10975442916427	0.406045145618149	1.80112674635737	1.31639805093699	-0.172141646765901	-0.622501013718832	-0.300749984663436	-1.02381666464644	0.825152814126536	0.0838834359208524	0.19155971287434	0.8637266966892719	0.5352923088055871	0.764324708952208	0.311730324968996	0.412348864495544	0.947866201474807	0.9991522125846852	0.984434644943621	0.999988948304754	0.70953027383279	0.6477520393640688
RNH1	6.81514227068075	6.8629572060872	0.096249690484718	0.2853051909377	-0.1103874748782209	0.0785210867399939	-0.186065838220256	-0.0833312085825261	28.099181903569605	0.9630160718015408	1.71139250453203	-0.8686968704195259	0.5335184767560279	-0.63396139469157	-0.525924748962024	1.65665740353436e-18	0.3382102540714299	0.0925031035948417	0.3874121027898249	0.595043598944537	0.532285833321713	0.60107893215246	0.9901858443950448	0.9991522125846852	0.98351936813748	0.999988948304754	0.8413528626118632	0.7877978312561204
NDUFS1	5.85771528236745	6.11971097805325	-0.0353897666553008	0.105064630291674	0.0757735989232441	-0.120162691596814	-0.299149763466335	-0.107760021602733	25.6626231970995	-0.37575473049429	0.662512029347919	0.63396732565418	-0.851754879977563	-1.04504951009586	-0.7255847068594141	1.1962368531861401e-13	0.708019183937017	0.510266358940856	0.5277660153496729	0.3966918952845999	0.3103220320121669	0.471902424206175	0.999723304674277	0.9991522125846852	0.98351936813748	0.991678649576852	0.7085725969352923	0.6945013662445914
RB1CC1	7.31489951218513	7.41310535131641	-0.0188171563083432	-0.125690061040886	0.177184051841785	0.0683286964211905	-0.0851067682192768	-0.277529318135704	28.028962679917	-0.224674219363098	-0.852274198927589	1.66930366187013	0.5546159097451839	-0.2810193974558739	-1.8882115864283704	7.177833745322862e-22	0.822778615564747	0.396403015312491	0.0987896678680819	0.580600790312325	0.779823218393754	0.0628101693009466	0.999963539202835	0.9991522125846852	0.98351936813748	0.999988948304754	0.9439669375324812	0.2150470506490897
ERP44	5.752350219030791	5.64036072304953	0.200857819728026	0.207461539893084	-0.1124579297208449	0.0193747219844652	-0.0198396147822866	-0.0425874615809671	24.510932847067497	2.02398224772903	1.28923370423022	-0.890149669431738	0.1327527765520069	-0.0716205893292793	-0.2779246835595869	1.64833672927616e-13	0.0460410712008701	0.206313920947039	0.375905355103176	0.8947036705265451	0.943871298554648	0.7823682207145	0.7956011796570285	0.9991522125846852	0.98351936813748	0.999988948304754	0.9870993335794316	0.8930647272232914
ALAS1	4.85591915469032	5.669418870978039	0.234274891462539	0.0856915351811001	-0.110286935636698	-0.0431867140330015	-1.09194523706933	0.126120660031191	18.4569026590129	1.9791755425752	0.425982397669755	-0.7285125894481391	-0.236832858451616	-2.96022825842803	0.679509625962821	2.33622652750532e-15	0.0509696086380247	0.671414459533775	0.4682568057729439	0.813343709754852	0.0061997238960718	0.499627555862114	0.8049725156836769	0.9991522125846852	0.98351936813748	0.999988948304754	0.1343769265437623	0.7160762999933471
BIRC3	4.83049033038369	5.133069506151361	0.3315343300540089	-0.499232557638411	0.0006294857745156	0.622544347158733	0.081371410282333	-0.0193223736931333	6.4674776431955	1.27484094253831	-1.12123578135484	0.0018788468182832	1.6186340860307602	0.0864648178408155	-0.0431931451145292	5.29533657090329e-07	0.2057958169536269	0.265292257907478	0.998505271110557	0.109146060557168	0.9315034116895308	0.965674720245634	0.9543495699966372	0.9991522125846852	0.9998370994734384	0.9468262323367012	0.9843426253260028	0.984052671811298
AKAP11	5.03709181332365	5.30163885372481	-0.199779605038794	-0.0203821791043732	0.119561855507304	-0.388542288483129	-0.036966322420937	0.304831917219566	19.291760409283302	-1.53874329029346	-0.103593432804888	0.7368396306851329	-2.00267175142242	-0.1123657378969869	1.65845775681998	5.1201219970131495e-12	0.127509945269707	0.9186080225994092	0.46350384304708	0.0484177725414951	0.9122090565120692	0.1050599280076759	0.9087656064991312	0.9995328464920704	0.98351936813748	0.9015388881083536	0.9797388303941784	0.2968665313054354
GLRX2	3.89937373608169	3.94255885469348	0.0612080132398844	0.1173833879554719	-0.172480132335104	-0.0667140035221556	-0.0110551066221834	-0.170261539049489	14.2753140815679	0.452150912813356	0.599577131415918	-1.0271969227019302	-0.337043493224195	-0.0336914853498631	-0.8671663834190841	9.970895830382109e-11	0.652295418179286	0.558105743964469	0.307766412864514	0.7369306499918179	0.973591229197766	0.390319795208872	0.999723304674277	0.9991522125846852	0.98351936813748	0.999988948304754	0.993466842921452	0.6294794750495158
SNAPC1	5.88037523092051	5.98572176759166	0.0332751102866575	-0.0388824229916222	0.3331830766229279	-0.287174300341417	-0.0849418449108191	-0.1288350030917719	17.5462074176864	0.281353556712104	-0.187016117055117	2.18653161877696	-1.57080578592269	-0.212795706239736	-0.647978147218463	9.600119352771131e-15	0.7791233839642351	0.852102285429011	0.0314939428651258	0.119874864697669	0.832765632110813	0.519312754873285	0.999723304674277	0.9991522125846852	0.98351936813748	0.9603326237784352	0.9569679157979284	0.7307020890976395
DERA	4.809277432958059	5.14843444949929	0.0852439692762587	-0.129074811386175	-0.181716061911856	-0.0039067979232153	-0.3404834256057339	0.39419535828602	15.1144118331595	0.5860870769598879	-0.545789071823432	-0.98239209509187	-0.0180812534121649	-0.8288675969635259	1.80341203890735	1.00861818772837e-10	0.5593348313018979	0.5885504591838779	0.328696845089837	0.985616144967847	0.420111756247167	0.0786765478115199	0.999723304674277	0.9991522125846852	0.98351936813748	0.999988948304754	0.7824771639497664	0.2477118800685931
STRAP	5.778663890131219	5.640245372184809	-0.0466557961589264	0.0744282550330799	-0.0394887460272587	-0.0758394311630167	0.149201316602123	0.6946874178389459	20.1938880605458	-0.412671998271254	0.393845898705973	-0.2744187761721799	-0.450305710456327	0.444225975588187	3.9932235233087097	1.3039532852248401e-12	0.6808630235076579	0.695407198495865	0.784417649847707	0.653617284645286	0.662640875818985	0.0002583786407614	0.999723304674277	0.9991522125846852	0.9972774585808608	0.999988948304754	0.9020581497649068	0.0043801947371972
ABCC2	2.22559277142996	2.81675059433065	0.144051201199005	-0.376279298389494	0.148648667228709	0.371990164513155	-0.991978555142372	-0.0689419423710137	9.59652705733548	0.9193352697433792	-1.85910939435804	0.7938077307176171	1.60346811270453	-2.85715828063657	-0.328650684379806	2.6977067325642898e-15	0.360462179921595	0.0663921823210123	0.429467193075741	0.112455834066248	0.0053464087704936	0.743209497466468	0.9909334725455584	0.9474106425413412	0.98351936813748	0.9508003552436372	0.1249167876673326	0.8708125139777582
DEF6	2.63938060336572	2.62080804308301	0.0312430053936203	0.1869591651355319	-0.208504745841216	0.1043752934590989	-0.164922942356549	1.1209007742566202	5.943223442343579	0.168985039356964	0.6261529995310899	-0.884814537586053	0.380115010147351	-0.3092917661748969	4.219358714978919	7.6709385741301e-05	0.8662013552580319	0.536400172367664	0.378792430351816	0.7048083819949459	0.7632915404187272	0.0002751775145545	0.999963539202835	0.9991522125846852	0.98351936813748	0.999988948304754	0.9389582968029304	0.0046075628148212
PLEKHO1	1.22597568704953	0.7537901722950201	0.2785563241058689	0.657766860062264	-0.164625979636736	0.0151779710357054	0.0947353537099162	-0.47867981524137	1.20748086589628	1.1203287465008502	1.60839221538967	-0.529924630662874	0.041661766282315	0.126653662115873	-1.19871202272912	0.243511312010628	0.265658174189588	0.114094559005301	0.597520982122724	0.966864107325015	0.9007582312037528	0.236835673305992	0.9709040781299728	0.9991522125846852	0.9855760047988312	0.999988948304754	0.9762501832083144	0.4815303342010136
GCLM	7.1813481809786905	7.89569614251812	-0.194180446247637	0.0446844101068263	0.269137633143988	-0.327476393528526	-0.994855833110055	0.364562017744366	43.209550587772206	-2.7003634769036298	0.36417205570086	2.9058083699131503	-2.97514436197268	-4.53988762145968	3.2770479619613098	7.82062699238169e-18	0.0083331322015619	0.71696832239053	0.0046446687254518	0.0037911640064592	0.0001968576865871	0.001985932530686	0.5341730255806514	0.9991522125846852	0.941029141696546	0.7219193970339002	0.020556811003135	0.0201004520810395
UBR2	5.13961339482763	5.2331068530431	-0.297206715602906	-0.0297514311391501	0.0711702968576439	-0.189475792033137	0.1459075071184759	0.0303419504712098	18.338356833154897	-2.56990427465715	-0.157076141779009	0.494716591339204	-1.12875292145519	0.423008530085883	0.1683451027206519	4.2011002703518806e-13	0.0118793528028749	0.875724209566282	0.622049872243264	0.2621058061746389	0.676995956427879	0.867029137858787	0.61617548567716	0.9991522125846852	0.9868853894262998	0.975917421406552	0.9087906877945052	0.9380218874077436
EHD2	1.78017811496007	1.9416545665173	-0.047879778464125	-0.209148770025075	-0.2057064285802869	0.1031019394415449	0.6224692274063299	-1.0261362799939902	2.46388271059978	-0.230209523387694	-0.6215625309480821	-0.8458369464650892	0.389918804534717	0.717030718020821	-2.3853389711077	0.0195676936670725	0.818503706368108	0.5359265522607779	0.400139095657658	0.697603128031396	0.47573265824034	0.0192796030288733	0.999963539202835	0.9991522125846852	0.98351936813748	0.999988948304754	0.8133680552213888	0.0985403506686743
DEPDC1	1.06604996711942	2.28520149469003	-0.0318930839665438	-1.29712672294176	0.703793950348486	-0.4339079025588629	-1.1120077691383	-0.434574849988031	2.8478635263081498	-0.10590396915609	-2.58536952463646	1.86050608513902	-0.941181224565813	-1.1530029424861898	-0.885261294213435	0.0127672941115675	0.9159033109992192	0.0116552664273656	0.0661941132121203	0.349218037642987	0.2625380385180689	0.380437607478021	0.999963539202835	0.6878810994026743	0.98351936813748	0.9839327071687984	0.6674218684436026	0.6207358576987233
CCDC28A	6.46213067136353	6.40070893691379	-0.0299453531904379	-0.178967287428146	0.1389795989250569	-0.212974429089551	0.0576590707782063	0.498299321014498	25.738629393818695	-0.301672579842038	-1.0664649970307398	1.09069991706855	-1.43793970794179	0.193032076990318	3.22179691109177	3.4794734826232e-14	0.763623402260312	0.290871370102386	0.278425679289107	0.154049112183738	0.849093194613895	0.0023815854892402	0.999723304674277	0.9991522125846852	0.98351936813748	0.968176514290908	0.9615898864091792	0.0229371359119706
RRAGD	4.90913732637008	4.28994767171811	-0.0287293314730725	-0.154225842070364	0.3393603232254699	0.2161523709924989	0.813588230700831	0.4883881491285179	14.1498046505913	-0.2019877033767289	-0.7194838151427672	1.96841397735325	1.06758738905932	2.25953271653748	2.32796708206669	1.2722791080851702e-09	0.840403565784149	0.481557967409323	0.0531646744985872	0.288813103275196	0.0436975241024925	0.024903149643597	0.999963539202835	0.9991522125846852	0.98351936813748	0.975917421406552	0.3478430371486524	0.1171171611446935
HSF2	5.0673267774407895	5.011776754410639	0.224091773711723	0.0548595683357138	-0.0638262597469302	-0.0321311475272539	-0.0691894439207991	0.0247318224400135	19.7463119951453	2.2708500874777795	0.327384916519265	-0.5044267154447021	-0.216140816402316	-0.227111323074731	0.157386771223634	9.743065859855187e-12	0.0256343598273573	0.7445657987215408	0.615236768908901	0.8293857968009709	0.8230284216411992	0.8756644780178471	0.7211019165148781	0.9991522125846852	0.9855760047988312	0.999988948304754	0.955081387748916	0.9422965632115414
PHF20	5.664951419092259	5.667714850190849	0.236796716777948	-0.127278334994364	-0.0284760098137056	0.116420542544783	-0.0140385727510001	0.0291395451785625	24.5790084941799	2.86986686022648	-0.886006433457506	-0.268192668427548	0.938491041314856	-0.0513882680246121	0.212715281233264	2.16549744840714e-18	0.0051654918227449	0.378243743152735	0.789190469283907	0.350590398243493	0.959326071995739	0.83224265184937	0.4367140642457532	0.9991522125846852	0.9973763602657872	0.9840573702066112	0.990115856122708	0.9204332665340116
HSD17B6	1.10503980905471	-1.83195813483274	0.680238549598697	0.0444656653740583	0.334138813262019	0.418886412392127	2.78171849033467	1.44188015577919	-1.8050497945721695	1.63170636431368	0.0661211873248627	0.646616156240323	0.736796240901732	2.3199354861532204	2.17734677640229	0.0982728127473589	0.106445489255555	0.947961350092732	0.519914016965797	0.463319741601414	0.0440883327989771	0.0362605431549976	0.884678302375208	0.9995328464920704	0.98351936813748	0.9989170733056676	0.3488780125997501	0.1497212010415642
NR1H3	2.2520494880115898	1.10605652364157	0.279152242372996	-0.2222919712216619	-0.114579719680415	-0.341377652111322	1.66659608701924	0.405339518657252	2.20097055365734	1.33312627442872	-0.654481841223061	-0.430867251669015	-1.12612248805426	2.78373907033854	1.24200251564783	0.0471778892305585	0.1859869030532699	0.5187368294914021	0.667729700020397	0.263256050079156	0.0177004899006902	0.22225473167106	0.9457671958282092	0.9991522125846852	0.9911356298308764	0.975917421406552	0.2302723478507071	0.4650084563105764
TYMP	7.250501134601269	7.54005925914487	-0.0722220708993182	-0.0260744555721783	0.0179447808486624	0.039472502134219	-0.150909664994362	-0.591625689987719	27.1200110812463	-0.563854652705901	-0.129769913377689	0.1111210718351319	0.2143944175836329	-0.4487996219933789	-3.01508020111409	7.42920592492834e-14	0.5743065712041501	0.897794809124505	0.911797104108391	0.83076382464499	0.660212596690813	0.0041038361050289	0.999723304674277	0.9995328464920704	0.9997185870846907	0.999988948304754	0.9020581497649068	0.0338753967989701
NCAPH2	3.37777284679953	3.31519524686269	0.0114715291873056	0.2203388124836039	-0.0772481656872649	0.0029709891786681	0.0580874789907998	-0.1226759030025189	9.044122371685118	0.0801299419160402	0.920151756136023	-0.4275086228584879	0.0139672250535266	0.131937770903236	-0.5327529234928329	2.4047253041202003e-08	0.936318464362452	0.361014399239672	0.6700659790683829	0.9888881092400073	0.8962841744480191	0.596562619244515	0.999963539202835	0.9991522125846852	0.9912234602110576	0.999988948304754	0.974942854763302	0.7852711471461217
TOMM34	5.397644187369269	4.97857706057164	-0.186860893900846	-0.118039227033005	0.285722608856428	-0.0641926477864444	0.78172858402809	0.4189978528696379	18.464579993156	-1.5256859113643402	-0.619034491141975	1.8835796120487904	-0.3634089232959789	2.42247531197642	2.30571464327873	5.74052241589448e-07	0.1307455687756	0.5477737976747	0.0639638202067835	0.717244525687761	0.0521535424709369	0.0301099069640209	0.913760684592088	0.9991522125846852	0.98351936813748	0.999988948304754	0.3722816080165407	0.1325832516350437
SEC63	6.58379893662212	6.430292343583009	0.02096379462199	0.111206819886559	0.0410237800111819	-0.123253266579568	0.133647986806967	0.25807602308195	32.1182648887521	0.303411750288326	0.9133952233119732	0.460557245031387	-1.189941988258	0.5682895984712529	2.2327522711111296	9.64522690583593e-24	0.762311233566569	0.363629309832697	0.646279320853092	0.237311282943974	0.5729595105024511	0.0288709105932085	0.999723304674277	0.9991522125846852	0.9901069140953828	0.975917421406552	0.861990957619221	0.1290982025585758
KPNA6	5.685655234435839	5.99926123773448	-0.125611572296069	-0.0024591651219278	0.2173408823653529	-0.168302579633975	-0.225219673531655	0.111663802303137	19.2120659872402	-1.10589408708545	-0.0124753519280002	1.4764744949841595	-0.958130388120558	-0.610948490804583	0.609595184624542	2.5594432155368703e-16	0.271861936449948	0.990076884972211	0.143449677539626	0.340654039178653	0.545151858199877	0.5443042578771741	0.9709040781299728	0.999616001740988	0.98351936813748	0.9822726954370776	0.8485938605192831	0.750206859340403
VIM	6.17339166016132	5.36508438772352	-0.0139433120497811	1.10308426584109	0.609708862286839	-0.495148450838042	1.1479888564375902	0.182344002297876	6.5036697406731	-0.0475272694705766	2.30751809362186	1.7679524999479	-1.21792136837914	1.1602359835063702	0.3495548732867299	2.9376168875081003e-06	0.9622028414598492	0.023659877757444	0.0805758355363342	0.2265561791564549	0.2606242969815019	0.728259759637688	0.999963539202835	0.8112204151917994	0.98351936813748	0.975917421406552	0.6664153993606263	0.8618162012698966
RTEL1-TNFRSF6B	-0.378229978158329	1.08929238412979	0.0016063695323048	-0.7637645992915408	0.0673292462719976	0.390092638269211	-1.94718988742006	-0.0993239011976652	0.787450031229928	0.0038924566061703	-1.10423632195009	0.1346411234955069	0.7013916093009621	-1.25141511687269	-0.1315471474611	0.4381101823426769	0.9969036786097578	0.272601714787949	0.8932288188168299	0.4850119844575179	0.215693705993583	0.8956673372874681	0.999963539202835	0.9991522125846852	0.9997185870846907	0.9989170733056676	0.6261054284301406	0.9523588754345576
FAS	4.00929861206523	3.67225903269446	0.229900466071837	0.307174791074873	-0.2914633208687069	0.0647847281326767	0.319367568718705	0.202276557718358	8.96151366073238	1.25335266213486	1.06723426582395	-1.25099574010358	0.242923455890884	0.648514575720188	0.734754782615343	2.02745191836218e-06	0.213459907492646	0.29984196177617	0.214574634461724	0.8086721006613371	0.531683996748152	0.467618520563247	0.9566125356199456	0.9991522125846852	0.98351936813748	0.999988948304754	0.8407472334803677	0.6909144770638691
RNASET2	4.69944391635299	4.9004773387525	0.0571693796797976	0.147446769627021	-0.075992771773924	0.14243696326764	-0.499977873374317	0.7741382251951151	11.110234889688302	0.325148039916403	0.501241407992942	-0.341555605407188	0.5439653242349339	-0.940991294402188	2.90657547447731	1.2122536428677499e-09	0.745850253906939	0.618199575747016	0.733512234792505	0.587862047804796	0.3586028990821989	0.005793048165637	0.999723304674277	0.9991522125846852	0.9964228670005568	0.999988948304754	0.7431791593971245	0.0428152110050108
CD44	3.04923112619618	3.489275258784529	-0.1009431147963769	0.32528038899833	-0.247614066880993	-0.371333251433807	0.9541039765329058	-0.4456650904449	3.06426726956683	-0.3982917570321559	0.793999218643665	-0.809468828262264	-0.9974338918971328	0.7366363556737969	-0.793067761001851	0.0042932284712772	0.69144754372371	0.42945915589292	0.420597888524342	0.321441940566485	0.4640068610408909	0.430113217079798	0.999723304674277	0.9991522125846852	0.98351936813748	0.9822726954370776	0.8078497343185177	0.6608724796567452
KCNG1	0.14564106290862	-0.7106341052324789	0.431883219085114	0.381408200596989	-0.0349505352398735	0.179314818186403	0.1751119810040219	-0.2803247686951879	-0.711895954999668	1.37587389465137	0.66184697479314	-0.0867886789907411	0.3928821007747329	0.15362692360593	-0.5051203368430061	0.4835283432017679	0.172508907957495	0.5098222925960619	0.931047114714798	0.695380217740055	0.8786618416851031	0.6150758844118511	0.9431849892281036	0.9991522125846852	0.9997185870846907	0.999988948304754	0.9693123311064458	0.7957723559919921
AGPAT4	3.89398454220349	3.94787028395476	0.121873691660536	-0.586696076133633	0.159461445301495	0.6094284928919991	0.0282288540514533	0.6200352861290429	6.820407937534831	0.649831307008174	-1.86596281833638	0.7010310230954151	2.3389699349696	0.0409812313622799	1.86264431442999	3.04824935759314e-07	0.5175378377828921	0.0654293852746973	0.485193435426853	0.0216410009088473	0.9675277072746572	0.0671164088346324	0.999723304674277	0.9441567237670472	0.98351936813748	0.882576282851161	0.9922205526505908	0.2241791932579647
SLAMF7	0.9099199433559542	-0.0906450149506464	0.0399532789634928	0.0594153240699462	-0.0294344583677504	-0.7635820441954491	1.5458022066818602	-0.80751712928552	-0.0883438551283249	0.122220279064735	0.0984639585574875	-0.0684507842116305	-1.52953244926951	1.30611576978427	-1.42306430351894	0.930206560563962	0.903011488359931	0.921792168090328	0.9455870614267108	0.129775932186324	0.198157865291568	0.15918285413112	0.999963539202835	0.9995328464920704	0.9997185870846907	0.9644708871045652	0.6085091253056325	0.3822238318443248
BTN3A1	2.8419295888797405	2.59528648255982	0.0074895620944626	-0.4077019844283879	-0.119517099524205	-0.1700714389436619	0.6805433030145172	0.365611022525061	5.71822249958035	0.0412382001297073	-1.3377165090298402	-0.5066427171749001	-0.6262884760908609	1.2476453698323602	1.29392756737139	4.38386496090467e-06	0.9672005318349058	0.185974636972586	0.6136904147699351	0.532766581467724	0.222427540221505	0.200893779372797	0.999963539202835	0.9991522125846852	0.9855760047988312	0.999988948304754	0.6326270484290953	0.4390143875740139
MIPEP	6.216019905809111	6.583004428095161	-0.0215627355744426	0.086477674750806	0.010244476116719	0.0704118778451637	-0.608527367090662	-0.0883211241616993	35.1025237544112	-0.2801218679307889	0.6740875952799229	0.104652996351314	0.612428044380803	-2.6951059067008103	-0.736325178156273	7.351404563323379e-21	0.780049883223255	0.502871148565989	0.916892775876435	0.5418570855464521	0.0125121920774092	0.464638950778265	0.999723304674277	0.9991522125846852	0.9997185870846907	0.999988948304754	0.1954343039757876	0.6892479387938566
PRKCH	3.2762013369860696	3.11678721651969	-0.0904865840964616	0.208156977325458	0.0086360442641739	0.190672896533418	0.33130216555502	-0.7997968224876151	12.3179564669367	-0.674386229807057	1.19612370421779	0.0546161734335071	0.997133844517532	1.11980525381039	-4.096811569203741	9.04825004803328e-21	0.501853873018817	0.234898028045026	0.956569479098966	0.321464867479785	0.265878717311091	9.36616829220165e-05	0.999723304674277	0.9991522125846852	0.9997185870846907	0.9822726954370776	0.6706071731899345	0.0020696141836112
IFNGR1	5.495797254388171	5.596452067753849	-0.0015333056542031	0.1783035761794849	-0.351112565063526	-0.1205474078342269	0.1259493615789119	0.004959356561825	13.669389377112598	-0.010235300365828	0.6870459956409479	-1.82672865863623	-0.536204538823032	0.258647128347948	0.019856884816325	9.15858728235631e-12	0.99185719404191	0.494191946865459	0.0711906978224166	0.593185699507001	0.7979188052046999	0.9842274798040268	0.999963539202835	0.9991522125846852	0.98351936813748	0.999988948304754	0.9489143078108236	0.991564701911416
B4GALT7	3.83969121782892	3.8901739822350496	0.0299511289911369	0.009887426848597	0.0847299472360915	0.0678827920726892	-0.0725504908946508	0.906641269906424	10.245340332077	0.22397785699569	0.0440406819409811	0.509091457717165	0.350275196537596	-0.158247854446326	4.1134947920306	3.040874672766769e-10	0.823302835876283	0.9649794477275072	0.6119820200603371	0.726979120393507	0.8753853036319069	0.0001382479002569	0.999963539202835	0.9995328464920704	0.9855760047988312	0.999988948304754	0.9684785117590868	0.0027427875042808
SH2D2A	0.0501864972454563	1.9862833355344296	-0.134024397997626	-0.7662267882966529	-0.8277137007120929	0.369869131776702	-1.72367263914861	-1.29824621712662	1.40631640744324	-0.356004754179023	-1.12290169949398	-1.7319295989179295	0.741304600336957	-1.1580568091423502	-1.8866365354116896	0.170674698745591	0.7227669259527841	0.264721087240303	0.0871585987362415	0.4606208421168301	0.2503112644708279	0.0625560253213651	0.999723304674277	0.9991522125846852	0.98351936813748	0.9989170733056676	0.6588691814360877	0.2144950713881806
VRK2	4.2816976733881	4.78572823815102	-0.0002479531525065	0.2553863686376629	0.0056765670504395	0.1880280254726439	-1.02045214311938	0.396838911255743	12.766266672067498	-0.0016354963999965	1.01700290521999	0.0297993129769335	0.8483328776441998	-2.24740534614464	1.71760066975118	3.1500869676076003e-10	0.998698808958717	0.31379303125324	0.976295637147772	0.398599259205775	0.0376216160580199	0.0932096468036336	0.999963539202835	0.9991522125846852	0.9997185870846907	0.991678649576852	0.3271602571407051	0.2755991733699155
TNFRSF1B	1.07767215701193	-0.9721181535797492	0.222874767806155	0.355995627873355	-0.1945127147365289	-0.0558116972259133	2.2177313475008704	-0.0058392560816221	-1.2982049794482	0.744679881184106	0.7046399644111879	-0.5143440887415109	-0.132875520607324	2.5123930001618	-0.0120801725486286	0.220063556266559	0.458477767053181	0.486968374618292	0.608403965495534	0.8946040985391469	0.0287627791155254	0.990422109636179	0.999723304674277	0.9991522125846852	0.9855760047988312	0.999988948304754	0.2870809140600461	0.9942504380760108
VEZT	5.0940666111225	5.02640628106406	-0.145559214235226	0.117024075113495	0.284286860497606	-0.11874239744239	0.0772280581549407	-0.116976310007865	17.934297792170398	-1.4392405371416	0.6693832537932	2.2118957134294903	-0.782534873441402	0.23327879249257	-0.6963282067449521	2.39867438013956e-13	0.1537369228814019	0.5052037207937601	0.0296149563840784	0.4360286895723739	0.817341795048611	0.4890404313549071	0.9299279982890154	0.9991522125846852	0.98351936813748	0.9971981547204336	0.9538958999773172	0.7081334777940302
POU2F2	2.8877028912635203	2.3760981839016098	0.0510159407885064	0.4373299874661071	0.4696289743403449	-0.0050360193477064	0.5607563181956939	-0.878465554638717	4.92268128907951	0.284812855293938	1.44358381148838	2.11281447163492	-0.0189853990757446	0.975821557822797	-2.87049048111208	5.22554176888818e-05	0.7764686207741679	0.153050781768149	0.0374818485190771	0.984896260938338	0.338095501254171	0.0056533968677782	0.999723304674277	0.9991522125846852	0.98351936813748	0.999988948304754	0.7281385629866012	0.0422005869957171
BRD9	4.29272569576212	4.83068305356343	0.004915174010715	0.200206361847872	0.162765644417663	0.0950522239784091	-0.601977840963319	-0.0854276485413926	9.90589750736057	0.0268366310148167	0.658484296979985	0.7216445092152021	0.353081888483423	-1.01978019805343	-0.288504407880655	1.2688134577514e-08	0.978651874025593	0.512315951831408	0.472449965582559	0.7248811509734109	0.319778237531581	0.774259272843726	0.999963539202835	0.9991522125846852	0.98351936813748	0.999988948304754	0.7156611833184217	0.8884683025843239
SNX1	4.88082167547735	4.71320241436238	-0.0841506424465719	0.220791121593681	-0.104214677420365	-0.0255854645687863	0.2595153801793389	0.468240941163134	15.1620724768807	-0.699486736750467	1.08828510325609	-0.687951171283588	-0.145093095186255	0.695947845171669	2.45171532386056	7.079298790201011e-14	0.48611791633208	0.2802877385166	0.4933138747918449	0.8849732526893599	0.492615481934084	0.0174537450775569	0.999723304674277	0.9991522125846852	0.98351936813748	0.999988948304754	0.8212231143769387	0.0921707696142979
TBPL1	4.99636369984166	4.60620928919816	0.0871960613284103	0.0005588268165878	-0.0155005312089337	0.0414453148030897	0.536607145995257	-0.1806490181803179	21.2270113646744	0.7642768758159979	0.003722622548801	-0.111557679746302	0.2529978909542349	2.09070525992194	-1.08453002385981	3.6553722714400496e-36	0.44677021690362	0.997038306546713	0.9114311040661692	0.800866685795338	0.0394717310066065	0.281126132679561	0.9994203062492192	0.9999589913592648	0.9997185870846907	0.999988948304754	0.3346396470280742	0.5293565559898318
ARNTL2	2.59931603691235	3.81352341694176	0.0033364776660911	-0.428224444895479	0.357915208787362	-0.0915644287073371	-1.56570057127006	0.870048121213125	8.776445456681731	0.0173844425650416	-1.40434129774349	1.46039873034471	-0.3016626130100039	-2.95461719301139	3.27982941658406	1.35513897137066e-05	0.9861698198397008	0.1772202701494239	0.148108931268012	0.763651330468854	0.0184294207622003	0.0036219103970277	0.999963539202835	0.9991522125846852	0.98351936813748	0.999988948304754	0.2343795885240237	0.0308816354879147
BCLAF1	7.2897787553701	7.326229057559531	-0.0288806557465159	-0.0726296102414502	0.0511671976901161	-0.0644965186554572	0.0976727968968603	0.189716783459743	31.9392348049618	-0.354532873922071	-0.5120580793309829	0.49041001410848	-0.536164597253764	0.3590407355077279	1.39664448334887	1.6871680961664101e-21	0.7238071726197509	0.609988598666004	0.625088159976225	0.59321348222771	0.721819724636659	0.167494467760487	0.999723304674277	0.9991522125846852	0.9868853894262998	0.999988948304754	0.9252807160371184	0.3932524094577335
SLC39A9	4.98625989283188	5.21625354388557	-0.202570718056336	-0.180914606908095	0.222423503839877	-0.049606352956557	-0.225738201834625	0.299346917024523	18.5297159669196	-2.16914948374286	-1.10012006709179	1.84074572303302	-0.343567874445932	-0.6937341674457939	1.93352240505189	4.598881062359322e-16	0.0328969506586265	0.274325232682009	0.0691599072981615	0.7320115195020258	0.4914967110355949	0.0572386259811192	0.761570289204413	0.9991522125846852	0.98351936813748	0.999988948304754	0.8202502052509706	0.2020254102182951
ANK1	-0.0808087356248373	-2.3564060220101	0.9626340658012909	-0.0950974685927537	0.300235961924824	0.6220196075466229	1.06912266874595	2.16180714346352	-1.9772950874533	1.994050339058	-0.117058234667814	0.486116867144215	0.913325736684904	0.750427477796282	2.91017213075385	0.0972854233845327	0.0494941819923313	0.90877020189774	0.628586934671207	0.3638742117456189	0.4829641157578879	0.0085941391864559	0.8016003491906397	0.9995328464920704	0.9875242013677344	0.9859267460796336	0.8179101944690432	0.0563741862271306
TFB1M	3.97755804535798	3.3409565226693703	0.138803787759121	0.525199210405411	0.0066455629245769	-0.0056839166706535	0.411014021818906	0.141072662274492	12.9608866541831	1.10898393511202	2.93117643251323	0.0431492685476672	-0.0311498068352973	1.3630293686735702	0.762034062187545	2.8933632196224904e-09	0.27057679126414	0.0148869229092126	0.96571464985221	0.9752264772623042	0.1983682453482839	0.450260423191265	0.9709040781299728	0.7517757059904362	0.9997185870846907	0.999988948304754	0.6086788545801612	0.6767461534885671
RABEP1	4.76700049607229	4.348514525124529	0.251688281541588	0.0072245401493302	0.0757832865755994	0.1438758996752309	0.358713170082433	0.288925767350266	15.4745048630531	2.5200338094952004	0.0417065106137388	0.5956732289306229	0.9739056795865508	1.07162482551937	1.74488594727041	1.43967622482489e-14	0.0135718156338572	0.966835443493964	0.552949004014447	0.332803499844906	0.291581938832786	0.0860539201350282	0.6352659548656971	0.9995328464920704	0.9855760047988312	0.9822726954370776	0.6940436271996572	0.2619788857026102
HMGB3	6.076309223127179	6.759429223796951	0.145667809559528	0.309358085240259	-0.025684198484584	-0.311135748958583	-0.6722861555807221	-1.6137529085002198	20.9530917202133	0.8793732607047209	1.31219072705787	-0.125911294400804	-1.2740541521401698	-1.7372909908264198	-6.34944273119414	3.503447422370159e-09	0.381646372400772	0.225221746710366	0.9002063224466899	0.206452928375885	0.1170030936450119	1.07316424407985e-07	0.9909334725455584	0.9991522125846852	0.9997185870846907	0.975917421406552	0.5077078935711203	9.797808603593532e-06
NUP160	4.50162865211851	4.25062859679418	-0.0332374613467868	0.1264080404359419	0.339223271260737	0.1953548891661099	0.130693759427192	0.442545354386109	15.344336894463902	-0.293563271245124	0.676943448141457	2.39964648363108	1.1704125756364598	0.3921319166483629	2.54263597135901	2.52250447529745e-10	0.769790878267347	0.50191574001496	0.0185846384852794	0.245058094576901	0.7007843951197359	0.0151444913805078	0.999723304674277	0.9991522125846852	0.98351936813748	0.975917421406552	0.9165434776956918	0.0837084394091072
BAK1	3.1008401616584	3.6207838922446	-0.0174316391215633	-0.039760450818475	-0.0070881927515755	0.1965173975103339	-0.8541816752874771	0.434675992730474	12.7934735954367	-0.1151816905487909	-0.205052742355875	-0.038714969517552	0.8729802379853231	-2.54303539951443	2.22223750045583	1.0686902713984e-21	0.9085665398239208	0.838009912893635	0.969206339858622	0.385076969272342	0.0127575633895481	0.028861214429768	0.999963539202835	0.9991522125846852	0.9997185870846907	0.9896742400175192	0.196311048974933	0.1290982025585758
IKZF2	5.114347529621611	5.37185370166723	-0.2102914596314469	-0.107816406022497	0.2017673482589489	-0.1566268035551219	-0.157701137461575	0.8039622264750451	12.7121257694385	-1.41224527832998	-0.4208909465892371	1.06161992047894	-0.68860981203798	-0.3124206805268369	3.36010630050754	1.5860454499942201e-10	0.16150764085768	0.674950110205852	0.291375354281117	0.4929041089934821	0.7572659591373341	0.0015111301476776	0.93278706761187	0.9991522125846852	0.98351936813748	0.9989170733056676	0.935628723634579	0.0165262842670851
GRN	4.737109766455941	5.23305229127442	-0.202899226219399	0.27263848627108	0.0698972880777791	-0.484966655179974	0.129974239678235	1.02388169999651	6.51738458035553	-0.905836639995254	0.7332131074035029	0.257338440545737	-1.52540917713139	0.138594588570147	2.43011794873627	4.05193233621209e-07	0.3676400301771551	0.46543414392812	0.797553017998611	0.130886864420688	0.8903600459581541	0.0176612752462073	0.9909334725455584	0.9991522125846852	0.997487048024497	0.9644708871045652	0.9729245746722236	0.0929382143340786
FAM13B	4.33198876851164	4.4852144220329295	-0.334003001542941	0.230904409275558	-0.0625114127909904	-0.279470261640205	-0.0723079280384093	0.232338083237465	20.993759846260897	-2.90580727447964	1.56014659784338	-0.450552942952262	-1.6837812626696398	-0.285269637027458	1.51824126847069	8.184338257187249e-36	0.0046446209434062	0.122355680721459	0.6534326273592851	0.0958089035703266	0.776115605017528	0.132579262955188	0.4179240120269177	0.9991522125846852	0.9907771619835062	0.9346153076962772	0.9429109137273188	0.3434365196557237
ARHGAP31	0.266318012462677	0.656289927115292	-0.329638224300014	-0.178407731727723	-0.428159204642911	0.322905223016086	-0.279646024778949	-0.56644636283727	0.648860827289737	-0.975455287675293	-0.310012721195869	-1.0382048026293198	0.7093667974037821	-0.233638543577219	-0.946439523421963	0.5268758610887729	0.3321080335275639	0.7573137501753541	0.302176940463027	0.480019023642065	0.8174879830932529	0.348424085034198	0.9896575424405578	0.9991522125846852	0.98351936813748	0.9989170733056676	0.9539008596903896	0.5930151130083746
CENPQ	3.12571296590814	3.65826724114123	-0.231404942037589	0.1350074782688869	-0.0995904180988722	-0.134756317494539	-0.452738043795842	-0.545915421994505	14.0842366303724	-1.65000628381352	0.7505792398755358	-0.579849293381209	-0.6552228764632321	-1.46801303484153	-2.74954056478036	3.6888757979151405e-24	0.102547661252262	0.454931177627729	0.563514914674181	0.5140530658797741	0.145706895245203	0.0072574398842095	0.8778242505520867	0.9991522125846852	0.9855760047988312	0.999988948304754	0.5419786986668768	0.0502177609088004
SARS	5.380352297798059	4.727082004724309	0.157239888608621	0.307560573305989	-0.0382971672713467	0.0523442231953759	0.7860781259422691	0.277630635656658	14.696935099061198	1.33524525251404	1.52232550038441	-0.2571569302203	0.3039324787817249	2.04446008848936	1.41434903496294	1.4938213655316298e-12	0.185296030566314	0.1322169902297049	0.797665821512874	0.761905637951136	0.0518048095437931	0.16307554276507	0.9457671958282092	0.9991522125846852	0.997487048024497	0.999988948304754	0.3710866916506796	0.3875937673918203
RANBP3	4.4585679039388	4.45024712946798	0.038420360189282	-0.196621953761324	-0.0263426925803182	0.0261925726577375	0.294929833294258	-0.215085222407477	19.3969701609981	0.415379912422914	-1.29073371585943	-0.227039097607576	0.1943931160134669	1.06518108457908	-1.45362715060959	4.842076782180879e-15	0.678886766891616	0.201728992313952	0.820927432461904	0.8463225916447951	0.2981912180241359	0.15197706813125	0.999723304674277	0.9991522125846852	0.999688357423698	0.999988948304754	0.6988640057368255	0.3720976420412541
ARID4A	4.29666577800505	4.25421535512927	0.0351457834903575	0.3320719909339489	0.123326112406166	-0.10496161976322	-0.0400453377089295	-0.422818047119503	12.217088678288698	0.2583296309990739	1.4628702917404	0.7296288877024629	-0.529247153420383	-0.0959872165653136	-1.91564921160369	1.01801353570525e-11	0.7967641315596071	0.1481442955544069	0.467577764179205	0.5979822559291489	0.924295768275039	0.0605169071344679	0.999723304674277	0.9991522125846852	0.98351936813748	0.999988948304754	0.9817672923113904	0.2098234627069399
TSSC1	5.07713406469362	6.275578234992629	0.33626829670932	-0.030154153627674	-0.160302774416393	0.0002130118486738	-1.65143154930486	-0.628862005583029	24.5879164421436	2.91877297964139	-0.163766544300359	-1.07215443091317	0.0011838051490796	-5.314416150765809	-3.67102043779482	1.1160586610355e-16	0.0044725579365583	0.870770487329668	0.286666665076901	0.999058220005688	2.63933276937602e-05	0.0005559032544885	0.4117084966908665	0.9991522125846852	0.98351936813748	0.999988948304754	0.0056906779816065	0.0077753072691176
PNPLA6	4.26552551314372	4.3710589196145	0.0810778108753719	-0.005619994982398	-0.130213359561013	0.0496976143816123	0.0157175879902187	-0.334384662691365	11.7595400631446	0.5303272859618771	-0.0222776988683144	-0.67052718062937	0.2208732668767639	0.0350767303529477	-1.3885926026221398	6.23439930045333e-11	0.597236209075544	0.982306617599454	0.5043073869365681	0.825710969463248	0.9723253297954808	0.1706555452477879	0.999723304674277	0.9995328464920704	0.98351936813748	0.999988948304754	0.9931339618230222	0.3972010371896688
IFT88	7.321092869120839	7.240699740726819	-0.0738309079054288	0.0648568935437531	-0.0585170162967357	-0.0246648301733433	0.182055069588984	-0.290771120653987	37.7284411275278	-0.970981625085292	0.5036405160967999	-0.605128850232235	-0.222348763194331	0.7922784977829801	-2.35906051983112	1.0610228682027801e-19	0.334257321855706	0.616309916802923	0.546669303991807	0.8245644836889771	0.4364408123848621	0.0219327503146831	0.9899499480123746	0.9991522125846852	0.985285524576742	0.999988948304754	0.7922909237893973	0.107678175182279
ALG1	3.96504646793368	3.7291014494112	0.2505142827051039	-0.20144778128563	-0.167749294244014	0.254974595594553	0.264301402499103	0.3909348101483439	12.6995829443525	2.06341862460396	-1.00708432388953	-1.08613179651015	1.44302140038652	0.7461312738949358	2.08624344602032	1.0973197045195902e-09	0.0420561297243209	0.319929270375542	0.280492475638311	0.152673161852174	0.466912352778061	0.0431822946842873	0.7810839435791348	0.9991522125846852	0.98351936813748	0.968176514290908	0.8095009040442989	0.1677648642064974
ZCCHC8	4.313623615443911	3.88937957344355	0.0204078940024627	0.129610791272163	0.114416451093465	0.397712965446777	0.248116698666686	0.12889783767815	15.255386693871902	0.166561201150257	0.716014384235072	0.761420740334998	2.30127135288775	0.8151839210542409	0.7251046497484809	6.575460357480139e-07	0.8681148255643709	0.495627752782531	0.449638710477585	0.0242353656630904	0.444853316463877	0.475001527344234	0.999963539202835	0.9991522125846852	0.98351936813748	0.882576282851161	0.7976273029997616	0.696943191322403
ABCF2	4.019887862025509	4.08720113534818	0.0388264786104064	-0.0347248886563506	0.115222822399023	0.0422669633286158	0.023038838587547	0.222944914748951	12.9629401467703	0.3544890511163889	-0.187273684450368	0.8458512034245249	0.261143040296469	0.061186323480345	1.2038684600181002	4.790668487033441e-12	0.7238407241365841	0.851899838366258	0.3999806719535829	0.794600797038845	0.951601008088798	0.2335036650867319	0.999723304674277	0.9991522125846852	0.98351936813748	0.999988948304754	0.9880917142735104	0.4776737909586367
CHPF2	3.74194104032904	3.84469874473737	0.158709805268831	-0.290870348625842	0.116196910121862	0.284054141361781	-0.0470666065532122	0.609623104210289	9.85076895803683	1.06892862760373	-1.17172567911724	0.621413974825495	1.29083066000343	-0.0996216463064167	2.57668357537804	4.129170263340281e-09	0.288060721324085	0.2453269118801619	0.5359530353839221	0.2001901435612089	0.92154318761559	0.0131820871015022	0.974236211098958	0.9991522125846852	0.9846334338777089	0.975917421406552	0.9810653885910304	0.07630255302079
LRRC7	0.0411094120379536	-0.107657834295498	-0.312982796144652	1.00728526897334	-0.0536485811264167	0.0667211225989649	-0.824512177587517	-0.6530849260983149	-0.0961484191862548	-0.8037527540964209	1.46027891082954	-0.109526986739002	0.120972757583627	-0.628173313683875	-0.980123575220035	0.925159407659626	0.423774851431936	0.1485202728573419	0.9130419058814	0.9039919706134673	0.5394542109049251	0.332648153166761	0.9912065196727472	0.9991522125846852	0.9997185870846907	0.999988948304754	0.8449172758976179	0.5791005717449134
FUT8	3.94620618477785	3.54859163648703	-0.302437925904331	0.400814220523507	0.213415650935567	-0.2761338608564569	0.75854178562622	-0.403074166163652	11.8344816787654	-2.10929959625064	1.91302467194212	1.24072115259504	-1.3434080377930502	2.16192378963841	-1.85043556676575	5.280354039691048e-10	0.0378203660465358	0.0715027638222898	0.218822833765381	0.1827167719589389	0.0471326911685951	0.0699077730792528	0.7766907005050622	0.9609155014149684	0.98351936813748	0.9714121869667818	0.355481432808497	0.2300217984953967
UBA6	4.99140545087451	5.4148709999562	-0.194163540138309	-0.0736311687935534	0.168312307421126	-0.1892049933404229	-0.330824985906994	0.0237233295349535	15.960251107534098	-1.6770780277619195	-0.364023144560174	1.13290520365959	-1.0567828529182	-0.834514437811646	0.123697003387358	3.23459263050634e-15	0.0971930504692281	0.716736854568266	0.260417950011913	0.293549288524381	0.4087175957919989	0.9019174423583408	0.8712542774275336	0.9991522125846852	0.98351936813748	0.975917421406552	0.7747166842068894	0.9554556188255744
GAB2	2.4837360757114	1.29141598714473	0.0405438809490158	-0.0727810412529693	-0.314161420210399	0.269035863690188	1.61355695589836	0.2466514028073829	3.80060068225112	0.265841925543134	-0.310113585930228	-1.64256168761357	1.25654255919282	3.9878526474819305	1.0676866029105798	0.0011214408093375	0.7909965924952829	0.759234986975975	0.104615625026855	0.212404823256284	0.0009098904121065	0.290688770407041	0.999723304674277	0.9991522125846852	0.98351936813748	0.975917421406552	0.0503455962936648	0.5388676898512184
ATP6V0A1	3.3413511036812595	2.55750299618518	0.0060777733151314	0.028177582037504	0.177238882945025	0.256159840174612	1.1202484952402	0.6053365423638399	4.83809319083254	0.0326026925110887	0.0895570364170523	0.7730977804322259	0.975385777093157	1.75942605083717	1.93564516791836	0.0001245293021047	0.9740664988396708	0.928867958948389	0.441567021370626	0.332073281678364	0.0927041025558294	0.0590703863213427	0.999963539202835	0.9995328464920704	0.98351936813748	0.9822726954370776	0.4683365709989809	0.206725065498998
PIAS1	5.1492479244986304	4.27003083438512	-0.1234086509158069	0.21758884619013	-0.0879162929229911	-0.3506422104454439	1.36206404863034	0.360773843504067	13.341980293543902	-0.914932139613964	1.00431412673063	-0.523106175760156	-1.8230564838300904	3.55745095174762	1.72834187655237	1.19161074570486e-11	0.362756812914687	0.320840459729844	0.602258696238005	0.0717496150249197	0.0021405729774464	0.0901860160325669	0.9909334725455584	0.9991522125846852	0.9855760047988312	0.9096693939871124	0.0789575987840764	0.270071382886301
SLC4A7	3.51268939763712	3.39004250869898	-0.0559065667572914	0.6285809812122509	0.0865964880119564	-0.178872458606057	-0.235225935711215	0.175045687901699	9.35264268652518	-0.363477663423899	2.53849177743184	0.450874187125222	-0.7888395035636009	-0.539100511471069	0.765531304924625	1.72946165226278e-09	0.7171298323360319	0.0143402431734968	0.653219550657477	0.432358050949484	0.595185984198106	0.4475433992723279	0.999723304674277	0.7371319394563982	0.9907771619835062	0.9963126037368868	0.8707987775732099	0.6747369246067265
APBA2	0.337253984057789	1.2785248072863502	-0.7446893011781469	-0.8132356522495601	-0.423962776655905	0.0025407992312361	0.0398467507880085	-1.83873851398506	1.25995045534473	-2.2700611384359703	-1.46726304856074	-1.05185787807508	0.0057051800358615	0.0339504845429944	-3.02806848505817	0.221053897751102	0.0257630309524067	0.14591151575577	0.29591789604821	0.995461269684173	0.97308501414142	0.0034215093880683	0.7220712123933556	0.9991522125846852	0.98351936813748	0.999988948304754	0.9932851707835192	0.029729077344616
MAP2K3	5.13727185979276	5.43530655950526	-0.125015739749417	-0.0545606279744901	0.014370682454911	0.277171053236881	-0.129481671105768	0.157277277549669	16.178284995013698	-1.08234323540956	-0.274767764486008	0.0985638080810688	1.6179274213176298	-0.325900517129274	0.805195749048943	5.373905541203871e-15	0.282133767524825	0.784160960583606	0.921714147333	0.109302325384198	0.7463371980934129	0.423660320815921	0.9724961531989788	0.9991522125846852	0.9997185870846907	0.947278315287306	0.9340401700107576	0.6554868142751534
EFCAB1	8.722517217825379	8.895996219922331	-0.0127443563344995	-0.1174692619307269	-0.0325264483070895	-0.0171854519577575	-0.1443629751696659	-0.2825633754918089	40.5251055068755	-0.164055926074533	-0.865610807782272	-0.328990755535281	-0.151597576727264	-0.558973135122689	-2.13057009789507	4.4289061909655096e-27	0.87007189100676	0.389173659852145	0.742960014642489	0.879855575867844	0.5792801755290239	0.0366533796386129	0.999963539202835	0.9991522125846852	0.9964228670005568	0.999988948304754	0.8640350515061869	0.150766326285637
TMSB10	9.668506922867062	10.2328732152661	-0.104759494560728	0.0170186265969079	0.202240364218795	0.338707537230366	-0.689196260566613	1.01751077551572	16.2474553368159	-0.4863477790569	0.0458793180127564	0.74151257741079	1.08717548834086	-0.9197359484669828	2.7995632809071	1.54252363676271e-13	0.627964025622714	0.9635141095529132	0.460400993021046	0.279963421969229	0.3651042067377271	0.0069189253365804	0.999723304674277	0.9995328464920704	0.98351936813748	0.975917421406552	0.7470419807484606	0.0487083315739044
ASTE1	2.44148725751292	1.67724323540356	0.0828081125326343	0.2641760873152389	-0.1912849652551319	0.0603547613780196	0.6927913947432079	0.708531532613923	5.950542656024161	0.6039841679089539	1.36609057144222	-1.1232753894047098	0.302953671297111	2.08401272634462	3.74189482140333	7.327299435330859e-06	0.547446697453046	0.195351287439543	0.26513318737514	0.762670583449782	0.0517169448602245	0.0005020210631006	0.999723304674277	0.9991522125846852	0.98351936813748	0.999988948304754	0.3709373042910415	0.0071802320387358
RNF19A	5.70249254786567	5.4298261896823705	-0.0524241409792244	-0.182634412758481	0.0008157971778742	0.3385979975148079	0.62042713478102	1.16195137875129	11.1747074549102	-0.3435065030249	-0.6983214452304661	0.0042901635489119	1.5636205611981395	1.07301414008776	4.33966100954604	8.701548452363819e-12	0.732059951647897	0.486841423019012	0.9965869896138968	0.121547177662533	0.2897948978580639	5.28411029152536e-05	0.999723304674277	0.9991522125846852	0.9997742946010604	0.9644708871045652	0.6919308736884947	0.0013468933621036
PEX3	4.35785220538355	4.75611566514255	-0.183773054008714	0.0046596749405642	0.15942071983864	-0.317567446084622	-0.4055766873289	-0.086890112308593	17.705183480543	-1.58512078544881	0.0249262595728816	1.09298574985297	-1.8259650061311696	-1.25117570720845	-0.495168655161803	1.0026282003829302e-12	0.116567373825687	0.980232027228122	0.277475026276507	0.0713041180535356	0.227330092043268	0.6227986187227359	0.9000288334704873	0.9995328464920704	0.98351936813748	0.9079445654199482	0.6364334286863835	0.8001996144375008
GABARAPL2	8.04258656922291	8.2326897399543	-0.0332578577756226	-0.076737809628458	-0.036939562164334	-0.147055741639053	-0.137307628299925	0.0010013932818399	36.7849204624023	-0.387945553349068	-0.516660020777286	-0.332773161798102	-1.15513115618363	-0.514890952695416	0.0072262914790331	2.6161713766057103e-19	0.699009575663718	0.607066033083037	0.7401063340330879	0.251203195823192	0.6112181601408431	0.99426044560331	0.999723304674277	0.9991522125846852	0.9964228670005568	0.975917421406552	0.8797754797995847	0.9963233720439312
SH3YL1	6.10328283212033	6.690617284869	-0.168617139874443	-0.073279539770351	-0.421148215335159	-0.1923837125364289	-0.247270795554152	-0.371563930170497	26.0401125079324	-1.60717962811772	-0.420468229285231	-3.13830049395432	-1.24755388824578	-0.796935620259968	-2.24092706632171	1.47540327684505e-18	0.1116430912915569	0.675613994279504	0.0023206110939537	0.215552816947554	0.432811719791644	0.0289372130999924	0.8934893808382386	0.9991522125846852	0.8731160928791329	0.975917421406552	0.7896815549069781	0.12923602898164
FAM136A	4.96322255873748	5.28485794741788	0.116972155483964	0.235063159841056	-0.184465008977462	0.168862565375698	-0.7236472479270659	0.4085277091561571	25.977161836765102	1.07253909560991	1.6503136859558898	-1.35446546692204	1.06217096205247	-2.9581685566212896	2.81671370365369	9.232569677540578e-43	0.286444047336422	0.1024846419532359	0.179095243725697	0.2910976511359289	0.0039848167117619	0.0060026270399617	0.9737968316476262	0.9991522125846852	0.98351936813748	0.975917421406552	0.1061688545851184	0.0438412515659843
VCL	3.5650999692669703	3.70122321666824	-0.253508197554533	0.0367117878988492	0.292364575131306	0.2077853797505769	-0.0546119087166704	0.39291654879611	6.472486387095669	-1.2767142796683	0.1133568442359709	1.21542965311568	0.744355363293296	-0.0784117253134448	1.18631756400572	2.90074506484561e-06	0.205144144817963	0.910019422880573	0.227517754214292	0.458673650161842	0.9381377193917492	0.2413207595964719	0.9543495699966372	0.9995328464920704	0.98351936813748	0.9989170733056676	0.985597120120792	0.4865014461701494
DAPK2	1.5516700445366105	0.0957487620897949	0.1144427863802719	0.3751530851121299	-0.4945236870061399	-0.1235060426403009	1.04219064442048	2.05916684595997	0.157813624274199	0.381589787636149	0.9388278853025552	-1.29807633964175	-0.2838286928340039	1.43864379091156	5.11946464069419	0.874969372456979	0.7036960503265091	0.350418301498861	0.197691899321847	0.7772160374808641	0.1538393565761009	1.81548180399575e-06	0.999723304674277	0.9991522125846852	0.98351936813748	0.999988948304754	0.5553685448867605	0.0001010375446389
NSMAF	3.22651399168792	3.4452992209015094	0.0149339457688061	0.514158076080858	-0.175064711169832	-0.240744415935077	-0.5806144743909321	0.153411908056173	9.324423406319902	0.0794309704185327	2.00429258528658	-0.7535725120837841	-0.86828350928584	-1.3282076171728998	0.607948551061495	3.25523154828247e-07	0.936875699908529	0.084443031930757	0.4538910714542289	0.3878116868728949	0.210489267453004	0.547610849783962	0.999963539202835	0.9916185061614832	0.98351936813748	0.9897209349642018	0.62077465430494	0.7519438342420568
ADSS	6.67500007054455	6.734198673614169	-0.031676221944695	0.0704867182273311	0.0712693240788871	-0.187293047114058	-0.2152602154203239	0.369757819519228	23.760466438308395	-0.3595342205317399	0.4498910772284639	0.6306108601689129	-1.40030097726613	-0.6694114612939809	2.4495733713817405	2.0677645073258002e-16	0.7201243656879841	0.653912057202787	0.530059198448476	0.1650888409444899	0.5065103827050239	0.0167006490681887	0.999723304674277	0.9991522125846852	0.98351936813748	0.97072417758618	0.8271834520664045	0.0895079213166195
STAP1	0.506245028387886	0.755579625532708	0.5952348193239879	-0.054470550218304	-0.300620878710049	-0.229240611350351	-0.658822069033074	-0.9095242248083728	0.7802159169011791	1.93096368664108	-0.0987757936406491	-0.7594043808689921	-0.506550781740034	-0.589373490877531	-1.70327610380703	0.4433896959412771	0.0568465621527957	0.9215439536364108	0.4497414849940611	0.613766053660281	0.55893038904813	0.093120444699744	0.8238610837021118	0.9995328464920704	0.98351936813748	0.999988948304754	0.8549460502820782	0.275377344306201
TIMP2	1.58522280904103	3.0258348775093102	-0.6353595726758591	-0.1603397561498609	-0.446790740928828	-0.9607431960412472	-0.702528305801098	1.2585237565088798	2.473256665096529	-1.8019021701835	-0.275248263604755	-1.03242662913929	-1.902305617026	-0.4899374309430349	1.9683562690492704	0.0210602306318483	0.0752017227573435	0.7837877572927429	0.304913475652271	0.0605515000164472	0.6268136392604661	0.0533298327654705	0.842866776339806	0.9991522125846852	0.98351936813748	0.9015388881083536	0.8866236730303634	0.1930349127476208
RFC1	5.15855921446876	4.9158573925454006	0.058029784675514	0.74736402530163	0.0684428240910464	-0.0192352633784751	0.0442796894278412	-0.0843950379907348	11.5559518140399	0.313587426632604	2.5399149679125297	0.301126855150386	-0.0723960246921309	0.0873741680087334	-0.2986425045050839	2.3150053755186704e-09	0.7545852986769742	0.0159245680897445	0.76406540328501	0.942455696914983	0.931564042346772	0.7666236911765949	0.999723304674277	0.7602310653802176	0.9964228670005568	0.999988948304754	0.9843426253260028	0.8848420367797555
TBC1D23	3.75398995277193	3.8220498061120702	-0.150366062875117	0.152557875000168	0.0934781940916225	-0.1247679859665839	-0.122577492760788	0.132750873451704	16.233827396022598	-1.35426002364582	0.9140960148910792	0.6779625167798591	-0.7642424086173729	-0.43372513869405	0.840545495197795	9.82974540797831e-13	0.1791677435664939	0.369703427600871	0.499798994570111	0.4468269253980189	0.670083629386018	0.4049340161349999	0.9457671958282092	0.9991522125846852	0.98351936813748	0.9989170733056676	0.9059604616033948	0.6418339640435862
CUL3	5.54654201665963	5.8832238868048	-0.110604703874255	0.0282510067160395	0.0156012067318977	-0.1008057623801459	-0.375384314566526	0.164999225600358	22.1726872008898	-1.16394907596404	0.168806291112241	0.126068861203438	-0.681229039133729	-1.20730494578077	1.07859878437303	9.77611684440173e-18	0.247679459285202	0.86636290466436	0.899971046235606	0.497537781856317	0.2349791563850439	0.2847602493433039	0.9657504913981804	0.9991522125846852	0.9997185870846907	0.9989170733056676	0.6439840061259237	0.5329191712271499
MYOM2	2.58033139109672	1.46735404258126	-0.0764931478795536	0.0941083830910666	0.049960996445873	-0.19519841101808	1.6380496283223998	-0.0484378709094852	3.44315707878262	-0.355273776349656	0.332138015217307	0.19470589752359	-0.64309107698626	3.2990746059018	-0.152751629984349	0.0008863059248574	0.723244383544744	0.7405839265408469	0.8460771544465061	0.521856406718586	0.0014068144022186	0.878947858646586	0.999723304674277	0.9991522125846852	0.9997185870846907	0.999988948304754	0.0631929353596682	0.943794649497448
CYP46A1	2.76119837186408	2.09422604203477	0.316560681081485	0.143393651957697	-0.132187014153526	0.129891971805807	0.593771547033671	-0.2086355112976849	4.05447349173458	1.8544205078013605	0.475462073062438	-0.609461472724168	0.508146123616729	0.988852329275089	-0.6937232549247131	0.0003590059385296	0.0671159107707653	0.6356658055796539	0.543849670193428	0.6126425632350021	0.327998223581207	0.490116305568068	0.8341627344462873	0.9991522125846852	0.9850967214554652	0.999988948304754	0.7216481079086751	0.7088184407617231
ZZZ3	3.8159326740146295	3.8896401048339504	-0.320964874332216	0.140122723550134	-0.0377541195306937	-0.350592146955927	0.239376088825581	0.251848441973823	11.7948343819342	-2.29150017183433	0.622569960600759	-0.215301610022492	-1.72224344089884	0.6055864705126011	1.20124461757972	1.06073074217116e-08	0.0243500283342647	0.5377876473682479	0.830051679304355	0.0885966275403248	0.555380603271597	0.237397904301058	0.7091466386857868	0.9991522125846852	0.9997185870846907	0.933365112774544	0.85334684418513	0.4819763266104448
USP2	5.74382608622819	5.66542532021889	0.0243818204664549	0.0378500914885996	0.0923973094577779	0.0265248093706988	-0.0515836638310304	0.134847272465956	21.749711646707503	0.226235361825714	0.21207696808022	0.6793233019982989	0.166619327062594	-0.164685504349117	0.810052004314014	6.084844770616561e-15	0.821549321079056	0.832890081774479	0.498752121290101	0.868058073277678	0.8708447298081279	0.421762904002127	0.999963539202835	0.9991522125846852	0.98351936813748	0.999988948304754	0.9676993642120983	0.6539395613022523
TUBG2	2.5895437895767004	1.22756412704641	-0.050977215710283	-0.0492991689601795	0.209556947665195	0.2816884829717169	1.51553982409401	0.8264090338270559	2.14629333997648	-0.246973701295171	-0.1404583778430619	0.814837740034298	0.9786205045387792	2.21526559224277	2.44101612819888	0.0450701243335732	0.805513332225727	0.888681331801475	0.417390179998365	0.3304829490410689	0.0380486663461048	0.0186100817994673	0.999723304674277	0.9995328464920704	0.98351936813748	0.9822726954370776	0.3287452163880754	0.0961595155070639
RPL26L1	6.706852164908541	7.33591036938523	-0.0298185414496246	-0.189831740773301	-0.100445405920092	-0.164730921003512	-0.6743696130195229	-0.255179277184625	25.851758602902	-0.262972604641766	-0.966064103550486	-0.674628636851192	-0.937833578654073	-1.99725186341574	-1.43485690022937	6.82731581612756e-18	0.7931961873205509	0.337719275149873	0.501701832734422	0.3509306680268531	0.0557352701843157	0.156561440758487	0.999723304674277	0.9991522125846852	0.98351936813748	0.9840573702066112	0.3812246479442854	0.379129755193948
FLT4	-0.302153660848274	0.363576770190455	0.064152781546748	-0.605955925610046	-0.301213307515666	-0.498715546761163	-0.428811975307071	-1.02761326989687	0.281540554569016	0.16715767609751	-0.8789297256647091	-0.623727607753167	-0.921128958145416	-0.305182789525506	-1.4465722664327	0.7803441976391329	0.867658923031217	0.3819110073537379	0.534555569046003	0.359640398393945	0.761162050066509	0.151701444436291	0.999963539202835	0.9991522125846852	0.984326205686435	0.9859267460796336	0.9379129073322896	0.3716574591080649
NSUN2	4.22423093769315	4.07989518447644	-0.0086921827207877	-0.105971252576458	-0.1805587238128159	0.166817556654588	0.209784412532956	0.34445560311386	13.436456588733598	-0.0807580740763375	-0.5763408656343121	-1.3348865708158302	1.07154290877936	0.5770102161128101	1.91960542305366	3.07665913768534e-12	0.9358211969563128	0.5659702788237729	0.185435337923406	0.286889622935583	0.568049940047209	0.0598277989503213	0.999963539202835	0.9991522125846852	0.98351936813748	0.975917421406552	0.8594505726709324	0.2082127466425534
FBXO42	3.73445372313302	3.74750446993867	0.0025897262834848	0.0018009891247231	0.151053944012255	0.0858725797566382	-0.0364728960878817	-0.00349756855734	14.4015441454559	0.0200403100338022	0.0098867486027805	0.954946005931473	0.4617230403383	-0.1184250085645449	-0.0192394081529461	1.10831243254488e-09	0.9840581624282272	0.9923287856180278	0.343426740126643	0.645537721734874	0.907744366852565	0.984752003601782	0.999963539202835	0.9996889005735972	0.98351936813748	0.999988948304754	0.97810281276583	0.9916972640555708
MFAP3	1.39468719817116	1.25481349132181	0.0727575227230793	-0.0021860214663902	-0.2219398942185129	-0.2538009793601989	0.243045067142905	0.064222926065296	1.44990160274836	0.278246969195976	-0.0051125766433931	-0.731375170105052	-0.740919027482273	0.238270116108633	0.132537384818583	0.1592850107747219	0.781501743944579	0.9959325115049592	0.4666057329912109	0.4607875422164449	0.812877209255103	0.8949607162055129	0.999723304674277	0.9999589913592648	0.98351936813748	0.9989170733056676	0.9533341990556574	0.9520642172784612
MRI1	3.7362194344298	3.64561224006982	-0.1716707997545919	0.0638604483967202	-0.304986672362007	0.277880751533027	0.381253831050686	-0.343492719895057	9.436000700455212	-0.951392780688756	0.2347686234056519	-1.3715079938110502	1.1093637827131102	0.8213823191518791	-1.26622111988	8.05818916903432e-08	0.344054168371341	0.816530362591193	0.174160552592071	0.270451582489526	0.4259435009816599	0.211952586154612	0.9901858443950448	0.9991522125846852	0.98351936813748	0.975917421406552	0.7853181894616296	0.4528999627139872
METTL1	1.6127768145421202	1.2713608862188002	0.0455874786087683	-0.0724629457824848	-0.4989202118991629	0.3475921075466749	0.754593088453148	0.718102720734528	1.70197071776209	0.1794453933786499	-0.167751226384676	-1.5501422291552498	0.967359754195528	0.844070441807376	1.65529679488138	0.103290781622054	0.8580087990170691	0.8671865382448509	0.124783515767687	0.336045925534226	0.405790513573895	0.103579034890408	0.999963539202835	0.9991522125846852	0.98351936813748	0.9822726954370776	0.7730481508257825	0.2942971905612046
AGA	3.75185721287332	4.06700335377199	0.137490353316236	0.171563998657558	0.0566157747557197	0.0146870423500799	-0.6902030283048001	0.304550860363458	10.815858930859198	0.8618888427489408	0.6661426184833	0.2851464143425589	0.0614901675484952	-1.52151540647852	1.28638656167918	9.21096835117601e-10	0.3911181172226359	0.5086567325175201	0.7762259092716322	0.9511106596296248	0.145043463886088	0.204931411853655	0.9909334725455584	0.9991522125846852	0.996436263783458	0.999988948304754	0.5413991312053207	0.4437439032813312
PI4K2B	4.29219006570811	4.2792586070179	-0.192135983578499	-0.292800444507474	0.238558282659561	-0.28074117487327	0.521519082495859	-0.698535418182814	16.8741862984702	-1.6640484067465002	-1.6331371892329898	1.66342143535765	-1.6308519579667602	1.7211985837331998	-3.90673623264575	3.54511491353028e-13	0.0997038974684896	0.1121274692081999	0.10009680291443	0.10657051427572	0.102611249611079	0.0002602700108951	0.8735701354671553	0.9991522125846852	0.98351936813748	0.93946413970534	0.4856282410321607	0.0044073447442162
BOD1L1	5.600656784141691	5.575659938287151	-0.0134619914183849	0.0190137502731858	0.276885890437661	0.0779834659352132	0.0771098675866785	-0.0300507357016672	12.1630171578489	-0.100558080514433	0.0819512410222469	1.67368078559082	0.393591346132044	0.1492925675628789	-0.124555934192883	4.6951533274442e-13	0.920143583180468	0.934876358792318	0.0979761291213429	0.694870262374523	0.8818174771646708	0.901187756922134	0.999963539202835	0.9995328464920704	0.98351936813748	0.999988948304754	0.9702563912069788	0.95508140977722
MAT2B	6.2476813260088	6.25500481444301	-0.0725334477368872	0.058832287861982	-0.1653350000044419	-0.169435611872225	0.0551377681601859	0.137282337289476	25.912932530149003	-0.8138766136079889	0.3807951180462239	-1.44754889844421	-1.27858596757915	0.192464934508122	0.942960783717387	1.7408436751321e-19	0.417956586729	0.7043890360095	0.151353155747085	0.204443811561358	0.84856804334771	0.349357656966378	0.9909334725455584	0.9991522125846852	0.98351936813748	0.975917421406552	0.961406054501144	0.5941002944276343
TLL1	-0.0817482193900207	0.7800849141778492	-0.6292333223928841	-0.130832246177719	-0.0006024005551092	-0.526055158225991	-0.505492699547277	-2.00485203061187	0.55597107089919	-1.49507244599377	-0.176151801331961	-0.0011621830845604	-0.935045041649802	-0.317306333887518	-2.5778931258441697	0.583498244323406	0.1387338418016659	0.8605884568661679	0.999075551306358	0.352456148413437	0.752468431008325	0.0119357410571905	0.9159393846660104	0.9991522125846852	0.9998791361549866	0.9844923986880704	0.9349299995908384	0.0710510011665578
EDC4	1.00186380105821	2.03585875878952	-0.287965300369487	-0.488889374437695	0.3336036885407489	0.137042262987395	-0.967543345701572	-0.434711893294871	1.6670776413285402	-1.01627886784778	-1.15412226411023	1.14189786091295	0.430764406636053	-0.767182011065347	-0.7316693725463019	0.1059122392961749	0.312524736898062	0.251836938227627	0.2568984176740549	0.667787771738427	0.445117319513724	0.466336897519122	0.9829981861831822	0.9991522125846852	0.98351936813748	0.999988948304754	0.7976273029997616	0.690311973670017
TRIO	3.8579402895546	4.267950822821811	-0.201520608937761	0.332671302067944	-0.111783477523011	0.2619468011625619	-0.7048122591434659	-0.0578476075267515	16.629072520320403	-1.4529113552871102	1.85672857467201	-0.664761478085782	1.3288421170448002	-2.30323455700134	-0.309430949842004	9.431948943853379e-29	0.1498457947458349	0.0667340793077238	0.507961340414811	0.187374795754815	0.0236505329117557	0.7577336130324369	0.9265137250697354	0.9476710802269924	0.98351936813748	0.9719164453987166	0.2623853513502663	0.8802835077414333
VCAN	3.4751901089268498	2.25281260805379	0.354707960234265	-0.0452907867488595	0.417230575902322	-0.2603268499152349	1.59502908982984	1.1218401409798702	2.7839913574093504	1.31868660568839	-0.0963396941245225	1.21959527686876	-0.6353984573450681	1.65481852235996	2.47784839222938	0.0113859211451645	0.190784353342162	0.923484890959156	0.2259361100434189	0.526843771897933	0.110821821937178	0.0169596525418218	0.9467351631139852	0.9995328464920704	0.98351936813748	0.999988948304754	0.4983133877713821	0.0903451104490751
CLEC16A	3.8709060869069294	3.8910111051897	-0.164461406920807	-0.102884205538313	0.0908219531284066	0.270224399648351	0.0328512114368275	-0.100947070791108	10.9553516255263	-1.32625402287439	-0.4895798639017849	0.595684922215479	1.5397272553532202	0.0779495909418297	-0.4775254244779779	1.0095329463006099e-10	0.1882715497621689	0.625699189505254	0.5529570370633959	0.127268474217704	0.9383305829213408	0.634678859986386	0.9457671958282092	0.9991522125846852	0.9855760047988312	0.9644708871045652	0.9856724295547756	0.8079281358969441
MSR1	0.0624147261037349	-1.33526540082038	-0.0328712697184255	1.50877760910146	-0.7924593032793109	-0.111083212738173	1.42519809914108	-0.0416891850368535	-0.833880452685272	-0.0699612556862976	1.78956797625436	-1.27973737886556	-0.1730000601611	0.816083763482226	-0.0448123985094187	0.409954767299127	0.9443936562843392	0.0770586482149617	0.204226086730228	0.8630693540461558	0.4171548135398299	0.9643608380229772	0.999963539202835	0.9785717684772114	0.98351936813748	0.999988948304754	0.7804780724494844	0.9839951377347922
CDH1	6.90495956055467	6.901850281576261	-0.1197019492865929	0.0491782227985017	-0.020562467782015	-0.0576235141199943	-0.0066776086345149	0.4970825272042221	34.172953303492605	-1.53851843316924	0.3726658878964529	-0.207780277772427	-0.504179198440628	-0.0275379434699839	4.01889988617921	1.59833034324553e-19	0.127570949912405	0.710540841480093	0.8358862842723199	0.61541014542976	0.9782541924225592	0.0001876409043337	0.9087656064991312	0.9991522125846852	0.9997185870846907	0.999988948304754	0.9949537194021764	0.0034545490851883
SKIV2L2	5.45600684742282	5.82965977332074	-0.0759230995933683	-0.0288439292400764	0.0475501741553195	-0.194482511405662	-0.244661159372983	-0.3000905019581789	24.1689201735864	-0.7639877422052808	-0.175733898530796	0.378923716364063	-1.31312536954265	-0.842356376371239	-1.93116872788836	3.1922797039850807e-15	0.446944530383484	0.861161948659504	0.705672791578893	0.1926058730770669	0.409759513139267	0.0591472932465105	0.9994203062492192	0.9991522125846852	0.9944404767875876	0.9737074109255262	0.7750000281095376	0.2069196463845413
DNAH5	8.95145964601234	9.049335180556891	-0.0579681637686645	-0.2654342037596789	-0.0509418803847441	-0.026815896204567	0.200383447189173	-0.853132205522856	24.570625205234	-0.521622422388831	-1.31347277673355	-0.353604624987891	-0.160862894043826	0.492122206717707	-4.28138433915116	1.7859937829457197e-22	0.603314398930057	0.192499672810891	0.724529814117011	0.87258102514772	0.624256384074218	4.93318357570717e-05	0.999723304674277	0.9991522125846852	0.9964228670005568	0.999988948304754	0.8857948709991236	0.0012878659219215
ZFYVE16	5.46814227892938	5.726898764128211	-0.178208423119989	0.0985979955629837	0.160140777064027	-0.0722015804870966	-0.291650778931287	-0.137921354954413	21.1275757722708	-1.63518329003163	0.54397487400543	1.17029929790105	-0.448400131987715	-0.893524238706312	-0.8086832430070691	9.57902596804768e-11	0.1056478243078309	0.58891569799735	0.245083664416436	0.6549807041780029	0.387428120866099	0.423705758802685	0.884678302375208	0.9991522125846852	0.98351936813748	0.999988948304754	0.761023048592745	0.6554868142751534
FAM65A	3.04597018461514	1.8614426366901	-0.019069520070299	0.295665207467631	-0.0415271908795961	0.0237836141741952	1.4178258087497	1.07227432028462	4.8786279861237904	-0.1292996709474299	1.20586252659655	-0.224805872293032	0.111776621512183	3.10795759956109	4.62990188090684	9.95557616391314e-05	0.897419152328558	0.2330154943788299	0.822659715719202	0.911258020551424	0.0060349876027383	3.51762368159834e-05	0.999963539202835	0.9991522125846852	0.999688357423698	0.999988948304754	0.1333533153674471	0.0009974132082873
C6	4.2220708233405295	0.6151376394437089	-0.517427658418192	0.637898283432793	-0.1078344126051	0.0275947993279926	6.005909741590379	-3.83314977166945	0.640315717669029	-1.76299097352923	1.33734287572849	-0.330343858387684	0.0800488958316968	5.369865765002809	-4.56664325901742	0.526865001745189	0.0814905259960735	0.184616040670466	0.741952241963501	0.936385792752347	6.040065685691391e-06	1.72736446999134e-05	0.8493230780362906	0.9991522125846852	0.9964228670005568	0.999988948304754	0.002256080688715	0.0005744965770657
RAI14	4.638295334503559	5.19901656382537	0.134576537830916	0.147943461331503	-0.0025763926350842	-0.159523911675271	-0.803478056564105	0.294326292646059	12.8338774523365	0.805862521550415	0.534824387598951	-0.0120565497619319	-0.632148233340473	-1.63691440774406	1.17896364077721	1.94134618557184e-11	0.422519575742758	0.594993864735248	0.990408219775792	0.5289607512293639	0.1159430455425759	0.244269483286399	0.9909334725455584	0.9991522125846852	0.9997185870846907	0.999988948304754	0.5060588255221244	0.4897092740767947
SOX30	0.460566608293693	1.3008257422219198	-0.828978624628109	0.148905425827649	-0.107188820879764	-0.33220736483273	-0.934149896842924	-0.180724315692051	1.03835719190061	-2.35238372318492	0.266064343700831	-0.272555805293643	-0.786867797868361	-0.6775022673881391	-0.269161898914227	0.307656890099464	0.0210738884881163	0.790851535822763	0.7858939116795121	0.433646812928645	0.500336836188089	0.7884570624983179	0.696018999765549	0.9991522125846852	0.997288198460153	0.9966782202975584	0.8255235849130599	0.8962141269009911
PNKP	5.72214069928471	5.86215287479566	0.1786601688283589	-0.120043447945794	0.120647043265858	0.0812436400366026	-0.198475041314157	-0.088137613772493	22.7838775854181	1.74986259988278	-0.7075401720544431	0.944615032805968	0.543948260218831	-0.6404612455526529	-0.5410919736347709	2.65398561557178e-15	0.0836778011997201	0.4818365346288699	0.3474732053372339	0.587869772284322	0.528715837825909	0.590799027189214	0.8542815394823992	0.9991522125846852	0.98351936813748	0.999988948304754	0.8391672095497363	0.7817883570715426
PHLPP2	1.85545674266179	1.8183894050710905	-0.4109042364851429	0.329992497804953	-0.220349972518918	0.0895793280200561	-0.033645945122932	-0.3880758514426869	5.147965809930599	-2.1818881683935	1.36104417954957	-0.9982503392084372	0.346419901915334	-0.0805733334272446	-1.46486191904714	1.61630723763034e-06	0.0318137126212276	0.177014818039841	0.320926399973568	0.7298636015255551	0.9359663358351942	0.146563085815822	0.7492525135963717	0.9991522125846852	0.98351936813748	0.999988948304754	0.9854990507442885	0.364260373103098
SPDL1	2.38276105991963	2.91441368638995	0.1862123526212889	-0.451177783105414	0.159503804241215	-0.0166197377183262	-0.471680848354983	-0.481438613734456	5.397602522993981	0.94602190746809	-1.3657091356379	0.645469627931754	-0.0573561897310452	-0.7205231165971491	-1.48133429921725	1.52523600590513e-05	0.346765913272686	0.175898026604803	0.52032440767075	0.954392995517981	0.4768457324724029	0.144003340926055	0.9903486952896764	0.9991522125846852	0.98351936813748	0.999988948304754	0.81420359847039	0.3602030767297831
STAU2	4.31738349543342	4.793272403299911	0.140354566202032	0.2779362790370169	-0.0572272716661567	-0.1917708696562	-0.8199298614265642	-0.0671054867093779	13.1295859585777	0.941207695508859	1.12337668188196	-0.301654273206305	-0.848458254454604	-1.85593304124773	-0.293680206663586	2.5782253155810597e-12	0.3492050859053369	0.265777467131467	0.7636381812784659	0.398523530514205	0.0752307593146734	0.7701317904377749	0.9909334725455584	0.9991522125846852	0.9964228670005568	0.991678649576852	0.4315181934494425	0.8867860411828726
PQLC2	2.81725372100092	2.34616044446114	0.0010957186519101	-0.188653527502153	-0.0161065557497618	0.436712787584594	0.554050117046802	0.5453715354770959	5.22919693974478	0.006876593928081	-0.703748880066234	-0.0821090452539548	1.9735401554083705	1.0255807386466	2.04754617185914	3.21016648384792e-05	0.9945291251253788	0.483608446934067	0.934749419356049	0.0516078156119308	0.314279946128976	0.0455886735248459	0.999963539202835	0.9991522125846852	0.9997185870846907	0.9015388881083536	0.7117009902836774	0.1736865245478312
CTNS	3.3033616319536603	3.1152289232461805	0.2858409416136099	-0.0323545086005478	0.216642179928362	0.087512987808875	0.2168476756354139	0.538193409075698	7.10506526145101	1.89328990078918	-0.12817876915355	1.1633125706853502	0.3971315317436379	0.4101124319294929	2.08817956682138	4.65361434625918e-07	0.0616659176752509	0.8983167922502842	0.247915556649592	0.692243576240259	0.684866637320825	0.0416143304710716	0.8309474781563336	0.9995328464920704	0.98351936813748	0.999988948304754	0.9121989043065624	0.1637777902591326
RTN4R	0.407453858518969	-0.0368020986036895	-0.1900128752551569	-0.4190671173141529	-0.125892495365911	-0.0969357933577778	1.11662828589856	-0.24740628747542	-0.0444787385443581	-0.627586889562722	-0.836803956293616	-0.33653146844401	-0.226604785071886	1.12547096279954	-0.4699113744475929	0.964980076384722	0.5319231521733699	0.405239162272311	0.737282064563833	0.821262695191376	0.271690516299815	0.640297034111596	0.999723304674277	0.9991522125846852	0.9964228670005568	0.999988948304754	0.6774091427546792	0.81183427727329
PHF23	3.7543237627907504	3.7572797667610898	0.0094349868468896	-0.190121111847679	0.214430230713237	-0.069384493403268	0.277423701167355	0.332300647329206	11.0104008910805	0.0785388133349141	-0.9291170898992108	1.41454895051357	-0.385113743896838	0.6802677980801178	1.6577629104753402	6.0052294234271605e-09	0.937582697992826	0.355645170289367	0.160808533456949	0.70109511643425	0.503438206095458	0.103964845707729	0.999963539202835	0.9991522125846852	0.98351936813748	0.999988948304754	0.8258686513160465	0.2950049960819899
INPP4A	3.52386102691535	2.9983376500163	-0.12559156097916	0.0341254075264007	0.18650130503123	-0.123018184312367	0.688869962754204	0.293125419422358	8.91330936434999	-0.939509466421848	0.1530833305622959	1.09971156205167	-0.624405665683561	1.70300650323495	1.4159106262353	1.18718161267276e-08	0.350072189209995	0.878863605448729	0.274505202654299	0.533996423518996	0.102861904235595	0.163216320421466	0.9909334725455584	0.9991522125846852	0.98351936813748	0.999988948304754	0.4858226746552772	0.3878334464822772
RAB27B	2.7224177604932898	3.3366587611341805	-0.182076719321381	-0.461482121304565	0.1499159343371219	-0.214975552951932	-0.0690627059919878	0.405273645979411	5.03701011107724	-0.8653676015422271	-1.32391236193562	0.5787532818504809	-0.714345004992083	-0.0867341832420828	1.11100242264005	2.6832257750046106e-05	0.3892530318209939	0.1890041066597319	0.564281013332197	0.4769404183589439	0.9313271138139508	0.2709380430047819	0.9909334725455584	0.9991522125846852	0.9855760047988312	0.9989170733056676	0.9843426253260028	0.5186534576232154
PSMA4	7.56227440138782	8.60553681675223	0.181658512016209	-0.186965078712948	-0.047122154751521	-0.0648664021078361	-1.37452830526733	-0.328574840387033	22.8408686075295	1.6074183805896003	-0.8939959316948871	-0.310327881672689	-0.36220779862975	-3.35871967543392	-1.69525064085803	2.6212782351730202e-21	0.111747858236473	0.373813262084461	0.757087956097352	0.7180884137960909	0.0012605056918193	0.0936968501860398	0.8939368412384743	0.9991522125846852	0.9964228670005568	0.999988948304754	0.0600360036758304	0.2765855775787612
MYO16	0.0085383878788973	0.687666718456116	0.0654488812710728	0.3034092698132669	-0.4625336086965471	0.150138626632355	-1.65276682355028	0.5290742434031079	0.6181507565234029	0.205252355654992	0.527610167121598	-1.16057269948156	0.332494998246213	-1.33947248371504	0.929993903105887	0.541885667589546	0.837885543769221	0.5991410113818431	0.2492506837081219	0.74035028351179	0.1853814694179019	0.355129928852537	0.999963539202835	0.9991522125846852	0.98351936813748	0.999988948304754	0.5934834812104681	0.5990697071480656
LSG1	4.7246569167803605	4.83312434043368	0.0458451195139606	0.173658163139933	0.11299349310772	0.44598103906333	-0.5938227050900561	0.267249656325806	18.835065799790694	0.5468315586950621	1.192901598861	1.06890643333318	3.5709896223295403	-1.9896917184882	1.88830969810768	3.9646771186868405e-13	0.5859553885148578	0.236156051521874	0.288212783713731	0.000584724403954	0.0547351307927081	0.0636463482385391	0.999723304674277	0.9991522125846852	0.98351936813748	0.4395146144271943	0.3791362928691406	0.2169919294079594
PARP3	3.7002697688725297	3.70163568673694	0.10730603235429	0.128236724902778	-0.17335739752363	0.250373282957282	-0.218751273062223	0.1915286228772569	9.094956782692869	0.7103744281966141	0.497233294504835	-0.900990922365702	1.13137473539121	-0.446909967147666	0.7895586777550709	4.33948434888494e-06	0.479390902639772	0.620881218631938	0.370093543250017	0.2610080542854049	0.662737876233219	0.4356120610635379	0.999723304674277	0.9991522125846852	0.98351936813748	0.975917421406552	0.9020581497649068	0.6657544347581857
TNC	1.02463337181748	5.26849295555597	0.1933311385179849	-0.4495790392495821	-0.4554472954470729	-1.1628065673058	-3.5800108832874304	-3.66383880081216	4.50860043767121	0.609084029270588	-0.934610543940074	-1.24759734725472	-2.2641244921089	-2.61462024406926	-5.62359640942964	9.76944681937879e-05	0.5441090533437899	0.352623283153644	0.215689488574197	0.0260926033301609	0.0114742559601634	2.8205141737411e-07	0.999723304674277	0.9991522125846852	0.98351936813748	0.882576282851161	0.1874359342756744	2.2001143291796538e-05
THAP3	2.88080963416562	2.0383769910748004	0.180507236540075	0.285182987753573	0.105990702616809	0.239196390925874	0.895289344757874	0.275204922835064	5.54924881495445	1.19602790466835	1.1659650318966202	0.568812544828865	1.10262820069337	2.0465912790720098	1.15916865155735	0.0002142716994432	0.2349428611356039	0.253273850464116	0.571042807698018	0.2732773267206749	0.0713151233685522	0.255627321858332	0.9657504913981804	0.9991522125846852	0.9855760047988312	0.975917421406552	0.4220153509113688	0.502569899787956
FAM65C	0.469402162637002	-0.172579259712247	0.3304319567663679	0.374961942610217	-0.46241678789031	0.31412036859509	0.0702924973207473	-0.308651978460348	-0.180542528068415	0.967560189705942	0.6261273589341071	-1.05386267596799	0.625491919854589	0.0617853765459328	-0.542092485973914	0.858664755288986	0.3359567320069719	0.533126921283435	0.2948792626337789	0.533286022161973	0.9512339346390428	0.5900282855496121	0.9899864432520412	0.9991522125846852	0.98351936813748	0.999988948304754	0.9880917142735104	0.7812500327567001
TDP1	3.91147679714846	4.20420432984578	-0.0374772629343169	-0.221546685042507	-0.0232546584178596	0.0545001568039978	-0.26701343693901	0.119580425673535	16.0592420197376	-0.316836583990693	-1.1938338230826	-0.154867697127456	0.312328749993799	-0.841849736183241	0.692245112631404	9.31259292225314e-13	0.7521277128190028	0.241192853152543	0.8773042115562301	0.75555337464229	0.410861785370022	0.4921794751714199	0.999723304674277	0.9991522125846852	0.9997185870846907	0.999988948304754	0.7754512153572964	0.7102757965862612
AIFM2	3.5948617446823103	4.6363055077836695	-0.375219244595574	-0.4718466907396149	0.525045955845672	0.415748053989418	-1.32663006166024	0.248400236588747	14.348801512211	-2.662072181378	-2.09506286668342	2.96029102047223	1.97259601190259	-3.34506409765779	1.21431609241351	2.10759264019149e-10	0.0092499056970279	0.0420569341310985	0.0039831010547886	0.0517481071090054	0.0040364147771139	0.231657989971774	0.56376041683224	0.8935949198698391	0.939016583468162	0.9015388881083536	0.1062535015339331	0.4757341022649362
SPATA7	5.3885131562867	5.75467349751799	0.118546454351979	-0.302906065608011	0.0111180128315174	0.312697172770272	-0.351865518982681	-0.190493602396591	21.0100755867512	1.25413085001972	-1.86813274097563	0.0937367231335917	2.28245438649579	-1.08629907350518	-1.17873987063766	7.8081252593297e-18	0.213196409425953	0.0651843518961181	0.925536953601944	0.0249036059509137	0.284178604859127	0.2426882774595259	0.9566125356199456	0.9441567237670472	0.9997185870846907	0.882576282851161	0.687629381111103	0.4877202110534258
MED17	3.99327704260144	4.075521344722491	-0.0876440395566329	-0.1187780420862919	-0.0957367371674521	0.0476681488205862	0.2739723787922439	-0.3135763669625219	12.921835668798302	-0.645190205993465	-0.5431741458775271	-0.555058955283597	0.240953563354013	0.720297882399365	-1.49389153057224	3.1566317228884705e-08	0.5205025468090789	0.591313293282802	0.580331531853751	0.810169629731449	0.486328891788848	0.143761286510055	0.999723304674277	0.9991522125846852	0.9855760047988312	0.999988948304754	0.8189992948151218	0.3598756886048199
RETSAT	3.69665903603064	3.94254404590136	0.0249545401796728	-0.0596900574108972	-0.0465410769028215	0.149198740868072	-0.340798357302705	0.507283540275308	12.4403594878704	0.183974037503541	-0.272152496743999	-0.26922479805399	0.744275340309023	-0.886786701831126	2.5356167450504503	9.77673810591561e-10	0.854462137540825	0.787041676444353	0.788410816890568	0.4587482312136919	0.388773299564675	0.0152916224378016	0.999963539202835	0.9991522125846852	0.9973763602657872	0.9989170733056676	0.7616284079106855	0.0843514129356366
CAPG	4.302463891209141	4.65757455828432	0.209668321388405	0.0334413648078366	-0.2538818071594519	-0.232775176886258	0.463133208749796	0.29547302100625	5.89749566745074	1.00806390523247	0.0962651078561133	-0.99474674215535	-0.77596320711159	0.513675131785314	0.7187988222560509	1.41017115311756e-06	0.316351084110418	0.923537204663564	0.322770091101446	0.4399394425144139	0.6093605646891129	0.4743934219775949	0.984022695811222	0.9995328464920704	0.98351936813748	0.9981841121435092	0.8787949397057203	0.6966162724027237
AP2S1	6.351764630800519	6.62398936312196	0.117544452717124	-0.0607883708187903	0.0988203900665012	0.0708559740184218	-0.308841397373937	0.121829813161016	19.7719292292915	0.9374641533456	-0.284226619208526	0.619550398913679	0.381417886925035	-0.7705916647128449	0.594202110009334	1.6707853516108802e-14	0.351133697932932	0.777029638429634	0.5371746319891889	0.7038236032170642	0.448231811768251	0.5548526257997659	0.9909334725455584	0.9991522125846852	0.9846334338777089	0.999988948304754	0.7992037271953492	0.7572835746545467
USH2A	0.7043142405142379	-0.411212444251627	-0.0628773128483922	-0.757455170108078	0.0278587017467939	0.832734160521438	1.08934561912707	1.22826578845604	-0.7253032722078009	-0.25167082200727	-1.92023746118666	0.0898545428647938	2.45854002379868	1.58966615121109	3.30758007565082	0.5155550819036121	0.801947150896845	0.102162319351006	0.928794488613183	0.0164636429883082	0.208457942505798	0.0057433863063722	0.999723304674277	0.9991522125846852	0.9997185870846907	0.882576282851161	0.6179757263365595	0.0426265923686159
ZPBP	1.74695589623018	1.08997923239775	0.135010454950176	-0.5832219673506159	0.11079533867383	0.6104639490988549	0.594385579968469	0.241379062970349	2.57474469711911	0.6640358221097111	-1.95833073315476	0.446922972546797	2.13246740693553	1.17732516853151	0.7964054006717409	0.0211399411119412	0.5084752463357629	0.0712679924743515	0.6565615988036789	0.0360046412318771	0.260252068241058	0.429824437875057	0.999723304674277	0.9609155014149684	0.9907771619835062	0.9015388881083536	0.6661366848673183	0.6607423867706556
TG	-0.198464418844776	-0.113462563738966	0.292785167048598	0.0284276485738132	0.0595644500519819	0.92747105720631	-1.08490029056968	-0.788202494391217	-0.0986433974797908	0.691919936746534	0.0400724289801555	0.1144796354368959	1.5724159501695	-0.7870480530623021	-1.08319926867543	0.922994584846694	0.490835349472897	0.9681439400193912	0.909122226514453	0.119484172753207	0.4425326495430839	0.28449716650808	0.999723304674277	0.9995328464920704	0.9997185870846907	0.9593803585719468	0.795862190006974	0.532791842786432
ADAM28	2.64427665237809	3.02153580153678	-0.120670144211395	-1.18285743379486	0.152398732751915	-0.373882312707451	1.50900481403263	0.612155211443153	2.73247180903948	-0.443356871866539	-2.64556646422986	0.4438392655724489	-0.921966019478855	1.18771909147408	1.15461519707419	0.0101001587510386	0.658653016436287	0.0097268527763495	0.6583235620343001	0.3591551306238689	0.239410480998244	0.25189109326346	0.999723304674277	0.6559884078994378	0.9908339058557366	0.9859267460796336	0.6478224815309129	0.4985713547800043
BARX2	3.34628506412788	3.07638712518677	-0.0520513878139443	-0.1769109461096219	0.0911586145479946	-0.145113034790569	0.6921079672739979	0.345894674456314	7.571769395050911	-0.3175075704242739	-0.6638267833668811	0.444517570862561	-0.606398985847967	1.41404905302708	1.32414302593424	1.43330219724918e-06	0.751619322900307	0.5099024081671439	0.6577872522252479	0.5458318043250411	0.178051235434557	0.1928439671152789	0.999723304674277	0.9991522125846852	0.9908339058557366	0.999988948304754	0.5845740277626736	0.4279366417561327
DCUN1D1	4.401446617235281	4.41569485703897	0.1010306527238399	0.0371551708281409	-0.0418780195217141	-0.1765190762517869	0.105514538734299	0.1973549352098539	10.948654025259	0.759359633345802	0.158772211136784	-0.243479874748506	-0.853184021733274	0.224222365220844	0.877595225436625	2.44252680710159e-10	0.449751049884224	0.874221009535685	0.8082221189357328	0.395917654279134	0.823842361157978	0.3834819178009339	0.9994397634945892	0.9991522125846852	0.9979631573172316	0.991678649576852	0.955081387748916	0.6232423470376989
JADE2	4.06483755367333	3.35019274621387	0.0886316906685866	-0.0496052249176231	0.0661983375260027	-0.203794608699858	0.963689680239643	0.560426250379902	11.6035759896187	0.824554465188741	-0.267819384638507	0.477351864861613	-1.25577358211091	2.794279701338	3.25703394362907	2.2842183425453797e-11	0.4118871298705019	0.7896140026140659	0.634309022235111	0.212560367286298	0.0093866134525726	0.0019526227682733	0.9909334725455584	0.9991522125846852	0.9895262183823078	0.975917421406552	0.1694388411610767	0.0199085522457597
LCP2	0.648964266896337	1.27692769906728	-0.238704712937963	-0.0317314174450731	-0.4105290387386779	-0.194568403916812	-0.332326199884862	-0.608154957738827	1.02268026596491	-0.7237295759733041	-0.0540182497171952	-1.00045128709634	-0.4457214232060689	-0.2474978204808139	-0.97482098238712	0.315026971603794	0.471336213341732	0.9570505531352108	0.320123736662704	0.6569854563055961	0.805202386752677	0.33238659142147	0.999723304674277	0.9995328464920704	0.98351936813748	0.999988948304754	0.95182557104846	0.5789044749667231
TRIT1	4.73829382992774	5.09060171532402	-0.192883401158351	0.0032666008682789	0.0779722694967708	0.11458136227522	-0.510780177718142	-0.177095337647049	16.5972654504622	-1.8495799581356496	0.0182651561947574	0.5965547686231031	0.746871030598824	-1.4228275456691295	-1.00451175434657	9.37895726184194e-14	0.0678787137958553	0.985469583856158	0.5524031070565311	0.457178492441458	0.163022349552369	0.318762842482192	0.8341627344462873	0.9995328464920704	0.9855760047988312	0.9989170733056676	0.5670568473569056	0.5660903986039697
ADRB1	4.733448436501059	4.54094884442414	-0.0115980049257769	0.37019761028216	-0.359583919861546	-0.09838351678245	0.1474212166377	0.41920506942883	17.4618994640258	-0.0907892757198915	2.00367911167864	-2.22371420466679	-0.52939353956466	0.4742437407660549	2.3309680364906	2.0889703861961102e-09	0.9278722504642158	0.07774127853226	0.0294864637716549	0.598021959507709	0.6456318469760329	0.0259150206638179	0.999963539202835	0.9795786675037464	0.98351936813748	0.999988948304754	0.8956579789883213	0.1202167294849144
CUL7	3.91438487986422	3.9944118293487696	0.0089567284664076	-0.0339865587902981	-0.0531354996990965	0.3347566236156329	-0.2071025577139129	-0.520659486072063	11.6874688611554	0.0809489824853986	-0.174002947190335	-0.378009005975515	2.03444030635989	-0.532542748718657	-2.70989908532287	1.3877682250576402e-10	0.9356772838795808	0.8622673976544369	0.7063970531962409	0.0450134787110726	0.5968954291786259	0.0083720560712425	0.999963539202835	0.9991522125846852	0.9944404767875876	0.9015388881083536	0.8720316895665119	0.0554074390688089
CTNNA1	7.92199291730078	8.30534085463298	-0.0315256339081311	-0.0786027303185582	-0.0478282112807872	0.114612077719418	-0.4975115821500689	0.0145902829519088	60.5508876728952	-0.6727405546605539	-0.9504745643906892	-0.7896517269067029	1.6391802016373	-3.11043601548986	0.1851696225525919	1.4950175957531197e-17	0.502977804895326	0.3445921768371989	0.431981735278284	0.1048015811540249	0.0046200465232927	0.853771290164703	0.999723304674277	0.9991522125846852	0.98351936813748	0.9371828318391472	0.1144225497249142	0.931356347591633
PHKA2	3.32899662577207	3.12549537162435	0.138281901491778	-0.1356543272945179	-0.0176402478818099	-0.1199682796442919	0.386257158810781	0.040731813741724	16.5468176424718	1.4120461109248	-1.06182664289117	-0.147341882036784	-0.832858589652167	1.73467349137579	0.300161293493527	1.31055041349399e-28	0.161503272154845	0.291253076743718	0.8832031001257591	0.407205044655332	0.0863401694099577	0.764770170133837	0.93278706761187	0.9991522125846852	0.9997185870846907	0.9927966724116312	0.454543806424246	0.8841744651493759
CNTLN	3.72215227179529	5.09556010831721	0.182050642224211	-0.195359982040316	0.186413256089318	-0.0959142901732053	-1.90425471572088	-0.1442198064168599	8.26866019384814	0.965333259710801	-0.5911363881094929	0.7660057739477371	-0.305846672241951	-2.76557234071735	-0.466326667363574	2.99449597535821e-09	0.337136920874118	0.5559698937727879	0.445837900178104	0.7604600676637571	0.0073080999878152	0.6422252062481999	0.9901858443950448	0.9991522125846852	0.98351936813748	0.999988948304754	0.1480137915154704	0.8132703208344495
HSPA5	7.97803816913753	7.82149215512666	0.0334766013452422	0.142359658083802	0.284853552716899	0.0790829859172219	0.0377983980253936	-0.13977346680835	37.0327769985444	0.298143401426681	0.953355014771948	2.0713941252989096	0.494900871270455	0.148561773799846	-0.861993740208134	4.83156952241647e-55	0.766304588360143	0.343051552675414	0.0412839700458065	0.6219176546424411	0.8822432441780029	0.391060709862152	0.999723304674277	0.9991522125846852	0.98351936813748	0.999988948304754	0.9702967285504338	0.6301810476771409
DSG2	4.994668221364639	4.75190681330675	0.0175857472142719	0.0438610370737652	0.135908461732156	0.1629806017854869	0.5259692974947879	0.5250070302597101	9.19224502023954	0.100646876127175	0.150646001515508	0.6385706834683361	0.6469583791240289	0.844128534742188	1.739800252313	6.7359500519128805e-09	0.920065354435687	0.8806141273813441	0.5247992891774821	0.519366591684759	0.4059386323533	0.0877730191665159	0.999963539202835	0.9991522125846852	0.98351936813748	0.999988948304754	0.7730481508257825	0.2657545364413466
GEMIN8	4.229676886424951	3.4514165626728	0.717006464799367	-0.24462926087325	-0.0137296103994903	0.234029109748279	0.670608820844918	-0.180760049620849	8.48842967479491	4.319662971976	-0.8890996748222	-0.0652452874295247	0.978696319229239	1.36914434078754	-0.663959053724418	2.5258102525922e-07	4.13529269104545e-05	0.3786050823778279	0.9481308159503772	0.330501879771052	0.1892691868443719	0.5098332711786141	0.0250999343556799	0.9991522125846852	0.9997185870846907	0.9822726954370776	0.5979316260000479	0.7236080861149953
OFD1	6.80126299629657	6.513180542356699	0.441317899129507	0.127194870284606	0.148978160056501	0.0091403735457793	0.0284377350163655	-0.9002932716063559	18.267052026262697	3.81594908921281	0.5999327815023471	0.97897685806303	0.0506168059923161	0.0704448439881426	-4.44531902080112	8.977964471853729e-19	0.0002569885286304	0.550113436483314	0.330366873127364	0.9597475794339192	0.9440863452327248	2.8088632034181295e-05	0.0941790224828083	0.9991522125846852	0.98351936813748	0.999988948304754	0.9870993335794316	0.0008354754977027
GPM6B	4.643670035997389	3.40911670192176	0.311422274842849	0.206472114438284	0.026138092175037	-0.0337350185027088	1.4150606262041203	-0.360372831494874	7.088674071603871	2.03777247358178	0.7389714129475121	0.130689112301664	-0.142353726921201	2.59214700027329	-1.33133964786525	1.23465223388745e-07	0.0447171085623321	0.461920970987672	0.8963316912159449	0.8871337202002801	0.0126594107158782	0.187126946618612	0.7880131762822341	0.9991522125846852	0.9997185870846907	0.999988948304754	0.1962316386305386	0.4203755128583508
PREX2	0.445192969880546	-0.967009110832427	0.517241505062508	-0.961863161508376	-0.155969776316685	0.173897244519987	2.44617264625724	-0.5265389557531811	-1.02244969037343	1.48257615045093	-1.6504200559895	-0.360054013928937	0.369311842209187	2.16352980706481	-0.8390758069560191	0.321735368649194	0.141802591403239	0.103616138165538	0.719679348399628	0.7127926710806859	0.0442350992366243	0.405342423442013	0.9161430428554932	0.9991522125846852	0.9960812961230427	0.999988948304754	0.3488780125997501	0.6420621342777865
WDR37	3.4399775617112405	3.35525165698373	-0.2772853525501589	0.0122225837653786	-0.0104482275379064	0.0026257297107546	0.2149417738982189	0.2186132292011039	11.6979587585803	-2.46935228623522	0.0648750947936578	-0.0734224692869273	0.0159036848850791	0.624492858395306	1.23641489655786	5.354012620143311e-11	0.0154953457043072	0.9484700054605693	0.941638634693249	0.987347645276843	0.5380939394683529	0.221824762516965	0.6543946282594478	0.9995328464920704	0.9997185870846907	0.999988948304754	0.8442632208286907	0.4645285565894352
YTHDC2	4.542927851765151	4.8923715605707	-0.1314499020496909	0.146852794726992	-0.109572137127606	0.0027191041206903	-0.4124727806929079	0.291042480406733	15.4270886296969	-0.9915616420515452	0.6757354148679731	-0.6509030520621191	0.0139707760632379	-1.07312433963818	1.46151771606373	7.690466467185839e-11	0.324161285032834	0.502845525371511	0.516840793448764	0.9888857174276292	0.299487234399526	0.1517016081866209	0.9851341036141436	0.9991522125846852	0.98351936813748	0.999988948304754	0.6995580912933199	0.3716574591080649
CTPS2	3.10502774914053	3.0707478533210897	0.0140523490758929	0.0636836185004952	-0.0582315332309214	-0.0734121975434217	0.110362428713604	-0.279360409456975	11.4880082645331	0.0998336183509681	0.348288246268735	-0.340350859181449	-0.359284662338859	0.349666825495448	-1.39064979241776	3.9783804576993895e-19	0.920706108205362	0.7284650891066401	0.734412752543482	0.7202527002506679	0.727433769664789	0.16787863935976	0.999963539202835	0.9991522125846852	0.9964228670005568	0.999988948304754	0.9268529328390972	0.3937100715146847
ATP6V1H	5.28285801285604	5.502010575466111	0.0480818428126682	0.0524703911459655	0.0370095033372654	0.0889354374508945	-0.4365853804014339	-0.0348978980743536	30.409758229374	0.639540304541086	0.424333650643661	0.389766829563289	0.8013932617293459	-1.99958593684514	-0.299295902157208	1.3899425143451301e-19	0.52415247892344	0.6729522529331831	0.697666499032709	0.425098786101037	0.0573875623749213	0.7658624826163142	0.999723304674277	0.9991522125846852	0.9941243493388492	0.995687187617515	0.3852406510454736	0.8845860515375251
POLR2B	6.113148047496481	6.50099346546159	-0.0213853990975448	-0.145002672496453	-0.1429213332112409	-0.0546045306753075	-0.310449897563032	0.0365356201673504	47.5154306491	-0.290730632598068	-1.4982571479063	-1.55944081323997	-0.507162302879415	-1.87874083390637	0.359372732339528	8.73248854239013e-10	0.7719735824973459	0.239485653814022	0.126141266299581	0.613698638158214	0.100076002202072	0.7219637340478009	0.999723304674277	0.9991522125846852	0.98351936813748	0.999988948304754	0.4821347047026906	0.8587079979430764
FAM214A	5.51827587043945	6.16029106753372	-0.210766023010388	-0.0836155644010612	0.132716326464132	-0.412630636058397	-0.594970021207828	-0.0728293140092984	18.8693261055136	-1.80055591614696	-0.413403230562792	0.885042615346497	-2.3060286155727403	-1.54219040047264	-0.383727285572797	2.81383215857066e-13	0.0753180287894128	0.680405331611335	0.378612444413694	0.0234928144098447	0.134443887187393	0.7026411039781449	0.842866776339806	0.9991522125846852	0.98351936813748	0.882576282851161	0.5291432404026525	0.8484022232107117
ARAP2	4.6957565593694	4.7708794015928895	-0.260872003043025	0.180460213373795	0.1003870555313609	0.0534746620764443	-0.0490594126404416	0.3060868117325589	14.37764192416	-1.95998633849544	0.8219116842515358	0.601936607663854	0.2767920337602561	-0.122263809991725	1.48862283657509	5.726607822171701e-10	0.0532029104523699	0.4149817644008689	0.548786491727335	0.782598716075499	0.904338931378613	0.144823177875302	0.8148414035443948	0.9991522125846852	0.9854399342441458	0.999988948304754	0.9775696339597832	0.3616483136888648
TPR	7.320735113394799	7.40180022953442	-0.0013206449830766	-0.0703821716896228	0.1861169890561619	0.153872534419162	-0.266350705652189	0.1384498844916009	26.6526705636509	-0.0167526711916948	-0.496749027659873	1.84168995199214	1.30541424140512	-0.882366405910787	0.985808443527066	3.2057953150423604e-23	0.9866743302403248	0.6206471629579761	0.0691282715331982	0.195293458645501	0.3804788864266339	0.327027895261908	0.999963539202835	0.9991522125846852	0.98351936813748	0.975917421406552	0.7564811381025756	0.574569227469203
CP	7.438984115643429	7.434080023969691	0.173609099199792	-0.4175790221515549	0.356786915581666	0.045676294539524	0.465592616283948	0.0009345173770022	14.1506165975679	1.07500033744415	-1.4718829543716498	1.73216441803386	0.192653639632417	0.768535543512726	0.0032142804426145	4.528522683343111e-15	0.285433978281023	0.1446640072953169	0.0868893052529712	0.847683155848915	0.445702935502704	0.997443851319741	0.973126260384358	0.9991522125846852	0.98351936813748	0.999988948304754	0.7977784922982819	0.9980604772646092
KIAA0556	5.872061792025501	5.692930346204599	0.0447533421069913	-0.0474257407014616	0.0555880746264319	0.303507302120345	-0.0054596977409314	-0.255192575720501	17.0219631774298	0.575520257095895	-0.344674423483546	0.575001646379703	2.65786603282542	-0.0175989614366125	-1.75571715756266	1.0119445506841998e-14	0.566551385159519	0.731230966564278	0.566910472078116	0.0094645956009929	0.9859990862402408	0.0827087216840275	0.999723304674277	0.9991522125846852	0.9855760047988312	0.8730200569409672	0.996928619559621	0.2553976949553046
DTNBP1	4.619117205355	4.85166786851949	-0.0386331431738899	0.0306700345946565	0.131788089056715	-0.0325033558414315	-0.2275221829158689	-0.315952636853671	17.7665034046997	-0.342176996849679	0.1650029997529999	0.925061411941251	-0.191929774917616	-0.6934638181662901	-1.7862520017128198	6.07418403004552e-14	0.733043720285622	0.8695404158607951	0.357517439741141	0.84824561892273	0.4954239470889949	0.0797536767766162	0.999723304674277	0.9991522125846852	0.98351936813748	0.999988948304754	0.8230539652548193	0.2499283097825453
XK	2.23477935763014	2.68258259297405	-0.119342623033819	-0.6534152329482621	0.0199824925814413	0.29183333310285	-0.6386937150585071	0.882237820880305	3.40629689624547	-0.4961358795949839	-1.5614879471453202	0.0665356644060998	0.8851974090628959	-0.6974073841260539	2.05805464246503	0.002646464153208	0.6210973373497839	0.122041844675751	0.947111485472283	0.3785351411814021	0.48991554448053	0.043758960680374	0.999723304674277	0.9991522125846852	0.9997185870846907	0.9889672920742544	0.8202502052509706	0.1692413965143178
C12orf4	3.28225537257236	3.3946888990904	-0.131077390660401	0.33388871018802	-0.0865790057167314	-0.2543487178674	-0.126453205355931	0.0895968343667788	11.5127979230776	-0.8391665000234491	1.6591008120568502	-0.460780775658053	-1.1099366217787598	-0.365257323854507	0.42373073723471	3.5499334993007496e-19	0.4036758272306799	0.100696444175316	0.646105671962565	0.2700848078949139	0.715805822970573	0.672807988811236	0.9909334725455584	0.9991522125846852	0.9901069140953828	0.975917421406552	0.9233199754128276	0.831917729917032
SCML1	3.8049405810200096	3.16383803701451	-0.131099041302443	0.461130460255301	0.0248271859964303	0.295538316870708	0.747350449309912	-0.459392481134213	9.32209534511444	-0.805869038071604	1.94726258000016	0.1272822547265119	1.30262275282366	1.88136966699006	-1.82765321060328	5.47862964708819e-07	0.42256422861883	0.0743329166810767	0.899110581753029	0.196371766552832	0.089086732401035	0.0745125974706098	0.9909334725455584	0.9695195317917203	0.9997185870846907	0.975917421406552	0.4610466970561199	0.2393744923373559
WWC3	4.045423947869439	3.6546500494431	-0.1461027589249019	0.0698619378101736	0.119041610140038	-0.0506683774705202	0.7974940116467572	-0.1809464131392819	12.2409414089645	-1.07283948966012	0.335232764179957	0.7154495714025619	-0.259058888734724	2.25366477289923	-0.8790098305845259	7.744154954965761e-10	0.286316144737423	0.740217499579789	0.476465486821376	0.7962091868330621	0.0402985308790063	0.383866501981101	0.9737556433610518	0.9991522125846852	0.98351936813748	0.999988948304754	0.3380758463734849	0.6236965649064802
ARHGAP6	2.13490388506408	1.15505915434825	-0.1957878025887289	0.251151227772822	-0.262035050894126	-0.693242892421799	1.95924221015446	-1.47444178673089	2.63578312478053	-0.90649733308272	0.8556030120733579	-1.0052864774671	-2.2423571002933502	3.8478026456274095	-4.2743334781513305	0.0159530935651809	0.367266547549587	0.41130036786818	0.3188342687001539	0.0275648107080905	0.0011351105592879	6.3175167447813e-05	0.9909334725455584	0.9991522125846852	0.98351936813748	0.8893431730304091	0.0572141038102377	0.0015357337638784
FAM184B	1.33401547083772	0.122635476609575	-0.239417173329836	1.07111608288362	0.407212657045205	-0.538381616834324	0.7189156512800849	-0.17817222606007	0.0957720794327437	-0.5416312185677561	1.33756484061185	0.7038995175395111	-0.7949097729655391	0.479315250347233	-0.242971988409696	0.924430284409713	0.589472574203591	0.1847962935671939	0.483378816153835	0.428830892674199	0.634918913896103	0.808845091676388	0.999723304674277	0.9991522125846852	0.98351936813748	0.995687187617515	0.8905443109050019	0.907579330770103
MAP4	5.523254397640341	5.496456752388589	-0.305833794069774	0.0650413352224032	0.244956953498133	0.0188870766505949	0.1701155914799419	0.280042476758161	17.6397418814748	-2.42182273983651	0.316978800034783	1.58192951836831	0.105021693928704	0.452269162287084	1.4222155679926598	3.5330853508896296e-11	0.0175248431419416	0.752500351345374	0.117316827579187	0.916600649930946	0.6577037045485661	0.1628417980168209	0.6766172881532009	0.9991522125846852	0.98351936813748	0.999988948304754	0.9013913437975036	0.3874649323631892
GOPC	5.1923188789644295	4.71695662578578	0.161617970126205	0.2271116612930769	0.1305281019063869	0.112981799980048	0.41835853686192	0.0440351203504308	16.6433272511892	1.54253271868276	1.26862160915594	0.992498915451928	0.738656252997117	1.23562106225575	0.255888284832508	2.97363003366931e-13	0.1265985379464489	0.208567239051915	0.3237112671097439	0.462103974158877	0.228584117858088	0.7990371661334409	0.9087656064991312	0.9991522125846852	0.98351936813748	0.9989170733056676	0.6376422405113438	0.9026754422037936
ROS1	-0.449205105048865	1.8878802749523704	-0.332860666528149	-0.4623535559890029	-0.728727881358196	-0.8063994647244179	-2.24622823849182	-0.6864120973784611	1.18556584628816	-0.779361218698611	-0.6237167353428051	-1.41962665900113	-1.44461977960961	-1.36781783009182	-0.848201048011855	0.2456584117388169	0.4380558993123729	0.534537191538327	0.1596193503368219	0.152420096983535	0.1750729405552959	0.3986544600770739	0.9983515972520174	0.9991522125846852	0.98351936813748	0.968176514290908	0.5817759200470388	0.6365183851479218
USP28	4.45266760938434	4.66018117349522	0.215506692633307	0.145140071693308	0.1789024333234899	0.1787414714959539	-0.4792803572761199	-0.186613812175638	16.501683262768303	1.42196818230806	0.734764597275372	0.986590673772448	0.805264163107736	-1.4331363155189	-0.9034864634943692	1.57035291562255e-28	0.158610694670894	0.464458814413936	0.326579247909867	0.422862609773307	0.155402763457269	0.3687626473504289	0.9300365082223282	0.9991522125846852	0.98351936813748	0.9938330115489444	0.5572554939809014	0.6108722302334653
HDAC9	3.32305524787218	4.05927611153048	-0.267219801997625	-1.05813304421817	0.123430031366469	0.69666654315295	-0.176678706128028	0.323808439476593	5.305055179554	-1.0485812288128	-2.42282106148714	0.376281725697336	1.83764577058341	-0.193677384076485	0.771000789694946	2.09625998143868e-05	0.29730086834998	0.0174938275709343	0.707638912382461	0.0695281744385179	0.847450227048984	0.44363474460978	0.977620834153229	0.7738797293579042	0.995014440569652	0.9079445654199482	0.961246948438006	0.6716593377937297
TSPAN17	3.91910508685767	4.1157656170119	0.0733729533019397	-0.025112293205623	-0.0185202937244614	0.3740807829374399	-0.4312006731128279	0.630037776865212	11.2952443444858	0.457585242761392	-0.0982310410118272	-0.0909541483870588	1.57833566019284	-0.972996548860545	2.72327386521813	1.38686818451616e-08	0.648393124437903	0.922417912801521	0.9277481656737232	0.118236102481995	0.347733174737374	0.0099575135551563	0.999723304674277	0.9995328464920704	0.9997185870846907	0.9568749243782454	0.7348875892605675	0.0623578354188025
NOP16	3.7233982017862304	3.25111923579932	0.148963980710888	0.135079026273289	-0.02307822374439	0.408088446190609	0.452691334349649	0.957769676732512	6.5105726062240805	0.8179265733938791	0.4351247993369139	-0.1004757028428999	1.54475132981356	0.7525635095984241	3.2384563850115096	1.16425733524592e-06	0.415637232989464	0.664720371068477	0.9201979703352527	0.126041812273507	0.458463178401248	0.0021121921709918	0.9909334725455584	0.9991522125846852	0.9997185870846907	0.9644708871045652	0.8053674266133729	0.0209632644543563
CC2D2A	7.45749945680066	7.93880600759472	-0.0371565250786296	-0.0918636709332566	-0.0194898619951543	0.0096671138971412	-0.5003342749222199	-0.3646385541052059	52.6496391603005	-0.5561021286737811	-0.852197497789253	-0.2294262623433889	0.0983672111624541	-2.74431356818282	-3.57376144083951	5.6223211543622e-18	0.579568742626584	0.400510688377697	0.819098904885309	0.921872292159183	0.0150432790857782	0.0008497117549442	0.999723304674277	0.9991522125846852	0.999688357423698	0.999988948304754	0.2119055199031486	0.010687698807094
RRM2B	5.21160861211635	4.6970706405504	-0.2080882810062639	0.0011702721619728	-0.0059675854365797	0.216419078967797	0.768033476174339	0.4786217404533929	11.82399330323	-1.55630667421254	0.0050438288148877	-0.0354661236794593	1.1350546750338	1.6426297721794798	2.0725080570225902	3.1612194684652696e-11	0.1233312061790219	0.995987411881064	0.971790944758798	0.25947668451987	0.1098212201660659	0.0423305118363533	0.9066720926278744	0.9999589913592648	0.9997185870846907	0.975917421406552	0.4978970037278966	0.1655962802411863
ZNF800	4.78180795289745	4.57673145190499	-0.0864368710269465	0.265094064204465	-0.1029813183774499	0.0267896565781696	0.320930490680361	0.142188254781255	13.5749474294718	-0.64875822251037	1.19873470823834	-0.615599708169827	0.139239472023286	0.787166106429303	0.676011943097571	1.62641015058407e-10	0.5182066283924249	0.2355350716979969	0.5397666559961629	0.889583693832863	0.441521706472955	0.502564754163307	0.999723304674277	0.9991522125846852	0.9846334338777089	0.999988948304754	0.7954446723574696	0.7181689442013929
TNFRSF17	0.200109361798152	1.2737366187333898	0.0377778653771189	-0.74479839461264	-0.546882488911735	0.181477303209035	-0.906071751847242	-0.641866306460946	1.12336701038812	0.1141923226184799	-1.26071257528881	-1.29700078102454	0.402200230924777	-0.7304658542445749	-1.05054831347181	0.271852615091499	0.909367319649224	0.2108677535919939	0.1983592558590539	0.688576157813008	0.467669433597252	0.296465380001545	0.999963539202835	0.9991522125846852	0.98351936813748	0.999988948304754	0.8100903780218875	0.5451567390869908
SNX29	5.68802225887312	6.48607042857309	-0.0489143227530278	-0.135497924839746	0.283376487812877	-0.0307868885545851	-1.18821718199449	-0.6008771887419629	23.3872874967702	-0.536389218927243	-0.837884751215335	2.41082597041077	-0.217106638836936	-3.79759001071023	-3.94504243942416	7.28725604100735e-21	0.593103729115366	0.404391753538596	0.0180853866011426	0.8286400831984859	0.0003471495575139	0.0001703155478827	0.999723304674277	0.9991522125846852	0.98351936813748	0.999988948304754	0.0295731835771605	0.003208573119813
LMO3	3.49327246335429	-3.22509701637878	0.0062822890775735	-0.0942166725181439	-0.2941880102192999	-0.596056367199561	10.4525824397092	-2.05599119564715	-6.189573345995459	0.030627712166615	-0.326564658048666	-1.21994965088003	-2.37416901001928	17.045125676682698	-3.9066214819310896	0.0002860112366332	0.975671403256848	0.757028400813501	0.229873455230282	0.0204161924572196	1.47148382703076e-08	0.000187425549227	0.999963539202835	0.9991522125846852	0.98351936813748	0.882576282851161	2.198510028647573e-05	0.0034544731354974
MRPS10	5.45441461876004	5.55270356178565	0.1766296824876239	0.149348355577363	0.0723801075288198	0.048416648962983	-0.333655725491947	0.1010443445813819	21.8741725695119	1.87826634047162	0.922990654748067	0.603859886698388	0.3408076432713	-1.10083162744663	0.6629577555139761	8.23613138146483e-16	0.0637177217101704	0.358980007585585	0.547510008507802	0.7340703199326709	0.280956939908539	0.510118502323929	0.8341627344462873	0.9991522125846852	0.985285524576742	0.999988948304754	0.6859193440946271	0.7236176790342955
RSF1	6.34469318885152	6.26247180879358	-0.0180178244242489	0.140194106623246	0.173274884041641	-0.0640323495618442	0.0623646468010676	-0.167521041688436	25.7297176398378	-0.216593213353878	0.958042243060754	1.62693976988324	-0.5136564402056141	0.218944977395568	-1.18868543822912	8.65355795861772e-22	0.829040808187878	0.340743546826864	0.107414042307154	0.608797588938189	0.8277246867800191	0.2385689501243789	0.999963539202835	0.9991522125846852	0.98351936813748	0.999988948304754	0.9558148948259586	0.4833341731788685
VPS13D	4.67057194882264	4.05020066910114	0.158436902060286	0.368487270024157	0.213462899618599	0.198451423388751	0.329722619533407	0.5480712001639411	9.02297551566718	1.1686726695276002	1.55371934373747	1.25550502669253	0.976205764548068	0.6438456441411751	2.31068816928432	3.38138834003683e-07	0.246027821527913	0.1239278007375419	0.2130459540591689	0.331777330690754	0.5237177955624079	0.0240842371629037	0.9657504913981804	0.9991522125846852	0.98351936813748	0.9822726954370776	0.8370865665647595	0.1145697130578198
CELF2	2.65273000934354	1.25296146778362	0.0555369750694977	0.432750134576279	-0.232297758687939	-0.254098763634091	2.2411301094029104	0.788578222485266	1.43381022858354	0.2024459465141689	0.951041995446604	-0.703094357552563	-0.699823692691658	2.13062794972827	1.59046272134693	0.163624426082487	0.840046822676592	0.344244514721425	0.4839020750938401	0.4859201985261789	0.0414722918585492	0.1176154531119149	0.999963539202835	0.9991522125846852	0.98351936813748	0.9989170733056676	0.3410176451697937	0.3192795172316875
FAM120A	7.14982691607057	7.65755839040416	-0.124870156247028	-0.207912021402621	0.240225335656636	-0.0110607647359542	-0.5643451919319139	-0.075140907678381	28.252748791631497	-1.42436127913127	-1.32132571229189	2.0922609738495703	-0.0814923749933533	-1.83400250735895	-0.508553191078166	2.06628567170954e-24	0.158022210246896	0.18985726226948	0.0394072352760197	0.935239149012925	0.0717533393091698	0.612481181762776	0.9300365082223282	0.9991522125846852	0.98351936813748	0.999988948304754	0.4221782425548566	0.7946708078409084
R3HDM1	2.55583524736648	2.14627407541633	-0.150285064949651	0.598365034386089	0.0736084790642968	-0.6383677639368679	0.29490699243189	0.524532687306082	4.86059992539579	-0.811750130840635	2.01424897565259	0.318146083482667	-2.35025512065482	0.563136218147104	1.89489738492053	0.0001194731928782	0.419151421607426	0.0518649603888575	0.751163944170338	0.0210294466181955	0.581398552588535	0.0651827812044577	0.9909334725455584	0.9026005984734576	0.9964228670005568	0.882576282851161	0.8646587839459923	0.2203514825202958
COL9A2	3.9056794656426495	3.59622768572181	0.179489751417496	0.109544104636144	-0.53794515288084	-0.431307993244219	0.6471891867359599	0.7797889599504619	9.13669191962918	0.893021621708047	0.415172761997353	-2.09264924984269	-1.44427797059931	1.38844150793131	2.85548661892742	2.3573253638647203e-14	0.3743091575911049	0.6790375448573461	0.0392931626448534	0.152252596418017	0.168547429095498	0.0053721707029056	0.9909334725455584	0.9991522125846852	0.98351936813748	0.968176514290908	0.573025855998925	0.0408390103962962
KITLG	3.79337926714819	1.48506614740564	-0.274829812388965	0.5166451945871121	0.272543583240957	-0.261496741548075	2.9166873375454503	0.8406680009139671	3.12316368594629	-1.32961858485752	1.62533452034431	1.10372122983055	-0.9395337837118992	5.2489710799123	2.61998706363388	0.0152145700463222	0.187211307405503	0.131880916052217	0.274157349695431	0.3501697560019389	0.001784668154097	0.0141645286796022	0.9457671958282092	0.9991522125846852	0.98351936813748	0.9839327071687984	0.0713242995000539	0.0801624826759654
ERCC8	2.6240138911480297	2.76097322688341	-0.149043191364715	-0.481806500419195	0.21642127621349	0.145738276146792	0.0780525821411105	0.366473659495475	6.1676328807656695	-0.949070249580841	-1.83646873021983	1.12780097199204	0.664584842250337	0.145117348122603	1.3838091551856797	2.84146774498663e-06	0.345237060776273	0.0698399070629704	0.262526541761861	0.5080781573968879	0.8855921973014671	0.171776168843617	0.9901858443950448	0.9584416830530952	0.98351936813748	0.999988948304754	0.9709240484563404	0.398838504750973
ADAMTS6	0.411842232473881	0.138094383249582	-0.222263813133602	-0.2161995886084019	-0.0881355340356083	0.107794890255529	0.25385513676692	-0.541132175359477	0.146304451695419	-0.642350956129785	-0.373510316161636	-0.208110228101862	0.230313412251655	0.225123746232708	-0.907920514931166	0.8869477804916371	0.522346356928073	0.709989467596135	0.8356294803457199	0.8183895112870442	0.826131177453237	0.370118827119607	0.999723304674277	0.9991522125846852	0.9997185870846907	0.999988948304754	0.9553867740678176	0.6122311343164817
H6PD	4.54796951426534	4.26288846508622	0.470470791588998	0.436465306792844	-0.0423267870581344	0.225580522390034	-0.0633386809389403	0.5406879150184439	10.9183989517445	2.64810941702686	1.5808228259251	-0.1892933095708439	0.856898286977451	-0.135232381244226	2.11112235208617	3.88518540197331e-07	0.0096251261515529	0.134200624873585	0.8503661948296991	0.39403145854478	0.8953591699301949	0.0434580690755555	0.5734626541153783	0.9991522125846852	0.9997185870846907	0.991678649576852	0.9747176961303544	0.1684130238736062
VAMP3	5.09880858672656	5.23616595387257	-0.109334852687571	0.0246178762394299	-0.025963483477756	-0.134311940630681	-0.0308206621808888	0.3557767625455271	22.962115510509506	-1.28451243701717	0.171269674111771	-0.2420028562743739	-1.07494028193762	-0.112530679546675	2.58077305876986	3.7018205321935694e-16	0.2023947295322969	0.86447478333368	0.809349154488778	0.285373641703883	0.911296795744732	0.0126864224952148	0.9540591724598568	0.9991522125846852	0.9980945160403516	0.975917421406552	0.979151278627534	0.0743986667042744
PER3	4.17245332391246	2.76464610121422	0.343952904350312	0.5910888113352111	-0.331632763083984	-0.263750216205358	1.51332786626115	0.330790941224075	4.34437322979929	1.6758763049102	1.60784859137492	-1.26414892503693	-0.8687338298305941	2.0240114685525104	0.93025424776213	0.0002503945617223	0.0974278580352905	0.111594116625038	0.209651620012455	0.3873994699227099	0.0513199309416448	0.35612469620898	0.8712542774275336	0.9991522125846852	0.98351936813748	0.9896742400175192	0.3690436944389363	0.6000182143014416
TNFRSF9	-0.112496037479481	-1.0378436793455	0.0857326952952823	0.156377855941909	-1.01431935406222	0.36082462126601	0.926885263200636	-0.370033554539257	-0.904794215441124	0.2237683918950619	0.224098566923588	-2.02923851325918	0.6598841830109411	0.698814173745748	-0.5419128045092111	0.374800140907685	0.82347304438176	0.823220519106348	0.0455669647746179	0.51107842147978	0.488994996806267	0.589644163634616	0.999963539202835	0.9991522125846852	0.98351936813748	0.999988948304754	0.8201148279913759	0.7810583502881502
EPN3	3.92781473930753	4.4914191742777	0.204365870119542	-0.116795014355783	0.229405075021641	-0.645751767802354	-0.748402038536787	0.1968436021237589	9.35187924918018	1.0830282400777	-0.369057869202809	0.955722686704364	-2.21423718811065	-1.29180369713927	0.671452817251036	7.62174699787309e-08	0.281793591971266	0.71339775818779	0.341861118516254	0.0294276430675549	0.212268265152595	0.505554117522026	0.9723355723677208	0.9991522125846852	0.98351936813748	0.9015388881083536	0.6228961220909205	0.7203529270331771
LTBP1	2.00091058632162	-0.140551924882707	0.0091201215290465	0.118771443838357	-0.3652912572270649	-0.0864308189121389	2.88618317955562	1.7342121542597198	-0.2231631134367249	0.0395544738411661	0.303416266339072	-1.27185478809878	-0.2740068963212699	3.8553621860652094	4.60639331215452	0.8256709629878521	0.9685390230115358	0.762588467169807	0.2068166022511039	0.7847289195527869	0.0010624842135849	3.47066257725861e-05	0.999963539202835	0.9991522125846852	0.98351936813748	0.999988948304754	0.0553750374408613	0.0009883517020109
RCN1	5.00125031815435	3.60557831511683	0.0867296834718207	0.3313612981449099	-0.2403477021103039	0.179297398672846	2.0070090730672403	0.69175830567174	7.78834207092773	0.556780219284024	1.26109614670075	-1.26871255601627	0.8464645602160958	3.607015271348	2.49669454481405	3.75164550024916e-08	0.579116378164954	0.2108002239849219	0.2079568801791	0.399617287877916	0.0011776245025485	0.0155454142531367	0.999723304674277	0.9991522125846852	0.98351936813748	0.991678649576852	0.0577601028106063	0.0852871272767727
ELN	1.16999404749299	1.27089258720544	-0.2091508758332739	0.462110670858132	-1.02967882700176	-0.8507107969695871	0.887429189405342	-1.64752378141666	1.44284338625231	-0.6673607254341171	0.8947947208964271	-2.6847431266634305	-1.9429076198566	0.838230198833203	-3.00003579493719	0.1646217716887219	0.5063207887404351	0.3735807719236599	0.0086966570485996	0.0552669930032858	0.4105020490414849	0.004081392955213	0.999723304674277	0.9991522125846852	0.98351936813748	0.9015388881083536	0.7751181122473212	0.0338048796727321
RFC2	3.30325828143825	3.64282334449551	0.057290519301493	-0.0014451032050592	0.0093217926061494	0.394043550715571	-0.6726699061467629	0.4220323410629871	10.2160224734823	0.3870465666016579	-0.0059928127633623	0.050408286495239	1.81399878735551	-1.55464114417665	1.8926788625370496	3.02754102013758e-09	0.6996669686586771	0.995241672765102	0.959913921327818	0.0731438564015712	0.136399162377725	0.0648232821505493	0.999723304674277	0.9999589913592648	0.9997185870846907	0.912387265910163	0.531263809076038	0.2195018495833541
ARID1B	5.30505859429769	5.61441639616658	-0.163931558470474	0.205010129954515	0.181324852978006	-0.309847759543296	-0.298496166088451	-0.1904980718975079	26.6550039573688	-1.43900315633874	1.39386359101501	1.33186991024285	-1.83503704086418	-1.19887213991651	-1.22145851258616	1.25741316987877e-43	0.153737767752399	0.166908949385694	0.186381714451975	0.0699175354318669	0.2338329614754039	0.225212053751493	0.9299279982890154	0.9991522125846852	0.98351936813748	0.9079445654199482	0.6429423397696332	0.4685569962878355
CLPTM1L	5.27644142075857	5.7161819050437	0.0394070599273672	-0.0101964873610124	0.0382576853941725	-0.116643620997666	-0.4145383059023239	0.0868954471552591	16.742130550075	0.30536595025265	-0.0461489848378391	0.231083182817522	-0.583833998243625	-1.0176354333952802	0.424600630900844	1.92270567032e-09	0.760828517784307	0.963336789574397	0.817794421891974	0.560842682008566	0.324266250273765	0.673404103595851	0.999723304674277	0.9995328464920704	0.9995779579735496	0.999988948304754	0.7180572885896154	0.8323268576000944
NEDD4L	6.91650333582421	5.91273449880396	0.015225267606398	0.252490385151186	-0.1112277028114299	-0.0762168787334774	1.37125745089807	0.175225038608408	19.0488979340791	0.131457753958745	1.2707677461821698	-0.757692311044054	-0.4584717174868959	3.70981657301748	0.906070061670843	5.56127648571615e-15	0.895718197146563	0.207999222163788	0.4506839645156389	0.6477570303883791	0.0010516318758479	0.368841839578821	0.999963539202835	0.9991522125846852	0.98351936813748	0.999988948304754	0.0550993929223719	0.610899211233857
PPP1R3F	2.97350875994166	3.3437810860993302	-0.247137558468882	-0.0887769262120574	-0.296085858847723	0.359893430445652	-0.424039196239216	0.0425542907873001	7.40864935500465	-1.61709782237364	-0.336767676054459	-1.53485245528073	1.63729486090458	-0.7983845965558148	0.1666629890873469	4.82341673789261e-08	0.109523536221261	0.73711165617112	0.128524366419272	0.1051912586389	0.429017910194967	0.8681312272307341	0.8885049298437913	0.9991522125846852	0.98351936813748	0.9376456248477992	0.7870012219726167	0.9383541493186306
HEXB	5.16223788861446	4.98304797711164	-0.0841649125152753	0.2663632394615099	0.0281003322140939	-0.3651361041875011	0.175968821752901	0.5104653885193461	14.6292666218236	-0.515631957045787	1.09961819693755	0.139253294892839	-1.51000059031603	0.435255569284995	2.21039282522375	1.1827618887007601e-09	0.6074276684567039	0.289982218122856	0.889641286403707	0.134790939556921	0.6713221484395	0.0332048826200494	0.999723304674277	0.9991522125846852	0.9997185870846907	0.9644708871045652	0.9063735638217996	0.141585065569012
PTCD2	2.49074709397944	2.36415787592786	-0.205084806806162	0.2914849487838239	0.0576481686354951	0.113122744048026	-0.0387074125774616	0.1274941261314419	7.07775898760759	-1.1774608401028102	1.26452902572489	0.279135246848439	0.467306085769743	-0.0979106129844825	0.540393890211235	1.35748236088388e-06	0.2422772963623239	0.237954221553185	0.781159491159505	0.6415185482592559	0.923202005159936	0.5916274997304399	0.9657504913981804	0.9991522125846852	0.9965469363216748	0.999988948304754	0.9816244259112332	0.781872554076637
KIAA2022	2.4007976262176203	2.4484268144851	-0.205873667377416	0.3063332945921889	0.0113153807086107	-0.430537267853086	-0.341778489511912	0.141460692828699	4.37703751003015	-0.9701629575772208	0.8442370742549241	0.0415645079352422	-1.3643414437793202	-0.508105279406893	0.431154125221918	0.0002141934605902	0.334662394807395	0.401367360380605	0.9669411085228108	0.175979206514881	0.615504897582384	0.668134113949496	0.9899499480123746	0.9991522125846852	0.9997185870846907	0.9714121869667818	0.882261037866701	0.8295831295302091
JKAMP	6.26259230349475	6.30645813636647	-0.0319429994045366	-0.154086746457093	-0.0951188232461979	-0.164161165879648	0.0842813463698071	0.326309386904278	20.320837322501603	-0.294488631098955	-0.820605754346903	-0.692595760859578	-1.0279011624794	0.22989142277467	1.7789230054260805	9.439130762513628e-17	0.7690966730699821	0.414204430364304	0.490429859346763	0.306851448817666	0.8195410884078671	0.0800428051607145	0.999723304674277	0.9991522125846852	0.98351936813748	0.9783282485859368	0.9545270185974422	0.2504706629026192
DKK3	0.4914548826859871	1.92957479999834	0.107334501060356	0.5919111835362401	-0.885221700063375	-0.919016669671137	-1.03471021521762	-3.3263812267837	1.63301821895812	0.263507625146866	0.881270381256525	-1.76899548137067	-1.5500696490507	-0.7336365217786741	-4.41285668023278	0.118470892730948	0.7927912950593491	0.380695406123943	0.0804414088709507	0.12476501157724	0.469777624333496	4.38335807259359e-05	0.999723304674277	0.9991522125846852	0.98351936813748	0.9644708871045652	0.8109239701632778	0.0011874193004739
ARHGEF5	3.2495869948108	3.4826801450420297	0.180961816589516	-0.408535183030376	0.565206562390124	0.0714981924304976	0.0032939260246256	0.2268285024224539	5.72052940608665	0.908466182579668	-1.21384235476277	2.3117862154237203	0.242744512804573	0.0045445276659825	0.656777724547689	5.12239066069449e-06	0.366184469184189	0.228112094900863	0.0231862252772312	0.8087778401149841	0.996398730243864	0.5137580530663	0.9909334725455584	0.9991522125846852	0.98351936813748	0.999988948304754	0.9991385104810075	0.7265385024968464
NFE2L3	2.5583336025321803	3.2437634378057	0.252954398972139	-0.453845511906649	0.166298596733986	0.0783341102284966	-0.641806445236568	1.23618816478601	3.99672924039224	0.9426628773576252	-1.0283179825176998	0.493909259083221	0.1867689490350139	-0.6502538333464991	2.79310251298786	0.0007329913030425	0.348483209286286	0.3066910526013859	0.622637371529958	0.8522767059325759	0.520544896009517	0.0074011909888696	0.9909334725455584	0.9991522125846852	0.9868853894262998	0.999988948304754	0.8349562977112676	0.0509402312462138
MCUR1	4.96449135494253	5.09314329233904	0.202216715307588	-0.0065206055768942	0.0374431876808432	-0.0395530066137872	-0.17381109891341	0.15728559458645	22.9786605325899	1.78057966641394	-0.04131570213701	0.266219303457429	-0.2335659375339019	-0.658246415658109	0.992114141236	3.50840037293511e-14	0.0785165541984287	0.967831782763861	0.790888668571982	0.815911590470448	0.520085055762443	0.326337896070698	0.8481034387493849	0.9995328464920704	0.9973763602657872	0.999988948304754	0.8349562977112676	0.5738760484727178
LIMA1	4.92597560588816	5.29794051382653	0.174684259483608	-0.0281865113351229	0.1709097559416059	-0.0138050930619189	-0.273475396213512	0.769952393866628	8.383894931614769	0.901614111978227	-0.0849778182784897	0.700650180916176	-0.0470422616050378	-0.3646743540306839	2.29046185568408	3.63501635203796e-09	0.36980508197039	0.9324742752093348	0.4854350172731579	0.96258798632609	0.717136703480043	0.025283960154312	0.9909334725455584	0.9995328464920704	0.98351936813748	0.999988948304754	0.9238307823979686	0.1182210780156962
LETMD1	4.34146192080231	3.22412430407098	-0.0487559992191056	0.14664842395965	0.0978831191400509	-0.0503927589620959	1.66163706053178	0.733069486942231	6.27699592723242	-0.283237748364734	0.501011428047584	0.466530846181421	-0.20787629975628	2.71809614413334	2.43318636636562	1.5709215202882002e-05	0.7776866536560021	0.617685096547888	0.642030698452158	0.8358158090814141	0.0133876093989557	0.0190069571762115	0.999723304674277	0.9991522125846852	0.9901069140953828	0.999988948304754	0.200329381630136	0.0974211070494844
SLC4A8	5.325096145233251	5.753991042862441	-0.108599569666823	0.130906017155032	0.241157977850445	-0.3401577239563	-0.501923991238914	0.0391663544179048	26.4521235982882	-0.923255681203202	0.858427934174037	1.70492940187223	-1.9543086311631104	-1.94031696902454	0.24703844117558	2.2740969044240898e-43	0.358427494103504	0.3930150911481829	0.0917761748354593	0.0538765444330676	0.0555799523027952	0.8054604945249692	0.9909334725455584	0.9991522125846852	0.98351936813748	0.9015388881083536	0.3811897646812115	0.9057699852453958
PTGER3	-0.435562428683364	0.7391315203704121	0.216541029547315	0.5142049551051501	-0.6583163331017761	0.0650690407788492	-2.01357194629896	-2.05450667673894	0.481860041610943	0.459972646523859	0.599794611230424	-1.09709096164612	0.0993355024823828	-1.17371219671675	-2.40379121940765	0.634285803550886	0.646756361524596	0.5502112354294301	0.275839269561648	0.92110849895058	0.245845962748803	0.0185660793278035	0.999723304674277	0.9991522125846852	0.98351936813748	0.999988948304754	0.6546567225760901	0.0960865203227724
TNIP3	0.499103281190557	0.7872165057597509	0.415904590837105	-1.50356247088091	-0.250088194233431	0.95204733580008	0.0048234608373087	1.34955527557487	0.572669828585111	0.810536189607756	-1.76027864494751	-0.386369920221166	1.35392324762164	0.0028738355536646	1.62953114488629	0.5739718375286229	0.4198449116266989	0.0824876755393721	0.7001660982842649	0.1792719229746389	0.997733201393886	0.109891333576377	0.9909334725455584	0.9908928798670344	0.9941243493388492	0.9714121869667818	0.9992251196593508	0.3053950062635044
MAPK9	3.8812999301038302	4.79133626239256	-0.114027299477145	0.0542273464775748	-0.1015849946425749	-0.2342654661564789	-1.04713850347658	-0.152756944453291	19.7588736228833	-0.8795903300505219	0.3135113829734769	-0.645270100561241	-1.2023432878516298	-3.60795289123846	-0.881169124254884	1.47212986534564e-10	0.381526828221926	0.763623757019355	0.521351860951828	0.232781330505911	0.0043403890783608	0.384510828007402	0.9909334725455584	0.9991522125846852	0.98351936813748	0.975917421406552	0.1100566280274198	0.6240790350453556
BCAR1	3.84827651054847	4.5975250696683405	0.0999848498318729	-0.232329022610695	-0.0383334958754228	0.359784789447554	-0.7483655980967421	0.370797327523287	9.89231397208088	0.594149381896879	-0.821062593950414	-0.178998803935848	1.42090236918477	-1.33098424097775	1.36028422615746	1.82523534536724e-09	0.5539602922231271	0.41404188538053	0.8583563622049971	0.158924022698461	0.193730015822045	0.179409155579465	0.999723304674277	0.9991522125846852	0.9997185870846907	0.9706232253009608	0.60282250838058	0.4091902335392142
FAM160A2	4.62549290663885	4.1307407140637205	0.126225554679374	0.1327495260416649	-0.0070646578805873	-0.0128883828679737	0.747358297297762	-0.27903440134312	18.9728476054789	1.1706207487348002	0.86752360328432	-0.0532417892775425	-0.0819647967733444	2.9168121530142	-1.73882498140166	7.821927013631699e-14	0.245002024489763	0.400742050915057	0.9576906958290892	0.934875121322382	0.0098238830170628	0.0878722362184496	0.9657504913981804	0.9991522125846852	0.9997185870846907	0.999988948304754	0.1718444548566166	0.2659305771378851
HERPUD1	6.29316158391554	5.60196301394547	0.0999676686373308	0.445506175129326	-0.0919580287250214	-0.0511102592268569	0.8419361864396271	0.392773422208435	11.3474458477738	0.517293133014459	1.37810972052949	-0.378793604661607	-0.1843702234627169	1.42106581785347	1.26675110689708	1.62285723398148e-10	0.606264908054847	0.173336413735864	0.7057657834556921	0.854154329460032	0.169777380983954	0.211130934230189	0.999723304674277	0.9991522125846852	0.9944404767875876	0.999988948304754	0.5747927611733202	0.4519281612908266
HOMER3	1.9918191649166104	2.0041856755428897	0.558507462454491	-0.324517665351701	-0.398636643554956	-0.050249129526083	0.1116088142822009	0.870051509253957	3.1344083835973704	2.4457698775185497	-0.84443415236508	-1.3664801133523	-0.145623428084357	0.1436952135455019	2.32841249074129	0.0053794334257083	0.016475590702908	0.401076804773241	0.175326267891721	0.884555600127682	0.886958744517668	0.0243279247610296	0.6693322841048035	0.9991522125846852	0.98351936813748	0.999988948304754	0.9713530817526196	0.1154179977121343
RAD51	0.605235694423383	0.204822188973413	-0.0969091867364783	-0.309566771640854	0.160423841818796	0.394353732635534	0.1986097600765519	0.661210498968739	0.24027993246078	-0.309621547377721	-0.581773852829683	0.408147985331573	0.8826045041246501	0.1942790925439489	1.2875045031150198	0.813853529716382	0.7575917856105592	0.562592529908948	0.684168769290514	0.379883714344486	0.84841973366997	0.2053607710901039	0.999723304674277	0.9991522125846852	0.9928733160282384	0.9889672920742544	0.961406054501144	0.444475401925907
POLQ	2.98904543687136	4.29643121679609	-0.3279298045656539	-0.0939362353465252	-0.1097640407801939	-0.337701453521528	-1.54124415958269	-0.77239549822977	5.43475951651193	-1.5824899182491698	-0.250131068278541	-0.403475060823397	-0.9296798139942348	-2.0323119682724102	-2.2567199397491096	9.84072738985057e-06	0.117386664042345	0.8031026112992821	0.687659989044682	0.355205992447864	0.0451903889119059	0.0265390836953279	0.9011862354523584	0.9991522125846852	0.99385519511979	0.9859267460796336	0.3512013302516784	0.1221200243104368
PIK3CB	4.14677357826382	4.14813013041362	-0.0967915403415034	0.214740484300668	-0.0001559309966228	-0.1307876113609569	0.0401417635440452	0.0859494612535651	15.9988549851528	-0.724663761947813	1.18241653067553	-0.0009618110070817	-0.677094155296288	0.130986998623588	0.46201874649356	2.3723853698849504e-08	0.470657103734051	0.287259421688719	0.999236431548331	0.500358056318515	0.898760556505187	0.6472304164486429	0.999723304674277	0.9991522125846852	0.9998791361549866	0.9989170733056676	0.9758742953851592	0.8164855808781921
CYBA	8.95254356941289	9.95240412675584	0.1883141244085469	-0.13742723117711	-0.014298443413222	0.150292185916969	-1.43071264971834	0.2001807680596549	27.571577041584305	1.18319997066822	-0.525547693763508	-0.0690355550382249	0.627980996135725	-3.26375121709698	0.847476466660041	7.537567598800981e-16	0.2399556443633529	0.602363142999121	0.945125234112228	0.531720466393418	0.0040360188400069	0.400950356126612	0.9657504913981804	0.9991522125846852	0.9997185870846907	0.999988948304754	0.1062535015339331	0.6383680749244524
THOC3	4.20217452115658	4.623530789029651	0.104142645651656	-0.48359295780391	-0.137867293096153	-0.477017341921042	-0.313315282484343	0.7716672172382649	8.02529840051459	0.589354174770343	-1.60766385528541	-0.629446902545837	-1.79533717593016	-0.4780927492669289	2.49203075841972	4.13401803430586e-09	0.557195580035587	0.111546492199815	0.530781678718521	0.0761293531755632	0.63423449453821	0.0147661755192342	0.999723304674277	0.9991522125846852	0.9836412068726548	0.9195649419956244	0.8898892283042442	0.0823674402958316
HEBP2	6.82602285038476	7.19016159949486	0.0874634371522557	-0.0584405253251321	0.220171961278867	-0.37139148134956	-0.236564208101958	0.978010964920492	14.7918509018408	0.631082632421876	-0.241187423541141	1.23699674356709	-1.71615572982748	-0.438130761380188	4.02305690222693	1.19627823327643e-14	0.529738354904018	0.809990769401851	0.219631961413248	0.0898000737730038	0.662731132236745	0.0001277122856321	0.999723304674277	0.9991522125846852	0.98351936813748	0.9338849539059004	0.9020581497649068	0.0025832767479228
MPHOSPH9	4.26907937914832	4.83822120541806	-0.256396813355057	-0.149079634258462	0.187131863456332	-0.112058459767098	-0.454857655781465	-0.670121432132875	13.8706943513177	-1.75709094520066	-0.622616216026022	1.02219312509197	-0.5108349140444289	-1.08622616685707	-2.90930293014753	4.4946213907498496e-08	0.0824433584731405	0.537242381829505	0.309557857732803	0.610761080878811	0.299605098762917	0.0058980940003059	0.8530017030388157	0.9991522125846852	0.98351936813748	0.999988948304754	0.6995580912933199	0.0433277911376485
PLEKHA5	6.85803014950034	6.9891742120401705	0.0362489425923776	-0.0570091967588159	0.106220825236588	-0.0070187173421399	-0.127143585893973	-0.535502589754588	22.410865766359706	0.416197066496925	-0.361092419912857	0.94045489123399	-0.052187298329114	-0.38386814632934	-3.43229112809718	9.03986506436139e-21	0.678349303947857	0.7189294511630601	0.349750021695672	0.958502925384775	0.702124559381188	0.0009213000148337	0.999723304674277	0.9991522125846852	0.98351936813748	0.999988948304754	0.9170874831647556	0.0113399304107197
PRSS8	2.06419403307495	3.13722628592129	0.0200465253935583	-0.110152178753865	0.0650605659897347	0.264083879515468	-1.03806946670691	0.4428592500157089	3.45202195266973	0.0788123482933711	-0.271736189957784	0.211397068540513	0.7310225363558019	-0.954853563874206	0.926961171382742	0.0016926794194588	0.9373671865084008	0.7864741805904559	0.8330898047670459	0.466753556589207	0.344468942638212	0.3572921951236311	0.999963539202835	0.9991522125846852	0.9997185870846907	0.9989170733056676	0.7333794007302412	0.6011337977695715
SIKE1	4.1678088272877805	4.453203443636331	-0.0077043460814374	0.139896296290487	-0.0253757704816792	-0.0537435850710344	-0.394752810200522	0.0906388211173551	19.39850057609	-0.0683010879772891	0.8556329747286578	-0.1814651757832679	-0.321945150280361	-1.44359558761869	0.571776221398281	7.22288111491275e-13	0.94570380166929	0.405919381231522	0.8565071586564559	0.7482991221734809	0.170492461482743	0.570466189499276	0.999963539202835	0.9991522125846852	0.9997185870846907	0.999988948304754	0.5755083558184424	0.7680158590590169
RRP12	4.69244429475269	5.0762176694928	-0.0415578526331229	-0.2140493802645729	0.328353230582556	0.468959672288212	-0.562707284465932	0.8019935899510681	14.6978808788763	-0.345355708968815	-1.0441390311486	2.16898997703962	2.61534857457483	-1.3645167906377802	4.035742414892931	3.7273803304532904e-14	0.7306681483349059	0.299399911492981	0.032833110395483	0.0105065498158252	0.1809283473207099	0.0001539343119156	0.999723304674277	0.9991522125846852	0.98351936813748	0.8730200569409672	0.5878133170903153	0.0029738629345153
FNIP2	4.0000894912629406	2.820560678702	-0.0841328440444647	0.0970009488333163	0.1490987806143119	-0.0454643442488519	1.87250222251925	0.33581083386006	5.1442403425984695	-0.467430253367358	0.312538997985456	0.664105388994641	-0.178552992918491	2.88619956456011	1.0403399412469398	3.7950948390373295e-05	0.641381788057747	0.755402205523088	0.5084035157372411	0.8587062690532479	0.0075192944322173	0.302644223950041	0.999723304674277	0.9991522125846852	0.98351936813748	0.999988948304754	0.1502543783507792	0.5515052750123601
MSMO1	6.02157000234101	6.219629241936031	0.240515770554004	0.331661672192224	0.363191987697584	0.628885363366964	-0.679328286388407	-1.08567403567551	16.745194684974898	1.4721647716988602	1.27169635573386	1.7989487217725602	2.65242800638402	-1.5221054968117902	-4.11171783161015	6.80647757743922e-09	0.144587570359126	0.214979683013333	0.0757293632501361	0.0095739901018964	0.158782812099829	0.0001799698208899	0.9192572566700332	0.9991522125846852	0.98351936813748	0.8730200569409672	0.5631068207772871	0.0033578807215622
TTC17	5.53618783599538	4.9290052854499296	-0.102590454098251	-0.0199395387288904	0.0689279053079944	0.178053337747426	0.8539010993818141	0.225618299239999	17.9586425979305	-1.34870479100248	-0.149806209037146	0.726027174540152	1.60847317122794	2.83410215862994	1.60572528126452	2.4056044033048598e-14	0.18126825845934	0.8812798581145049	0.4699798332903959	0.1115740459160899	0.0061902023606199	0.112184407993276	0.9457671958282092	0.9991522125846852	0.98351936813748	0.949650610792382	0.1343769265437623	0.3092618084006611
FSTL4	0.1865253839253699	0.130597960769447	-0.132873631011706	-0.214123556404805	-0.3792790566074629	0.1998298081297769	-0.106089451306604	0.1485640346170119	0.128825707630527	-0.367930921743648	-0.342093328678228	-0.835829068775188	0.389820637774501	-0.0878280647628433	0.2455075152488759	0.8993614276248381	0.7138231098999279	0.7332568125972231	0.4055682277764699	0.697621902533579	0.930949568904867	0.807151992872685	0.999723304674277	0.9991522125846852	0.98351936813748	0.999988948304754	0.9843426253260028	0.906569892879556
FOXN3	4.3251522021691	3.81483741836002	-0.2646881792017169	0.0909327503544941	0.141546842038033	-0.2611193544019839	1.27942297345025	0.0967705492173279	5.56872264978786	-1.3117723118777198	0.267168146747257	0.5781085487047399	-0.906507154104658	1.57360386087653	0.25961376075882	8.253205110463499e-06	0.193154284403393	0.7899727400787451	0.5647373890864521	0.367211381846399	0.123959841254263	0.7960381272340781	0.9501209869575592	0.9991522125846852	0.9855760047988312	0.9859267460796336	0.5138011089802711	0.9006924756957948
AKR7A2	7.142650921699881	7.32931157323776	-0.0927992797146461	-0.274148580977143	0.1545734922698419	-0.09286459594348	0.0716088960741311	-0.514332485025051	27.522446431526102	-0.8937881345798071	-1.56421369838842	1.18160712554531	-0.614898985204753	0.225056241649618	-3.00071854407842	7.63850130818512e-21	0.373911007103637	0.122060891228362	0.2405814529849189	0.540226448804201	0.823404854916393	0.0038409380425575	0.9909334725455584	0.9991522125846852	0.98351936813748	0.999988948304754	0.955081387748916	0.0322403183378443
MRTO4	4.09097157332242	3.86668714303062	0.1198456191905219	0.3280717475483369	0.0928312285000539	0.367315887948997	0.0025387850045559	0.315949584085463	12.2727664320339	0.898186594594609	1.52587898027334	0.565394306918926	1.9101818207718304	0.0067203669553101	1.54497284247239	3.33875586280418e-09	0.3715660779483479	0.13556125388907	0.573316358539072	0.0594517408005042	0.994736852667646	0.130313611504831	0.9909334725455584	0.9991522125846852	0.9855760047988312	0.9015388881083536	0.999003063142174	0.3395601390204363
NNAT	0.0869062140476747	1.31855097438929	-0.24769969733722	-0.3516745827748389	0.0797099255376159	0.0222984719423375	-1.43319613499258	-0.137094794176024	1.1327538416066298	-0.6778162505376459	-0.582779529279203	0.183144139177218	0.0441897743309229	-1.05249436671687	-0.203985710628693	0.269923103168833	0.499750997994451	0.56155242986424	0.855130692400587	0.9648564788049632	0.299532863315746	0.838984611381013	0.999723304674277	0.9991522125846852	0.9997185870846907	0.999988948304754	0.6995580912933199	0.923236927695246
USE1	4.55832896431926	4.22434356123603	0.2830070334386519	0.0757940296905929	-0.177480694861469	0.074188872399723	0.519953893834007	-0.5590269485992471	17.9399634794392	2.4858378821232097	0.452222747888121	-1.24468263824349	0.44838628568128	1.8546113383484	-3.24736546648238	7.598871337790169e-11	0.0148657449937748	0.658662611685822	0.217303651325206	0.6550821428400401	0.0887237033868076	0.0021998479144301	0.6524167781574042	0.9991522125846852	0.98351936813748	0.999988948304754	0.4605033993750299	0.02160143884832
MCF2L2	1.90776643226212	2.11484600439961	-0.204840469279952	0.3702711134910929	0.0976262451102809	-0.57338508087874	-0.622670852522323	0.93580521976573	3.0964527883859105	-1.04797962375258	1.09388291829389	0.412822947902605	-2.00816552421506	-0.788001674123808	2.67784169884018	0.0043000821626915	0.297651886914822	0.277048066356801	0.6808020776353849	0.0478028809129848	0.434343446332041	0.009203154456922	0.977692680921247	0.9991522125846852	0.9920662515057304	0.9015388881083536	0.7909175348662234	0.0592289161752145
NRIP2	-0.295570530609466	-1.3970181127932502	-0.0040419420177513	0.237192480669339	-0.43363238519787	0.4827853134866199	0.9231804261122852	-0.457973444669385	-1.10542866370745	-0.009697384238711	0.3156737455005969	-0.8153034945657108	0.830566950867721	0.634691166444977	-0.609619708207307	0.27959414864409	0.9922854343818268	0.7530131817487771	0.417177948010317	0.4085043896992321	0.5293478055277729	0.544092410462072	0.999963539202835	0.9991522125846852	0.98351936813748	0.9927966724116312	0.8395353235795898	0.7500794600589715
LAMA3	3.2103822893380696	3.89644981416456	-0.0182681487948899	-0.0844930870930976	-0.263098155411707	-0.136508925338198	-0.3769069584388049	-0.326277212312635	6.988146020351139	-0.0983183094241726	-0.2622444129153949	-1.1052849782073302	-0.471555316270533	-0.580013339373766	-1.05588544762892	2.01767215163983e-06	0.92191457290574	0.793758695903867	0.272246491389138	0.638436761719632	0.565600594101155	0.295070345119354	0.999963539202835	0.9991522125846852	0.98351936813748	0.999988948304754	0.8577749474713292	0.5437524965135877
AP5M1	4.15042682454602	4.12432953778423	0.0874675653308858	0.1091734240531109	-0.0680787718058116	0.0018935725405171	-0.13871246650854	0.555339012281026	11.17243801226	0.481666999301136	0.414530291862603	-0.297218917610896	0.0070259973084734	-0.313330754347132	2.2066191858096	1.7949464458435698e-08	0.6312640679317391	0.6860291515133541	0.7671682050337991	0.9944112995149208	0.7591867866810741	0.0335221948633672	0.999723304674277	0.9991522125846852	0.996436263783458	0.999988948304754	0.936947830582444	0.1423795300308727
ANAPC4	5.55270681305853	5.3277935741655895	-0.402127320784814	-0.30323829916857	0.0676959622899637	0.0630714530574436	0.8801533785647769	-0.8270985358410491	15.4849718889377	-2.85260068942289	-1.3335803903990902	0.396303599483117	0.325251664221131	2.12691844071407	-3.4969755250936605	9.670016572429349e-12	0.0054186280129226	0.187673981537995	0.6928550627432479	0.7457720806791741	0.0473314772047232	0.0009418093622772	0.4367140642457532	0.9991522125846852	0.9941243493388492	0.999988948304754	0.3563253030028444	0.011570375233087
KCNQ1	3.2801188437929905	3.52223456131738	0.143500903484471	-0.180203077758862	-0.196091425573095	0.240590949073156	-0.111627761426674	0.0071057610690037	9.630246568072302	0.952316016115237	-0.7288513580164321	-1.02718871436433	1.10048053695834	-0.251113513558134	0.0308304944020345	4.137553978989221e-08	0.343575202784184	0.4696691675275429	0.307198780252339	0.274186425624316	0.80479232353009	0.975550264773226	0.9901858443950448	0.9991522125846852	0.98351936813748	0.975917421406552	0.9516371385219088	0.9888895565309936
TRAPPC3	5.50805617248803	5.31674115480163	0.179095945410965	0.328998373238046	0.0652733810375544	-0.0415584009813557	0.0348452687860221	0.0965277203513319	18.8146331866744	1.2310629576550702	1.65522197606608	0.367919226864575	-0.1929510483714639	0.104578807061548	0.464381333872749	3.440370364300611e-13	0.2216678624472159	0.128701974065834	0.714126626914251	0.847476847387677	0.9179812409021628	0.64438048463648	0.9599893073675436	0.9991522125846852	0.9960812961230427	0.999988948304754	0.9805019744434916	0.8143771392951077
THRAP3	6.705583945084459	6.7484978135339295	0.0269933507094988	0.126227399869169	0.117103611148091	0.0470885229797289	-0.0902795027116023	-0.132835034403689	27.9020325928049	0.325785544545801	0.8659794016838109	1.09971959211292	0.3770683357958629	-0.318444419989603	-0.9499840978979208	1.1032245026885e-20	0.745384240174167	0.388939182195622	0.274534298433413	0.7070432423202478	0.7518668962548491	0.345547226465986	0.999723304674277	0.9991522125846852	0.98351936813748	0.999988948304754	0.9348640116482898	0.590754667692003
PHPT1	7.68546135937793	7.91150066036322	0.157547791896131	-0.195157941481596	-0.12504068680451	0.0704309706507631	-0.213792799449745	-0.607192552616498	26.883892491455697	1.50550168909732	-1.03686565330673	-0.9035160453524008	0.445903456743756	-0.624031598103201	-3.44097888161564	1.7026551923951798e-20	0.1358654855095269	0.302825396359971	0.3687706622811629	0.656774727949123	0.536145325105884	0.0009773839540915	0.9159393846660104	0.9991522125846852	0.98351936813748	0.999988948304754	0.8430659528442022	0.0119020241632098
ENTPD2	1.74692184500251	2.77164016878356	0.401164361723671	-1.14529773706065	-0.337269702979568	0.281865831225442	-0.223161527955176	-0.7011249321782479	3.83784713030919	1.9094051053849	-3.44331371309775	-1.37100089109745	0.964641321258174	-0.265821208480156	-1.70644309304708	0.0005700527871896	0.0596065278540255	0.0008892888622374	0.174059178599604	0.33745699579953	0.791359068209452	0.0918982711622613	0.8275711457861407	0.3158761035309546	0.98351936813748	0.9822726954370776	0.9468315889890015	0.2730961144590186
LY75	5.337374329612969	5.52890102123526	-0.189244327402888	-0.0595839004312914	0.0119536545253347	-0.2470730295378339	-0.211808967394537	0.142044514511776	17.7541607097359	-1.68445607041688	-0.299683847868496	0.0812919881700802	-1.41641505081556	-0.580772290741788	0.788755585267662	1.87363989601184e-17	0.0957195017242089	0.765168826551071	0.9353978350549258	0.160228942126177	0.564375140799968	0.432916669164704	0.8694170389402697	0.9991522125846852	0.9997185870846907	0.9706232253009608	0.8574670181287374	0.663814673181183
ARID4B	6.33520060413329	6.22503448087657	-0.0248185387683398	0.0968172102634998	0.152516259363888	0.0443299737372366	0.2095053904100199	-0.0014452599804729	20.4695611651965	-0.242857589209427	0.538461853411629	1.1682570681254	0.291294152107358	0.588297337092852	-0.008292445611491	4.3805151364825e-19	0.808696736873904	0.59165069325727	0.245943012090629	0.7715211017120641	0.5593598270327751	0.993407216740304	0.999723304674277	0.9991522125846852	0.98351936813748	0.999988948304754	0.8550642153673532	0.995821602416818
OPN3	1.61295934995456	2.08004966784164	-0.0403579500663448	-0.3153545342764949	-0.140439380008866	-0.451384335812193	0.315899626181546	-0.14930415047472	2.95136677507572	-0.187816720583837	-0.8721253718829141	-0.520982616325947	-1.43593888388791	0.3811260629480921	-0.3827135222842929	0.0064562866586151	0.851466339022064	0.385541472946269	0.6037508503069311	0.154625835058061	0.704937218629307	0.7031286372515879	0.999963539202835	0.9991522125846852	0.9855760047988312	0.968176514290908	0.9183095638790764	0.8487798335200493
SDCCAG8	6.56262047595408	6.65273444765114	-0.0110448922831974	0.209664642453681	-0.0174335579622688	0.0152347492885412	-0.2475410284321439	-0.1455295304719339	34.2752978221054	-0.141851883913209	1.59945025579259	-0.175365850875601	0.131709349892875	-1.0613515252139	-1.1781316046967	5.97674789060952e-19	0.887525750294125	0.11496842147862	0.8612001012891171	0.8955192140895091	0.299805465269299	0.2440141735722389	0.999963539202835	0.9991522125846852	0.9997185870846907	0.999988948304754	0.6995580912933199	0.4895658809310606
HHAT	4.458661272908151	5.10486748768637	-0.0196948221719267	0.1096122107254509	0.014804371285292	-0.172393653531019	-0.7596212561402479	-0.889112646876848	15.492456387346198	-0.16280981893089	0.5222914113689661	0.0950291251835841	-0.904463646207628	-1.96656089789144	-4.536318404852491	3.3728862349828496e-11	0.8710583125000658	0.6029543649704431	0.9245128670985558	0.368270134999947	0.0597553917634081	2.9321760351259303e-05	0.999963539202835	0.9991522125846852	0.9997185870846907	0.9859267460796336	0.3914395285623018	0.0008595251167752
KIF1B	4.33541511201696	4.6656155795896295	-0.20152706487781	-0.231294141259855	0.327193720032591	-0.387261565131501	0.0206603060801364	-0.449588365751601	13.3040423621708	-1.54677003802927	-1.0515911270133	1.99279236315406	-1.92694591576208	0.0496632328927227	-2.12196316011262	6.30882061031019e-11	0.125632303476333	0.296209453603261	0.049434308212111	0.0572795766248341	0.960771644952105	0.0383187255363224	0.9087656064991312	0.9991522125846852	0.98351936813748	0.9015388881083536	0.9903314497830412	0.1547949744481456
FOXC1	4.9642778588554695	5.453662971803549	-0.0952222516172992	-0.0817943560772992	0.167804633763089	-0.239756225225558	-0.303032378512843	-0.143662895282501	14.687217208524102	-0.8488340912521108	-0.416080901152016	1.16414264155155	-1.36262177912759	-0.725137420780798	-0.734117934793215	5.198127542439361e-15	0.398404264605932	0.6783825905918969	0.247696078242636	0.176586983768623	0.47118250700679	0.465040229727708	0.9909334725455584	0.9991522125846852	0.98351936813748	0.9714121869667818	0.8113756895502382	0.689438137361605
TBC1D22A	4.43773419543835	4.979011206346669	-0.10019140121855	-0.214362790774482	0.0203159913678277	-0.0272845398805749	-0.278435357363041	-0.1984235091045269	15.2663188544236	-0.8372786983906708	-1.07791537732817	0.136891824660583	-0.156345631543469	-0.7074853322095419	-1.00529275166173	1.28666695915026e-13	0.404744770753397	0.2843062413916289	0.891433658137549	0.8761229005439191	0.484974872904881	0.3190841283023269	0.9909334725455584	0.9991522125846852	0.9997185870846907	0.999988948304754	0.818711314205424	0.5663372629047327
SYNE2	7.994478707509121	7.57018082914397	-0.0756277072478957	0.1846326048185089	-0.008364310232569	0.0417372655010971	0.705155483517777	-0.416645112996447	21.1810622673106	-0.660618968993407	0.919549003382826	-0.0582274754331389	0.253474342887634	1.69920771578163	-2.02221338804161	3.668293254367179e-17	0.5106605639429279	0.360354867620799	0.9537057006069442	0.8005063066857959	0.0970493494230991	0.0470190704737793	0.999723304674277	0.9991522125846852	0.9997185870846907	0.999988948304754	0.4766897117397662	0.177443694581
PLEKHH1	2.69000926901465	3.3096569099675603	-0.0946472464503849	-0.244178455751874	0.306244215072731	-0.0587518606407342	-0.450485246417222	-0.460988796125928	5.135502452515009	-0.455110583852193	-0.7069845658307808	1.1976732808107098	-0.186359155708195	-0.585419540122432	-1.28777205220103	4.19204743836709e-05	0.650189613601436	0.4814676738485	0.2343885184548569	0.852600647143477	0.5619698075349151	0.2028148427717619	0.999723304674277	0.9991522125846852	0.98351936813748	0.999988948304754	0.8563580395222544	0.4410538789246019
ATP9A	6.00487861929639	6.276856165851691	-0.0981529422967584	-0.0421567816324653	0.104068011317255	-0.139975834737274	-0.203979906190861	-0.309671520244316	27.4009095453753	-1.10079572392032	-0.2775599359407539	0.910928756957786	-1.03488654150619	-0.7461044770505909	-2.17333654765329	1.2356072062247e-17	0.2740425209659369	0.7821830090583299	0.3648499720403889	0.303590000362089	0.462418144956038	0.0339579014158067	0.9709040781299728	0.9991522125846852	0.98351936813748	0.9773579861893564	0.8074595936305349	0.1432900975883583
CHRDL2	-0.562927042474744	0.5963833354422939	-0.0135291482489942	-1.07875417939098	-0.157898610749037	0.1763215841058439	-1.08718118675064	-0.159535450028363	0.40889249461083	-0.0311912982609618	-1.40309158550051	-0.289028998335876	0.298239626982235	-0.669302171971397	-0.200370431511881	0.6860279558827211	0.975193163852583	0.164215151770345	0.7732975931389939	0.7662639045138779	0.505917823935533	0.8416890900058309	0.999963539202835	0.9991522125846852	0.996436263783458	0.999988948304754	0.827033102520663	0.9243186382801718
FAM168A	2.8065938700958104	3.15155345946276	0.286870941890686	-0.0167927783244847	-0.0924800308897562	-0.221986555662272	-0.496032748661581	-0.662757265019237	6.521597573314001	1.28002206561673	-0.0487972720763955	-0.326155412752105	-0.659255644134597	-0.84792414328559	-1.99692903952384	4.0064676743048e-06	0.203951721378207	0.961465800200751	0.74515915233625	0.511525313351962	0.409063359334114	0.0516470787847994	0.9540591724598568	0.9995328464920704	0.9964228670005568	0.999988948304754	0.7748427568116342	0.1890222745877442
RELT	0.5426287023663571	1.08941027803144	0.0982075639416114	-0.0124760046107071	-0.0682490051254128	0.150632214856701	-0.648399574334192	-0.419942746133301	1.12015547052571	0.283123883915263	-0.0217815750816318	-0.159759986827741	0.299744115061262	-0.553429986044055	-0.705179022609923	0.278294886947092	0.777758816276016	0.982676194149458	0.873442316117366	0.765087318567823	0.5857713080102189	0.484021079440448	0.999723304674277	0.9995328464920704	0.9997185870846907	0.999988948304754	0.8661365835066039	0.7041401871946058
GALC	5.21555782065754	4.95582495135933	-0.142681030308518	0.0784127745975525	0.229775299561227	0.28574437053997	0.386457473937737	-0.109513014112976	16.6415640772362	-1.13910554474326	0.3860709598015279	1.48472480423692	1.60490353959961	1.08212664895044	-0.552397465222457	4.36756794284213e-11	0.257785914611029	0.701460999563941	0.1413251469045799	0.112189592471255	0.297009183616372	0.583436520115628	0.9670211622065316	0.9991522125846852	0.98351936813748	0.9508003552436372	0.698065025820522	0.776329898623405
NOP58	5.4960664826845	5.417905177323751	0.0672410000493184	0.0166749506346935	0.0269521282034581	0.1890782971055619	0.149359094803186	-0.0756861213121954	18.9231547664121	0.6157280034603879	0.0906093751822559	0.196247624556945	1.18540323980095	0.4344337183242689	-0.422505475801642	3.649775699638261e-15	0.53968566265193	0.928061480789086	0.844874038048674	0.23909010606067	0.667745379458649	0.6743100852723131	0.999723304674277	0.9995328464920704	0.9997185870846907	0.975917421406552	0.9043103127336034	0.8328855189980373
SZRD1	4.90832224744279	4.88125261538216	0.006782815972791	-0.0503695833284199	0.00132171255622	0.0530164855882885	0.106984863635251	0.481197835259571	21.812037880217098	0.0655948717857146	-0.31539007274594	0.0101309528085092	0.3491051576069289	0.397274223086519	3.22808464095719	2.49284962440634e-10	0.947851786670457	0.756630818357672	0.9919436717131508	0.727903324397249	0.699743291099658	0.0028702106450813	0.999963539202835	0.9991522125846852	0.9997185870846907	0.999988948304754	0.9165434776956918	0.0262845234821844
KCNH2	0.882103380586623	-1.44181583556005	-0.1047034665664519	0.487248131670946	-1.03013308411296	-0.0274015315211642	3.29494477248218	-0.4018129690498589	-1.59484868831144	-0.337571847145842	0.931341729642186	-2.7165798498111804	-0.0674748645523179	3.08745427923091	-0.6849979220327289	0.122497584801819	0.7365056577267909	0.354388372272045	0.0079709121152189	0.946359182418333	0.0041567940421839	0.4957334324109029	0.999723304674277	0.9991522125846852	0.9798672532525208	0.999988948304754	0.1076498809084521	0.7126121644167849
CUL1	5.15611928872815	5.393241196023049	-0.0270415812014194	0.0910253426709053	0.0226521644139782	0.0742207418351475	-0.287399055129663	-0.206900847332573	30.8254944650939	-0.294008403287662	0.728312926166831	0.201832418881744	0.55593759240116	-1.37555670556333	-1.60521489505894	1.4908478219431201e-12	0.76946392620233	0.4909536307809579	0.8407656184600021	0.579862065943918	0.196446845504078	0.116577386667427	0.999723304674277	0.9991522125846852	0.9997185870846907	0.999988948304754	0.6064852811030961	0.3175983981371831
FAM114A2	3.4429781599531	3.3528697319970604	-0.0335835005571544	0.162834430347887	0.0243750658431579	-0.331929025388036	0.153465397702586	0.198541140930251	11.0078338411508	-0.214189670102896	0.794226438861958	0.124813670113581	-1.4016617636138502	0.4289527624117079	0.921540386475672	3.65329657725115e-18	0.83090036583371	0.429224740985576	0.9009590125438672	0.164573837557729	0.669017908829317	0.359316822834417	0.999963539202835	0.9991522125846852	0.9997185870846907	0.97072417758618	0.905339290962992	0.6028679947644514
CYFIP2	3.85634035399363	4.26629875726828	-0.0041351275655075	0.2584629645533189	0.1677895268242629	-0.126207836375903	-0.673643256612495	-0.227474620515041	11.6948558221618	-0.0246641701208935	1.00054509539483	0.80479468706435	-0.5081300651321979	-1.53289641893112	-0.9445867101774952	9.103664375432439e-10	0.9803793679328908	0.325530870350429	0.42330125282714	0.612668677450874	0.145356844923899	0.350143110387647	0.999963539202835	0.9991522125846852	0.98351936813748	0.999988948304754	0.5416350318960422	0.5945169704551296
TAB2	4.16155195750337	4.09883991303124	-0.2375407431373339	-0.1438624667942099	0.161688043169384	-0.3419987780360309	0.399586612828303	0.211659867874988	11.7396596044192	-1.56714534736203	-0.590344143399472	0.8409019296482471	-1.50174860115968	0.9504076526505028	0.937881172045952	1.43379387102858e-08	0.1207110344672619	0.559209443887559	0.402823190142392	0.136805322452613	0.359052186818014	0.3541065956984739	0.9057016718048522	0.9991522125846852	0.98351936813748	0.9644708871045652	0.7431992718962108	0.5979666499957799
GINM1	5.13151629686635	4.86779793537651	-0.0830146010514568	0.415494101849687	-0.0922193620216543	0.0546889524822154	0.2121804999993289	0.2461582017045969	19.6216241240953	-0.761763200077246	2.39934932776581	-0.675790464888286	0.347026569731204	0.713419936038412	1.51055930065924	1.28511338920695e-10	0.44826369375246	0.024358052949786	0.5010707764475449	0.7294340410922461	0.490420453781645	0.13985720758212	0.9994397634945892	0.819941875985604	0.98351936813748	0.999988948304754	0.8202502052509706	0.3540260404736734
EIF2AK2	5.76959237744689	5.689399005305471	-0.035519909079341	-0.1147283210290369	0.212147636084223	0.0846323603870947	0.2241875355760619	0.393343807738082	15.8180161379396	-0.303522692148978	-0.5634822110405071	1.4358627653727298	0.490140452078796	0.5312051353048839	1.9570093330954	2.5642226212379204e-15	0.762231686036527	0.574561801180583	0.154709444032377	0.625274365510366	0.5980609571711091	0.0544746619804683	0.999723304674277	0.9991522125846852	0.98351936813748	0.999988948304754	0.872344395549298	0.195866478445208
USP36	3.32809375805139	2.9625576439272403	-0.0393715639995651	0.6182252480464879	0.0277391560112746	0.0762087680290219	0.221762088133001	0.1596539686148169	7.11690401166451	-0.222170487725712	2.1835680417104	0.125762178992138	0.298567210763611	0.445065276864212	0.6058445921462751	2.24142726760972e-06	0.8247024325718371	0.0358759155883218	0.900222895956192	0.765993017413248	0.6630800286642801	0.548230489126592	0.999963539202835	0.8629003222514035	0.9997185870846907	0.999988948304754	0.9021090467840276	0.7523691648629829
KMT2C	5.61348043476458	5.3992806588508495	-0.135690039894269	0.19632258195526	0.0526167380035418	-0.312383997966525	0.389603993963892	0.2591578011633639	15.268531199144402	-1.08335404950912	0.912057415811382	0.33215006648345	-1.69358637079136	0.926848426391102	1.2609335282970902	1.3008793154409498e-11	0.28171068169108	0.3644607441530179	0.740588633239083	0.0939353931202661	0.362927928863171	0.2130303195971969	0.9723355723677208	0.9991522125846852	0.9964228670005568	0.9346153076962772	0.7454133494120204	0.4545411290273928
MCOLN3	0.9963768179533828	-0.244411134238322	0.2664953849709039	0.6906860195237261	-0.450881432636527	0.30469734888588	0.533891861107762	0.851131639181522	-0.236819551989303	0.773667230482489	1.12511595851457	-1.0169379200337498	0.62069399099334	0.441120429815746	1.48129060521944	0.8150824144707001	0.441253422877802	0.263710871677721	0.312073879430808	0.536425374799684	0.662027485355595	0.143906660289141	0.9990157879572156	0.9991522125846852	0.98351936813748	0.999988948304754	0.9020581497649068	0.3601128892091793
PUM2	6.202277660886231	6.23537137347556	-0.154450863824723	-0.139656368356717	0.0162833957091267	-0.3356662838252189	0.257249783013918	0.0677662296081962	27.6418633148654	-1.57119757318334	-0.879215499572938	0.130405119568896	-2.3025350317741498	0.946187040166796	0.4577361782176261	2.9820615861075e-13	0.119766891417562	0.386227713616073	0.896558717227519	0.0237256751469894	0.360849285558896	0.649614140500245	0.9057016718048522	0.9991522125846852	0.9997185870846907	0.882576282851161	0.7445529190751363	0.8178283284246991
MRPL43	6.830381183712309	6.808978496682419	0.0755312842794726	-0.1332985279060269	0.0301424145950983	-0.0261173208277903	0.149016899845961	0.0853168348238419	23.4790742009376	0.6796863149530289	-0.7060551963796741	0.214740250042642	-0.162052834696053	0.429843672037917	0.470283343648726	1.55103562572565e-16	0.498514394034028	0.482508760147231	0.830472430795549	0.8716402980484641	0.6710465226025121	0.6400258369981771	0.999723304674277	0.9991522125846852	0.9997185870846907	0.999988948304754	0.9062534145813234	0.811755376258038
ITIH4	1.02643639486167	-0.0423784383092722	-0.0339746593297519	-0.0630605075250362	0.167095422026936	0.2133598188090379	1.05539850232707	0.5405733360979079	-0.0683860372247548	-0.131751077616471	-0.151468784366883	0.5243163273536161	0.5885524530266839	1.4313634732723302	1.34453081514323	0.947084354075602	0.895487941292782	0.8810584591395619	0.601564332364994	0.557723817912085	0.193669755451784	0.1897094926817989	0.999963539202835	0.9991522125846852	0.9855760047988312	0.999988948304754	0.6027883800920191	0.4237754429394574
C4orf27	4.985104466186611	5.443635835526769	0.0757438563540282	0.212618735345524	-0.275260387925285	-0.0991424578245699	-0.6317129848683161	0.0132458554582589	16.1004513623445	0.6019876485565501	0.978365717475568	-1.68698632014751	-0.518132706900676	-1.56394872176414	0.0653028755604127	1.6261493968112e-12	0.548757796092201	0.33119713935876	0.0952008616634302	0.6056823197744731	0.130630379029753	0.9481797255813752	0.999723304674277	0.9991522125846852	0.98351936813748	0.999988948304754	0.5238193937090243	0.976846910834724
ZFR	5.78038282439039	5.64370058027925	-0.0671373392725934	0.260602332758907	0.0972399459699154	0.0147834182788422	0.037502918343141	0.303562063478647	23.704832901586105	-0.624617109816384	1.54336163658954	0.7230492378671031	0.0948262258943711	0.130894378309818	1.92374604806602	2.1695724931499692e-09	0.533861966508674	0.141493572754457	0.471860389195947	0.924683284088762	0.899000484041846	0.064407329170435	0.999723304674277	0.9991522125846852	0.98351936813748	0.999988948304754	0.9758742953851592	0.2184361017072392
ZNF280C	1.90811451534558	2.06760618205233	-0.333167573848409	0.0513242641904892	0.371148061586392	-0.0266104679142892	-0.485228486416379	-0.248600071250608	5.395405735908019	-1.7229800456741002	0.188047312831193	1.62946279104551	-0.098957567700202	-1.06210916746096	-0.907953279613789	0.0001385535397799	0.0885256421017844	0.854257581426203	0.109067786051806	0.921417331016639	0.312453358594011	0.369634199539599	0.8601468466948266	0.9991522125846852	0.98351936813748	0.999988948304754	0.710143590703682	0.61169850680842
TRAF1	1.2275878648213798	-0.211701479466643	0.355010894245243	0.0411908396137996	-0.468008155294064	0.156827488857453	1.47008826532051	0.137410161658886	-0.362839399488186	1.47947375030236	0.105073316789298	-1.53605670946558	0.459626997714837	2.10978019869434	0.355642838289707	0.7301063857109201	0.142657184386338	0.917741303034588	0.12855940028601	0.646969926511098	0.0872404335648626	0.7253953979284541	0.9161430428554932	0.9995328464920704	0.98351936813748	0.999988948304754	0.4575726339791403	0.8606785537423367
RC3H2	4.5748888015493705	5.25597054016938	-0.169298026349141	-0.0605838235848226	0.0971881435804848	-0.294828604226557	-0.5762974952281421	-0.104878418331627	20.1573840640572	-1.25126995871332	-0.323672621680608	0.584118256136728	-1.46219126031803	-1.84777786768569	-0.565357039216439	3.43762651564569e-10	0.2142287376151639	0.755309116749465	0.561358057305635	0.147627103570491	0.0939870405697184	0.575489843360906	0.9569836179161292	0.9991522125846852	0.9855760047988312	0.968176514290908	0.4699881967437999	0.7713573409425767
IL17RB	-0.271957825374021	-0.0584002433110534	-0.220920820462365	-0.738783808484938	-0.256258705850651	0.592012479480535	-0.0484986174658682	-0.0314241100488054	-0.0483747358580277	-0.53527040380859	-1.03963544307525	-0.4961912002355639	1.04899605236445	-0.0340062597491634	-0.0429021682275	0.962013569870942	0.593852000041124	0.301501410898992	0.6210382271619971	0.297102612534229	0.973149831380518	0.9659332156323772	0.999723304674277	0.9991522125846852	0.9868853894262998	0.9770288475082892	0.9932895930982352	0.9841208508962164
TRAF3IP2	3.82729213917094	3.3768217632203297	0.1309019630189259	-0.0522043080512598	0.0268013764348799	0.186907248065983	0.482455692528243	0.67423757927763	12.406271428866802	1.16988534254471	-0.2839668766098789	0.1896316258573119	1.16065111823372	1.47522230945934	3.9201020431147	5.698100989462139e-11	0.2452428269537519	0.777685251293068	0.8500458388657941	0.248986170565153	0.156353440649078	0.0002871512516659	0.9657504913981804	0.9991522125846852	0.9997185870846907	0.975917421406552	0.5593095197410684	0.0047580705778195
GYG2	2.7606289874278302	1.94018012811908	-0.267602964458317	0.0761136426131763	-0.184900655583261	0.357409854964888	1.2263489812358102	0.207686879675137	3.45756069743044	-1.43124585965018	0.232233277021163	-0.7715278502152979	1.34683556234299	1.87189783750586	0.632579607440218	0.0016348639262058	0.155981205039913	0.81690886630747	0.4425143624869039	0.181535405296091	0.0679719610561354	0.5290657900600471	0.9300365082223282	0.9991522125846852	0.98351936813748	0.9714121869667818	0.4135167141374558	0.7381155610067731
DCBLD2	5.122894661149309	5.70208540576884	-0.066117906466832	0.332938597306864	-0.123387801189687	-0.4802974376763499	-0.8843001805267641	-0.6771217388725489	12.5895171526774	-0.4513604691853621	1.24635778708514	-0.6338925864581121	-2.0010375939813	-1.7674116111212	-2.80411641870089	1.61006322106692e-13	0.652898116440511	0.215979865657866	0.5278713203419939	0.0485571032048585	0.0818738619745538	0.0062920361236314	0.999723304674277	0.9991522125846852	0.98351936813748	0.9015388881083536	0.4450055700055395	0.0453806972258792
SERPINB3	3.89708358303567	6.73294863119812	-0.678720171358029	-0.393381321483354	-0.5146189730582139	-0.741801438887066	-1.19155387059195	-1.10136063689957	3.3453091532183	-1.7006934846859	-0.6522365885307672	-1.06354613604001	-1.09558162525054	-0.5165139119582179	-1.20738355181473	0.0024100027424157	0.0928435482583543	0.5160893888685479	0.29072931603054	0.276455626272673	0.60723596037531	0.231117563459327	0.8621280496244701	0.9991522125846852	0.98351936813748	0.975917421406552	0.877424899951502	0.4752272321692259
SOAT1	6.00057757446511	6.492807257350661	-0.2395848260400439	-0.25869150776721	0.1440527756983809	-0.0946874838966959	-0.19749919643011	-0.616774317062359	21.2588834680786	-2.5868324945381604	-1.61177525463909	1.23959639207432	-0.691686411858343	-0.5768741348028721	-3.6968829204032896	6.910451777744191e-16	0.0114743917840902	0.110682707054107	0.218708141148832	0.4910449298902479	0.566537583443806	0.0004012102852501	0.6131986585172362	0.9991522125846852	0.98351936813748	0.9989170733056676	0.8583700393393499	0.0060928126430134
PKP2	4.4349778577356505	4.45617744082664	-0.149377587841564	0.316885574796633	0.110266243016844	-0.0598835727018933	-0.1421252352140549	1.16807430038018	10.7677707432592	-0.994843746946754	1.23841164743542	0.573626465715322	-0.259490654594543	-0.285523584765335	4.94078824227866	1.43078277005535e-09	0.322598860052532	0.219330910723926	0.567702127431292	0.79586986385124	0.7777367440587281	1.08633198257797e-05	0.9851341036141436	0.9991522125846852	0.9855760047988312	0.999988948304754	0.9432984126297412	0.0004049870652132
F7	-0.299477716518529	1.08953742840817	-0.342816847604003	-0.5002894342535871	0.238178456982037	-0.322666646551792	-1.26392718926402	-1.02985053072283	0.8664283587387009	-0.894606197715629	-0.7617040992318721	0.50399101067268	-0.6047380956019021	-0.896875128521579	-1.4316267708889698	0.394177210852922	0.3736008625786899	0.4483289835643	0.6156204575079101	0.546984148130313	0.373587253624926	0.156095120305315	0.9909334725455584	0.9991522125846852	0.9855760047988312	0.999988948304754	0.7532592510068882	0.3786610423374327
GDI2	6.1691875071116	6.184789881188871	-0.0034639110569299	-0.194923043451986	-0.13251412207972	-0.2030071695066519	0.477593939506987	0.539309784410863	14.4635788629907	-0.026112068320461	-0.8642029150794449	-0.803807791779502	-1.05696441164769	0.956174827366688	2.27851128628132	2.58379850407363e-14	0.979229546315091	0.3898541293539529	0.4237792220961671	0.2934868281273179	0.344046522301322	0.0257294061872569	0.999963539202835	0.9991522125846852	0.98351936813748	0.975917421406552	0.7328817287407959	0.119727421268589
PRDM1	1.8738041524766695	2.44155264699792	-0.0583489024120363	-0.0810369765084194	0.4498912657869269	0.540561564864259	-0.825660289941995	-0.273699995912578	2.29535031579534	-0.1819511005792269	-0.148728693424749	1.12188181462146	1.14722570203506	-0.642779353574954	-0.492027883615527	0.0297274501130167	0.8560515512217979	0.8821119206075358	0.265040251454848	0.254452616507635	0.524354964043693	0.624632799727972	0.999963539202835	0.9991522125846852	0.98351936813748	0.975917421406552	0.8377761986588288	0.8013768380233234
ATG5	5.0570353105779	4.98526247120874	0.13508940959925	-0.0509681560515506	-0.0728010520616842	0.105787743543823	0.2222808776580669	0.179471054551787	16.8607184449866	1.26630113030567	-0.2799317289206189	-0.545179069786497	0.681054844492928	0.627928306756552	1.00784295843085	8.33632274196403e-15	0.2088033259347129	0.780259880109409	0.587029333108672	0.497645663650299	0.534951359576236	0.317750466527871	0.9543495699966372	0.9991522125846852	0.9855760047988312	0.9989170733056676	0.8425527292449911	0.5651192483628642
TMCC3	0.632584588249793	1.14332835422639	0.0461673729376529	-0.5647671823079571	0.0892373305647891	0.473733321902572	-0.8549361857977621	-0.202541475633559	1.2206702129968	0.1267562057863999	-0.944640590862628	0.198379366634457	0.930899370398832	-0.7505693379787429	-0.344804880176106	0.246955722882022	0.899425859360018	0.348661541723029	0.8432118097943699	0.354490864846506	0.466256395490376	0.732259533609297	0.999963539202835	0.9991522125846852	0.9997185870846907	0.9859267460796336	0.8088516409418602	0.8640751471016631
PITHD1	4.464166634128981	4.25237412011329	-0.0147266849473553	0.293272676892892	-0.0855979665299789	-0.0009288450516658	0.47192965732947	0.129494283556289	10.184584533360198	-0.105834859416125	1.24882293178537	-0.500964522871139	-0.004667825728387	0.943977967283069	0.5282346134712701	1.20187326196371e-10	0.915959824461645	0.2151451914525969	0.617676903679116	0.996286338247758	0.351919726956835	0.5992703242732571	0.999963539202835	0.9991522125846852	0.9863235406681864	0.999988948304754	0.7384587152582458	0.7869541782579345
MTA3	4.41177135186355	4.55101853073948	0.1050483631976709	0.256718715644286	-0.0515079615943891	-0.3729813224705771	-0.267957843458105	0.1028855598169609	17.268455362634498	0.935440441514626	1.4107917030085302	-0.3608113023799179	-2.19277990101294	-0.8502591518877651	0.6098516598132779	4.4731529658609296e-14	0.35215102648911	0.16575926630978	0.7191328352076009	0.0310077988218133	0.405346759087472	0.544797030977356	0.9909334725455584	0.9991522125846852	0.9960812961230427	0.9015388881083536	0.7728156454615825	0.7504817102939274
USP13	2.93412670942777	4.32234582434717	-0.467339033388041	-0.61351554428275	0.5320889011095511	-1.08322798399018	-1.22747375246979	0.182926972794189	7.377618109190821	-1.87523896178988	-1.51350754667572	1.65423964978776	-2.7026373062418	-1.72101340261774	0.509129152144048	1.4871367168167298e-06	0.0641144126578031	0.137309919391077	0.101764431748867	0.0082738578830187	0.1032433920106619	0.61349204755388	0.8341627344462873	0.9991522125846852	0.98351936813748	0.8730200569409672	0.4860758598536138	0.7951832372983662
ATP11B	4.59468557831614	4.96658315433579	-0.0816825611892391	0.168291639560047	0.0770996562133015	-0.141296956710181	-0.3380726030324539	-0.349622175336005	21.589680885346898	-0.6529469510206479	1.0430294433128902	0.511526244513621	-0.770849816150164	-1.23737932936915	-2.0044723247233502	1.05639597164772e-36	0.515512253335103	0.299824320384836	0.6102784935629689	0.442884383913017	0.219275608373153	0.0481292434562749	0.999723304674277	0.9991522125846852	0.9855760047988312	0.9986675171473178	0.629679934928497	0.1804137215224812
LAMC2	6.2509460536501305	5.98138127555835	-0.270971940986882	-0.0430045009604082	0.049255282135146	0.201054170865831	0.549599331828359	-0.338327334291636	16.5159634430822	-2.42375692705968	-0.2218481769426989	0.355038401712716	1.25551719773611	1.33263305452127	-1.6711792766884	3.2716338261877997e-13	0.0175769199893763	0.824955355045975	0.723483775971242	0.2127777854257349	0.189337528078656	0.0989385056456264	0.6766172881532009	0.9991522125846852	0.9964228670005568	0.975917421406552	0.5979316260000479	0.2860498057688302
CDK14	2.60173871343256	2.8960517684777405	-0.105970192484525	0.0511417929734566	-0.2542748898438769	-0.9580573248451	0.187059982672525	0.0449577835763479	6.47041902565503	-0.549923164246219	0.1660011499341709	-1.03169196846771	-3.2753803990858	0.349337993667719	0.156305543310862	7.13383837713089e-06	0.5837817756956851	0.8692738197107209	0.305191663105348	0.0015181603200364	0.7318362363940569	0.8765666018519961	0.999723304674277	0.9991522125846852	0.98351936813748	0.5869582266287608	0.9283815579922128	0.942566408068152
SEC61A1	5.07020281949847	5.043177776764231	0.156361248562362	-0.0973368131695821	0.0460193579872771	0.0600550267426115	0.0663063325337799	0.5987137184362971	20.305591603645603	1.30158866367553	-0.548595983650094	0.3041821480927	0.34059997638502	0.222843052115223	3.5550831641409	8.139892736865361e-09	0.1965604893163219	0.5983312451768641	0.7619715634949409	0.7343316519236679	0.8292969002081608	0.001394560806461	0.950403758789875	0.9991522125846852	0.9964228670005568	0.999988948304754	0.9559848882402336	0.0155046105002251
PPP1R12A	4.85279027388588	4.72706593894899	0.0279571777603768	0.1764361693569359	0.1255013913874619	0.018603223677304	0.186223897443299	0.0744927201826784	10.5260397492215	0.170996907235746	0.64205301690615	0.619171859386058	0.0790754770363981	0.343386095116875	0.276028667850367	9.087752213748619e-10	0.864625695520823	0.522743871551786	0.5374268383799171	0.937154190903866	0.7342349357883671	0.7836341593976	0.999963539202835	0.9991522125846852	0.9846334338777089	0.999988948304754	0.9291144163885912	0.8938528469567526
RASGRF1	0.733102912842714	2.24660139487836	-0.365354272285766	-0.280382616999227	-0.269593998542939	-0.0211592645805332	-1.60936300563095	-0.982194650800395	2.0952485815499	-1.13527272923753	-0.500344344787895	-0.6821126022305439	-0.0491242466181299	-1.33922889009331	-1.65563708155071	0.0485239780511972	0.259610832445381	0.618116366397672	0.497159314015957	0.9609392040735172	0.186458771932392	0.1017637371598219	0.9680650471771256	0.9991522125846852	0.98351936813748	0.999988948304754	0.5944827195080187	0.2913127585637763
CAMK2B	-0.224509191437019	0.316571555670988	-0.0287983566388493	0.3874259208609821	-0.6761988307847139	0.231465365919535	-1.28899298123092	-0.94834932777586	0.236096926694838	-0.0687934756177559	0.5149231702408771	-1.27913022519825	0.3935994910727639	-0.8376522774469071	-1.28084917228226	0.8155599586905921	0.945318616532939	0.6079125194697329	0.204440438124263	0.69485761480764	0.407259653266143	0.204553914876643	0.999963539202835	0.9991522125846852	0.98351936813748	0.999988948304754	0.7739609744780961	0.4434208357867229
CROCC	6.63076794233028	6.85318835049945	-0.180684319052553	-0.2307035848784339	0.0957763013766084	0.232121111124343	-0.1930101523525	-0.5819188972040501	15.5256446659617	-1.33662904051652	-0.962812190960318	0.556327927204438	1.15452141390935	-0.395405821178441	-2.4558633106750296	2.59882576631338e-13	0.1850837984083699	0.338350467165321	0.5795275793568101	0.251569817743912	0.693954319859906	0.0161833868962964	0.9457671958282092	0.9991522125846852	0.9855760047988312	0.975917421406552	0.9158558071544946	0.0878016546611075
POLR3E	4.138449431991471	4.44999826066651	0.0998104633543817	0.4786667017410229	-0.0508190096703418	0.1841867266201189	-0.668450809171003	0.114457447880153	13.466095765862802	0.62515246721627	2.03478588721	-0.256126701204681	0.7823664081522259	-1.6954858405566	0.508225446489803	1.00185299665142e-08	0.533522220144359	0.0638101702786203	0.798577778229774	0.43625640475543	0.12022435460007	0.614644947863166	0.999723304674277	0.942478704137882	0.997487048024497	0.9971981547204336	0.5100600907755929	0.7956160842564927
ATP2B4	5.79095343689492	5.67160407159614	0.0198983503009145	-0.137909667139083	0.292392662643734	0.0437968724814129	0.0125160546940872	0.395693037381993	20.5633015870405	0.235297935863306	-0.931031096790285	2.74414574832486	0.345321960190958	0.0399131099353677	2.69045381808619	5.46961386389641e-14	0.8145716788361229	0.354433528103165	0.0074791169427083	0.7307157009766999	0.9683448982644548	0.008899289267422	0.999963539202835	0.9991522125846852	0.9760693339094944	0.999988948304754	0.9924675618300308	0.0577324300070602
ZC3H11A	5.98072660553375	5.956900541699901	-0.0823317543292971	0.1319880975176399	0.0060611091671867	-0.0702256241615106	0.0006891669325057	0.0757254873725837	24.4846603312854	-0.959296137095029	0.8867323138530742	0.0556259019324197	-0.5495331413021131	0.0023904331115121	0.531003207274701	3.76993893234799e-15	0.3401211684679009	0.377861999590642	0.955769324756417	0.584049841616348	0.998111132863454	0.597591006729285	0.9901858443950448	0.9991522125846852	0.9997185870846907	0.999988948304754	0.999345973174229	0.7858543024091126
RIOK2	3.8573995909192496	3.8720860231814105	0.233879575113975	0.28393503951549	-0.124828661155612	-0.0295636483828867	-0.291901317329609	0.248462365142335	12.7600970720943	1.48090739522554	1.36786356691739	-0.638611839306328	-0.125351440002144	-0.816448902140323	1.15692630390289	1.77519582527057e-09	0.14234963558725	0.222137578345047	0.525506264247832	0.9005642539053841	0.428562454278616	0.254879409815167	0.9161430428554932	0.9991522125846852	0.98351936813748	0.999988948304754	0.786722298022641	0.5015727230840921
YIPF1	3.8585751761818496	4.08311599367444	0.183020010750908	-0.0975910382993164	-0.130110933541661	0.313699280849013	-0.200644393394159	0.343010656445452	8.812607157691529	1.10935100950466	-0.354508745683457	-0.637777897985823	1.30574128744956	-0.357508388334483	1.23837377211947	1.48875861556147e-08	0.270352203294573	0.723893357779703	0.525303258524725	0.195083504889572	0.723572765630471	0.221103051005147	0.9709040781299728	0.9991522125846852	0.98351936813748	0.975917421406552	0.9259409548081342	0.4638752791046321
NDC1	2.97331617914587	3.1912049469859904	0.0966334120889531	-0.0809078101022703	0.368614455285057	-0.0754194090647478	-0.435522721557881	-0.0419155165784657	10.1975222769744	0.590617601154214	-0.379844311813041	1.89240427375526	-0.311694252266708	-1.19074027668931	-0.187255369123277	3.75115136788454e-09	0.5563434357643521	0.714455479455353	0.0636032728714265	0.756063114636826	0.250844322978843	0.852338907464991	0.999723304674277	0.9991522125846852	0.98351936813748	0.999988948304754	0.6592214016481185	0.9303163023148368
DGKG	0.615876590448111	-0.729822080636457	0.185140419678253	-0.362120145436556	0.2781497056073089	0.447018078057443	1.06582752847032	2.34378676001733	-0.886275722491234	0.664274204497269	-0.7330609005656809	0.7832937062072809	1.14433156037364	1.0863456244086	5.04416670405859	0.394907188772111	0.5082929709377001	0.465890887728308	0.435598401852844	0.255629712082188	0.296688403039046	1.85694539390665e-05	0.999723304674277	0.9991522125846852	0.98351936813748	0.975917421406552	0.6974483263785284	0.0006033556431312
FLYWCH1	3.1832439173941403	3.81291625723005	0.091354408820908	-0.0090988734907647	0.123932188953746	0.1694762781465939	-1.0385409048088798	0.1656298186293349	12.342766105638098	0.558391735408545	-0.0430219787561513	0.626371171727323	0.700244164948214	-2.8445226405636297	0.772590911713398	8.089158950571271e-21	0.5780112055778941	0.9657826002345152	0.532711575325796	0.485643221495866	0.0055439822290856	0.441858374409067	0.999723304674277	0.9995328464920704	0.9838048703689962	0.9989170733056676	0.1271319561222323	0.670380815977762
UNKL	3.1083061420633595	3.1892670549022504	-0.0569778658611599	0.0047213930200039	0.0768004435653437	-0.53596049982351	0.0551639218916599	0.0309156885232563	8.487596888205381	-0.36445130930798	0.0184315583442738	0.38363635795259	-2.24529674575883	0.121850688356373	0.129975392256638	1.01974476809051e-07	0.7164054271091129	0.985377439232883	0.7021988499630539	0.0272884242624883	0.9043808646426178	0.897170528591917	0.999723304674277	0.9995328464920704	0.9941243493388492	0.8893431730304091	0.9775696339597832	0.952851223580534
TBXAS1	0.5944698714593111	1.08426665813555	0.0282746313455973	-0.0691750599861659	-0.299328227118659	0.262546129189438	-0.5318850341481299	0.328145734958787	0.977316436302337	0.0817225396164311	-0.121388963438133	-0.7104973713697441	0.548131413724738	-0.4088082250614529	0.5213706214898289	0.3388227116824019	0.935061208098498	0.903663438688035	0.479377788974505	0.5850294341468779	0.6850026576249809	0.603842672504725	0.999963539202835	0.9995328464920704	0.98351936813748	0.999988948304754	0.9121989043065624	0.7892791495770562
PARP12	3.95018853983926	4.10494853950309	-0.109049641798877	-0.412155221719811	0.229315887878508	0.282698328231688	0.0295363246487429	0.340705973054738	14.6155927708953	-1.02723678599639	-2.3083752937873303	1.71577718818369	1.80371170716959	0.0872658351885023	2.00193348999855	4.16962165094594e-10	0.307174556505381	0.0240047948610786	0.0897625623108066	0.074738866516504	0.931420906664973	0.0516914151742267	0.9817332416347138	0.8136913273764915	0.98351936813748	0.9153363052889344	0.9843426253260028	0.189077656672129
ALDH18A1	3.92982548639772	3.65643046766356	0.115081398676103	0.0097707007156986	-0.0196245640967182	0.3401611956204849	0.325768800592945	-0.0690727284400079	14.546119571482198	1.09921008033042	0.0571292817892327	-0.148879547622518	2.25214857668329	1.07804456286593	-0.421420074801941	1.1461825635624598e-11	0.2747106401810349	0.954701910754845	0.881999186141164	0.026863664008828	0.2954524686459	0.675347363295676	0.9709040781299728	0.9995328464920704	0.9997185870846907	0.8893431730304091	0.6972718800877846	0.8334273693804823
TARBP1	4.70780912233141	4.72649711084279	-0.1748463397566539	0.0632915936999674	0.223944315840658	-0.2423279874965219	0.0818623964829919	-0.2427401584476219	14.3175444658714	-1.38340579842262	0.29379254954959	1.391296172252	-1.25987418617215	0.2080755577920269	-1.2063340614241	2.05543260398396e-12	0.170108492627926	0.769772522121308	0.1676833618319509	0.211085014894147	0.836804580469165	0.232848968415903	0.9411606804897016	0.9991522125846852	0.98351936813748	0.975917421406552	0.958667887604848	0.4771205310203696
GATB	2.92052055185106	3.04204725450545	0.0232771942495605	-0.0431433535368161	0.0549306817868317	0.269704549288469	-0.294199321838094	0.0142446924111871	9.86921233595103	0.163917405725421	-0.198636154207086	0.311314089635781	1.32540856044652	-0.7920129410532192	0.0687342175148646	3.59700067825706e-08	0.870177597175064	0.84424911718973	0.7563807654224309	0.188613117463841	0.4418607085185179	0.945532450905579	0.999963539202835	0.9991522125846852	0.9964228670005568	0.9723367289476462	0.7956114342778504	0.9757034324982956
MXD1	2.86248788870458	4.63750437383779	-0.489849878805247	-0.150167001816898	0.2276710702643089	-0.12721908870194	-1.87616805584533	-0.41859791793984	6.16295350274671	-2.02964957354726	-0.381258416133625	0.7837250083922019	-0.3570673372264799	-2.07178506135281	-0.991880777007594	3.65068399110719e-06	0.0455087906478487	0.703941728301978	0.435384590099287	0.7219099380056361	0.0462939082072899	0.325435143446375	0.7940340313969027	0.9991522125846852	0.98351936813748	0.999988948304754	0.3527277092139757	0.5729629071028772
CDK17	4.21144839275004	4.024859852935339	-0.209297547380623	0.145917951823149	-0.0673971168423663	-0.1179765581587109	0.411899783572904	0.1721696476878869	14.2584794125574	-1.72440880714012	0.7548686768952979	-0.4486780369743289	-0.673633728342969	1.21787272761923	0.928735988427264	8.06016802942545e-13	0.0881854690414438	0.4542127139459439	0.654801078771021	0.502335943651709	0.237051399894431	0.357326726408702	0.858559581549856	0.9991522125846852	0.9907771619835062	0.9989170733056676	0.6458113197003017	0.6011337977695715
DNAJC25	3.8195292720497	3.9588168998557096	0.0914033000901009	-0.0367633462849317	0.140377258711874	0.0663473088305401	-0.161012864169408	-0.376347532910752	9.891459310341231	0.625896714181358	-0.149120369345858	0.765317408410265	0.310529541299008	-0.335165527062457	-1.52812706315133	2.39150836982675e-07	0.53304493243094	0.881879538910826	0.446166797539465	0.7569014637529949	0.741624644337076	0.133437970679937	0.999723304674277	0.9991522125846852	0.98351936813748	0.999988948304754	0.9318808053993444	0.3450167338280639
SLC2A3	1.78094333277533	-0.189200867272768	0.222451051419031	0.6070148520024681	-0.619042182307924	-0.401974939306041	2.68961203262585	-0.949408336800074	-0.178125623721867	0.613105533749273	0.935337720121692	-1.3210449928909198	-0.786154213150935	2.16087375004869	-1.44906398847131	0.860970737985937	0.541423170975803	0.3528957320367299	0.18996676864719	0.4339139695637209	0.0447231024513823	0.153559390090549	0.999723304674277	0.9991522125846852	0.98351936813748	0.9966782202975584	0.3508307023074307	0.3749791342379599
PSD	2.20124163210432	2.01085817121573	0.193969134928696	-0.509342754907295	0.348395114765001	0.682433981740946	0.0933303770564722	0.593150089087853	4.02471413489497	0.947299968145055	-1.5336036403948603	1.39631222232234	2.3835238333322	0.154782691325068	1.8450101668465504	0.000866656662323	0.346110167279495	0.13121403849356	0.166275627371064	0.0193383432921226	0.8788777661092758	0.0716198836925821	0.9901858443950448	0.9991522125846852	0.98351936813748	0.882576282851161	0.9693123311064458	0.233597481269693
CTDP1	3.9465571051865	4.364013523681121	-0.106022842767316	0.0488903003111968	0.319504680725834	0.2719616186988939	-0.5909008661407691	0.2256896094074039	12.4657082242742	-0.720914107236879	0.204887152895285	1.7471222303211298	1.24259938762123	-1.39847760459767	1.02592379755086	6.83821478253913e-10	0.472895360559506	0.838589502299455	0.0842307204670108	0.21737191452721	0.181081046782555	0.310970677858069	0.999723304674277	0.9991522125846852	0.98351936813748	0.975917421406552	0.5878508942870014	0.5594331810995331
YBX3	8.15943177795052	8.39947495035515	0.0456631095401592	-0.132060784867115	0.271998949394735	0.0738353551736695	0.0130011816272262	-0.204000943171616	25.032262971077103	0.480484854679077	-0.786418967633512	2.2436521078116	0.5224996804879679	0.0351257991976533	-1.15703380791276	9.19382111340455e-24	0.63214334170953	0.433797686839476	0.0275156037847621	0.602680704478468	0.9720792383170708	0.250526671214146	0.999723304674277	0.9991522125846852	0.98351936813748	0.999988948304754	0.9931339618230222	0.4971078061719549
STYK1	2.86161374715138	4.10496068016681	-0.189177946306087	-0.23882282289869	0.0972149930319028	-0.127284204562067	-1.29685078218494	-0.207017640079931	10.740191932923	-1.23050279254282	-0.963927856636891	0.5062056072481579	-0.5412091880583509	-2.77014254540996	-0.8804692342193149	6.023659916266129e-09	0.221832773103521	0.338753700879089	0.613997863988078	0.589746592754146	0.0122233153832774	0.38337766180369	0.9599893073675436	0.9991522125846852	0.9855760047988312	0.999988948304754	0.1940696086969386	0.623125048134985
WNK1	6.569684565783781	6.85034405710149	-0.1707638724934899	0.1393950679311109	0.115614873519293	-0.165379117684484	-0.245091191067326	-0.291309472899163	25.576738262987103	-1.76300277031951	0.83118333842455	0.932157342816998	-1.13058903804983	-0.7744554194680121	-1.8279374355740297	4.0893653176591603e-13	0.0815162356122646	0.4084391903104939	0.3538811854678049	0.261344454923982	0.447174588202524	0.0735440865166293	0.8493230780362906	0.9991522125846852	0.98351936813748	0.975917421406552	0.7985306575327134	0.23736237826728
CCAR1	5.989278736941871	6.60107853392192	-0.0245163321000144	-0.259033799564174	0.146943136249712	0.1196342814775539	-0.660815784073756	0.1041436684773	20.4116428817833	-0.212017816193989	-1.30090945940341	0.9971304832127208	0.6916988738890171	-1.72118768387043	0.5514351347382579	8.36669272109277e-17	0.8325954967045891	0.196883486589333	0.321492080297171	0.490969327759027	0.0939838850466185	0.583279524015085	0.999963539202835	0.9991522125846852	0.98351936813748	0.9989170733056676	0.4699881967437999	0.7762249465803494
OGFR	5.21768983707951	5.24188181476226	-0.0846061369137514	-0.141932474470224	0.0323167900909136	0.0299298945865639	0.2366397182166319	0.502752175466728	21.4275829360797	-0.843254550129582	-0.8542135777776	0.2543864527328299	0.2010507584574239	0.803535323630657	3.28490859680754	2.9428374892091898e-15	0.401399720414871	0.396760287801601	0.7998019424030609	0.8411299963966191	0.4308248210877979	0.0019073834189506	0.9909334725455584	0.9991522125846852	0.997487048024497	0.999988948304754	0.7890757278478748	0.0195502980224588
GNA15	3.894520486429621	4.53904411660457	-0.053262047979471	-0.5486901761189339	0.1237380069547219	0.0945009677566737	-0.1094613717668489	0.7076251608477341	7.02883963491985	-0.275705462700017	-1.68726745955475	0.503391218440665	0.317211681303816	-0.146615403405992	2.05843263839839	9.644579551659688e-08	0.7834500494075141	0.0951527155665499	0.6160094195711079	0.7518523550900191	0.8839920458396341	0.0430721773557424	0.999723304674277	0.9991522125846852	0.9855760047988312	0.999988948304754	0.9708118006526752	0.1674521418696126
PIGV	4.11825423839556	4.445528016587169	0.180479946214762	-0.111750922104164	-0.0555415880658307	0.0123877771994821	-0.405412128635558	-0.0687353420935915	17.224082809312502	1.57399629023521	-0.614820689512146	-0.382292340932334	0.0725629435768379	-1.30054635450197	-0.397715175832373	4.50455120292058e-12	0.1191210047087659	0.542983961002215	0.7032149201283749	0.9423236703913008	0.212229971215188	0.692703776018261	0.904490724964176	0.9991522125846852	0.9941243493388492	0.999988948304754	0.6228961220909205	0.8424259872019714
PTPRU	5.00035400366106	4.56708169137869	0.0655317781669301	0.226859633145462	-0.0954748066271695	0.0619007950290317	0.440509692193229	0.583011558864885	14.5792415320217	0.526091032118107	1.08636896520757	-0.6037955688809971	0.338973344075039	1.16893098199255	3.0195586243358	6.785324017271279e-11	0.600164119744714	0.282356055047436	0.547555575981123	0.735451809268299	0.258487570167621	0.0043122028510621	0.999723304674277	0.9991522125846852	0.985285524576742	0.999988948304754	0.6648973001074027	0.0350443163080252
SNRNP40	4.88784510257241	4.33403349200765	-0.0528940799623658	0.351698186806778	-0.180829380010943	-0.234991540876078	0.732957027036156	0.446522228781231	14.5108490172379	-0.4725997726343339	1.8412910901158	-1.28098232688166	-1.4278141863763898	2.05977643641018	2.44218117066227	2.3763693293643906e-12	0.6376872592634829	0.0699515643991262	0.203604308239617	0.156925227609592	0.0512033936239835	0.0181288565608244	0.999723304674277	0.9584416830530952	0.98351936813748	0.9706232253009608	0.3690436944389363	0.0947059658367112
RIMBP2	0.250966650225193	1.1608034629241295	-0.0882951309123295	-0.675107663329252	0.0670245446545422	0.225816059834214	-0.6919231204548609	-1.48420328148525	1.2251120255227	-0.279804008042771	-1.3082721257718302	0.175124842195975	0.507707641085519	-0.6241101767725401	-2.55961494571361	0.232632433233749	0.780306093064699	0.1942272669245089	0.8613996474594781	0.6129569051860171	0.536131097668171	0.0126190801651415	0.999723304674277	0.9991522125846852	0.9997185870846907	0.999988948304754	0.8430659528442022	0.0740484574161762
QSER1	3.38936865753179	2.72185879359234	-0.1080229109865899	0.0240303909129721	-0.0326586780202353	-0.0836437466344081	1.2336060778991202	0.4928322962238689	5.14774043293007	-0.562420571349145	0.0745114104604129	-0.135473549691783	-0.305983446114822	1.92514036475651	1.5731432728242298	9.73911196070242e-05	0.5752805475790539	0.940815261448274	0.892550979302277	0.760348473395039	0.0704442907752813	0.1236385460959619	0.999723304674277	0.9995328464920704	0.9997185870846907	0.999988948304754	0.4194688106954671	0.3287830614487773
MPC1	6.344940059097801	6.641121843911259	0.142190438905179	0.250297124676848	-0.267504148412905	0.180667930271963	-0.773617027095152	0.549668218138296	27.924668403194605	1.4864855707020102	1.54790763063216	-2.16104906989249	1.2553561962406	-2.69311826593263	3.7357038405449514	3.68461563877e-19	0.140769036332003	0.126804261017988	0.0334407628948515	0.212732056348793	0.0122389732184167	0.000454793187539	0.9159393846660104	0.9991522125846852	0.98351936813748	0.975917421406552	0.1940696086969386	0.0066946746122593
ACAA1	5.61580775452954	5.642773217494231	-0.0098192373172527	-0.115753884478945	-0.0016988336437227	0.107268279044845	-0.0687769969514122	0.391890831245632	24.3973451352974	-0.0949957506694504	-0.7017367851852089	-0.0129761881655028	0.7032089632766171	-0.2463406842619589	2.58041988734618	4.6293378693798605e-09	0.924536995591147	0.492135207052041	0.989680121438578	0.483891320263047	0.8115431040507759	0.0154258856132045	0.999963539202835	0.9991522125846852	0.9997185870846907	0.9989170733056676	0.953069712698436	0.0848532926268113
BCAT1	1.09870265636226	0.0089957200462107	0.274476367196087	-0.3899131391097879	-0.8177684837323359	0.607875500967297	0.407429087345209	4.6699231377589205	0.0090354856292649	0.7854857951222671	-0.6175084351458621	-1.71666238537482	1.18518201277918	0.334553998274383	8.6826100211478	0.9930560848580968	0.434302871870537	0.540142156131873	0.0896140288352269	0.239252064169803	0.7464256368292109	1.4684357247862504e-07	0.996275502579596	0.9991522125846852	0.98351936813748	0.975917421406552	0.9340401700107576	1.2451617489075153e-05
HDAC7	4.84489738611784	4.60920360395846	0.250118647391476	0.102806914372334	-0.160686833942606	-0.0445672381761654	0.3697398090360879	0.633064667183915	12.7179136743537	1.8115478327756	0.431500276973776	-0.887170108541153	-0.212201798035203	0.848312150722141	2.9290174408722502	2.5472483998811105e-11	0.0735104633374097	0.6675367898471121	0.377435097754242	0.832448320208148	0.404392464423904	0.0051016719528564	0.8423561825383531	0.9991522125846852	0.98351936813748	0.999988948304754	0.7720598573649115	0.0395094794020454
PRDM6	0.8137614259486701	-0.0269731955930356	0.197374264140915	-0.360659850380265	0.100231557831857	0.159019491665524	1.10996365163288	0.10569092171011	-0.0426743707383241	0.8196214811903341	-0.88872886105513	0.329545022366393	0.457038355750861	1.46229490509653	0.269651252679679	0.966530982229055	0.414672675087932	0.377606876534817	0.742536701297256	0.648785728391859	0.162366586862138	0.7887298721601049	0.9909334725455584	0.9991522125846852	0.9964228670005568	0.999988948304754	0.5666094070490869	0.8962141269009911
SPAG4	2.6551451957953	2.26937510658984	0.251093934929772	0.0873181308338209	-0.52829860091514	0.300998802633634	0.292016153038766	0.254069658894091	5.75317004757017	1.61179090258368	0.334958005052416	-2.6520020133163302	1.33833880089745	0.6142209570167679	1.02896903181703	1.14557490557901e-05	0.1106296743406259	0.7389137181763921	0.0095130445845511	0.184288477276081	0.545672788092879	0.3085498457846389	0.8904932303016901	0.9991522125846852	0.98351936813748	0.9714121869667818	0.8486292577992551	0.5566047789240312
NCKAP1	5.787504581765031	6.36426524691563	-0.1886870970107239	-0.0640859200140141	0.0456513988117159	-0.30466665872668	-0.483225160391675	-0.0489854830357222	29.128787052877804	-1.8135725310354496	-0.403028605280192	0.346812058063828	-1.9540963462093	-1.82963918684578	-0.329493242792485	3.24508246197576e-09	0.0732035335929474	0.694598685811251	0.729764578702615	0.0541147629713669	0.107747354486441	0.744287661144173	0.8413208479146849	0.9991522125846852	0.9964228670005568	0.9015388881083536	0.4949803373202799	0.8717015944526816
MRPS35	5.65070026970701	5.52413061505301	0.0648677981859652	0.141682819406549	-0.005513854249685	0.0704745122703865	-0.0159965953090354	0.4218117303533349	25.6037951607178	0.6159214841273969	0.9104114633473892	-0.0420015659916565	0.4587022900638409	-0.0617126048486764	2.82477296674258	4.82109285401816e-10	0.539574942580608	0.385530794202237	0.96662540934574	0.647722630507815	0.9522121614762408	0.0082128716098579	0.999723304674277	0.9991522125846852	0.9997185870846907	0.999988948304754	0.988176489093336	0.0547609355572502
GUCY1B3	0.478203606103163	2.73339710890386	-0.455104425859206	-0.6787131999724899	-0.313785104616815	-0.447638807697748	-1.9713495558441	-1.23355338252331	2.70097345928365	-1.45670148314523	-1.30494491740912	-0.8214175022679431	-1.01735466394118	-1.6928789166537	-2.1845166438368704	0.0137359153338151	0.149000072958438	0.195387463918653	0.41380693430388	0.311899872059924	0.0979155999966754	0.0322031860469286	0.9255453032422788	0.9991522125846852	0.98351936813748	0.9797650046135726	0.4782033439113468	0.138744803237225
SFSWAP	4.88150725835645	4.43587705240697	0.167770108234279	-0.0150144116845573	-0.13328557449485	0.353600093538865	0.6199708477246679	0.163240503116253	13.156196514951198	1.48460048059748	-0.0757137518164246	-0.9271385956344748	2.1463636791264498	1.5588071639163	0.842624225426205	3.92737352008385e-11	0.141330913651034	0.939826677851272	0.3564866662887221	0.0346302739111186	0.129689848704977	0.402923465558907	0.9159393846660104	0.9995328464920704	0.98351936813748	0.9015388881083536	0.5225636847236675	0.6402979984618837
TNK2	3.55414477273785	2.97077788166492	-0.0469310291237461	0.334993239106861	0.2989175224282769	-0.1788337721914899	0.681658701673715	0.0067382759815002	8.36377858466886	-0.269339600540897	1.36501011017683	1.44116833412059	-0.7206287802686171	1.6480977773741698	0.0270328909053734	7.66170228762618e-08	0.7883161503260991	0.1935857890264289	0.154332966737228	0.473129356548612	0.1189014855701219	0.9785457753935112	0.999723304674277	0.9991522125846852	0.98351936813748	0.9989170733056676	0.5082437919134875	0.9897254937652072
[truncated: 18,670 more rows]
