# Supplementary material for: An integrated cell atlas of the lung in health and disease
Source: Nat Med. 2023 Jun 8;29(6):1563–77. doi: 10.1038/s41591-023-02327-2 (PMC10287567; doi:10.1038/s41591-023-02327-2)
Supplement: Supplementary file 4 — Results of modeling the effects of demographic variables on cell type-specific gene expression. [file 41591_2023_2327_MOESM4_ESM.zip › SuppT_X_covariate_modeling_gene_results/Plasmacytoid_DCs.csv]

	AveExpr	Coef.(Intercept)	Coef.age	Coef.smoking_status_num	Coef.BMI	t.(Intercept)	t.age	t.smoking_status_num	t.BMI	P.value.(Intercept)	P.value.age	P.value.smoking_status_num	P.value.BMI	adj_P.value.age	adj_P.value.smoking_status_num	adj_P.value.BMI
DPM1	6.54293873791324	7.569673292566919	0.227574239243422	-1.28487882464904	-1.1130754131623102	2.11345666358167	0.174356730221044	-0.764568374510006	-0.409645575383596	0.2813507799201459	0.890105776047581	0.584440168238014	0.7524861963792908	0.9999917828586852	0.999999368478755	0.999999471682871
LAS1L	3.97139621557064	3.0090293586263903	1.5904862324085	-0.609515027269574	-0.384823293029955	0.51726316876806	0.389086278362569	-0.165995572682699	-0.0841775554413007	0.696101547703243	0.7637741252631329	0.8952788166580041	0.946536943349511	0.9999917828586852	0.999999368478755	0.999999471682871
ANKIB1	4.9486226226589904	7.994287030157009	0.0476038106293597	-2.30924817539719	-3.09662061652065	1.31231053450878	0.0269012768695272	-0.8528726798949441	-0.675018363168984	0.414532619645927	0.982878244662754	0.5504449376779879	0.62199919124547	0.9999917828586852	0.999999368478755	0.999999471682871
KRIT1	5.12766815827558	4.41408148091472	-2.16651296630313	1.82662973279838	2.49850353885261	33.776249433222	-15.0899887073151	31.630946757491497	19.854731064147	0.0188426444892625	0.04212662497273	0.0201197835575992	0.0320368117874794	0.9999917828586852	0.999999368478755	0.999999471682871
BAD	5.79466500781814	5.57945044274964	1.0923117852411	-1.37592204320916	-0.212224524795339	2.0473615259340803	0.484675055198952	-0.6136579493105749	-0.0975009930076001	0.289249265856779	0.7126854358501958	0.649603440537079	0.938124517362855	0.9999917828586852	0.999999368478755	0.999999471682871
LAP3	7.47433484415838	8.85403590094059	-1.53817287489492	-0.141661017366751	-0.1590901542831619	6.439368785373009	-1.28468195205259	-0.190281371252946	-0.135670622039574	0.0980802503097715	0.4210809910180679	0.8802941559333859	0.914153550199005	0.9999917828586852	0.999999368478755	0.999999471682871
CD99	8.98492165450757	9.62358368781182	-0.2727294589909789	-0.0328936923396729	-0.5411719958969561	20.9805186236688	-1.17565619768485	-0.154127090088366	-1.54861568031962	0.030320429717205	0.448712404288633	0.9026457123697208	0.3650207499951899	0.9999917828586852	0.999999368478755	0.999999471682871
HS3ST1	4.68026031881541	4.31611829998085	1.1994644298715	0.528020372078437	-1.10570028189249	1.20129811215517	0.4429062619729539	0.3040664991514361	-0.3998939304757729	0.999975345755355	0.999038987286495	0.9999700798985992	0.9999771491983872	0.9999917828586852	0.999999368478755	0.999999471682871
MAD1L1	5.21715995366982	4.48720365149414	-0.1834978105232119	0.400995801798366	0.993445882158117	34.3038861694687	-1.58154602683209	5.75083787853197	9.16965621953674	0.018552986369802	0.3589429840249969	0.109604419619373	0.0691535023350624	0.9999917828586852	0.999999368478755	0.999999471682871
LASP1	6.232950221948791	5.004900332198661	1.19547491615307	0.4147311769827529	0.15485014038314	5.81732221398895	2.21127936921702	0.9529054340478492	0.237865408092435	0.108375981581928	0.270375134801897	0.515349192841354	0.85133294141475	0.9999917828586852	0.999999368478755	0.999999471682871
M6PR	7.844338997966419	5.549763447775391	0.623059059025793	1.50404865360134	1.74780595569457	12.2120520847232	4.29341646196086	7.620465395055879	5.116626953567599	0.0520143987183878	0.145680835446628	0.0830661655392382	0.122872921919017	0.9999917828586852	0.999999368478755	0.999999471682871
CFLAR	7.14061671122563	10.1953800833405	-1.99025717493586	0.530439187621042	-2.08226618225558	5.74461181136753	-2.0841273424777	0.7418386455384621	-1.50896259409556	0.109720872751768	0.2848054394173269	0.593672752634817	0.37258570048763	0.9999917828586852	0.999999368478755	0.999999471682871
RBM5	5.6348787383236205	5.938017937443041	-1.60217118667697	1.17108942010588	0.912670694334071	2.02445772322122	-0.7638962572597241	0.9130059773333492	0.383062838416763	0.292083375303857	0.5847102877815179	0.5289303779042871	0.767111337931855	0.9999917828586852	0.999999368478755	0.999999471682871
ARF5	7.781959172176159	6.35700521805975	0.4950422226697979	0.487683557493224	1.1085099083486598	5.44012402487419	0.49324444178448	0.7497284190278419	1.19232551948237	0.1157310671004859	0.7082826308779601	0.5904451370733239	0.4442940494706039	0.9999917828586852	0.999999368478755	0.999999471682871
POLDIP2	4.8934957341363	7.487657845539871	-1.88211731074137	-0.2777375036564979	-1.29666796729302	25.1355395214172	-14.6433362094425	-2.08668870019693	-5.66330883351643	0.0253141259122487	0.0434076551764069	0.284500591086018	0.1112643729868869	0.9999917828586852	0.999999368478755	0.999999471682871
AK2	6.40246527827688	4.6600465571739695	0.199799186692395	1.2943106836586002	1.5216432240297602	4.92944010921144	0.2995874506815539	2.9101505898680498	2.07478302963085	0.127417363219347	0.8146938206205021	0.210711041144471	0.285922765305175	0.9999917828586852	0.999999368478755	0.999999471682871
KDM1A	4.6556889692583	6.227603167722959	-1.11500627213513	0.10238903910123	-0.8867733863930171	4.13622159943753	-0.912947683587769	0.137687589483249	-0.7183214879645541	0.151015531628304	0.528950618105307	0.912893056743012	0.603438896320285	0.9999917828586852	0.999999368478755	0.999999471682871
RBM6	6.83446859041067	6.56847726229756	0.8260240058823359	-0.433598226864989	-0.405487293218876	3.8259718625108	0.67421474427049	-0.422974818795133	-0.301482083026413	0.162753299446789	0.6223507801760849	0.7452540191540091	0.813587577570657	0.9999917828586852	0.999999368478755	0.999999471682871
RECQL	5.36455307250306	3.48005876530194	0.5314085268191561	0.235706722499491	1.81423665225396	7.824663513612929	3.45323372674679	1.18704444772201	5.394651458475339	0.0809219916516093	0.17944612928962	0.4456859962015471	0.1166849724764459	0.9999917828586852	0.999999368478755	0.999999471682871
NDUFAB1	7.247624166303519	7.64445281745033	-0.2769124846686689	-0.18667645306725	-0.149077162989699	22.1597834259514	-1.76883977317513	-1.15079335116934	-0.564340818354897	0.0287091323978672	0.327570155494524	0.455439141283769	0.67291321093808	0.9999917828586852	0.999999368478755	0.999999471682871
CDC27	5.21285332135989	7.18758231114128	-1.5810330243387	1.01964246295233	-1.2855547358861998	5.90826829804278	-1.7195701932144498	2.3150941908841096	-1.32007747177142	0.106739073014433	0.3353304713493359	0.259575858348111	0.412722979714082	0.9999917828586852	0.999999368478755	0.999999471682871
HCCS	5.31424531910387	5.22746302735737	-0.634161697300235	0.1776783202281469	0.752640215571994	3.95682123067333	-0.594072248849525	0.258472667584292	0.6905039671418101	0.157591821853309	0.6587403154350789	0.838975365211604	0.615275191610244	0.9999917828586852	0.999999368478755	0.999999471682871
SKAP2	7.46699807349226	6.13496024005868	0.453548290934062	0.4543433840322729	1.04719243968664	5.52236556493811	0.517265318764912	0.760494182635601	1.18719996822	0.114044453103815	0.696100467889371	0.586080248984898	0.445644901654438	0.9999917828586852	0.999999368478755	0.999999471682871
SLC25A5	8.893300020312081	8.19332518604538	0.258345479720183	-0.0668128932518314	0.666269219966948	68.0310920654385	3.541083656491549	-1.07611241140562	7.222831156723269	0.0093571028847663	0.175218326232246	0.476671313626112	0.0875831452042198	0.9999917828586852	0.999999368478755	0.999999471682871
CCDC109B	6.8447289597595	5.74277883560771	0.6136407683235611	0.215620041550284	0.664724549838572	5.1797147543643	0.659615492632354	0.327774715193588	0.748679113591817	0.121412595563804	0.628783749808155	0.79835738207827	0.5908729894472989	0.9999917828586852	0.999999368478755	0.999999471682871
POLR2J	6.765722887642401	6.927911686615139	1.48361821971526	-1.50503861392516	-1.16270102129642	7.10086089672334	3.0969236716060697	-2.7690512000976097	-1.56108923189926	0.0890681525507329	0.198836935891537	0.220626681202419	0.362697176925109	0.9999917828586852	0.999999368478755	0.999999471682871
MSL3	5.829860542131049	3.85802501170716	-0.030820553178453	0.7130609646575891	2.3077413103256004	8.13806681410739	-0.0706891565138853	2.67254704992517	5.6848336763448	0.0778371976959166	0.955072619208971	0.2279398572689389	0.11085156529275	0.9999917828586852	0.999999368478755	0.999999471682871
CREBBP	4.90016745352559	6.69076178223342	-0.703185596219292	-0.12837939289045	-1.54430504016078	15.3305417299789	-4.0061341725652095	-0.662167460503671	-4.653077260445619	0.0414674949470867	0.155728877990174	0.627653001808562	0.134767062619391	0.9999917828586852	0.999999368478755	0.999999471682871
WDR54	5.48855564601064	7.93118979117149	-1.57674882032174	0.7353449878640941	-1.8613140316763896	3.97077589104318	-1.25432474442717	0.9501231166844408	-1.18366452328188	0.157060227993879	0.4284812614675189	0.516278812827249	0.446580661269275	0.9999917828586852	0.999999368478755	0.999999471682871
KMT2E	7.487337058729151	7.666915904164309	-0.6749539838366669	0.994490587612212	0.124425318342118	5.66948322909365	-0.6599800847478461	1.69348139567927	0.116201840031112	0.111145648261771	0.628622040623543	0.339575906639801	0.9263539036759392	0.9999917828586852	0.999999368478755	0.999999471682871
IBTK	4.59076852342116	5.93974822611608	-3.00725155503806	1.68293491496584	0.7173288710766909	5.654124653576419	-3.0778598482525803	4.3750480212515495	0.7685945332311329	0.999992127700324	0.999161737703638	0.999995917768919	0.999988385274047	0.9999917828586852	0.999999368478755	0.999999471682871
MYCBP2	5.9193523375253	6.3211281047714	0.1921257981156519	-0.34806002857365	-0.6932257610636521	1.0637448150919	0.0708263095810375	-0.125620627099096	-0.152472005862389	0.480342379996283	0.954985739829576	0.920444156473068	0.903675178276586	0.9999917828586852	0.999999368478755	0.999999471682871
ZFX	5.05515414239864	6.01858153523988	-0.869354860588671	1.37230035252448	-0.9052799021464668	5.74473179510285	-1.08843348931119	3.66429787423378	-1.09322797366919	0.99993694615452	0.997528477271692	0.999970783870025	0.999938916429108	0.9999917828586852	0.999999368478755	0.999999471682871
LAMP2	6.36635082914851	5.31826077519177	-0.411443786472688	1.72843058235563	1.0875213375006	1.96851993930858	-0.427860655535224	1.48239216989034	0.5334035610529679	0.299226460663071	0.742620259407195	0.377811382964677	0.6880486719628329	0.9999917828586852	0.999999368478755	0.999999471682871
C19orf60	6.25025302432014	5.09301641855433	1.50684960439754	-0.0223224460660243	-0.140489054991222	3.0242527634338097	1.11672306201717	-0.0221159578008198	-0.109042265543448	0.203299941374168	0.464930212521863	0.985922838799584	0.9308547249074342	0.9999917828586852	0.999999368478755	0.999999471682871
AP2B1	5.36455307250306	7.55450416649641	-1.80441206534707	0.908951443908598	-1.40491406431183	2.1733156816523103	-0.6943463642276511	0.71367691913118	-0.499938978884914	0.274537878236832	0.613621778349594	0.605393622200321	0.7048638432567841	0.9999917828586852	0.999999368478755	0.999999471682871
RALA	6.887829653426151	6.53400730145456	0.0185034179306257	-0.2491944704274139	0.490218374287466	4.75506303326459	0.0149128104566609	-0.2772417437160649	0.424585120220816	0.999864961557953	0.99926989608308	0.99962851285674	0.999860543370373	0.9999917828586852	0.999999368478755	0.999999471682871
IFRD1	6.727077164848599	4.812096781111459	-0.622398717460217	1.7114415634299298	2.5073785229284	3.7490334714142	-1.13259688207231	3.06069419676472	2.55489342911177	0.165945495686457	0.460468257664121	0.201037994060418	0.237507343829761	0.9999917828586852	0.999999368478755	0.999999471682871
PAF1	5.17586977817634	2.18617791371013	2.81678086392209	-0.307465620215597	1.14097046146892	1.31652274493499	2.08706522989513	-0.251691827538288	0.973197247596427	0.413549524944084	0.284455828477115	0.8430284485401079	0.508646937267714	0.9999917828586852	0.999999368478755	0.999999471682871
CCDC124	5.878062162031809	3.61988826650448	2.06104626923072	-1.27977636754457	1.24205402481902	4.126669971254049	2.71810557724396	-1.61363651895298	1.7615851661694	0.151352064629884	0.224430390256625	0.353191673914192	0.328692231349669	0.9999917828586852	0.999999368478755	0.999999471682871
PAFAH1B1	6.48712840975431	4.599797836883711	1.5429474989753795	-0.5423351084581921	1.08890774786871	4.7890245848514805	2.50014936984999	-0.955137054084391	1.47428541440261	0.1310500517413549	0.242224767747619	0.514605435095791	0.379431524125683	0.9999917828586852	0.999999368478755	0.999999471682871
KIAA0100	5.28536733723683	3.91951308883771	0.627402264865457	0.996620230274283	0.8381807263254359	0.710036211382085	0.230586669095566	0.407272535005431	0.20210478119022	0.606931875301838	0.85572571935064	0.7537809117810831	0.873046197708015	0.9999917828586852	0.999999368478755	0.999999471682871
TRAPPC6A	5.74704046612609	4.4378841035677405	2.34908485329106	-3.3936980250254	0.624645824701627	3.2474843807702003	1.96220983599069	-1.94469094206662	0.52746931299274	0.190168927383148	0.300052581183885	0.302368419200895	0.6909969849282889	0.9999917828586852	0.999999368478755	0.999999471682871
LUC7L	5.5604013604697	5.7600531496743	-0.264610358583146	-0.0740358369654042	0.0725225587564575	8.15600364247064	-0.44859306706122	-0.191162663293463	0.12673318693415	0.999997395609314	0.999865274340508	0.9999960029174692	0.999997934585192	0.9999917828586852	0.999999368478755	0.999999471682871
TSR3	5.0087959185309	7.34867340195472	1.13443600918666	-2.2055281389531003	-3.39346972075935	5.80319505592108	2.66974514427226	-3.73977484679734	-3.54376526085975	0.108634723590847	0.228159125149763	0.166337906502919	0.175092324955651	0.9999917828586852	0.999999368478755	0.999999471682871
PSMB1	7.81523039244184	7.453138223699	1.0987453394404398	-1.8683046302943	0.0356164911696776	13.5829392421529	2.40538491959656	-3.8187263254821	0.0792659354572182	0.0467846680682976	0.250825678302031	0.163048786407514	0.9496430278564292	0.9999917828586852	0.999999368478755	0.999999471682871
JARID2	6.023109422348631	5.50476668287495	-0.23592250606125	0.0492702697387756	0.815666751567	2.63017001083098	-0.123487940664616	0.0384136080368774	0.462466875723355	0.999993496398391	0.999650422637413	0.999988581549383	0.999992010077936	0.9999917828586852	0.999999368478755	0.999999471682871
CDK11A	4.93139129390905	4.55212025566866	1.56371424790405	-2.17498748562282	-0.333020213342031	2.9135778382930804	1.58057681170815	-1.82852037774168	-0.269503559782379	0.210480862281135	0.3591192882243279	0.318597998853728	0.8324104382980609	0.9999917828586852	0.999999368478755	0.999999471682871
NADK	6.3810254664145605	7.730099444073059	-0.507286059357693	0.343611322483809	-1.26725607806595	2.54972541370692	-0.224153504813129	0.2547118708059639	-0.52838560809458	0.237945185075468	0.8596198715475799	0.8412216653229009	0.690540796458626	0.9999917828586852	0.999999368478755	0.999999471682871
SYPL1	6.02438525434479	4.39304848735643	1.9316802518560297	-1.55781135019733	0.741179065123665	7.203148414253861	3.3956688511685496	-2.5661564136021	1.48833535207546	0.999995552600393	0.999518240439685	0.9999088779379308	0.999994865611573	0.9999917828586852	0.999999368478755	0.999999471682871
SPAG9	6.11223458617108	7.161466931587349	-0.275413985141433	-0.1219229791447959	-0.998770378484968	5.17547963905146	-0.3334966233935399	-0.187647039351364	-0.927881382779136	0.1215095534854469	0.795073681572352	0.8819134036609441	0.523803715287281	0.9999917828586852	0.999999368478755	0.999999471682871
SS18L2	5.64652823133568	9.213970674299288	-1.7878745569614598	-0.2118414300701719	-2.69490035219598	209.160142776377	-54.905672104847	-11.9332677295371	-75.4317645843013	0.0030436722470946	0.0115935088266441	0.0532239659306274	0.0084391832116437	0.9999917828586852	0.999999368478755	0.999999471682871
ST3GAL1	5.606666469690991	8.90171596541261	-1.5977764300620705	-0.117642102820018	-2.59332419420336	13.0352373190232	-3.09785388931148	-0.429749140173928	-4.67647185174226	0.99999317455346	0.99968813596248	0.999996541565016	0.999991722893262	0.9999917828586852	0.999999368478755	0.999999471682871
SEC62	7.60760766626235	9.85976171195892	-1.18869896937754	0.349085996932636	-1.84190342002839	11.6161938121676	-2.17626688934852	0.973413772028726	-2.76597428333143	0.0546697215969738	0.274209974141487	0.5085761510192439	0.220852896450861	0.9999917828586852	0.999999368478755	0.999999471682871
RPS20	10.4331863413222	16.922365188961802	-2.03321026981601	-3.20499739228403	-5.06927273679709	3.72593556989162	-1.59838949270477	-1.61337763279374	-1.48337239051795	0.16692785295267	0.3559035777975279	0.3532374117840079	0.3776163096361339	0.9999917828586852	0.999999368478755	0.999999471682871
CSDE1	7.515081958408969	7.21204250090726	0.385144441710379	-0.256080757208356	0.1087572683044819	13.2533907462094	0.840958899832104	-0.7641754692845659	0.249621620028293	0.999936880919398	0.996976932223582	0.999840532565122	0.999954659395942	0.9999917828586852	0.999999368478755	0.999999471682871
TRAF3IP3	5.49286227832057	3.20990273444933	2.55150917537206	1.01488435025308	-0.0210814779672862	1.63722869756755	1.8118069833238104	1.13545459338292	-0.0153068283234803	0.349067708342911	0.321065007120461	0.459672428807623	0.990256131382373	0.9999917828586852	0.999999368478755	0.999999471682871
BAZ1B	5.56106966188758	7.538730680170291	-0.497062623243205	0.7434076553940401	-2.3478889608813	57.1497108011121	-5.15335598625828	15.6136844272992	-22.5243540874268	0.0111383732773675	0.122018545079233	0.0407175803310437	0.0282450718130927	0.9999917828586852	0.999999368478755	0.999999471682871
ZNF207	7.52838177945552	7.4163640506418895	-1.055189995143	0.52239569305307	1.00369307180352	3.8320777577112697	-0.672853265398025	0.5426966709637739	0.6199813433365239	0.162505101451785	0.62294703481104	0.683460704800036	0.6466873257826321	0.9999917828586852	0.999999368478755	0.999999471682871
UQCRC1	6.40954634550312	6.9584025001564	0.132509548742068	0.5541047049310469	-1.14041689852167	3.0900428208206803	0.0840930597669703	0.5553770212261671	-0.64713036595924	0.199251376740175	0.946590356865354	0.6772579243879511	0.6343540868942379	0.9999917828586852	0.999999368478755	0.999999471682871
STARD3NL	5.787648515987049	5.33097156047951	-0.8239053223022901	0.192745074085209	1.3790687382525302	16.784352801680697	-4.235407545318259	1.2291613650907198	5.413048853479201	0.0378845768982236	0.147605814670262	0.434783561506247	0.1162971725576609	0.9999917828586852	0.999999368478755	0.999999471682871
CD9	5.38058714223986	7.337984167358741	-3.41113169911987	-0.263205058281267	1.15618748188926	10.2304281042315	-4.05924274843043	-0.638449170371941	1.54388871793878	0.0620310080991978	0.153770233842878	0.6382648626347099	0.365908208899267	0.9999917828586852	0.999999368478755	0.999999471682871
FUZ	6.72533722388705	8.97967546937117	-2.57158417505453	1.43316777396532	-0.7213842010220021	2.87225848330096	-1.02706737515795	1.3745147479909	-0.280131415344377	0.999911871654776	0.9956767320264748	0.9999697157833258	0.999915571255639	0.9999917828586852	0.999999368478755	0.999999471682871
IDS	7.79505951504112	9.396046636621929	-2.4299569521689	0.385980113788378	0.297982553781649	12.8046737153251	-3.55246290114405	1.11429701120234	0.4597353545834279	0.0496170571249291	0.174684859318776	0.4656183688391379	0.725667621556739	0.9999917828586852	0.999999368478755	0.999999471682871
CD4	8.115747396640769	9.51131131173612	-0.69339372979359	-0.0723018721533832	-1.0594752371271898	19.1016379071318	-2.86760772345079	-0.3225438319605589	-2.77884141987724	0.0332976229066327	0.213609163056494	0.8013690429815151	0.219909853018345	0.9999917828586852	0.999999368478755	0.999999471682871
BTK	5.88379017164059	9.24023568861971	-2.45273782000568	1.24389782908454	-2.22939133793189	3.4789247982089	-1.25909649297851	1.4696081686697302	-1.04188686752116	0.178189328900185	0.4273035127421359	0.38037184004328	0.4869423380256389	0.9999917828586852	0.999999368478755	0.999999471682871
TCEB3	5.05515414239864	6.01858153523988	-0.869354860588671	1.37230035252448	-0.9052799021464668	5.74473179510285	-1.08843348931119	3.66429787423378	-1.09322797366919	0.99993694615452	0.997528477271692	0.999970783870025	0.999938916429108	0.9999917828586852	0.999999368478755	0.999999471682871
BTBD7	4.605381215859111	3.1435347663542794	0.981410813941223	0.0238584247966749	1.17710678484585	0.3910566279627239	0.200714583734046	0.0056535475319989	0.1942090501978569	0.76268541537449	0.8738967225108158	0.996400878202576	0.8778828385189781	0.9999917828586852	0.999999368478755	0.999999471682871
AKAP8L	4.82528835056929	7.54528557757159	-1.91720060526008	-0.295122329037344	-1.31541421337663	1.8104739256087	-0.5612829050589461	-0.141596880833139	-0.3786926019751089	0.9999979021245308	0.9998760875751308	0.999997440488548	0.99999744743745	0.9999917828586852	0.999999368478755	0.999999471682871
UTP18	5.47318153750837	4.65036855942891	0.165827379976188	-0.8998342704245059	1.18010269629761	2.88733573742144	0.0993555463586905	-0.649646422254184	0.8048990322065641	0.21225576130708	0.936955200837	0.633226402561533	0.568549394434447	0.9999917828586852	0.999999368478755	0.999999471682871
RNF216	5.14464593779288	4.28475599971061	1.82824815491408	-2.56344962107599	0.2471206256629289	4.462954747042089	1.9074713020148104	-2.1064723016527	0.2971857305860739	0.9999940450189092	0.9992148637994872	0.9996971374125072	0.9999928422406852	0.9999917828586852	0.999999368478755	0.999999471682871
TTC19	5.269002492646099	6.628098355457031	-2.97895899102499	-0.0490505107195058	1.38711265718436	22.4189488533944	-8.502321994355139	-0.289067919308158	4.50837414061495	0.999987533039322	0.996724666180668	0.999979195604471	0.999963749433654	0.9999917828586852	0.999999368478755	0.999999471682871
PTBP1	6.48862343386674	5.92996834794758	0.0636266685986183	0.19959041108419	0.643200076380777	2.45294544466392	0.0499905620563181	0.169898870405998	0.3461484796624159	0.2464378128757919	0.968201490888557	0.8928620702799951	0.7878531397424631	0.9999917828586852	0.999999368478755	0.999999471682871
PLAUR	7.277581928524309	5.77126314667111	0.33609514179669	-0.0384768944824311	1.6756952814601698	3.1380642640066294	0.294088388451373	-0.0392723691301966	1.15596644673807	0.196393388436379	0.8179111400233209	0.975011274886376	0.454025881235171	0.9999917828586852	0.999999368478755	0.999999471682871
CEP68	5.297267539586571	3.4881248216817897	2.53627394375394	-0.31166882694014	-0.224201252194515	2.7343175967089803	2.5258508813621803	-0.368141626175178	-0.2356359631335179	0.223206400843288	0.239987992218456	0.7754359824236641	0.8526769186055441	0.9999917828586852	0.999999368478755	0.999999471682871
TYROBP	10.5282359786578	10.386647731792	0.197022462210052	0.9316365909010992	-0.376756887961778	32.0480605247649	0.7993077597406891	5.959696014596911	-1.53793981473182	0.0198580903392958	0.570715381465269	0.10583494326408	0.367030534817342	0.9999917828586852	0.999999368478755	0.999999471682871
ERCC1	7.85223867544831	7.08926805613272	0.955249552240524	-0.8925016552999442	0.319589324948733	9.37053985732362	1.50263822543814	-1.57323591688871	0.527723379810465	0.0676822706559661	0.373817928700043	0.3604596555708699	0.6908704601433571	0.9999917828586852	0.999999368478755	0.999999471682871
ELOVL5	5.7928769989475	4.1740428363699404	0.85038050922374	1.76332389721079	0.4792720204088189	2.78774820165177	0.737376427775065	2.89683791680529	0.427061781364175	0.999966780680297	0.99860532493063	0.999973504163558	0.999974816663103	0.9999917828586852	0.999999368478755	0.999999471682871
MAP4K5	5.14464593779288	0.0626771589741515	3.5341637196670894	1.6310407185636802	2.25210877182823	0.0471801495415503	7.84870209106707	2.8062273168481497	2.29068453429909	0.969986440461155	0.0806767971956061	0.2179282405069139	0.262041227444318	0.9999917828586852	0.999999368478755	0.999999471682871
PSMC4	6.214138575191781	6.622224442699469	1.15126732907631	-1.7815457386073	-1.0583045087906	18.6400104241542	3.9273640003468	-5.72507975556489	-3.63813715518348	0.0341206928604902	0.158725629265911	0.110087797893569	0.170767890375958	0.9999917828586852	0.999999368478755	0.999999471682871
SLC25A39	5.9794541597757895	6.54740109769044	-0.6861120084895269	0.52884925745402	-0.225849882492182	146.755856085469	-18.9647014709213	25.3186043378338	-6.274370957795769	0.999983688069568	0.999014709423967	0.999981024195155	0.9999840034370407	0.9999917828586852	0.999999368478755	0.999999471682871
MVP	6.10986949909173	6.9869093722604205	-0.3398085809778549	0.315702764548161	-0.817303631617434	2.7033549185488	-0.166950874897205	0.261318953970123	-0.3989112383453829	0.225555276055795	0.8946870521858901	0.8372780129477561	0.758359864504517	0.9999917828586852	0.999999368478755	0.999999471682871
NUB1	5.545136233591699	9.45588581238422	-2.7334645508911097	-0.1800589866683589	-2.19036394127634	3.7749399889336	-2.36005737598444	-0.169279822411535	-1.13177691294456	0.164857046923869	0.255147474157908	0.8932451508555721	0.460697023453531	0.9999917828586852	0.999999368478755	0.999999471682871
CLK1	6.796780889091379	4.170448879194169	0.711367610933707	2.14669733368049	1.80413055403168	1.86483806781843	0.878583073553935	2.2316193674634	1.07428036955698	0.313355234569816	0.541088975798834	0.268193268754047	0.477212263845411	0.9999917828586852	0.999999368478755	0.999999471682871
HEBP1	5.253274402798191	6.508290753746191	-0.8811632782656209	1.54956369899288	-1.27376299656848	3.21928010785846	-0.5826939212697371	2.2631834726231297	-0.803408727708527	0.1917364566960799	0.6641211642957011	0.264872231085771	0.569125563998035	0.9999917828586852	0.999999368478755	0.999999471682871
UFL1	6.102859905486901	2.66574003448	1.6797127697637	2.02152686649377	1.97620435227251	0.7160616190964079	1.29876846951453	1.25492110510873	0.7120354456649641	0.6043889173243729	0.4177204298734379	0.428333769859664	0.606086514062006	0.9999917828586852	0.999999368478755	0.999999471682871
CAPN1	6.48965393141986	5.65627416468068	0.639066742008739	-0.0609983737135852	0.433559359882336	16.869066849061	4.20502774559954	-0.379687488773871	1.69895318320239	0.0376947714322749	0.148634010198929	0.7689872985089159	0.338677450363423	0.9999917828586852	0.999999368478755	0.999999471682871
MDH1	6.07038637543406	9.316687244980288	-2.32391366514578	1.40427190915293	-2.38238051585529	5.64600322061604	-1.88912880899071	2.8570799601189303	-1.78411191658035	0.999688944615479	0.988336034348913	0.999929329577527	0.999653408550656	0.9999917828586852	0.999999368478755	0.999999471682871
YAF2	5.329535731191441	5.68531841349184	-0.912900332196338	0.0395549609182137	0.603700296601562	1.67409016891687	-0.294948241061012	0.0213658928729655	0.209524312183743	0.9999967182480708	0.999754377400032	0.999996360281405	0.999996094202468	0.9999917828586852	0.999999368478755	0.999999471682871
ZMYND11	5.5702669029424206	3.39386285001278	0.650914608176572	-0.0472910412695738	2.16711723043002	7.402385306490389	2.87386211675277	-0.210818143988221	6.112207293383389	0.0854844610400848	0.21317829813	0.867725911143548	0.103240788662399	0.9999917828586852	0.999999368478755	0.999999471682871
WAS	5.95724789729804	4.52128213793538	-0.7815000332671671	1.2954613148620502	2.34541770170006	0.3573383055921539	-0.169983803626712	0.2340018566416629	0.244096164784552	0.7815138329976871	0.8928095178307409	0.8536628582987141	0.847584033573789	0.9999917828586852	0.999999368478755	0.999999471682871
BID	7.644304864197379	9.99901020120326	-1.62974229723946	-1.5340642501698998	-0.7509609549494309	9.82573365554158	-3.2352953027209503	-2.9198015368662	-0.943729796336382	0.0645687485778534	0.1908433077149139	0.210064106177341	0.518424742942768	0.9999917828586852	0.999999368478755	0.999999471682871
GLT8D1	5.83416717444098	0.8560435176096579	3.61147401209363	1.1563136786141002	2.23769683557844	3.18207611944921	17.5061183506253	8.017052876624732	12.9139918541505	0.193842888579094	0.036326081941207	0.0790001796952392	0.0491987215401072	0.9999917828586852	0.999999368478755	0.999999471682871
RALBP1	5.717660021775661	6.27917894517792	-0.580649920331432	-0.230642925034797	-0.0963485657497822	3.03672743540603	-0.3814959333088139	-0.2112498117837289	-0.0576012373920376	0.2025201151334419	0.7679816721280139	0.8674628197572471	0.963370388742465	0.9999917828586852	0.999999368478755	0.999999471682871
RUFY3	4.614398793764809	5.92906667535195	-0.933259683866925	0.192449928306938	-0.7896597511055659	5.749035424000059	-1.2408178523737	0.38848701549538	-0.953481020433436	0.109638107775776	0.431844863840535	0.764105533776418	0.51515720184057	0.9999917828586852	0.999999368478755	0.999999471682871
CD74	14.0389309561618	14.2014401407519	-0.674722822472665	0.569143677014347	0.278992457550593	91.544635436541	-5.141126228883469	7.56688722432534	2.17987944754628	0.0069539241652889	0.122301722858551	0.0836476018072005	0.273809586630702	0.9999917828586852	0.999999368478755	0.999999471682871
MNAT1	5.42662109662549	4.68832528755558	-1.6292454933843898	-0.2419902035588289	2.8361276117397005	3.47727203551105	-0.8759713714569879	-0.247869720342773	1.8459979970071	0.1782696654552739	0.54202853682149	0.845318780605891	0.316055048605762	0.9999917828586852	0.999999368478755	0.999999471682871
MRE11A	5.306285117492269	3.14502108673701	0.79197045098755	1.92262051960658	1.31436329746299	0.9438682263007048	0.476446055647905	1.3538821391136298	0.529937962896132	0.518378133427311	0.716941325200495	0.405002170949076	0.6897687258918489	0.9999917828586852	0.999999368478755	0.999999471682871
SERPINB1	6.55621555627488	5.36883939124071	-0.4564546114881099	0.498730338582579	1.73447268983143	2.19961271742261	-0.1927235043440919	0.340941236038192	0.810426226758527	0.271641721489875	0.878794445516752	0.79081822201267	0.5664198270566839	0.9999917828586852	0.999999368478755	0.999999471682871
FHL1	5.03058279284153	6.69878348323941	0.362789736956084	-0.2713272839509419	-2.32926111393382	1.2109072737571	0.0876931380976796	-0.0996760023960089	-0.537243921491237	0.999995651195202	0.9998788292157972	0.999995185886295	0.999995409049454	0.9999917828586852	0.999999368478755	0.999999471682871
RTFDC1	6.82979273834548	4.7620506385114005	1.3352933709544	-0.49114876933195	1.46024395934773	3.7819877698749305	2.11398242976571	-0.7413639799383991	1.51105854230059	0.164563349088086	0.281289564715751	0.59386771190469	0.3721789112585359	0.9999917828586852	0.999999368478755	0.999999471682871
RNF10	5.513480976913391	8.889439035078	-1.93162997095146	-0.0691463137897998	-2.3399638407954	8.88587472252756	-4.74709230551827	-0.1620323225811359	-3.06431838366283	0.0713438428642548	0.132174807609592	0.897735802815149	0.200815694994741	0.9999917828586852	0.999999368478755	0.999999471682871
ZDHHC6	5.8393167367668095	3.1217935059349604	1.7388292796465	0.399182006780892	1.58182228096244	3.88787246176171	4.62129586223772	1.04000928747013	2.63518296020405	0.16027095505892	0.1356661619061969	0.4875160183440479	0.230897408058557	0.9999917828586852	0.999999368478755	0.999999471682871
GRAMD1B	4.691803418386661	3.74753021460533	2.05354212039111	-1.93226307371352	-0.0712878429267404	1.35166120953906	0.8600961955827879	-0.7207715378482579	-0.0322500221684211	0.4055017795729411	0.547792231069031	0.602411221616531	0.979476111641332	0.9999917828586852	0.999999368478755	0.999999471682871
RNH1	7.592591213141429	7.38679196363039	-0.2093793398402879	1.20533859415614	1.29683687285051e-06	13.8536388171651	-0.5019911353257479	5.40243862229996	3.1084423414281298e-06	0.0458736899599359	0.7038194956856391	0.116520514631729	0.999998021104144	0.9999917828586852	0.999999368478755	0.999999471682871
RB1CC1	5.76307453586289	5.476322362402559	2.24072183421807	-3.37244380881608	-0.5980002645615871	2.1681680067529	1.5363215568187498	-1.56215330261584	-0.2984363677013409	0.27511159070804	0.367336893825246	0.3625001791736729	0.8153664814176621	0.9999917828586852	0.999999368478755	0.999999471682871
ERP44	6.09926435730109	6.89105062728994	-1.7736687685381398	-0.277891218557834	0.8715765107177099	3.51789653751647	-0.8429835386346459	-0.2214415828821219	0.462610035189952	0.999587170173583	0.957499999284564	0.999048648892208	0.999300628497367	0.9999917828586852	0.999999368478755	0.999999471682871
BIRC3	5.89972629295734	11.0934951568533	-3.50193460484778	-0.218642348529427	-2.89000894100311	1.22619979861927	-0.6330088258358261	-0.0614421560367201	-0.401461382896919	0.435535552908627	0.640731428506284	0.960933819299752	0.756960499434211	0.9999917828586852	0.999999368478755	0.999999471682871
STRAP	6.777768449697059	4.86790516517641	0.504626936916009	0.7717301650118109	1.64102132743219	1.172537967073	0.440481031833182	0.4285066073138929	0.5260520925148761	0.449547016373927	0.735860209705514	0.742272747073275	0.6917032447489089	0.9999917828586852	0.999999368478755	0.999999471682871
DEF6	5.66026116082006	7.20753691231794	-1.03988009838918	2.04054907888665	-1.6962759309658402	6.017927091458371	-1.17988204003063	5.70483134949438	-1.80306897713557	0.9999809439867092	0.9992956412011208	0.999995332007902	0.999980447327254	0.9999917828586852	0.999999368478755	0.999999471682871
PLEKHO1	6.2355688582607804	11.6748636002047	-4.27624712560198	0.5542244780044631	-2.7720067880644703	2.64091637767336	-1.5456155256051298	0.34673222896408	-0.7838213231478021	0.2304388240993539	0.365583567456356	0.7875213367069	0.576776608736324	0.9999917828586852	0.999999368478755	0.999999471682871
UBR2	5.49286227832057	4.156785577123871	-0.7283929238103299	2.18354072105234	1.64597945232237	13.729400089447	-2.8869558387590404	18.1549758346617	6.724759224652231	0.046287350683229	0.212281667594861	0.0350304579381084	0.0939793577260118	0.9999917828586852	0.999999368478755	0.999999471682871
CCDC28A	5.72036298307055	2.7978380681872403	0.4783402075525839	1.34028201829758	2.7521768326566702	0.320245023743151	0.198324168140543	0.353977344779503	0.419145801466573	0.802695494404493	0.8753602477649929	0.7834132270396991	0.7473245569451469	0.9999917828586852	0.999999368478755	0.999999471682871
PHF20	6.57255620827264	6.32326760970254	0.8249133952990341	-0.7024589182603951	-0.2158474607814519	4.36114634612289	0.7872470066013441	-0.7815161265712249	-0.190128139919043	0.143494791110388	0.57542795548729	0.5776866676022939	0.8803883000975451	0.9999917828586852	0.999999368478755	0.999999471682871
TYMP	7.8940897260803	10.9481615316352	-2.10472503723212	-0.3664996383772249	-1.63700537848341	13.8143764759004	-6.748770184280031	-1.0506769684932	-2.70934434678047	0.0460036164717186	0.0936498066238249	0.484270855135106	0.225097222052683	0.9999917828586852	0.999999368478755	0.999999471682871
SEC63	6.449806023443481	6.73396555205552	-1.04482014463651	0.785936546955579	0.46006168126689	3.16475466313657	-1.01693727552129	0.8257185956092329	0.281053855071982	0.194838975689517	0.4946540969976889	0.560587544948481	0.825575301984787	0.9999917828586852	0.999999368478755	0.999999471682871
KPNA6	5.64784896719361	9.17290786095989	-2.33269668110981	0.360750134753284	-2.26524373153155	6.05244641362899	-2.5918467079529504	0.602833594550371	-1.89868848963572	0.104242134120908	0.2344208394163399	0.654633505297411	0.308609440388226	0.9999917828586852	0.999999368478755	0.999999471682871
VIM	11.2927361642665	12.221250135046198	-1.6799656930241698	0.0878413259689531	0.4991420449164729	21.6801152423793	-3.18836782599933	0.2692842297966989	1.0207421728209	0.999858507656328	0.9880768420255353	0.999788248880572	0.9998383675139648	0.9999917828586852	0.999999368478755	0.999999471682871
RNASET2	9.67910786832818	10.721632031678	0.197661665908956	-1.2740981085908998	-1.07738665764853	13.0395933203865	0.6904414550252651	-3.37309030663907	-1.73570708275661	0.0487266815684953	0.615302140232433	0.183479962616406	0.3327523390645689	0.9999917828586852	0.999999368478755	0.999999471682871
CD44	7.23964785502613	5.201206785072981	1.59927415303885	0.0436078263512091	0.929204539424386	2.99965819002839	2.09401416023956	0.052140667477381	0.7104351023339031	0.204854527234153	0.283632077922078	0.9668362519149928	0.606763079762386	0.9999917828586852	0.999999368478755	0.999999471682871
SLAMF7	6.18204564075313	6.45644458346449	0.211510949263653	-0.858000730150053	-0.244076579700355	303.83381981842	17.7255612146688	-74.3557214399267	-14.7610154303123	0.0020952818026948	0.0358773217333975	0.008561296724006	0.0430626552465558	0.9999917828586852	0.999999368478755	0.999999471682871
IFNGR1	6.8794204775867405	7.873796377407481	1.04018093358799	-1.02213271940391	-1.94094437953254	2.67482000146404	0.760183679266263	-0.699077712131074	-0.867053667436068	0.227762279644978	0.586205507629659	0.611594004520264	0.545255074082064	0.9999917828586852	0.999999368478755	0.999999471682871
TNFRSF1B	7.2270590828436605	8.03729840670427	-1.27738153003326	0.755909101951843	0.0001216776606236	20.3834751690095	-3.89847543497109	4.21296354412737	0.0003742041167376	0.0312071303037303	0.159853169860772	0.1483640707730379	0.999761774271502	0.9999917828586852	0.999999368478755	0.999999471682871
POU2F2	6.2399469641921295	4.104702264936241	0.7734987765842231	-0.2524493821686679	2.03230848575968	4.14808981655933	0.957259200306399	-0.3987858676543429	2.5074973079894503	0.150599418479625	0.513899699317105	0.75842872381416	0.241581245214111	0.9999917828586852	0.999999368478755	0.999999471682871
SNX1	6.466723760880639	4.31031620337574	1.2759728908060102	-0.0342738445112564	1.5068746343634	4.35995321562088	3.15693202919638	-0.0735400109994999	2.015825996521	0.143532742314017	0.195292081036827	0.953267099700466	0.29316488913145	0.9999917828586852	0.999999368478755	0.999999471682871
TBPL1	5.194953691192071	1.11395544129888	2.6656608577663903	0.8584548705235779	2.07706119965723	0.452521700468364	1.40983953510222	0.624157411418939	1.1912820042081798	0.7294690680352099	0.392756666622541	0.644770509094788	0.4445685179567879	0.9999917828586852	0.999999368478755	0.999999471682871
BCLAF1	7.3528314670229	8.3410724553421	-1.04134550107936	0.488730230135654	-0.4062482949517689	11.7830614779993	-1.77501972915842	1.46227071126753	-0.7015659480735951	0.999768105105157	0.988393562287058	0.9997589825777392	0.999789514164102	0.9999917828586852	0.999999368478755	0.999999471682871
RABEP1	5.35937734613794	7.694420680809309	-1.20411251711768	0.291360419399907	-1.9512255137100905	2.55670442009796	-0.7121476138678751	0.23257338506206	-0.8330715595635	0.23735427741033	0.6060391318612889	0.85452531391231	0.557814240444819	0.9999917828586852	0.999999368478755	0.999999471682871
NUP160	5.61619655041027	8.35162384781244	-2.00336947231468	0.993476849323612	-1.8733974881131297	10.4093851194876	-3.6017083999285195	3.44077241386572	-2.92495641389167	0.0609711434095476	0.172412248103864	0.180061968776365	0.209720123393806	0.9999917828586852	0.999999368478755	0.999999471682871
GRN	9.41512832575909	10.4652450109805	-0.307473006923088	-0.338591618647878	-0.9249432886614252	8.18987840239057	-0.723501043289135	-0.599405860008517	-0.960518875356102	0.0773496236534457	0.601269138605657	0.656236452234638	0.5128185798263011	0.9999917828586852	0.999999368478755	0.999999471682871
FAM13B	5.153917064931231	8.17241304850872	-1.60520283541875	-0.5753560069510091	-2.02628477923216	45.574096879444	-19.1664500614537	-7.07791118116579	-14.656273134458	0.0139666537715291	0.0331852298037167	0.0893531789254021	0.043369458224455	0.9999917828586852	0.999999368478755	0.999999471682871
SARS	5.62728516828381	4.7833075760566	-0.416026547537753	1.90348969868832	0.935305845930678	0.67426333000493	-0.108287894093933	0.6454315842310401	0.174228665830733	0.622329516131227	0.931329368032954	0.635116937999656	0.890184900725836	0.9999917828586852	0.999999368478755	0.999999471682871
ARID4A	4.6452429775037904	8.23562917951223	-3.82957807359169	-0.307574158385382	-0.4498845529497479	2.1626254811191203	-1.10831954433719	-0.160994647294624	-0.130840834457679	0.2757318263137659	0.467320994955486	0.89837961255777	0.917174637294942	0.9999917828586852	0.999999368478755	0.999999471682871
CHPF2	5.33567509063603	6.841405439271081	0.170016049106836	-2.8656067718722498	-1.07772249286433	2.22280855504287	0.1004722528109719	-1.33819433284925	-0.440809998554655	0.269134325453965	0.936251310289304	0.40855406486419	0.7356848351885741	0.9999917828586852	0.999999368478755	0.999999471682871
UBA6	5.090385533429401	4.98959977125195	0.7053571268678529	-2.6850378897569303	0.5247022209536261	2.71896389640738	0.342679622781625	-1.1187113000547	0.298939577038213	0.224365265723616	0.789827304059699	0.4643674789858939	0.81507236762442	0.9999917828586852	0.999999368478755	0.999999471682871
ATP6V0A1	5.16685220027063	0.849157961574201	3.29492351775736	1.81810640561742	1.25373313724454	0.23264397883475	1.2204496537325602	1.12091244620403	0.501705315010289	0.99999858317811	0.999914884648458	0.9999980732498348	0.9999988857405708	0.9999917828586852	0.999999368478755	0.999999471682871
PIAS1	6.24665747613433	4.820332992909321	-0.269771888193381	1.11420003233824	1.74127014506868	6.11977395874247	-0.4508802891217589	2.89154366645712	2.7787584097379203	0.103115361045114	0.7303369463835729	0.211969218197172	0.219915912125963	0.9999917828586852	0.999999368478755	0.999999471682871
SLC4A7	5.37214664254287	1.8181305419921696	2.465457978893049	1.10146494918914	1.6810614661922902	0.546473520068884	1.94477889293355	0.7437453019344258	0.6825106513905661	0.681606264853462	0.302356710435977	0.592890524090109	0.61873385722338	0.9999917828586852	0.999999368478755	0.999999471682871
MAP2K3	7.24327406623091	9.027136506220607	-0.670787743154265	-1.17531337198147	-1.2052867924831698	2.61345992209964	-0.387194509659162	-0.661084704556406	-0.4497593127935759	0.2326508475056549	0.764820780726384	0.6281324344610071	0.7309302643417209	0.9999917828586852	0.999999368478755	0.999999471682871
TMSB10	12.0058300168559	13.5876208273877	-0.6442539130492829	-0.7094655224728441	-1.13536186479865	17.692075559222502	-1.05022384202845	-1.53619159759852	-1.8029301135056	0.035945082370767	0.4844079964063499	0.3673615165967029	0.322389535749834	0.9999917828586852	0.999999368478755	0.999999471682871
RNF19A	5.737340762587861	2.12556706737703	2.6866514683802403	0.6549261096582321	1.6565271083801698	2.60717715552069	5.988580724747949	1.6213979050128	2.7994100119123595	0.233162731176853	0.1053337572933309	0.35182536575913	0.218418319282749	0.9999917828586852	0.999999368478755	0.999999471682871
GABARAPL2	8.24235054116434	8.81243182329745	-0.453376078118764	-0.129311213646227	-0.2130137035193869	39.343358658468105	-3.0219131531984704	-1.1399583646856002	-1.21360709978404	0.0161776410049986	0.203446843220727	0.4584227676939	0.43875753464964	0.9999917828586852	0.999999368478755	0.999999471682871
FAM136A	4.68026031881541	7.45792721066635	-0.4241787195950979	-2.04267991345377	-2.33891210666151	2.46813828403479	-0.281782254290026	-1.2370224311338898	-0.997316136515625	0.245066709814541	0.8251456179626541	0.432798045346227	0.5008554477229871	0.9999917828586852	0.999999368478755	0.999999471682871
VCL	5.602359837381071	3.91732860486908	0.568160795650548	2.10476363866839	0.8831434824475458	0.732968943550104	0.217869172925158	0.94463337478054	0.2218127978598089	0.5973304594900489	0.863434272971678	0.5181206232794829	0.8610394288519749	0.9999917828586852	0.999999368478755	0.999999471682871
NSMAF	5.37214664254287	3.43455347685664	1.37962812136933	1.0829502917952	0.6620731299043571	7.66459153629718	7.60881121375816	5.51132594024883	1.97467709796491	0.0825933052360684	0.0831919530045369	0.114268022968088	0.298424411664796	0.9999917828586852	0.999999368478755	0.999999471682871
ADSS	5.2483837940532805	3.4123299552125603	-1.31861763600515	1.3523240755060602	3.21798212980668	1.00837945476534	-0.953038523692096	0.906668548676153	1.23063022884658	0.497343880601364	0.5153047900161479	0.531137692649706	0.4344114005757029	0.9999917828586852	0.999999368478755	0.999999471682871
RFC1	5.78622450812115	6.28862266927228	-0.357905988056395	0.221949992360724	-0.266352847221828	2.31864128148002	-0.16426348403924	0.166282513062957	-0.1236394659409109	0.999998416382912	0.999932954177563	0.999998166486438	0.9999986635577628	0.9999917828586852	0.999999368478755	0.999999471682871
CUL3	5.777582180877019	4.9784074320605	1.5089958683459	-0.0085353949407971	-0.621314833867189	2.2423579515852703	0.873233106753824	-0.0070706979644573	-0.363920538812382	0.2670546468507769	0.5430162444440529	0.995498728883723	0.777805714493871	0.9999917828586852	0.999999368478755	0.999999471682871
CYP46A1	4.858877278032099	2.21308396627998	3.5464516273232403	-1.99844865920872	0.587169061554207	1.34917007956749	2.40640095183204	-1.08596545140449	0.472986092817927	0.406063435067954	0.250730393144496	0.473778877738957	0.718738910098626	0.9999917828586852	0.999999368478755	0.999999471682871
RPL26L1	5.14370222801237	7.00249713332199	-2.85999598508488	-0.944485333426723	1.01188779318055	3.9537708100726	-1.34809892922889	-0.726876893177409	0.54320124943502	0.999998423653636	0.999595296999083	0.99999056587988	0.999995560307794	0.9999917828586852	0.999999368478755	0.999999471682871
NSUN2	4.90016745352559	6.26910541744128	0.0105017583028122	-0.0611463157487834	-1.74100512231519	2.06877718304258	0.0078879416657267	-0.0450545366026232	-0.755394638057479	0.286645223444248	0.994978484516207	0.971336775277638	0.588142182778406	0.9999917828586852	0.999999368478755	0.999999471682871
BOD1L1	5.52984582150412	7.0353824679534505	0.3247829715734789	0.8276180377172869	-2.56069875302325	1.9909306157679	0.147414101694756	0.61419368531425	-0.942922968543359	0.2963261882884589	0.906824331789078	0.6493557399659461	0.5186965309436951	0.9999917828586852	0.999999368478755	0.999999471682871
MAT2B	6.11223458617108	3.37308963326273	1.16546210008882	1.27162328080417	1.80719664244469	0.6153507649378579	0.714536929905437	0.5328120223423449	0.4391217860064629	0.6488211614218101	0.6050310271849051	0.6883419160760941	0.7365852846170642	0.9999917828586852	0.999999368478755	0.999999471682871
SKIV2L2	4.41880405503081	2.75071219818618	-0.2715439004707289	0.338170361120203	2.39498936388645	0.7721462256295991	-0.153758504713157	0.2003366656079429	0.8626055911632841	0.581406781058234	0.902874929040048	0.8741280123726441	0.546875124506501	0.9999917828586852	0.999999368478755	0.999999471682871
FAM65A	6.16813745410251	4.29207764175506	1.19703363492529	0.386310964211941	1.07644663161001	3.0330923204370697	1.70566548509003	0.566516737013762	1.00966356434302	0.20274675892094	0.3375811576688269	0.6718635612875129	0.496938806662192	0.9999917828586852	0.999999368478755	0.999999471682871
PNKP	5.22617753157553	4.2719868041536495	1.8360219373049	-2.55959747858862	0.251274432758277	2.21461267992327	1.18239062294247	-1.27050290201566	0.156112507957228	0.270015289889962	0.4469186366300639	0.424510290930931	0.901411455345392	0.9999917828586852	0.999999368478755	0.999999471682871
CTNS	5.8410786188482495	8.71673135069993	-2.13403263724936	1.40182581236604	-2.05909587776764	129.709170168006	-43.4542543356209	65.3149042795269	-38.14887937771911	0.0049079580039726	0.0146477585797786	0.009746168094316	0.0166839506223053	0.9999917828586852	0.999999368478755	0.999999471682871
PHF23	5.18828197180279	8.955504507480471	-2.77573041910833	-0.720549618658054	-1.7741570817843402	3.68073656515523	-1.38027345477256	-0.581321352432765	-0.8529156862563071	0.168883413867473	0.399145651306219	0.664773874384063	0.55042908827997	0.9999917828586852	0.999999368478755	0.999999471682871
INPP4A	7.40565587296988	9.42476692662919	-0.661980138550183	-0.110449059316251	-1.89173678354178	12.8685493804351	-2.50690378925558	-0.343864331933003	-3.41354092579188	0.0493717615292517	0.241633103978649	0.7891525991290341	0.181422171332517	0.9999917828586852	0.999999368478755	0.999999471682871
PSMA4	7.75680538598976	8.86449168001186	-0.267373938239516	-0.1680265966250969	-1.09556038637654	28.8936295983818	-1.77944290020915	-1.18676992329668	-4.66733037128368	0.0220244315432612	0.3259426533223499	0.4457585515840739	0.134367642279194	0.9999917828586852	0.999999368478755	0.999999471682871
CAPG	8.29648313958205	8.77171883739504	0.0009625892717819	0.1133597163079919	-0.652645161339923	15.1542773274598	0.0021235093176369	0.392879435614632	-1.4424351845497598	0.9999977473248308	0.9999917828586852	0.999997429485526	0.999997932206206	0.9999917828586852	0.999999368478755	0.999999471682871
AP2S1	7.71586233557429	7.3883361573048605	0.132174067515113	-0.369034929833596	0.455848328696926	9.624360224243247	0.2026586004866379	-0.756767798025751	0.7310348202902159	0.0659102045497152	0.8727074979822409	0.5875859673808851	0.5981321783032789	0.9999917828586852	0.999999368478755	0.999999471682871
DCUN1D1	5.74223137133276	3.78518288323474	1.2679325134918895	0.508055140024802	1.04118122193277	4.65646981651234	3.2449570677593704	1.32671229224572	1.70782363920988	0.134671779760934	0.190308374836504	0.411187795261247	0.337230037828204	0.9999917828586852	0.999999368478755	0.999999471682871
CTNNA1	5.400667521631429	7.689979461250889	-1.88688832284141	0.8680819829790601	-1.44898404805405	1.54878899394282	-0.5895418655437801	0.451549458572342	-0.3678429889693729	0.3649882840308179	0.66087633654001	0.7299830012868579	0.775603425859427	0.9999917828586852	0.999999368478755	0.999999471682871
HSPA5	8.37847059728475	6.89065147082597	-0.756458096411067	1.96329391003528	2.00227903273832	1.82813581442974	-0.563637457254488	1.20222096051598	0.702689670420469	0.3186543729707269	0.673252926516579	0.44170528542244	0.610052034242047	0.9999917828586852	0.999999368478755	0.999999471682871
OFD1	7.7544422258901395	6.87816715384012	1.13654868023529	-0.306175101952844	0.114939217642588	5.29481410861012	1.06626276470627	-0.369271623640868	0.114826110090297	0.999185526485838	0.9665975871371908	0.998068364723986	0.9996059057853371	0.9999917828586852	0.999999368478755	0.999999471682871
GPM6B	6.029761913174981	5.759067210799071	1.48239520418553	-1.49564801072438	-0.635528510295965	6.9316632719339	3.92553741703686	-3.2372132929955	-1.00196519192075	0.0912129649796556	0.158796460604255	0.190736884448398	0.499375074238346	0.9999917828586852	0.999999368478755	0.999999471682871
ATP6V1H	5.46923200797691	7.41568153639891	-1.56984783300665	1.58321644815791	-1.46937862571329	4.4561405293071	-1.26400673108801	2.9156011329775	-1.11127315481237	0.140535258373775	0.4260972834667609	0.210345202210439	0.4664784213816049	0.9999917828586852	0.999999368478755	0.999999471682871
POLR2B	6.28394010098051	4.79477500866808	0.749615774979829	1.29038316635695	0.642396381356298	9.01107647076976	3.7461967687954494	5.54717890998878	1.60695195692092	0.0703606854630944	0.166065532031267	0.113545088879012	0.354376053644794	0.9999917828586852	0.999999368478755	0.999999471682871
FAM214A	5.3454691594873305	5.92366430736797	-0.774963776212939	2.28921546084352	-0.901147161644742	2.07478477836292	-0.364634428026489	2.57443541317186	-0.4036661143085711	0.999989211901363	0.9996231285159592	0.9999967863634	0.9999899705088092	0.9999917828586852	0.999999368478755	0.999999471682871
ARAP2	4.40690385268108	6.765477474106281	-0.696408825454503	-1.74274016449927	-1.60679227030841	1.74562640778246	-0.3060885409898919	-0.772975054885579	-0.52349595082675	0.3311853444069489	0.8109027858785022	0.581076349820553	0.6929791627699681	0.9999917828586852	0.999999368478755	0.999999471682871
TPR	7.03219754100377	6.28191095875518	-0.0836634348260488	0.309394633235881	0.981931147624368	2.15510630223935	-0.0772636379342036	0.237215990811001	0.444233107090099	0.276577457670451	0.950909969143852	0.8517242911482859	0.7338624804356941	0.9999917828586852	0.999999368478755	0.999999471682871
DTNBP1	5.946821387271889	10.0141129897702	-1.41121403157056	-0.5665773153059399	-3.58624557925955	10.4837056147219	-1.9843522566080505	-1.47675849487172	-4.630952571914389	0.7352453145205501	0.333694133474682	0.8728465141767601	0.7283202143575209	0.9999917828586852	0.999999368478755	0.999999471682871
MAP4	5.57701250841521	7.690059302398	-2.19387317454345	1.56041358945595	-1.2247689563079	1.1821666835256002	-0.4482559983664699	0.7215899282553521	-0.231758959812628	0.446978093330485	0.731726730192833	0.602068479061384	0.855017275805397	0.9999917828586852	0.999999368478755	0.999999471682871
GOPC	5.64784896719361	2.87394532937952	0.7389429710551899	0.6249666950618851	2.50317814942452	0.7282152046149499	0.324378151768565	0.32303446459581	0.8110858994057779	0.599303594939764	0.800311886077251	0.8010861698974241	0.566166430434902	0.9999917828586852	0.999999368478755	0.999999471682871
HDAC9	5.20018217415252	2.95351389264747	0.214770599924443	2.07143860682528	1.88352700412118	1.94678545875264	0.4428489745777979	3.1628493779859603	1.64995701490448	0.302089806663168	0.7345987927841049	0.1949491465852	0.346878493255018	0.9999917828586852	0.999999368478755	0.999999471682871
ZNF800	5.606666469690991	5.09060857801327	-0.449081098993766	-0.250155314301624	1.29032633937519	4.94092108608571	-0.433742825918612	-0.365800951195823	1.4081951256622698	0.1271291070378669	0.739461745819885	0.776749247407954	0.393107335982475	0.9999917828586852	0.999999368478755	0.999999471682871
SNX29	4.997252818959639	6.64498945339012	-1.9444947790854	1.27437419176851	-0.602183198805891	36.6118114842664	-13.249687903647802	19.4822570319429	-4.04006095222738	0.9990093728765892	0.945105928961321	0.9995360535383028	0.998964258172852	0.9999917828586852	0.999999368478755	0.999999471682871
MRPS10	5.9331890505545	3.9842238762791	0.113080319762881	0.0592280072946198	2.38463264031164	6.71312219589458	0.277018593306961	0.186457260276934	4.91931660008252	0.094139906040752	0.827958656253935	0.8826452347913809	0.127672609132814	0.9999917828586852	0.999999368478755	0.999999471682871
RSF1	6.13173788735394	5.17033372895801	0.0347082652600034	-0.15884067448259	1.24929860086105	5.948193432419259	0.0521651307548869	-0.309816379887878	1.7653290594716	0.106035845498293	0.9668207203533628	0.8087351396834549	0.328112288553747	0.9999917828586852	0.999999368478755	0.999999471682871
VPS13D	5.39577691288652	3.76115550200312	0.553145257545813	1.42935885307897	1.01437763764361	3.1435197122787897	0.943563860429728	2.74229137144887	1.12647489022175	0.1960737212093889	0.5184806222338549	0.222609073868226	0.462180754293108	0.9999917828586852	0.999999368478755	0.999999471682871
CELF2	7.05088880645364	11.9695732790539	-2.81463553435678	1.40750847855297	-4.066775892658471	2.9447734346949903	-0.95957559516182	1.40026547566088	-1.23813308445508	0.9999455783490808	0.99813848003217	0.999993893187828	0.999936575543897	0.9999917828586852	0.999999368478755	0.999999471682871
FAM120A	5.61619655041027	7.65496771355536	-0.7384906018078041	1.09330804468263	-2.26101741675053	3.57400202206607	-0.479825918890479	1.47787604933168	-1.34141115633659	0.173683712357581	0.715190012498766	0.3787124287962179	0.407821384321245	0.9999917828586852	0.999999368478755	0.999999471682871
R3HDM1	5.14228085071352	3.77706891661563	1.28950824952158	-0.25830798580307	0.464152132337144	1.79966878259693	0.7554907210983279	-0.1860669415852989	0.282781701020268	0.322878672456771	0.588103239242259	0.8828853876260291	0.824556308463355	0.9999917828586852	0.999999368478755	0.999999471682871
ARID1B	5.908679645825489	9.00442622843123	-1.69630239616002	0.993600169366011	-2.60043725615626	4.05253449895	-1.15704197687892	1.26655827035671	-1.4809885220869	0.154014964494682	0.4537329600755379	0.425472755043026	0.37809103129737	0.9999917828586852	0.999999368478755	0.999999471682871
CLPTM1L	4.711484159198861	5.35934912466585	0.56435398941286	0.213304087406701	-1.4450622708555	2.05585513068726	0.286976552348411	0.168789831402792	-0.717245182916806	0.999988206082254	0.9995939200555228	0.999987613333462	0.999988565438634	0.9999917828586852	0.999999368478755	0.999999471682871
HEXB	6.64482758871557	4.99445719503836	0.268429460480483	0.367415106244759	1.7161283155424	4.715431937870769	0.7201550841479508	0.774846435082063	2.1409711456356297	0.133036725793672	0.6026695686946041	0.580331256603413	0.278180355511037	0.9999917828586852	0.999999368478755	0.999999471682871
JKAMP	6.10674714962971	4.24101579887339	1.7186044064496202	0.927060227660698	0.3609069952742371	1.71886720644114	0.998725391956946	0.768862028415198	0.203157944474255	0.335443607793278	0.500405979020501	0.5827187068590389	0.872402176362869	0.9999917828586852	0.999999368478755	0.999999471682871
MCUR1	5.28536733723683	2.82129267557129	-0.8917682383951971	1.2216241491647	3.73508712070454	1.7155623843836	-0.486665062859589	1.37828896556346	2.3320371663903	0.3359764030291149	0.7116603502011691	0.399580931780508	0.257890219862431	0.9999917828586852	0.999999368478755	0.999999471682871
LETMD1	5.04756057235883	-0.0323589508709247	2.73677057176481	0.9863131910065792	3.2816639035763298	-0.0091773917613625	1.77811967638518	0.6061973983438179	1.2454143857963	0.994157654965188	0.326144953467903	0.6530651715007889	0.430695214041921	0.9999917828586852	0.999999368478755	0.999999471682871
HERPUD1	10.5591879700472	13.4647562707141	-2.03130806708459	0.246974666643522	-1.77881233936198	12.5111416143945	-2.8162687515651297	0.507213025029361	-2.08309343109219	0.0507762809051814	0.217210223166938	0.701169810149831	0.284928666373659	0.9999917828586852	0.999999368478755	0.999999471682871
CYBA	11.2198366780131	12.991562661349402	-0.546371051640184	-0.1723781269342809	-1.6565756907146698	9.89084333373772	-1.10842501336248	-0.293239288404285	-1.66701916915494	0.0641465844005077	0.4672908652740439	0.818408778325804	0.343982345827476	0.9999917828586852	0.999999368478755	0.999999471682871
HEBP2	6.275284465000009	5.446554934591661	3.35067126531093	-3.91000980260403	-0.8838383294921041	6.79034583178981	5.5400256395155	-3.9906636048826303	-1.3207477171271298	0.0930845736599139	0.113688602792309	0.156308661883597	0.4125674509781	0.9999917828586852	0.999999368478755	0.999999471682871
TTC17	6.87417168949858	5.67557410799933	1.01890247222993	0.188080907756166	0.420401308627739	1810.41644407862	397.8371111895	101.310954168197	172.80057046036998	0.0003516426896228	0.0016001987090336	0.0062836156649298	0.0036840889136868	0.9999917828586852	0.9272229975824204	0.999999471682871
FOXN3	5.48121562520347	8.738897197140469	-3.3899125998035697	1.02766147919806	-1.15864604424906	2.9113158623221804	-1.46552576981402	0.9576296746438	-0.4620116813771829	0.210632725406738	0.381195917882716	0.513776648601972	0.724472348352984	0.9999917828586852	0.999999368478755	0.999999471682871
AKR7A2	6.24665747613433	6.940793399875259	-0.424684306704822	-0.959324335054274	-0.152268106468616	3.47666778994606	-0.2385817628629659	-0.678993174416395	-0.0893619161262039	0.178299053896523	0.850901386751763	0.6202640337709749	0.943261147373534	0.9999917828586852	0.999999368478755	0.999999471682871
MRTO4	5.62816822638141	5.34001343379711	0.448092793229324	-0.0072904618050224	-0.12470341774301	5.85519088723865	0.6204956608072321	-0.0147663654297597	-0.173262994930056	0.10768839221135	0.646450866141881	0.9906001229621568	0.890781651395302	0.9999917828586852	0.999999368478755	0.999999471682871
USE1	4.82385993672049	6.01554113780348	1.00562991181386	-0.0949846966277723	-2.27276240724888	0.658655696210583	0.150616489427701	-0.0216634976226808	-0.328477063266627	0.999998763714633	0.99995733356715	0.999998959039674	0.999998830923827	0.9999917828586852	0.999999368478755	0.999999471682871
AP5M1	5.32536903050801	2.4191680677968503	1.87105802731643	0.4647053198025399	1.65247678126477	6.85344392524572	11.8079474345677	2.7896773526624	6.27052124383771	0.0922395633402463	0.0537861731044197	0.219121654936323	0.10067802135907	0.9999917828586852	0.999999368478755	0.999999471682871
TRAPPC3	6.3294775521392905	6.14619740629266	0.0012298943870339	0.135970935181498	0.148462117066847	6.65443853965525	0.001608830264515	0.258571599844986	0.198951676483244	0.0949578931463625	0.998975787726897	0.838916328612514	0.8749759276844169	0.9999917828586852	0.999999368478755	0.999999471682871
THRAP3	7.28993308742873	7.48550838906567	0.545350443860486	-0.440384456674511	-0.627406657003626	7.03201665772971	0.7443129480088991	-0.7249128536153551	-0.756153485230978	0.0899286409742541	0.59265791625785	0.6006795677772241	0.587834711523531	0.9999917828586852	0.999999368478755	0.999999471682871
PHPT1	7.27147256819687	10.1685845522546	-1.2921066240856498	0.304655805557525	-2.571685643207	5.432009083676291	-1.1085086481091102	0.412262166125289	-1.74736226970106	0.1159001668059169	0.467266975308177	0.751061098283106	0.330912500459085	0.9999917828586852	0.999999368478755	0.999999471682871
ARID4B	7.05223329552979	9.07349169563746	-1.53116673527074	-0.249374874128208	-0.986221325386558	3.15185563638367	-0.749631594326056	-0.170242516056761	-0.421284534476624	0.1955872111393529	0.590484599125273	0.8926494485460951	0.746167339728731	0.9999917828586852	0.999999368478755	0.999999471682871
OPN3	8.41747472571499	9.4939297047483	-1.94180240360992	0.782518442912845	0.349598126673974	10.6097793648489	-2.46542451277405	1.95286552864116	0.465269990788942	0.999992862309404	0.9994356227960828	0.99999321537584	0.999992523019406	0.9999917828586852	0.999999368478755	0.999999471682871
SDCCAG8	5.61619655041027	6.212503575619349	0.263821828253147	-1.05298681799314	-0.661956925799699	11.8842286844929	0.627537207456911	-2.8999858225162405	-1.5544277975347098	0.0534425608865478	0.643224436965499	0.211396581809048	0.363934787059161	0.9999917828586852	0.999999368478755	0.999999471682871
RELT	6.19623894502396	6.49322841279778	-1.80390638105426	2.1701381496208603	0.632503533867364	8.95935128510258	-2.99809037772763	8.79528397604701	1.0655012787465	0.999950641906748	0.996903943488658	0.9999800504066558	0.9999480982839928	0.9999917828586852	0.999999368478755	0.999999471682871
NOP58	6.98132339004265	8.22894814735142	-2.04845071459418	0.3880402058869079	0.4158647565178719	5.35699156200962	-1.47494556103974	0.4999859030244269	0.311809388061023	0.117486836757486	0.379299136783546	0.7048399442720391	0.8075781245626371	0.9999917828586852	0.999999368478755	0.999999471682871
SZRD1	6.02420653016538	5.520066865301531	0.8541670971949109	-1.62221625889772	0.381300705257004	17.1816747687482	2.76903168638438	-5.10378009400675	1.37823394765469	0.0370105013415502	0.2206281144535899	0.123174556583057	0.399593011183193	0.9999917828586852	0.999999368478755	0.999999471682871
CYFIP2	7.197670070097621	5.89663298163409	-0.0777270055382544	0.8629702641954351	1.459877847184	2.2673147145911003	-0.1007695426722209	0.763391520467937	0.7456965530801941	0.264443283096088	0.936063946662249	0.584913253400448	0.592091477536871	0.9999917828586852	0.999999368478755	0.999999471682871
TAB2	5.355168863025559	3.81646446392024	-0.310586688651317	1.81110830290786	1.6028100090762702	2.36472603531071	-0.409395165696251	2.60228987069987	1.29982365537969	0.254695839082909	0.7526227167282622	0.2335624086716639	0.417470537880979	0.9999917828586852	0.999999368478755	0.999999471682871
GINM1	6.31553057293576	3.77176512307218	0.8756399884066641	1.13976060723929	1.99113081531556	0.543312809761716	0.458775481278721	0.3787926840985589	0.38195458408	0.683157777909151	0.726172259818168	0.7694853216387421	0.767726821350942	0.9999917828586852	0.999999368478755	0.999999471682871
EIF2AK2	6.19716079567448	9.38860362959426	-2.52822381046462	1.74467944210439	-2.28849649347167	1.97593451971378	-0.7279455333328091	1.28525545265676	-0.595755100418448	0.298261105489448	0.599415795419686	0.420943276228475	0.657949031765045	0.9999917828586852	0.999999368478755	0.999999471682871
USP36	5.20211868483199	8.32451704867201	-2.73848432317502	0.252291502295378	-1.31546416540884	10.7522244621338	-4.56595062868335	0.80262914488315	-2.0396706523429	0.0590383607788035	0.137260407416513	0.569427294275959	0.2901952110513089	0.9999917828586852	0.999999368478755	0.999999471682871
KMT2C	5.83872232143245	8.13900893204409	-2.51109592761392	2.4948689404134	-1.33873515028382	87.21319137945758	-35.790737440441106	100.520641754589	-17.8629276489323	0.992298660303712	0.7218327544399481	0.998750953900473	0.9919223741078008	0.9999917828586852	0.999999368478755	0.999999471682871
PUM2	5.64784896719361	4.58598184259026	0.6786478979960121	0.7355935527545041	0.287514584376496	1.4978900075464698	0.312642665026411	0.508455335129427	0.121891758506095	0.374747798129201	0.8070947643985901	0.7005410781746291	0.922782216619952	0.9999917828586852	0.999999368478755	0.999999471682871
MRPL43	6.53635955829646	4.42830920921373	1.02789043489376	0.421807087332173	1.37431539694261	1.56879734146094	0.4169606252329729	0.244054565165475	0.607511571984256	0.361274422404686	0.7485087274604442	0.847609027741365	0.652453722384271	0.9999917828586852	0.999999368478755	0.999999471682871
ZFR	5.93529518405293	4.97233578498263	-0.0824467243104964	0.5948573244199771	1.11354935300734	86.3757840622782	-1.74847611789833	19.205959703475603	24.137552842722	0.0073700208769727	0.330737640023204	0.0331170858525569	0.0263595868235864	0.9999917828586852	0.999999368478755	0.999999471682871
RC3H2	5.05515414239864	6.01858153523988	-0.869354860588671	1.37230035252448	-0.9052799021464668	5.74473179510285	-1.08843348931119	3.66429787423378	-1.09322797366919	0.99993694615452	0.997528477271692	0.999970783870025	0.999938916429108	0.9999917828586852	0.999999368478755	0.999999471682871
GDI2	7.35972266610442	6.34896605800568	0.4601772732917129	1.4333018538364	0.310035485223781	4.83338485344729	0.625943444772838	2.565838688604	0.313237609668872	0.129880533389549	0.643952910797125	0.2365850997696819	0.806749794328596	0.9999917828586852	0.999999368478755	0.999999471682871
ATG5	5.51717467429675	2.24307397296879	1.7884421964361998	-0.897698122689494	2.72439544045372	3.8088063168479502	3.57975254196496	-1.9670367055515805	5.548696928039191	0.163455049417365	0.1734183155842	0.299420267445359	0.113514679443915	0.9999917828586852	0.999999368478755	0.999999471682871
PITHD1	5.3697815554635095	1.7354913536467902	-0.180675328398198	1.31838706775806	4.330924291408509	0.1815001969228299	-0.0496547315219239	0.312723783897597	0.590114879870886	0.885697674400761	0.968414757853259	0.8070477219034821	0.660605698567583	0.9999917828586852	0.999999368478755	0.999999471682871
ATP11B	5.253274402798191	3.69987303717633	0.7611173417710029	1.06288006404103	0.9096294249490592	0.7198374630830621	0.312004276040723	0.468285285622659	0.236035318311031	0.602802738192235	0.8074650550845441	0.721188873739042	0.8524360764720191	0.9999917828586852	0.999999368478755	0.999999471682871
SEC61A1	6.11583574378195	7.73222537964421	-2.00068221034635	0.538777310669758	-0.1778498693505429	5.933806529725469	-1.80613396316425	0.9176453613655708	-0.162207477675959	0.998709043780529	0.935081899560168	0.998916748508092	0.999116508132912	0.9999917828586852	0.999999368478755	0.999999471682871
PPP1R12A	5.85873852399809	6.588987822003231	-0.5407658498774579	0.13133744269715	-0.364061343974435	3.3243647632209403	-0.340072750820756	0.133814642020305	-0.229019561356714	0.186019756948223	0.791313671910886	0.915314034210486	0.856673328242871	0.9999917828586852	0.999999368478755	0.999999471682871
ATP2B4	5.640255397153809	4.067167112933411	0.574117944110918	1.84035774320308	0.763405270687729	1.53793390281486	0.55017667841123	1.6265734652041	0.384903480601295	0.367031653201539	0.679793721286989	0.3509195177218659	0.7660901203198158	0.9999917828586852	0.999999368478755	0.999999471682871
ZC3H11A	6.4837015403979406	7.426447470265441	-0.727401943978472	0.935819170256334	-0.8726110289120049	5.79807727078143	-0.7283518579422399	1.81006078131039	-0.849801097228929	0.108728759089106	0.599246749416689	0.321324773839697	0.5515786689956981	0.9999917828586852	0.999999368478755	0.999999471682871
TARBP1	5.34757529298576	8.38898457882636	-0.938735795895313	-0.745452251514519	-2.67996646463967	15.599577782736	-2.43183796419864	-2.79701822784668	-6.19541863767395	0.0407543006321098	0.248367041635766	0.218590760603397	0.1018778593092609	0.9999917828586852	0.999999368478755	0.999999471682871
SLC2A3	5.81474538720971	0.8246858085629091	3.59634710677782	2.61688192247842	1.9936917262438	0.21862354895354	1.37974923950714	1.8076122120727	0.929451877992493	0.86297585730737	0.399260553594409	0.3216896727886189	0.52326688284458	0.9999917828586852	0.999999368478755	0.999999471682871
CTDP1	4.6556889692583	6.308321325432559	1.07400601806826	-1.80063507643579	-2.54817758613716	4.20530524943765	0.9076052184772232	-1.6386021545753602	-2.10691967126781	0.1486245545210709	0.530810574647112	0.348830286327401	0.282113968176146	0.9999917828586852	0.999999368478755	0.999999471682871
WNK1	5.6891391426871	4.842585400050161	1.1363022295425802	0.577624774747176	-0.2444404353013039	2.2875857163926203	0.706501323279648	0.572735490050551	-0.153856782977957	0.999999203880833	0.999962684890408	0.999999017856398	0.999999426731043	0.9999917828586852	0.999999368478755	0.999999471682871
CCAR1	6.54092514418731	5.77618279228045	0.51425220614888	-0.677167884679109	0.711612346207307	20.9755285575157	2.0292463845012096	-3.38266102207595	3.08705888099816	0.9999282831119308	0.994559955236519	0.99959721663619	0.999913705448372	0.9999917828586852	0.999999368478755	0.999999471682871
GNA15	7.742775130181099	10.213818156458	-2.18780752779951	0.2590226448186569	-1.01081174123608	10.3080607219846	-2.8481669543758303	0.5950854862754311	-1.24429057272473	0.0615667551757395	0.214959199592114	0.658263746886735	0.430975817067574	0.9999917828586852	0.999999368478755	0.999999471682871
SNRNP40	5.36819399157858	5.43179511365517	-2.14889458539622	-0.1572753109696	2.26943645934743	7.616393902021119	-2.27376147097134	-0.32352407107611	2.85775729119006	0.0831100675086782	0.26377652287418	0.800803969366273	0.214291167124231	0.9999917828586852	0.999999368478755	0.999999471682871
MPC1	5.69751031537554	8.47293607489982	-0.3662601416631079	-3.41776814629294	-1.94232234148358	3.52706738296232	-0.227911803999426	-1.68449652702998	-0.978441085960256	0.175879799275028	0.857343564397252	0.3410605768213229	0.5069369201043089	0.9999917828586852	0.999999368478755	0.999999471682871
ACAA1	6.5611061650197895	6.44495326286955	0.683130417689548	-0.0675093699908541	-0.579782574714089	3.7381406239226	0.759632352320458	-0.0799522204137615	-0.440368952061652	0.166407358581679	0.586428008102087	0.9492088767785358	0.7359199699589659	0.9999917828586852	0.999999368478755	0.999999471682871
MRPS35	5.8098547784648	5.50490888949014	-0.92979695340274	0.140272592773627	1.3224870915726	92.96840982059852	-23.770748746869103	4.68448907619639	27.458993272596803	0.0068474358464098	0.02676586348901	0.133889880689023	0.0231741399732552	0.9999917828586852	0.999999368478755	0.999999471682871
SFSWAP	5.618302683908699	4.99924183755253	0.647224039090615	-1.09612571457314	0.5597479530925961	95.2718517570488	13.1831700308431	-24.1275715898474	12.7020446421173	0.998454124577178	0.877442552535122	0.982468549502249	0.998143856191486	0.9999917828586852	0.999999368478755	0.999999471682871
MON2	4.6632825392981	1.71912050313636	1.27319549999943	1.75146809711563	2.06083292849672	0.472137115013217	0.440097135219691	1.1188034471334498	0.806553962963015	0.7191807229449521	0.7360649215680791	0.464341425426268	0.567910560571824	0.9999917828586852	0.999999368478755	0.999999471682871
GPBP1	6.9341891867661705	6.98883703307788	0.169332788398709	0.0226985916563483	-0.249428903915421	23.1544262608534	0.817258919790492	0.141034195151021	-1.0556079386065	0.0274774418483161	0.563803133586526	0.910803132581624	0.482782474804507	0.9999917828586852	0.999999368478755	0.999999471682871
CS	5.38368974211412	4.30387689987815	0.376768683957465	-0.795306523368649	1.29281610157853	5.08902703353361	0.493948930371943	-1.22751814101788	1.77652687390484	0.123522756387976	0.707922002243479	0.4352005342968401	0.3263887715497249	0.9999917828586852	0.999999368478755	0.999999471682871
WAPL	5.87935722259091	6.52601383183883	-0.5024277968940121	0.150335098581698	-0.343575965236174	7.627014598514809	-0.721955304548489	0.352857102930004	-0.498312964744851	0.99997690507605	0.9989305241191828	0.999974241646238	0.999978944501624	0.9999917828586852	0.999999368478755	0.999999471682871
VMP1	6.5038472356906905	4.02734450446226	1.33391783001349	0.9821007971804632	1.45950895913382	3.61814497970296	3.80913785126712	2.01618274977522	1.7468299726544498	0.1716665085494369	0.163441439813207	0.293120042392251	0.330996123849315	0.9999917828586852	0.999999368478755	0.999999471682871
EIF4B	7.51098655763574	8.730123777510201	-0.7064987279882521	0.416634071268711	-0.950476703257874	3.16084100948358	-0.381352893979364	0.335936727208807	-0.440510855754698	0.195065408870326	0.7680611683219899	0.793676767294328	0.7358443086036959	0.9999917828586852	0.999999368478755	0.999999471682871
RPL18	11.4766811146595	11.7804997853143	0.2061165877243189	-0.553757461082887	-0.3774988143821911	21.0427104325176	0.477228219741666	-1.6265390451965502	-0.850659008968199	0.030230952427502	0.7165356287604592	0.350925528238025	0.5512616648767851	0.9999917828586852	0.999999368478755	0.999999471682871
ISOC2	5.16685220027063	7.7513011721790495	-0.8918469610438501	-0.5082871881708739	-2.22316198296225	4.70008262359803	-1.47200068815397	-0.6975626600905239	-1.77717680195326	0.133458592969251	0.379890335870317	0.612242350182272	0.326289243788664	0.9999917828586852	0.999999368478755	0.999999471682871
U2AF2	4.87888304169836	7.207834712453071	0.185061948449423	-2.02720330419629	-2.59142175043826	0.53492978021661	0.0325241854198557	-0.295771401687751	-0.250827693398629	0.6872927429568471	0.979301756780815	0.8169254404204049	0.8435459055737379	0.9999917828586852	0.999999368478755	0.999999471682871
EPN1	5.86016253186399	5.53817061634133	-0.0277653543602287	-0.476218654770317	0.637868236914646	153.321677817102	-0.839292172840482	-19.3676011849087	21.0902941168905	0.999979589050262	0.998843686540038	0.999904742621102	0.999974039932447	0.9999917828586852	0.999999368478755	0.999999471682871
MED29	5.41300824163646	5.7725637516663895	0.0746672252403938	-0.860298174080352	-0.184980427940441	5.4091754943479	0.116630101793674	-1.4199865853710902	-0.2212968808389949	0.116378607379014	0.926084909367851	0.390604804909673	0.861352504042928	0.9999917828586852	0.999999368478755	0.999999471682871
MTMR1	4.80308208809154	4.11350409951387	1.8307401960798704	-2.04266811411297	-0.19033879747325	3.5157430087472004	1.89532105370596	-1.8508515093746103	-0.201215705425312	0.176417797606136	0.309075618053926	0.315355462273583	0.8735900827940608	0.9999917828586852	0.999999368478755	0.999999471682871
HAGH	6.22173214523158	7.000805849127821	0.564694264916245	-0.170866915770739	-1.4888153404716498	3.9470437409483	0.470326715623353	-0.199093718135343	-1.0845365011567298	0.15796639385425	0.7201238324768541	0.874888946488716	0.474196597792904	0.9999917828586852	0.999999368478755	0.999999471682871
RNF4	5.67147923753726	4.55950635661242	1.76401943574938	0.1178364366716409	-0.485046714886192	4.42452233746119	2.22030186335708	0.2138256419049289	-0.6241934905979261	0.9997983035529708	0.990670393004065	0.99974722723112	0.999849032527744	0.9999917828586852	0.999999368478755	0.999999471682871
CASP8	5.64652823133568	8.576813132365139	-2.94434320300007	1.76800111385916	-1.35935355292292	3.4058408427981903	-1.5228621739165402	2.34284613974422	-0.6636112958783311	0.999910891798163	0.9959718819226672	0.999978465684277	0.9999062537135393	0.9999917828586852	0.999999368478755	0.999999471682871
RFXANK	5.1469917963093	4.76417350792633	0.842594802369737	-2.61703250266276	0.5980331686945339	4.58031149713521	0.8151402306721701	-2.14504269072652	0.6242884231661789	0.136843202431056	0.564612648855504	0.277716870937897	0.644710490807942	0.9999917828586852	0.999999368478755	0.999999471682871
CTSA	5.7977676076924	6.225389526265861	-2.0727385748848604	1.75122162075076	1.03516111611471	2.27639414782123	-0.8438534983058299	1.65750973143251	0.443612915308789	0.2635051465477599	0.5537837398172509	0.345591094567089	0.734192308370858	0.9999917828586852	0.999999368478755	0.999999471682871
SUGP2	4.43578183454812	2.38334998319094	-0.6232839033395091	1.74689423611648	2.9348574877835696	0.174628587683786	-0.1122350130437719	0.2949790087651469	0.282625327470616	0.8899378200841209	0.928846739904642	0.8173894133832841	0.8246484915660369	0.9999917828586852	0.999999368478755	0.999999471682871
SLC12A2	4.50829585042506	5.23207904255154	1.7292135657624	-1.4759600719590402	-2.19807700141286	8.22391017531288	4.5177231866109695	-3.83383729003418	-4.4652147714042005	0.0770326609301473	0.13867999853681	0.1624337157597469	0.140258823056605	0.9999917828586852	0.999999368478755	0.999999471682871
CNN2	6.3377368354135095	3.21938785575647	1.3247572172554498	1.77701847552602	2.0883841791260003	1.3097798323723302	0.739200823085825	1.62632709302793	1.18066310424155	0.415125186996681	0.594757306558386	0.350962543986472	0.44737763916795	0.9999917828586852	0.999999368478755	0.999999471682871
HMG20B	5.69757964238409	6.10507958310567	-0.8738166576182289	0.7222563970334521	0.251901377050491	1.0645973881914	-0.249701371650408	0.282144908228502	0.0566137763956417	0.480087854767246	0.8442206814256701	0.8249317486466821	0.963996982397745	0.9999917828586852	0.999999368478755	0.999999471682871
CALCRL	5.29260380449816	-1.00616547701475	1.12985826664152	2.60385858170421	6.31487912703938	-0.110642257436461	0.235856634546189	0.65829646003611	0.899852121850795	0.9298482816990532	0.852543831322541	0.6293692391390611	0.5335274327803139	0.9999917828586852	0.999999368478755	0.999999471682871
TAF11	6.1535247616645705	5.50600590138044	0.515833361103156	-0.8354862169041941	0.639308023205791	28.906178264339	2.9418876216643	-5.793600024340369	4.031103087436589	0.999835289820256	0.9875543629366692	0.9988949721149192	0.999807726476703	0.9999917828586852	0.999999368478755	0.999999471682871
AP3D1	5.717660021775661	6.641350155655861	-1.72341787517977	0.266556233042193	0.459636332799712	5.58106990615027	-1.5456730141194202	0.4420184494304729	0.436302892147465	0.999895375585895	0.991049331194628	0.999872651647833	0.999870179466498	0.9999917828586852	0.999999368478755	0.999999471682871
GNAI3	6.09366266443207	6.21679702665414	0.526581161493998	0.133285673376029	-0.857229536865471	2.48279898171041	0.269781927727371	0.106826987045849	-0.433203351225737	0.9999964506574308	0.999857364995488	0.9999961318466628	0.999996540378122	0.9999917828586852	0.999999368478755	0.999999471682871
IPO5	4.94109099744728	4.96375116464127	-0.534118955989282	2.3828716185735	-0.337903528002983	2.2203096844811805	-0.3574650851191021	3.03313145964359	-0.198282900900607	0.269402353026065	0.78144226451305	0.2027443160413939	0.8753855252854058	0.9999917828586852	0.999999368478755	0.999999471682871
PKN2	4.97268146940253	1.21288125016031	0.5366424645061261	0.5756673236968229	4.20931327104668	0.597606616135304	0.2336209557343569	0.460194070216952	2.1952830247791	0.657079793455006	0.8538927781393308	0.7254265888182041	0.27211461135731	0.9999917828586852	0.999999368478755	0.999999471682871
ANKRD44	5.68154557264729	8.70075698727891	-2.21591888778295	0.888152234762109	-1.9869701642829096	8.15939570170428	-2.7422001447502407	2.43469817976944	-2.29481843723759	0.99998013207593	0.999083674317046	0.9999928329163108	0.999976975346825	0.9999917828586852	0.999999368478755	0.999999471682871
KARS	6.03172811504692	7.35618219475263	0.6026750969015771	-1.53384302865074	-1.79022776557421	2.8170515629149504	0.6283913675547079	-1.23408774417784	-0.9035297454913408	0.217154438865529	0.642834449195092	0.433537490907091	0.53223609853364	0.9999917828586852	0.999999368478755	0.999999471682871
NDUFB4	8.1374431850858	8.346290906901691	-0.471735594874942	-0.447911014872937	0.3941193889260129	45.823107132431495	-2.8632117292074595	-3.83479681688288	2.5904500674599	0.9959260191957092	0.8169305245996541	0.988093643519214	0.9960719405991948	0.9999917828586852	0.999999368478755	0.999999471682871
SPEN	5.86016253186399	5.324816632768691	-0.9908220704844248	0.5795680143169101	1.50575427020623	29.8703255389913	-5.46690659727615	5.7271906926343705	9.37410025239271	0.0213048262446766	0.115176416794738	0.110048025207895	0.0676567572813537	0.9999917828586852	0.999999368478755	0.999999471682871
ZC3H15	6.93724873930269	6.70835241629287	0.315500596275025	-0.8232407019733999	0.361920926336791	3.55102164430733	0.184072299080306	-0.5967437205955961	0.2296682306328989	0.200209189667392	0.8841341119704941	0.658782064260091	0.858733662356913	0.9999917828586852	0.999999368478755	0.999999471682871
SLK	4.82528835056929	7.4645674198621395	-4.1062128954636	1.60790178649971	0.345989986367414	1.8026795332262	-1.05437504141557	1.11121244062583	0.0925940454728889	0.999964398476373	0.996544260696776	0.999984928682093	0.999959177762242	0.9999917828586852	0.999999368478755	0.999999471682871
CYB5R4	5.30358215619738	2.70096867385069	1.69950011050892	0.379693223095864	1.5608073137810798	0.836793931352659	0.842094920388739	0.2254961673337939	0.655175807363469	0.5564179062331539	0.5544382130892629	0.8588062325055671	0.6307572543454649	0.9999917828586852	0.999999368478755	0.999999471682871
FAM107B	5.6348787383236205	9.98350368053619	-6.21510793325085	2.14590260460152	-0.0530520218626661	2.69402747900962	-1.74284806589944	2.04388286203438	-0.0152998585818682	0.9791890145153292	0.487856535749154	0.995607856967616	0.998371524453732	0.9999917828586852	0.999999368478755	0.999999471682871
TBC1D1	5.6113774152867695	5.75692294354128	-0.262704714550375	-0.0730915331534966	0.0735408118161088	5.160765969004969	-0.281227057755657	-0.118793428139319	0.0807487139824005	0.99999876242084	0.999936061112652	0.999998077308318	0.9999989960636728	0.9999917828586852	0.999999368478755	0.999999471682871
CDK13	5.49775288706547	4.77584672369321	0.1060733133586099	0.7382860882759928	0.5596162143650171	9.437869041109	0.258539290058209	3.03659881313385	1.41172572069207	0.0672030211611248	0.838935608764828	0.202528126180107	0.3923551081911021	0.9999917828586852	0.999999368478755	0.999999471682871
MTHFD2	6.3745290041915	6.70223063071748	0.0778433895590587	1.10648392956171	-0.903208858828653	6.13612205727643	0.0941872643357542	2.54553568478804	-1.06802554332261	0.953175611993756	0.952220906600771	0.971039163257582	0.9667640594634792	0.9999917828586852	0.999999368478755	0.999999471682871
SLC9A7	5.68154557264729	4.67811976582496	1.641034569955	-1.10401343469193	0.080977481890866	3.16873672104519	1.3259830846973302	-0.9118872322300252	0.0701305504890632	0.194609106842945	0.4113560426735089	0.52931902315905	0.955426484536053	0.9999917828586852	0.999999368478755	0.999999471682871
YBX1	9.46922191788423	10.6936970040675	-0.157120046909648	-0.7595852040551471	-1.1412532627073402	13.145658232044498	-0.621348949355534	-2.11435706915894	-1.86353136687487	0.0483350486564633	0.6460588034103311	0.281245960449289	0.313541120013989	0.9999917828586852	0.999999368478755	0.999999471682871
ELAVL1	6.47698701734837	6.6580070927911	-0.174083252755297	0.253194628157745	-0.1175868083166609	7.38570405698729	-0.23455756652181	0.517216012327376	-0.162583394166224	0.0856752148430353	0.853327489773646	0.6961252320007211	0.8973939845614519	0.9999917828586852	0.999999368478755	0.999999471682871
NFYC	6.01767474240259	2.18363334478002	2.394430843032	1.09896887322952	2.10450630762766	0.731129715968615	2.08666605205888	0.821075141973348	0.94862964959044	0.598092808348728	0.284503283967124	0.562349253739686	0.516778872267813	0.9999917828586852	0.999999368478755	0.999999471682871
ELOVL1	6.21142608510357	4.5082934677176505	0.58780313560299	0.673265820884239	1.3550362341836	6.70545285366066	2.1242596968661203	2.2024559034213103	2.6671181092330096	0.0942460128609942	0.280097955967596	0.2713320264269699	0.2283650751616429	0.9999917828586852	0.999999368478755	0.999999471682871
SPI1	6.251119508479349	10.745804566108902	-4.71249125720898	2.12351097347525	-1.73785623408205	20.888677234513302	-11.8428336123646	16.4643271520542	-4.06851046568063	0.998188627893008	0.9145731575109158	0.9997729598839742	0.997919068605704	0.9999917828586852	0.999999368478755	0.999999471682871
ZNRD1	6.04976767684124	4.33647807229179	0.966699877769026	0.989306903748437	0.836719808764147	33.948030533327	14.479323896340102	16.7803431284622	8.71902570629822	0.0187473537057816	0.0438978002917027	0.0378936080766039	0.0726973648669489	0.9999917828586852	0.999999368478755	0.999999471682871
ATXN3	5.58015357490332	4.02265162305244	0.894870281566028	-0.0190250063164256	1.1308651151741598	1.6109172545643402	1.02076711212909	-0.0168579705794154	0.601145593184057	0.353672620843151	0.493457787040545	0.989268899091559	0.655422276427141	0.9999917828586852	0.999999368478755	0.999999471682871
THUMPD1	6.0254552808650494	4.751863652504889	0.5087613060053789	0.6013982204735021	0.851404232601784	2.8928964964051698	0.5998207674214621	0.7742747305770742	0.6807392556733329	0.211877254060471	0.656042166656723	0.580558738546412	0.6195038257499871	0.9999917828586852	0.999999368478755	0.999999471682871
ARFGEF1	5.02847665934309	8.13315363623449	-2.27508989767214	-0.472467214677042	-1.50664713030651	7.00554149239932	-2.37145692130334	-0.8038408795467471	-1.53180012502079	0.999997257499024	0.9998173485464652	0.999996097788717	0.999996321024108	0.9999917828586852	0.999999368478755	0.999999471682871
ZFAT	7.42595679458651	6.99886540156001	0.127507584654323	0.854582881675307	0.0526092716818143	5.904215340275901	0.146486222175793	1.5756683503804498	0.0570093750102491	0.106810977359	0.9074025519114548	0.3600145332984329	0.963745946732338	0.9999917828586852	0.999999368478755	0.999999471682871
MYO9A	4.58317495338136	4.587199361577429	-0.46323571450663	1.37974547440695	-0.0997182981775525	2.57856943855115	-0.4280175404530971	1.89027807655671	-0.0724262244701105	0.235520967154853	0.7425358427472081	0.309776180820162	0.953972401341837	0.9999917828586852	0.999999368478755	0.999999471682871
DDX3Y	6.24536241557524	4.58753987820947	-0.6745936961333578	0.8254738119700942	2.49549527344688	1.50835160239677	-0.459352242967762	0.592987780074183	1.04929635807848	0.3727044318456	0.7258689923922409	0.6592508571507779	0.484688898262935	0.9999917828586852	0.999999368478755	0.999999471682871
PFKP	6.26269154587113	8.16870603690875	-2.26640808416784	0.407102165021291	-0.319836609473885	4.01129314205085	-1.2987520317586898	0.439505489345401	-0.183976512538688	0.999697789066672	0.9825409560211708	0.99975014623148	0.999731853494602	0.9999917828586852	0.999999368478755	0.999999471682871
IDI1	6.05378919153095	5.32235187306341	-0.0308746981923606	1.8278378516876	0.2388206270282739	5.9518511059029695	-0.044573145137975	5.404913963312549	0.3457229448938919	0.9999979641918072	0.9999519508840028	0.9999987884099172	0.9999983683908892	0.9999917828586852	0.999999368478755	0.999999471682871
SP100	6.55062484772555	3.9827076775328	1.74796315048612	0.0287914985434061	1.4143299260478797	1.27990824403605	1.04384485372329	0.0177625198611286	0.597573078825703	0.42223027904161	0.4863452354523929	0.988693217672741	0.657095525751033	0.9999917828586852	0.999999368478755	0.999999471682871
KLF6	10.3786549787257	7.365051688126829	0.844951705413024	2.10949787856028	2.22163257038708	75.386489293948	25.2343933130229	49.7364157979529	30.3664128212965	0.0084442509856998	0.0252150636574619	0.0127981479618359	0.0209570289538437	0.9999917828586852	0.999999368478755	0.999999471682871
TRAM1	8.29175336507078	7.53251041672037	0.9155042404967548	-0.663966421157893	0.286503147469875	84.17962775668519	11.99201238174	-10.5430723338394	4.07902316361323	0.0075622789681656	0.0529644448071325	0.0602026534350052	0.153053023403737	0.9999917828586852	0.999999368478755	0.999999471682871
TNFRSF1A	5.812473414776799	5.453705064159089	-0.156551186320406	1.16617915379798	0.229486114752133	3.72627203029338	-0.13564988323097	1.8393263299328	0.201674681428867	0.166913461689208	0.914166514346334	0.31702135859789	0.8733092844422349	0.9999917828586852	0.999999368478755	0.999999471682871
PKM	6.90571302854072	12.9308930946892	-4.74500870803172	1.29402292639676	-3.39676943801249	12.2141374246291	-6.23150788648283	4.602919514554861	-3.9314205924851	0.0520055576709043	0.101297779044798	0.136191441670613	0.1585685436239789	0.9999917828586852	0.999999368478755	0.999999471682871
DHX29	6.0413630338620905	6.88907182886987	-0.382126916166257	-0.0039824428658052	-0.7110450639648309	30.547146213066696	-2.228474838253009	-0.0357199743330995	-3.935100687230991	0.0208331246346601	0.268528415778922	0.977269622139271	0.158426300466227	0.9999917828586852	0.999999368478755	0.999999471682871
DNTTIP2	6.115200625491941	4.2720884307533	2.00531975043038	-1.5213207685283	0.7805272557854142	1.80675554978446	0.91619353697657	-0.643037257653272	0.396144923072337	0.321817516006753	0.527825410672577	0.636194135742174	0.759880630567207	0.9999917828586852	0.999999368478755	0.999999471682871
RHOA	9.315016878530349	9.22013076084546	-0.152220307647512	0.247348020256123	0.175508286010218	10.1669846317541	-0.394401035056887	0.600002710551563	0.255942460670461	0.0624156225322237	0.76084080560176	0.6559569919386371	0.840486194348049	0.9999917828586852	0.999999368478755	0.999999471682871
IDH3G	6.429227086315321	7.726008131760019	-0.618239197915136	0.600740818188255	-1.1830454908532	2.39759973132064	-0.271833232980808	0.438371787812987	-0.467399593088753	0.251558069698721	0.83102856097221	0.7369856738644079	0.7216514713424341	0.9999917828586852	0.999999368478755	0.999999471682871
ROGDI	5.602359837381071	2.9558229384206096	2.75658557861048	-0.893441042916267	0.966080121130976	2.03605554290784	2.29178935872367	-0.7413402777932858	0.8997662132761272	0.290641844493395	0.261928686745194	0.593877449401051	0.5335576545894161	0.9999917828586852	0.999999368478755	0.999999471682871
ROCK1	7.24502360848771	6.4049108551432505	0.289194231653536	0.518386836833185	0.6148108479148799	5.27852612995187	0.4787507162888749	0.926844862022016	0.6642142700438349	0.119193039296375	0.715746640616014	0.524158483456021	0.626748001477349	0.9999917828586852	0.999999368478755	0.999999471682871
CBFB	4.82098171825936	8.47275897895658	-1.73578791862865	-2.2577836998141403	-2.1621693100739803	1.9807684042291496	-0.467652635291285	-0.6908507475835078	-0.578212024244221	0.999995190058973	0.999678451828199	0.999965093356108	0.9999927424350452	0.9999917828586852	0.999999368478755	0.999999471682871
RASSF1	5.548060640464669	3.3495149933683503	1.76165677582114	0.124073289492398	1.01597132253804	2.07974196114023	1.69607594733603	0.141269594782389	0.850412157539907	0.285328796341578	0.339149350294838	0.9106561999860892	0.551352850623437	0.9999917828586852	0.999999368478755	0.999999471682871
IFI35	5.6168391765293	7.703309436936589	-3.8620319463824098	0.141997376984136	1.2042797683504198	2.85049153782251	-1.17776256599154	0.0995382876808869	0.415750605491992	0.214796908950666	0.44815007488453	0.936840003365582	0.7491652418402129	0.9999917828586852	0.999999368478755	0.999999471682871
COASY	5.55076360175956	4.18940276823803	0.156159378260326	1.60755705061787	0.974626935879038	13.868557203397	0.675795568896406	12.4654409824143	4.20239278757511	0.0458245140655823	0.621659407439181	0.0509616434223006	0.148723852754643	0.9999917828586852	0.999999368478755	0.999999471682871
MEF2A	5.62816822638141	4.337349814121359	0.52307680950101	1.50295522324715	0.592635409306885	1.7001758829553	0.4174706037955589	1.3707455822432602	0.309263723510136	0.338477272670131	0.7482321998710569	0.401243024145434	0.8090562084401551	0.9999917828586852	0.999999368478755	0.999999471682871
OTUD5	5.61619655041027	6.150250201042059	-1.4244402174038202	0.41470863561826	0.619390678083476	12.3582462208035	-3.09485330900578	1.66400561735995	1.4280639222621998	0.999992984756062	0.999319574873091	0.999990190656954	0.999990297572619	0.9999917828586852	0.999999368478755	0.999999471682871
GRIPAP1	5.54174602385386	5.75694408969985	-1.18499865595927	0.533359115618854	0.747332779733596	16.4006326269461	-5.300471027992099	3.2927839418067206	2.65801422247755	0.0387687849298463	0.118710941571619	0.187702682637973	0.229081547093805	0.9999917828586852	0.999999368478755	0.999999471682871
LAPTM4A	8.10248516511654	7.601319590813349	0.46194724447883	-0.4876421328684689	0.3867376434754589	7.53467991297068	0.564116549650682	-0.753025167193518	0.484431168708935	0.084001029999323	0.673021508020777	0.5891036953239661	0.7128111760546129	0.9999917828586852	0.999999368478755	0.999999471682871
TTC7A	5.909046277397279	3.807279763766181	0.947543867298657	1.1937447640462902	1.2582341918360802	3.45087313410089	1.9074382374391896	2.4068635467385	1.51930510941561	0.1795624750511389	0.307404182814929	0.250687032964992	0.370585980225282	0.9999917828586852	0.999999368478755	0.999999471682871
IP6K2	5.459273350857751	5.433071357948389	1.07966145870887	-0.8626440339049009	-0.657775050977932	1.86596800007174	0.457396295534224	-0.429405753896212	-0.2884587304155119	0.9999968411336908	0.999830912377446	0.999985154756378	0.9999970957237472	0.9999917828586852	0.999999368478755	0.999999471682871
KIF2A	5.64784896719361	3.68927088988181	0.9176219871227	1.69846420015292	0.803454863190748	0.6906381484041441	0.290663200387421	0.7416988368670892	0.19978972063672	0.6152173521335171	0.8199199599523341	0.5937301670082901	0.8744628080563029	0.9999917828586852	0.999999368478755	0.999999471682871
RASGRP2	6.81078029895116	5.39918567245822	0.33822405012368	0.930353987584963	1.1305286934288798	3.983910068084581	0.895065020434971	1.58355106140251	1.11019870389525	0.156563089715237	0.5352154310696751	0.358578749612704	0.466784642551716	0.9999917828586852	0.999999368478755	0.999999471682871
SIRT2	5.76048498284623	9.19750248604406	-2.00634205259218	0.308538409579843	-2.52261101925444	9.08083195459654	-2.64434830116887	0.837989907930907	-3.06628234193308	0.0698245422357352	0.230165155972803	0.55597035680639	0.200695428858447	0.9999917828586852	0.999999368478755	0.999999471682871
ERLEC1	5.84596922759316	5.51399890546836	-0.0569851595284876	0.840600492954499	0.1103148617360469	3.56420662974927	-0.0486448628697325	1.18550107794354	0.0906838819081465	0.174137615456973	0.96905611083283	0.4460941559967979	0.942426323451371	0.9999917828586852	0.999999368478755	0.999999471682871
NUCKS1	7.799967560072139	7.326755264639861	0.453367812110935	-0.0003812811971609	0.1295594432139289	16.5219001943169	1.38412448830452	-0.0015762214575578	0.3741920654841449	0.0384849248149411	0.3983032985525	0.998996547085509	0.7720505517284549	0.9999917828586852	0.999999368478755	0.999999471682871
VPS35	6.40954634550312	7.80501091082571	-0.0759625203235917	-0.3936512760771479	-1.6400588683559498	1.28653776237023	-0.0368375998186415	-0.147577145906673	-0.357736457392573	0.420635631783702	0.976559054943953	0.90672274464453	0.7812890911144091	0.9999917828586852	0.999999368478755	0.999999471682871
DNAJA2	5.999050575605089	3.78808541552806	1.16253236657689	0.5831447886776421	1.48976150023108	0.6241988339045811	0.6364012167322121	0.219321024529629	0.326922836517298	0.644751532121169	0.639191946291288	0.8625521470060942	0.7988472156643599	0.9999917828586852	0.999999368478755	0.999999471682871
BCL3	6.048414619223781	7.86666589974176	-2.77631637855725	0.5892652381779799	0.285283357794377	7.9019731015418895	-2.94401695694732	1.29556675701905	0.317146090625789	0.0801386625499291	0.208457596127123	0.418480230503767	0.8044864353513179	0.9999917828586852	0.999999368478755	0.999999471682871
KCNAB2	5.405476616424759	3.3995254996916096	1.6211183335335702	-0.61353186240984	1.08013414696973	1.82863423321368	1.01136388523053	-0.417841093049187	0.7343957960402919	0.3185813119875599	0.496403238069374	0.748031370960588	0.596739957921871	0.9999917828586852	0.999999368478755	0.999999471682871
DRD4	4.81067565813134	7.27246825383268	0.145713574184786	-2.04670160459808	-2.6124469795986096	2.38763652251358	0.0914888157713234	-1.18876246077884	-1.1013717305945	0.252501289246858	0.941918103227022	0.445232379759831	0.469312780110678	0.9999917828586852	0.999999368478755	0.999999471682871
ATP1B3	7.23345841663463	9.13353671019142	-0.7355633218754591	-1.20741161533251	-1.23989867701651	18.093406752406302	-3.340951669225189	-4.895382561423809	-3.2006218770349	0.035149419500324	0.1851475387900469	0.128280093222834	0.192787279841984	0.9999917828586852	0.999999368478755	0.999999471682871
GNB5	4.80308208809154	4.11350409951387	1.8307401960798704	-2.04266811411297	-0.19033879747325	3.5157430087472004	1.89532105370596	-1.8508515093746103	-0.201215705425312	0.176417797606136	0.309075618053926	0.315355462273583	0.8735900827940608	0.9999917828586852	0.999999368478755	0.999999471682871
UFD1L	5.720063901407929	5.5243102787110905	1.5976346909796102	-3.3063625543546897	-0.1651285598256109	4.55029699555005	1.74515683122152	-2.53007429908855	-0.16126343720996	0.137718031091785	0.331259222997083	0.239624190297085	0.898212825796068	0.9999917828586852	0.999999368478755	0.999999471682871
SCT	8.453019811223308	9.72264073362547	0.0461129279133938	-1.10404232904343	-1.27885370870598	9.504664221482429	0.146254718084566	-2.42803487221777	-1.65999981717307	0.0667342079909627	0.907546840704378	0.248717695941695	0.345168529721613	0.9999917828586852	0.999999368478755	0.999999471682871
NUCB2	7.978793172653559	6.893668446443519	2.0205134751639	-1.98260906174978	0.0505487843061593	11.3901472198856	3.66123469725967	-3.148130740546	0.103138806442571	0.0557492011715673	0.169741056346811	0.195804318237977	0.934571144332726	0.9999917828586852	0.999999368478755	0.999999471682871
DAPP1	6.059223871476999	5.28027458185222	0.357732848406519	0.0570238883605314	0.554829323082287	2.3303804914933	0.271815836852916	0.0495817009009933	0.3166342590892039	0.2580541279250239	0.831038873698803	0.9684611364081028	0.8047825425244101	0.9999917828586852	0.999999368478755	0.999999471682871
RNF126	6.883020558632821	10.3303749961308	-1.78404745232692	-0.7705234256571161	-2.33687404882985	5.3020799366603	-2.43283920504992	-0.8988135858175351	-1.57558847647554	0.1186757477847239	0.248274880737726	0.533892952875876	0.360029134238279	0.9999917828586852	0.999999368478755	0.999999471682871
JMJD6	5.77195921869206	7.00575744129292	-0.219104672864781	-1.29229139325972	-0.920001649208658	1.93360688834617	-0.150339520456214	-0.7333911900276059	-0.33238300474242	0.303850754919209	0.905002336802106	0.597155629445838	0.795711888622272	0.9999917828586852	0.999999368478755	0.999999471682871
POLB	6.10716653779683	7.081874244284969	-2.06050445251937	0.0495082898858094	0.9341851105748208	4.36660530405004	-1.19970658568875	0.0515067993438144	0.607453037134302	0.9999906598130108	0.998623825671075	0.999985480421108	0.999982633772645	0.9999917828586852	0.999999368478755	0.999999471682871
PABPC1	10.1681673965883	11.493040941277	-1.1527654944986898	0.277795337180665	-0.636520914941016	36.63331242772	-4.43344195417857	1.71006522491395	-2.52559809568494	0.9999966776408628	0.999790071688816	0.999995143726317	0.999996679159067	0.9999917828586852	0.999999368478755	0.999999471682871
CFAP20	5.46923200797691	7.964472664181	-1.59701116268801	0.7253043890925409	-1.87214091841667	19.478963952847	-6.11773876209237	4.60007990469073	-5.811996627185401	0.0326537581472541	0.103149067446407	0.136272968155151	0.108473377410314	0.9999917828586852	0.999999368478755	0.999999471682871
TCOF1	6.57604312693984	7.31979349503205	0.793623673267509	-2.3009855177283303	-0.9603819245677592	2.09948465809574	0.444330786152144	-1.02566112054535	-0.352611300916971	0.28298671105335	0.7338105469777391	0.49193571780304	0.784186375526481	0.9999917828586852	0.999999368478755	0.999999471682871
CDC42	8.224172674203901	9.09836523457595	-0.312798447047786	0.5348900696758511	-1.01953289277699	72.290897041554	-3.24428089003926	9.839824255417948	-10.3482506232284	0.0088057998580498	0.190345717381742	0.0644769177668011	0.0613291254687778	0.9999917828586852	0.999999368478755	0.999999471682871
ATP2B1	5.06976683483658	5.63181131472901	0.392914923963536	0.8688052092642521	-1.5296273404314098	2.922184811404	0.294253751025247	1.13266730851525	-1.02715443912573	0.20990493623775	0.81781425135561	0.460448617844726	0.4914727666205321	0.9999917828586852	0.999999368478755	0.999999471682871
MAP4K4	6.10464101613128	6.52572473534089	-0.922631938573656	1.09867325472081	-0.0363611711946757	8.99275751474722	-1.5746696048886102	3.58822579120803	-0.0621476739950321	0.0705028478491596	0.3601971797852629	0.1730286981942189	0.960486381228097	0.9999917828586852	0.999999368478755	0.999999471682871
MGAT4A	6.79135161349362	4.57125797526698	1.5135537563640702	-0.0245588820191459	1.31795281844298	432.815792526369	169.60461999627398	-3.54528683644804	160.022406625771	0.0014708766421554	0.0037535085747589	0.1750209087680019	0.0039782646629539	0.9999917828586852	0.999999368478755	0.999999471682871
RPL31	10.8131939096041	15.487847785285402	-1.91617445796693	-1.54379512169387	-3.48258404454985	15.6557016978483	-7.090946769071371	-3.59633277125659	-4.6834093709883895	0.0406085977791224	0.0891910601473836	0.1726575176189209	0.133919844957719	0.9999917828586852	0.999999368478755	0.999999471682871
WDR1	7.7623794048738	7.25788615987124	-0.750037484443335	0.403544225252658	1.3243977211128102	5.88994045056671	-0.685084994421475	0.608429040589838	1.26882566492176	0.107064997081238	0.617617135515176	0.652027271769651	0.424919074648462	0.9999917828586852	0.999999368478755	0.999999471682871
RPS6KA2	5.470909565075459	7.96469960531651	-0.7547836377944921	0.129266129945933	-2.48762911720171	6.3659814637289	-0.96391018999556	0.2520745895355369	-2.54018239597834	0.0991928138559191	0.5116975312945379	0.8427993122712042	0.2387577381385789	0.9999917828586852	0.999999368478755	0.999999471682871
ING3	5.778630938081339	5.9564569775367	-0.155686216753969	0.322155958216843	-0.158299665562158	5.83555573083457	-0.196027346952218	0.6468860709416789	-0.196177204912023	0.108043829636951	0.8767677285886178	0.634463716729556	0.876675858994797	0.9999917828586852	0.999999368478755	0.999999471682871
WBSCR22	6.27913100618718	7.01794461704983	-1.78389008810725	-0.6251728029649599	1.15513914669491	405.23966267033	-96.745210143405	-53.2963443897283	68.69650412838959	0.0015709678467421	0.0065801407680075	0.0119435035935185	0.009266480437527	0.9999917828586852	0.999999368478755	0.999999471682871
SEL1L	5.945160726525639	5.588884342518471	2.76343082110911	-3.4839883017069	-1.06656081823446	13.3975666097479	12.800793661209	-10.512480279395	-3.2682702413934304	0.0474296178863103	0.0496320357162165	0.060376800242037	0.189029520886295	0.9999917828586852	0.999999368478755	0.999999471682871
ATP6AP1	6.7685682728071495	6.55952851809928	-0.444757951233052	1.5107156883789798	0.155997678873574	25.298655239941898	-2.84024492391876	13.90783371504	0.781654493855793	0.0251510807739605	0.2155140512889179	0.0456955476981625	0.57763198469911	0.9999917828586852	0.999999368478755	0.999999471682871
TCF3	4.7839981750758	6.32344071618271	-1.1733513920975802	0.0734772810610969	-0.917949249196368	1.3765532251395902	-0.313902632445101	0.0321225763749094	-0.240939164426971	0.399962325170377	0.806364329034496	0.979557162188285	0.849482200834447	0.9999917828586852	0.999999368478755	0.999999471682871
DAZAP1	6.021422054918901	6.063139295059219	1.07039080017153	-1.55760454557325	-0.5686834938627621	197.88781739771	50.3381481423767	-68.8086822983576	-23.3426289082761	0.0032170467180745	0.0126452018931555	0.009251375506572	0.0272561735169895	0.9999917828586852	0.999999368478755	0.999999471682871
FAM50A	5.72437053371786	4.62749494987009	0.9405712297778148	-1.29297999121596	1.00551798933346	4.079877918017661	0.8640408784227621	-1.22637429510721	1.05064651756709	0.1530221790512849	0.546351593784212	0.435491184827006	0.4842800693388889	0.9999917828586852	0.999999368478755	0.999999471682871
PDCD2	6.289482437204901	9.8565724493102	-1.56374046794523	0.651054228886805	-3.35349587742494	2.0874939150212	-0.480289867287183	0.4046309748924339	-0.88850624515162	0.28440488151442	0.7149499723650842	0.755224656298465	0.537541223542238	0.9999917828586852	0.999999368478755	0.999999471682871
RDH11	5.1469917963093	7.89792806432014	-2.4787804193641603	0.380982581067573	-1.1766951770183	4.77256526664733	-1.8748274452583105	0.5710568275838721	-0.850669370219871	0.131489285288989	0.311940850290678	0.6696797523336341	0.5512578379657889	0.9999917828586852	0.999999368478755	0.999999471682871
PTPN18	6.60414461786129	7.081650852555	1.2184662042731	-1.22870005335057	-1.4611887801150802	2.16637415437831	1.02800365143443	-0.798025716837381	-0.591424995705328	0.275312045184409	0.491209806142565	0.571213696112777	0.659987433177239	0.9999917828586852	0.999999368478755	0.999999471682871
TFRC	5.99410744434381	7.903899021498691	-2.7989836002297404	0.57803294953314	0.27317145891662	4.56004272724322	-1.76271352306484	0.734853210219771	0.177084511173756	0.137432768850784	0.328517248516069	0.59655082758188	0.8884212325681229	0.9999917828586852	0.999999368478755	0.999999471682871
AFF4	6.10986949909173	6.150267358255969	0.2601476374033	0.84571167974207	-0.611346435405436	4.941103411351071	0.272118755398788	1.55392352554023	-0.634553221479398	0.127124539724211	0.8308593113127808	0.364028780058375	0.6400299888354771	0.9999917828586852	0.999999368478755	0.999999471682871
UBE2D1	6.36336556126472	2.9385405128953703	2.0939504571668	1.0913619333024498	1.74269996720024	0.557082697215889	1.00782788676588	0.459513704322137	0.441846756325387	0.6764286331338909	0.497518033159155	0.725784118061112	0.7351324108134009	0.9999917828586852	0.999999368478755	0.999999471682871
SMC1A	6.04699324192492	7.229072701099559	-0.3606234869335979	-0.6219638888534929	-0.988579269402788	1.87764923289248	-0.1848965374603939	-0.336919402116691	-0.331732288643732	0.3115434390201699	0.883605708423312	0.7931147844258749	0.796085006519043	0.9999917828586852	0.999999368478755	0.999999471682871
HSD17B10	6.39477329793319	6.022110405557281	1.04239341949172	-1.10151415194356	-0.14282178057769	7.43102656045004	1.48656203487621	-1.78045550076796	-0.2184330746121519	0.0851589038390478	0.376982764938262	0.32578799697474	0.8630915902555409	0.9999917828586852	0.999999368478755	0.999999471682871
NFATC3	5.2893888519265495	7.94004748998235	-2.73291557779785	0.883688023313269	-1.02346433881934	2.2279073403824903	-0.950933756871222	0.6771290489204951	-0.342346831154898	0.268588984150611	0.5160076972954389	0.6210769986574449	0.790016920836146	0.9999917828586852	0.999999368478755	0.999999471682871
ACADVL	6.82380049885727	11.7151568600941	-3.30501006195821	1.46584307105596	-3.51260044507767	6.111755620625829	-2.41121939483902	2.91023572288215	-2.2664681646072595	0.103248285310408	0.250279444459577	0.210705317616225	0.2645310739902859	0.9999917828586852	0.999999368478755	0.999999471682871
STK10	5.52408611870402	3.1967384571045097	2.19450443545766	1.42932691321508	0.249875965660048	1.16607306956036	1.46169849077842	1.20642467257583	0.1252853307381849	0.4512855929352379	0.381971347132496	0.4406131471707871	0.9206543053469828	0.9999917828586852	0.999999368478755	0.999999471682871
FBXW11	5.828938691480531	5.49223845431572	-0.922083295529501	0.144094941758068	1.3266087720100002	5.983183632957821	-1.4573400401379195	0.3057462272723369	1.76023050011596	0.105427045989304	0.382857770170442	0.811102060366818	0.328902533736261	0.9999917828586852	0.999999368478755	0.999999471682871
ACAP1	7.18425274523553	6.414386771178029	1.37280781287545	0.0661833489265974	-0.407091379500153	4.55627951512475	1.2535683618401698	0.0826991755933735	-0.3828631326589	0.137542781888241	0.42866845299998	0.947471601969164	0.767222213483835	0.9999917828586852	0.999999368478755	0.999999471682871
DERL2	5.70232342127624	5.25526313972657	2.10275603698862	-3.26999000572668	-0.3269744626937769	8.87662477505651	4.878878252784401	-5.25679640371214	-0.668589573995062	0.0714175653504548	0.128702331536531	0.119674238157283	0.624819172405717	0.9999917828586852	0.999999368478755	0.999999471682871
SIDT1	7.39498186745382	8.40654455994529	0.340461950260697	-1.83705866499315	-0.964041069415208	13.7749293074902	1.51551440833042	-6.20898050511201	-2.08043533620201	0.0461348966059249	0.371316703368621	0.10165910182627	0.285245928794099	0.9999917828586852	0.999999368478755	0.999999471682871
AP1M1	5.258083497591519	3.2395452122156603	3.53542286012609	-2.38866397912227	-0.1952199274788089	1.7384339277611598	2.91820703502396	-1.44782446271196	-0.13525064728853	0.332320229250024	0.210170726866951	0.384805628453572	0.914416096804501	0.9999917828586852	0.999999368478755	0.999999471682871
SDHA	5.46887490519844	7.25576566631878	0.268045382628738	0.2655461236586089	-2.68895783450755	5.32252404027334	0.2996233511732269	0.4822627397800349	-2.53982131751635	0.11823033645315	0.8146728482115891	0.7139302077138521	0.2387885864657219	0.9999917828586852	0.999999368478755	0.999999471682871
SMARCE1	6.4034875610404	6.036188201727329	0.5676352496499439	0.1036177790220769	-0.180626816696215	10.7843071491342	1.26480061222455	0.326223752620606	-0.4100731478321249	0.0588637259042836	0.4259028026868779	0.7992493758540091	0.7522531444624371	0.9999917828586852	0.999999368478755	0.999999471682871
KDM5A	6.35164502206412	8.11801077820405	-1.9891803432476003	0.8375243514494469	-0.483334408746797	3.99281382360322	-1.19591501411669	1.01432464198416	-0.287809375490261	0.9731001017996942	0.618630956157314	0.984561319237412	0.984268636466482	0.9999917828586852	0.999999368478755	0.999999471682871
PICALM	5.70779447930294	7.213942369392309	-0.622536669348644	1.98333733317402	-2.00611077143266	2.14420475356907	-0.254056894584189	1.9816415774733	-0.7661511836551009	0.9987959844429108	0.9806662910042808	0.999698246891491	0.998878945544555	0.9999917828586852	0.999999368478755	0.999999471682871
MRPS34	6.43368911866033	6.43053405976591	1.5049903698509397	-2.05502651289074	-0.79529977908754	4.720021450519	2.49294077045074	-2.6026585989184303	-0.761832376444697	0.132911095573271	0.242859263855766	0.233532208813174	0.5855408434461421	0.9999917828586852	0.999999368478755	0.999999471682871
CLNS1A	7.0084471400063	4.727235887724371	1.4117941394251	0.717774991652362	1.27218240717471	2.20499312244854	1.3253383115458202	0.717398001169456	0.7920565322638929	0.271056218130946	0.411504907134872	0.6038268730794959	0.573542062692571	0.9999917828586852	0.999999368478755	0.999999471682871
TSG101	5.677238940337371	3.35926224575279	1.3657670477206	-0.1278981395603869	1.6715061742037298	3.0908213838526497	2.17543027705288	-0.219578903270286	2.02228535165106	0.199204399259016	0.274302854245503	0.8623955192271949	0.292354864532924	0.9999917828586852	0.999999368478755	0.999999471682871
NCBP3	5.828938691480531	4.6224228120993605	0.130577447398743	0.700417194947688	1.22737570824134	1.383589967389	0.0883713257251922	0.4607713232074509	0.484493421678171	0.39842003251053	0.943886835527251	0.7251233897842809	0.712779078093784	0.9999917828586852	0.999999368478755	0.999999471682871
ATP2A3	5.606666469690991	4.80285821908664	-0.0810348834346323	1.1151035597195802	0.675512740621032	5.935992385844541	-0.153720346679222	3.09027407936097	1.08034609811448	0.106249774525631	0.902898660291402	0.199237420661905	0.475425000012248	0.9999917828586852	0.999999368478755	0.999999471682871
MGLL	4.93139129390905	9.8720957082171	-2.5876927372376497	-2.6799281054594704	-2.61737220902427	2.30285970703865	-0.951560063568952	-1.01069521481583	-0.7483527897732429	0.260806041553952	0.5157983816520421	0.49661374784312	0.5910061352352779	0.9999917828586852	0.999999368478755	0.999999471682871
LMAN1	6.10464101613128	3.0407119885846097	1.41787680370493	1.14109738193152	2.15794581191988	0.3832261902132229	0.542664194245728	0.327628149772134	0.362992857414997	0.7670206568981229	0.68347667644041	0.7984416401946249	0.7783273821015071	0.9999917828586852	0.999999368478755	0.999999471682871
ENO1	7.95373225010913	7.90559306636783	-0.290312501411241	-0.334562341052091	0.489753215896774	21.8141716323835	-0.904940344787139	-1.4689893346350802	1.62988779267223	0.0291633530468409	0.5317420430790589	0.380496557386192	0.350341624158672	0.9999917828586852	0.999999368478755	0.999999471682871
MYDGF	7.67349132516098	7.733120880233309	0.7710215407693359	-1.6624309760946203	-0.276388144772248	3.37262881320308	0.556316425006246	-1.10899652948655	-0.153548159552491	0.183503701430946	0.6768010422294081	0.467127653351743	0.903005750322834	0.9999917828586852	0.999999368478755	0.999999471682871
SRI	6.907122006735981	8.7272800904532	-0.842604017515116	-0.44863995878227	-1.2226635835466395	2.66920497620192	-0.319702141828877	-0.244188450553158	-0.459358022533214	0.2282014433275969	0.8030090055228829	0.8475285875160842	0.725865954105114	0.9999917828586852	0.999999368478755	0.999999471682871
EIF4G3	5.37449250105929	4.46621257358966	-2.56939949642524	2.6481046544409903	2.7526992734756703	0.9076168689108208	-0.80157196065539	1.28792728177477	0.676727505403727	0.530806507823909	0.569836834625599	0.420302697491782	0.6212523003636489	0.9999917828586852	0.999999368478755	0.999999471682871
SEMA3C	5.28967396954676	2.41117934329348	0.782976611906387	1.45853849805561	2.45355769230242	0.172912271277876	0.193663515012547	0.2410529423140019	0.234208564554834	0.8909984343337941	0.87821754813862	0.849413743521422	0.853538101292782	0.9999917828586852	0.999999368478755	0.999999471682871
GRAMD4	5.437067088380001	4.847842808775231	-2.1925461848338403	0.919266250543756	2.75101117223933	5.85895215625724	-2.06540963627578	1.97058444242631	3.08277383675886	0.107620569548591	0.2870518038426879	0.298957088425947	0.1996910139004039	0.9999917828586852	0.999999368478755	0.999999471682871
ZNF638	5.828938691480531	4.75637144217339	-2.4167223881829103	1.42034816240471	3.35904114951966	8.86128602673922	-3.10803519920531	4.848294478013	5.291034868615281	0.0715401508038948	0.198171186803332	0.129492062911469	0.118917767188945	0.9999917828586852	0.999999368478755	0.999999471682871
MARK3	5.05472556599875	8.41774580837784	-0.2101944491492069	-2.43699495035835	-3.23437135185299	1.55225038166124	-0.138097621112236	-1.02046628137697	-0.792719711465075	0.36434095236947	0.912636893290987	0.4935515905882879	0.573282711102495	0.9999917828586852	0.999999368478755	0.999999471682871
SLC25A3	8.776624624584331	8.87786015563557	0.4783749243588189	-0.514220825728905	-0.430152145373988	31.348953697915203	3.75337343832282	-3.789709230599621	-2.00652471730394	0.0203006448131112	0.165762175877973	0.1642427496316419	0.29433864549015	0.9999917828586852	0.999999368478755	0.999999471682871
FOSL2	5.13457960268285	4.10647814680116	-2.09269045474648	2.17532110876367	2.68144629631497	13.8325197702132	-6.63709405157861	17.3419994693685	9.562649221080962	0.0459434856917846	0.0952023648883271	0.0366691035102557	0.0663324832719934	0.9999917828586852	0.999999368478755	0.999999471682871
FRYL	5.3697815554635095	8.24446972352917	-3.225181602480529	1.4842072477767398	-0.8982515360840909	4.582531602268519	-2.1993423320443	2.517889197371741	-0.596298508068152	0.1944994411033619	0.272342612454736	0.396393201754205	0.673474509949979	0.9999917828586852	0.999999368478755	0.999999471682871
TMEM131	5.22617753157553	2.78091666838026	1.9977223582894497	-0.4269132652128039	1.28136700782514	4.965041713872161	4.12178526393757	-0.987434239592984	3.01972023650227	0.999999334297973	0.999939663822917	0.999995009396706	0.999999343398786	0.9999917828586852	0.999999368478755	0.999999471682871
ACTB	12.3931431314714	11.4830571435206	0.166836680021209	0.135560597634801	0.967570502018426	66.9024825587602	1.08646972009945	1.29443612198499	6.873670901103389	0.009514928952967	0.4736316085811869	0.418749104969878	0.0919718987779274	0.9999917828586852	0.999999368478755	0.999999471682871
RAB7A	7.23572396395379	9.19032978405307	-1.49565444948028	0.2488712413851889	-1.10213927658093	7.47842588158265	-1.69827205816508	0.4447604876999929	-1.11431966831221	0.0846255103835056	0.3387890554824439	0.7335821303565658	0.4656119344043939	0.9999917828586852	0.999999368478755	0.999999471682871
BCAP29	5.948230319392331	4.56968869178566	1.1316593946107498	0.226597481274325	0.5366155534159771	7.523328140674829	3.68476769898784	0.7721604638841919	1.17103900522075	0.0841263078645548	0.168707189227023	0.581401102424856	0.44994913747157	0.9999917828586852	0.999999368478755	0.999999471682871
ARHGAP15	5.87571630351539	4.81974943408026	0.638096812471749	0.1959526470544169	0.704637712958589	2.8407177616722703	0.4592738334267839	0.201099417414396	0.53746936474663	0.215480856896124	0.7259102131698429	0.8736612349153671	0.6860370248043061	0.9999917828586852	0.999999368478755	0.999999471682871
REXO2	6.45482355853091	5.17063591836397	1.6108300585123	-1.0754416971292	0.376789095024219	8.465097249425861	3.01561532118194	-2.21102435578973	0.768201808901359	0.074858317580768	0.203843298526893	0.270402701665594	0.5829829454354971	0.9999917828586852	0.999999368478755	0.999999471682871
RBM7	5.19901399843471	7.02532123357018	-0.635738263607438	-2.83004427995453	-0.630683525072514	5.14172258864246	-0.8284076730039058	-3.0815934004930496	-0.574026993043964	0.1222878841491569	0.559570985422349	0.199762585275432	0.6682556974978089	0.9999917828586852	0.999999368478755	0.999999471682871
BAZ2A	6.009772561906849	6.514944289266161	-0.8026249944762119	0.846030191391284	-0.115733989635274	7.616432815159429	-1.16202501370829	2.23907585974776	-0.1686390744218509	0.99994313567509	0.9972960677142478	0.9999470789999542	0.999959483531637	0.9999917828586852	0.999999368478755	0.999999471682871
TRAF4	7.927566819918559	9.608857670042829	-1.21999817273916	-1.2682306465593898	-0.405292288443962	10.2348261312552	-2.44653435184879	-2.55611088708306	-0.5503468680273149	0.0620045209211186	0.247020772713583	0.237404422583554	0.6797105565115049	0.9999917828586852	0.999999368478755	0.999999471682871
PAG1	6.18727412371358	12.8324358013639	-3.3713279033658496	-2.1216946459498303	-4.3245323434966005	2.34515214001321	-1.59859177016696	-0.8686869510371129	-1.03391996446467	0.256599562358125	0.3558673562489149	0.54466199776515	0.48938398816295	0.9999917828586852	0.999999368478755	0.999999471682871
ICAM3	5.17586977817634	8.23889299792844	0.592477560178297	-2.47408481611164	-3.6830573034446	3.177370448434249	0.540142356480589	-1.85788141503543	-1.8534267119670096	0.194112515216555	0.684718212274707	0.314347191634481	0.314985423862088	0.9999917828586852	0.999999368478755	0.999999471682871
ARHGEF1	5.849716540109481	5.1620343800249495	-0.425533837038396	-0.5807035530746729	1.59193272374724	11.045814558074	-0.9684165464319828	-1.83778949918042	3.8150548713285297	0.0574777909660991	0.510213755760933	0.317244717280135	0.163198916331458	0.9999917828586852	0.999999368478755	0.999999471682871
STXBP2	6.711043095111799	9.38330561799711	-0.0829476674418345	-1.4803848992236	-2.85035208877994	6.510452071066201	-0.0829401761372825	-1.85779916032402	-2.47110510520286	0.0970259723956583	0.947319221451695	0.3143589548928269	0.244800654145585	0.9999917828586852	0.999999368478755	0.999999471682871
TOP2B	5.87028162356934	8.745593108899701	-2.33377744707053	1.80404862286692	-1.9353921426956104	3.02710643741265	-1.0942414691200402	2.13876181671676	-0.835954595867237	0.203121039093511	0.471371241174236	0.278432460815603	0.556732310873155	0.9999917828586852	0.999999368478755	0.999999471682871
TM9SF3	5.527855460462081	11.2902668170616	-6.435267570349491	0.4537852937081189	-0.8985063665851172	4.58577316441668	-2.7185822644826	0.518520075986755	-0.388312093068982	0.136685187404027	0.22439421738315	0.6954706026053921	0.7642022958803159	0.9999917828586852	0.999999368478755	0.999999471682871
NFKB2	5.81196091196323	8.34742642745112	-4.56110137603966	0.6400393075395021	1.21899019171073	14.7798083865891	-6.65318611897582	2.40195812510034	2.00771563696923	0.9998529521266648	0.962464104499248	0.9998382162299472	0.999570682631605	0.9999917828586852	0.999999368478755	0.999999471682871
DNAJC10	5.60235983738106	2.90964055062253	1.98638701506137	-0.7747468817778941	1.56433438152889	0.8380771262368021	0.6029385234978101	-0.246216554390981	0.551069866077431	0.5668582966232479	0.6546309759368679	0.8464705180360921	0.6844668987854851	0.9999917828586852	0.999999368478755	0.999999471682871
IL4R	6.11850742035295	5.66413455994043	-0.0466218020560059	0.3261892218428239	0.55464337939954	2.18199983512914	-0.0468761313421153	0.279358600216924	0.282297807467245	0.273575089726293	0.970179557350284	0.826575966842602	0.8248415909304041	0.9999917828586852	0.999999368478755	0.999999471682871
USP33	5.32326289700958	4.20871283367777	0.679833007237947	0.3939641961617739	0.5771720790139471	13.7204797862209	2.8965456766088904	2.48179983509077	2.43356045534072	0.0463173381289077	0.211629568873765	0.243846122598711	0.248208532244016	0.9999917828586852	0.999999368478755	0.999999471682871
SNRPA	5.9942314404816	4.65347062791744	0.739325997156635	0.246114746234156	0.7587280494848799	1.64808539512945	0.328584428904567	0.151511108706653	0.340655311572022	0.347198854517376	0.797892022423397	0.904273091706325	0.7909813060367121	0.9999917828586852	0.999999368478755	0.999999471682871
EXOSC5	4.53286719998217	5.65891811386954	1.12802977482388	-1.55993444514989	-2.08756066313578	1.2651787936573202	0.6354985755100071	-0.7094027792306791	-0.614337644412698	0.425810210625297	0.639601107531756	0.6072000504449351	0.6492891998328921	0.9999917828586852	0.999999368478755	0.999999471682871
DYNC1I2	6.087663236613981	6.97173496075996	-1.7483233387396395	1.24329665272878	0.22341251187555	8.04668031146827	-2.6860394883646603	3.5021702646194903	0.318077201298312	0.078712266113004	0.22688960660967	0.177066851101336	0.8039479888633669	0.9999917828586852	0.999999368478755	0.999999471682871
APBB1IP	7.113233753471019	5.01295403582308	0.4275131192949439	0.498572797813919	2.0692889535259096	6.4666672697724605	0.688892873219905	1.15591435463013	3.28084685465584	0.0976726930647342	0.615970228182159	0.4540400764598689	0.188346527922626	0.9999917828586852	0.999999368478755	0.999999471682871
LRCH4	6.04699324192492	7.05383058220036	-0.253937510362154	-0.569097785520507	-0.9315731758206308	1.5687685853468898	-0.0881175147210502	-0.245828931345715	-0.261412365971055	0.361279711706329	0.944047168107642	0.8465433672217	0.837222347630066	0.9999917828586852	0.999999368478755	0.999999471682871
CAPZB	7.90198106121939	8.1966461081542	-0.404478120552237	0.338583075799763	-0.0725744403665744	9.96570061054746	-0.649435272057004	0.8504606328294181	-0.1115352887266819	0.0636679662987698	0.633320939502797	0.551334942330481	0.929286690791417	0.9999917828586852	0.999999368478755	0.999999471682871
UBE2A	7.00862680315543	6.79623885412886	0.104410986964975	0.491730249225274	-0.0536844632122535	7.33513701191425	0.1590057226012309	1.0709102397812	-0.0740562732863491	0.0862586653886354	0.8996141955785779	0.478209953474869	0.952940217184735	0.9999917828586852	0.999999368478755	0.999999471682871
ARAF	5.20211868483199	5.107229402127009	2.5235149867116697	-2.51275208752046	-1.46170268405709	1.76898409474632	1.20766265726334	-0.9769252030995648	-0.6408303818886351	0.327547903893758	0.4402923737858049	0.507430329121167	0.637189080635607	0.9999917828586852	0.999999368478755	0.999999471682871
UBE2K	6.636016552699981	5.754993399601231	0.458961130643134	0.661934440212213	0.489120012606566	1.3682236770925302	0.2621523518171689	0.3501870709562529	0.1540790909992609	0.401801362442086	0.8367814712825441	0.7855600630340209	0.9026755607075592	0.9999917828586852	0.999999368478755	0.999999471682871
N4BP2	6.92380851091284	5.357976789187	0.478820172353335	0.588122142284911	1.282486048837	0.8845066215162359	0.285465452577669	0.223664840256597	0.281730873688382	0.538966975251448	0.822975400524025	0.8599161129064641	0.825175922119468	0.9999917828586852	0.999999368478755	0.999999471682871
PPP2R5C	6.87633584411287	6.4390117764127	0.768569113667876	-0.0871522349665003	-0.263814570415377	3.98447659800347	0.582298222653107	-0.0886255468665759	-0.2066166595666629	0.999992306468985	0.999607462194303	0.9999847624159168	0.999993750444169	0.9999917828586852	0.999999368478755	0.999999471682871
GNB1	7.2323746094759	8.777992010929461	-0.358723893699169	-0.0840301202150523	-1.61522776249452	22.403866902539995	-1.62733147159107	-0.4582546299594121	-5.33224511540339	0.0283967719189556	0.3507871993045079	0.726446242934658	0.118019702788862	0.9999917828586852	0.999999368478755	0.999999471682871
NRDC	6.83528830405339	7.0514133084945705	-0.8297214111841149	0.3363775728889689	0.4322706795730329	8.68059836053923	-1.22506709492907	0.77233883196613	0.640357896845289	0.0730163734327323	0.435823742551797	0.581329970615087	0.637402354648028	0.9999917828586852	0.999999368478755	0.999999471682871
VDAC3	6.82200320115399	6.72794996128277	0.8970820098638291	-1.75503582351132	-0.0780615001604995	4.19384454365135	0.668577664999235	-1.32271836838509	-0.0589762004706333	0.149016052473369	0.6248244118533081	0.412110747036403	0.962498024120209	0.9999917828586852	0.999999368478755	0.999999471682871
PCM1	6.89064581623362	7.12956702258301	-0.9622971494231328	0.5045268329707849	0.46894390009123	5.72909250994498	-1.07610797417616	0.8256148388583892	0.465527314287895	0.110012216957217	0.476672622624503	0.5606268222259871	0.722630398100234	0.9999917828586852	0.999999368478755	0.999999471682871
ITCH	5.90196521017104	8.49143198614779	-2.66387066098202	2.24920028997785	-1.49851139482402	5.78562961978539	-2.4104859456554903	5.633216087528219	-1.26358578374472	0.999900199007913	0.995687395828332	0.99998261971961	0.999893682616643	0.9999917828586852	0.999999368478755	0.999999471682871
SDF4	6.28786494162616	11.066253812102	-3.66158041419048	0.912237884267556	-2.75239739764238	33.6144041434215	-16.0675964801844	8.49074149274386	-10.3290299107896	0.0189333139449678	0.0395703057545553	0.074634295051604	0.0614425426708503	0.9999917828586852	0.999999368478755	0.999999471682871
TOLLIP	5.68154557264729	3.80186826060456	0.8007882020900892	0.562991540189247	1.36961797876369	2.51364372968259	1.3736884469826298	0.825657517700299	1.20093865504198	0.241045443922235	0.400593180252246	0.560610665599249	0.442039332019091	0.9999917828586852	0.999999368478755	0.999999471682871
XRCC5	7.33833733304581	8.536024355439531	-1.63326490724248	0.7233458840782909	-0.123931109133526	36.0418851713746	-8.022500875484491	6.83365515184008	-0.6252866265380289	0.0176588012935598	0.0789470799869607	0.0925029304969442	0.644253432017019	0.9999917828586852	0.999999368478755	0.999999471682871
SAR1A	5.38245270267088	8.600618797353249	-1.40890462292472	-0.7645047779662171	-2.49944419368732	1.67304404099182	-0.519973076145866	-0.320804744506273	-0.623642680516057	0.34297005950649	0.6947420296526179	0.802372362455135	0.645006382820881	0.9999917828586852	0.999999368478755	0.999999471682871
FDFT1	6.05643939623052	4.49672703684524	0.274130722212261	0.429335537258909	1.5931055530649	5.920085969456579	0.908707783414462	1.24165708362248	2.7652015795997	0.106529959760169	0.530425910800971	0.431634576341974	0.220909775655535	0.9999917828586852	0.999999368478755	0.999999471682871
DDX1	5.98156029327422	5.154249912876709	1.27682132660866	-0.500927461611377	-0.0195893477486643	5.04291734517014	1.51424981373849	-0.740997140083427	-0.0248170515355923	0.99999875243986	0.999918582107225	0.9999950088582992	0.999999333434584	0.9999917828586852	0.999999368478755	0.999999471682871
DNM2	5.37214664254287	9.076420095887231	-3.42472997705059	0.540873225216169	-1.39312526008235	3.70536738481583	-1.82251504488249	0.589117364881145	-0.682290426068521	0.167812233617498	0.319480423776136	0.6610769181718311	0.6188295129607829	0.9999917828586852	0.999999368478755	0.999999471682871
STX7	7.08339310743626	5.091115591041031	1.519512507726	0.553378061328916	0.727680095692127	2.51732992121259	1.32679275598909	0.558542700566804	0.4776422737384949	0.240725191783489	0.411169237382602	0.6757197413633549	0.716320965167984	0.9999917828586852	0.999999368478755	0.999999471682871
SLC35C2	6.648557142816781	4.703124711235991	1.3437513561120702	0.7229556640585351	0.931927153139756	1.3402200792211	0.844481153782205	0.449292065199524	0.355044206423102	0.408092406888277	0.553550425801445	0.731177719337523	0.782809870439044	0.9999917828586852	0.999999368478755	0.999999471682871
RAB21	5.7221509919412	9.96186902702929	-3.2699962110027903	0.182710513494236	-2.18802754974475	9.0192513473623	-4.47596209799686	0.427667515104316	-2.45691874847749	0.0702974292628753	0.139932800132707	0.7427241975945731	0.246077830531121	0.9999917828586852	0.999999368478755	0.999999471682871
SMARCA2	5.69605058709437	8.13874390620807	-2.12348621859292	1.6209821177484798	-1.62171043545407	7.013788220544679	-2.4399504665277405	4.45297293335971	-1.73568372128811	0.090159251765516	0.247622175517863	0.140632007747909	0.332756045448231	0.9999917828586852	0.999999368478755	0.999999471682871
CNOT4	5.120074588235769	4.08659804694402	1.1010694326787098	-0.351685075119843	0.363462602441462	3.46549380199782	1.22249667937082	-0.4699875898706529	0.397501694459362	0.178844223870783	0.436478911631782	0.7203006430554559	0.759134392325023	0.9999917828586852	0.999999368478755	0.999999471682871
PSEN1	4.86140279969765	7.24293404026024	-1.7331314486636695	-0.203910537518279	-1.21705954762088	19.8267596103368	-5.843687664488799	-1.11686548419082	-3.99342087116936	0.03208193266993	0.107896343090838	0.464889865607038	0.156205019411331	0.9999917828586852	0.999999368478755	0.999999471682871
HSP90AA1	9.4690829787888	9.075190611898	-1.80404927897393	2.6206463478822	1.3736906004245502	23.8894437080127	-5.61013318698701	17.676480606267	4.52216217923841	0.0266330325061849	0.1122973500509519	0.0359767272309018	0.138548128886553	0.9999917828586852	0.999999368478755	0.999999471682871
DLGAP4	6.2093199516051305	5.33634727270433	0.3906269595540569	-0.268892706112917	0.861430059822575	9.270099303963027	0.7659143210642059	-0.71027635080979	1.83847070665457	0.0684099984927412	0.583899767572864	0.606830249776408	0.317145676930385	0.9999917828586852	0.999999368478755	0.999999471682871
RSBN1	5.15889199865903	4.5652307177312	0.1158938827770219	-0.4050311911569779	0.714630452337513	1.68670493594825	0.0464911961850762	-0.216444722140898	0.308837249993062	0.340694571708627	0.97042408177154	0.8643002685121	0.8093040390612439	0.9999917828586852	0.999999368478755	0.999999471682871
OSTM1	5.444660658419809	3.846400282766101	0.5012489283959121	1.4036426644325302	0.98664759203538	4.85338446454048	0.8245099565056351	3.98289309133973	1.63170868362455	0.129359967445381	0.561045325396657	0.156601472882666	0.3500248556300129	0.9999917828586852	0.999999368478755	0.999999471682871
PCNP	6.029761913174981	6.75370149499967	0.428211283019476	-0.54409659431075	-1.19881629369527	8.56407297612232	1.06451548348304	-1.4358429075404502	-1.98055744180141	0.0740009904591247	0.480112297011071	0.387283066523229	0.297662128874251	0.9999917828586852	0.999999368478755	0.999999471682871
MEF2C	8.1086007269008	8.63991475576307	-1.23099070481534	1.53884995782268	0.004317430671585	30.304834993491895	-5.40076907176904	14.264847714790198	0.0189951765506549	0.0209995816814463	0.1165557354115399	0.0445556792994046	0.9879087491302608	0.9999917828586852	0.999999368478755	0.999999471682871
PTPRC	7.97510545467129	8.7560534023082	-0.909948995391253	1.29327739154803	-0.542603779242961	7.917791542384009	-1.05762754365558	3.07137171363334	-0.623149913720839	0.9999043007761128	0.996232299563001	0.999947155021922	0.99992033519266	0.9999917828586852	0.999999368478755	0.999999471682871
UBA5	4.43578183454812	2.3904325480557205	0.7956070920929441	-1.70512772137826	2.46030660494028	2.03978022927598	0.5661228842825561	-1.3126878523253798	2.08205364132075	0.290181693150961	0.6720534083348	0.414444393979448	0.285052694257935	0.9999917828586852	0.999999368478755	0.999999471682871
STK17B	7.50499255789608	6.99273479573809	-0.4751395183993789	1.67297259941106	0.4976113634688789	15.2199608914451	-1.29442393934728	9.20954167296353	1.3744172063606297	0.0417679168676621	0.418752003700748	0.0688563418601247	0.400432536469871	0.9999917828586852	0.999999368478755	0.999999471682871
KIAA0141	5.27295514361038	4.175451106826641	-0.222198591804614	1.01045544370572	1.26179093367187	14.0728022526789	-0.874553968393014	7.15863779255676	5.2160334749379	0.0451616872038846	0.5425394675034301	0.0883585223931499	0.120587356037069	0.9999917828586852	0.999999368478755	0.999999471682871
HSPB11	6.755857345169691	5.55665358902101	0.7740640208096121	0.6962634516996579	0.411647986244279	3.0302127157581	0.5909344373914289	0.749072189090225	0.291243043828753	0.20292664593197	0.660218852693765	0.590712663158515	0.8195796303282971	0.9999917828586852	0.999999368478755	0.999999471682871
FYB	6.65472933555774	3.44595382865242	2.90742078923143	0.997450133052068	0.7576524643689581	11.2806773763333	13.0204489852213	6.399266974362121	3.63418745446068	0.0562874003885509	0.0487980456932245	0.098685113318298	0.170944695001993	0.9999917828586852	0.999999368478755	0.999999471682871
BZW1	7.013167311440281	9.24719288932285	-1.52347071289054	-0.557671369930922	-1.12560584470413	2.64896150389196	-1.11597297503869	-0.352497050380193	-0.422275532265548	0.229798268080055	0.465142799658359	0.78425106867754	0.7456317343056309	0.9999917828586852	0.999999368478755	0.999999471682871
ME2	5.73944689608629	3.54370010016491	2.25731095242167	-0.0150654248100437	0.5043209651304871	27.7694419466995	25.5848353057442	-0.204605213885079	5.38345903972492	0.0229152894988006	0.0248700402452006	0.871517586533107	0.116922151829714	0.9999917828586852	0.999999368478755	0.999999471682871
CCNT2	5.55076360175956	2.80522826541435	0.293366510133804	1.90294871931366	2.5078113663853503	4.4431518852282	0.493632104551222	6.383013582702731	4.91882447092691	0.140932811317222	0.7080841608417628	0.0989323789962996	0.127685042991502	0.9999917828586852	0.999999368478755	0.999999471682871
COBLL1	6.269933765132341	5.131695523426791	1.38397800935316	0.872128062633399	-0.0805072865233222	0.949942254256369	0.349551756135512	0.337458986434918	-0.0209292978431536	0.516339331543586	0.7859204077152281	0.792806343102455	0.98667794012273	0.9999917828586852	0.999999368478755	0.999999471682871
MRPL22	5.59622047793648	6.466684507898071	0.109078544182255	-1.12966675952505	-0.7446417398346171	3.64501836101264	0.0748632602858979	-0.905049132990525	-0.514669505673983	0.170460710810181	0.9524293059549448	0.5317039693391471	0.6974055671051299	0.9999917828586852	0.999999368478755	0.999999471682871
GSK3B	5.13457960268285	1.25135684324564	0.933369494117683	-0.556129800968525	4.29837723863469	5.86779075852433	3.22065428210065	-2.86595984792992	18.6326659304877	0.107461525709854	0.1916595027956099	0.213722964216642	0.0341341165589597	0.9999917828586852	0.999999368478755	0.999999471682871
XPO1	5.8962769809923605	3.47558729875888	0.39687125023585	2.02060284637311	1.91597005204432	1.8156105995891896	0.462962242698534	2.43729347054014	1.32967262202123	0.320500503943178	0.723973831986125	0.247865665720971	0.410505978934349	0.9999917828586852	0.999999368478755	0.999999471682871
RNF13	6.746219586459549	5.34677227954	0.6733448601643901	1.27499112528879	0.6468544224363001	6.52782591721058	1.40431785453812	3.49900808417369	1.04908920794244	0.0967717019865133	0.3939363205881729	0.177218736414836	0.4847516722176599	0.9999917828586852	0.999999368478755	0.999999471682871
LYRM2	5.0087959185309	4.096668881874391	1.2489661892467	-2.4156632841337	0.8151717847888079	19.742738765670303	5.4704317056154	-9.12830601205827	4.20113528339983	0.99997708585914	0.995765905260734	0.998766578417882	0.999955622675082	0.9999917828586852	0.999999368478755	0.999999471682871
KAT6A	4.46203074120377	7.201431767400219	-0.9618142531721592	-1.87425651948579	-1.74860778473577	1.33544644566101	-0.3114863603726749	-0.6045968531295229	-0.409886168421502	0.409181730535085	0.807765565305108	0.6538108242684921	0.7523550505398839	0.9999917828586852	0.999999368478755	0.999999471682871
TNPO1	4.997252818959639	0.820367060418562	2.5141371586022	1.93155399626389	1.8463299636802304	0.1727823057116549	0.860458645097886	0.9242570595673292	0.5375405026745229	0.8910787727762209	0.547659626305663	0.525045808172871	0.6860018883263109	0.9999917828586852	0.999999368478755	0.999999471682871
ITGAE	7.2518953809305	10.0379310965326	-1.35352408544529	-0.881692069922765	-1.85868849788937	14.971690856947	-2.91895034526933	-2.44942347130962	-3.44773482066629	0.0424585034570716	0.210121010443158	0.2467577416732849	0.179717379652056	0.9999917828586852	0.999999368478755	0.999999471682871
DIS3	5.120074588235769	7.537723485379361	-2.2594908015987403	0.489647168159539	-1.05952097218225	2.2444747315472595	-0.822026605112553	0.363604212207725	-0.3760876220210339	0.9999708412244592	0.998391600205235	0.9999830776551608	0.999966337204889	0.9999917828586852	0.999999368478755	0.999999471682871
PDS5B	4.90016745352559	2.35101589349381	-0.273341255131756	0.7721176547298001	3.2716109915518703	2.02066164541639	-0.206618840691822	1.11112079983783	2.91847024715679	0.292558091318941	0.8702876686275791	0.466521823023614	0.210153119296279	0.9999917828586852	0.999999368478755	0.999999471682871
CYLD	5.91595772180455	9.3025031717408	-2.49064575724785	1.22511330845871	-2.24964689060502	5.87151532999663	-2.2484340377704903	2.3246758799459304	-1.77187645281959	0.107394644274121	0.266414413949678	0.258620039237656	0.327102537564096	0.9999917828586852	0.999999368478755	0.999999471682871
RPS5	11.1090103451424	12.644215650479698	-0.49770327651945	-1.03774679526223	-1.0670270595454598	12.5977753122388	-1.53624121729236	-2.30816789871891	-1.40833577927582	0.0504285611412831	0.3673521150432329	0.26027095177702	0.393077320390422	0.9999917828586852	0.999999368478755	0.999999471682871
YTHDC1	6.13048819768455	6.731156344882491	-0.184108218197953	0.3928569673050121	-0.734107416551147	22.386953159243102	-0.789130437395619	2.796893298262149	-3.07688440882464	0.0284181977101179	0.5746883806432901	0.218599774883851	0.200048591849881	0.9999917828586852	0.999999368478755	0.999999471682871
CHMP2B	5.7545720913378	5.76829367254141	-0.0411339271877613	0.37892005572858	-0.0970903225077684	6.68247025420538	-0.0708333958379056	0.930087149118663	-0.1446588299394429	0.0945654081612093	0.954981251097769	0.523049970863139	0.908541764192126	0.9999917828586852	0.999999368478755	0.999999471682871
SMAP2	7.011277007855001	11.0058793313549	-1.5008300914634902	-1.42800931518354	-3.0639718043571698	4.737222655760929	-1.61486422645723	-1.36837367124312	-1.72723571156571	0.132442314638128	0.352974917028138	0.401768116893972	0.3341012804653129	0.9999917828586852	0.999999368478755	0.999999471682871
ZMPSTE24	5.41133068453792	3.44523461167748	1.37312553337051	1.07972806428106	0.6585985669682409	1.70282045111465	1.27354078102339	1.1933885482358602	0.4354872545359999	0.338045040735848	0.4237715799119679	0.444014738334052	0.738527649776451	0.9999917828586852	0.999999368478755	0.999999471682871
STARD7	5.96213850604295	3.7665173535320497	0.76173818148614	1.68114041737138	1.4253697405832195	1.7192379330535803	1.15878112123544	1.7714050005569602	0.86703899946651	0.3353839356216789	0.4532599623157849	0.327175056721657	0.545260404647331	0.9999917828586852	0.999999368478755	0.999999471682871
REST	6.18624362616046	10.6082175496318	-3.28555404986462	0.8312123920661509	-2.67439452824546	6.04521605868461	-2.607515336992	1.44855287254331	-1.87391407393179	0.1043645919410209	0.2331351233281769	0.384655908528398	0.312069686102111	0.9999917828586852	0.999999368478755	0.999999471682871
GSTP1	9.0177422050703	8.930641971898721	-1.04457479459189	0.86496575728221	0.8647769063083699	21.0022749652455	-3.8552412472652	4.37074076237012	2.60548041574431	0.0302890680619605	0.1615702267457349	0.143190326690362	0.233301340839587	0.9999917828586852	0.999999368478755	0.999999471682871
APLP2	5.244077161743349	7.95194091603035	-1.01399480510264	-0.5688151108973071	-2.28842989963725	4.56753181694217	-0.8081049168324951	-0.660627800932058	-1.6317377387350902	0.137214348851774	0.567312800901922	0.628334889817334	0.350019805266364	0.9999917828586852	0.999999368478755	0.999999471682871
WBP11	5.56537629419751	7.44112713091537	-3.8730813091684895	0.606057284691778	1.41425076146617	8.19293630594227	-3.57064047553976	1.35919972931342	1.47721150919338	0.9999831419759472	0.995694759749812	0.9999780815532108	0.999951140928599	0.9999917828586852	0.999999368478755	0.999999471682871
EIF3I	7.35545050190412	7.06224035110021	-0.411937352948016	-0.402569469701823	0.965427746821771	22.661373973264	-1.60980107224269	-2.08149652519244	3.6860762035499	0.0280745126254339	0.353870375652195	0.28511918943532	0.168650063951523	0.9999917828586852	0.999999368478755	0.999999471682871
TXLNA	4.50829585042506	6.91695728729569	-3.0267813516496096	0.0902357114914736	-0.0209218482987017	7.81792981778792	-3.58328055458429	0.2016166741014469	-0.0259673706567669	0.998430859916808	0.8708704373900391	0.99873981895099	0.999511413225302	0.9999917828586852	0.999999368478755	0.999999471682871
NCOA1	4.997252818959639	4.8681034923338204	1.82833261299829	-2.33028157054757	-0.769673751975316	2.08087720662144	0.9787317737933908	-1.05466967557917	-0.407720702470696	0.285193142799505	0.50684238871149	0.483065118891891	0.753536229809361	0.9999917828586852	0.999999368478755	0.999999471682871
RAB10	6.14746597720185	5.72033715667665	0.4311539685266729	-0.1205239814595119	0.162310708885959	23.9812755121314	2.1280711628273896	-0.8324258316476829	0.853427467610674	0.0265311645660847	0.279658426778058	0.558056986447273	0.550240530026415	0.9999917828586852	0.999999368478755	0.999999471682871
HADHA	6.964020587671301	5.80252418711297	1.22860990044717	0.112121348984976	0.169433173098826	20.7876323603017	5.49276712302997	0.6747396935268061	0.7894273688129609	0.0306013386218376	0.1146458288671169	0.622121081504406	0.5745719068701589	0.9999917828586852	0.999999368478755	0.999999471682871
CD59	5.575075997735749	5.791251725417401	-0.528733011566706	-1.24400979011624	0.808974494155797	5.41197658156389	-0.4623012733695789	-1.3066397758690802	0.8076439652842149	0.8217203373543209	0.728323880470915	0.542981062922758	0.8357525477456831	0.9999917828586852	0.999999368478755	0.999999471682871
CD82	4.87610860678205	7.610049806635669	-1.95662854112389	-0.314660054599479	-1.3364819551159	2.2786549085464	-1.0576414813085502	-0.204403808389249	-0.509153624452952	0.2632725268986089	0.482170794775087	0.8716406581408159	0.700187951519225	0.9999917828586852	0.999999368478755	0.999999471682871
ATRX	6.26483483526675	10.6205439945295	-3.11769104873797	1.01093139212382	-2.80652386877381	490.870300351253	-192.91135907293705	156.600823571	-158.922213642032	0.999968148986019	0.998363437775082	0.99999299374022	0.9999598209367472	0.9999917828586852	0.999999368478755	0.999999471682871
AK6	5.589947643754621	6.008629561189821	0.3879386699324479	-0.991483197850616	-0.595636904000521	7.2129463515012	0.5800680902329971	-1.71923794991043	-0.880757510398067	0.0877016595537026	0.6653705298586771	0.3353839329047	0.5403085753834921	0.9999917828586852	0.999999368478755	0.999999471682871
CPNE3	6.946201741813249	3.7039909700931095	2.29147304148447	-0.594278553205076	2.05133859530821	22.8846690960842	20.8339763894302	-5.618837873944741	16.457898011228	0.0278009279126747	0.0305333720937141	0.112126957617217	0.0386342201734056	0.9999917828586852	0.999999368478755	0.999999471682871
TTC39A	5.306285117492269	6.31664125273502	-1.35774743725159	1.9747389867346297	-0.7779973790281609	0.777228246198908	-0.349422872151752	0.6045410983176179	-0.125011080489408	0.5793848852728921	0.785993526924047	0.6538368180582261	0.9208262061536908	0.9999917828586852	0.999999368478755	0.999999471682871
EPS15	6.29738461770064	5.27719321017787	0.098382251168945	1.3723419236831298	0.746678199243862	1.3849030039018	0.0716172670291788	0.8293858075725821	0.26035498503509	0.398133384558274	0.954484742037537	0.559201884022551	0.837852601906973	0.9999917828586852	0.999999368478755	0.999999471682871
MGST2	7.6910248941512895	6.61431350726967	1.1243655701684498	0.0521631760026846	0.18797239402063	14.5890059919172	3.15038750408055	0.1993628588717189	0.53932567132161	0.0435688041897467	0.195672726149411	0.8747241473669559	0.685120839674261	0.9999917828586852	0.999999368478755	0.999999471682871
CHERP	5.642780918819361	5.11820921864492	0.924453031481778	0.0148300947290952	-0.301917398525247	20.445534089636897	4.65432720400386	0.109386773461496	-1.5549844535726598	0.031112557386382	0.134731941430446	0.93063798953575	0.363831080086929	0.9999917828586852	0.999999368478755	0.999999471682871
DNAJA1	8.18346070793288	6.475551779618419	-0.0525078141931399	0.65561477909928	2.03058373401781	18.6513631934293	-0.497179219199981	4.32407684673517	7.762146684039349	0.0340999638851393	0.7062709968958101	0.144683190227236	0.0815666611552122	0.9999917828586852	0.999999368478755	0.999999471682871
B4GALT1	7.99813937461204	6.466491813541469	2.01532866916946	0.808782468401494	-0.349113254327192	2.98317703870256	1.24611677788207	0.7999497594299839	-0.223293408428531	0.999952962384088	0.99807408994595	0.999948294041434	0.999972845192444	0.9999917828586852	0.999999368478755	0.999999471682871
CHMP5	6.17715503200822	10.6169856501803	-3.29089199815904	0.828567278479702	-2.6772467829634	10.558861925163	-5.018006135215661	2.34918515324141	-3.32454224074686	0.0601131617046099	0.1252265508633	0.2562051211126689	0.186010382093665	0.9999917828586852	0.999999368478755	0.999999471682871
NFX1	5.05472556599875	8.3370276506645	-2.39920673935165	-0.5339708348196629	-1.5729671521060402	6.63973866893319	-3.63358880139931	-0.926620275795577	-1.59530352489189	0.0951650081237835	0.1709715243217109	0.52423540054001	0.3564569957925479	0.9999917828586852	0.999999368478755	0.999999471682871
DIMT1	4.54441029955342	5.78091112510488	-3.0812166380273505	2.11581819503772	0.893681767897611	1.52591246202842	-0.897193053881875	1.5956201686648	0.270610490651523	0.369318363669139	0.534464065078872	0.3564001401318539	0.8317536447465459	0.9999917828586852	0.999999368478755	0.999999471682871
EIF2AK1	5.787648515987049	3.46756120739353	1.04091786494232	1.5521244881619998	1.4516240003670702	0.676170306739432	0.364245140700867	0.6773260214116961	0.384330799486441	0.621495664661349	0.777623252945433	0.6209910303392071	0.7664077180888701	0.9999917828586852	0.999999368478755	0.999999471682871
SNX10	5.88236879434174	6.57410640369316	0.0381146674514933	-0.424377166119575	-0.7755193596198531	21.576890330284	0.439736539779677	-3.1985700069067096	-3.38478147831752	0.0294836068585907	0.7362572609282209	0.1929035219955489	0.182880564628439	0.9999917828586852	0.999999368478755	0.999999471682871
SEPHS1	5.253274402798191	6.318595599739861	0.488298426893265	-2.7078883011428703	-0.907652952361393	1.94641568625454	0.270163787491275	-1.19148507183269	-0.352549601159796	0.302138959304135	0.832018650450283	0.4445150844004729	0.7842213117803492	0.9999917828586852	0.999999368478755	0.999999471682871
MRPL28	6.25203413496452	5.56406241380538	1.02572540718769	-0.1389199979529609	-0.151728089539429	9.48691365018019	2.13552847177184	-0.391255592739325	-0.33192744314584	0.999994930720993	0.999693039703946	0.999987891964879	0.99999609111575	0.9999917828586852	0.999999368478755	0.999999471682871
RBM22	4.997252818959639	4.725131960047071	-2.0489417228621	1.04043799860079	2.17307805165189	1.16880809325862	-0.817186276029467	0.5731827434034339	0.6590407623610219	0.450548719658418	0.5638308617229699	0.668660104492288	0.629038772594656	0.9999917828586852	0.999999368478755	0.999999471682871
TMED2	7.7969503978617	7.447972002862481	0.915726530748727	-0.543407532479626	-0.3015752578223259	17.435142873573998	4.1223779543034205	-2.46176277612635	-0.925784303820138	0.0364736364561293	0.151503765123915	0.245640309292475	0.524521858600464	0.9999917828586852	0.999999368478755	0.999999471682871
ERO1B	5.42245439594206	2.8536508471512203	1.60654844531598	0.333632883255681	1.5111399489137598	3.30739562360339	2.85843813094316	0.7187998761620219	2.3323019465722097	0.18692037321183	0.2142438937938719	0.603238048550418	0.257864041275566	0.9999917828586852	0.999999368478755	0.999999471682871
ZFAND6	6.55358364116853	8.33317220084357	-1.06878707507871	0.187184644693603	-1.32144329179513	4.49280401846727	-0.738220048362703	0.223198650517318	-0.874238340989604	0.1394248849322659	0.595161255178441	0.8601987869286309	0.542653339327905	0.9999917828586852	0.999999368478755	0.999999471682871
HUWE1	5.553289123425111	5.36483389121066	1.12120387341719	-0.8420585206139051	-0.635577468347166	5.93246476541297	1.5362457417953	-1.3398270340638898	-0.88385075311859	0.106311786091669	0.3673512577896279	0.408181909920185	0.539201314329932	0.9999917828586852	0.999999368478755	0.999999471682871
PPP1R15A	8.968717965876731	8.706459799162179	-1.152567523397	2.10990043455911	0.715233014064943	17.2960468617193	-2.84447833206263	10.5490397211412	1.8136158224933503	0.036766310783898	0.215217205094802	0.0601688004619826	0.320796326834135	0.9999917828586852	0.999999368478755	0.999999471682871
FTL	11.9013944944311	13.607380393867	-1.28430685206621	0.9829649774426572	-1.27559158642774	33.6291615019894	-4.02070202420259	5.757082403372411	-3.94386187492726	0.0189250104036367	0.1551867651453909	0.109487866833705	0.1580886663387349	0.9999917828586852	0.999999368478755	0.999999471682871
SRRT	5.12766815827558	1.55383489542617	2.753087490722009	1.13490359008152	1.10693683765173	0.3091614794808449	0.71304508603642	0.449531926013212	0.308067008879121	0.999997434105889	0.9998454191224788	0.999995275218542	0.999997861656074	0.9999917828586852	0.999999368478755	0.999999471682871
BAX	7.698634247233679	7.292589875987309	0.886550307845267	-0.9789853942190212	-0.021551558738839	54.0949214680563	9.524948974081632	-11.0746890007175	-0.20385510422129	0.0117672279029036	0.0665931234226192	0.0573287421080248	0.871976000722087	0.9999917828586852	0.999999368478755	0.999999471682871
PSMC5	6.742155589583629	6.70469932429104	0.422037051903722	-0.432561039258215	-0.215243492671456	20.3723569085842	1.8318801137737504	-2.2586893092719	-0.8305620685535021	0.0312241343747985	0.318106261871533	0.2653403516832749	0.558758488787968	0.9999917828586852	0.999999368478755	0.999999471682871
ADD1	6.16813745410251	9.28631421388006	-1.88417979165971	1.35815530066233	-2.68025134931362	3.41669944535815	-0.969112822724508	1.62128670523596	-1.23025341534111	0.181263380441957	0.509985093331099	0.3518448743951839	0.434506821486591	0.9999917828586852	0.999999368478755	0.999999471682871
C14orf166	7.71724018276599	8.210148066235691	0.314458780058971	-0.478600164519852	-0.7938047834500781	16.073805470116	1.28970014098392	-1.93879842754925	-2.03632656423684	0.0395550598503423	0.41987856367839	0.303154793061813	0.2906083165020089	0.9999917828586852	0.999999368478755	0.999999471682871
GMCL1	5.453678236325519	7.263373309042269	-0.1009341007606969	0.3110641866488789	-2.4252477186143704	4.00109437705197	-0.0751837624309463	0.431847398734567	-1.68674763635558	0.999993313626175	0.9998554503865028	0.999996322993208	0.999992597775116	0.9999917828586852	0.999999368478755	0.999999471682871
SF3B2	7.130130987948481	7.07602603209031	-0.158052433543455	-0.370873719645147	0.424754462326732	5.319093655757469	-0.141283271185466	-0.443879698916417	0.3861108087657829	0.1183048426280819	0.9106476636939068	0.734050409976712	0.765420959256719	0.9999917828586852	0.999999368478755	0.999999471682871
GNAS	8.17060028377542	9.45296667958483	-1.25173018362317	0.145484889309837	-0.4210441797591179	34.058401384443606	-5.7151586250727	1.100019588005	-1.87121896880154	0.0186866353194818	0.1102751062098049	0.469702013093627	0.312450415191979	0.9999917828586852	0.999999368478755	0.999999471682871
DNM1L	5.27506127710882	8.37667472340547	-1.2725692922598	-0.6969465298208479	-2.4265954007328703	3.29240032387675	-1.67881937742942	-0.629148597027047	-1.26591078940428	0.18772330719303	0.34200472930251	0.6424889683695401	0.425631089189952	0.9999917828586852	0.999999368478755	0.999999471682871
ERGIC2	6.406621938630151	5.476628782558991	1.28742934308571	0.5121751949339911	-0.275593432871822	3.7512808744664095	1.17785152184701	0.6763946213432579	-0.25409531904929	0.1658505161400409	0.448126352378952	0.6213976769909301	0.8415903149129109	0.9999917828586852	0.999999368478755	0.999999471682871
DDX18	6.83128075340608	6.1850093615852	0.117526628768858	0.1119846083747119	0.6866267573901489	5.15969500847889	0.310180550910749	0.2116051062594939	0.7596625358369341	0.121872275274104	0.80852362734695	0.8672463105721329	0.5864158238037421	0.9999917828586852	0.999999368478755	0.999999471682871
ANKRD10	6.31937242447634	5.25343011113945	0.612281678910544	1.3139705045884	0.38953348988486	0.876164097577288	0.20339159413459	0.502417597234556	0.0870454601969637	0.541959120339716	0.8722593327571819	0.703602683606381	0.944724463942723	0.9999917828586852	0.999999368478755	0.999999471682871
FKBP1A	8.12646584291389	7.5877237001492	0.555137565256738	-0.494683695171197	0.329124564843425	13.9508710625439	1.19013009173647	-1.36178566325359	0.762531487536505	0.9999972211522892	0.999821028325223	0.9999888085230352	0.999997489770695	0.9999917828586852	0.999999368478755	0.999999471682871
NSFL1C	4.82528835056929	3.68572500549983	-1.1876660287513798	0.838588913753207	2.3442638922571404	0.903280933505714	-0.486331406367847	0.445713050127576	0.711055389909673	0.5323233156705061	0.7118321102590358	0.733076036252728	0.606500723832067	0.9999917828586852	0.999999368478755	0.999999471682871
XRN2	6.36336556126472	6.37603455287907	-0.274965517918652	0.374024434365545	0.173254037357765	5.55492296266158	-0.2858092227429361	0.6035864572574671	0.1876522902327919	0.11339012586252	0.822773058464078	0.6542820861881911	0.8819101745502549	0.9999917828586852	0.999999368478755	0.999999471682871
DYNLL1	8.636391970484981	8.99014787466494	-0.0122944434567543	-1.22165626853219	-0.004667310905307	6.56884379644233	-0.0110617711533489	-1.2491089822396202	-0.0041986441596161	0.0961766102483236	0.992958144977328	0.429774883058115	0.997327075817433	0.9999917828586852	0.999999368478755	0.999999471682871
SNX5	5.737340762587861	6.25198418084885	-0.335600774320622	0.233002895208083	-0.254434381998442	1.48213205124602	-0.0987743481803709	0.112699507109119	-0.0764677348689218	0.999667939649008	0.994368696276002	0.999710484273488	0.999802230217882	0.9999917828586852	0.999999368478755	0.999999471682871
RPL6	11.713117986292698	13.2964651618499	-0.557801066213035	-0.9838546293410252	-1.07833924788163	3.91275562260406	-0.5711596662197739	-0.660343710762106	-0.421664973449925	0.1592938509561869	0.669630385076305	0.628460813923389	0.745961678598565	0.9999917828586852	0.999999368478755	0.999999471682871
MAPKAPK5	5.487887344592759	5.012769469192349	-0.0381633269784294	0.666812504047667	0.482545471974445	1.00008240298253	-0.0168682404068054	0.299795912863335	0.126993610609094	0.499973771399375	0.989262362975022	0.8145720466191891	0.919583813620265	0.9999917828586852	0.999999368478755	0.999999471682871
ESF1	6.0254552808650494	5.04969321218113	0.7195467158923492	1.65282565816171	-0.099455143163223	6.000017413268571	1.1335016546348702	5.0320034945601	-0.157661107476376	0.1051366138147749	0.460216048206121	0.124887092463842	0.9004492691863141	0.9999917828586852	0.999999368478755	0.999999471682871
ANAPC5	6.873931964480589	7.237395516828519	-0.4011850957796979	0.689953373081671	-0.397840334999517	3.19559262253494	-0.2180365501967049	0.642887867710665	-0.218299614293642	0.999226433054412	0.9837153206622192	0.9991974141784772	0.9994318885263108	0.9999917828586852	0.999999368478755	0.999999471682871
SLC8B1	4.54188477788787	6.295905849317	-2.99558422437818	1.06007938692678	0.434538890008881	15.757493077966302	-7.995507071606231	6.5986929988073095	1.21525589154082	0.999844123659904	0.983746401597293	0.9998928914534227	0.999788022041438	0.9999917828586852	0.999999368478755	0.999999471682871
TMEM230	7.19958213547379	7.57771150163233	1.09722968095868	-1.44107348430393	-1.10160063193306	4.15274956825474	1.62679226411446	-1.64400125626665	-0.797548574145129	0.150436656845186	0.350881314757458	0.347899777667939	0.571399314871079	0.9999917828586852	0.999999368478755	0.999999471682871
KDM2B	5.27295514361038	4.175451106826641	-0.222198591804614	1.01045544370572	1.26179093367187	14.0728022526789	-0.874553968393014	7.15863779255676	5.2160334749379	0.0451616872038846	0.5425394675034301	0.0883585223931499	0.120587356037069	0.9999917828586852	0.999999368478755	0.999999471682871
TASP1	5.120074588235769	2.42557479387023	1.17336979148425	0.5538177961778741	2.15725927908535	1.2202683282167	0.6375647047221811	0.4703200473607579	1.39080146339679	0.99881803185454	0.9343694659112192	0.997137642289626	0.998606371272762	0.9999917828586852	0.999999368478755	0.999999471682871
OAS1	5.72036298307055	4.76376373649275	0.911743363277937	0.637169113231694	-0.0196843753022281	2.60436342500748	0.6892475679503879	0.7326646594649351	-0.0140530398910609	0.233392675709091	0.615817120670002	0.597456491164515	0.9910541458118772	0.9999917828586852	0.999999368478755	0.999999471682871
RPLP0	11.5772555665732	11.418232580987	0.168874261179918	-0.110033509259252	0.0809466140147829	57.42999530008571	0.9976919057310908	-0.915387058837723	0.5095410704140779	0.999552758481856	0.983076812591692	0.999134913857126	0.999711960747796	0.9999917828586852	0.999999368478755	0.999999471682871
PEBP1	8.14084561718599	7.80360434320022	-0.224019155445416	-0.140389241237123	0.732116748958005	117.817961898248	-5.39939035217547	-4.079338740329581	14.1021456373531	0.0054032888989501	0.116584836710466	0.153041634199682	0.0450680298933382	0.9999917828586852	0.999999368478755	0.999999471682871
ERP29	9.250179911941151	8.465636419063179	1.29275724252995	-0.909438586430125	0.0416212830222713	11.273771938740198	2.41653835837154	-1.89923285723267	0.0729387543524157	0.056321698113966	0.249783435402004	0.30853420128955	0.953647829322678	0.9999917828586852	0.999999368478755	0.999999471682871
FUS	8.06811351968827	8.526209915120441	-0.394902922398691	-0.9225733403889058	0.199436961361988	10.2058515015048	-0.516388405989083	-1.5337875840881898	0.28316365729069	0.999952174266642	0.997160933743658	0.9997501657623928	0.9999558732569308	0.9999917828586852	0.999999368478755	0.999999471682871
IGBP1	6.1868547355464605	6.13360416750642	-0.925689896819904	0.55192163974828	0.835347583569538	15.3632587503327	-4.40717542173346	2.96933662407247	2.69181602465514	0.0413794361011119	0.1420456080930019	0.206802973591053	0.226442788654184	0.9999917828586852	0.999999368478755	0.999999471682871
FXYD5	7.97323044988735	6.622592800955111	0.209353587705129	0.9028231967201708	1.22389730548484	6.626444933043	0.253469878641273	1.8119969338965705	1.56471076544401	0.0953530849451654	0.8419643900946421	0.321036773032536	0.36202747860568	0.9999917828586852	0.999999368478755	0.999999471682871
GRAMD1A	5.48384470041486	9.28839980903531	-1.82762010844606	-0.971990867854023	-2.72317869862339	1.2725033544583602	-0.6737880701874059	-0.300398668424204	-0.4901453547450149	0.4240236023627639	0.622537559579246	0.814220023180518	0.7098714513029329	0.9999917828586852	0.999999368478755	0.999999471682871
GANAB	5.761653158564039	6.37222340806533	-0.180308243138726	-0.3186820353821439	-0.460480334611937	3.14800067574961	-0.254715718805802	-0.3539240046200129	-0.300892559639956	0.195811907553007	0.8412193648619201	0.783443403856431	0.8139316662177271	0.9999917828586852	0.999999368478755	0.999999471682871
GMIP	4.486089587947309	3.80420163738441	0.013446931101075	1.6159560318728	0.154990112222369	1.65603714807045	0.0074196706663648	1.81421324995227	0.0861837530851796	0.345841428678171	0.995276577625252	0.320707676766343	0.945268958845614	0.9999917828586852	0.999999368478755	0.999999471682871
MLF2	7.72258113262858	7.720793989783259	-0.1864768703007039	0.1812037719658739	0.134597646734448	30.0595925750869	-0.88691347001496	1.33652602908575	0.653587518898658	0.0211707818569161	0.5381083241652279	0.408934937385201	0.631465225914611	0.9999917828586852	0.999999368478755	0.999999471682871
DDX24	7.7161704775359	9.430527956652758	-2.26241339613926	-0.0497013177037631	0.149025802156711	18.5229202685668	-4.7287506766085	-0.186508859344271	0.329935357018474	0.990868743957408	0.576979878484589	0.994435518081234	0.993394978636152	0.9999917828586852	0.999999368478755	0.999999471682871
ARHGAP4	6.771300317397389	5.728926966169209	0.9363557890604	0.40278150897018	0.1604186351943859	3.8971581827956	0.826687759179442	0.497207633646921	0.141141856010444	0.159904957064588	0.560220859806152	0.7062564930640569	0.9107359312482592	0.9999917828586852	0.999999368478755	0.999999471682871
RCOR1	5.17586977817634	3.74228922572986	0.0415068380808178	1.14112939874473	1.4026980790836598	4.373269051295299	0.0699747406821707	2.92146121121866	2.09353284007117	0.14311030657254	0.955525191746458	0.2099532381980079	0.283688991802215	0.9999917828586852	0.999999368478755	0.999999471682871
GPATCH2L	4.73579655517505	6.32216903573807	-1.17257720338668	0.0738609148028994	-0.917535572764669	2.8947994824702503	-0.6739375006092839	0.0684839967965479	-0.51061914010022	0.2117480207951919	0.6224721370151259	0.956469701849182	0.6994474848746811	0.9999917828586852	0.999999368478755	0.999999471682871
BLVRB	4.9683748370926	6.780073671254799	-0.300571558417761	-0.215292480356161	-1.9072226063159496	1.23854709018445	-0.130612542583017	-0.0881119530170528	-0.458193518860943	0.4324147176916849	0.917317530447353	0.944050681519672	0.7264783962578041	0.9999917828586852	0.999999368478755	0.999999471682871
PAPOLA	7.05183483683612	8.333486588161499	-1.33836329373915	0.5551722009049829	-0.557224130111908	2.9214613206520297	-0.5798531750351149	0.424137580314562	-0.236971703884256	0.2099532308957639	0.665472912335521	0.744626380491106	0.8518715321078419	0.9999917828586852	0.999999368478755	0.999999471682871
CCNK	5.17839529984189	5.07690771549732	-0.195610911496987	-0.559391165841914	0.5481824146072489	20.241902252749	-0.8373103709239209	-3.19580715563037	2.54140027486339	0.9999960661740188	0.9996928184517768	0.999980024721999	0.9999946555001792	0.9999917828586852	0.999999368478755	0.999999471682871
RGS1	8.76751260856541	13.855860545299802	-6.849392979996161	1.67499724997391	-0.130578182451901	7.60030435626428	-3.78506346991932	2.83588575387447	-0.0755177073164551	0.9999246481814572	0.990587012771738	0.999977380242131	0.999922198696452	0.9999917828586852	0.999999368478755	0.999999471682871
YPEL3	4.779023241348	6.4493879837687	-1.59692100070788	0.8179703900569001	-0.7054864749776791	1.2660220986831698	-0.388392378631048	0.406986795692255	-0.170269755260655	0.909110188959229	0.7776131032507199	0.958067161919594	0.966027150378967	0.9999917828586852	0.999999368478755	0.999999471682871
MRPS33	5.6562894668906	9.48815687474408	-0.914115075902729	-1.16808988261022	-3.5443927603443903	1.94727309462291	-0.50914906448427	-0.5407331979561071	-0.9577060674839442	0.302025009412612	0.7001902568613578	0.684427097634134	0.513751280866181	0.9999917828586852	0.999999368478755	0.999999471682871
NDUFB2	7.56623767637516	9.312850347498529	-0.453676580671295	-1.24754243677059	-1.3047189346617198	3.39461678149522	-0.55772346094322	-1.02793985437918	-0.6314217884810239	0.1823792572491489	0.676117407511375	0.491229553287841	0.641453256128653	0.9999917828586852	0.999999368478755	0.999999471682871
NUDC	6.7234362457730805	7.4501699718688	-0.0988301239494507	-0.348449743770388	-0.782585510375877	3.1949503367442404	-0.0513261522194698	-0.250969189084763	-0.411199942722431	0.193108914419462	0.967353404326148	0.843461161277687	0.751639310690009	0.9999917828586852	0.999999368478755	0.999999471682871
ICAM1	5.80815873238713	8.84855493327194	-4.7299119072658495	0.1814720074737739	0.956415844180348	8.75653354202044	-3.84687398732454	0.359721740367584	0.8767124278467192	0.999992019504024	0.997740011777834	0.999990812523412	0.99997634221675	0.9999917828586852	0.999999368478755	0.999999471682871
LYZ	6.99735745977945	13.9729881046738	-0.926094401134978	-2.87777654068481	-6.9892721062172605	6.2758654566271606	-0.5717789405329039	-2.51363325835031	-3.83339871657813	0.1005937095131409	0.669333197485018	0.2410463548169839	0.162451503306736	0.9999917828586852	0.999999368478755	0.999999471682871
PDCD7	4.99488773188028	6.13717011876787	-0.0950390891115277	-2.5621116111110296	-0.341768817332639	3.90936734021621	-0.074214587795549	-1.81402549964042	-0.252939114263428	0.159426214401767	0.9528399819371852	0.320735531520789	0.842281927090408	0.9999917828586852	0.999999368478755	0.999999471682871
SPG21	6.210743959471039	4.747646665536459	1.81827657796492	-0.7170407605162349	0.271760054468573	29.186597362343	13.1897795854542	-6.01240772075601	2.16273889208146	0.97849732628995	0.3705139338239621	0.896614730829385	0.985079218297895	0.9999917828586852	0.999999368478755	0.999999471682871
DNAJB11	6.84995744271994	5.690272895808651	0.93529912731621	-0.516111927970826	0.693101220111499	5.77575062465561	1.07821481142123	-0.739225558625111	0.8609674221136451	0.109140887365914	0.476051750985182	0.594747123704245	0.547473566735852	0.9999917828586852	0.999999368478755	0.999999471682871
P3H2	4.76179191259806	5.91655607335987	-1.27253726769045	0.978712265421869	-0.532156764408677	6.5170160246352005	-1.73845885066799	2.73497696252692	-0.722056026939727	0.991415719581673	0.764000614056307	0.994754967150118	0.993009303353741	0.9999917828586852	0.999999368478755	0.999999471682871
GNPTG	4.73579655517505	1.71296557542562	1.10627875181725	2.13829103734732	2.1875184604503604	0.481469940673052	0.384289321197664	1.46922563666215	0.880898336231783	0.71433981131726	0.766430725870472	0.380448925539291	0.5402580913250511	0.9999917828586852	0.999999368478755	0.999999471682871
GOLGA3	4.7135902926973	4.98306123008082	-0.0104453270115487	1.1692787641174098	-0.735358384867929	2.54296845792076	-0.0070641170920436	1.5379093091866	-0.4880428460570329	0.999982792808761	0.999918868989359	0.999989232587206	0.99998500845017	0.9999917828586852	0.999999368478755	0.999999471682871
PABPC4	6.07864565870827	7.07407177110741	-1.6000036468717	0.7373255643455692	0.0362468696944144	3.99971028093148	-1.06706876254408	0.927861827298936	0.0244637365442152	0.998869128515278	0.9490217966542192	0.998998178910455	0.999676053985056	0.9999917828586852	0.999999368478755	0.999999471682871
USP48	5.897146075047551	4.900816568042121	0.131757411336084	0.2314667039024539	1.01213114597944	3.21062270364046	0.110200035220136	0.270821618316497	0.8260798000953309	0.1922226533570439	0.930126417835038	0.831628414474945	0.5604508416487181	0.9999917828586852	0.999999368478755	0.999999471682871
GLG1	6.593396020816151	6.524245053528871	0.6496490785999269	0.1961359323279969	-0.616382003314708	4.87906137338882	0.635138938448737	0.273986817787702	-0.598658323621323	0.128697631624948	0.639764221799902	0.829752581462714	0.6565866749560079	0.9999917828586852	0.999999368478755	0.999999471682871
TNRC6A	5.08637798278209	6.875977956116031	-2.0851187006910603	1.20469081809925	-0.677323537700993	2.88257588866246	-1.07976037231689	1.39498663686879	-0.343063906072091	0.9999868438987192	0.9992566669629008	0.999993816905269	0.9999859190643592	0.9999917828586852	0.999999368478755	0.999999471682871
OSBPL8	6.68925622080117	6.27224286540793	0.186391987881194	0.981115452852371	-0.0838771010834975	4.96760640401408	0.190886615349838	1.68127835898075	-0.0851758794829896	0.126464057388266	0.8799223504012009	0.341595204023104	0.9459059151407708	0.9999917828586852	0.999999368478755	0.999999471682871
DTX2	4.80308208809154	2.03011693044017	3.2008540811164803	-1.8832821889348603	0.980552557347244	6.991553813809429	11.8102790556935	-5.69152027321817	4.29907059363498	0.998227728691587	0.823861161111756	0.943884251075065	0.998057903692549	0.9999917828586852	0.999999368478755	0.999999471682871
DLD	5.85114495395828	4.31898369432477	1.92670439832647	-1.30467207478112	0.522645231695409	5.80017295839553	2.8880593858646	-1.9003010982210904	0.883263317774433	0.1086902328997209	0.21220643065816	0.30838665378427	0.539411332089075	0.9999917828586852	0.999999368478755	0.999999471682871
TXNL1	5.15618903736414	8.7474094475684	-4.887196687330969	1.22090087814145	-0.0713172976453997	4.984512096929941	-2.909925257647	1.9754440279668	-0.0438811290277207	0.999959964822129	0.99550416092992	0.999983454843784	0.9999639601287428	0.9999917828586852	0.999999368478755	0.999999471682871
CMTM6	7.64357506051148	8.42898042981098	-1.07687835069665	1.29384053990415	-0.44798399307082	4.51413985244682	-0.731901733507179	1.78122030434394	-0.300181081827366	0.138786629379629	0.5977726489083989	0.325671275727161	0.814347085399383	0.9999917828586852	0.999999368478755	0.999999471682871
SEL1L3	7.95294096232804	11.342726400425	-2.01070689352265	0.201448788454559	-2.38334768175875	13.7366446954405	-4.67415016023806	0.586692035032787	-3.7313618695389903	0.0462630249461019	0.134177352580071	0.662224344082973	0.1666960517935889	0.9999917828586852	0.999999368478755	0.999999471682871
CDV3	6.383737956502769	8.98599839480486	-1.65871875316693	-0.636572012158627	-1.39317326923529	11.9847421863206	-3.92522805183693	-1.81137397814226	-2.35979452991487	0.0529964259570071	0.158808463303769	0.321129385602076	0.255172946314411	0.9999917828586852	0.999999368478755	0.999999471682871
ALKBH5	5.65468535430498	9.8283492840415	-2.50323089345141	-0.352391726216323	-2.6453904463046003	3.35266549029712	-1.76969514867702	-0.284110985641664	-1.16588808822927	0.1845363437483539	0.327438313254381	0.823772992692915	0.451335502764026	0.9999917828586852	0.999999368478755	0.999999471682871
SPAG7	6.79970589228812	9.069453026799788	-2.18303134975528	0.985352165505412	-1.0743875426724	10.7203038697331	-3.2495193795846005	3.22338561736078	-1.5414413891194498	0.999734716956482	0.986922007726696	0.999883834106946	0.9997145936592908	0.9999917828586852	0.999999368478755	0.999999471682871
PSME1	8.6964681271605	8.53678763359571	-0.240386801751114	-0.933766954676346	0.8217027990287059	47.3585741156928	-1.4043173961026103	-6.941528300409041	5.37472646497465	0.0134405478666913	0.393936418781052	0.0910850997364264	0.117107867547774	0.9999917828586852	0.999999368478755	0.999999471682871
PPP2R3C	4.98929261734804	4.78263001276611	1.42338178274287	-2.24452643387638	-0.4080048167423371	2.36319957417558	0.913071682055582	-1.2285336456533795	-0.246185866180406	0.254843338807999	0.52890756593736	0.434942767907671	0.846329102664342	0.9999917828586852	0.999999368478755	0.999999471682871
OSGEP	5.998538072791519	3.79968377663616	0.7415467328751171	1.67113494858328	1.41458073488565	1.39961171632848	0.909106945665394	1.42060335336899	0.694150549771037	0.3949466117369979	0.53028675477104	0.390474670413822	0.6137058950579829	0.9999917828586852	0.999999368478755	0.999999471682871
SCFD1	4.98027503944234	6.34317317872632	0.579282397819664	-0.164048672948374	-2.2135814221726	1.33658357754414	0.165016796112137	-0.0706874543849683	-0.598751938105593	0.4089217889576379	0.8958853118355531	0.9550736974299492	0.656542803684187	0.9999917828586852	0.999999368478755	0.999999471682871
HECTD1	6.12377768574234	6.063949561439509	1.6611333213996202	-1.63543638032516	-1.00089132199694	4.29876067798746	2.6768761567584	-2.10177083312954	-0.932653468830832	0.1455059706805259	0.2276018674976989	0.282717817252295	0.522175104223626	0.9999917828586852	0.999999368478755	0.999999471682871
HNRNPC	8.37311921139405	8.22717362247143	-0.845656636148175	0.8356432609123391	0.7590266869782908	22.5472313178789	-3.57389344498509	5.0064008436904	2.65603110740479	0.0282164508889567	0.1736887310033329	0.125509382003761	0.229238188098226	0.9999917828586852	0.999999368478755	0.999999471682871
SUPT16H	6.070766971048251	4.06878306087547	0.492724884673965	1.78168077231098	1.38913954415686	14.2896726216818	2.76801013154473	14.3326770904563	6.48933268018829	0.0444785262728913	0.220703170881784	0.0443455026455859	0.0973368507873229	0.9999917828586852	0.999999368478755	0.999999471682871
TOX4	6.25295598561504	7.423834442863471	-1.4693938233148198	0.8277363309921558	-0.328515399616703	11.5736714133743	-2.8020002706262006	3.02455019157139	-0.6229674678466359	0.7609175626777321	0.249834051506681	0.831654554498935	0.882686206684967	0.9999917828586852	0.999999368478755	0.999999471682871
TINF2	5.86724320052101	5.9261456314229815	2.49107818245311	-3.276730594428	-1.50111272219354	1.4357052963348	1.09084057070408	-0.9723430784342908	-0.460995620074934	0.387311682399764	0.472358219204169	0.508926332056719	0.725005614938451	0.9999917828586852	0.999999368478755	0.999999471682871
SNAP23	6.1670043719153	5.454985475406669	-0.625996253149546	1.01253894069459	1.1389812819462	4.41908966392238	-0.585666464985408	1.62647213311701	1.12008284455958	0.1416751767920109	0.66271027382402	0.350937213138716	0.463979936541727	0.9999917828586852	0.999999368478755	0.999999471682871
EZR	7.40980110178188	13.1617940821704	-4.21903431016154	-0.7943894607511359	-2.73831379339498	5.82746844125038	-2.35584942746052	-0.846753496609929	-1.43901003951752	0.108190903064062	0.255555841147234	0.5527069501743249	0.386625489339762	0.9999917828586852	0.999999368478755	0.999999471682871
MYL6	10.6393053960471	11.1214376366324	0.24809892625967	-1.1608158512733602	-0.419049396202423	12.180230356368	0.549493790082618	-2.4568177074605697	-0.5989739400729711	0.0521496837590998	0.68012754140419	0.246086972493035	0.656438779679211	0.9999917828586852	0.999999368478755	0.999999471682871
DPYSL2	7.51569750323152	8.45112301485355	-1.24239648268681	1.07884350768785	-0.344111308207852	36.6217184320535	-6.63371388112427	11.4787159228397	-1.8443538601179	0.999573724283826	0.977724415414003	0.9997019686406	0.999620341084405	0.9999917828586852	0.999999368478755	0.999999471682871
COMT	7.3962413495056705	8.30144362436281	-0.431647148240957	0.292596484463638	-0.821163938279282	10.8579084057147	-0.711844504466235	0.787731651550136	-1.3498655353683702	0.9999939412731	0.999734834475576	0.999993033846186	0.999993998803824	0.9999917828586852	0.999999368478755	0.999999471682871
CECR1	6.49957646009861	8.26684941147323	0.3951622392589179	-1.11712525187655	-2.3399002395628	1.43852883037476	0.187335541927379	-0.4292581798155399	-0.5372093785838029	0.3867252748495929	0.8821049747817791	0.7418686169104121	0.6861654550170989	0.9999917828586852	0.999999368478755	0.999999471682871
ECHDC1	6.50435973850426	4.19653180072666	1.78845258163342	-0.42067997171321	1.22008980353008	1.70611892070429	1.22306554301082	-0.301138851422583	0.646420626606777	0.337507331314035	0.4363337726568329	0.8137878988281619	0.6346726571539829	0.9999917828586852	0.999999368478755	0.999999471682871
LRRFIP2	4.90016745352559	2.13361092948367	2.2900321042474303	0.2374816127073039	0.99876744286411	0.7993020994581859	1.06601383538189	0.139874169031503	0.50364099091779	0.570717580179391	0.479665470353084	0.911527341331342	0.702981125203324	0.9999917828586852	0.999999368478755	0.999999471682871
CBX5	5.81196091196323	4.26847536803314	-1.85900782008983	0.861639562086621	3.60650473957221	8.03217740016476	-2.40728085136312	2.62310253969216	5.70789476862347	0.0788529412181124	0.250647930155026	0.2318693852308199	0.1104126465137839	0.9999917828586852	0.999999368478755	0.999999471682871
DHPS	6.07747748299046	7.0314761612807	-0.4688215154252089	-0.0469422187438281	-0.757369057025979	8.3476729624633	-0.832840302924242	-0.116069608324949	-1.13690327732138	0.0759014452111593	0.5579011581432239	0.9264369647082328	0.4592698534472519	0.9999917828586852	0.999999368478755	0.999999471682871
ARCN1	5.91557806516007	4.048045876850431	1.17493437034335	0.119755155172178	1.28051327106956	1.51253166810385	0.525664902052645	0.0735665004846515	0.6343333427011961	0.371893470949697	0.6918963413878959	0.9532503267138	0.6401297944351679	0.9999917828586852	0.999999368478755	0.999999471682871
SH2D3C	6.0279808025306	5.9434172807498005	0.0229160626938374	0.6662637082118821	-0.278741204534784	2.10419994074042	0.0101779304836139	0.505386461911141	-0.12392573200644	0.999907948169888	0.999664112969797	0.999902959812029	0.9999321647948548	0.9999917828586852	0.999999368478755	0.999999471682871
NANS	6.46946850460448	6.20345184729639	0.216090179577566	0.6164433672014721	-0.0526001091708016	3.2545131473545896	0.164550028788339	0.6645231579583051	-0.0358508114039473	0.189782147305171	0.896174609668857	0.6266115743296011	0.977186435201859	0.9999917828586852	0.999999368478755	0.999999471682871
BTAF1	5.31424531910387	4.14249716682616	1.17713095599829	0.353969828302727	0.264847477954076	1.16524473666334	0.4423218850748329	0.1944612219498299	0.0997791674378203	0.451509156570362	0.734879385378813	0.877728143238996	0.936688162611194	0.9999917828586852	0.999999368478755	0.999999471682871
BLNK	7.20563027170921	6.14870422757248	0.571986841143455	1.6343790620025802	0.103361191453703	6.4426838323933	0.841873137047485	4.20454909412432	0.1436045492361619	0.0980305778597872	0.5545208326655661	0.148650322566738	0.9091992808636752	0.9999917828586852	0.999999368478755	0.999999471682871
WAC	6.12623596692236	9.71168912573994	-1.21570914133742	0.371158278073936	-3.49618991962197	4.04020795699335	-0.6955873237436241	0.451472482668276	-1.81681592243	0.9999937954277648	0.9997827797847808	0.999998026048625	0.999992788548499	0.9999917828586852	0.999999368478755	0.999999471682871
CREM	7.478008485348901	8.01998962040454	-2.8184173830216603	-0.566941235329246	2.55353190368884	2.8946209557351	-0.639359322030701	-0.263994087731739	0.714822343734395	0.9999037539296032	0.960935088793324	0.999485872194562	0.999444429253834	0.9999917828586852	0.999999368478755	0.999999471682871
NUBP2	5.579284480848121	6.76083129257456	1.51681560615753	-3.0116018444234403	-1.99961779662556	1.84513732406027	1.08468487456079	-1.50529044014474	-0.7152108981151301	0.316179403241809	0.474153196628796	0.3733003014449929	0.6047470769587889	0.9999917828586852	0.999999368478755	0.999999471682871
HIVEP1	5.6891391426871	8.66686835125824	-2.78854657815282	1.2657350701706698	-1.54252400515671	2.1566996561356	-0.938158043611407	0.931991324610252	-0.470865050773943	0.276397858616992	0.52030611474569	0.522400616989163	0.7198432545921591	0.9999917828586852	0.999999368478755	0.999999471682871
FKBP5	7.61013827339105	8.703492829998549	-0.281269184794191	-0.4096260439469679	-0.9614285321627378	2.41052354209356	-0.282435373444686	-0.261149631930797	-0.35431968181761	0.250344472943553	0.8247604807003729	0.83737892044018	0.783219576403281	0.9999917828586852	0.999999368478755	0.999999471682871
EFHC1	5.737340762587861	2.85865038334838	2.1275218669673004	-0.0368461910098474	1.50049023986706	1.77678861140447	2.7387281398287304	-0.0454511683403803	1.24557522057621	0.326348683309084	0.222875621391675	0.97108478769959	0.43065508065138	0.9999917828586852	0.999999368478755	0.999999471682871
HSP90AB1	8.59992880070751	8.730569544154859	-1.89637389618381	1.16803858628322	1.33271079031165	4.28127947334189	-1.4542328083438798	1.27836108054517	0.814086427856044	0.146079500118449	0.3834919243465921	0.4226039079036599	0.565015915142946	0.9999917828586852	0.999999368478755	0.999999471682871
CDC5L	5.39577691288652	4.16992499341179	0.7034467288926971	0.405665503954936	0.5897897263349089	1.12699300593481	0.261920380516249	0.214138507758025	0.20483113682991	0.462035419000383	0.8369196603171909	0.86570341324493	0.871379544784468	0.9999917828586852	0.999999368478755	0.999999471682871
HNRNPH3	7.0165184009826	5.87201675949322	0.147513408032313	1.05059901147811	0.9057450746919408	2.07388174375388	0.17185516932684	0.854571518027933	0.4251212356735	0.286030966721446	0.8916519852671859	0.549819366101903	0.744095829733657	0.9999917828586852	0.999999368478755	0.999999471682871
SH3GLB1	6.8335108830423	7.200635251406929	-1.42242218781076	0.6982561297591711	0.750373957537126	27.6526446888606	-6.788944502718411	5.52565989403554	3.46346035559779	0.0230119933445941	0.0931035147890477	0.113977905296514	0.178943783351783	0.9999917828586852	0.999999368478755	0.999999471682871
RAB18	5.55076360175956	8.18428436910593	-0.888465055893314	0.0630229751281428	-2.5590598307334904	6.3995584171854905	-1.0136042148238	0.1215706242187519	-2.5205343273082	0.0986806907355375	0.495698965909142	0.922983671794537	0.240447454054657	0.9999917828586852	0.999999368478755	0.999999471682871
NRP1	6.013043087238599	6.01820014610214	0.6474853269927371	0.193197316049717	-0.7926261616667489	7.590697220257111	1.05158458204778	0.49307080545076	-1.2793025106255702	0.9999934674549952	0.999706737198732	0.999992253293462	0.99999378358454	0.9999917828586852	0.999999368478755	0.999999471682871
MYO9B	5.81196091196323	4.5161284653049405	1.44935333016866	1.31318486416481	-0.221754394242985	1.1237483986979098	0.494765798792821	0.775004470855889	-0.0759621060543388	0.4629467886354989	0.707504098760094	0.580268396182385	0.9517337149570892	0.9999917828586852	0.999999368478755	0.999999471682871
PSMD8	7.784769994865861	5.91781448370981	1.52110518110599	-0.4947595921476579	1.0019901124041402	7.34047488555107	2.14874278427587	-0.8218802627393921	1.58341614523507	0.0861967035707677	0.2772969223744	0.562043218406918	0.35860323778305	0.9999917828586852	0.999999368478755	0.999999471682871
CIRBP	9.28306510903193	9.83088996920023	0.3058481083895989	-0.43534099288638	-0.8845252030487021	8.15321906886946	0.523381310656993	-0.754918487389746	-0.966742871022155	0.0776939754461796	0.6930364491802441	0.588335225110496	0.5107640549024339	0.9999917828586852	0.999999368478755	0.999999471682871
ATP5D	8.454571258953429	8.4901389697911	0.269584546724433	-0.467122664435163	-0.157178862926489	16.1700392252961	0.774205649197593	-1.60889265888611	-0.386401884260911	0.0393202533856921	0.5805862346413879	0.354031465995793	0.7652597119636301	0.9999917828586852	0.999999368478755	0.999999471682871
HNRNPM	7.548601012188119	5.848256764311151	1.09191981969491	-0.0065766248591985	1.06421549034315	6.55180936346825	3.386233594167689	-0.0161570465541	1.5808212500259098	0.0964228635448424	0.182806381451772	0.989714999605346	0.359074809334776	0.9999917828586852	0.999999368478755	0.999999471682871
MARCH2	5.4318913620148805	6.96604176347018	1.3918851406523305	-3.07350863959076	-2.06637256643418	0.7870680539603299	0.277961809260322	-0.472569217791876	-0.2977549266630119	0.5754982960583579	0.827401117308843	0.7189558180055949	0.815764896661897	0.9999917828586852	0.999999368478755	0.999999471682871
NDUFB7	7.75807037796228	8.23231010059657	0.340419959511787	0.244970804889255	-1.05277795048997	10.3898218944964	0.59600439530283	0.650492720235265	-1.71756872342061	0.0610852446162241	0.657831911807334	0.6328476779356379	0.335652763391395	0.9999917828586852	0.999999368478755	0.999999471682871
TECR	6.6194054047544695	7.41923180843773	-1.46200466758597	0.579209094970432	0.2371452238229769	8.33732347932321	-1.8987385846471	1.30557615471845	0.3161105916496279	0.0759947730097342	0.308602515163483	0.4161126870233929	0.8050855873514459	0.9999917828586852	0.999999368478755	0.999999471682871
TIMM13	7.63125123685875	8.04041852395167	0.2049617608214839	-1.30422306152071	-0.2385306225634469	294.144424908908	15.5495184952306	-89.07294841261391	-11.3239831349634	0.0021643018388018	0.0408851429542439	0.0071468727510832	0.0560732569196847	0.9999917828586852	0.9793597959901011	0.999999471682871
POLR2E	6.78133756921208	6.85646158262461	0.82013016037367	0.0470013362401774	-0.9967616150425392	12.1704311237444	2.12467266606636	0.15967968863392	-2.2986225137451	0.0521914851659938	0.280050270978126	0.899195759620357	0.261234661766542	0.9999917828586852	0.999999368478755	0.999999471682871
GADD45B	5.909046277397279	5.02819401374926	-2.32151835207216	0.632451712266501	3.3593689911242794	10.9923562127492	-4.4146589303694	2.47930963627481	6.9850185138624505	0.0577557910338013	0.141812712688048	0.244067746593326	0.0905256217261226	0.9999917828586852	0.999999368478755	0.999999471682871
MKNK2	6.491135960401619	7.785601366251429	-1.93141235411808	0.053555977638857	0.297954475676344	11.278308485745098	-2.9766266270229704	0.137108824110236	0.487516484220683	0.9999461109005672	0.994856358759902	0.999927529824378	0.999935385626856	0.9999917828586852	0.999999368478755	0.999999471682871
RANBP1	7.265276580877349	7.33808750597563	1.89130454425053	-2.11831453056163	-1.27426748369104	9.27110750874534	3.3623532530916203	-3.3876484799505	-2.0362363648355903	0.068402616243693	0.184033818077488	0.1827341564797319	0.290619474252015	0.9999917828586852	0.999999368478755	0.999999471682871
SNAP29	6.44028622232431	6.22115284023324	-0.911958107412959	0.2165095397379529	1.13170921352661	8.685094129281781	-1.31317201802767	0.496066904934633	1.7983105364416998	0.0729789074417462	0.414331231793371	0.7068390232599041	0.32308278297928	0.9999917828586852	0.999999368478755	0.999999471682871
SMARCB1	6.82556072176086	6.132918375808701	0.143887086356832	0.7396503123677379	0.4282779284199279	7.025572236917	0.196000174588071	1.65572690694655	0.6152744546982011	0.999935653775337	0.997885072915506	0.999900080806636	0.99994262682735	0.9999917828586852	0.999999368478755	0.999999471682871
DERL3	8.910429336276529	8.108066485706889	0.8913701468667808	0.254126498484756	0.0143985075588719	61.7076699552441	9.135615281112198	3.66900989636226	0.145757873173493	0.0103158011430927	0.069409147231324	0.169398105572424	0.907856539875923	0.9999917828586852	0.999999368478755	0.999999471682871
BCL2L13	5.54138892107538	5.94153243216399	-0.0281995330601589	-0.911271740134764	-0.2399457780137879	2.04119897411177	-0.0114159992791513	-0.442684877758745	-0.098679771360265	0.290006776145233	0.992732664831894	0.734686136901593	0.9373812354918708	0.9999917828586852	0.999999368478755	0.999999471682871
DDT	6.71198912549428	8.71273723206454	-0.662669016248896	-1.60420714871181	-1.3429212418948	1.49742277375964	-0.277631529132849	-0.564248711784797	-0.301108103106079	0.374839519549734	0.827596316455688	0.6729576857485681	0.813805846410489	0.9999917828586852	0.999999368478755	0.999999471682871
TBC1D10A	5.639888765582019	2.2677636735680697	4.51099680192975	-2.8493600170033697	0.716342421455631	1.89137707996777	3.79808299386317	-1.6314341254651	0.7282088939029391	0.999998426441565	0.99974607609788	0.999854597999132	0.999998034759725	0.9999917828586852	0.999999368478755	0.999999471682871
SF3A1	5.31188023202451	1.50530323015892	-0.0405386711622235	1.38782898730782	4.405804267703219	0.178363783796406	-0.013599603883481	0.375048971235739	0.684533011453011	0.887631758639496	0.991342756961916	0.771572165567736	0.6178563540538101	0.9999917828586852	0.999999368478755	0.999999471682871
SNRPD3	7.278443912751371	8.17669817466631	-0.7066440334858141	1.03905729365485	-0.8980067714394692	3.6436540995758	-0.414767154647759	1.14559443806454	-0.504808991523786	0.170521526189844	0.749699242954935	0.456866767004594	0.7023882796687401	0.9999917828586852	0.999999368478755	0.999999471682871
MAPK1	6.031183290473829	7.29442797372692	-0.127866391406018	-0.677445758686655	-1.2089547253187	2.8721107522928	-0.113141368546778	-0.5731741871387379	-0.622846172100426	0.213298780857271	0.928276971385809	0.668664204567831	0.645371595100645	0.9999917828586852	0.999999368478755	0.999999471682871
CYTH4	6.450112612935129	8.920993431944769	-1.0749868575539598	2.23935642639936	-2.99010807487634	13.1293147270592	-2.20072495330134	12.9952873425601	-5.559173169435099	0.998545969318922	0.96010600313219	0.999803620951785	0.9984331566550808	0.9999917828586852	0.999999368478755	0.999999471682871
LGALS1	8.72015275591493	9.32673485085434	-0.23150709516334	0.7996607439125579	-0.771155454301883	2.3932130224488	-0.0771412566728643	0.480135501141928	-0.257617502975871	0.254139588755404	0.95098879357015	0.715752622700236	0.8398090538240319	0.9999917828586852	0.999999368478755	0.999999471682871
HPS4	5.033367268088	4.83998494685639	1.84545095476952	-2.32179891843108	-0.7605268160392129	9.5387454085233	4.14869399602434	-4.4411080479467895	-1.81871797089656	0.0664975055324252	0.150578295451232	0.140995570085508	0.320040677070902	0.9999917828586852	0.999999368478755	0.999999471682871
EIF3L	8.651363899819161	9.5243419050226	-0.0688081100066395	-0.375568491406927	-0.918622068244593	65.9373889977166	-0.9606265295191728	-5.5020853885074805	-8.34217977973684	0.0096541731523167	0.512782934760898	0.11445582649972	0.0759509522637096	0.9999917828586852	0.999999368478755	0.999999471682871
SNU13	7.612034540127749	8.06959985048456	0.5022820137942179	-0.836642771746553	-0.822792549065851	3.28898057254713	0.516937531282827	-0.717910577607587	-0.442062376305305	0.187907358882768	0.6962651175657291	0.6036114867256159	0.7350175733630671	0.9999917828586852	0.999999368478755	0.999999471682871
POLR2F	6.171599648998621	5.48283469470825	-0.155539780814858	-0.253114291183798	1.14764233574647	9.005270501434868	-0.463175891959605	-0.812984305055207	2.40918251305005	0.0704056802516933	0.723861834576981	0.565438117808184	0.2504698845084789	0.9999917828586852	0.999999368478755	0.999999471682871
DDX17	8.04853755601437	9.12570499949126	-0.7792124181471959	-0.166046851090133	-0.514241367830434	12.6381215179869	-2.2504826258531803	-0.500665639712861	-0.928243741423141	0.0502682413283259	0.266199206298587	0.7044938474481659	0.523679777896069	0.9999917828586852	0.999999368478755	0.999999471682871
TOMM22	7.20091386421716	7.033498907994111	1.03102743364482	-0.5726561483857979	-0.634153232043583	27.2954891750173	6.261307370860631	-3.88166521034336	-3.1918915591408097	0.0233128328699709	0.100823711667008	0.160516530588053	0.1932828106139019	0.9999917828586852	0.999999368478755	0.999999471682871
XBP1	8.17549089252033	9.592479201862089	-2.0099637155567898	0.2201969829672319	0.18445221898264	26.4072262003536	-6.121068835967719	1.23406716310621	0.5908777247693859	0.999983837152853	0.998547255621265	0.999981451428354	0.999982842270864	0.9999917828586852	0.999999368478755	0.999999471682871
RTCB	6.27117080457558	6.70828748390922	0.330735893861047	-0.969741188183607	-0.525116282488257	18.761251741459898	1.09497410152042	-3.90090014746337	-1.79666882850859	0.0339006117879075	0.471159060547606	0.159757929153988	0.323329805305052	0.9999917828586852	0.999999368478755	0.999999471682871
JOSD1	4.605381215859111	7.655986817321071	-3.47669651828408	-0.132710756776945	-0.26132744721067	13.0626225085058	-6.1776614956445	-0.444704411633515	-0.4853197702427479	0.999776662300457	0.975751931604357	0.999756956517008	0.9997160356481808	0.9999917828586852	0.999999368478755	0.999999471682871
FBXO7	6.44620486583262	8.672236471275491	-0.968270399917036	-0.6074581399417349	-1.65598163849855	8.56913394748715	-3.18492789487976	-1.3773431030195302	-2.17114834318519	0.0739576774034836	0.193679839790378	0.399788687643125	0.27477915629236	0.9999917828586852	0.999999368478755	0.999999471682871
GTPBP1	4.933357495780981	9.38956310525244	-4.532083661516901	-0.655686761341921	-0.8252581547500741	7.05223038773615	-3.57755024028021	-0.9584749141478572	-0.6657576573684579	0.0896742803686149	0.173519862241535	0.513496078059036	0.62606671829646	0.9999917828586852	0.999999368478755	0.999999471682871
PPP6R2	5.04088885296954	7.47514724354759	-2.2213948945649302	0.508524833458583	-1.03916498059597	57.0087314465414	-20.8691523172945	9.69393354547688	-9.51688745434807	0.0111659122022025	0.0304819853654092	0.0654405043825178	0.0666491217020432	0.9999917828586852	0.999999368478755	0.999999471682871
SUN2	5.27295514361038	6.3768247535971705	-0.801127846715585	1.5892236574111	-1.2309972325248502	15.9810027982038	-2.67910075332061	11.7632039697504	-3.92581137852669	0.9956012265593392	0.87758880733044	0.9983008208118448	0.99582306067977	0.9999917828586852	0.999999368478755	0.999999471682871
CYB5R3	6.40254960325978	5.29753995186918	0.3352000357617199	0.646273271053727	0.93180811566292	1.19634419023764	0.1721752970560469	0.320080039791036	0.278162034807607	0.4432396769452429	0.891454042600195	0.802790761216969	0.8272827980283249	0.9999917828586852	0.999999368478755	0.999999471682871
LMF2	5.920848330549459	3.857860092553661	1.51921112354622	-0.33828242146627	1.1754482776441102	2.5028927667946204	1.5059026301767	-0.371542517135439	0.9933058202280592	0.24198412356323	0.373181001276414	0.7735314208885921	0.502137971577448	0.9999917828586852	0.999999368478755	0.999999471682871
AP1B1	5.592053777253049	4.071258425246359	0.6850710826683821	1.58322824749867	0.6791946834750289	2.02200322485239	0.725711386019244	1.8302573932884696	0.449944384987548	0.292390157343728	0.60034645136319	0.31834359256602	0.7308322737543329	0.9999917828586852	0.999999368478755	0.999999471682871
MCM5	6.721648236902441	6.27023226750121	-1.10239287603952	0.4460063834178471	1.5122463382334297	3.12659500552655	-0.657118716770194	0.412796638130239	0.8819776222616289	0.197068741866992	0.629892613081749	0.750770326525037	0.539871416710518	0.9999917828586852	0.999999368478755	0.999999471682871
TSPO	6.96531848812536	8.706341848671581	0.105400498821829	-1.21713320442076	-1.89913153352149	9.70008192278314	0.31571286441561	-2.9208455057911302	-2.79066495261056	0.0653993163536164	0.805315811909163	0.209994354812801	0.21905008730152	0.9999917828586852	0.999999368478755	0.999999471682871
RPL3	11.8221411323045	13.9763692725269	-0.0513796452982982	-2.11098774962969	-1.9186627007744	15.1612625170769	-0.127794248914695	-4.43248288032227	-2.71184476642457	0.0419291592805785	0.919082251429456	0.141261024086788	0.224906524171897	0.9999917828586852	0.999999368478755	0.999999471682871
SYNGR1	4.788888783820711	6.23976229061605	-1.6495982675561598	-2.3972537387014703	0.714955820861789	2.99726883697264	-0.742983794458222	-1.19137424864092	0.343517210489031	0.20500677851614	0.593202770372116	0.444544244188053	0.789350237765534	0.9999917828586852	0.999999368478755	0.999999471682871
ASCC2	5.14464593779288	2.4379537179313395	1.52936355891184	1.4435691218324	1.32013057192116	1.4804213937551498	1.83885877468988	1.98911689328752	1.07857398681677	0.37820412340477	0.3170892812726339	0.2965589718444669	0.4759460343467599	0.9999917828586852	0.999999368478755	0.999999471682871
MYH9	6.916330959047261	6.491050982687909	0.5262665585701339	0.372247524000131	-0.126867298713284	14.265757260270698	1.5192179945038402	1.55119864457286	-0.359761940265497	0.0445528478177926	0.37060274457717	0.3645374272303889	0.7801466607921981	0.9999917828586852	0.999999368478755	0.999999471682871
TXN2	6.95740507124938	7.446440631306469	0.2915270481585579	-0.6984575111521121	-0.691087937001176	6.8676342214159405	0.5281191074619339	-1.25535017842924	-0.8282060194975741	0.0920516208212445	0.69067344138753	0.428227704695849	0.559647123966772	0.9999917828586852	0.999999368478755	0.999999471682871
EIF3D	7.417050353155321	7.698650207161401	0.193998845568915	0.692037649041563	-0.814054786150719	8.672279983163401	0.285216205923557	1.73154156537496	-1.18593190886014	0.0730857966524181	0.8231221293035521	0.333414399619646	0.445980155910591	0.9999917828586852	0.999999368478755	0.999999471682871
TNRC6B	7.0343341047367405	6.83111520279125	0.319238227443816	0.269658772433094	-0.237489864092624	3.92270565744582	0.224933581295753	0.282423791588904	-0.171769809404619	0.99986045085157	0.995838284329649	0.999788472276238	0.999900812030594	0.9999917828586852	0.999999368478755	0.999999471682871
SGSM3	6.07433902639834	7.438995297749259	-1.05824348717519	-0.125088257521938	-0.640567962430392	5.42666136808671	-1.71392510549908	-0.202765257470423	-0.608338251004796	0.116011870258306	0.336240929085676	0.8726422780628249	0.652069456390832	0.9999917828586852	0.999999368478755	0.999999471682871
KIAA0930	4.723896352825309	6.106290538459719	-0.347364257082242	0.0479407598365073	-1.35417710386374	1.23682915470248	-0.1045033095961559	0.0204335461219118	-0.351656020193895	0.432846679452467	0.9337117381508848	0.986993410530626	0.7847274356613392	0.9999917828586852	0.999999368478755	0.999999471682871
NCF4	5.7545720913378	7.907413944734559	-2.30832522775563	2.42538372304534	-1.30853088482125	7.806321377830809	-3.034402436700629	8.80147192747432	-1.61501960735249	0.8615054712600559	0.280214060507349	0.970728437812632	0.8892728570400942	0.9999917828586852	0.999999368478755	0.999999471682871
CSF2RB	7.164305002685139	9.31149489278547	-1.67134557759377	1.29151270247476	-1.63460326600434	2.30080852286757	-0.558236702797162	0.9652960202908908	-0.502478390897354	0.261013366627254	0.6758682429399361	0.5112405172055661	0.7035717823143859	0.9999917828586852	0.999999368478755	0.999999471682871
FAM118A	6.222598629390791	4.25526905360895	-1.06723714313192	2.3855502886614	2.75901966012164	23.6563820293044	-15.7942210674384	30.7618176011167	20.1403156965937	0.0268951094481677	0.0402534026425117	0.0206878433367717	0.0315832881854657	0.9999917828586852	0.999999368478755	0.999999471682871
ST13	7.31967418809763	5.2655147586957405	1.25601407817288	1.03978900666564	0.9714799181374192	5.554946132369549	3.3574545590017904	2.48660403650664	1.36690356446552	0.113389662854389	0.1842875912451569	0.24341963521175	0.402094164689343	0.9999917828586852	0.999999368478755	0.999999471682871
RBX1	8.14831931122082	10.7291880987679	-0.868817365052989	-0.213808463052416	-2.37130838809686	69.9738548041649	-10.5797867701113	-3.16477904853082	-20.057441593354604	0.0090973469968099	0.0599949724562519	0.194837566407962	0.0317135698755878	0.9999917828586852	0.999999368478755	0.999999471682871
EP300	5.31424531910387	7.366583299550509	-2.9013529978681	2.2241419875449	-0.458800346741482	4.28543285278792	-2.1668533627965	4.12159042104314	-0.3252631700219	0.145942832682544	0.275258469138981	0.151531632735457	0.7998022381473079	0.9999917828586852	0.999999368478755	0.999999471682871
PHF5A	5.73986628425341	6.080641592102911	0.685425967473335	-1.0579995519118	-0.868429028464033	1.00187044893598	0.2283762267108919	-0.328683488520882	-0.185639879023155	0.499405174080939	0.8570625314012399	0.797835106091895	0.8831481866244179	0.9999917828586852	0.999999368478755	0.999999471682871
ACO2	5.47065601584282	3.20156794748506	1.39473934458045	0.228675116863101	1.39796284911017	4.27352911773554	5.0334115987885095	0.670550269377382	2.48211999265314	0.146335200012898	0.124853044223227	0.6239573365040021	0.24381765680369	0.9999917828586852	0.999999368478755	0.999999471682871
CERK	4.93139129390905	5.57534462707309	-1.71368385055997	2.5453098539606898	0.0528919908388301	1.74556244864984	-0.6776196747978511	2.5365655391234703	0.0207637525123681	0.999993700091073	0.999672570873848	0.999998029559833	0.999996379993717	0.9999917828586852	0.999999368478755	0.999999471682871
KCNK10	5.40337048292632	4.77220500593037	1.14066388213258	-0.6184852638357701	-0.193429179356005	2.6452900235062	0.821641073428754	-0.518282634802434	-0.136221246012948	0.230090169863915	0.562134111680161	0.6955897442383749	0.9138093729408822	0.9999917828586852	0.999999368478755	0.999999471682871
FKBP3	6.55174977392883	6.438363546838111	-1.02538808361007	1.23721505827492	0.673499084170339	3.44723120438646	-0.651711534228	1.47515829411776	0.4383258369362629	0.179742261967331	0.632302764260496	0.379256492090964	0.737010212088874	0.9999917828586852	0.999999368478755	0.999999471682871
SDR39U1	5.71538804934275	5.985635598886111	-0.6304363134708411	0.373323463486948	0.16607305095745	69.6862716673614	-11.2858012368857	9.27384929789847	2.45673180294798	0.0091348850250382	0.0562619782602454	0.0683825484097148	0.24609474545009	0.9999917828586852	0.999999368478755	0.999999471682871
GZMB	12.6583970861602	14.6784401351951	-0.4158569398491339	-1.94109045196039	-1.41325436797096	15.0822787700984	-0.6215867312255601	-2.9715381608686697	-1.78108785647596	0.0421480968990096	0.645949602565314	0.2066603011882139	0.3256914839279979	0.9999917828586852	0.999999368478755	0.999999471682871
RBM23	5.974479226047981	6.346156786243951	-0.5635961085963579	0.5895595628927901	-0.1603853005569339	6.347274018045111	-0.6936425179625509	1.25955046819956	-0.1988846695535189	0.997236425647954	0.927074001215338	0.997253631307241	0.998385551604881	0.9999917828586852	0.999999368478755	0.999999471682871
NIN	6.69733584092626	6.99380363638471	-0.26506956092063	0.37801427484731	-0.309700789843736	4.18531958925031	-0.2081386986000619	0.4428234070315259	-0.23168455889564	0.1493085807483309	0.8693599927665571	0.7346124009716091	0.855062227235187	0.9999917828586852	0.999999368478755	0.999999471682871
PSMC6	5.9135083097423	6.47113628877434	-1.09666900253458	0.6118263717109039	0.132823480989981	4.255043337411689	-0.8845317170721851	0.8592950897962891	0.106231815234113	0.146948647578077	0.538958011745622	0.548085490031993	0.932623420400097	0.9999917828586852	0.999999368478755	0.999999471682871
DDHD1	4.4670056749315705	6.61240721873801	-2.84137374711322	0.182110744135311	0.078147997567655	4.51819959031317	-2.04067157101795	0.246777683426224	0.0588908634200353	0.999877764852076	0.9880535719253072	0.99986794656178	0.9998986164334148	0.9999917828586852	0.999999368478755	0.999999471682871
CNIH1	6.22603877754151	6.15499982810238	-0.3454565846290069	0.1781076182178989	0.3949653773939779	15.9703427380439	-1.71927281440185	0.964898848814114	1.3279814525846398	0.0398106490952803	0.3353783221093139	0.511371430279469	0.410895247620546	0.9999917828586852	0.999999368478755	0.999999471682871
ATP6V1D	5.437067088380001	5.371697160616339	-0.7219702644319971	0.134166539835902	0.705720990045947	2.12081078999341	-0.334232104412468	0.0988081646919712	0.328849009513153	0.280496789939719	0.7946524163285	0.937300287035278	0.7977400107492628	0.9999917828586852	0.999999368478755	0.999999471682871
PSMA3	6.922133584381349	8.65224376145906	-1.95632107188667	0.354174759767921	-0.351222515374657	22.6402662703096	-5.88327473592793	1.91790574806799	-1.08008153411449	0.9996163019689268	0.973449303963698	0.999583724354558	0.9996029245591308	0.9999917828586852	0.999999368478755	0.999999471682871
VTI1B	5.92508034713408	6.88086511430856	0.123907313499459	-0.552684331479332	-1.07442312290385	2.3355442832658704	0.0634351033018531	-0.362310516485114	-0.466627228606406	0.257543881014935	0.9596699971919828	0.778711284428438	0.722055134324604	0.9999917828586852	0.999999368478755	0.999999471682871
TIMM9	5.8285720599087405	3.7746886028909	2.11668703081594	-0.0847487984792917	0.4291806262353429	2.5625354703500296	1.87012025540529	-0.0928794212387233	0.3910044085168779	0.23686270758858	0.312605871909556	0.9410402761247992	0.7627142503018058	0.9999917828586852	0.999999368478755	0.999999471682871
AHSA1	5.43276045607008	4.16683440448573	-1.3117660855633502	-0.0846696285466039	3.00576809696798	2.07029971975153	-0.7361909894947429	-0.0745182388934376	1.6188978863643402	0.28646175211602	0.595998159978331	0.952647734841998	0.3522644318981129	0.9999917828586852	0.999999368478755	0.999999471682871
DAAM1	6.64296202828455	7.01803629655722	-0.5067099997558929	0.400478197839253	-0.15182427654378	6.5142745199633705	-0.5581282135238579	0.7070910609550419	-0.172387525902986	0.990741408363798	0.8474402898365441	0.988926958298289	0.995493338038178	0.9999917828586852	0.999999368478755	0.999999471682871
SPTLC2	5.46163843793711	2.85420119397775	2.02013804444458	-0.7580222337565841	1.58236875119343	15.0331514918087	19.9127303120781	-6.813513254230441	10.9704607440545	0.0422854298032862	0.0319436558421828	0.0927725353315732	0.0578704299747085	0.9999917828586852	0.999999368478755	0.999999471682871
LGMN	7.5698806819737	6.7418130189028505	-0.8299875741308191	1.07711783934255	1.5175975838363098	5.587344134523269	-1.6628347499397502	2.0340814657343604	1.6445432158338895	0.112745877635698	0.344688575638367	0.290886274286724	0.347806619852187	0.9999917828586852	0.999999368478755	0.999999471682871
SNW1	6.308858853546469	6.97865064215264	-0.954219523725206	1.13644826115434	-0.3620683265044749	5.12577708810243	-0.8784193713380459	2.07262520337903	-0.329555445453508	0.998665153604021	0.9561997953718592	0.999111560414828	0.999000552039655	0.9999917828586852	0.999999368478755	0.999999471682871
DHRS7	8.07303854200834	6.20534217594103	0.6590281303738189	0.7100829338496791	1.49589073330657	0.80012063034331	0.3105357332189219	0.211173627129599	0.256820842204474	0.570399751088902	0.8083173776843441	0.867509249179988	0.839961489017539	0.9999917828586852	0.999999368478755	0.999999471682871
ERH	8.119779628993442	8.27140282063069	0.305587833545284	-0.453105568097878	-0.350866658428301	7.056455078196651	0.7322420023711609	-0.853979513164535	-0.396509475183065	0.0896212992235648	0.597631612535755	0.550037243843832	0.7596800549532551	0.9999917828586852	0.999999368478755	0.999999471682871
HIF1A	6.117829700703321	3.41080725321548	1.95427359443492	0.0364059322493416	1.48106674554786	3.63085669498144	5.66360592616971	0.0844294112977772	2.1007452014545502	0.171094071214632	0.1112586545721799	0.946377738413688	0.282838390293273	0.9999917828586852	0.999999368478755	0.999999471682871
SUSD6	4.90016745352559	1.34582059490401	-0.0605435463772496	1.9757375452068504	3.89021564719429	0.479655565699593	-0.0512525117694617	1.60385475034947	1.8053244879903	0.715278172564739	0.967400162291245	0.3549272326908979	0.322031286359265	0.9999917828586852	0.999999368478755	0.999999471682871
SRSF5	8.87055195173331	8.886633037131329	0.0747523919676902	-0.359591573140416	0.0114517368994148	6.871014890734509	0.0811617991108543	-0.4965280325319329	0.0113726221086664	0.0920069578760386	0.948443800067534	0.7066034777940892	0.992760276011452	0.9999917828586852	0.999999368478755	0.999999471682871
EIF5	7.45385749287064	7.502258398641219	-0.372078136342116	-0.26744754106169	0.438481533187202	38.8985925000884	-2.16686561851042	-2.24416499023067	2.7088152662437097	0.0163625350157006	0.275257099196997	0.266863938253568	0.225137612821537	0.9999917828586852	0.999999368478755	0.999999471682871
DICER1	5.066697241969889	6.55733589146137	0.4489018802999029	-0.228656132460015	-2.28324834768497	3.24817192535048	0.295034934159927	-0.229199334278676	-1.4372373727786398	0.1901310256035849	0.8173566606152379	0.856564589089103	0.3869932994381599	0.9999917828586852	0.999999368478755	0.999999471682871
TCL1A	9.41803999000722	9.82719656635283	-0.169387973416262	-0.8377664545711121	-0.0258424525495592	140.144544993306	-2.83521576553675	-18.0430517790414	-0.458951542887727	0.0045425169296952	0.215867720232757	0.0352473152619015	0.7260796706894559	0.9999917828586852	0.999999368478755	0.999999471682871
PCNX	5.68264268046404	7.17412008305995	-0.7785888690930199	-1.28311217740269	-0.640905361340553	8.5994933457566	-1.81547838585585	-2.8851917022592204	-0.983055265992864	0.0736989099967664	0.320520095640004	0.212402048497221	0.505439631646704	0.9999917828586852	0.999999368478755	0.999999471682871
PSMC1	6.25905062679561	6.78254288836266	-1.1844860846756498	0.0487637461036462	0.5246907145334351	13.5737297241396	-2.61438987325917	0.167732844456658	1.22017086380905	0.0468162963002092	0.232575262765851	0.8942027957040699	0.437073159169377	0.9999917828586852	0.999999368478755	0.999999471682871
PPP4R3A	6.14162455931484	3.9407334483676704	0.1051931245544469	1.74165579176469	2.1446813886650102	2.72422598163603	0.0890930597700485	2.6570451109991096	1.9169009085359696	0.223966797975517	0.9434309547160552	0.2291580690522399	0.306110446471089	0.9999917828586852	0.999999368478755	0.999999471682871
PSMB5	6.99266427259878	7.22873320114476	-0.8256555009410301	0.609221698961754	0.2927515933856939	7.79463547242576	-1.1113143327976298	1.33905856088307	0.3858043205010549	0.0812303691373778	0.466466692067376	0.4083570017271249	0.765590778866391	0.9999917828586852	0.999999368478755	0.999999471682871
YY1	6.95253047274233	7.468720611723451	-0.426232218554578	1.04107363200574	-0.5576778135374971	3.4934537442850204	-0.254771312437743	1.16096516019204	-0.33379901194397	0.999840549430956	0.995634285435332	0.9998788859326808	0.999875010917654	0.9999917828586852	0.999999368478755	0.999999471682871
ACIN1	5.58599499279033	6.6819104605967405	-1.5196174642226898	-0.261091587263436	0.2795098573549249	22.6492549817349	-5.47508643805297	-1.5667644591993302	1.07059769675295	0.988566265602516	0.514229706228039	0.982015873577704	0.98857364846389	0.9999917828586852	0.999999368478755	0.999999471682871
CCNB1IP1	5.28967396954676	2.57239403577771	-0.2910178611397669	0.165536791959134	3.7670650628545	3.98447173128558	-0.445337913338024	0.42652429126185	6.1281654149791205	0.15654189909412	0.7332753027531078	0.743339718705668	0.102976614230345	0.9999917828586852	0.999999368478755	0.999999471682871
APEX1	8.15994980438867	8.02842885059582	-0.0812933804043313	0.111970464137398	0.242456235406093	4.04749782732487	-0.0804263773143126	0.119986975651537	0.1599990059135669	0.154199215125154	0.94890894776626	0.92397735817089	0.8989975401604592	0.9999917828586852	0.999999368478755	0.999999471682871
PABPN1	6.110913850313151	9.81790593035099	-1.8609145681400097	0.415299354610094	-3.10661092582212	2.86703492345523	-0.8140722104585071	0.333765861976921	-1.1369542519971598	0.2136487070121639	0.5650213586644429	0.794919446809202	0.459255698611594	0.9999917828586852	0.999999368478755	0.999999471682871
ARHGAP5	5.79352394766736	10.3368546213254	-4.61245240507518	1.10888303512054	-1.49602265382264	8.82326571433141	-4.807580464566401	2.98792177602	-1.4945931070344298	0.9999915287630852	0.9994247488244732	0.999997673148499	0.9999887257693952	0.9999917828586852	0.999999368478755	0.999999471682871
SRP54	5.417983175364269	8.6719251727353	-3.34914057609426	1.04786524062763	-1.13686010879831	132.905574468155	-62.6653438032615	46.6459042227412	-20.6413766697472	0.999436948793068	0.9623994639573052	0.999786342191932	0.99928010697845	0.9999917828586852	0.999999368478755	0.999999471682871
PSMA6	5.86775610190379	0.753691333459692	3.517772691088	-1.1332675179206	3.32629827029792	0.206255324430468	1.80634524725462	-0.493260263799845	1.19478901340016	0.8705096310545258	0.321878780022769	0.708274529353289	0.443647211642301	0.9999917828586852	0.999999368478755	0.999999471682871
NFKBIA	8.408629023091281	9.19398495793221	-0.9258234251358248	0.9051420008796072	-0.4597108029329829	3.6505427720541297	-0.464759433816156	0.8702386012392809	-0.229531089379349	0.9998041266894772	0.993309537586404	0.9998671503982708	0.999851478884668	0.9999917828586852	0.999999368478755	0.999999471682871
PSME2	8.06465951241518	8.01372779469929	0.482941045908256	-1.00269106369175	-0.0472503032497	133.28192440000402	11.9515846310726	-26.5589052030408	-1.00223039112921	0.0047764003249581	0.0531427740166188	0.0239587882538624	0.499290835606831	0.9999917828586852	0.999999368478755	0.999999471682871
SEC23A	5.340494225759519	7.60816495804973	-2.0077441368778404	1.27772949849623	-1.29768652859481	3.64488219795201	-1.2577632252338795	1.79222705661648	-0.772291486750192	0.170466778723161	0.427632034830536	0.3239998747356	0.58134885032844	0.9999917828586852	0.999999368478755	0.999999471682871
GMPR2	5.41300824163646	7.91168402385945	-2.19252407532743	1.1861654932364198	-1.39642099025386	7.6800883724929	-2.80461797328431	3.3431099389226904	-1.67676585286403	0.0824285071891196	0.218043741545523	0.185034630741479	0.342347407853801	0.9999917828586852	0.999999368478755	0.999999471682871
PNN	7.1851689949606	8.90866038685532	-0.542675675330264	-0.316199751060719	-1.58146023500047	2.84407358144929	-0.485461565116055	-0.226933302809321	-0.666942668613334	0.21524555216817	0.712280100061472	0.857935863264047	0.625544287668757	0.9999917828586852	0.999999368478755	0.999999471682871
PCIF1	4.779023241348	3.3156334273748795	1.72445422102603	-2.18004469367343	1.06924187073516	1.07142248032082	0.531861912729954	-0.591613083317106	0.394106295700897	0.537173692697178	0.688946355718272	0.660565289864454	0.7734983899523901	0.9999917828586852	0.999999368478755	0.999999471682871
MYBL2	7.17237887081034	8.503138287429	1.05862315651179	-3.19055167557124	-1.56309817704777	5.79646884564235	0.7675194725447769	-1.7722226657170002	-1.2152830961924	0.108758346014665	0.5832562129911829	0.327049301458969	0.4383264131721079	0.9999917828586852	0.999999368478755	0.999999471682871
SLA2	6.071052088668469	9.50529331287502	-1.67059854940272	0.5096066538056749	-3.0049183405081004	2.51182629363103	-0.600326267894317	0.3921140414473979	-0.982766616772436	0.241203639384171	0.655805555833657	0.7621017446018871	0.505533095103663	0.9999917828586852	0.999999368478755	0.999999471682871
C20orf24	6.8406019905987	6.17875963053668	1.1329473602818898	-0.911968347243198	-0.0504052115637625	2.90772412275142	0.6186729782532161	-0.5782707345892021	-0.0292485016315454	0.210874299520682	0.6472893433296228	0.66622735198046	0.9813851325224532	0.9999917828586852	0.999999368478755	0.999999471682871
STK4	7.07340687059923	7.56772325222198	-0.2802660465601189	0.0672667165451481	-0.3667441485722899	19.338061766563	-1.03151145958276	0.333008227434026	-1.1865826721538302	0.0328912603430131	0.490125967801659	0.795353525424978	0.4458080523549329	0.9999917828586852	0.999999368478755	0.999999471682871
ADNP	5.114898861870651	6.565518516087769	0.670808157414616	-0.260898924861352	-2.4516695221107003	2.2211459763960897	0.4152540156339799	-0.1909783242850189	-1.08163341267835	0.269312596953871	0.749434837225744	0.8798660202080071	0.475047081964126	0.9999917828586852	0.999999368478755	0.999999471682871
PFDN4	5.67487385325801	5.36293302392428	0.7754671694041179	-0.0589968714089892	-0.3815258181972	59.084064651731005	10.7480270662935	-1.1948954590248502	-5.38870101804089	0.999988865230683	0.999368997327958	0.999982495813379	0.999989765803396	0.9999917828586852	0.999999368478755	0.999999471682871
TPD52L2	5.47065601584282	3.20156794748506	1.39473934458045	0.228675116863101	1.39796284911017	4.27352911773554	5.0334115987885095	0.670550269377382	2.48211999265314	0.146335200012898	0.124853044223227	0.6239573365040021	0.24381765680369	0.9999917828586852	0.999999368478755	0.999999471682871
CTSZ	7.8858803812189695	10.526018090935	-1.40887898247655	-0.4279839435709339	-1.82029590590655	3.48264657599156	-1.16933616155513	-0.319112263481329	-0.7910487948961359	0.178008680716199	0.450406676092872	0.8033497687443399	0.573936482378846	0.9999917828586852	0.999999368478755	0.999999471682871
PRPF6	5.65939206676487	7.68742047079108	-1.39395264973101	1.45644755216208	-1.80714172075229	3.4837133458615805	-0.8844210883817099	1.95950185832167	-1.03061940734244	0.1779569674428349	0.538997527243126	0.300408405417276	0.490401232808311	0.9999917828586852	0.999999368478755	0.999999471682871
PRELID3B	6.10464101613128	4.3244849466827295	2.07589399041779	-0.589383600833312	0.409414156672236	5.65394173145244	3.35444387175772	-1.1035995696423602	0.7122380901276909	0.111444968957018	0.184443895404036	0.4686726072613329	0.6060009164562591	0.9999917828586852	0.999999368478755	0.999999471682871
PSMA7	8.393712441907951	8.485330671569379	0.120539973291141	-0.92320762597373	0.133549360658973	10.5741212141877	0.195650568864665	-1.75242844082173	0.2087133895623109	0.0600269272955574	0.876998733267569	0.330118526570816	0.8690093649147751	0.9999917828586852	0.999999368478755	0.999999471682871
DIDO1	5.07878441274229	3.78806155457294	1.28281602094698	-0.261624185914145	0.4605762377289319	5.783460942609321	2.36319429443345	-0.601131596098088	0.908493723454648	0.999994690609154	0.9996422701749492	0.999979964191418	0.999995190118894	0.9999917828586852	0.999999368478755	0.999999471682871
GID8	6.12921236568839	6.132182960249339	-0.160902042963362	-0.199975265983654	0.277704342813018	7.13118258215817	-0.229411071798251	-0.3935100813202321	0.398933295590931	0.0886943279283746	0.8564365264433779	0.761331801332619	0.758347750272067	0.9999917828586852	0.999999368478755	0.999999471682871
ARFRP1	4.997252818959639	6.027758871435361	0.1574315724052819	0.0116618169099573	-1.66249532185307	0.882850378003057	0.0332518515666189	0.0035281381559623	-0.308895104018924	0.539559038116695	0.9788390106605932	0.9977539268097628	0.809270415660001	0.9999917828586852	0.999999368478755	0.999999471682871
RASSF2	7.06269918522099	8.1897691207779	-1.01626397093829	0.8433754948772091	-0.681870594422234	4.85941489080735	-0.754630617128739	1.1788466488595402	-0.504703126174368	0.9996967574019888	0.988463553584094	0.99977133827489	0.999734870416005	0.9999917828586852	0.999999368478755	0.999999471682871
CDS2	6.0254552808650494	3.60737766451241	1.72176868540718	-0.49351403042963	1.4995570115158998	2.22925224592699	2.12654946793304	-0.5783716608666619	1.2190989160883	0.268445485652752	0.279833750283511	0.666179203751529	0.4373474991057379	0.9999917828586852	0.999999368478755	0.999999471682871
HM13	7.178586157081879	7.177844982053619	-0.2200389820887089	-0.401589914837442	0.391632855338092	117.793751353469	-3.9898281166255	-10.0003251035515	7.60577336538138	0.999997029957701	0.999764738196536	0.999988015675878	0.999996315953184	0.9999917828586852	0.999999368478755	0.999999471682871
SIRPB1	4.6556889692583	3.03726181663288	2.4859477437739703	-1.71799310963619	0.159761787251023	8.60008815919219	8.3141722832847	-5.128896611218099	0.572606435357061	0.0736938581274555	0.0762043711230731	0.122586198489017	0.668936333095981	0.9999917828586852	0.999999368478755	0.999999471682871
SEC23B	5.31424531910387	4.47896312862739	-0.4069742419187089	0.9188935634447428	1.1630587634221	9.04461505014873	-2.3941181694232	4.25685012395525	3.10587720383811	0.0701018869568224	0.251886910329737	0.146888467009413	0.198300145766942	0.9999917828586852	0.999999368478755	0.999999471682871
SAMHD1	8.61261740794806	6.209230919776481	0.7978807102961222	1.7236404511234498	1.61439358193121	21.673436938304	3.38301042132048	12.9135881263566	7.63709363902707	0.0293524554983049	0.182971120609714	0.0492002535633133	0.0828873447764155	0.9999917828586852	0.999999368478755	0.999999471682871
NOP56	6.33013622882375	8.31572852844112	-0.522738069454825	-1.01532053908872	-1.70694219291315	0.670486112700776	-0.1410498324820109	-0.186724520908782	-0.1826278811712699	0.62398551225126	0.910793371718886	0.8824808158269781	0.8850028015446461	0.9999917828586852	0.999999368478755	0.999999471682871
IDH3B	6.15587062018099	6.849044824883361	0.591937906147624	-1.79469231425944	-0.8243378106518671	910.577706938877	161.712787538839	-410.331317833078	-141.653901296621	0.0006991380433949	0.0039366809982248	0.0015514743436456	0.0044941169378818	0.9999917828586852	0.8991455817688888	0.999999471682871
MAPRE1	6.506694683222049	6.78270631994586	-0.733165491455249	0.726440542815878	0.1948396763956489	2.66502957739304	-0.471468273391883	0.619976962613311	0.098248032855881	0.2285290624691499	0.7195289959474019	0.6466893403077291	0.93765344960206	0.9999917828586852	0.999999368478755	0.999999471682871
CHMP4B	7.63195574264608	8.3186191269696	-0.6759477485361121	0.4564466501581889	-0.376705352271695	18.151287261851103	-1.82692715549422	2.1157942701254098	-1.02230164313594	0.0350375622078176	0.318831672291453	0.281078801763606	0.49297973597537	0.9999917828586852	0.999999368478755	0.999999471682871
CST3	11.1753051738335	10.3957683394865	-0.226698527441581	1.4106440547259298	0.736550106646394	4.43179762901218	-0.246900546302871	1.3781890473174598	0.416678485115693	0.141282155999474	0.845900193786635	0.399602869693989	0.7486617564090698	0.9999917828586852	0.999999368478755	0.999999471682871
ASIP	5.16685220027063	5.87455149770195	1.21561525374936	-2.6339014114014705	-1.09707032501342	2.88086398692508	0.675273628206748	-1.23025680174635	-0.6384091281768871	0.212697919932783	0.6218875658134789	0.4345059637823359	0.6382829727498709	0.9999917828586852	0.999999368478755	0.999999471682871
WFDC2	3.40992523115912	-2.59931150585831	3.73155796296493	0.269270676933475	3.59029806841108	-0.7274896792138459	1.1929668284206298	0.1071466428482599	1.41056549942251	0.59960552534099	0.444125510362452	0.932047577673507	0.392602028253818	0.9999917828586852	0.999999368478755	0.999999471682871
AHCY	6.17986489152938	7.70805478309034	-0.880717077111678	-0.251048831686915	-0.977459435257218	13.025315156949198	-3.99643046823735	-0.9594853469546708	-2.17464844307679	0.0487798863544649	0.156092045742159	0.513160983691934	0.274389706222647	0.9999917828586852	0.999999368478755	0.999999471682871
PPP1R16B	5.66735226837646	8.20745200887457	-1.91559882945894	1.03696983709901	-1.82649852687024	1.7352688071857398	-0.534327709440527	0.64132017313696	-0.475991070254961	0.99997497468887	0.9990079860510992	0.9999909000487752	0.999972422746029	0.9999917828586852	0.999999368478755	0.999999471682871
DNTTIP1	5.81955448200304	4.73872966093455	-0.770289516199006	1.06376512912975	1.79596552543066	12.3335173936055	-3.69265700487377	6.05424567373141	5.96152911776666	0.0515043838973391	0.168363338266898	0.1042117049704439	0.105802996238628	0.9999917828586852	0.999999368478755	0.999999471682871
USP14	5.584460207213239	3.81010878347192	1.02426463348541	0.0450937785426502	1.2000050974992902	2.74131964722737	1.81184380205952	0.0695459213841024	1.14291283057971	0.222681703045248	0.321059534063951	0.955796864489917	0.4576060182074529	0.9999917828586852	0.999999368478755	0.999999471682871
VAPA	7.3348439892648605	7.65925910555256	0.124622282084273	-0.24501911148425	-0.4538317551916799	15.5782516127076	0.700531860167482	-1.10428443067812	-1.22061618709338	0.0408099394605891	0.61097258892814	0.468476096486652	0.436959273844656	0.9999917828586852	0.999999368478755	0.999999471682871
SMCHD1	6.33003558738283	5.28523009644756	0.0013665393974416	0.694778992747721	1.18517917957028	1.0249297426594302	0.0006501319257896	0.299391766345859	0.303548880258356	0.4921627081727879	0.999586113219708	0.814808143094362	0.812382131052422	0.9999917828586852	0.999999368478755	0.999999471682871
MYL12A	10.5088023890692	10.9264556234996	-0.200763125543771	-0.0178192761653867	-0.318793771561126	13.655319105988	-0.6981675848621011	-0.0496709877935387	-0.527940713308216	0.0465375712977616	0.6119833703570781	0.9684044342514628	0.690762249537745	0.9999917828586852	0.999999368478755	0.999999471682871
RNMT	6.2763465309407005	5.290402569400941	0.280147270367048	-1.12555690089521	1.47966906429754	5.03447208506556	0.2749956468964979	-1.32430250343124	1.6036201621654298	0.124827413550435	0.829155340334798	0.411744246619996	0.3549690424851579	0.9999917828586852	0.999999368478755	0.999999471682871
ANKRD12	8.24779089130136	7.73310729376114	0.0060213790475064	0.127624017326636	0.6183416673339449	30.9627395261661	0.0598807515024888	1.1253922285816202	3.26749373253381	0.0205536903461761	0.961924195701464	0.4624846903574821	0.1890718480223769	0.9999917828586852	0.999999368478755	0.999999471682871
RIOK3	5.1855694817145705	0.7775700272950942	0.6131400482458879	1.03811459387569	4.71158579200958	1.20600869403925	2.47266677683963	3.63329341587229	9.541712616218687	0.440721018705178	0.2446608284996989	0.170984765392597	0.06647697666736	0.9999917828586852	0.999999368478755	0.999999471682871
NKAP	5.066697241969889	4.7912534524583705	-1.86070275492311	0.505079016237733	1.9846365463835096	1.20010099840856	-0.442110243577724	0.234618445451237	0.513854997899041	0.442257773091917	0.7349920821257192	0.853290754635285	0.6978156468452079	0.9999917828586852	0.999999368478755	0.999999471682871
ALG13	5.80320228763845	4.77495263807331	1.30778657799373	-1.39743419178415	0.6236856503463629	2.18010470662608	0.64451938164556	-0.683077079200842	0.349762847401085	0.9507494263310258	0.670176849739324	0.7767658769690899	0.968738589055796	0.9999917828586852	0.999999368478755	0.999999471682871
WDR13	6.070766971048251	6.33912177748841	1.04495205524054	-0.466841502682008	-1.33013878310699	2.80233550270138	0.74057464713815	-0.40308787072632	-0.76142246547757	0.2182077540856219	0.594192110453671	0.7560692685381909	0.585705998397622	0.9999917828586852	0.999999368478755	0.999999471682871
XIAP	5.42034826244362	5.71595681750745	1.41393112776315	-3.05517656959094	-0.5523121249186701	2.09140125685482	0.522097530371223	-0.8458742139312859	-0.229185301745393	0.283941297995645	0.6936783307650051	0.553033108767948	0.8565730766336909	0.9999917828586852	0.999999368478755	0.999999471682871
STAG2	6.224610363692711	5.65512863276546	-0.290855390013463	0.892190870125157	0.7400104102595391	3.36957161882492	-0.344789205138701	1.17120699635208	0.577104489133311	0.1836611117270959	0.788626215151855	0.4499040414731429	0.666784030490839	0.9999917828586852	0.999999368478755	0.999999471682871
PLP2	9.75393980014195	9.71323504834976	0.699793172603059	-0.758016100919385	-0.36676219965313	10.2286095181285	1.3567607450669	-1.5245492643809	-0.508494501568239	0.0620419671488579	0.404356190956452	0.36957926347041	0.7005212663291259	0.9999917828586852	0.999999368478755	0.999999471682871
NAA10	6.72486857176076	5.987633335517089	1.89794734648528	-2.48991220957522	-0.0535842165511516	63.9641578993151	21.3392205809216	-22.4236145680859	-0.6653678478438471	0.0099519470694768	0.0298115090997511	0.0283717970280066	0.6262386967912459	0.9999917828586852	0.999999368478755	0.999999471682871
RBBP7	6.623138863602491	5.3910694313779	0.441769842704224	0.131366742798925	1.0611304179742198	7.009341702864241	0.675289224711244	0.279920559750571	1.6981260964262	0.0902156837039	0.621880746439697	0.826244159098511	0.3388129805555	0.9999917828586852	0.999999368478755	0.999999471682871
PIM2	7.46185572644699	7.270192281884121	-1.4149767836324498	0.999779901480404	1.37910801655586	4.99680633644155	-1.3925829776508	1.51890918611707	1.1651139731856102	0.125744162488761	0.3964639094865949	0.37066218231005	0.451544465829104	0.9999917828586852	0.999999368478755	0.999999471682871
PQBP1	6.69766086378031	8.35503204037114	-0.0805529927305295	-1.54410965924954	-1.4927449601289198	2.2414877393280803	-0.0731099911303681	-0.9327220247916652	-0.531623411423746	0.267146577536784	0.953539394837809	0.522151763975415	0.688931582816422	0.9999917828586852	0.999999368478755	0.999999471682871
EMD	5.867179023695081	5.79568344267452	-1.27748195433798	0.4375194384099249	1.35258174753409	1.57207556791614	-0.596923623173533	0.250344099339316	0.46103338039034	0.3606723387845479	0.657400275957239	0.843835581409619	0.724985789552148	0.9999917828586852	0.999999368478755	0.999999471682871
PGK1	7.86452936652018	7.12026648417341	0.2935452103144489	0.219034701859836	0.544386264723094	4.69645383540637	0.3069994587303239	0.2874150674813039	0.463746978603115	0.133558713714139	0.8103726903255871	0.821828350561772	0.7235625539603942	0.9999917828586852	0.999999368478755	0.999999471682871
MAGT1	6.27203989863078	5.8252235065288405	0.639844865784484	-0.187931374828692	-0.0709241686224955	4.452644942762361	0.583891099645504	-0.234258727985216	-0.0679082334121082	0.99999154052712	0.999534999782316	0.99997942900819	0.999994284579155	0.9999917828586852	0.999999368478755	0.999999471682871
PHEX	6.20407224008175	7.34100316634612	-2.13365885401516	1.49400068179371	0.22056827144401	4.43002283705867	-1.77087158548032	2.31556030528431	0.164488609728219	0.141336916316682	0.327257142352536	0.259529206913446	0.8962126798265341	0.9999917828586852	0.999999368478755	0.999999471682871
USP11	5.46600205997825	7.39823529915092	-3.67630529276271	0.23403050802425	1.30352009343507	4.21511868516688	-1.89813487327658	0.262339570628976	0.7338735463805279	0.1482909289126749	0.308685992443686	0.836669953491613	0.596955997207816	0.9999917828586852	0.999999368478755	0.999999471682871
HTATSF1	5.033367268088	6.91685184447224	-2.11000239145529	1.19236020249708	-0.6906197744695179	9.7637662772244	-3.67552212327257	4.66548653553823	-1.18295836019324	0.385582633709461	0.174851909660742	0.6226978648825079	0.626969836209484	0.9999917828586852	0.999999368478755	0.999999471682871
TIMP1	4.849859700126401	0.158987236103522	2.9671745060945804	0.1461006929675319	2.96598587221925	0.557004425597509	12.7674971649676	0.7570170356208641	14.1119758809767	0.676466662098154	0.0497609457644265	0.587485089397494	0.0450367406840949	0.9999917828586852	0.999999368478755	0.999999471682871
PIN4	5.46163843793711	4.25784994714073	1.09857739151296	-0.8724665820828879	0.8009220255776429	4.4442443268205	1.2595490153991102	-1.09622492752234	1.03522208056955	0.999971809914675	0.997695286515188	0.999738278757626	0.99996939093076	0.9999917828586852	0.999999368478755	0.999999471682871
RBM3	9.06709523694444	8.6559299035433	1.14338142814094	-1.10709736401033	-0.228082939112432	60.1732199425912	11.768961793222	-12.114148573754198	-2.07068993948642	0.0105788118928015	0.053963493327257	0.0524328751658966	0.286414764416853	0.9999917828586852	0.999999368478755	0.999999471682871
PBDC1	5.998538072791519	4.3064730923327	1.58742681450293	-0.5184097376661879	0.7801482183922951	4.651253807178071	2.42035707030281	-0.8934085841699879	1.1029532801729298	0.134818330765587	0.249428477334879	0.535801386475425	0.468858173363097	0.9999917828586852	0.999999368478755	0.999999471682871
GLA	5.28536733723683	3.9294228633509514	-1.63341959246101	1.19633025800309	3.0497723016150897	5.309486266674241	-1.8315242746294296	2.9903771047176897	4.03261473392237	0.118514004995328	0.318158277337799	0.2054471507060799	0.154746199865441	0.9999917828586852	0.999999368478755	0.999999471682871
ARMCX3	6.26522281953656	5.40845212247672	-0.280920093974466	0.154291199225084	1.29652225517313	3.7041882268159902	-0.225116772318727	0.17752924703841	1.06042271815634	0.1678632119571119	0.859036094391345	0.888146734522571	0.4813362201440129	0.9999917828586852	0.999999368478755	0.999999471682871
BEX4	6.84502929372775	6.86917968787731	0.778889133808388	-0.542150549313956	-0.602613291671041	4.89220403351367	0.96067527016146	-0.7165951202024979	-0.559003871729421	0.1283611985490459	0.512766797646848	0.604164456654073	0.675496006788589	0.9999917828586852	0.999999368478755	0.999999471682871
KIAA0226L	6.42686199923596	3.47910452960815	1.81528767115379	0.0630667223455112	1.93854638779342	4.641494076277231	4.59084575092624	0.1636734626596669	3.4246797567169702	0.135093389479842	0.136538750601218	0.8967180136492209	0.180863381793643	0.9999917828586852	0.999999368478755	0.999999471682871
TNFSF13B	6.26886373861208	9.41889201511098	-2.7852921106678505	2.27381728129103	-2.12401204285473	4.148181782876049	-1.65810170991063	3.90055974388308	-1.15721927795931	0.1505962028224459	0.345490552127989	0.159771293221935	0.4536847019630539	0.9999917828586852	0.999999368478755	0.999999471682871
FNDC3A	4.396597792553069	3.91840855475055	0.6377065618752099	1.49045747789531	-0.38902788838942	0.7781286668569921	0.185697984749936	0.763264302345146	-0.105541253400886	0.5790276872410861	0.883112428072505	0.5849644261613659	0.933058171291334	0.9999917828586852	0.999999368478755	0.999999471682871
STK24	4.68260617733183	7.937344718882519	-1.40983207213965	-2.09626279504061	-1.98799956363025	2.84933476597955	-0.931423820204173	-1.33774168730902	-0.901892451924225	0.214877639429526	0.522594015946316	0.4086573432673099	0.532810422651684	0.9999917828586852	0.999999368478755	0.999999471682871
ACP5	5.56236472244668	8.692040156601701	-2.0399483340606497	0.5058157269053329	-2.10881792746425	5.403148849555861	-2.0683182949058403	0.8041866056967041	-1.66463113194143	0.11650553808393	0.286700564109859	0.5688247224253691	0.3443850697416409	0.9999917828586852	0.999999368478755	0.999999471682871
DNAJC3	6.79905286152429	5.472574130081071	1.26218759191127	-0.47594281063633	0.6219266433332951	7.6547550834165	2.15517944703871	-0.983637942178664	1.10564789405729	0.0826982494317772	0.276569208179467	0.5052510456068889	0.468085269258068	0.9999917828586852	0.999999368478755	0.999999471682871
ARHGEF7	5.34757529298576	6.264338450016741	-0.118774609933999	1.54259993078462	-1.64288767360227	4.201146734148709	-0.108181758842512	3.06436202387834	-1.42108489048581	0.997902498599367	0.98568884250027	0.999196787959735	0.998062340272575	0.9999917828586852	0.999999368478755	0.999999471682871
PARP4	5.27506127710882	3.44279399972384	1.60310455276471	0.565052530148655	0.492460248640068	18.024606178102506	10.8149467984685	5.73919944000162	3.48361521035926	0.0352833120535218	0.0586979049167221	0.1098223056665069	0.17796172348467	0.9999917828586852	0.999999368478755	0.999999471682871
SUPT20H	5.07878441274229	3.42672540579031	-0.9282244564275608	0.4476033736279179	2.92168371658888	2.57269622769154	-0.8240758746865842	0.6308245292004879	2.47611761050166	0.23601075785469	0.561209869511529	0.6417251738839921	0.244352392741158	0.9999917828586852	0.999999368478755	0.999999471682871
RGCC	7.394812768596751	5.61921468306147	-0.392436767737123	0.42668182708806	2.62992554597225	0.926065180926391	-0.172737229978163	0.1571544747148009	0.5683511816594979	0.524425585306059	0.891106637238873	0.9007640033776853	0.67098015716726	0.9999917828586852	0.999999368478755	0.999999471682871
INTS6	5.9763845669091	8.7199905420212	-2.04564595870017	1.77600642662625	-2.12617910046129	133.719870331631	-42.2166749824592	95.0720505688388	-40.6306434698065	0.706891445514081	0.0347179471287464	0.928400565680414	0.69579707256994	0.9999917828586852	0.999999368478755	0.999999471682871
TSC22D1	5.4965031973960805	6.78496845002222	1.27523330860436	-2.98910911068127	-1.84171021638058	10.6722415849049	4.198252636808419	-7.32954320315422	-3.73441922132648	0.0594782616402162	0.148865232539393	0.0863236931629846	0.16656572439767	0.9999917828586852	0.999999368478755	0.999999471682871
MGRN1	5.253274402798191	4.759066042576031	-0.349005422893067	0.3189818125270319	0.9050093064946642	2.61391233074488	-0.542109430769303	0.396981121268798	0.656122366156071	0.2326140706938289	0.683749569280659	0.759420630857253	0.6303358204833149	0.9999917828586852	0.999999368478755	0.999999471682871
TRADD	6.659440281153519	5.9148170505662	1.223967025931	-0.236405517057983	-0.192852251854859	8.858895284175471	2.2834538001876203	-0.565115533299183	-0.375404307750015	0.0715592950925003	0.262780028332137	0.672539268901515	0.7713738703055508	0.9999917828586852	0.999999368478755	0.999999471682871
CORO1A	9.284705891115529	9.42438489765654	-0.0587603760716423	-0.0403024336330564	-0.108547285136478	35.6844536315715	-0.487920059198441	-0.328311519596885	-0.54247951069947	0.0178355877093391	0.7110147056447521	0.7980488442475991	0.683567509744937	0.9999917828586852	0.999999368478755	0.999999471682871
NUTF2	6.43549992049718	6.37036888925926	0.330943841003216	-1.14103476157156	0.108764890671978	2.90638667859661	0.17841594767779	-0.7028212294070519	0.0593113505007546	0.210964390099676	0.8875995742824822	0.609995969578365	0.9622854047259408	0.9999917828586852	0.999999368478755	0.999999471682871
NFAT5	6.100587933053991	6.609458507234139	-0.8601644815991741	0.817517648602387	-0.146479374296038	3.4863119916451	-0.557364190211017	0.9681999059417592	-0.0950649300020557	0.997823054415953	0.940797858649908	0.998106209420016	0.9989107895207758	0.9999917828586852	0.999999368478755	0.999999471682871
LONP2	5.1779759116747694	1.4439688635493402	1.9293219308701897	1.9666656871860504	2.36088146025756	0.244842432865035	0.5982674016901031	0.7656177898404799	0.568222284427672	0.847135737118389	0.6567699148060551	0.5840187652554261	0.6710421841059789	0.9999917828586852	0.999999368478755	0.999999471682871
ARL2BP	4.70650922547106	7.543727099503861	-3.75524765174974	0.6836433590594161	0.0286238314104289	3.61606957262174	-1.9045118185758896	0.808132922287063	0.0151036700585539	0.171760323910179	0.307806324188648	0.567302015530922	0.99038543605516	0.9999917828586852	0.999999368478755	0.999999471682871
CTCF	6.063350840637799	3.91403478352637	0.671930770008101	1.63663814961474	1.37738246177111	1.19866893691608	0.400730460003707	1.13306222692125	0.559733701207079	0.44263163803134	0.757361333958803	0.460338512394685	0.6751421137284711	0.9999917828586852	0.999999368478755	0.999999471682871
CYB5B	5.61839390711786	9.89483223271227	-1.85548359905944	-1.19972830212456	-3.16981726544631	24.511289022200604	-7.57053475814358	-6.20479559137452	-9.882924383394313	0.0259581174770714	0.0836077617621904	0.101726506462368	0.0641976359134492	0.9999917828586852	0.999999368478755	0.999999471682871
NME3	6.78444016908634	4.73934333309634	0.8554391884742281	0.774748168153542	1.48372692010999	13.023022193361498	3.01927622935534	4.0669937864576	5.26215243222579	0.0487884414408847	0.203612659041711	0.153488408054848	0.1195552741591319	0.9999917828586852	0.999999368478755	0.999999471682871
PSMD7	6.8802804449974095	6.95628076526355	-1.06306723180101	0.1790729936501449	0.9552109242946129	24.4089269164646	-5.46181888660634	1.22790203379342	4.13212998511485	0.0260668549423884	0.115281375169833	0.435103060335942	0.151159511735621	0.9999917828586852	0.999999368478755	0.999999471682871
SMPD3	7.74670753181699	10.9371341913276	-2.34100076986821	-0.606920150009234	-1.4558955583797402	15.5856788592751	-4.24351970753791	-1.69291206724108	-2.4984878433554703	0.0407905449655464	0.1473336198178519	0.339669636586381	0.242370734363913	0.9999917828586852	0.999999368478755	0.999999471682871
SLC7A6	5.77556134521465	4.30814697900485	0.492569836385164	0.410260089494637	1.20492599614464	0.9325160999849548	0.363067637431405	0.203292603325711	0.346823646828916	0.522221876994622	0.778285319177213	0.8723198499963141	0.7874693856562801	0.9999917828586852	0.999999368478755	0.999999471682871
CMC2	6.11434071966952	5.20489147273533	1.01749796219501	-0.000792931141211	0.13086924835135	18.447787650743	4.42530066332876	-0.0047452335677585	0.6009647991771241	0.0344755334848227	0.141482820145321	0.996979113160154	0.655506827811833	0.9999917828586852	0.999999368478755	0.999999471682871
MPG	6.53475295144636	5.13535310035718	1.59817198321231	-0.574891040495425	0.413207032074366	5.6415432592655	2.23229627368996	-0.9464602219612672	0.589611561518965	0.1116849033702589	0.268121226261771	0.517506594174577	0.660843411478279	0.9999917828586852	0.999999368478755	0.999999471682871
COTL1	7.933779866005019	8.934088944828801	-1.28428833099935	1.03840198925296	-0.4062191761986989	4.50311903143768	-0.8059129077398131	1.3053443020188	-0.253887443256225	0.999846112681412	0.99348106456967	0.999902463549277	0.999876486913057	0.9999917828586852	0.999999368478755	0.999999471682871
USP10	5.6981567205928005	2.7987856744005297	2.48231560102575	0.7250681721363321	0.9135731620560958	4.07112618932871	5.58013559505682	2.08155752988923	1.85679400725586	0.153338568521846	0.1128884930575459	0.28511190674401	0.314502767246229	0.9999917828586852	0.999999368478755	0.999999471682871
NME4	6.99539633615445	6.041301190801541	-0.209727019114082	0.417746340056231	1.25931672316238	3.41677588142757	-0.190796774022902	0.477311805549307	0.900717489418318	0.181259541056365	0.8799775353014209	0.716492288675782	0.533223148743694	0.9999917828586852	0.999999368478755	0.999999471682871
FAM173A	5.53415245381405	7.58329506765193	-1.02362570619182	0.795503853262109	-1.99751089074742	2.24139684767499	-0.406130735408243	0.650452050580479	-0.737648643091	0.267156182921077	0.754404636075072	0.632865871209191	0.595396772694427	0.9999917828586852	0.999999368478755	0.999999471682871
SLC7A5	7.7958690173842	10.707268480494902	-3.44496631531869	1.74402745343317	-0.8461617026256509	10.7510908871737	-4.23144153374575	5.50483609937547	-1.0184562935031	0.228641297837878	0.150255220567636	0.550817260315102	0.583648983676161	0.9999917828586852	0.999999368478755	0.999999471682871
STUB1	6.62394522614308	9.04318149480503	-0.8493512336555891	-0.4020337011472271	-2.02851484372487	1.60764896716334	-0.314053184811105	-0.159699744249716	-0.469108158393802	0.354252224693506	0.806277085112653	0.899183309311331	0.7207593688484691	0.9999917828586852	0.999999368478755	0.999999471682871
NUBP1	4.83919653721991	6.51871576058206	-0.59844537765537	-0.0764774710477661	-1.48833863395491	1.95651972409236	-0.34853804406578	-0.0502990093341711	-0.5805839907352429	0.300801157236138	0.7864956711410491	0.968005619772063	0.665124840309889	0.9999917828586852	0.999999368478755	0.999999471682871
UBE2I	7.602392462274739	9.06264624108502	-0.9382998944616108	-0.46044513069812	-0.7579889739288009	6.95914384688301	-1.27242425642501	-0.7171266483632819	-0.7444805989959901	0.0908576597567766	0.424042828103637	0.603940938800096	0.592589241071695	0.9999917828586852	0.999999368478755	0.999999471682871
CRYM	4.46203074120377	7.120713609690571	-3.15082654337554	0.0287675960512528	-0.0872035849915713	2.11080986743298	-0.9836620579361391	0.0169259675005185	-0.0285389496215541	0.999992211071609	0.999186699952734	0.9999944262280508	0.999992705988566	0.9999917828586852	0.999999368478755	0.999999471682871
EEF2K	4.56619717386406	6.08193945375091	-2.86532322315408	1.12462762252696	0.504141953734057	1.60959296731571	-0.812755862888913	0.7385584535879259	0.149052067310063	0.353907267630302	0.5655256867498829	0.5950218344823089	0.905803990703076	0.9999917828586852	0.999999368478755	0.999999471682871
CAPN15	5.53415245381405	4.49782940490045	0.1046641775462859	1.2071230177791	0.7747383219822	24.4978143504116	0.950880378771922	14.8873427906104	5.52447746631938	0.0259723795336948	0.516025542648992	0.0426983442618036	0.114001782341403	0.9999917828586852	0.999999368478755	0.999999471682871
GSPT1	5.43638233218042	7.168734010856731	-3.5365867752061497	0.303265226813503	1.37817664289874	5.876939166977019	-2.46469132220275	0.4805567869842629	1.08435149261361	0.107297396776005	0.245376513878394	0.714811911389402	0.474250724207148	0.9999917828586852	0.999999368478755	0.999999471682871
TCEB2	8.424559903593531	8.03427138932979	0.8867502833841491	-0.662688160373737	-0.164382397986926	98.6136311495928	19.7983248157304	-15.188382456196198	-2.65012481060155	0.0064554762335033	0.0321279313163882	0.0418545075188767	0.2297059268279	0.9999917828586852	0.999999368478755	0.999999471682871
GGA2	6.2708002492915496	6.686038150108559	-1.4076778049472	1.92427753708839	0.194550526212421	18.1338234410327	-5.77469221929731	13.733468520685198	0.6725725115103001	0.0350712370161492	0.109160501320101	0.0462736866737279	0.623070083506125	0.9999917828586852	0.999999368478755	0.999999471682871
CPPED1	5.03817636288133	4.30708595190146	-1.79443871347734	1.16655187809162	2.3090680180577	1.98549697744845	-0.7486327721966679	1.09241154816375	1.09576727028815	0.297024587133421	0.590891895003217	0.471901888777197	0.4709295222004989	0.9999917828586852	0.999999368478755	0.999999471682871
HMOX2	5.55872380337116	4.2743309928749404	1.54553025430376	-0.9374084510354092	0.461696263049197	4.44733353663399	1.8422301850888896	-1.17791935882002	0.612127977730598	0.999996793649803	0.999738000149522	0.9999686245830508	0.9999969946794908	0.9999917828586852	0.999999368478755	0.999999471682871
BFAR	5.2483837940532805	0.973283623429724	2.17460944948474	0.452140522724296	3.19715637621977	0.28285631273287	1.32160011725146	0.275215066625526	1.23431122268193	0.824512327091436	0.412369798564657	0.8290254814978191	0.433481106911715	0.9999917828586852	0.999999368478755	0.999999471682871
RBL2	4.88318967400829	1.26121436689342	1.93881665919855	2.49091723580819	1.92716382074227	0.289558320612543	0.8031949744289001	1.39536497712524	0.631875205785986	0.8205687438090129	0.5692082723602611	0.3958621500023839	0.6412469240452521	0.9999917828586852	0.999999368478755	0.999999471682871
PYCARD	8.1043538949229	8.35520773132116	0.1886699380958829	-0.126742044607801	-0.4690376932700971	21.1848299806257	0.7708996696996858	-0.6442394067077309	-1.54358555406474	0.0300284481823218	0.5819042475056291	0.6356530002444549	0.3659652567918139	0.9999917828586852	0.999999368478755	0.999999471682871
MAZ	4.858877278032099	5.9083155504927305	-1.4960136990858302	1.4966100270683602	-0.362543883144421	6.50053728172399	-2.05139261144551	4.58949827433124	-0.492509309354288	0.9999739370794748	0.998569758220907	0.999987608025256	0.999975494575662	0.9999917828586852	0.999999368478755	0.999999471682871
STX4	4.95047520692478	6.240113769714969	-0.7757286883115571	0.7900578903187159	-1.1442763730898502	4.17966456124667	-0.679100589184119	1.3452008829821598	-0.968255611105845	0.9999244564059708	0.997247977249654	0.99995441974199	0.999925181362532	0.9999917828586852	0.999999368478755	0.999999471682871
CDIPT	5.39577691288652	4.470844378675481	3.01270573536742	-2.78989001536379	-0.7615197425164141	1.36486357873907	1.3031330088743	-0.8753084502988571	-0.295536394353115	0.40254736063721	0.416688458630539	0.542267410379057	0.817063024354684	0.9999917828586852	0.999999368478755	0.999999471682871
CSK	6.249383930264949	4.21490202686742	0.745096482922456	1.6928082352033	1.09224050462802	0.861872825801937	0.3128878997455	0.7928518630519591	0.296389600194711	0.547142692376817	0.8069525544112199	0.573231050169839	0.8165636030267959	0.9999917828586852	0.999999368478755	0.999999471682871
HERC1	5.22475352370962	6.04737243639554	-0.0885685014335308	1.258852761878	-1.49787672858217	5.774004457712151	-0.113843151090738	3.3710995416536003	-1.83467675501396	0.999789772382533	0.996955214670397	0.999904704236653	0.9997944541426772	0.9999917828586852	0.999999368478755	0.999999471682871
RAB11A	7.09519374490986	6.95056985890478	-0.6742111830286321	0.615649642251005	0.675518795739609	5.88016575019616	-1.23081779901594	1.16015192568554	0.7440671607469259	0.107239627985806	0.4343639150918679	0.452887715596956	0.592758618495305	0.9999917828586852	0.999999368478755	0.999999471682871
CTSH	6.74632022790046	11.4612455965614	-5.93938598784921	3.69270529009808	-1.3924523799137	4.85256686138203	-3.25447998897781	7.341393504307669	-0.707474523423405	0.999944637389146	0.997103458347222	0.999996016390766	0.999937775543532	0.9999917828586852	0.999999368478755	0.999999471682871
TMEM87A	5.62057465634161	3.31863849705632	0.9243107334527628	1.09373586032312	1.6514954982843302	1.17498562610819	0.7548552953505542	0.8605621972812	0.779223363550165	0.448891669782665	0.5883608512498261	0.5476217497233571	0.5785938393822779	0.9999917828586852	0.999999368478755	0.999999471682871
ZNF106	5.48384470041486	7.43290600668235	-1.10273388724232	1.2258385738860602	-1.82390613326784	4.42220691757643	-0.8931804279647679	2.12475167800238	-1.3720564763372298	0.141578570188352	0.535882171102789	0.280041149302493	0.400953327418866	0.9999917828586852	0.999999368478755	0.999999471682871
DTWD1	5.02847665934309	6.645468199018509	-1.94478623552984	1.2742297663528	-0.602338934300634	4.545970272281701	-1.64210464501699	2.41659132029358	-0.500224821122705	0.1378454835630589	0.348226143670773	0.249779511118222	0.704718381606825	0.9999917828586852	0.999999368478755	0.999999471682871
GABPB1	6.24036635235924	8.35394669253558	0.452230575816675	-1.8948132308648704	-2.4486640960271298	1.23818805212426	0.212393406345191	-0.6176232525620721	-0.480901915752443	0.432504935110381	0.866766047942966	0.6477728631225429	0.714633440370499	0.9999917828586852	0.999999368478755	0.999999471682871
BMF	5.62327761763651	9.73225963088147	-1.25707807509048	-1.2162244142763898	-3.4818073763788	2.18835779172063	-0.427950959487825	-0.5593962612977571	-0.980171657747662	0.272874206294793	0.7425716674726001	0.67530571040524	0.506374544754894	0.9999917828586852	0.999999368478755	0.999999471682871
EIF3J	6.27913100618718	5.79305520616459	0.682407715418324	-0.966873863393952	0.2965644793293789	490.833439623193	65.34261361080989	-108.664326484592	30.4851229067724	0.0012970161365667	0.0097420357573523	0.0058584249531122	0.0208754801847259	0.9999917828586852	0.9272229975824204	0.999999471682871
SPG11	5.105881283964941	3.67485183319239	0.0825621741238443	1.16147354993843	1.4246353983426898	0.37076054246526	0.0240852290542336	0.269332849975615	0.190635129079213	0.773968967810486	0.9846698308385072	0.8325117609155419	0.880076830062441	0.9999917828586852	0.999999368478755	0.999999471682871
BLOC1S6	4.97268146940253	4.06157684295999	0.422514265031574	-0.25309158922241	0.878468575835167	2.27519020814431	0.406291227156333	-0.2669605756118769	0.6317859147334001	0.263629183331783	0.7543169351517571	0.8339206913516191	0.641287550153683	0.9999917828586852	0.999999368478755	0.999999471682871
ZFAND1	4.36326781867118	4.66811826585752	1.73122066315602	-1.26103525655103	-1.76525442071123	3.535878229662	1.68844281358192	-1.34813484102127	-1.6977363435465198	0.175463420280003	0.340407047141385	0.406297236165568	0.338876881225193	0.9999917828586852	0.999999368478755	0.999999471682871
FZD3	5.120074588235769	2.00321087787032	2.47118331771533	-0.192299149941745	1.53435395726195	3.77683259896851	8.99749042086352	-0.661218983014572	3.87906129029334	0.1647780767565919	0.0704660638358791	0.6280729514579089	0.160619768090113	0.9999917828586852	0.999999368478755	0.999999471682871
NBN	4.95596264346615	4.12163900168691	-1.6815401186068502	1.2224965202496298	2.36939373350128	9.45158494311044	-5.13301151119062	6.13067041184042	6.4090659728431705	0.067106219153535	0.122490335176342	0.102935267579908	0.0985366309958426	0.9999917828586852	0.999999368478755	0.999999471682871
DECR1	6.79838714828988	4.617910514074611	1.81622020817816	0.0669690507439236	0.8753125260500451	3.1032418931938	2.58434284184538	0.091200575492097	0.7811144132099359	0.198457848848874	0.235041386470111	0.9421000842639392	0.5778454667600239	0.9999917828586852	0.999999368478755	0.999999471682871
UBE2W	5.804879844736989	4.47818009882753	1.41586227636408	-0.2612085016507289	0.399450964076029	3.72685597596857	1.41986443010967	-0.336537224052812	0.4374307382939389	0.999992889259366	0.9995405266792928	0.999977151120478	0.999994325031658	0.9999917828586852	0.999999368478755	0.999999471682871
IKBKB	5.56799493050951	6.80585807285928	1.26251587613672	-2.99541098015434	-1.84850559069936	0.982359845295963	0.468299560876272	-0.783020336868212	-0.348897771428237	0.5056648518684129	0.721181420342489	0.5770925958958609	0.7862914907772371	0.9999917828586852	0.999999368478755	0.999999471682871
RAB2A	6.63280339022806	5.634180405842731	-0.578015216144453	0.23439679158603	1.84189146136556	7.20632483498966	-1.07769378731542	0.569678679179407	2.89878528959962	0.0877812269603899	0.476205172113354	0.670341748632801	0.2114778328718239	0.9999917828586852	0.999999368478755	0.999999471682871
EIF3E	8.374782865496769	10.7250750864477	-0.96720479541774	-0.6025942351439499	-1.79411703376401	8.21117152642765	-1.06337801221253	-0.93878740798619	-1.7352238286805002	0.0771510020894534	0.480451951148495	0.520093077475542	0.3328290243480399	0.9999917828586852	0.999999368478755	0.999999471682871
NDRG1	6.34244778100928	8.16166265736918	-0.6574372150041279	-0.453430967851656	-1.48989246542157	6.933835923755551	-1.21581009024788	-0.849541113178749	-1.64927743133322	0.0911847736145362	0.438190999404035	0.551674787843756	0.346994754684737	0.9999917828586852	0.999999368478755	0.999999471682871
CHRAC1	6.03515498440329	4.5580020238633	0.490510261704832	0.967270895629435	1.01402495902101	5.30672805029178	1.15837703433593	2.4602533359395498	1.5588873439561	0.1185741892221	0.4533697898830159	0.2457764860543839	0.363105430837672	0.9999917828586852	0.999999368478755	0.999999471682871
UBR5	5.54174602385386	5.75694408969985	-1.18499865595927	0.533359115618854	0.747332779733596	16.4006326269461	-5.300471027992099	3.2927839418067206	2.65801422247755	0.0387687849298463	0.118710941571619	0.187702682637973	0.229081547093805	0.9999917828586852	0.999999368478755	0.999999471682871
GSDMD	6.45767334967856	8.29484182753524	0.0053888816025847	-1.07665656005769	-2.0766962529975603	0.6164880258178721	0.0012134006962913	-0.179917214379771	-0.204239725864936	0.6482962770563859	0.999227525504054	0.886673563916048	0.8717409302231559	0.9999917828586852	0.999999368478755	0.999999471682871
TSTA3	6.556568909052321	5.54763823891733	-1.00282015614294	1.54955384016752	1.71674405387659	2.04571688069208	-0.8182545645600671	1.30933595045677	0.8237453008355958	0.2894510678368739	0.563423294636204	0.4152292717319629	0.561335224682709	0.9999917828586852	0.999999368478755	0.999999471682871
EEF1D	10.1865497716834	10.3491099844851	0.6217543107870049	-0.643383425763562	-0.5937278247660921	17.0696211271627	1.27055406853803	-1.69207666636179	-1.26546819039336	0.0372529045832572	0.424497830871367	0.339807255323466	0.425739379175781	0.9999917828586852	0.999999368478755	0.999999471682871
INTS10	6.51871888170956	5.667878302695921	1.02955384771125	-0.479239504561941	0.139341830566229	2.91887942457568	0.6529313000277951	-0.374947463089724	0.0899786648610544	0.210125753008607	0.6317580330194731	0.771628820619361	0.942871644842869	0.9999917828586852	0.999999368478755	0.999999471682871
MTMR9	5.30358215619738	3.34554454962619	1.6539814968539095	-0.597247178670016	1.0976940983696	2.73764015112758	1.5393043636648998	-0.618213034258164	1.16105364178652	0.222957130396588	0.366772558410707	0.647501144724328	0.452643126502477	0.9999917828586852	0.999999368478755	0.999999471682871
LEPROTL1	6.86685089725435	6.13992772544271	0.333975078089125	0.7120306896374041	0.2840060167462739	5.64564053907848	0.451350499486591	1.35094318400923	0.337035794927399	0.111605500042803	0.730088218551902	0.4056635298934939	0.793048242551043	0.9999917828586852	0.999999368478755	0.999999471682871
DCTN6	5.71276941303075	6.41267967667102	0.4832838823764699	-1.15816702192147	-0.9764406996341508	22.9001901049804	2.57951649840418	-6.63428189027086	-4.40595561097696	0.0277821092633171	0.235442169534952	0.0952421202467321	0.142083641317816	0.9999917828586852	0.999999368478755	0.999999471682871
PPP2CB	5.36455307250306	4.09056849068618	1.20874471164594	0.369635393042572	0.2817398266098919	3.8101835430997	1.43120972204371	0.6569003818003439	0.348132969562744	0.99999793924148	0.999886582323936	0.999996531680029	0.999998423418134	0.9999917828586852	0.999999368478755	0.999999471682871
ERICH1	5.6113774152867695	4.56165432101272	-0.183908235400423	1.7511534475482198	0.9364135492154492	0.893488432535006	-0.0965435837796506	0.798709433525211	0.243506022006929	0.535773118411115	0.9387283389942008	0.570947866127648	0.8479386519720291	0.9999917828586852	0.999999368478755	0.999999471682871
KLHDC4	5.453678236325519	3.74857907400346	1.40861735668427	-0.718832474181913	0.966587353268652	2.48866510369702	1.1122214971388302	-0.6119352390658089	0.8047896871547109	0.243237100876933	0.46620841318861	0.650400747512986	0.568591640036658	0.9999917828586852	0.999999368478755	0.999999471682871
ASAH1	5.32326289700958	6.725053935746889	0.226790355027209	0.473461490410952	-2.2501329416195404	29.642718822032	1.63267228837591	5.1124354760112	-12.854417115183802	0.0214682883118279	0.3498574314462579	0.122971174205193	0.0494258235630899	0.9999917828586852	0.999999368478755	0.999999471682871
BNIP3L	5.105881283964941	7.284436289978959	-0.607623418225895	-0.367445892368386	-2.07129128354338	11.0320704470841	-1.95040589916348	-1.22721703308215	-4.08780338690781	0.0575490094292313	0.301609332821305	0.435277014060423	0.152736763029509	0.9999917828586852	0.999999368478755	0.999999471682871
MAN2B1	6.361531694025019	1.9402894618076203	0.6418164637477181	1.9395658396146296	4.402457327854111	1.57014626794	0.5154971683098291	3.24268227624875	4.15484893954526	0.361026460116058	0.696989142635198	0.190434058867153	0.150363440136583	0.9999917828586852	0.999999368478755	0.999999471682871
NUCB1	7.213571244757871	7.32653243153551	-0.413885960614806	0.2936429639240629	0.1958134856431929	5.37031032789884	-0.617242970836353	0.467676025922015	0.18670674862066	0.117202007814987	0.6479481387671729	0.7215070565860741	0.8824917488606049	0.9999917828586852	0.999999368478755	0.999999471682871
MAP4K1	5.85873852399809	8.695659252413629	-2.00776021899749	1.15228747952418	-2.13512083159219	2.27305008761283	-0.698892651017321	0.9251267729028008	-0.689002321000479	0.999974673191554	0.999001889101222	0.999992200786452	0.999971574210091	0.9999917828586852	0.999999368478755	0.999999471682871
ECH1	7.152913176781469	6.60760445671617	0.49146682379639	-0.277375904866888	0.310946677754549	35.2571418422091	3.04979727148542	-2.28318609038162	2.05170877514783	0.9999956435320252	0.999701918324108	0.9999846874694028	0.999995641953557	0.9999917828586852	0.999999368478755	0.999999471682871
HNRNPL	6.31035484657063	6.00347860244813	0.248248762334346	1.5313139668594795	-0.489615845926094	7.23175002655303	0.4116275800195129	4.80076958787669	-0.767678447273442	0.0874764848060952	0.751406477908552	0.130738389060568	0.583192529415088	0.9999917828586852	0.999999368478755	0.999999471682871
SNRNP70	7.36201887004824	5.316262080650639	1.78556066836247	0.155832664602378	0.7045070310782869	6.61825779797263	3.28512982937288	0.347194782598472	1.1663004515156798	0.0954692822792936	0.188115026441422	0.787258506397001	0.4512242554915189	0.9999917828586852	0.999999368478755	0.999999471682871
CLPTM1	5.909046277397279	4.81185183151385	1.21272563958095	-0.361868801870214	0.290907868736251	25.291978743769302	7.59630852167946	-2.88089231167642	1.96300910174345	0.999997106468391	0.9997874662447	0.999988389891925	0.999997412601943	0.9999917828586852	0.999999368478755	0.999999471682871
RELB	6.3401019224928605	11.7238606140987	-5.088733306574309	1.33402849899821	-2.2161528401410298	11.737430141956198	-6.72622956443871	4.73855217237415	-2.6690878823356097	0.05410776565816	0.0939591111032719	0.1324062172381619	0.228210618751241	0.9999917828586852	0.999999368478755	0.999999471682871
CLASRP	6.30614636345826	4.18688701786239	0.8335386650504341	0.539430190750386	1.7022164844814598	2.1025213863482497	1.30739941656368	0.6136920146643371	1.13600713839838	0.282629643160186	0.415683886442374	0.6495876867073729	0.4595188136098661	0.9999917828586852	0.999999368478755	0.999999471682871
FCGRT	8.27167287296588	8.42453965273193	-0.237529161660771	-0.0186692176918995	0.051565961670009	35.5881271422165	-1.19466350906641	-0.142121410339058	0.27226440767359	0.0180571311246947	0.4436841993930149	0.910143225571038	0.830849698426988	0.9999917828586852	0.999999368478755	0.999999471682871
PIH1D1	6.11223458617108	3.6903150861452096	1.48276070979619	-0.187409234105314	1.83324374435524	1.2097730536501	0.5580029814178671	-0.0923133597615411	0.789935883149731	0.439746448976196	0.6759816946431911	0.941397578501703	0.574372516095897	0.9999917828586852	0.999999368478755	0.999999471682871
PLEKHJ1	5.842885670684071	6.14431255770683	-0.0498857013669527	-1.44156451316515	0.187257543587851	6.85777746921633	-0.057842561957852	-1.7748983758186698	0.237403874740679	0.999998255711172	0.9999066101702452	0.999975457330239	0.999997867604483	0.9999917828586852	0.999999368478755	0.999999471682871
CD37	9.04077728043625	7.78179787933239	1.02229086463348	0.39761792876815	0.4250516169696289	13.3919502401029	3.03252896849489	1.40042044653217	0.9786329006557758	0.0474494355366293	0.202781926900865	0.394772677334587	0.506874539073943	0.9999917828586852	0.999999368478755	0.999999471682871
SF3A2	6.5263124517493605	3.9970452298697103	2.13678617578309	-0.390274234089561	1.11922321966868	2.10978758867886	1.3997033284136298	-0.299918817182708	0.7661243475923921	0.281778665793942	0.39492690195094	0.814500258120991	0.5838155047462211	0.9999917828586852	0.999999368478755	0.999999471682871
OAZ1	10.1807605182949	11.2233255461784	0.3814723053810129	-1.71594041938844	-1.09138955617262	239.86564615524503	13.0758562746528	-59.8056408601175	-29.9195217715112	0.0026540527769857	0.0485920740186824	0.0106438196000953	0.0212698211161439	0.9999917828586852	0.999999368478755	0.999999471682871
TRMT1	5.21715995366982	1.79971722254654	2.66209930910954	-0.4399111600784149	1.92539137802443	0.7345410477079	1.5751028506916698	-0.268187733861052	1.06944863721198	0.596679890721129	0.360117929291721	0.8331916542979879	0.478643688663683	0.9999917828586852	0.999999368478755	0.999999471682871
STX10	5.21715995366982	6.70704208139682	-0.261676820887635	0.544435353578077	-1.87939887989946	36.973862703372	-1.92530100723037	7.61210989937417	-13.1472898758664	0.0172139064270666	0.3049703683664609	0.0831563107721021	0.048329073062944	0.9999917828586852	0.999999368478755	0.999999471682871
PTOV1	5.9193523375253	3.94242407318905	-0.0822020153089612	0.687599908071754	2.2802863763900496	0.526300544086738	-0.0261700730149422	0.2023608539460729	0.396220341430598	0.6915793713451639	0.9833434159269068	0.872889582015878	0.7598391314773041	0.9999917828586852	0.999999368478755	0.999999471682871
AES	7.81513514564973	9.407576451230849	-0.454561083296612	-0.4950747210700139	-1.37701840749454	1.4898665340788702	-0.231126634352756	-0.178656484812232	-0.289437124596941	0.376328378187236	0.8553993600495121	0.8874511738764691	0.8206399332758699	0.9999917828586852	0.999999368478755	0.999999471682871
LILRB1	6.51675810791605	3.2937658500721003	2.31221970534949	1.69889025150352	1.0304848488025602	1.18707512210641	1.63789749328421	1.39264461264494	0.5087888279717829	0.445677890345227	0.348952061048913	0.3964505603649479	0.7003724051459979	0.9999917828586852	0.999999368478755	0.999999471682871
C19orf53	7.84776267611089	7.6142735940438	1.61838078019371	-1.82751799733288	-0.6803611187586391	378.477030825307	144.88844926262698	-140.500501910231	-43.9289786240974	0.0016820526454975	0.0043937916881523	0.0045310088872329	0.0144895206066593	0.9999917828586852	0.8991455817688888	0.999999471682871
IL27RA	5.76529407763956	6.4734420395479	-1.92813302491411	1.00956554624124	0.7384977462868739	7.51387441835183	-2.43960135219632	2.6259563398846	0.98561014721071	0.0842309227666543	0.2476541428520969	0.231639066980693	0.504613546347069	0.9999917828586852	0.999999368478755	0.999999471682871
VRK3	5.2417313032269295	6.98647263966786	-1.0016127027885502	1.02034219553061	-1.55399844632773	2.3117092904445897	-0.450386532435892	0.933181794875068	-0.652648578561397	0.259915114299021	0.73059822390175	0.521995274001901	0.6318842385413829	0.9999917828586852	0.999999368478755	0.999999471682871
FAM32A	5.38533092113201	6.76518628040619	0.549252046589399	-0.321133626011026	-2.51662125477376	0.588299381761603	0.0698310707782594	-0.0570787939785579	-0.275933630108982	0.661463635020859	0.955616210094286	0.963701896585002	0.8286003172795351	0.9999917828586852	0.999999368478755	0.999999471682871
PPP6R1	6.60229203359549	6.94326893753469	0.2097671026346989	-0.195530556139942	-0.6176910889797429	8.72712845597044	0.322921095867642	-0.4193931381889821	-0.967644221425533	0.0726304530341306	0.801151525159605	0.7471906385896899	0.510467579381197	0.9999917828586852	0.999999368478755	0.999999471682871
MED26	5.70779447930294	9.21988863645612	-1.79147736418598	-0.213626729180226	-2.69682545962244	1.3977520429916	-0.5808350759521739	-0.0764572909419755	-0.5302435845420589	0.395347078742448	0.6650053047176241	0.9514202908146792	0.689616840368597	0.9999917828586852	0.999999368478755	0.999999471682871
RASAL3	5.04756057235883	6.25659481544917	-0.3287758255207619	0.7251160213662041	-1.48350213561829	4.18683246510817	-0.2928619442103739	1.2349199655403	-1.26597374864866	0.9999659574401152	0.999010383522556	0.9999796499669392	0.999965728344238	0.9999917828586852	0.999999368478755	0.999999471682871
POP4	5.096015741492231	7.90105827045322	-2.4806860633969903	0.3800382772556769	-1.17771343007799	7.403084611731889	-2.9710718594292795	0.8820396734662199	-1.33021620738615	0.0854764827640399	0.206690504382771	0.539849198272646	0.410380992229829	0.9999917828586852	0.999999368478755	0.999999471682871
URI1	5.1469917963093	7.5195622704039	-1.2077525919781598	-0.378407482742838	-1.8139130458520296	1.4137698794783702	-0.293851351598592	-0.141639660652894	-0.416143175941685	0.39192072416475	0.8180500389611178	0.9104252303060648	0.7489521850697249	0.9999917828586852	0.999999368478755	0.999999471682871
PDCD5	6.48348173867891	5.0362383395241	1.5057392656511202	-1.18940994534251	0.780001822944991	32.9877434880565	10.735089265272	-9.258214779705948	6.238245144645241	0.99997653146143	0.997643675775585	0.999745176227072	0.99997247986727	0.9999917828586852	0.999999368478755	0.999999471682871
RPS16	11.335552088458	13.8377108627566	-0.9843107235390408	-1.33896972198834	-1.6934983573966798	10.5553101204302	-1.9570181014986203	-2.18718346257189	-1.69661301348418	0.0601332693742735	0.3007354540809279	0.273003407338723	0.339061175062901	0.9999917828586852	0.999999368478755	0.999999471682871
FBL	7.35953310984735	7.30537240889447	0.500388744533004	-0.934846907731864	-0.0473082615062644	5.33157455965778	0.445728722752363	-0.967894292348883	-0.0426770275999033	0.118034208385893	0.7330677124207041	0.510385372441469	0.9728474369859392	0.9999917828586852	0.999999368478755	0.999999471682871
PLD3	5.15223950783268	5.6746164448186605	-0.202965321964986	1.4160959423499502	-1.12725288150806	1.23263118476649	-0.058811247930768	0.8623006524314549	-0.312684779447236	0.43390528545442	0.962602673196012	0.546986448740927	0.807070341111322	0.9999917828586852	0.999999368478755	0.999999471682871
SHD	6.77647604376251	3.36926923595652	3.89264147611551	-2.26164269450397	1.13931809728613	1.7730222495909	2.1000544967763304	-0.900493276122343	0.7344260493848921	0.326926412140094	0.28291964349052	0.5333019623920421	0.5967274463013261	0.9999917828586852	0.999999368478755	0.999999471682871
TBCB	7.19587804565461	5.186204447465419	2.2170373960098098	-0.8803739924970619	0.6284859077259499	24.1490778403558	12.016212406816402	-5.05666898528082	3.7981322098232697	0.0263470212347936	0.0528582672296774	0.124293315567229	0.163894412714549	0.9999917828586852	0.999999368478755	0.999999471682871
POLR2I	6.03946161671322	7.85265028029713	0.7270020175422719	-3.78032079511526	-1.69585859167108	5.229996910589191	0.4782106468989149	-1.75118643315124	-1.2052625424771202	0.12027301908135	0.716026408383487	0.330312854384363	0.440914621223012	0.9999917828586852	0.999999368478755	0.999999471682871
SLC1A5	6.102093193765151	7.62653184810454	-1.93633684805315	0.570662368868711	-0.143467864682863	6.87314487777932	-2.0584860239446203	1.14275104819134	-0.1539668463408209	0.9999807055983588	0.998698955105141	0.999981987973432	0.9999830693145748	0.9999917828586852	0.999999368478755	0.999999471682871
HNRNPUL1	7.630014197415509	6.624232133976459	0.7800403617355101	-0.602771598515503	0.694513091672494	6.32583714577968	0.8385867090636079	-0.7835415303034889	0.8128420007437429	0.0998120665445517	0.5557472233623871	0.576886958413333	0.565492665150615	0.9999917828586852	0.999999368478755	0.999999471682871
TGFB1	6.92628156608667	10.6304609549957	-3.67926761001237	0.441684728435385	-1.1833536935196	3.6939521585925	-1.66521239862048	0.396650672076075	-0.49098759969153	0.1683070204817809	0.344286965456911	0.759602382251976	0.7094392686420999	0.9999917828586852	0.999999368478755	0.999999471682871
PLIN3	6.42188706550815	7.7092161899657	0.621398435748724	-0.934040219672465	-2.07576730524184	0.9661351830551328	0.179142486096034	-0.250028688516261	-0.340877079130492	0.510964088671517	0.887151371052994	0.84402455001964	0.7908548129998579	0.9999917828586852	0.999999368478755	0.999999471682871
MRPL4	5.7977676076924	5.34408276635147	0.558449858198278	0.4621015781475139	-0.208461600386048	6.02310306934771	0.7952491424670601	1.06515746347835	-0.301408590744831	0.999518967672482	0.9832929559786868	0.999426447167218	0.999675994170312	0.9999917828586852	0.999999368478755	0.999999471682871
CD79A	4.76179191259806	3.81496760714286	2.0124867843480803	-1.95260722490726	-0.0932251621858191	4.644382135498581	3.36962091740536	-2.82347566579592	-0.143585601476644	0.135011880145418	0.183658571328332	0.216697685838468	0.909211099682798	0.9999917828586852	0.999999368478755	0.999999471682871
RPS19	12.2220557603321	13.6490409609524	-0.171965225784189	-1.06398091486828	-1.26377569076646	174.12567386150698	-3.43669815806717	-23.751550094601804	-20.386590006484	0.0036560534667967	0.180264212259663	0.0267874731286893	0.0312023698470625	0.9999917828586852	0.999999368478755	0.999999471682871
GLTSCR2	8.755851425666	12.6699290402602	-1.61187780839938	-0.8817347075335941	-3.04374535154604	1.7471779608765805	-0.7359822076462829	-0.280347457825181	-0.557104593751164	0.330941450869727	0.596084366122665	0.8259921627742791	0.6764179949597471	0.9999917828586852	0.999999368478755	0.999999471682871
NKG7	6.58265117929264	8.20231660108893	-2.04607134281729	1.5497874778553302	-0.5066923921335921	3.68844062276123	-1.1621203444198305	2.0375666622923703	-0.2798560210156889	0.999997417080013	0.9998595748624052	0.999999001703417	0.9999974520701628	0.9999917828586852	0.999999368478755	0.999999471682871
ETFB	6.10817058929517	7.29541032017774	-2.0198396605181204	-0.39987628380461	0.7400386895684209	24.8987842687525	-6.409256623692441	-2.1273778859920403	2.62209968189608	0.0255545732611125	0.0985337464946591	0.279738277845738	0.231950425617872	0.9999917828586852	0.999999368478755	0.999999471682871
BABAM1	4.82999929616507	7.96236592286627	-0.7312769044924191	-2.19485628093796	-2.50300553702373	1.85183297420939	-0.433838960965911	-1.03962699893285	-0.761638773669186	0.315214338737852	0.7394102369961809	0.4876329556358409	0.585618838730725	0.9999917828586852	0.999999368478755	0.999999471682871
CDC37	7.710507806766571	7.966749854264821	-0.6391266617807869	0.606144012715668	0.0902978793743648	22.323967374439803	-2.18671705565478	3.6176607163399694	0.313741063425942	0.0284982710910346	0.27305475380532	0.171688389932184	0.8064579653708441	0.9999917828586852	0.999999368478755	0.999999471682871
NAPA	7.0825357246375	7.196838827701429	-0.579350673386668	0.5890691205713959	0.1373674280809499	2.49438929598012	-0.2361020316814789	0.406498976685172	0.0577569204456416	0.999998390945436	0.9999103773549792	0.9999977290745832	0.999998645148012	0.9999917828586852	0.999999368478755	0.999999471682871
RABAC1	7.900002617588731	8.707539951394299	-0.0063937212122842	-1.08357886749852	-0.597848603372214	7.83074307997892	-0.0069961168167354	-1.4098649902460805	-0.662205513465709	0.0808598398990777	0.99554620636836	0.392751242610606	0.6276361610567149	0.9999917828586852	0.999999368478755	0.999999471682871
PTPRS	7.68406459244242	7.695601599463731	1.84519752246514	-1.1111756088097	-1.51589333324154	50.03866589739	17.622764455827	-11.320901192968302	-12.7896289894001	0.0127208635515042	0.0360861539087023	0.0560884431445098	0.0496751862911265	0.9999917828586852	0.999999368478755	0.999999471682871
KDELR1	7.046234307086481	6.40345107241663	0.171241709395426	-0.547510775062669	0.887701531699959	14.2422351009558	0.485369810164632	-1.90496074879652	2.40511807406136	0.0446261896972554	0.712327373996778	0.30774457037812	0.250850714891997	0.9999917828586852	0.999999368478755	0.999999471682871
CYTH2	5.38675933498081	5.64951195939141	2.38773300353547	-2.70185006307898	-1.78009845794974	10.2942533194069	6.52142663213855	-5.82092840193553	-4.09091560735939	0.0616488180528501	0.0968652030758887	0.108310128898628	0.152624969492125	0.9999917828586852	0.999999368478755	0.999999471682871
CARD8	5.006523946097991	8.066673686814651	-4.472770293269231	1.42626159448366	0.15012539390604	85.99894955510081	-50.3431528044606	43.233839578101	1.74838539814075	0.9999884996744208	0.9985322199909972	0.9999950795946708	0.9999836150214152	0.9999917828586852	0.999999368478755	0.999999471682871
TMEM205	5.576977414884619	6.02365071001482	0.7201215529263979	-1.04080684800917	-0.8498899490575309	1.36412706250275	0.344593348316869	-0.4565447403525329	-0.252034402540161	0.402711199141202	0.788737660430745	0.727346455006054	0.8428233678229009	0.9999917828586852	0.999999368478755	0.999999471682871
PPP2R1A	6.14328098692519	6.819137099162309	-1.74041939462767	1.48105781160007	0.3351489991495869	6.13448571884933	-2.19154677747409	3.3275664857442795	0.374381067206974	0.102872356576087	0.272523928475718	0.1858507740027889	0.771945014280639	0.9999917828586852	0.999999368478755	0.999999471682871
WDR83OS	7.303959864916379	8.2376828829323	-0.848660055635847	0.2272597678393869	-0.467403021853711	4.12816042461929	-0.529881702250398	0.22636333325026	-0.287216125018109	0.151299454549586	0.6897966900657422	0.858280988262614	0.8219453434733041	0.9999917828586852	0.999999368478755	0.999999471682871
DNASE2	4.90016745352559	6.9532109128168	-1.90364430183114	0.6659797887340699	-0.8693795916698721	2.35825468075657	-0.7953897366819929	0.56907508082817	-0.3582608124589689	0.999512519696385	0.979237560760112	0.999722668907446	0.9995277513771288	0.9999917828586852	0.999999368478755	0.999999471682871
LENG1	5.9669476008362805	6.212036358928	0.30259162485256	0.164496148157439	-0.6899215217448621	16.9292050438796	1.11484702495015	0.9202490187809028	-2.40375024217512	0.0375611780966641	0.4654622103426399	0.526424640759313	0.250979125138733	0.9999917828586852	0.999999368478755	0.999999471682871
PRPF31	5.494968411819	5.0505442287736	0.167332901336001	0.140005012138841	0.303325131769568	3.29900777608202	0.155670506710617	0.178973630695098	0.252122674130678	0.187368682604303	0.9016861660112472	0.8872555282727229	0.842770529895402	0.9999917828586852	0.999999368478755	0.999999471682871
TFPT	5.105881283964941	5.145316017785349	1.65956788234213	-2.413909559685	-0.8598507212295591	17.0677157036072	7.25455378912576	-8.779675693294509	-3.51316717328889	0.0372570539744455	0.087204945745048	0.0721994813794936	0.176540618333281	0.9999917828586852	0.999999368478755	0.999999471682871
RPL18A	12.042149934331698	13.0605668599721	0.0502555162484747	-0.961282333252146	-0.98279123811307	3.82644937039244	0.049058703666007	-0.6363534919110571	-0.382341153569765	0.162733862541142	0.96879327885051	0.6392135712572901	0.767512083274881	0.9999917828586852	0.999999368478755	0.999999471682871
ELL	5.8076542796533	2.9531415661523504	2.683868893587	-0.145909776567156	1.0212702205334	2.10069827792025	2.3672507142215	-0.157301985380179	1.02581840916993	0.2828439089155539	0.2544522372488539	0.9006723606457651	0.491886923396966	0.9999917828586852	0.999999368478755	0.999999471682871
COPE	8.26099257712217	8.58942393276824	0.0775139254414915	-0.5234642174019729	-0.305570122522075	510.214211623859	8.31335100933434	-60.77059713365539	-23.59989748338589	0.0012477483823936	0.0762118276191356	0.0104748406455561	0.0269594039885693	0.9999917828586852	0.999999368478755	0.999999471682871
TMEM147	6.549182908597519	7.1124616638103495	0.9198456056841942	-2.2384387619459	-0.892937078275124	1.36863894315439	0.4111327177479529	-0.7576468219026842	-0.22349915096281	0.401709332156085	0.7516759185884809	0.587230293564087	0.8600165721393142	0.9999917828586852	0.999999368478755	0.999999471682871
USF2	7.42215173385312	8.77148548297807	-0.7147999057437091	-0.7657009584086129	-0.697059308170242	4.27969785090616	-1.0173993777681	-0.828194402070486	-0.449191862116257	0.1461316097214969	0.4945095089284129	0.559651510833491	0.731230798295698	0.9999917828586852	0.999999368478755	0.999999471682871
KXD1	5.45496671854782	3.92983920686104	0.9074383794741392	1.31850130155348	0.625640495750735	0.9621292015678892	0.36833967468751	0.739365843418075	0.206241058800921	0.512285789319914	0.775324956120888	0.5946893773639971	0.8705183422753661	0.9999917828586852	0.999999368478755	0.999999471682871
FKBP8	6.68334332929274	9.43713835743916	-0.430546524939117	-1.45531051947754	-2.63785873280795	0.545755704029226	-0.0849443115280946	-0.192119772069678	-0.202555065847394	0.681958260993761	0.946052276919122	0.8791650706128851	0.8727708112029781	0.9999917828586852	0.999999368478755	0.999999471682871
ATP13A1	5.85873852399809	5.810756194839501	0.27434287084303	0.321318039074952	-0.3602700200957779	25.1818183359941	1.49494253988628	2.82722642798146	-1.98365559729101	0.9994593795377952	0.980677771518458	0.9993439008024648	0.999543348106938	0.9999917828586852	0.999999368478755	0.999999471682871
CADM4	4.9683748370926	4.9509632001215	-1.9579327502259096	0.4568986354235589	1.93268311830098	5.90418453372131	-2.05104512253309	0.988489954966854	2.33061775701089	0.1068115242684169	0.288798227978889	0.5036849270439021	0.2580306412722339	0.9999917828586852	0.999999368478755	0.999999471682871
PMPCB	5.748883862159111	5.136221072994941	1.41292020739665	-0.0561437684380264	-0.672651460245308	18.0984196086495	7.16475461958495	-0.381266195203626	-3.11111488900246	0.0351397036656175	0.0882840511356137	0.7681093561168381	0.19798742938726	0.9999917828586852	0.999999368478755	0.999999471682871
DNAJC2	5.28967396954676	3.79759818147965	0.6849870496619139	-0.642575072674744	1.4575080841963202	7.28102378948352	1.3099569432978202	-1.49940948209943	3.21436479891187	0.0868918438651742	0.41508366914694	0.374449787578588	0.192012205642753	0.9999917828586852	0.999999368478755	0.999999471682871
NAMPT	5.96966009092449	8.14666616041101	-0.149689516905986	0.828424789315072	-3.06982482761458	2.94142170006521	-0.0857175140239666	0.81200567451293	-1.4209327060858798	0.2086286376396419	0.945563599186565	0.565813394911818	0.39040520983163	0.9999917828586852	0.999999368478755	0.999999471682871
TWISTNB	5.0087959185309	7.267955244244269	-1.05457628101651	-0.302504023415729	-1.73206552101458	20.3109104904783	-3.75927444840999	-1.68743991266137	-5.95085140732671	0.0313184443690803	0.165513551832242	0.340572919404263	0.10598935463719	0.9999917828586852	0.999999368478755	0.999999471682871
PIK3CG	5.65939206676487	2.46838230816225	-1.05874370955054	2.0715069115359803	4.4080454139991305	0.397398043348785	-0.453882789137474	0.765508061326242	0.9242255767535128	0.759191377006241	0.7287502182963829	0.584062807832035	0.525056617336311	0.9999917828586852	0.999999368478755	0.999999471682871
HBP1	5.31188023202451	3.72514166006173	-0.1187176815266759	1.5312685390874698	1.53295950564556	1.01921808745073	-0.0603445656256055	0.956761585841088	0.544049168769128	0.493941097729616	0.9616299856027548	0.514065050511122	0.6827959496628149	0.9999917828586852	0.999999368478755	0.999999471682871
MTPN	7.117981872347991	7.249992458448711	0.0604093867500322	-0.286881183133014	-0.091755474153019	7.72914582813257	0.0764280111233843	-0.494693939661093	-0.120576467878284	0.0819111004796602	0.951438822635418	0.70754085044561	0.92360742781231	0.9999917828586852	0.999999368478755	0.999999471682871
ZC3HAV1	6.8725571482611	8.67937820760261	-3.0330518713357697	1.04151304335136	0.414518600019495	30.397765673955803	-12.0878727009811	8.62678888758088	1.66100899274237	0.0209354290514648	0.0525463341192741	0.073467791467371	0.344997538465937	0.9999917828586852	0.999999368478755	0.999999471682871
OGDH	4.9247388030827	4.62046108842847	0.4387958845359629	1.7341078812035	-0.7843371528354101	3.56029344710433	0.4560875565900139	3.78025684787408	-0.7931105683864692	0.998458389965116	0.968610970989478	0.999258765169388	0.998774208422726	0.9999917828586852	0.999999368478755	0.999999471682871
H2AFV	8.28188585170656	8.20593355171285	-0.102222497435494	0.212046479310271	0.1210556668710649	37.9997712225304	-1.05936362438849	2.1584389367486496	0.7381276136147571	0.0167493870029561	0.481653752626835	0.276202060223094	0.595199345516905	0.9999917828586852	0.999999368478755	0.999999471682871
DNAJB6	6.83931253946465	7.4565628678433	-0.4496160035745221	0.432109887379022	-0.531231813478048	8.220084877352459	-0.6318122265985501	0.96439605681001	-0.7301938847058341	0.0770681597108628	0.641275578304927	0.511537231845559	0.598481218050859	0.9999917828586852	0.999999368478755	0.999999471682871
VIPR2	5.50648682250446	11.1325765192331	-1.86296130356434	-3.2559905308335297	-4.11750318416821	14.6809240782359	-6.12842702851029	-8.55858976894825	-7.072192036197821	0.0432968605025333	0.1029722945849	0.0740479741445594	0.0894244907403562	0.9999917828586852	0.999999368478755	0.999999471682871
SSBP1	7.29632824868768	6.93248988775195	0.59146627167476	-0.804519680855912	0.173297852960525	46.41593800921579	4.69617334765345	-7.57622504165729	1.42559901035059	0.013713421074655	0.13356645873245	0.083545685158307	0.389423394522534	0.9999917828586852	0.999999368478755	0.999999471682871
TAX1BP1	7.35091725704402	8.190607514932669	0.4184861710963111	-0.4685522495751389	-1.35690168760121	48.852812830752704	3.7664309258430695	-5.12446999182253	-10.3956167708221	0.0130295645624858	0.165213008241778	0.1226894894134219	0.0610514020360081	0.9999917828586852	0.999999368478755	0.999999471682871
CHCHD2	9.70375155995267	10.8554324623791	0.157055339731559	-1.31982305582472	-1.15075615728684	69.2732642855062	2.9861450576565898	-18.4981972899902	-9.735248636246151	0.0091893396923753	0.205718478618161	0.0343817666608854	0.0651647235808447	0.9999917828586852	0.999999368478755	0.999999471682871
HSPB1	6.34658386398599	9.46396569821294	-4.5401599124577805	3.88176820448652	-0.876652976640037	3.33011706993682	-2.08180291521208	6.15242684705963	-0.374712227914484	0.18571637062142	0.285082616355206	0.102577542589594	0.771760127680131	0.9999917828586852	0.999999368478755	0.999999471682871
PDAP1	6.421633516275509	5.1731401438185	1.6093055064248898	-1.07619715844457	0.3759744728802539	15.2146880733322	5.447085350654111	-4.0122029096019896	1.3884259212239	0.0417823504778485	0.115586394895765	0.1555025919212609	0.3973660618903969	0.9999917828586852	0.999999368478755	0.999999471682871
BUD31	6.79595026165002	4.98256630870804	2.02144525660961	-1.5133300962453795	0.7891436845219051	4.91625904001558	2.1387173668006203	-1.58403572041156	0.946635187497891	0.9994435774584952	0.95497844439058	0.9922982768704468	0.9994078111882428	0.9999917828586852	0.999999368478755	0.999999471682871
ZKSCAN1	5.873087228304009	5.57188091389572	-0.970568977112338	0.120068831344099	1.30070115612154	2.747241157244	-0.596112458630155	0.1085413054968369	0.7521559743771659	0.2222398180921259	0.6577811511032851	0.9311699154853708	0.589456956281335	0.9999917828586852	0.999999368478755	0.999999471682871
EIF3B	5.193101106926281	4.33737451071598	1.40538515072033	-0.487307930231616	-0.0519792353684999	1.18728742036895	0.475098199827741	-0.19977527890202	-0.0186620163257218	0.999323433892474	0.975159966830304	0.9980571278583392	0.999831409761994	0.9999917828586852	0.999999368478755	0.999999471682871
NUDT1	6.651240354523929	7.904463700283741	-0.7966434698019391	-0.430219259517617	-0.622615674088179	11.0169357137098	-2.8739693211496204	-1.31577024029652	-1.13957353565689	0.0576276376386087	0.21317092740253	0.413724860586944	0.458529328233712	0.9999917828586852	0.999999368478755	0.999999471682871
LSM5	7.179601120592119	8.300653748193849	-0.228853057494094	-0.666600434870837	-0.968712709527265	2.12873564370401	-0.220821661705925	-0.3945788135813859	-0.3307830475775989	0.2795819323981289	0.86164094274238	0.7607428693453009	0.7966295576374071	0.9999917828586852	0.999999368478755	0.999999471682871
C1GALT1	5.494968411819	5.0505442287736	0.167332901336001	0.140005012138841	0.303325131769568	3.29900777608202	0.155670506710617	0.178973630695098	0.252122674130678	0.187368682604303	0.9016861660112472	0.8872555282727229	0.842770529895402	0.9999917828586852	0.999999368478755	0.999999471682871
RPA3	6.453615174581589	8.13476864318815	-0.810239086856382	-1.36430853859779	-0.7900337902767621	6.0772206191735805	-1.26302013521969	-1.98963262431502	-0.760617699492242	0.103824693941033	0.426339183969435	0.296492745493837	0.586030432073231	0.9999917828586852	0.999999368478755	0.999999471682871
ZNHIT1	6.916330959047261	7.34590917646479	0.3527297801460159	-0.668129720588584	-0.6583851509433001	5.69006850908939	0.816574247618198	-1.14536627871464	-0.675652468035499	0.110751628603873	0.564064551488819	0.456929588322828	0.621721950797079	0.9999917828586852	0.999999368478755	0.999999471682871
PHF14	5.8959286090717695	9.07121230415858	-2.17447051785966	1.47832547383628	-2.30252775251031	1.62579090109169	-0.540569829969498	0.859045400082096	-0.517577412971756	0.351056216885011	0.684507576596217	0.5481769408593979	0.695943741971505	0.9999917828586852	0.999999368478755	0.999999471682871
TSPAN13	9.51810499892474	10.8160759819966	-0.210698667835272	-1.1944579832552902	-1.01075721320221	16.5351508219004	-0.948766906979406	-4.0202158253879	-2.04673665254724	0.0384541594839699	0.516732883077375	0.155204798366878	0.289325908508158	0.9999917828586852	0.999999368478755	0.999999471682871
AHR	4.89010111841556	3.0620964653001805	-1.4568793820193002	2.49038457775237	3.0211826578989	0.7962003216901299	-0.6615139047114029	1.5173780549846798	0.99141991740442	0.571924280955636	0.6279423321027919	0.370957135175625	0.50274287526286	0.9999917828586852	0.999999368478755	0.999999471682871
CHCHD3	6.17573102414232	3.01516448327473	2.23511454138505	-0.0285255687403945	1.80350290967343	10.0543886476207	8.956247825822858	-0.144964491101267	8.0881015149227	0.063110050424695	0.0707878907650255	0.90835117107189	0.0783132254148817	0.9999917828586852	0.999999368478755	0.999999471682871
PSMA2	6.96124301065109	8.13475967740468	1.52372643970644	-2.707759625482009	-2.1213599087814297	4.20443726061203	1.00922004597866	-1.44738586111535	-1.33056473658698	0.148654134337974	0.4970786562763539	0.384895829386856	0.410300889169924	0.9999917828586852	0.999999368478755	0.999999471682871
MRPL32	5.60808784698985	7.31867410191908	-3.93480532809758	0.9503877961748348	1.55364233875432	10.4517068647432	-4.725158851769611	2.9190539237483595	2.1125888505511297	0.999989972924428	0.9973662772809542	0.9999885066341472	0.999970371872154	0.9999917828586852	0.999999368478755	0.999999471682871
COA1	5.55076360175956	4.569500796856099	0.2316950352052049	0.8005354217070051	0.626740346904891	0.9952124111501072	0.0960484211981052	0.3865856961599149	0.178416362932345	0.501527590680814	0.9390406730299792	0.7651579018164691	0.8875993180790821	0.9999917828586852	0.999999368478755	0.999999471682871
TMEM248	6.40379354092928	7.55810678834881	-1.39198410505184	1.15336728992332	-0.488468307435692	32.4745847085317	-7.535477089560731	12.8254137005518	-2.5885375100759	0.9999946486005108	0.9996919531853068	0.999996796507582	0.999994425270506	0.9999917828586852	0.999999368478755	0.999999471682871
RHEB	6.91124029724884	7.97662830304734	-0.347993926278275	0.0138839872502553	-1.00596119731016	9.84350248560362	-0.547274650974627	0.0325456527570551	-1.55314275082987	0.0644529889498057	0.68121366454678	0.979288104700352	0.364174396488128	0.9999917828586852	0.999999368478755	0.999999471682871
AEBP1	6.43806722459168	5.71301437804683	1.12872885719974	0.15329803043056	-0.341683555901272	5.96012077067075	1.4794295877528405	0.2808909846600219	-0.463709985585525	0.105827538981362	0.378402044352281	0.8256714018566659	0.7235819363736351	0.9999917828586852	0.999999368478755	0.999999471682871
POLD2	5.82376296511541	4.496527901252111	0.3778850632054319	0.353430342376677	1.1436458624071202	1.08947446797626	0.25583799723225	0.1913562758387269	0.3667370046967199	0.4727556195144729	0.84054861082147	0.8796338918937591	0.776223824326147	0.9999917828586852	0.999999368478755	0.999999471682871
BCL7B	6.19438636075817	4.85901335628174	0.502796667649396	-0.81113082319766	1.4262656128432198	2.01604639906546	0.2135150198345	-0.42481257565261	0.675409650380995	0.293137181266893	0.8660829833155009	0.744262270182841	0.621828095161005	0.9999917828586852	0.999999368478755	0.999999471682871
EIF4H	6.87885203114861	9.31209805913371	-2.10386387934243	0.8823780103961171	-1.3190791139593898	24.5121798894344	-7.513549915801259	6.25332357845156	-4.280041697782799	0.0259571751026295	0.0842345183003543	0.100950290398119	0.146120277913149	0.9999917828586852	0.999999368478755	0.999999471682871
TGFBR1	4.58317495338136	6.59941787111737	-3.18035987449218	0.9685175066659192	0.335806719759398	33.678634541961195	-18.5021760935543	12.139504096142302	1.94903887413898	0.0188972263943598	0.0343743873890495	0.0523238527865737	0.301790586634989	0.9999917828586852	0.999999368478755	0.999999471682871
SEC61B	10.9337624344479	12.2841195781414	-0.594417305376613	-0.975720695195332	-0.739645102520525	19.3811852962673	-1.37737557740354	-2.65816314517732	-1.4670481370734	0.032818206352217	0.39978155164419	0.22906979234281	0.3808882448666589	0.9999917828586852	0.999999368478755	0.999999471682871
SUSD1	7.02106115554955	8.815008515376071	-1.74382804109626	1.67687991677526	-1.19932017185504	6.41173109467484	-1.6635969567738	3.89598682522138	-1.08351957393409	0.999956205536553	0.99811554578302	0.999987756475083	0.99995493150756	0.9999917828586852	0.999999368478755	0.999999471682871
AKNA	7.0308419107235	10.1094818174136	-1.1575206688251205	-0.478950107020392	-2.6244980610334903	12.408613308055	-2.92140675292602	-1.33434006764943	-4.17685393227618	0.0511940296598865	0.2099568742803589	0.4094349143414429	0.149600191999865	0.9999917828586852	0.999999368478755	0.999999471682871
RIC1	5.12766815827558	4.311351332556169	1.07018806163486	2.13176661861175	-1.00758283317945	1.20133987339769	0.40925247150453	1.7699758258406395	-0.3717957518636179	0.9997109313639708	0.991959796452159	0.999878973211409	0.9997642319923092	0.9999917828586852	0.999999368478755	0.999999471682871
DOCK8	5.7977676076924	7.26932202102062	-2.10572203890872	0.0771130459070642	0.255357685926536	35.1459209138061	-10.7810813146937	0.729723232421409	1.3795502321996105	0.901042625469568	0.106471321011235	0.935324330696615	0.914694073147678	0.9999917828586852	0.999999368478755	0.999999471682871
EDF1	9.14933490480865	10.319937857372	-0.5559782878537091	-0.6299176251651	-0.7055865175761971	25.895661105251	-2.13812337371625	-2.97638542371933	-2.2683105349150803	0.0245718231665233	0.278505392823885	0.2063468387536469	0.26434008244696	0.9999917828586852	0.999999368478755	0.999999471682871
BAG1	7.579675642496901	10.1213170606105	-1.2295309962861498	0.0031049801070543	-2.01348817743221	10.0242236420731	-2.09286405092665	0.0069978055977676	-2.5614692830975603	0.0632987145482285	0.28376810840294	0.995545131309564	0.236952444348311	0.9999917828586852	0.999999368478755	0.999999471682871
RAPGEF1	6.02833349932618	6.8341884697487405	-1.5674085404234197	1.06558752373098	0.1971603653054489	12.7220583389471	-3.48831973768978	4.67990033901913	0.444770224775421	0.0499379479034095	0.177734001219308	0.134017319869121	0.733576955260521	0.9999917828586852	0.999999368478755	0.999999471682871
SETX	5.948230319392331	3.3820163520595896	1.17348723527983	0.149853522895922	2.07366357198375	2.24574434847054	2.4758021274452204	0.224598831976608	1.8298414810213104	0.2666974679721389	0.244380559943738	0.8593499562679321	0.318404473927172	0.9999917828586852	0.999999368478755	0.999999471682871
PTGDS	12.1390355049404	8.09134164837665	0.6496739468315179	1.84356177477193	3.90200624937541	3.3801290860759803	0.8774906174765951	1.7726578470173502	2.16595085746591	0.183118632727434	0.541481691389272	0.326982407323193	0.2753593865243779	0.9999917828586852	0.999999368478755	0.999999471682871
ZFAND5	6.861445155128831	4.650222079617389	1.26710126104619	-0.150023391054422	1.59617940667855	7.3406836970291796	3.44492374577027	-0.4350688739814579	3.26347871829972	0.0861942814932808	0.1798563530376239	0.7387515730403359	0.1892909983742579	0.9999917828586852	0.999999368478755	0.999999471682871
HPS1	5.95986653361004	4.4797688056842	1.45894674376879	0.2179581892299399	0.3667509580457999	3.4061621531499098	1.4908447682907098	0.298690950222372	0.373792337060817	0.181794187214038	0.376135043095899	0.8152176738925869	0.7722738008526391	0.9999917828586852	0.999999368478755	0.999999471682871
EIF3A	7.278144287586159	6.637880054136501	-0.0844058627040146	0.609765505568683	0.708352650552433	2.48805958615598	-0.098613667154417	0.523162984315337	0.352209254727678	0.2432907003290469	0.9374229131631552	0.693145563144021	0.784414050444842	0.9999917828586852	0.999999368478755	0.999999471682871
NSMCE4A	5.991866353402241	7.005556694722589	-0.224548760324091	-0.5545347778388101	-0.915869726419245	2.4061893169626405	-0.172842069846373	-0.409616161709837	-0.4107472815087249	0.250750234952558	0.891041829036881	0.75250223111949	0.75188584439564	0.9999917828586852	0.999999368478755	0.999999471682871
PALD1	6.1531676588860895	5.60975035532045	-1.6717093750183	1.6382018240361202	1.7837772562436205	2.8108488512015897	-1.54362705034107	1.88120142762072	1.13054123571059	0.217597209977597	0.365957447293286	0.311044480729397	0.461042120811102	0.9999917828586852	0.999999368478755	0.999999471682871
C10orf54	7.09102749099327	4.61378369199259	1.7359658425074598	0.430382757012121	1.28169704556358	2.43824923901877	2.17376419843655	0.48955372345478	0.9039998423431108	0.24777802566898	0.274487996874964	0.7101752082216629	0.532071372384598	0.9999917828586852	0.999999368478755	0.999999471682871
NPM3	5.073407753912099	6.45145060183996	-2.52452333891522	-0.7782485687858579	1.19114270255434	7.25718378216217	-2.4652810763275803	-1.22977904286377	1.30702257759363	0.0871737364313815	0.2453234555378839	0.4346269974184449	0.415772450779844	0.9999917828586852	0.999999368478755	0.999999471682871
TNKS2	5.9166398474370805	5.27179429678121	0.56806709932447	1.14049902737448	-0.159820614686849	4.48290126683584	0.637362978893843	2.2497379766857097	-0.178745701401972	0.139723089724969	0.638756353929391	0.266277395098571	0.887396134465087	0.9999917828586852	0.999999368478755	0.999999471682871
FBXL15	5.77519078993062	9.537186622734222	-2.55446662824503	0.250856470017064	-2.3837432641446297	3.23076104076199	-1.1729057735153998	0.230451794194088	-0.989768908695379	0.191095358295556	0.449448437179599	0.855807250867462	0.503273373902959	0.9999917828586852	0.999999368478755	0.999999471682871
CUEDC2	5.871763652551099	6.88500249631547	-0.492483981135181	-0.473374482818349	-0.6272868813217671	31.8252940352221	-2.8111731712051404	-3.91912646637223	-3.5477580174407404	0.0199969992811152	0.21757401591159	0.159045555385017	0.174905043137642	0.9999917828586852	0.999999368478755	0.999999471682871
LARP4B	5.4228737841091705	7.275995020541	-0.8365439370804691	0.8882084846992441	-1.89754647948935	20.263062401096	-3.1205319228758697	6.88466948322558	-6.656852014274531	0.0313922783525683	0.1974275786469689	0.0918270004545715	0.0949239737941819	0.9999917828586852	0.999999368478755	0.999999471682871
GTPBP4	5.32578841867513	5.06439711350517	-0.53488849532048	0.226871171273028	0.805685401304186	11.2477000403043	-2.1495812972456	1.07145969789257	2.28738027843412	0.0564515679588548	0.277201919052358	0.478047063543516	0.262378353535849	0.9999917828586852	0.999999368478755	0.999999471682871
BCCIP	5.68154557264729	5.96469750040372	0.0677902146414709	-0.19574180342965	-0.327912546826316	4.373423452971971	0.0811663666687234	-0.28888088204074	-0.310045904971297	0.143105422626642	0.948440911300243	0.820966724323904	0.808601825300321	0.9999917828586852	0.999999368478755	0.999999471682871
MAP3K8	7.149559673406019	4.08170558300626	0.836556661867256	1.6625160320913797	2.6111453236757995	0.664994447240852	0.3244246268705119	0.618766217253935	0.5661353081994229	0.626403493888348	0.800285116262957	0.647246417968055	0.672047418711137	0.9999917828586852	0.999999368478755	0.999999471682871
GLRX3	6.029761913174981	3.8415034874042897	2.76688900791096	-1.4569643537293	0.5557213030776379	5.4147889191708805	4.412272458977339	-2.12867979401414	1.0140908282685	0.9999852674274352	0.998640153423754	0.9997373325859572	0.999986654056966	0.9999917828586852	0.999999368478755	0.999999471682871
FAM208B	4.68026031881541	2.35912040880759	-0.608533135537569	1.7542036842737498	2.94273934514427	0.814180162668064	-0.4911014186557729	1.38737342666594	1.32083974202172	0.564980028107222	0.7093808865944441	0.3975950359488049	0.412546104665229	0.9999917828586852	0.999999368478755	0.999999471682871
XPNPEP1	5.9933623464264	2.2148660799230804	2.6427751326230298	-0.411130406033685	2.30755303847646	12.549533834872198	16.881943615078402	-3.09138992263915	17.4814318642783	0.0506215982804757	0.0376660866801329	0.1991701078954969	0.0363772684764235	0.9999917828586852	0.999999368478755	0.999999471682871
SMC3	5.85114495395828	5.132110827731481	0.676426931444211	-0.413690669151592	0.436094603453044	5.01586653831729	0.7707892822079359	-0.610849978578809	0.5374955125703921	0.999999032877188	0.999933832942478	0.999996198517623	0.999999067606307	0.9999917828586852	0.999999368478755	0.999999471682871
SHOC2	6.54496778836521	4.70394765498198	1.39036207095481	0.7342997910411221	0.61803652212798	3.62630339713978	2.10071455082951	1.19909024326757	0.634865473332841	0.171298687837346	0.282841995057418	0.442521593885206	0.639888288113072	0.9999917828586852	0.999999368478755	0.999999471682871
TFAM	5.24340886032547	4.9959887880753895	-0.4932420632301839	0.247508228298628	0.827938564103953	1.67356239356048	-0.224204091106613	0.165097246293401	0.344456189482803	0.3428832178243149	0.85958920832803	0.8958354539784481	0.788815713738952	0.9999917828586852	0.999999368478755	0.999999471682871
UBE2S	5.73185332604649	5.50047897718278	-0.6986068641340799	-0.373802819888419	1.1569958907458102	9.394629516735211	-1.1448165515203002	-0.928086222400622	2.14905059634968	0.0675100199557254	0.457081008361175	0.52373364856323	0.277262040254833	0.9999917828586852	0.999999368478755	0.999999471682871
RPL28	12.1757412774976	12.7642859052254	0.2195884984911089	-0.797016221380266	-0.671683545096205	7.631792639159269	0.404544730060001	-1.06097371326918	-0.5322860976143711	0.0829442687417369	0.755271838196373	0.481171156108854	0.688602754235304	0.9999917828586852	0.999999368478755	0.999999471682871
ZMIZ1	4.68026031881541	2.03402649550054	-0.410618605420873	1.85227627391018	3.0484920840485	0.2515051009495639	-0.119455807922152	0.524947792016664	0.490456022703926	0.843140245435538	0.924310731729078	0.6922541356478679	0.7097120041880959	0.9999917828586852	0.999999368478755	0.999999471682871
NUFIP2	5.42662109662549	3.1908640606573795	-1.4636542281079798	1.89262203993858	3.86829920263352	0.211247678322741	-0.240393790766529	0.287079048742585	0.332233662584339	0.867464119938665	0.8498103877793941	0.8220259616687401	0.7957975079503741	0.9999917828586852	0.999999368478755	0.999999471682871
RPL19	12.0229292482856	13.279704339681	-0.203195487073103	-1.02663061491718	-1.02726700667952	50.8316426646747	-2.5261654244575498	-8.83534915013257	-5.215148077527299	0.0125224688839889	0.239960861469677	0.0717483913846828	0.12060734233893	0.9999917828586852	0.999999368478755	0.999999471682871
UBTF	6.12866829448725	3.23737327449984	1.30152161113278	0.0092017797787798	2.31444977636875	1.24789405531357	0.7744920791214409	0.0063619934012407	1.1419106944934598	0.430077157499502	0.5804722404484169	0.995949883851272	0.4578827864099289	0.9999917828586852	0.999999368478755	0.999999471682871
PSMD3	5.27506127710882	8.37667472340547	-1.2725692922598	-0.6969465298208479	-2.4265954007328703	3.29240032387675	-1.67881937742942	-0.629148597027047	-1.26591078940428	0.18772330719303	0.34200472930251	0.6424889683695401	0.425631089189952	0.9999917828586852	0.999999368478755	0.999999471682871
CASC3	4.723896352825309	6.106290538459719	-0.347364257082242	0.0479407598365073	-1.35417710386374	1.23682915470248	-0.1045033095961559	0.0204335461219118	-0.351656020193895	0.432846679452467	0.9337117381508848	0.986993410530626	0.7847274356613392	0.9999917828586852	0.999999368478755	0.999999471682871
P2RX1	5.717660021775661	4.3050322583898994	-0.3533496191087029	2.56318503838321	1.25782059614918	1.09512931620513	-0.23597513109522	1.54409663441468	0.425242619048401	0.4711141280656249	0.8524723712778001	0.3658690933149289	0.7440303856398199	0.9999917828586852	0.999999368478755	0.999999471682871
KPNB1	6.22603877754151	5.69692483359627	-0.202856680895013	0.623686765707565	0.643534458892985	4.5953310018503	-0.4547340350656521	1.13594293829602	0.686528407104449	0.136409526288602	0.7283010126291709	0.459536657807262	0.616992170666959	0.9999917828586852	0.999999368478755	0.999999471682871
CDK5RAP3	5.437067088380001	3.6391907134196297	1.12831816429048	0.0966554259914608	1.25560458212943	1.02331421941236	0.37242922329994	0.0442147292039956	0.468326622462887	0.4926646904076029	0.773035542632114	0.9718703502266072	0.7211672911726139	0.9999917828586852	0.999999368478755	0.999999471682871
GALK1	5.52188561989253	3.62453972587789	-1.95523119016521	2.43289685731351	3.51966214780055	2.22087770381621	-1.10211419780666	3.37499562311621	2.20956942350628	0.269341383521087	0.469099273336106	0.183382018009954	0.270560080394962	0.9999917828586852	0.999999368478755	0.999999471682871
MED13	4.6556889692583	5.598746004825911	-1.07905708302495	1.07458750380016	-0.428773453239034	1.70636183813977	-0.4219829964529389	0.8306240291176629	-0.163624622763036	0.337467792598245	0.745789801838941	0.5587351467708921	0.896748295124512	0.9999917828586852	0.999999368478755	0.999999471682871
PFN1	10.9870035336365	11.4052511380849	0.425590646014076	-1.00765597894138	-0.600317329994396	275.29359628291	12.6349546617687	-36.2778088617535	-18.1646362935796	0.0023125019284468	0.0502807883589699	0.01754402000304	0.0350118653161957	0.9999917828586852	0.999999368478755	0.999999471682871
RNF167	6.288402133325531	5.48786768887545	0.265743244562987	0.641961854343661	0.462173868297696	3.40010769361226	0.256596153594213	0.8107089084549252	0.369943082261543	0.182100545284046	0.840095686702124	0.5663112219804449	0.774426608866647	0.9999917828586852	0.999999368478755	0.999999471682871
SLC25A11	5.737340762587861	5.996118959197791	0.0486610861088952	-0.205220860735698	-0.338133917303668	6.87137888421505	0.0743664405006472	-0.439749026412646	-0.4871593005963909	0.0920021516262392	0.952743840117269	0.736250599782203	0.711406008824027	0.9999917828586852	0.999999368478755	0.999999471682871
RASD1	8.001546731916731	6.8629732489968	0.356006999791806	0.4099863687164379	0.931645833829649	2.1169677288108	0.357935346207015	0.288905062118294	0.381929836240146	0.280942456139553	0.781176847029768	0.820952516575672	0.7677405705808921	0.9999917828586852	0.999999368478755	0.999999471682871
C1QBP	7.674990824414491	7.4834583452663805	-0.165543971142528	0.269015954913381	0.3020694293548939	5.226179759054389	-0.280842266086353	0.418163013583254	0.277560186506893	0.1203587877001169	0.825700149291883	0.7478569123839579	0.827638485089896	0.9999917828586852	0.999999368478755	0.999999471682871
GOSR1	5.21715995366982	6.004114154965791	1.13673856186612	-2.67298717953777	-1.13921693343803	2.96449249788599	1.1335208473642702	-2.04439631710892	-0.724667619482515	0.207117571116011	0.4602107005944629	0.289613293870906	0.600781920599739	0.9999917828586852	0.999999368478755	0.999999471682871
CCDC47	6.25061012709862	5.96475631953734	-1.44965386424612	0.384903091275051	1.72198135603488	9.81800965280311	-2.17088597205563	1.04662335431519	2.93977221594556	0.0646191979074962	0.274808391624789	0.485499913165372	0.208737488296166	0.9999917828586852	0.999999368478755	0.999999471682871
SYNGR2	8.79709046160184	9.05006673504492	-2.22866424720819	1.7033808011625	1.32944002021833	8.82771945096688	-3.56793459602272	3.83837778183089	1.63204561303634	0.0718098782760232	0.173964594977186	0.162249787341738	0.349966298549922	0.9999917828586852	0.999999368478755	0.999999471682871
UTP6	4.90016745352559	1.4922705767152602	3.2392260064622005	-0.0981313733374884	1.3666978541672	0.337978799351029	1.05010054986643	-0.0354571605322096	0.46232098908032	0.792509299004398	0.484445322218461	0.977436722959478	0.7243100940916379	0.9999917828586852	0.999999368478755	0.999999471682871
DDX5	10.0093183754442	9.91095277281664	-0.5155250123764039	0.468750223415506	0.4764647020480829	22.6489562640548	-1.86451029562426	2.16700500847086	1.41031762861655	0.0280898850302701	0.313401842963068	0.275241519044191	0.3926548155411289	0.9999917828586852	0.999999368478755	0.999999471682871
CYTH1	6.094195024376769	10.3035144912929	-3.44138094261075	0.967925728324587	-2.32590823523137	2.5466633228320297	-1.16386421066895	0.73645858315394	-0.7032815402039521	0.2382053360776979	0.451882161845736	0.5958876955353001	0.609799859938493	0.9999917828586852	0.999999368478755	0.999999471682871
PSMD11	6.424252152587511	6.80985602177037	0.040408599478075	-0.4849700355271639	-0.3912241835985179	2.9690143348414906	0.0410234647413605	-0.44697245204865	-0.2233964788645989	0.206823875748212	0.9738982870546942	0.7324074692698291	0.8600788269132479	0.9999917828586852	0.999999368478755	0.999999471682871
RAB5C	7.03673460949905	7.48498300573714	0.606199235689176	-2.00572151171861	-0.448516722933836	11.6488808869346	1.62723805274548	-4.85186953082744	-0.885428274170269	0.0545170668091469	0.35080350176128	0.129399255252932	0.538637930247768	0.9999917828586852	0.999999368478755	0.999999471682871
MLX	5.92565742534279	3.76644808002377	1.89321059942056	0.43314896316721	0.598793507499581	2.4267200058595897	1.6814390844483995	0.5112150998992929	0.520686042034401	0.248839148404655	0.341568467180263	0.699146621379735	0.694384846308534	0.9999917828586852	0.999999368478755	0.999999471682871
MRPL27	5.168591702197269	4.47219656933364	2.68323001754745	-2.2914044835166	-1.08936773677137	1.9108439194362	1.43943002288434	-1.01500571169743	-0.579078452201574	0.306937399256326	0.3865384366298979	0.495259191515553	0.6658421375383891	0.9999917828586852	0.999999368478755	0.999999471682871
LRRC59	4.836924564787	4.9473145809986	-0.7610018919576229	-2.4764741911249	1.62855532640102	94.22265741702508	-10.1395045341109	-35.3259477175917	26.4260252692853	0.9859242290748952	0.1560955324777969	0.500173109818553	0.939494231900745	0.9999917828586852	0.999999368478755	0.999999471682871
LUC7L3	7.02435489300334	6.39352120341425	0.581822120302396	-0.0285055246166269	0.1868538055199939	6.64078094716139	0.717471672058609	-0.0483331979342239	0.242616815694212	0.99991658733475	0.995947838918307	0.9998901249513292	0.999936778010917	0.9999917828586852	0.999999368478755	0.999999471682871
DUSP3	4.49368315798711	6.06623871266909	0.423069918031411	-1.62284278523019	-1.8861971700224	1.62420773909096	0.334291896712958	-0.937388522611343	-0.6677585854615671	0.35133305752191	0.794618176968873	0.52056677634616	0.6251849101210639	0.9999917828586852	0.999999368478755	0.999999471682871
EFTUD2	4.33869646911407	4.0346707903901	-0.307156498369557	-1.73203355167159	1.4322699757499	3.78279369513896	-0.2461047582724369	-1.58900469527802	1.3456430179843	0.999260262065995	0.95808607006542	0.986143267726866	0.998255687399122	0.9999917828586852	0.999999368478755	0.999999471682871
PRKAR1A	7.22615585565559	6.566474787102821	-0.238324725499351	1.17066977063206	0.652849313218385	417.665026160307	-18.811611777384897	166.596010856054	52.27922810812329	0.001524232378103	0.0338100281997923	0.0038212927398292	0.0121758137959716	0.9999917828586852	0.8991455817688888	0.999999471682871
YWHAE	7.30666516667472	9.562371017576847	-2.02188562660917	0.4516043264049879	-1.00418358011049	26.3184928774181	-7.120543881276849	2.87866524718216	-3.3631538905450804	0.0241774358845517	0.0888251329149184	0.212848544568408	0.183992406227108	0.9999917828586852	0.999999368478755	0.999999471682871
MAP2K6	5.505274471947019	4.30197603259178	0.0310319799443588	-0.0122448741637191	1.54686775172851	36.47794375912871	0.394993831466286	-0.1948167530088589	16.3666804360383	0.0174478137102449	0.760514286775287	0.8775100668201329	0.0388490103098847	0.9999917828586852	0.999999368478755	0.999999471682871
WSB1	7.393338674863719	5.23083746226096	0.375284547765904	2.2906786847016605	1.4560330665776298	2.9846366872796803	0.261720776951269	3.3761243288083	1.08467635309961	0.205815351525549	0.8370385799499591	0.1833240437594689	0.47415568909072	0.9999917828586852	0.999999368478755	0.999999471682871
SLC9A3R1	5.758583565697349	4.35948889926667	1.1234712046654098	1.41571843078736	0.136951458105121	3.0091536981493503	1.02617713815539	2.30738445456709	0.12790042843507	0.999997742957133	0.9998961149815	0.999997971739554	0.9999985841107828	0.9999917828586852	0.999999368478755	0.999999471682871
IFT20	5.73236582886005	4.46587024340605	1.08202877999975	-0.212702779956771	0.652822027983307	3.073799845004109	1.03952358813238	-0.249285424093796	0.5874645578782	0.2002363663324489	0.487664595386407	0.844469964734489	0.66185859885415	0.9999917828586852	0.999999368478755	0.999999471682871
UNC119	5.75698942347564	5.0622851825436905	-2.75498728707345	1.82878888387245	2.9967831220241403	1.03996755514198	-0.929008092259292	0.8513863659911101	0.7436306420600051	0.487528781568711	0.5234184940975061	0.5509931117900141	0.5929375243249321	0.9999917828586852	0.999999368478755	0.999999471682871
SUPT6H	5.71098830238637	3.79533463800988	-1.43469116521212	0.696984584125975	3.66085924214688	2.4595537409406902	-0.652784450752112	0.70411416415358	2.03045140966408	0.2458396498676719	0.6318235817619849	0.609445346705706	0.291336745715048	0.9999917828586852	0.999999368478755	0.999999471682871
RAB34	6.25988125423697	7.68481576309496	-0.5940244968588221	-0.279804050085277	-1.16901525256218	1.9331598477705696	-0.394847247804577	-0.1588326737969719	-0.38707323731962	0.303910821743981	0.7605950143753959	0.899721648120923	0.764887922396789	0.9999917828586852	0.999999368478755	0.999999471682871
TMEM33	4.89499172716047	7.733837335373059	-0.135164169893438	-2.18588495670895	-2.7625299003230204	0.5995880655574921	-0.0361797745524822	-0.381736297154214	-0.284394059150761	0.656151123455664	0.976977282051847	0.767848103470902	0.823606254836101	0.9999917828586852	0.999999368478755	0.999999471682871
OCIAD1	7.23385581913619	4.27706629006088	2.17019165851465	0.8067341156527691	1.22375669960911	4.48982897461318	3.39893415100439	1.6604950428025702	1.75706319078323	0.139514341696374	0.182160043234126	0.3450846013265249	0.329395192429946	0.9999917828586852	0.999999368478755	0.999999471682871
LAMTOR3	4.86140279969765	3.6956029580514	0.645316189342848	-0.142686548822961	0.9975195303816892	1.32983546836789	0.266852638456737	-0.0794190487541358	0.446559690139017	0.4104685287987399	0.8339848366260999	0.949546162693326	0.7326265192973199	0.9999917828586852	0.999999368478755	0.999999471682871
NFKB1	5.468108193476679	10.3068056288508	-5.9728168253645	1.05786013264811	-0.479029659035846	7.2256817032954	-4.33644813327032	2.19969380350453	-0.3579485617415309	0.999107174888278	0.9124866822892042	0.999701666066246	0.998871440025779	0.9999917828586852	0.999999368478755	0.999999471682871
AREG	10.1835090208824	16.8411372255987	-3.91871175777908	-3.24701174437073	-3.35001034532604	4.08466441964755	-1.7081090058587098	-1.398024082608	-1.01603174535719	0.152849680145667	0.337183659703835	0.3952884529955789	0.4949376238893719	0.9999917828586852	0.999999368478755	0.999999471682871
UBE2D3	8.5729299696801	9.75220938083143	-0.4244820965188779	-0.401492214548721	-0.957816946206152	10.3420752698596	-0.559504121285911	-0.783314468784557	-1.2737476682376798	0.0613655193306823	0.675253412910274	0.5769765330091321	0.423721351085761	0.9999917828586852	0.999999368478755	0.999999471682871
ELF2	6.24301655705881	6.65808151568304	-1.10871501335353	0.0863105860436191	0.5651778799642889	10.0470479655633	-1.81417635801829	0.222296568036742	0.988698408737591	0.99999812763	0.999824173464548	0.999996273665649	0.999997522932154	0.9999917828586852	0.999999368478755	0.999999471682871
NDUFC1	7.27603815408772	8.17789616637012	0.0737644998135151	-0.418464485371664	-1.09526677811478	53.6694920331448	0.660944270136278	-4.84653634090785	-9.084452035373891	0.0118604833293149	0.628194652314288	0.129537751975741	0.0697969402015665	0.9999917828586852	0.999999368478755	0.999999471682871
TBC1D9	4.6632825392981	5.01205287780708	0.7757851196027741	0.318074558049984	-1.33208713409325	2.4468229536643	0.523271905332034	0.324629081735005	-0.8486725293944309	0.246994473914795	0.6930911247388319	0.8001673582542901	0.5519960913224079	0.9999917828586852	0.999999368478755	0.999999471682871
GAB1	4.752774334692349	3.9936629757732898	0.1927352696767039	2.36813308692939	-0.121892492613876	8.554144669592349	0.633802389451173	13.9344593409058	-0.346958477901627	0.0740861062562939	0.640370882308781	0.0456085324991175	0.787392769065361	0.9999917828586852	0.999999368478755	0.999999471682871
RPL34	12.3494862212049	14.5747044433189	-0.8053792846999541	-0.637117410899232	-1.81564779959883	10.7414262648241	-2.10290095145747	-1.0783483545425	-1.7789603723028502	0.0590973709642429	0.2825850718484849	0.476012440615806	0.326016397773855	0.9999917828586852	0.999999368478755	0.999999471682871
GRPEL1	4.691803418386661	5.849118680822349	-1.23148193164742	0.999056416615603	-0.510219445149614	1.5668731067569	-0.412840702321016	0.680955027648733	-0.169874841568307	0.361628664173071	0.7507463589284972	0.619409968729337	0.892876938395991	0.9999917828586852	0.999999368478755	0.999999471682871
FRG1	6.45767334967856	6.70458419891037	-0.0661665891511903	-0.0682460415196032	-0.2322960205015919	10.5870467712206	-0.31388966848415	-0.2427478981179689	-0.4858630497706409	0.0599540741888526	0.8063718419006459	0.8483943518653231	0.712073287447075	0.9999917828586852	0.999999368478755	0.999999471682871
DHX15	4.997252818959639	6.64498945339012	-1.9444947790854	1.27437419176851	-0.602183198805891	36.6118114842664	-13.249687903647802	19.4822570319429	-4.04006095222738	0.9990093728765892	0.945105928961321	0.9995360535383028	0.998964258172852	0.9999917828586852	0.999999368478755	0.999999471682871
FBXW7	4.43578183454812	6.99262756737885	-0.8346959546064541	-1.81126558737407	-1.68068397828156	1.40008476271586	-0.30520624477881	-0.6467416428439681	-0.428039305017199	0.394844857031267	0.811416483288624	0.634528541775049	0.7425241324237509	0.9999917828586852	0.999999368478755	0.999999471682871
STIM2	5.120074588235769	3.46197093742019	0.8893141858629421	-0.5413248442634979	1.56668730551446	1.04085181065891	0.2736974773150969	-0.206277782320971	0.566332356821604	0.9999917626252042	0.9992346942110908	0.999942568772344	0.999988921845262	0.9999917828586852	0.999999368478755	0.999999471682871
KLF3	6.17537392136384	6.94679437741153	-1.81813610726514	1.44254684799427	0.29362220869516	4.91561325856451	-1.58300577726062	2.61823151530717	0.25156325096152	0.127766234385144	0.3586777405961479	0.2322635175969269	0.843105428815354	0.9999917828586852	0.999999368478755	0.999999471682871
CTSC	9.192163189004589	7.39494914959205	0.224697451799912	1.49447475293396	1.51294906854858	2.36764250543506	0.256031870492115	1.10413163133774	0.645106194545003	0.254414473515989	0.8404327748389091	0.468519928398834	0.6352631916105269	0.9999917828586852	0.999999368478755	0.999999471682871
ZPR1	5.576977414884619	6.314510259096741	0.201720989071535	-1.0837596476259002	-0.695139602320833	3.90360306832162	0.159815236988551	-0.987626955888927	-0.5325427115319961	0.1596518915102219	0.899111614186016	0.503962928134784	0.688475469518397	0.9999917828586852	0.999999368478755	0.999999471682871
MTCH2	6.429227086315321	4.995440606824361	1.26210655202527	-0.477403607468413	0.766471583743208	7.17310645094983	2.08176407955472	-0.985854399215944	1.39305723280808	0.999998255494725	0.999860383899152	0.9999916019752192	0.9999982166150352	0.9999917828586852	0.999999368478755	0.999999471682871
FNBP4	6.77289706951509	7.7315879678560195	-0.827670557018797	-0.0706774970711788	-0.4668216396251579	1.97291660507779	-0.248534321715149	-0.0319753298116906	-0.142304303592826	0.2986533319087189	0.84492023438099	0.97965080607666	0.910010465500222	0.9999917828586852	0.999999368478755	0.999999471682871
HSPA8	8.78970375234096	6.568271123484019	0.113076316290715	1.75847620847571	2.07936447536002	1.5818893981698603	0.0986800280373551	0.978282582385737	0.6667795396345539	0.358880560401573	0.93738107366173	0.5069884768870121	0.6256161717045821	0.9999917828586852	0.999999368478755	0.999999471682871
DNAJC4	7.127311020602191	7.94268430368582	0.112630939349664	-0.574824168712194	-0.9425323163553272	9.568962555107982	0.251872141394291	-1.3512497347438002	-1.47251739521891	0.0662890347087666	0.842920500453846	0.4055944593189829	0.379786487065325	0.9999917828586852	0.999999368478755	0.999999471682871
LPXN	6.93282806172021	6.718300221427519	-1.46122532271162	1.59365963392128	1.15015413437461	3.28435700452479	-1.28165143577868	1.8181797199347904	0.7179703956968739	0.1881567579798899	0.421809982211949	0.320120240709891	0.603586357773553	0.9999917828586852	0.999999368478755	0.999999471682871
UNC93B1	8.08576258615378	9.524371273806391	-0.592255249779148	0.184698647923522	-1.36636210692494	4.11187247596162	-0.3902902615437729	0.17867539551013	-0.755600342943899	0.151876340976723	0.7631086958775659	0.8874395073655258	0.588058812673298	0.9999917828586852	0.999999368478755	0.999999471682871
DCPS	6.18474860204803	3.41241727020894	2.23199636032557	0.586142047660854	0.997724485957562	3.4696447675537803	2.871465820711109	1.03753569450737	1.4019587515325502	0.178641323068357	0.213343181072018	0.48827345077776	0.394442199557121	0.9999917828586852	0.999999368478755	0.999999471682871
KMT5B	5.53415245381405	3.4656633147235603	0.141015347241724	1.1404274243779	2.11053506547223	28.7761180623144	1.35114838691508	18.4576321292617	21.5060594299859	0.0221142993819745	0.405617292293366	0.0344571816708823	0.0295805725916981	0.9999917828586852	0.999999368478755	0.999999471682871
PPP6R3	4.191303350280831	5.17826693741186	0.269872038960126	-1.26391899541515	-1.09047420158347	4.90039901506769	0.581875799808947	-2.38134341686695	-1.34734521586052	0.128152295728557	0.664510119224527	0.253100518178243	0.406475723038666	0.9999917828586852	0.999999368478755	0.999999471682871
MS4A6A	8.74771034592939	11.0336989110469	-0.794384241182875	0.611856931038194	-2.38097797481726	22.533688991046706	-2.21888700492893	3.3468942750647	-6.18269501566252	0.0282333862279831	0.26955517309402	0.184836979075481	0.102083945960252	0.9999917828586852	0.999999368478755	0.999999471682871
MS4A4A	5.17586977817634	6.4035300595964895	-0.0769011707736673	0.635997233838937	-1.78066670964999	14.9926440050907	-0.255404285587205	3.7348171102627794	-5.339796930116671	0.0423993405080373	0.84080778520991	0.166548778010213	0.117856583422036	0.9999917828586852	0.999999368478755	0.999999471682871
ST3GAL4	6.34733838975419	4.68174577243374	2.22274451802959	-0.7449732281169671	0.0270126771407325	2.18715299561443	1.25353826181143	-0.468420446241526	0.0164290783224149	0.999969329618507	0.9980647004136032	0.999823809956882	0.999987947611958	0.9999917828586852	0.999999368478755	0.999999471682871
CPT1A	4.6632825392981	6.39057733802605	0.682601590452463	-1.78065747904017	-2.32556870860144	2.86607854319345	0.40080258575764	-1.11656901391025	-1.2876457703428998	0.213714763299375	0.7573217715466211	0.4649738593845929	0.420370112531061	0.9999917828586852	0.999999368478755	0.999999471682871
PRPF19	5.86016253186399	4.18033064477635	0.222185308917301	-0.515344236586248	2.15390704912026	20.6498693893572	1.25925782226751	-3.88821077781208	12.2864043480857	0.0308051740750952	0.4272637895363679	0.160257591497435	0.0517010153426827	0.9999917828586852	0.999999368478755	0.999999471682871
TMEM109	7.15816354072763	8.266036624860309	-0.6521462925502529	0.7664915461848419	-1.00661846136811	4.55125592616543	-0.466426361746126	0.995174393951253	-0.702450627859298	0.137689911037966	0.722160153092991	0.5015397502325171	0.6101539214474839	0.9999917828586852	0.999999368478755	0.999999471682871
CHORDC1	4.6556889692583	2.919011852947229	-0.7208972979001459	1.06988682891322	2.59367494708573	7.06351907910385	-1.94522096561538	5.22895296434513	7.2053859192603005	0.0895328495510828	0.302297870633182	0.120296463790454	0.0877925210489895	0.9999917828586852	0.999999368478755	0.999999471682871
ANAPC15	5.909046277397279	4.58775844437652	1.62169672480624	-0.330031351137983	0.164689784857333	13.663122401457	5.88449466684384	-1.5060971904511398	0.645553251370597	0.999995530097184	0.99969395923289	0.9999833977689472	0.9999966663204308	0.9999917828586852	0.999999368478755	0.999999471682871
EIF4G2	8.3410262769554	7.02923267887617	0.949813150275863	-0.476648529852869	0.9373070845255128	6.0240195737549005	0.925468883579855	-0.5834036387995211	1.02570517700683	0.1047252376489509	0.524630004030931	0.6637839714154039	0.491922049739606	0.9999917828586852	0.999999368478755	0.999999471682871
IL10RA	6.817925369292119	9.695021951732867	-1.11025608306745	-0.6165154631967521	-2.33986570775742	7.03604164915647	-2.39562157480992	-1.02395439444516	-2.24499879587425	0.0898778780439417	0.251744810768657	0.4924656755228179	0.266776027658366	0.9999917828586852	0.999999368478755	0.999999471682871
BIRC2	5.879246444879731	7.12386826789086	-1.09488990932036	-0.485464273346066	-0.3711251941131379	2.55091550868646	-0.457062052270683	-0.305269970731979	-0.156867843077471	0.999996103477335	0.999755396800602	0.999991777256602	0.999995821429734	0.9999917828586852	0.999999368478755	0.999999471682871
UBE4A	4.81067565813134	5.621330926478911	0.404861599421527	0.1342708213573619	-1.53028470028501	21.336387868426694	2.03738696094076	1.04312346607481	-7.42752455921219	0.999997465754009	0.999893322584503	0.999997049242188	0.999997314311414	0.9999917828586852	0.999999368478755	0.999999471682871
DDX6	6.704371375722519	4.390231805658631	1.85529408262905	0.7752155897913149	0.799154208947027	4.03179353681408	3.47277924332948	1.5264977823423502	0.9891781759981207	0.154776491325605	0.178488405468826	0.3692064403617829	0.5034633997369079	0.9999917828586852	0.999999368478755	0.999999471682871
PVRL1	4.87888304169836	7.789899954820941	-0.169294636602148	-2.20279762731252	-2.7807670167802594	3.21264621097763	-0.193049058193397	-1.90380808507342	-1.50918970839183	0.19210879998603	0.878594625816665	0.307903174083415	0.372541583391245	0.9999917828586852	0.999999368478755	0.999999471682871
COMMD9	5.631237819248099	1.8077569988429496	2.88013165304576	0.7508013480365899	1.7599104195498898	0.346008716567442	1.47473927827741	0.3190579499714989	0.45505976684907	0.78793259884404	0.379340496485221	0.803381150640822	0.7281291989446009	0.9999917828586852	0.999999368478755	0.999999471682871
PTPMT1	6.04976767684123	6.464911391837	0.553250361750692	-1.64304315727597	-0.500264124202431	7.15214056060812	1.09342401153507	-2.88677090816518	-0.7059485870709309	0.0884377618423206	0.4716081711875289	0.2122942806984689	0.6086652692479829	0.9999917828586852	0.999999368478755	0.999999471682871
CD81	4.80308208809154	6.252624371706901	-0.436451104487937	0.0037955532037936	-1.4017793597866397	3.20354271699687	-0.3624806068350829	0.0041455232918275	-0.922555890877487	0.1926220430148189	0.778615571570062	0.997360893023555	0.52563036569575	0.9999917828586852	0.999999368478755	0.999999471682871
C11orf58	8.302308184206831	8.259131076832452	-0.319223917630065	0.664597348874225	0.115057554091304	12.2731908519684	-0.586135239166514	2.09042637941762	0.217003674581458	0.9999980180035052	0.99990614144102	0.999997676471808	0.999998502045086	0.9999917828586852	0.999999368478755	0.999999471682871
RPS13	12.0470899627152	12.9091822544991	-0.205270780072244	-0.7201728858712622	-0.612470569327388	26.1510606125174	-0.576256262634292	-2.4705653646000094	-1.54956329897044	0.0243320817796739	0.667189263768213	0.244849015616358	0.3648433000268111	0.9999917828586852	0.999999368478755	0.999999471682871
AIP	6.22603877754151	3.42405713391462	1.93513745602716	-0.907330026571645	2.05235850708575	2.16977383514504	1.57762613501383	-0.7990923676054621	1.6657595356165298	0.274932378877581	0.359656980167293	0.5707990582546129	0.3441946674501019	0.9999917828586852	0.999999368478755	0.999999471682871
NUP98	4.80308208809154	1.63817531262162	1.5509674682676795	1.26047540354915	1.9202320744504	0.42186857426202	0.903928307424206	0.7280688538234571	0.6576314258244991	0.745851637246601	0.532096433897288	0.5993644826456811	0.629664702215937	0.9999917828586852	0.999999368478755	0.999999471682871
NDUFS8	7.23685411209267	6.34751737557956	1.2070782083921798	-0.66210037184065	0.174014339648822	10.8790222588645	2.4652068781272503	-1.5940152610382	0.377580366441535	0.9999986850235292	0.9999087467183893	0.999992887201618	0.999998893691145	0.9999917828586852	0.999999368478755	0.999999471682871
TCIRG1	6.572054619257701	4.655272525386019	1.1622618680264298	0.317572168955925	1.10136899911026	3.69345741650076	1.17177129660019	0.431187209644436	1.1216994143276002	0.1683285292434809	0.449752613931039	0.7408323607734001	0.463523837533091	0.9999917828586852	0.999999368478755	0.999999471682871
PSMD9	5.867179023695081	4.68872926065825	0.95335817653445	-1.5422486355056102	1.22822556635755	2.76862666754327	0.5590224992654029	-0.909019480744739	0.837036980808222	0.9999551072409972	0.99562350336036	0.999173616456194	0.999935625764426	0.9999917828586852	0.999999368478755	0.999999471682871
CD69	6.54994272209302	0.505975163588824	1.5421587877478	4.93379372631639	4.4276043900683	0.152219572888658	0.986843361119328	3.65137603953068	1.85095124275994	0.903832236887573	0.5042155583055941	0.1701778587941839	0.315341116453132	0.9999917828586852	0.999999368478755	0.999999471682871
CLEC2B	6.56637643040918	5.480814498304349	-0.706798152055991	0.8758799593902801	1.83113973205238	10.4400420219237	-2.24510806745662	3.55402391298706	4.41342303757078	0.0607931913396163	0.266764510866893	0.17461192487744	0.141851123306111	0.9999917828586852	0.999999368478755	0.999999471682871
SELPLG	7.84225550177797	6.63000643878014	1.30485659974474	0.0420620963790862	0.1830780138735719	20.0738518073118	4.90906607309309	0.215972427115739	0.7277219770504642	0.999979445694077	0.998815320484633	0.999964628285788	0.9999853309446172	0.9999917828586852	0.999999368478755	0.999999471682871
CORO1C	7.791145027779441	9.139369786820222	-0.5146328768025921	-0.240463119584813	-1.12659349978817	73.94659172721971	-9.542566148416	-4.29024773424668	-11.9598382293608	0.0086086586779974	0.0664710737791652	0.145784712550683	0.0531062696417857	0.9999917828586852	0.999999368478755	0.999999471682871
MLEC	6.588163304719809	6.30569368415925	1.50104213331163	-2.4101400183859	-0.1941352371259249	3.56011152548454	0.90155342128906	-1.20881961048	-0.127930164334537	0.17432806248631	0.532929463578983	0.439992948884474	0.918997116829607	0.9999917828586852	0.999999368478755	0.999999471682871
BIN2	6.1535247616645705	3.42558154755378	2.58900110023996	0.1716994846988349	0.726767042330208	3.2528250300266897	3.33300027547126	0.275167846158073	0.954024908753688	0.1898749019461749	0.185564666925766	0.8290534266821871	0.5149758853542721	0.9999917828586852	0.999999368478755	0.999999471682871
ATP5B	8.1510216523254	7.15721944134138	-0.439327883856129	0.0545981486528918	1.71879625274099	7.4196234783035395	-0.622361303677728	0.1048483733378459	2.17645396402789	0.0852882237535785	0.645594043177129	0.933494444644512	0.274189213312907	0.9999917828586852	0.999999368478755	0.999999471682871
PTGES3	7.23280706193187	6.95003626803519	-0.0480710155738764	-0.486280719330849	0.6270182033808019	14.072047620236402	-0.105754960853621	-1.43144445618126	1.4966781023979	0.0451641009416381	0.932923622669816	0.3881995435446239	0.3749857858685779	0.9999917828586852	0.999999368478755	0.999999471682871
BCL7A	6.45520014303774	6.79047978221973	-0.5272764024556471	0.2489968185285499	0.0384354008515842	12.3843143190795	-1.19548642425304	0.846997808334941	0.0864632716086815	0.0512940425921607	0.443464377706489	0.552616376087364	0.94509232803642	0.9999917828586852	0.999999368478755	0.999999471682871
RSRC2	6.40594421898052	8.87572165705266	-1.76224699031962	-0.218338162246958	-1.2326170121133702	2.1532315169584	-0.9028436506052808	-0.11885480744968	-0.387003052962321	0.276789059025607	0.53247665064272	0.924687984275276	0.764926782029481	0.9999917828586852	0.999999368478755	0.999999471682871
METAP2	6.06080301827166	7.46599906570209	-1.83860579589556	0.619091038392478	-0.0912467041871969	4.52171371362936	-1.3440212981243798	0.8370956737831559	-0.0664132706990295	0.138561440293829	0.4072285425565779	0.556304940727546	0.9577819965197528	0.9999917828586852	0.999999368478755	0.999999471682871
LTA4H	6.365838326334949	6.55955111992944	-0.005287270428328	1.17183473596199	-0.7326022526588741	9.06477225093441	-0.0095537390917888	4.05836614202685	-1.29614739020599	0.0844068640331897	0.993919704834889	0.18002647171585	0.431783265435459	0.9999917828586852	0.999999368478755	0.999999471682871
MAGOHB	5.77626585100198	5.156931285144959	1.3495380116321298	-1.24845872796048	-0.0747794471510783	5.073142195307001	1.51496078594939	-1.42722746513619	-0.0917266256921049	0.1238998480112959	0.3714236368767921	0.3890817719209289	0.9417679686560309	0.9999917828586852	0.999999368478755	0.999999471682871
ARPC3	9.75321606613842	10.5008567807376	0.2092238173103179	-0.576576930859289	-0.9663290321176752	34.0905728419152	1.59625942241804	-4.00267894776008	-4.145917393756211	0.0186690107558113	0.356285406877287	0.155858002129395	0.150675417760174	0.9999917828586852	0.999999368478755	0.999999471682871
GPN3	4.96223547764802	6.06960285474931	-2.29205753642505	-0.6630547867089991	1.31535740927841	2.2843095663349504	-0.784739788273802	-0.363686078960774	0.498630300807618	0.262692385552455	0.576414578815893	0.777937530101672	0.705530728892522	0.9999917828586852	0.999999368478755	0.999999471682871
VPS29	7.34466606397488	6.90359236515509	0.0619539235271021	0.8995383783000551	0.173868223828513	10.2314632786013	0.166697912660554	3.0031108468141903	0.337392555642358	0.0620247717167061	0.8948437324749631	0.204634906701374	0.7928443113385559	0.9999917828586852	0.999999368478755	0.999999471682871
CUX2	5.03058279284153	6.16077276287476	-0.727426528704706	0.8139930600855879	-1.1184668194891498	1.50442751261648	-0.24980505813673	0.49549961722107	-0.345580688358926	0.373468578308502	0.8441585482212051	0.707128914310886	0.788175987155197	0.9999917828586852	0.999999368478755	0.999999471682871
SH2B3	6.726538845647349	9.29602190166299	-2.45001268988585	0.629082371767955	-1.0538104307201	6.686896849889179	-2.34822382505987	1.13798499322791	-0.922298607800188	0.0945037236080525	0.256299037896905	0.458969631971967	0.5257188599247979	0.9999917828586852	0.999999368478755	0.999999471682871
ALDH2	7.13830523927922	8.017672920903259	-2.61390424405834	0.928687423419162	1.27087372252178	4.95281834121761	-2.07378947486318	1.27214109093017	0.921326801699202	0.126831753839602	0.286042048116645	0.424111667038631	0.5260533239266599	0.9999917828586852	0.999999368478755	0.999999471682871
CDKN1B	4.58317495338136	-1.89764005917812	1.6341856903013998	3.4276946942717497	5.52358472343415	-0.9330587635052628	1.07778015797139	4.120868675822741	3.75028496793405	0.522037142632804	0.476179733838547	0.151557181206655	0.165892591941357	0.9999917828586852	0.999999368478755	0.999999471682871
NAA25	4.34629003915387	5.03895893037691	1.50545588300394	-1.3729084809431398	-1.88588853400794	2.49546142231877	0.974345459658284	-0.971228999791882	-1.19025625728105	0.242637038621378	0.508271738088464	0.50929110070796	0.444838588018821	0.9999917828586852	0.999999368478755	0.999999471682871
ARHGDIB	8.57087970239954	8.63215719391789	0.0675003151979646	0.1546572273392469	-0.219971721189016	21.5093905729312	0.241762282154328	0.770981765590633	-0.710396395970705	0.0295759980623134	0.8489870315336421	0.5818714668245101	0.606779456046469	0.9999917828586852	0.999999368478755	0.999999471682871
EIF2B1	5.17586977817634	2.09250608709641	1.79006395679694	-0.437192912559275	2.3370140402485298	3.8807568523344496	3.43460974661672	-1.00417763992826	5.29807648817135	0.160552529459911	0.180368051172271	0.498672989724274	0.1187633587238859	0.9999917828586852	0.999999368478755	0.999999471682871
SLC38A1	7.114361584339269	5.90769636296661	1.81028190998941	-1.3531905614627702	0.2310007915277389	8.510396974064491	3.0485962704585403	-2.32862045994318	0.41982252472379	0.0744634905222318	0.201783508438094	0.258228477619064	0.7469582070273	0.9999917828586852	0.999999368478755	0.999999471682871
COPZ1	6.72819950639359	6.814035726244381	0.111542079537688	0.6036360160648381	-0.446411447020272	13.3372519452047	0.274490020002323	2.40820530577443	-1.11633031877855	0.164986704846914	0.829827545111031	0.3470512113329769	0.556028178403853	0.9999917828586852	0.999999368478755	0.999999471682871
CAND1	5.63358367776452	5.717506288979489	-1.3316530617751	0.9302226546221	0.8848451984275949	3.46236320099896	-1.24880751612374	1.25553281035706	0.667181050746018	0.1789975459268299	0.429849854557986	0.428182572290717	0.625439262223604	0.9999917828586852	0.999999368478755	0.999999471682871
RAB5B	5.640255397153809	5.25619608151866	0.4991201155284989	0.0179951078655807	-0.0974377132548048	2.89359839527089	0.338494484561728	0.0180908924447722	-0.0676611478304522	0.211829569889373	0.7922147062102259	0.988484236354842	0.9569911275204492	0.9999917828586852	0.999999368478755	0.999999471682871
CNOT2	5.732775176697	5.55358047918379	-0.5380684890284659	0.888629691302708	0.431303507805951	5.63938256372153	-1.07156598482295	2.0425703824327703	0.570212018464776	0.111726821675237	0.478015564491392	0.289837881536205	0.670085464912949	0.9999917828586852	0.999999368478755	0.999999471682871
CPSF6	5.94996982131897	2.20882339368941	1.58078132055664	1.19613178013629	2.67954318266373	0.452912314294377	0.8509781107269399	0.548560668863431	0.7314189583979469	0.7292626927254731	0.5511438231174909	0.6805839954637211	0.597972830504197	0.9999917828586852	0.999999368478755	0.999999471682871
KRR1	6.039143492085429	5.8433406201035	0.0149428242821122	-0.112838856671711	0.371664479658311	3.00848051713709	0.0089381568654356	-0.0965679602316253	0.238332912804862	0.2042942484105379	0.9943099441351322	0.938712963806192	0.8510512860584359	0.9999917828586852	0.999999368478755	0.999999471682871
MRPL51	7.38195520556959	7.078828773783929	0.517960393618531	-0.254204891070888	-0.0712843740337347	10.455215814144198	0.922627481590006	-0.607447425692624	-0.131796014496334	0.9999953781660992	0.999746733803554	0.999987337486821	0.9999966501835108	0.9999917828586852	0.999999368478755	0.999999471682871
GAPDH	9.50699395974803	9.08714417030978	-0.195548786582427	0.934885207943284	0.365132388362421	9.21339461047175	-0.31004759366079	2.01856215436592	0.486115628757212	0.0688277708227602	0.808600844526871	0.2928212576616369	0.711943212502413	0.9999917828586852	0.999999368478755	0.999999471682871
CHD4	6.8058452517327	6.824996065890651	-0.419335581652927	0.368916071885133	0.306808543653629	4.08922399593103	-0.472445732518574	0.4697325997537779	0.237841211669026	0.152685713658364	0.7190200831293709	0.7204336181033829	0.851347520534977	0.9999917828586852	0.999999368478755	0.999999471682871
UHRF1BP1L	3.91042529926496	4.844302715266309	-1.76496610711092	0.715503035732862	0.6533107005809661	0.7283928838395479	-0.308906124847877	0.22706869391852	0.117775583152058	0.5992296847597339	0.809264010737597	0.8578538944157621	0.9253655547784	0.9999917828586852	0.999999368478755	0.999999471682871
CHPT1	5.9331890505545	8.92625491710866	-1.5124399107174298	0.7097929337542249	-2.67456592752364	2.40105492599711	-0.590304300966129	0.5339243919572271	-0.901353593774904	0.2512325228052289	0.660516263739928	0.687790599141385	0.5329996461083509	0.9999917828586852	0.999999368478755	0.999999471682871
TPI1	7.414280911299991	9.010925099666151	-1.5573615726145602	0.169609138164606	-0.545090983584403	6.27495090052902	-1.3401845425351102	0.242262239732113	-0.458100084917163	0.1006081278847809	0.408100497810396	0.8486863590276651	0.726527558974614	0.9999917828586852	0.999999368478755	0.999999471682871
GNPTAB	6.12187234488122	5.71239597224529	-1.55703513720324	2.92110730078914	1.05343982663226	8.14981234754081	-2.71619241645266	13.4048532525266	1.88468684192256	0.0777261307606468	0.224575680826941	0.0474039311991917	0.310556328675023	0.9999917828586852	0.999999368478755	0.999999471682871
C12orf57	7.767761507458871	5.79327208173193	1.3002940251811002	0.293691910134161	1.06551401452965	7.08605797924435	1.97719770432206	0.6134346882726011	1.7039812091258002	0.0892517916824105	0.298097217390156	0.64970670147732	0.3378556398788639	0.9999917828586852	0.999999368478755	0.999999471682871
PTPN6	6.555737842576059	7.918718478038629	-3.31601936451424	1.47991977121055	1.20700936890375	2.45460236876604	-1.2418515184889098	1.08942210848854	0.4264339997838789	0.246287573630541	0.4315858810913449	0.472770861691277	0.743388354035803	0.9999917828586852	0.999999368478755	0.999999471682871
SUDS3	5.552869735258	3.3870148976996406	1.28184074970998	0.172730474705069	1.33763713366655	0.853303636528255	0.7104424299089549	0.0907615356550706	0.445710275050684	0.550286145014253	0.6067599796030101	0.942377291106448	0.7330775101230259	0.9999917828586852	0.999999368478755	0.999999471682871
GOLT1B	5.6423615306522406	3.4551714739723702	0.7049181407089291	1.35993686141011	1.70663917568277	0.4189534685248189	0.206322106268676	0.372865625924574	0.276285061170379	0.7474287102979941	0.8704688517782609	0.772791596009068	0.828392437330818	0.9999917828586852	0.999999368478755	0.999999471682871
LDHB	8.370531703152231	8.40409655833294	-0.7114985011581941	0.194025933104193	0.6258380804293221	88.0029489923222	-8.53981352267894	3.72724241147924	7.97962810541882	0.0072337618325723	0.0742093120954135	0.166871969609421	0.0793668752394725	0.9999917828586852	0.999999368478755	0.999999471682871
COX6A1	8.8399900938495	8.121985622828	0.490660621374048	-0.6426196986180239	0.6599550780219721	18.2354857644645	1.23919384651549	-2.06393296539559	1.85858059595148	0.9998480682319308	0.9912263013495892	0.999320373052042	0.999857876258249	0.9999917828586852	0.999999368478755	0.999999471682871
SRSF9	7.819825884282871	9.57779670038149	0.193317763604679	-1.9020888577428	-1.7584860743571	15.6001082935177	0.7973763940228701	-6.24471508782756	-3.76276551515393	0.0407529184871915	0.5714663178416429	0.101087126965928	0.165366807515224	0.9999917828586852	0.999999368478755	0.999999471682871
FGFR1OP2	6.51981598952631	5.52348252250316	0.9467970060730072	-0.0507128047657046	0.310996979544385	14.1745693978413	3.4220033878927203	-0.227748818025432	1.02905512519951	0.0448385213359734	0.180997338367112	0.8574422044174049	0.490884524105412	0.9999917828586852	0.999999368478755	0.999999471682871
RWDD1	7.11813925905393	6.73402882227191	0.333148883576075	-0.984401539078464	0.514847807413806	10.2382665927999	0.5505842385233239	-1.94734202684847	0.918252472847641	0.0619838164046927	0.6795945831230369	0.302015851736726	0.5271135435756239	0.9999917828586852	0.999999368478755	0.999999471682871
TMEM14C	7.345028095400269	5.936051177035071	1.15190686441546	-0.178076091893798	0.690160361919549	28.0096471389772	6.42750312327647	-1.27536587605941	4.14273604710458	0.022718940036682	0.0982584546473397	0.42332882481582	0.150786848786088	0.9999917828586852	0.999999368478755	0.999999471682871
ASF1A	5.033367268088	4.69701341456958	-2.03182338109086	1.04892065071732	2.18222498758805	3.70107041639723	-3.17295850757598	1.86759520091384	2.17523689299204	0.167998149577531	0.194365972506999	0.312963680216534	0.274324331997791	0.9999917828586852	0.999999368478755	0.999999471682871
MAN1A1	6.55246824375857	8.846255955798789	-1.24487586473425	-0.2749892508647	-1.5879066704284	14.0789045300285	-3.86234273854663	-0.972595433513937	-3.25596829451951	0.0451421781488169	0.161285716073536	0.508843763045334	0.1897022638774769	0.9999917828586852	0.999999368478755	0.999999471682871
SERINC1	6.7495356264502	6.26415675769857	0.723956141736086	-0.0145789968519096	-0.096570791040951	10.3375399199627	1.4559723007825198	-0.0401046273290295	-0.2036012590203039	0.9999695257221992	0.9983908009681652	0.999962046543625	0.999979447567449	0.9999917828586852	0.999999368478755	0.999999471682871
HDDC2	5.761653158564039	6.984957001123179	0.134886102137398	-1.3308085784129	-1.16260196564473	1.72661839199829	0.0833665113139078	-0.676787204866049	-0.377341054178179	0.334199967178069	0.947049671847436	0.621226233257691	0.7702938860772371	0.9999917828586852	0.999999368478755	0.999999471682871
NCOA7	5.105881283964941	2.74668469279137	1.6277332238948998	1.6754290150084798	1.01051952697232	0.312838364685106	0.4033965367702311	0.44588642145526	0.157650912357238	0.8069812778614509	0.755900248940533	0.7329839630304471	0.9004556021912691	0.9999917828586852	0.999999368478755	0.999999471682871
FAM65B	7.00915261470537	4.83267072904314	1.89230551812702	0.0669997347347047	0.839938915960163	13.7696158975157	8.03544969235225	0.333913666792976	3.1925885327550096	0.0461526368085295	0.0788211570036586	0.794834786631027	0.193243159898343	0.9999917828586852	0.999999368478755	0.999999471682871
KCTD20	5.601071355158759	5.44227007277187	2.19442188192022	-3.053170210979029	-0.9117642167470292	18.0081757826295	11.8557159418865	-11.6577643379554	-3.79113935405766	0.0353154380585474	0.053570483946772	0.0544757262832045	0.164183504093196	0.9999917828586852	0.999999368478755	0.999999471682871
SRSF3	8.45109563887857	10.2491783030635	-1.6430571290160805	-0.4312059930930779	-0.450252605811685	150.76665976806498	-30.8175521814069	-12.0231100923986	-8.06531233163858	0.004222488167564	0.0206504549372798	0.0528280813824628	0.0785322707551802	0.9999917828586852	0.999999368478755	0.999999471682871
SOD2	6.52595534897089	6.84961640145524	0.6074386085454001	-0.574552131732895	-0.8361024463178081	1891.16635899465	208.04417054688	-254.66924756048695	-290.64759155016003	0.0003366280867626	0.0030599985956085	0.0024997776790464	0.0021903407390926	0.9999917828586852	0.8991455817688888	0.999999471682871
MRPL18	5.631237819248099	8.05497327304284	0.0684878961601676	-0.0132164835137021	-3.1586107004594903	2.0889697993261698	0.0310672112863901	-0.0082990569472506	-1.06098450218376	0.284229610555408	0.980228358395616	0.994716777546002	0.4811679249355229	0.9999917828586852	0.999999368478755	0.999999471682871
PHACTR1	7.8638704797031105	8.11213509150512	0.271087521680237	-0.7122340663196479	-0.342067423292851	8.33938769635858	0.60367321356212	-1.4818457447387	-0.4604855751792	0.0759761404349147	0.6542416053676999	0.3779202038177151	0.7252734607804179	0.9999917828586852	0.999999368478755	0.999999471682871
CD83	6.574902066789059	5.91157321209761	-4.06570120476852	3.08720823112524	3.95336845707477	4.84432361310126	-4.57848999944327	5.912974041505191	3.68899565657811	0.1295952997821789	0.136895981371115	0.106655707690759	0.1685227456974069	0.9999917828586852	0.999999368478755	0.999999471682871
MDN1	5.400667521631429	4.35665987956106	1.04675043847863	0.289362368791068	0.195180552441821	2.8135406506653	0.908709793749146	0.362093200514483	0.1663263323574849	0.217404847091667	0.5304252098179411	0.7788335871533342	0.8950739059834829	0.9999917828586852	0.999999368478755	0.999999471682871
ZNF451	5.437067088380001	6.52013446536759	-1.07423561765307	-0.994776077704678	0.078702133952677	8.97505084700566	-1.54342765343374	-1.88612332216346	0.120848426436938	0.999996734428724	0.999659057276011	0.999980538954815	0.999996345873012	0.9999917828586852	0.999999368478755	0.999999471682871
CCNC	5.120074588235769	8.1267533814246	-1.5774056014925102	-0.561581643268433	-2.01143173322297	5.63751936630502	-1.41162463803037	-0.775786885759132	-1.70462387642382	0.111762993411046	0.392376610008834	0.579957323956986	0.337750858390473	0.9999917828586852	0.999999368478755	0.999999471682871
PTP4A1	6.27913100618718	3.39594844516878	0.707474291389917	2.2664189799886403	2.1241898811197	2.64158711835869	1.91658124713878	4.08115775123609	2.20158246894872	0.230385289054513	0.306153986752648	0.1529760182403	0.2714270950291669	0.9999917828586852	0.999999368478755	0.999999471682871
ASCC3	4.672300117203809	6.66493433536249	-3.22024576501559	0.948752850825524	0.314494276635586	1.74110157258687	-0.8907636370817609	0.6123415696379971	0.0906882934526411	0.999987103625186	0.998706114092827	0.999991239116412	0.9999841712352758	0.9999917828586852	0.999999368478755	0.999999471682871
SMAP1	5.98127517565401	4.09241735915425	-0.309789134716243	0.9497402752566412	2.3310514281355696	2.2768942258259903	-0.1627016933267309	0.916339840525692	1.42937876398195	0.263453657957011	0.897320613823919	0.527774778725171	0.388631266245012	0.9999917828586852	0.999999368478755	0.999999471682871
RPS12	12.7471057801759	13.1205022118167	0.274918166953041	-0.922015782168653	-0.4156280522819849	2075.19223537978	69.9758685069999	-251.811824134744	-83.3770149628543	0.0003067762649955	0.00909708523677	0.0025281434975009	0.0076350688440687	0.9999917828586852	0.8991455817688888	0.999999471682871
C6orf62	6.9618200888598	7.38532289108955	1.1021224963416598	-0.191799735385445	-1.61003908949445	7.94830534239158	1.84989680743858	-0.399966655457221	-2.26654761603479	0.0796763954196061	0.315492848809862	0.7577804168540999	0.264522832205041	0.9999917828586852	0.999999368478755	0.999999471682871
SNX3	8.79427026030881	8.69349243238152	0.525955825319163	-0.4337025736288409	-0.2435486559239139	23.752124889552103	2.13239502956257	-2.1360563973076903	-0.86807769735063	0.0267868256439218	0.2791613675509539	0.278741757470919	0.5448831172171961	0.9999917828586852	0.999999368478755	0.999999471682871
HBS1L	5.98127517565401	5.804453872364969	-0.3700842077754079	1.06036713294926	0.115387863087557	2.3320118750164704	-0.190312809275239	0.9681596310119058	0.0582486676326583	0.257892720658932	0.880274841307314	0.510298168934986	0.962959600183212	0.9999917828586852	0.999999368478755	0.999999471682871
TRIM38	5.8251176108345	10.5338385627299	-3.1612202225761603	-0.0498081463309164	-2.70795318649126	1.8798104938419096	-0.8127538028183021	-0.0235087590874264	-0.597311531869606	0.311239682873542	0.565526476528366	0.9850366152984792	0.6572182329404189	0.9999917828586852	0.999999368478755	0.999999471682871
SLC39A7	4.24920467371982	7.177153898974759	-2.43913598305544	-1.6711251732042198	-0.6506124438470849	3.0155875076021097	-1.3334825742572098	-1.09930555335589	-0.317561320868619	0.2038450527300239	0.4096313283479499	0.46990776933958	0.8042462785694571	0.9999917828586852	0.999999368478755	0.999999471682871
CUTA	7.36373879850743	7.18234564160522	0.3676816573943621	0.2460952388701639	-0.264149289251654	13.2247741923714	0.842281792158086	0.8552956900551109	-0.6182064370613171	0.99985801699873	0.9945575343927	0.999794421284004	0.9998902614729408	0.9999917828586852	0.999999368478755	0.999999471682871
QKI	6.18394036900365	6.50420145771782	1.12650840849727	-0.0551060278754244	-1.51684491890456	3.14180550542131	0.846041076253304	-0.0559150577423284	-0.961497725245471	0.196174058195236	0.552971191590609	0.9644403967797328	0.512494616613428	0.9999917828586852	0.999999368478755	0.999999471682871
CCND3	8.50241618106112	7.5985482471390196	0.0287657819821936	0.8051953741947679	0.797979798872423	2.63919897425561	0.0220009432948447	0.6240147359691949	0.3657518848652829	0.230576006802733	0.985996023698182	0.644835878722852	0.7767767979510501	0.9999917828586852	0.999999368478755	0.999999471682871
MRPL2	5.563175795386009	4.573341645560901	0.9065086117151928	-0.967642426989067	0.6982928779874762	10.1876890293597	2.17795851991523	-2.52386349255291	1.87645918769064	0.999754522673103	0.980709153476457	0.9975193259651348	0.999719013070458	0.9999917828586852	0.999999368478755	0.999999471682871
DNPH1	5.77556134521465	4.33286854760437	1.16299913057183	-0.172579541103673	0.696087352353249	4.810057868288	1.81643120944228	-0.3258884730244539	1.00353573364747	0.130492950418669	0.320378953281589	0.7994423101305459	0.4988765283431029	0.9999917828586852	0.999999368478755	0.999999471682871
DUSP22	6.49743446988233	5.3852571009897	1.7170226339161998	-0.461616863926216	-0.1452702468727719	9.33328599851573	3.75177705219352	-1.22264182778441	-0.332217431101403	0.0679503816321215	0.165829561040976	0.4364418710023279	0.795806814080828	0.9999917828586852	0.999999368478755	0.999999471682871
COX7A2	8.9583082268102	9.56577465052636	0.0858978409514559	-0.933349352270075	-0.519677048227863	62.94634647306911	1.35259283278582	-12.8037909309569	-4.50819375711582	0.0101128382974118	0.4052920773408329	0.04962046423923	0.138963926446703	0.9999917828586852	0.999999368478755	0.999999471682871
TMEM30A	6.737711389934571	5.24244083207379	1.5323068106873998	-0.244538555093218	0.3788617374365999	3.7954603743089	1.39145936732237	-0.27336528146315	0.3537184366700159	0.164004751374767	0.396707401675021	0.8301206927540559	0.783559711932407	0.9999917828586852	0.999999368478755	0.999999471682871
SENP6	6.02074433526927	6.7296601307372805	-0.455742189101782	0.429074178586486	-0.534505251250208	3.0952461323859604	-0.26338946195745	0.4232038429259269	-0.30907912759925	0.198937822043083	0.836044770683964	0.745130354417533	0.8091634727734108	0.9999917828586852	0.999999368478755	0.999999471682871
PRPF4B	6.32500813113866	7.122455955473889	0.0785934972069721	-1.0946853132178398	-0.65984488995481	4.041654956952891	0.0856064976781105	-1.17038199598555	-0.483483005059288	0.1544135002030389	0.945633759552108	0.4501255787077879	0.7133002480405719	0.9999917828586852	0.999999368478755	0.999999471682871
ERBB2IP	4.8934957341363	5.26781941563686	-1.80393830037686	-0.421177055436077	1.57617679476479	55.108272932914495	-17.0184610508047	-6.413339569603719	16.6575822386835	0.0115508956596082	0.0373646358452135	0.0984720127278718	0.0381722050382417	0.9999917828586852	0.999999368478755	0.999999471682871
MAN2A1	5.602359837381071	4.58714129392184	0.507278215347849	1.12020993031338	0.411820755827034	1.60841862592144	0.334852937739737	0.8952656361264759	0.191624257152155	0.354115579111389	0.7942969633943779	0.535144529817021	0.879469324147354	0.9999917828586852	0.999999368478755	0.999999471682871
PAPD7	4.97268146940253	3.47025148603908	1.47629620561241	-0.165748947535846	0.5639595488985141	1.48863517395196	0.7755617663977009	-0.1095731780067359	0.319965811553825	0.999997501718002	0.999843325163444	0.999992357010393	0.999997893050313	0.9999917828586852	0.999999368478755	0.999999471682871
DAP	5.8847338814211	4.24081067245885	0.9905500214756	0.370603790213419	0.892965938105636	2.75543900488023	0.780497217610916	0.417350619431267	0.7490684972824541	0.221630833460308	0.5780895676789289	0.748297250426542	0.59071416868137	0.9999917828586852	0.999999368478755	0.999999471682871
HSPA9	6.47201228592123	8.14076869979365	-1.66170754458215	0.785866713143527	-0.740104218580413	1474.5497663658402	-376.84238312003	349.759866568705	-163.447404081506	0.0004317383443386	0.0016893489336217	0.0018201574809242	0.0038949032736462	0.9999917828586852	0.8991455817688888	0.999999471682871
PFDN1	5.943923687082401	3.67184838214348	1.40396034514143	0.233244399388753	1.40288995609997	11.4887698489772	13.880845224453	1.6469175498391295	5.84273317784869	0.0552730470334377	0.0457840876981072	0.347399021775186	0.107913633683645	0.9999917828586852	0.999999368478755	0.999999471682871
IK	6.89687747862466	4.688150722983679	1.2317688927536	0.415276208105961	1.4338032951749	24.9599684390589	9.34982199436457	4.0729558194293904	9.9330718412891	0.0254919985608431	0.0678311135863034	0.153272318340886	0.0638757082176655	0.9999917828586852	0.999999368478755	0.999999471682871
COL4A3BP	5.1033557622993895	6.3912202041749	-0.410734667137937	0.684502955532893	-1.5272956457426203	15.066949287707802	-1.3539003200968105	4.05001181092122	-4.59060887529781	0.0421908540151824	0.404998085425898	0.154107195029185	0.136545581914749	0.9999917828586852	0.999999368478755	0.999999471682871
RNF130	8.47172936772197	9.0213291163596	-0.0214913339177479	-0.364932009480545	-0.565835949999166	15.2361443702933	-0.0456302155394253	-1.08696018190657	-1.21014508566303	0.0417236789586449	0.97097103862323	0.473488442630108	0.439650327684116	0.9999917828586852	0.999999368478755	0.999999471682871
CLINT1	7.2425111714530095	7.46344469060724	1.01913963204978	-1.5662662330511	-0.7336161585667059	9.09934528536404	2.59554951303596	-3.48494131310717	-1.16709803015583	0.0696836118903069	0.2341157795729889	0.177897476095183	0.451009213517835	0.9999917828586852	0.999999368478755	0.999999471682871
TTC1	6.22173214523158	5.4288355466835405	0.8811626315300078	-0.0683511792868239	0.0580204553965406	3.0759090435311496	0.598198271123732	-0.0636721836053059	0.0415956112923446	0.9999510256366708	0.997500970888657	0.99992021554224	0.9999737989097408	0.9999917828586852	0.999999368478755	0.999999471682871
CCNG1	5.31424531910387	4.47896312862739	-0.4069742419187089	0.9188935634447428	1.1630587634221	9.04461505014873	-2.3941181694232	4.25685012395525	3.10587720383811	0.0701018869568224	0.251886910329737	0.146888467009413	0.198300145766942	0.9999917828586852	0.999999368478755	0.999999471682871
GOLPH3	6.09926435730109	4.65360447875745	1.64864090390953	-0.658896315513338	0.468111262300207	4.09586146649363	1.7243805023363603	-0.8118017212898759	0.5361153979835279	0.152447639973984	0.334558166912594	0.565891650472381	0.6867061740803481	0.9999917828586852	0.999999368478755	0.999999471682871
SUB1	9.490888145317893	10.3427039763206	0.150853167603274	-0.7681515730258371	-0.968855861992813	36.6041423864243	1.87897015566435	-6.22242143391827	-4.56248657098478	0.0173876895483287	0.3113577241726379	0.101443212240838	0.137361418713645	0.9999917828586852	0.999999368478755	0.999999471682871
TARS	5.30358215619738	3.3080127436501097	0.636148745383189	0.2876086443423689	1.87020305846019	2.44955482743579	0.541221730182412	0.3609778476372479	1.70894258391242	0.2467457954039599	0.6841865006579789	0.7794615615752449	0.337048251662778	0.9999917828586852	0.999999368478755	0.999999471682871
LNPEP	5.579284480848121	7.73175174021434	-0.191723853105976	0.144261211808604	-2.7196025510106896	1.9835582634009	-0.108092592055599	0.0875700891744297	-0.9132167983658208	0.29727451350674	0.931452262674298	0.944393001392194	0.528857188430559	0.9999917828586852	0.999999368478755	0.999999471682871
RAD50	5.21715995366982	4.52473545747025	0.834334940947465	-0.483860021214012	0.2209369220675249	35.2581827360012	7.69886400901437	-5.517147199204611	2.16508780645298	0.99937844836571	0.962304023501492	0.997312197414556	0.9994690058909692	0.9999917828586852	0.999999368478755	0.999999471682871
ST8SIA4	4.28838871571488	2.90140514834698	-1.32819682119606	2.98449212726058	1.8303823066288605	0.593724198984619	-0.304821913279398	1.76773700816902	0.444104069689856	0.6589041159453389	0.8116403309659019	0.3277402714664439	0.7339310920952041	0.9999917828586852	0.999999368478755	0.999999471682871
SKP1	8.36345027878558	8.4111606889177	0.059898504663147	-0.232088905670558	-0.0442353601794866	18.1780519544833	0.179219930472441	-0.9142844215652428	-0.122253804770045	0.0349860780790575	0.8871036020970992	0.5284867839479821	0.92255511502652	0.9999917828586852	0.999999368478755	0.999999471682871
PPP2CA	6.215350925749219	8.58593547876727	-2.38414154768637	-0.0261549150309777	-0.5551186717834339	9.27117317739907	-3.07677687103358	-0.0589035734530328	-0.705036582953423	0.0684021354634952	0.2000551325427289	0.9625440998526078	0.609052925114135	0.9999917828586852	0.999999368478755	0.999999471682871
NR3C1	8.451034918438161	9.10628752232623	-0.135574547980721	-1.18911287201589	-0.24302050886803	54.51461819591989	-0.93481735369487	-9.69782587156318	-1.77295828385153	0.0116766548531799	0.521439167348879	0.0654144236549727	0.3269362400462489	0.9999917828586852	0.999999368478755	0.999999471682871
C5orf15	5.2483837940532805	6.70752082702541	-0.261968277332228	0.5442909281624001	-1.87955461539433	4.55724591245829	-0.238707923075947	0.935295176858568	-1.61690331181661	0.1375145138666869	0.8508253983101172	0.521276873811761	0.352615433942091	0.9999917828586852	0.999999368478755	0.999999471682871
PPWD1	5.5677413812768695	3.21804899321917	1.84169220737128	0.163733247910612	1.0587370865818	7.915970650252089	8.54571342167726	0.7969912869132091	3.4880847887419395	0.0799984443638065	0.0741585408978346	0.5716162209225101	0.177745360430178	0.9999917828586852	0.999999368478755	0.999999471682871
H2AFY	7.74301879618765	9.776808965942472	-2.04946330661829	0.6789176741176939	-0.7753556794980391	21.785383908287105	-5.9051944617121	3.65151656490458	-2.11741897690948	0.0292018361938107	0.106793597775475	0.170171617188775	0.2808900579435169	0.9999917828586852	0.999999368478755	0.999999471682871
TCERG1	5.93529518405293	4.733598198041821	-0.0733776502182553	0.974267938192028	1.2907681857178002	6.29278385840312	-0.14049145403369	2.66558465211518	2.20273731651246	0.100327720884605	0.911141939128826	0.228485457141129	0.271301409452813	0.9999917828586852	0.999999368478755	0.999999471682871
CSNK1A1	7.35771223773831	8.75727466626554	-0.938388379395551	-0.119688438771131	-0.8019711454231191	9.40205394671884	-2.71158540846532	-0.2886740199316879	-1.13445770181551	0.0674571082647923	0.224926290063858	0.8210882800093341	0.4599497916219099	0.9999917828586852	0.999999368478755	0.999999471682871
HMGXB3	5.34757529298576	3.41191750341187	0.7657585103963042	1.5347151009793505	1.1279844243863102	17.4112713254013	5.05478020616095	17.8131010584163	7.683547211709841	0.0365235336888644	0.124338587342764	0.0357013782964821	0.0823918140801777	0.9999917828586852	0.999999368478755	0.999999471682871
ERGIC1	5.657486725903749	5.77653419540841	0.1823425042076989	-0.138977705917917	-0.266703203771914	7.44005057565983	0.315980741549909	-0.338080264858805	-0.436440753292261	0.0850568404017447	0.805160745345645	0.7924513280490041	0.738017579868456	0.9999917828586852	0.999999368478755	0.999999471682871
ATP6V0E1	8.92428699939644	8.49763392974247	0.127171912714065	0.251267897137051	0.342170024986958	13.0989104667519	0.250086915634495	0.72542738669251	0.684386736760965	0.0485068824687322	0.843989662934992	0.600464895775418	0.6179197672583749	0.9999917828586852	0.999999368478755	0.999999471682871
CPEB4	4.68026031881541	5.0648597366543004	0.286650344088653	0.36211402325196	-1.0154006606209398	1.59328600640748	0.138822630596385	0.241978739058442	-0.4121528595136989	0.356819636593125	0.9121840200626892	0.8488568467722509	0.7511205784572901	0.9999917828586852	0.999999368478755	0.999999471682871
HRH2	5.94288875409273	7.31875541246192	-2.25689094650075	3.2953227670539302	-0.892799763587732	1.05482366819584	-0.4338537612583879	1.92045261643386	-0.1603871859157009	0.9998590396692708	0.995182927371442	0.999980652899066	0.9998771180469672	0.9999917828586852	0.999999368478755	0.999999471682871
SMC4	5.66339961741218	5.99127029480747	-0.6505026896660611	-1.30435032026	0.7439086449385358	10.58781317939	-1.09881722540044	-2.61704583705518	1.39740174794543	0.0599497599691573	0.4700485701822121	0.23235964892232	0.3954225911160229	0.9999917828586852	0.999999368478755	0.999999471682871
SELK	7.36889057750308	6.77659593760163	1.4875352231481105	-1.15213288756328	-0.361301824671582	10.532105159857	2.75719504515931	-2.30186732879622	-0.706641048761302	0.0602649693330556	0.221500800518209	0.26090630816245	0.608371154349971	0.9999917828586852	0.999999368478755	0.999999471682871
TIMMDC1	5.21715995366982	4.10307909267819	1.54802229546953	-0.4166269440723599	0.0242368399130416	3.84964219164762	1.78870355240717	-0.5825912852878821	0.0296811415840606	0.4918019127757679	0.32986728685403	0.696195471817549	0.986571314763492	0.9999917828586852	0.999999368478755	0.999999471682871
CRBN	5.17586977817634	3.1890573454929703	1.05546176075691	-0.458993734354363	1.6554658358070702	12.7847436309642	4.4596058279780095	-2.36737033783774	7.927582196978579	0.0496940913777893	0.140429566013969	0.254440705914699	0.0798824974290442	0.9999917828586852	0.999999368478755	0.999999471682871
FAM162A	6.34333644853194	7.417345038467491	-0.9487482499688	0.968339445156132	-0.7038906420937009	3.14001390148332	-0.512168294191008	1.02036688269606	-0.373421848185533	0.999952345601577	0.998119849538903	0.9999689029398108	0.9999566433815268	0.9999917828586852	0.999999368478755	0.999999471682871
UBE3A	5.584460207213239	5.948216454669581	-0.379162648149368	-0.130799934477133	0.0113132157020933	6.08095771599438	-0.4601136902510879	-0.242402071898336	0.0142046088566379	0.9997723476698672	0.991180495413026	0.999686874215727	0.999937162049506	0.9999917828586852	0.999999368478755	0.999999471682871
ARMC8	4.79790636172642	7.71735628963771	-0.582117032683942	-2.12094308775594	-2.4233041377937403	1.28968283096112	-0.257259819100654	-0.7325561098264971	-0.531181381191026	0.4198827013565011	0.839699347282399	0.5975014602788349	0.6891510211416109	0.9999917828586852	0.999999368478755	0.999999471682871
SLC25A36	5.21715995366982	2.41733427100273	0.94989336008896	1.07171555782454	2.32687216034986	0.272364370870418	0.32665467296757	0.275698482057345	0.3486044218300739	0.830713736958858	0.7990014617988589	0.828739433947481	0.786457991850321	0.9999917828586852	0.999999368478755	0.999999471682871
RNF7	7.30244285934769	9.654771216514712	-0.8923757271004771	-0.554999350562343	-1.90053394806497	2.35764606682112	-0.7453381982116741	-0.310736890634086	-0.6165629607664499	0.255381332313202	0.592238113580105	0.80820058663885	0.648261710762245	0.9999917828586852	0.999999368478755	0.999999471682871
TFDP2	6.01514922073704	5.0111131581503	1.3639618186158502	-0.457746732494146	0.0269729015908523	7.77900558015134	2.53652745625352	-1.0614889956402802	0.0537868742680724	0.0813918094950929	0.2390703447392519	0.481016872831666	0.9657911759622092	0.9999917828586852	0.999999368478755	0.999999471682871
XRN1	5.8480753610916	4.06296336586371	0.334899380689645	1.17658146052993	1.5089250548663995	1.37771564461752	0.423862579808997	0.9218447742335372	0.681362475342447	0.399706837704134	0.744774773702912	0.5258750143393689	0.619232787523605	0.9999917828586852	0.999999368478755	0.999999471682871
KAT2B	5.592053777253049	5.042303705906701	-0.0561435300594752	0.657902773785285	0.4729380130336529	1.69113118927228	-0.0445811979112305	0.498325922166996	0.208857534490503	0.339963128875207	0.971637507977857	0.705685936338591	0.868921432497963	0.9999917828586852	0.999999368478755	0.999999471682871
PDCD10	6.48354239036182	6.44415293127812	-0.8683845784347699	0.8733656653288739	0.55433744947311	2.17978280301359	-0.5135020489328039	0.647403313937109	0.239984298786529	0.273820283670456	0.6979934302124511	0.6342316276462391	0.8500568593324441	0.9999917828586852	0.999999368478755	0.999999471682871
PRKAR2A	4.90016745352559	1.82662327511643	3.39177007251068	-2.13089419907155	1.3715899781097	0.972357892525789	1.88839354006507	-0.941559460757516	0.933978261454782	0.99998557937962	0.998114220045734	0.9993813830740972	0.999983333972935	0.9999917828586852	0.999999368478755	0.999999471682871
USP4	5.640508946386451	6.03517762490092	0.7131040609032572	-1.04428422592096	-0.853639643439343	85.917170233657	13.2946271260005	-22.032160867982306	-15.2134952866399	0.0074093574733024	0.0477954893382123	0.0288752043666242	0.0417856169485867	0.9999917828586852	0.999999368478755	0.999999471682871
ACAP2	6.44477773653388	6.04319755136138	0.757723241382211	0.0759981562917482	-0.324898728369889	9.59441790290062	1.68994932837785	0.22279286774124	-0.666605252530486	0.0661144240267286	0.340158154903022	0.860444878825255	0.625692984614141	0.9999917828586852	0.999999368478755	0.999999471682871
GNAI2	7.742713192529679	7.99812303601882	0.311989132140648	-0.546422177148954	-0.44313357209766	18.801027104544698	1.85481474336198	-2.7608215881389904	-1.37427110299078	0.0338290268896805	0.314786303675853	0.22123272158842	0.400464733778122	0.9999917828586852	0.999999368478755	0.999999471682871
TFG	5.98915386331403	5.81443049685253	0.373987021460966	0.6694099085408111	-0.43589737543659	25.1481528315735	2.07385203966858	6.2711986407399	-2.42052484821946	0.9999852224546852	0.999344549131922	0.9999835277380528	0.999986758865245	0.9999917828586852	0.999999368478755	0.999999471682871
TUSC2	6.1380420062597	7.420026410735719	-0.8760315649453171	0.220808178807031	-0.7590807414961029	3.1405013136714	-0.462111026723053	0.1981513550716389	-0.397445629035167	0.999974222781707	0.99887958132423	0.999976621171559	0.999974749742276	0.9999917828586852	0.999999368478755	0.999999471682871
RPL24	10.7549210625271	11.3540293907949	0.0291240841753059	-0.920319931660907	-0.4381828411288669	12.3464776661332	0.0715316967289182	-2.04981242581892	-0.6250779285717559	0.0514505542508583	0.954538940130936	0.2889490197239199	0.644348957038913	0.9999917828586852	0.999999368478755	0.999999471682871
CYB561D2	6.19438636075817	5.78695920224413	0.465060404818004	1.40490612548379	-0.4812788411582199	8.25146036470957	0.877091138333269	5.08441338494489	-0.900868778031922	0.9999586953463458	0.998524379589881	0.999972470022909	0.999967206598642	0.9999917828586852	0.999999368478755	0.999999471682871
FXR1	5.73944689608629	9.439079972398993	-3.2586627319561297	1.03277840647237	-1.7937237065552	12.9010712333688	-5.86786064894639	4.253272632265721	-2.98573686026539	0.0492477985710086	0.107460269939392	0.147007673348054	0.2057446858153929	0.9999917828586852	0.999999368478755	0.999999471682871
CBLB	4.6143987937648205	5.30533627295561	-0.9004316248486608	1.16310177937159	-0.333327548236505	2.00536644632033	-0.432792543144799	1.1209054367842	-0.158348919848477	0.294485421961876	0.7399710984756022	0.463747758824683	0.900022059778162	0.9999917828586852	0.999999368478755	0.999999471682871
BBX	5.99410744434381	9.582716411307027	-1.85400552892347	0.7936396062725949	-2.93054627620325	1.68846706379997	-0.4997271288113979	0.394915838882367	-0.653711085566377	0.34040303813669	0.704971752022212	0.7605572383998391	0.631410109727475	0.9999917828586852	0.999999368478755	0.999999471682871
GNB4	5.65668910546997	5.80728289207056	-0.293363441588632	-0.0882838525543058	0.0571587687508755	2.38166739183429	-0.143911130452229	-0.0654314544596489	0.0285496389972665	0.2530696035776519	0.909008057091652	0.958404335566427	0.981829671016508	0.9999917828586852	0.999999368478755	0.999999471682871
NCBP2	5.75877053412001	4.33388045745622	0.7053966987074499	-0.112914853250199	1.02962267316919	1.47172944390447	0.26625815508948	-0.0576535964406141	0.427301127829495	0.3799448710442439	0.834338190091143	0.963337166266218	0.7429214081586851	0.9999917828586852	0.999999368478755	0.999999471682871
SNX4	5.20211868483199	6.22292858245505	0.546539728863483	-2.67902798803377	-0.876532563186012	12.2670957739462	1.16888541203824	-4.90450215787309	-1.97438575034715	0.051782035258732	0.4505279172755789	0.128047952039666	0.298462273711948	0.9999917828586852	0.999999368478755	0.999999471682871
FRMD4B	5.28967396954676	4.7922324656807405	-0.369196871504275	0.308976343738697	0.8942203007966529	2.73635951578485	-0.520632487623839	0.394059249839974	0.669246233517316	0.223053145193089	0.694411668880165	0.7610291247543101	0.624530359593813	0.9999917828586852	0.999999368478755	0.999999471682871
ATP6V1A	5.77067073646975	5.278335166663919	1.0995145106929298	-0.0692416845942056	-0.553121664456528	2.73109546302798	0.762270517849264	-0.0669917569234481	-0.368882179908011	0.223448648228541	0.5853643864802739	0.9574153520452728	0.775020899914435	0.9999917828586852	0.999999368478755	0.999999471682871
MRPL3	5.82226697209125	5.90180652652415	-0.7500656741886089	0.7835787234327941	0.318025907836813	3.67394947079217	-0.557445205054833	1.04533386347852	0.2423926824978589	0.1691809313039129	0.676252538462694	0.4858919320220839	0.848607922575907	0.9999917828586852	0.999999368478755	0.999999471682871
CISH	6.35450452154714	6.12121066231241	-2.16052908799991	3.5976736098077704	1.1795239423688602	16.7392202147725	-7.64269869810696	32.1956036577003	4.03415112408126	0.0379864800225918	0.0828272401554236	0.0197671450744536	0.154689558310867	0.9999917828586852	0.999999368478755	0.999999471682871
MAPKAPK3	5.97725366096429	9.73009662453657	-1.31573708822679	0.0146911115328974	-3.437286689486	2.55746744648694	-0.473656104074126	0.0106500277090786	-1.12635433995263	0.2372898421129139	0.718390437094448	0.993220238103598	0.462214580257281	0.9999917828586852	0.999999368478755	0.999999471682871
WDR48	5.246183295241781	4.60024769813076	1.6361793751163405	-2.65862546598219	0.144491478072769	7.670553474313801	3.48079316035282	-4.343034981035419	0.289643085534605	0.0825298266870478	0.178098597461338	0.144073010594199	0.82051895638438	0.9999917828586852	0.999999368478755	0.999999471682871
COMMD2	5.14464593779288	3.98782433595531	1.38226057270848	-2.69182853038504	1.17541994083524	2.9644170808195	0.8987435636684961	-1.46156181313725	0.911671170261028	0.207122476312116	0.533917611252089	0.381999089998997	0.529394131671154	0.9999917828586852	0.999999368478755	0.999999471682871
ABHD14B	5.657486725903749	5.751812626807129	-0.488086789978516	0.44386192468111	0.24213544002073	3.88873147021647	-0.721244535910258	0.67211407858742	0.214326482740406	0.160237028296248	0.602213097192194	0.623271074083414	0.865588995903004	0.9999917828586852	0.999999368478755	0.999999471682871
EIF1B	7.5010466638109	7.25935597067518	0.397336235339978	0.1781683235362589	-0.122177406511879	4.7608127716807305	0.3336252831074769	0.221033189872737	-0.10277632959864	0.131804692676459	0.794999975055335	0.8615125466065641	0.9347994837981768	0.9999917828586852	0.999999368478755	0.999999471682871
KLHL24	4.997252818959639	6.70724282796788	-0.256232733428599	-0.1933212618430439	-1.88353080268942	17.7014194804635	-1.56160486425073	-1.1390286475146698	-6.52517223248805	0.0359261485686557	0.36260169105864	0.45868027928935	0.0968104536982934	0.9999917828586852	0.999999368478755	0.999999471682871
SSR3	7.931899533671889	7.94280677345219	-0.0305655982459767	0.0593862035198943	0.0087084544921951	13.9084201032872	-0.0703968431299275	0.197456162282988	0.0193512182520696	0.0456936277542946	0.955257790218115	0.87589201321763	0.9876821692390768	0.9999917828586852	0.999999368478755	0.999999471682871
NKTR	6.092553845358889	8.42851445923961	-2.11764109334751	-0.3636311400789989	-0.6285931046324781	4.14768361869673	-1.28112689828283	-0.3545955480687789	-0.3671280713278689	0.150613623043585	0.4219363774553371	0.783063556824846	0.7760044059540451	0.9999917828586852	0.999999368478755	0.999999471682871
FOXP1	7.09102749099327	5.90511793573948	1.22077913832156	0.4610258199631349	0.0961498566829663	16.0055960356914	5.39709699018769	2.5386134280549304	0.3457531973783839	0.0397231913888968	0.1166332756420969	0.238891836344334	0.788077886161231	0.9999917828586852	0.999999368478755	0.999999471682871
EIF4G1	6.1625423395702805	6.10463237194258	-0.908052103336392	0.560661695778417	0.844772080942259	3.8132681378129103	-1.12278597668055	0.7583537071080708	0.6820798683154861	0.1632720757376899	0.4632176861939779	0.586944489375697	0.618920987896436	0.9999917828586852	0.999999368478755	0.999999471682871
SPCS1	9.62323570113447	9.61801314626806	0.169422995193718	-0.0761593079072329	-0.158582098087764	14.8894571291236	0.368351756965997	-0.2192610830817589	-0.31894418270177	0.042692299158366	0.7753181832391329	0.8625885560575021	0.803446887628549	0.9999917828586852	0.999999368478755	0.999999471682871
INO80D	5.30358215619738	4.34017883382688	0.599797575687836	0.35430423774358	0.534406314970236	2.21837577063841	0.488501307614964	0.371885506458485	0.357799816244195	0.269610128179963	0.7107158932502601	0.7733395747375269	0.7812533326334891	0.9999917828586852	0.999999368478755	0.999999471682871
EEF1B2	10.5419017004992	11.3608010441385	-0.379368552614939	-0.697088190070754	-0.390369073641904	35.4369631965211	-2.01674956374047	-4.10152078387105	-1.56710884526141	0.0179600849392328	0.293048815527773	0.152245225209689	0.361585232692169	0.9999917828586852	0.999999368478755	0.999999471682871
DGUOK	6.699861362591809	8.844259378257869	-1.29902146095947	0.2633927746873299	-1.5468115512420402	15.7190611117945	-4.20540142198111	1.08490649874683	-3.53056106930138	0.040445356142608	0.148621277810507	0.4740883806000929	0.17571446604292	0.9999917828586852	0.999999368478755	0.999999471682871
MOB1A	8.10960419160242	8.56873041981145	0.397402125059473	0.240425915413811	-1.13053470863179	9.558779089554893	0.642627777360791	0.578409911235639	-1.63537649823259	0.0663591457039755	0.6363785944510041	0.6661609570045871	0.3493883477256769	0.9999917828586852	0.999999368478755	0.999999471682871
NCL	7.84028357341555	7.04937298069304	-0.985946429227078	0.755974151990425	1.7685076178068502	28.0622908604853	-5.96832540277107	6.359312380383919	8.723216629730379	0.0226763562993391	0.105684718259359	0.0992951604390287	0.0726627412504209	0.9999917828586852	0.999999368478755	0.999999471682871
ACTR3	7.547817518966651	8.063937442725098	-0.8742008405856009	0.778949899597191	-0.0357433126541163	8.196089936311541	-1.22657704911439	1.7866271082816898	-0.0457607317965721	0.0772915776169085	0.435439641407878	0.324848280382253	0.970888122528619	0.9999917828586852	0.999999368478755	0.999999471682871
SF3B6	7.07776194662821	6.606541938476219	0.863361397377484	-2.09268145203897	0.523694270781055	59.265964063988704	7.95537566361436	-18.6219943530275	5.32062381456119	0.0107407240779109	0.0796063193865377	0.0341536400576708	0.1182715969067969	0.9999917828586852	0.999999368478755	0.999999471682871
POMC	5.31188023202451	6.190982223907651	1.36430243769075	-2.77415268765499	-1.4493716171621	2.49694664290903	1.09312774599096	-1.6957242146851998	-0.7525233907615809	0.2425062798985439	0.4716940877416919	0.3392071200379979	0.58930759338811	0.9999917828586852	0.999999368478755	0.999999471682871
CYTIP	6.0672977396022	2.8223927709162497	-1.76241293488287	2.97172029544314	4.87245868245746	0.9291685078618968	-1.05864305533443	2.25898494249191	1.98459508581932	0.5233636833070939	0.481869982226255	0.265309510110858	0.2971408046818211	0.9999917828586852	0.999999368478755	0.999999471682871
MPV17	5.400667521631429	2.0375792965509496	2.17039687666352	0.270820089851937	2.1014483728107103	0.5839600298467429	1.09418834624189	0.150025293693984	0.817641372029954	0.6635197708929139	0.4713866323273039	0.905197967371303	0.563657184032178	0.9999917828586852	0.999999368478755	0.999999471682871
NRBP1	6.24536241557524	5.2070459374463	-0.32961388882033	-1.1627800122438898	2.17493088795802	9.39058464028687	-0.6916993769019351	-3.06774990496234	4.39094085134502	0.0675388813973881	0.614760160189875	0.200605651141778	0.142553441506343	0.9999917828586852	0.999999368478755	0.999999471682871
ITGA4	5.66026116082006	1.79367562784953	1.80226014171198	2.63839961948175	2.18441161953993	0.8474059073233691	1.6997339026925802	2.9707352166855494	1.42979237824222	0.5524651295495229	0.3385496080033	0.2067123146423269	0.388544755177616	0.9999917828586852	0.999999368478755	0.999999471682871
PSMD14	5.743613596769721	7.04814509610703	-0.244909932335525	-1.3050786738149098	-0.933790312757516	83.34700635620999	-7.59513216662061	-32.3523286955158	-14.5046130185855	0.0076378175437389	0.0833400795996859	0.0196714477862366	0.0438215052271096	0.9999917828586852	0.999999368478755	0.999999471682871
SNX17	6.609339069644441	8.9215151294584	-1.29069303750223	-0.29769303507158	-1.6123884076015702	1.48634333824312	-0.480226072501815	-0.111527289274081	-0.349380576250601	0.377026143904841	0.714982973703855	0.929291720831064	0.7860175237598579	0.9999917828586852	0.999999368478755	0.999999471682871
PPM1G	7.46219417115066	7.25889713606783	0.1821306842844589	-0.427889802514448	0.220993463139874	10.7958685203596	0.3134449835025389	-0.975974977484658	0.4008118173268221	0.0588010464299284	0.806629579108744	0.5077400022415379	0.7573167079901241	0.9999917828586852	0.999999368478755	0.999999471682871
RPS15	11.5196543069471	12.5590587944494	-0.212755393040703	-0.531861925872818	-0.908001036552465	3.7171535729451297	-0.220711887806848	-0.3603611750041879	-0.357376525894739	0.1673043404556959	0.861707579249001	0.7798089574389541	0.781492256597168	0.9999917828586852	0.999999368478755	0.999999471682871
GCA	6.33614927152858	7.45129781747075	-1.58329091577726	1.03865474462758	-0.266453320623052	3.2797353745592703	-0.854546911368585	1.12626572423789	-0.1422771810787999	0.999974409475488	0.998647234261944	0.999982399519706	0.999977852179432	0.9999917828586852	0.999999368478755	0.999999471682871
MOGS	5.08848411628052	6.56018610865533	-0.970586124799244	0.6935001823273941	-1.24839559865785	2.17821740809474	-0.4182101079936389	0.581714688903345	-0.516772188671502	0.2739936577599769	0.747831393835244	0.664586747901291	0.6963481868880661	0.9999917828586852	0.999999368478755	0.999999471682871
NDUFS7	7.10175951762519	9.44814933940538	-0.953471339752836	0.3746458133631389	-2.26430025361871	2.49268241084282	-0.447062422337207	0.240512029150374	-0.768410947151022	0.242882063182244	0.73235973157283	0.849739229111255	0.582899224135633	0.9999917828586852	0.999999368478755	0.999999471682871
AUP1	6.91633095904725	7.87529798841167	-0.865066574328771	0.667891002618014	-0.550167594016537	4.7387997573408605	-0.6419699689731	0.885359503654508	-0.411489922137549	0.9983686678248108	0.951826468962946	0.998568983579968	0.9987186713350308	0.9999917828586852	0.999999368478755	0.999999471682871
RTN4	8.24794033300212	11.432239412511198	-2.8356781532450803	0.6935785199633541	-1.4757601977238	6.2856122842859605	-2.2019723807502003	0.989375987091994	-1.00684109079497	0.1004403007987849	0.271384647518793	0.503399755717425	0.497829844719234	0.9999917828586852	0.999999368478755	0.999999471682871
GALNT3	3.80179683425965	2.76901416760331	-0.848441256186496	2.12405316937672	1.58183337905431	0.292840548705446	-0.238327680056381	0.526261663577167	0.221655965377012	0.8186425494159109	0.8510544382791341	0.691598754781681	0.861134592673632	0.9999917828586852	0.999999368478755	0.999999471682871
POLE4	5.80678518559811	9.515412828140189	-1.47195744196272	-0.3683190271268479	-3.15783401911515	25.5506685410004	-6.21437109576827	-2.4032266285486497	-10.694769770073698	0.0249032629678204	0.10157240826817	0.251028314273082	0.0593536981418726	0.9999917828586852	0.999999368478755	0.999999471682871
CCDC88A	7.74896814192726	7.11597516952036	-0.466538643192944	0.886655208891356	0.963938745034423	23.225790379575702	-2.68876292399222	6.418615638831169	4.05590550850314	0.0273931183331333	0.226678737359986	0.0983923526018542	0.153891887775005	0.9999917828586852	0.999999368478755	0.999999471682871
STAT1	6.69195918209607	11.515836042359	-4.31161090114154	2.20450723279644	-2.62370851690538	27.550590706427897	-13.8952591356325	22.2271645527644	-7.675824972857	0.0230971606304862	0.0457367580168075	0.02862221874859	0.0824737802251485	0.9999917828586852	0.999999368478755	0.999999471682871
GLS	5.59964734729285	7.95340312160839	-1.89720836027025	1.42099948190214	-1.64429894281582	22.854208802730604	-7.471104521136769	12.221984924496802	-5.906605114366389	0.0278379340528753	0.0847074648498361	0.0519723141232075	0.106768568287957	0.9999917828586852	0.999999368478755	0.999999471682871
UNC50	5.120074588235769	8.68616079013044	-2.61175615481967	-0.639295449381063	-1.68653982827542	7.2397551855003295	-2.90087598305277	-1.07803107226949	-1.68744725169537	0.0873809710255318	0.2113363752804139	0.476105845843702	0.340571705051286	0.9999917828586852	0.999999368478755	0.999999471682871
USP34	5.62816822638141	8.42589520450116	-2.64184408647574	1.33843055774492	-1.46413567111286	3.1212584189637407	-1.32141006171331	1.47118073390047	-0.667402705143533	0.1973845151110439	0.4124138541215829	0.3800552343177629	0.625341627353141	0.9999917828586852	0.999999368478755	0.999999471682871
CCT4	6.741244652731741	5.946169486993201	-0.865129244426463	0.359481014802586	1.81139760029412	38.0466639659141	-7.638403824583371	4.4152881156473	14.0458055284819	0.0167287527900103	0.0828732875236929	0.141793165943771	0.0452481984080943	0.9999917828586852	0.999999368478755	0.999999471682871
TXNDC9	4.7135902926973	4.98306123008082	-0.0104453270115487	1.1692787641174098	-0.735358384867929	2.54296845792076	-0.0070641170920436	1.5379093091866	-0.4880428460570329	0.999982792808761	0.999918868989359	0.999989232587206	0.99998500845017	0.9999917828586852	0.999999368478755	0.999999471682871
COQ10B	5.640255397153809	3.1871724969083304	1.00434616500259	1.1333958187408402	1.6942612623272195	2.52279412321935	2.62518758550752	2.05797255058727	1.78608106192964	0.240251955765962	0.231701066889369	0.287953535456775	0.324931224515555	0.9999917828586852	0.999999368478755	0.999999471682871
SF3B1	7.15977451032488	6.26527851536321	0.7537577440941279	0.0252746548702857	0.3829372582526079	6.891835957764161	1.79203070664494	0.0582415323537387	0.55458538681081	0.0917328310754429	0.324029553842355	0.962964127284854	0.677643221426725	0.9999917828586852	0.999999368478755	0.999999471682871
PDCL3	5.03058279284153	7.19154934955257	-2.0487428034778703	0.594079126359918	-0.9469108570649232	3.81560545285894	-1.38300431031184	0.783664011373874	-0.607737163164953	0.1631763851962289	0.398548002128706	0.576838648461887	0.6523488326436321	0.9999917828586852	0.999999368478755	0.999999471682871
MOB4	5.97725366096429	3.88304621569122	0.6477346144686811	0.6144674787601421	1.79273533693188	9.37033263333385	1.71673280615878	2.50114686874792	5.416893849879201	0.0676837561877694	0.335787535351507	0.242137216883814	0.116216445432484	0.9999917828586852	0.999999368478755	0.999999471682871
HSPE1	7.72649760447293	8.70935468166393	-2.14673330038431	1.47339823832344	0.39692566895219	342.92949928246003	-102.848174334211	148.019439518251	18.7468891262879	0.0018564106303419	0.0061897035705147	0.0043008545987864	0.0339265350450987	0.9999917828586852	0.8991455817688888	0.999999471682871
CHMP3	4.96750574303741	5.52630876088982	0.27684833683587	-2.37783023018178	-0.14305620217122	2.6213665612915804	0.182985084379078	-1.3982576022571298	-0.0814784934289111	0.2320097029357279	0.8847827525641979	0.395238140500977	0.948243510711152	0.9999917828586852	0.999999368478755	0.999999471682871
IL18R1	5.36455307250306	4.473385902737941	0.29020900094856	0.829530847899127	0.658006429985516	0.777781599624207	0.0862161717648567	0.319212954551255	0.151036517050639	0.579165332338467	0.945248472693986	0.803291592888173	0.9045684668375252	0.9999917828586852	0.999999368478755	0.999999471682871
CNPPD1	5.5931508850697895	7.06346610650439	-3.77943677634365	1.02737757660974	1.63666125544457	15.1907340533226	-7.2231861072238495	4.79214445251553	3.4489670313487406	0.0418480468963629	0.0875788954290211	0.130967120865966	0.179656527727367	0.9999917828586852	0.999999368478755	0.999999471682871
HDLBP	6.002379924332111	4.5515711796249	1.87061502967085	-0.348888873083437	0.0107020929871419	3.84296413077422	1.93492690852169	-0.446123627687238	0.0118825499566532	0.993578646166864	0.778332865069083	0.984557937518948	0.999587064639625	0.9999917828586852	0.999999368478755	0.999999471682871
PPP1R7	6.09926435730109	3.90988521540504	1.70225412925019	0.465842885864547	1.00165801389607	0.8234379937305508	0.758995515585353	0.207223851784485	0.283685903616211	0.5614517934755661	0.5866851651176039	0.8699183207734871	0.824023423970383	0.9999917828586852	0.999999368478755	0.999999471682871
PROC	7.258806825337781	8.41737911150691	0.293889116640568	-1.6560402828129	-1.16129948833936	17.7557960712187	0.7663366934525799	-4.67625223334098	-2.99513231515019	0.0358163581927214	0.5837303287729589	0.134118806324098	0.205143104309898	0.9999917828586852	0.999999368478755	0.999999471682871
ID2	7.30627789236655	10.4583468247957	-3.09454835109577	-2.16918282474825	-0.0345260095199584	9.26675467951763	-2.44143597880578	-2.25052448048582	-0.0302710252138505	0.999994581764744	0.9989302626956492	0.9999401060296048	0.999993294417135	0.9999917828586852	0.999999368478755	0.999999471682871
HPCAL1	6.114760107836631	4.31643106834022	1.67697352388944	-1.67419255896736	1.2092032675993	6.9279090815574405	2.6962678214367206	-2.50519667789243	2.25442502389404	0.999979985014202	0.997439331627514	0.999477066028932	0.999970685282044	0.9999917828586852	0.999999368478755	0.999999471682871
ODC1	7.359095432087011	6.973584302395801	-0.0570095374596017	0.346832478702471	0.429821919707885	19.8281972902715	-0.531286201586491	2.2582198928814	1.62291289262604	0.0320796104461157	0.6890989775834631	0.265389336854156	0.351559772787743	0.9999917828586852	0.999999368478755	0.999999471682871
BIRC6	6.087663236613981	6.02028702829268	0.477040121159193	-0.7264230562094691	-0.102194944378581	7.481877956021121	0.8673251266822529	-1.5141642757061002	-0.161520903917075	0.0845869229270424	0.54515643561153	0.371577580302063	0.8980530784103341	0.9999917828586852	0.999999368478755	0.999999471682871
PLEKHB2	6.265368179241491	8.68176352928442	-0.9724649930818342	-1.09596971456181	-1.6602536539476898	4.5646311411121605	-0.716769762989955	-1.06084415693287	-1.07794861926602	0.137298866184997	0.60409100357659	0.48120995970741	0.476130124155759	0.9999917828586852	0.999999368478755	0.999999471682871
GORASP2	6.628768724013719	4.69863362806021	1.51605694764456	-0.7255662768393579	1.21803595095001	27.35390947237	11.0922688603149	-6.05429845212495	8.93809558000823	0.0232630875403299	0.0572383724673495	0.1042108126513969	0.0709304672268499	0.9999917828586852	0.999999368478755	0.999999471682871
CEBPZ	5.120074588235769	4.04906624096765	0.0832366812081067	0.533170747892636	1.13597156253225	0.6483189308245361	0.0445250643941117	0.19603635603365	0.2416251963085079	0.6338210550258421	0.9716731728906328	0.8767622054742141	0.849069486419361	0.9999917828586852	0.999999368478755	0.999999471682871
DARS	6.31553057293576	2.41063638926116	3.7800814091624506	0.541007827014124	0.917371510987277	20.2647169219625	50.702846471578205	8.53968395763603	11.2014325154615	0.0313897194683442	0.0125542704267798	0.0742104278396777	0.0566835132917325	0.9999917828586852	0.999999368478755	0.999999471682871
SRSF7	8.62313538486084	9.18943094524702	-1.64147908063674	-0.3056906594396339	1.1015769637435	53.35277674678821	-9.89174000990052	-2.9311214367895	7.152353419513849	0.0119308736558386	0.0641408088458923	0.209310156822956	0.0884351635988165	0.9999917828586852	0.999999368478755	0.999999471682871
SLC1A4	4.997252818959639	4.725131960047071	-2.0489417228621	1.04043799860079	2.17307805165189	1.16880809325862	-0.817186276029467	0.5731827434034339	0.6590407623610219	0.450548719658418	0.5638308617229699	0.668660104492288	0.629038772594656	0.9999917828586852	0.999999368478755	0.999999471682871
KYNU	6.07495196132491	4.28841356562148	0.151233945909888	1.0554632173703	1.84330713727902	1.20024153885632	0.0870992832709556	0.647448728686613	0.678559097720179	0.442221110892655	0.944690456936965	0.634211255090098	0.6204532134774889	0.9999917828586852	0.999999368478755	0.999999471682871
WIPF1	6.59612350633141	7.317159969949469	-0.525013785036512	1.43638714668508	-0.936312537370546	15.168766826680802	-1.4360842454947702	8.35990620280802	-2.47287594104669	0.9960447802678232	0.904029957085726	0.998228833632207	0.996529835970156	0.9999917828586852	0.999999368478755	0.999999471682871
COX7A2L	7.775541755817731	7.75935066119033	0.811158129105812	-0.8290688312257759	-0.464962986329253	4.60026031674185	0.673119581543174	-0.7798241085376411	-0.35361151527225	0.136267785585669	0.622830343454318	0.578355949036954	0.7836202128230358	0.9999917828586852	0.999999368478755	0.999999471682871
PLEK	8.3021928291811	10.3761145606579	-2.20720134256599	0.61081879117034	-0.619478230506818	26.1987332706735	-6.948733824509571	3.7427457400807103	-1.90624107626719	0.0242878487725167	0.0909919303535687	0.16621179287094	0.307568576766334	0.9999917828586852	0.999999368478755	0.999999471682871
TIA1	5.35788135311378	5.3091209187845	-0.6838743573981372	0.153044205134944	0.7260769816322759	48.64065315229071	-8.07588066233289	2.7222990345927	8.08232983333326	0.0130863806408896	0.0784305385495335	0.224112557189246	0.0783685866848223	0.9999917828586852	0.999999368478755	0.999999471682871
ARID3A	6.09926435730109	6.58806645984559	1.1803901613037	-0.579603739608723	-1.62079164632977	6.4580826037840495	1.7634010497625905	-1.08800785035659	-2.0645723086010803	0.0978004965674685	0.328410711618019	0.473182862168631	0.287153065314256	0.9999917828586852	0.999999368478755	0.999999471682871
SUMO1	6.936437666363361	9.83929627025084	-1.44780543782569	-0.096754578028893	-2.20436059414166	4.011459055326831	-1.2936913810543702	-0.091247025958564	-1.1705602815129	0.155530293479616	0.418926371338425	0.9420707570332422	0.450077688426039	0.9999917828586852	0.999999368478755	0.999999471682871
NFE2L2	6.970134271817041	9.75500652881576	-2.17914772630448	0.723258677048462	-1.6051485922563502	8.54666904319955	-2.46235148141495	1.7529122703166202	-1.7205488143081498	0.99997764516204	0.9989080543450692	0.999990515295746	0.999974578061543	0.9999917828586852	0.999999368478755	0.999999471682871
PLEKHA3	5.0087959185309	7.23042343826817	-2.07240903248719	0.582351799596645	-0.959556560923998	19.6593739631701	-7.072579174197901	3.95073773165889	-3.1528686861236	0.0323546194688798	0.0894196599607815	0.157824673648065	0.195528245727753	0.9999917828586852	0.999999368478755	0.999999471682871
GPX7	5.695492551850831	7.113925637923511	-1.78262479018019	-0.391419610854101	0.138975733582173	6.39360260814971	-1.68674423026568	-0.615266550702116	0.139069442687061	0.99976245320044	0.979856891154312	0.999545650728951	0.99977646290684	0.9999917828586852	0.999999368478755	0.999999471682871
CACYBP	6.12895341210746	4.0444213273084	1.79702769461452	-0.6701511710468521	1.10802044651351	16.3865749124071	8.265394208804361	-3.60653353149988	5.757473496533411	0.0388019616218711	0.076649768732055	0.172192673851509	0.109480575326877	0.9999917828586852	0.999999368478755	0.999999471682871
SCP2	6.817452018340441	6.380060933001599	0.6533946225728411	-0.0495443473440192	-0.134274308353981	6.529106906781	0.80924966198612	-0.0835569206431282	-0.1733544327124719	0.999973245490091	0.998646095707278	0.9999547526998028	0.9999806728079108	0.9999917828586852	0.999999368478755	0.999999471682871
TMEM59	8.53952840760036	7.75258288362837	0.16924525702211	0.129435829676824	0.815714561837796	6.64643314122807	0.2937151587005061	0.23325980179576	0.918990931020964	0.0950705747397499	0.818129853382172	0.8541108141321859	0.526858580837365	0.9999917828586852	0.999999368478755	0.999999471682871
MRPL37	5.614260039730801	3.256850050375101	1.9310211939904904	1.4409670719398502	0.396081096357128	1.14183600734077	0.953137024114166	1.14858499452118	0.189926333032333	0.4579034243925279	0.515271931029217	0.456044659757601	0.88051229678739	0.9999917828586852	0.999999368478755	0.999999471682871
RPL22	10.7610815364758	12.5613702865859	-0.8627514751784721	-0.6166984599359531	-1.2127735184928	38.195785571586704	-3.1380067899314303	-3.11840823549156	-4.521976799498059	0.016663471319897	0.19639676154869	0.197553565943988	0.138553631038224	0.9999917828586852	0.999999368478755	0.999999471682871
PARK7	9.52789010562075	9.96431361036684	0.3090671730216769	-0.915692055448221	-0.527278533552239	33.6484314335926	1.29443583430556	-4.77731002792389	-2.26723493011644	0.0189141787238511	0.418749173416975	0.131362369077291	0.264451554746604	0.9999917828586852	0.999999368478755	0.999999471682871
SRSF4	6.60722252884975	6.902890613282731	-1.53761602801284	0.485945209541384	1.06381614403935	9.05702548652068	-2.43217747165908	1.22875209848577	1.6442056879719498	0.0700066025195734	0.248335783826017	0.4348873513388259	0.347864632490137	0.9999917828586852	0.999999368478755	0.999999471682871
EDEM3	4.605381215859111	2.0346876956134	1.84232987536676	2.89913629619515	0.181495797282261	0.82488882765835	1.29270693224343	3.12799389494017	0.101296894647951	0.560901766858698	0.4191608901347329	0.1969861293273519	0.935731616306782	0.9999917828586852	0.999999368478755	0.999999471682871
ATP5F1	7.66085634083294	8.44144020824801	-0.424061435583476	0.145201929050258	-0.6553088651952529	6.624739837644401	-0.51370748546018	0.239652022031871	-0.657689355581622	0.0953772616559038	0.697889943899654	0.8502568890257071	0.629638957860203	0.9999917828586852	0.999999368478755	0.999999471682871
RAP1A	6.75417978807114	6.79666081813324	0.366051642464729	-0.4603034899125279	-0.245158478616883	13.56207167592	1.06457011041393	-1.59332742484719	-0.621763026391437	0.0468563947836371	0.480095994860559	0.356812185170909	0.64586865440116	0.9999917828586852	0.999999368478755	0.999999471682871
HDAC1	5.77556134521465	4.33286854760437	1.16299913057183	-0.172579541103673	0.696087352353249	4.810057868288	1.81643120944228	-0.3258884730244539	1.00353573364747	0.130492950418669	0.320378953281589	0.7994423101305459	0.4988765283431029	0.9999917828586852	0.999999368478755	0.999999471682871
CAPZA1	7.20931535573375	6.1172172940624	0.773134043935752	0.874939155556802	0.259858579796473	22.8434474926548	3.68279702472706	6.81531830734854	1.27087611275732	0.0278510314914074	0.168793294133441	0.0927483105650721	0.424419420957961	0.9999917828586852	0.999999368478755	0.999999471682871
SCAMP3	5.41300824163646	5.73503194569022	-0.9431655262302552	0.0245576489320414	0.5875285321501911	6.648877978408559	-1.42633261789138	0.0552795380991926	0.8247825059255691	0.0950361338036793	0.389269431185521	0.964843734396448	0.560942047971769	0.9999917828586852	0.999999368478755	0.999999471682871
ASH1L	5.778630938081339	6.13137979394866	-0.7191641939458241	0.3293561357419989	0.118662603771739	4.707569283044389	-0.6593301099334671	0.507699110002711	0.1109444660002569	0.133252497548459	0.628910364704593	0.700923727894522	0.9296582227586072	0.9999917828586852	0.999999368478755	0.999999471682871
SFPQ	7.97373093663772	9.21402412654889	-0.7593699643313231	-0.564920407496405	-0.5967496957504251	58.8677677751252	-6.04039976944914	-6.313682784455311	-4.68083899371826	0.0108133630931718	0.1044463219775009	0.100001070776064	0.133991231949862	0.9999917828586852	0.999999368478755	0.999999471682871
GON4L	5.16422312505924	8.6850850920011	-4.84925412660608	1.23970255574201	-0.0510432444199134	3.10359887559413	-1.80923429800651	1.25801912647184	-0.0196819437425607	0.9997821958520028	0.978678274442823	0.999910883441893	0.9998863026850908	0.9999917828586852	0.999999368478755	0.999999471682871
ARHGEF2	4.8418994985148	6.896729080975049	-1.52236468547205	-0.0994692806621681	-1.10443940566198	2.51320044258127	-0.762870373189407	-0.074691763889866	-0.4934856417865499	0.241084010842252	0.5851229217491289	0.9525378768579	0.7081591375755758	0.9999917828586852	0.999999368478755	0.999999471682871
LAMTOR2	6.58779274943578	5.7247928165393605	0.8242409365159179	-0.1114430154785459	0.245510933535845	4.13226945806031	0.7002976475692161	-0.1266911727942659	0.2219126405801519	0.151154599376903	0.611072619980314	0.919773302821072	0.8609788489308571	0.9999917828586852	0.999999368478755	0.999999471682871
MEF2D	5.21715995366982	6.060787007691981	-2.63358445699979	0.12209293653686	1.57165849573064	4.67147233142014	-1.72552194101719	0.165070945018248	1.17379305351429	0.9999917661825792	0.9980991412455328	0.9999856547118792	0.9999770520122412	0.9999917828586852	0.999999368478755	0.999999471682871
SRM	5.81349569754032	8.383716296218951	0.301928624008921	-3.47141079346936	-2.36178136084619	2.59621597627675	0.165575795416261	-1.4450642366492	-0.9154701237432272	0.234060952687223	0.895538906616977	0.385373901657887	0.5280758741370011	0.9999917828586852	0.999999368478755	0.999999471682871
MAD2L2	7.00574662277663	8.08285001009362	0.0322530341087435	-1.97948791789366	-0.712543139152938	3.32628762927383	0.0190884983344116	-1.15146513278502	-0.359898402602878	0.185918234679263	0.987849360171497	0.45525520522165	0.780069745047432	0.9999917828586852	0.999999368478755	0.999999471682871
IVNS1ABP	5.405476616424759	2.3748367983730896	0.6688292306916689	1.77689166015608	2.56493761152357	5.5082932449971	3.67652611862684	9.36740396284052	7.87166023153975	0.1143295917392299	0.1690678615398809	0.0677047579870353	0.080443999063946	0.9999917828586852	0.999999368478755	0.999999471682871
MIIP	5.80257670248573	4.7229176742805	2.7494543772610096	-3.37595652544407	-0.110291400750845	4.20329756189623	2.7480843480187405	-2.28135728256282	-0.1144449308283699	0.148692991197974	0.222177032845432	0.262994975042499	0.9274577065360172	0.9999917828586852	0.999999368478755	0.999999471682871
SMG7	5.21715995366982	4.47030500437322	-1.56354722759835	0.132781872715697	2.5822082718106603	6.9271902881084	-3.37137098102561	0.405430527453451	4.68046533027094	0.0912710589634548	0.183568433530093	0.754787380410354	0.1340016159343819	0.9999917828586852	0.999999368478755	0.999999471682871
GADD45A	5.33881666866098	3.49487613585825	-1.13117655200088	0.6334549458759251	3.39128772579139	1.48892277124832	-0.8484407182213759	0.578481289343891	1.78486835438084	0.376515066431087	0.552081888663345	0.666126908797153	0.325115572273358	0.9999917828586852	0.999999368478755	0.999999471682871
PRDM2	5.38245270267088	4.99653478239431	-0.722067654819102	0.76275532052608	0.99469319973566	2.34149654608348	-0.7885485591660981	0.8101173259564829	0.609350257290875	0.256958083959127	0.5749167246899011	0.566538539740735	0.65159942845362	0.9999917828586852	0.999999368478755	0.999999471682871
RGS2	9.32497229471855	11.676157663476	-5.14655266318077	0.7512647129484891	2.04142363968268	66.5599375990139	-21.1126881115738	8.04531196088947	9.865139158258598	0.0095638893635661	0.030130902223409	0.0787255174786668	0.0643125885754712	0.9999917828586852	0.999999368478755	0.999999471682871
TROVE2	6.43892678985355	5.29243129992251	0.7242988916334828	0.3561533298497709	0.651474819748789	2.00471149412664	0.6306320048381661	0.2910729742000629	0.326542462975423	0.294568477833677	0.641812856834079	0.8196794389425128	0.7990660115904671	0.9999917828586852	0.999999368478755	0.999999471682871
UCHL5	5.62057465634161	3.31863849705632	0.9243107334527628	1.09373586032312	1.6514954982843302	1.17498562610819	0.7548552953505542	0.8605621972812	0.779223363550165	0.448891669782665	0.5883608512498261	0.5476217497233571	0.5785938393822779	0.9999917828586852	0.999999368478755	0.999999471682871
BCAS2	6.0413630338620905	4.64377524903369	1.38208000510943	-0.620165244747516	0.670424149594632	3.9900036607373295	1.41377014701314	-0.7568345073008141	0.7404923711910659	0.156333488414351	0.391920667370356	0.5875589646827241	0.594225938171947	0.9999917828586852	0.999999368478755	0.999999471682871
SRSF11	7.60699981679893	8.28931598874401	-0.503057522854988	-0.241061267229766	-0.257509628645801	16.3043048656222	-1.47372295717362	-0.9139103963952472	-0.639827170245184	0.0389972646057746	0.3795443846888849	0.528616504570404	0.637642027363422	0.9999917828586852	0.999999368478755	0.999999471682871
MAP7D1	6.023109422348631	8.60041251178448	-2.91607910263387	-0.324443200230113	-0.177644776948136	41.523844266036896	-15.2791783471789	-3.0525911792813	-0.9496252508599472	0.0153284637578601	0.0416064985625327	0.201536738726141	0.516445430993054	0.9999917828586852	0.999999368478755	0.999999471682871
MRPS15	6.1888824694350895	6.73967287610633	0.885410451364779	-1.7914718729139598	-0.954518594841785	26.5794010414724	5.80358009376351	-10.439832269702698	-4.781705559408981	0.0239403306338964	0.108627655316106	0.0607944053551701	0.131245009632985	0.9999917828586852	0.999999368478755	0.999999471682871
GNPAT	4.6556889692583	4.64719842996775	0.540919150354337	0.488111848068179	-0.8795358372316909	0.91524049696351	0.149013465689583	0.20062290316417	-0.222331847722297	0.528155414327304	0.9058280312984828	0.873952828885732	0.8607245214618349	0.9999917828586852	0.999999368478755	0.999999471682871
[truncated: 2,777 more rows]
