# Supplementary material for: An integrated cell atlas of the lung in health and disease
Source: Nat Med. 2023 Jun 8;29(6):1563–77. doi: 10.1038/s41591-023-02327-2 (PMC10287567; doi:10.1038/s41591-023-02327-2)
Supplement: Supplementary file 4 — Results of modeling the effects of demographic variables on cell type-specific gene expression. [file 41591_2023_2327_MOESM4_ESM.zip › SuppT_X_covariate_modeling_gene_results/Peribronchial_fibroblasts.csv]

	AveExpr	Coef.(Intercept)	Coef.sexfemale	Coef.age	Coef.smoking_status_num	Coef.BMI	t.(Intercept)	t.sexfemale	t.age	t.smoking_status_num	t.BMI	P.value.(Intercept)	P.value.sexfemale	P.value.age	P.value.smoking_status_num	P.value.BMI	adj_P.value.sexfemale	adj_P.value.age	adj_P.value.smoking_status_num	adj_P.value.BMI
TSPAN6	4.62264784385938	4.794299339834691	-0.7858476043783191	0.57344119009739	1.1723009181681598	-1.29002583076441	5.983868851017459	-1.10533751268815	0.557987885166925	1.25384172575595	-1.23707850893688	2.5046249363116e-05	0.286427770752943	0.585085273598291	0.229089307641136	0.2350757413813839	0.861558720904563	0.8983263674966547	0.6335175799470742	0.8168951343245341
DPM1	6.054405833161559	6.7020982032401	-1.18399931977802	-0.007732785866407	-0.4910114032171639	-0.234109091048748	10.988763081772198	-2.15399351776018	-0.009882951224188	-0.687647481649041	-0.300709338025114	1.4257023261940602e-08	0.0479107342783553	0.992244920317477	0.502170136316073	0.7677639830729571	0.6607659784692963	0.9983454811391944	0.8305591417977048	0.96814216577532
SCYL3	4.33347159829946	5.34333170772796	-0.3706974059574709	-0.9835630195326528	-0.641065303531028	-1.00346061447821	9.84646951198883	-0.742960289106851	-1.39505324433222	-0.966172165203981	-1.4140570505633798	6.12265479183778e-08	0.468982708806844	0.183314120294199	0.349278245205578	0.177764520282796	0.9224188312074498	0.7186227082295403	0.7348980602099269	0.7801711710263713
CFH	10.4918848543063	9.65032415686945	0.332857654083994	1.6287853947474098	0.0084276683879662	-0.633100066322178	12.1666311747309	0.549603300819578	1.41265462490849	0.0107271520179085	-0.769956012021527	0.0035755409631646	0.591343178604008	0.246985258088416	0.9915832495280592	0.453282069305716	0.9480578845480392	0.7687949016299163	0.9971121046972528	0.8961193839943205
FUCA2	6.757847759293799	5.9499371432010495	0.426613170477631	1.62010101116537	0.378839507492946	-0.554684278793164	9.649219266393713	1.39286630987778	2.43959583699168	0.970349432220141	-1.3434376052129495	0.0016621998339576	0.184841794550641	0.0276241454312479	0.348208057644756	0.200765011959897	0.8058445675599482	0.3965349641801177	0.7342196624687924	0.798978727501134
GCLC	4.19590515853551	4.27997760850442	-0.333412659508588	1.15480808490651	-0.6563947570546579	-1.4807571940834798	6.693291698049929	-0.580944721407121	1.34058670707252	-0.8609517334502159	-1.8704660030063	0.0013044450519001	0.5709923287847789	0.3603046094475499	0.40351360561451	0.0825471878085254	0.9436343292451296	0.8262265544232392	0.771328865272648	0.7271159418112704
NIPAL3	3.98090021273881	4.87670904861133	-0.676558196522736	-0.70972668612033	-0.981044565435455	-0.384256998440366	6.6751723195495405	-1.00122682461946	-0.7466870754980591	-1.09361657686536	-0.412622024264391	7.41399657898791e-06	0.3325960282075499	0.466795629156121	0.291375236285788	0.685720823124502	0.8739670238686051	0.8608846507380583	0.6888397439961231	0.9571387488853074
LAS1L	4.451801316274531	4.295756719166491	-0.1689654548232869	0.1857980893838769	-0.223925384186362	0.584322025234886	7.53288268768171	-0.323223122787615	0.251591286938055	-0.321540000855983	0.8248222558917171	1.79198923546702e-06	0.750988401456659	0.8047712935862371	0.7522381800264419	0.4223960340937679	0.9732342724259416	0.9574264837670406	0.927197783376336	0.8820378080525203
ANKIB1	4.80348676745217	4.940393074523049	-0.312044540722011	-0.2528451076262989	-0.288759048792209	0.752144811128947	7.22039381424224	-0.654458596414449	-0.264247945767979	-0.466924101291437	1.19563617578577	0.0046080360979788	0.522740433975272	0.798081916645803	0.647306640851636	0.250828192233827	0.9348857333929717	0.9559026697477584	0.8921328695140955	0.8298816469592798
KRIT1	5.6283269437005	5.41286877439929	-0.344292387169205	1.25708176678833	0.34645390419293	-1.5904684677128402	7.6557711700171	-0.6417259189526279	1.21897557263054	0.484752290669992	-2.13840063182809	0.0005392303900251	0.5310213454678879	0.269043857977808	0.6349755261605239	0.0493500520146949	0.9363013225732651	0.7878203782397056	0.8867717651623382	0.6991315047089055
BAD	5.999658619085209	5.78898294034351	-0.4529975230379821	0.297377570137243	1.15427827863132	0.289783880188907	8.195583271943459	-0.720093903916239	0.329041384876691	1.4122418323413302	0.314690973251779	6.387238470901901e-07	0.482538082050589	0.7466736996967609	0.178288590772723	0.757331186875898	0.9255167056283424	0.9418669384993604	0.5809637981050814	0.96814216577532
LAP3	6.738732602060501	6.180085236112441	0.0104780835068093	0.89689040117276	1.4182578943368602	-0.770804463315975	8.21371897374378	0.0159036950967684	0.937167167569072	1.6452837755241498	-0.7764761802169009	6.21421670915263e-07	0.987520830980056	0.3635177069707779	0.120698858611344	0.4495393108346779	0.9971116982827644	0.8287941115843046	0.5107547752465341	0.8950453712638777
CD99	9.19290122231431	9.419816031864013	-0.6996158286729429	-0.6894880554974179	1.36555778143386	0.3731680726575661	33.0578306269303	-2.73403621109388	-1.87174929971907	4.039202063511951	1.02827143308276	1.97895862959444e-15	0.0153717789373251	0.0808723535169165	0.0010705197806052	0.320118935292367	0.5669905296307963	0.5844754836491504	0.1059466463384551	0.8468105024870693
HECW1	4.7122666491733	3.97158140891134	0.722935988484826	0.89738141230987	-0.4749069284043339	-0.328740639863653	5.19757158005877	1.38709869688267	0.8315923193035459	-0.68992968912505	-0.45673758517093	0.007651409437492	0.1856788151918339	0.427920603567984	0.500839654446802	0.654490639854695	0.806384855381709	0.8503692649435948	0.8305131501721176	0.950490350763507
MAD1L1	4.4524136692901	4.27823685953368	-0.257783228381998	-0.0426893535238849	-0.0764827817555933	1.06906337447732	7.73800912219269	-0.50856011537973	-0.0596054869825311	-0.113466076409365	1.55039843151664	1.29443892208119e-06	0.6184582226580569	0.953256720672752	0.9111657707270728	0.141884745011958	0.9543206007010732	0.9921758338578576	0.9744028349478948	0.760361122905199
LASP1	5.531939956641001	4.914946333236809	-0.587433032206727	1.35474163841039	1.22725824544895	-0.941334043336307	5.96518917542982	-1.13062459065134	1.22866088214899	1.79337302341298	-1.30797833062178	0.0063662228601535	0.275987658751987	0.242791265745786	0.0931722607912517	0.211433707042575	0.8551553086926049	0.7649006828504495	0.4664947697520064	0.8039757612457983
TMEM176A	7.14324542897713	5.7196747861863	1.22175265460695	2.06893722647522	1.63415624262433	-0.429593869586313	5.823851372032171	1.63214850163463	1.42914159129355	1.70084245528148	-0.405387737199466	0.0034065279311221	0.125536015358503	0.21663988714557	0.110042988546728	0.6910537968930159	0.7634701350422834	0.7472469487530843	0.4943949821958729	0.9579447837660888
M6PR	5.788346091506809	5.624135889123781	0.0922232319920914	0.3724983547486789	0.364041594584358	-0.477045655582711	11.127270954917	0.204637579584036	0.576579245676194	0.60889121738866	-0.7241045234216021	1.2045618522224098e-08	0.840606120965405	0.5727751160750251	0.5517072813980051	0.48014368960177	0.9865777729653668	0.8945859850902602	0.8536923911248766	0.9043321098269904
KLHL13	4.59514065691118	3.33208301973175	-0.887897200296468	3.09294370449683	1.50554541427371	-1.54745027283726	2.76869289644356	-1.84305072245999	2.924934529693	2.46603123900437	-2.44001731647964	0.0823770685514591	0.0870248355034395	0.0107581418592819	0.0277511466526117	0.029352708572409	0.7286250577596858	0.2887177301805742	0.2998005904268088	0.6388913439763013
CFLAR	6.55843525836467	6.5396957584611295	-0.851772847648295	1.03646255904409	0.370178014737056	-0.949744486384511	12.7686600354327	-2.16398676566783	1.3796434819714098	0.7286883934855061	-1.72657024524939	5.77938213158949e-05	0.0478794060857773	0.2202325875317169	0.4777487120743189	0.104820774878131	0.6607659784692963	0.7520689244744423	0.8157403642774619	0.7390948711094095
TFPI	9.165296276450553	8.82216421481733	0.226822040527118	1.12449186236677	-0.8188194753717379	-0.421392749742761	24.2462933943992	0.690741388034112	2.40051669931298	-1.87907627802426	-0.955659185671073	1.9073084468232602e-13	0.500278221711782	0.0297948237609159	0.0798063302945928	0.354393716526991	0.92979878112219	0.4044498580264421	0.4509261769906116	0.8556632788947323
NDUFAF7	4.23218198908193	4.66291585669809	-0.493977433757837	-0.6887458704969179	0.541760430362299	-0.0751689062700377	8.85345622379552	-1.03773522485263	-1.0078631392897	0.8668890037514879	-0.111970523318959	2.4185909975759504e-07	0.315833414216003	0.329502695317082	0.399658105396765	0.912331418439622	0.8681650442088814	0.8201817419465807	0.7688515705457116	0.9914370027126104
RBM5	6.01703876611405	5.4186618255166605	-0.322236227804362	1.63713050012532	0.7366380642595001	-0.682733908273412	10.0905949176972	-0.6977190043727071	2.20051743362077	1.22022663426051	-1.03598651448539	0.00018267564345	0.497960792744596	0.184637819901378	0.243841458704226	0.317985116453344	0.929299990577219	0.7195890553387889	0.6493471783544105	0.8468105024870693
ARF5	6.197671982478959	6.91060008963753	-0.140402737703656	-0.262046181447842	0.155490817443399	-0.244702885090244	5.37130945210234	-0.173713782191528	-0.153449372198501	0.1475616223257219	-0.225678891181255	0.0042937811656331	0.8644133586857259	0.8803970206338181	0.8846556953750869	0.8245749675834151	0.9903825814476548	0.9750568891760488	0.9670718579233388	0.9759199819190448
POLDIP2	5.3637138335357895	4.88722727339033	0.8489696685209329	-0.660415301338298	1.30910138714167	0.659381268450039	12.8472501338895	2.55926258075849	-1.35443744738202	2.98465749820568	1.31725088437286	1.6922236731632695e-09	0.0217939100881331	0.195649120441056	0.0092573937768662	0.207522709312593	0.5962624874576848	0.7270610922361699	0.2055467055431339	0.8015273735459756
PLXND1	4.88385502281927	5.0444901716945	-0.369035939350369	-1.03399221288265	0.873133629297705	1.03912494827573	7.203965181423629	-0.5895307115052	-1.14115178310461	1.0654293274175402	1.1397621513448	3.05348855545366e-06	0.564280143313536	0.271698562064524	0.303531748945362	0.272259221682777	0.942641694728059	0.7916255169680839	0.7016416937505235	0.8355543381268193
AK2	5.87755705884509	5.58488666602915	0.1849472638124689	-0.119925665737461	0.622795661424797	0.7254469648177321	8.95513905302029	0.355996712811344	-0.134382870281304	0.913844231853242	0.962598836107312	0.0005534829430034	0.7277283561236441	0.904979028776664	0.377478700899819	0.3518935806373129	0.9704630201471048	0.9795896528140468	0.7547043140210772	0.8550935732029274
FKBP4	4.7615564525466505	5.73600200475515	-0.0258490184858524	-1.23337201015706	-1.55612267285586	-0.280440566738337	10.2767514285387	-0.0496598037672505	-1.69563519092076	-2.2287953623105	-0.390350323059402	3.48499218519302e-08	0.9610487146668468	0.1106055951445509	0.0415440176015823	0.701764960502739	0.9953937671360495	0.6307083762363712	0.3521287798438449	0.9610578231963472
KDM1A	4.739902773287111	4.55574327730207	0.0556882024566025	0.472277965221055	0.0256575607952452	-0.1894372584822439	8.2253473006345	0.110669325220535	0.6628898138951589	0.0380014416156182	-0.27427997555714	6.10588066130997e-07	0.913345753450868	0.517458727003531	0.9701876820885892	0.787610754589612	0.9927470386535612	0.8777904647201008	0.9920480307761714	0.9720152927705372
RBM6	6.20214443274874	5.766876133739049	0.569107589980519	0.6283938591085401	-0.394506239421029	-0.0099883859226386	11.9792721608522	1.3864796411141798	0.927375072399178	-0.718096201160623	-0.0172747093005465	0.0024766738066199	0.190301784680822	0.529421465550178	0.485144097991864	0.986478714062592	0.8080266632628439	0.8835689312685407	0.8198925978110734	0.9970449701499646
RECQL	6.202675547322071	6.45807345122638	-0.6546721052336079	0.26917060129825	-0.189881486116456	-0.293428150933018	11.1727157811168	-1.25883850722624	0.3643408643311699	-0.278216624397831	-0.394422445904086	1.14017162864571e-08	0.2273281875356889	0.720688503214881	0.784644540857103	0.698820219364042	0.8258409220003173	0.938759459941769	0.937591491853665	0.9608994170868476
HSPB6	6.13697626977227	4.989539604890281	0.582063085327986	0.5674014296793449	0.717715891559096	1.78571621997681	9.160683294757	1.19230435616759	0.811838631613172	1.11864461316032	2.72212243992095	1.56322537007787e-07	0.251663302836404	0.429579843724181	0.280886908728009	0.0157441179889295	0.8392586528552191	0.8513354955350741	0.6804269770913967	0.5852291863652374
NDUFAB1	7.3951410055539295	7.04954864631451	0.7119781687487858	-0.3510664365318239	0.0965554872095204	0.86981709573707	16.6979843339362	1.93159354421434	-0.6499406680559471	0.1977772705153629	1.7006200486080605	4.2336965826135e-11	0.0725270607880802	0.525559957962826	0.845874602363183	0.109647422192573	0.7165117933521403	0.8805463897545247	0.9553454618471582	0.7404210356432254
PDK4	4.92465634817461	3.4465177309779502	-0.8961168314013199	6.67009064948576	-3.07829845291179	-2.4524747196409504	1.70053329502774	-1.06313304209587	3.60680453679955	-2.82923762092171	-2.47565320643048	0.192266052150073	0.305973040736471	0.0026573859561025	0.0137432541829638	0.0273038546281191	0.8670520225240725	0.174986024355891	0.2409514995456311	0.6198813124940992
SLC25A13	4.08000815889959	4.22722541805915	-0.43837134636446	-0.51895146194946	0.435110504929651	0.6938348165659909	8.02867873156261	-0.913367631528613	-0.7578093845860391	0.687729049122235	1.05966911354711	8.239449255824441e-07	0.375496969612678	0.460305661290575	0.502120204531864	0.306061129164183	0.8906274799057637	0.859148863087428	0.8305591417977048	0.8459253493487042
ST7	4.31514897159383	4.25308891360734	0.5108899957407971	0.179421476652483	0.097408115167018	-0.951604789981364	9.196992351043267	1.21447850113971	0.301664229778029	0.172852478514175	-1.57926161841111	1.48566752367979e-07	0.243338911093363	0.767049958487711	0.865078172956318	0.135128593381481	0.8360655658515322	0.9483700541200824	0.9603317507235472	0.7541142056747662
CDC27	5.52149205378212	5.31494080206243	0.461880433766192	-0.1827049004761129	-0.464708238889067	0.941474879124394	5.704331395925809	0.750552269758438	-0.1428784481978519	-0.574993560617021	1.15474014213586	0.0078439082279572	0.464575868227327	0.889202426678615	0.573966399196091	0.2667665680694	0.922367321394044	0.9769816829700008	0.8643332957391231	0.8315400924265566
HCCS	4.01035663925385	4.534619532655911	-0.1275777450018489	-0.032971951796447	-1.03284477950188	-1.03203942389098	7.935435254952639	-0.243357747932548	-0.0445448885627357	-1.48256271197949	-1.4082345909638403	9.513267740066868e-07	0.8110249770360319	0.965057670196512	0.158894248597429	0.1794500050680389	0.9823225996738888	0.9942787184177948	0.5586093162193283	0.7808261208416251
DVL2	4.954889004349639	5.16293578741398	-0.330683622603092	-0.676149299761949	0.382458211909262	0.5167407483068259	9.67630038854549	-0.696497349743065	-0.954698686309914	0.6100331545941179	0.7577947402175359	0.0024239605317469	0.501462310316101	0.5828458132813311	0.5549558472371999	0.464226133125734	0.9300580434182666	0.8983263674966547	0.8559620891472788	0.8981013553346134
UPF1	4.09730587734399	4.9251914206866605	-0.241705561064388	0.107121202514431	-2.0575400175485603	-1.41347134076337	8.33372102115026	-0.444987394672226	0.139993513346248	-2.8500758470052405	-1.8756136368964	5.18686837057156e-07	0.6626829927028121	0.890527602493256	0.0121646233821161	0.0803085427087533	0.9619637738778344	0.9772027000687694	0.2331860668714967	0.7267000297282109
SKAP2	5.119882283293401	6.71017789877398	-1.27949398066753	-1.3597874554632898	-0.382949677094155	-0.8894398627708	7.246691922989	-1.71991153479039	-1.00393430762462	-0.394372228826394	-0.8648908187818991	0.0218896255431488	0.113056686037159	0.437732058777639	0.7000961659751139	0.4008636055763279	0.759971616497735	0.8533505853558341	0.9113469781629918	0.8729620198879855
SLC25A5	6.33665180942084	6.658627506322429	0.44941408662532	-0.863519723493	0.444947494184059	0.6764141596750539	5.06860583066474	0.580485457831768	-0.518520150305958	0.451742456156274	0.6448852056037989	0.0127880742041834	0.5703425154088471	0.612196797133203	0.6580933145707509	0.529206926638243	0.9436343292451296	0.9056118676722094	0.8947755768272364	0.9186432295899624
CCDC109B	5.080956515913701	4.71916903465387	-0.517408276680849	0.142427085004095	1.9078712368294	0.5312928148616021	10.634617502083	-1.32722093063628	0.2506871110013299	3.77135324028127	0.919505056340147	2.21087642244224e-08	0.204284026317348	0.805457385016516	0.0018484056620531	0.372382288135003	0.813715595104438	0.9578801904533318	0.1191979380767074	0.8635104209396207
POLR2J	6.5833221224640095	6.518267831649691	-0.208977714309773	0.41592446896379	0.201732935390119	-0.2795273443048079	8.85681765611102	-0.319572820186478	0.4429571928306829	0.235467646110181	-0.295283155246905	2.40693131301031e-07	0.753699790566749	0.664118112011582	0.817030317546266	0.7718255453529699	0.973440004148313	0.9227691440009984	0.947378400407766	0.9683560776539712
DHX33	4.12590613213571	3.6748161984643706	0.364927611253774	0.9436141303476828	-1.79538214140812	0.0271048385158353	4.819410075082191	0.648016948032222	0.8587631640549229	-2.43462235082854	0.0364446911688321	0.0065953775934782	0.526829837487175	0.418641595411701	0.0279051584502253	0.971408826453404	0.9363013225732651	0.8484059022564394	0.3001798049757324	0.9960566947191009
LIG3	4.022708786296721	5.4358513515196805	-1.07755740362694	-1.49478512574403	-1.16602704184688	-0.173966144969784	13.8794212636658	-2.94819240731347	-2.92300718142789	-2.39094358425735	-0.344032972622826	5.77899315368791e-10	0.0099699801247522	0.0104932416066653	0.0303573017135589	0.7355968432068579	0.55065446476522	0.2878103975096596	0.3125249419226698	0.9654640284299724
RPAP3	4.54065574483914	4.59696904840788	-0.428248128931308	0.1832113677675259	-0.2711704746208599	0.277172639837921	9.36360550138354	-0.949031368199876	0.288082541180174	-0.450768853726301	0.453144414728116	1.1784451086923805e-07	0.357645412560269	0.7772259360686551	0.658603656180853	0.6569307178425631	0.8857088131843102	0.950248089328068	0.8947755768272364	0.9505219716200192
CIAPIN1	5.03918538237017	4.8892895938859695	-0.1829071731568589	-0.0624690398407708	0.3760841787701869	0.7253562135065842	9.28857862008724	-0.384187095937225	-0.0921126005764217	0.5955023250260579	1.07086898391184	1.3075372883747e-07	0.706231271920618	0.927827522294266	0.5603859456817789	0.301157218746052	0.9674415981960164	0.9863120190682578	0.8587937124398508	0.8459253493487042
SPPL2B	4.831127058442999	4.48438705277151	-0.1927784178483339	0.481068464116462	-0.0757866233884164	0.8055866743095659	11.041470665048498	-0.518419577038659	0.9198331172725708	-0.152463413418075	1.5882962484161398	1.33686487051844e-08	0.611728192677341	0.372216298754656	0.880853337528815	0.133070870734211	0.9531972943233864	0.8294021627969187	0.9667288802461672	0.7531385846639087
COPZ2	4.874485636050269	4.28876828205007	-0.119278333006806	1.23340501892532	1.26645930636918	-0.630292649220045	11.9070541729276	-0.3734340581724509	2.67946679128154	2.99434319325568	-1.37679537980785	4.8070654052416895e-09	0.714050377054697	0.017150100392935	0.0090766761777093	0.188778348803736	0.969585614940436	0.3358757097294604	0.2039090534540396	0.7906323546818081
PRKAR2B	4.1249312799837	3.7708103647664704	0.3094382977400869	1.28569982129115	-0.155970837511014	-1.33831540070054	5.704254617135731	0.5114564062617349	1.51248197994378	-0.1925873175617869	-1.5690294007653502	4.1752577497596506e-05	0.6164775243178829	0.151192457693118	0.8498653778783771	0.13749173043409	0.9543206007010732	0.680122405481386	0.955785436627037	0.755691843137478
MSL3	4.3124856909497495	4.56377811798015	-0.707883087576254	0.251737679019338	0.0732120697878567	-0.41748115620094	6.95435661893337	-1.18198626290111	0.296321144963523	0.0923032829701319	-0.50944472793364	4.61962822975232e-06	0.255610731582998	0.771048059949833	0.9276785693916628	0.617852933736104	0.840410667772245	0.9485941397433768	0.979320931515246	0.9373982818236962
CREBBP	5.746840422865129	6.85814800464445	-0.9231882196289	0.0966065026364108	0.0188529233876912	-2.78805836196962	11.3720435415641	-1.71597441470937	0.125424535363274	0.0265844536355687	-3.41049514394269	8.979055059950942e-09	0.106741352432559	0.901853049273568	0.979141631739012	0.0038734610908554	0.7580812323839884	0.9793331284057408	0.9936883795986738	0.458319994180777
GCFC2	4.38182015828009	4.1973717539954	-0.419429273690193	1.22112552278878	0.1485299055846549	-1.4424137582362395	5.45909342749717	-0.777161154022292	1.12166337415211	0.211213203549861	-1.9432466811188305	0.0154181275473646	0.449209869601324	0.300472533180312	0.8355730272335501	0.0714612779892087	0.9160500743451224	0.8068294669445206	0.9515410878431548	0.7253007757666735
WDR54	5.05973691594334	5.70834427614514	-0.339594157296174	-0.8873185152718641	-0.808556930066236	0.220170427511771	6.675222389725981	-0.532131027140877	-0.7182725450302311	-0.954952607616278	0.257823396904877	0.0047705793733072	0.602590385579573	0.503317935918109	0.354755454969645	0.8000570374475229	0.9507571735462405	0.8722673159571392	0.7369473332314886	0.9732426156375732
CROT	4.21598849525859	5.89011022278519	-1.34751739156078	-2.11192340386426	-0.6709025333560561	-0.0477416520838823	7.7440127430557	-2.0634095643901897	-1.92670784916833	-0.7805339489589891	-0.0523178568223635	0.0041019989876712	0.0604988937585656	0.225131678056008	0.448468517791433	0.9590064812419	0.7003570016083971	0.7546496060837593	0.7986624345322633	0.9960566947191009
KMT2E	7.574512667195379	7.086393276056071	-0.2415883574120439	1.2861132202883998	0.3503712349093569	-0.672523303058037	16.3374622667856	-0.764049062631537	2.05979129469896	0.8673590171859741	-1.56188320817658	1.61256997388227e-05	0.456987900641112	0.0719369078135768	0.399429417858734	0.139174300625008	0.919596169057343	0.5605877022474235	0.7688465751822596	0.7566107615690338
RHBDD2	6.07592986999413	5.23124118695066	0.609230419443749	1.00178281356241	0.6800070385170621	-0.0134667656028809	9.5693322035201	1.25584447891841	1.4389373285091698	1.06037542472883	-0.0191087908344366	8.88913214336145e-08	0.228382154117248	0.17070802552854	0.305750153063933	0.9850061842762428	0.8260989439708445	0.7024673982619828	0.7034402766534693	0.9970449701499646
IBTK	5.16413761561341	5.69355447826728	-0.6984590466255121	-0.102123226207503	0.0992078186293457	-0.502241998633599	10.9259181785591	-1.7662206178778503	-0.134672321329844	0.1912025988229439	-0.927376556724594	0.0041574508393217	0.0997861120003708	0.9005252756332199	0.851062099125119	0.368417442052838	0.7514443603847321	0.9793331284057408	0.9560171049986694	0.8614024454259844
ZNF195	4.50771257352322	4.411068601757889	0.138877890842238	1.54824371116357	-0.4703405310867399	-2.09418238254632	6.03803393981745	0.273673938678633	1.50240679162171	-0.7082466875156859	-2.99695340878738	0.0031710085847143	0.788071550227994	0.16684403266324	0.4896854527810079	0.0091628889893047	0.9781075813320392	0.7004225214019303	0.8230764346540468	0.5317373927957876
MYCBP2	6.25378748823409	5.73802966453318	-0.221087499898986	1.5135995956665302	0.6411284978486811	-1.14860705573416	7.3338331022353	-0.3696650705909939	1.32014851311275	0.8205284079480072	-1.36282867461155	0.0006491475352657	0.717008798768521	0.2364313985599619	0.425060792685382	0.193067627388526	0.9704630201471048	0.7617004262028377	0.7854176072172587	0.7920792122713112
FBXL3	6.02736663428324	6.569748959352549	-0.414741937381363	-0.0058010522473733	-0.312893862147822	-1.2443658632943	13.4091547019039	-0.946395537846942	-0.0092590534724383	-0.537500094140389	-1.95136600899289	9.346056020068946e-10	0.358944324183446	0.99273447290353	0.59880642145576	0.0699452696574562	0.8857088131843102	0.9983833546202908	0.8727352914207832	0.7253007757666735
PDK2	4.85566300172121	5.0035589282383	0.6652554246052429	-1.31520620556431	-0.4009499002372929	1.46542471288458	6.86894339083953	1.41512897916324	-1.33213273431475	-0.6499678338186939	2.30479099872662	0.0058948206164222	0.177522652981845	0.2102963582720239	0.525726319187248	0.0365392173926164	0.7999835208569934	0.741575785335146	0.841152954234812	0.6570003647490662
ZFX	4.79530800515074	5.04488193091153	-0.2302434508452349	-0.8352699876108279	-0.0261654984951553	0.3346253741541929	5.772687349002809	-0.3804538589199021	-0.675540124085104	-0.0326028330235869	0.405882337845185	0.0023074200350072	0.708945270281727	0.514748661958675	0.974421967721851	0.690608115411405	0.9684810738565784	0.8770412364536793	0.9930530814048412	0.9579447837660888
LAMP2	6.79664831148401	7.25543097286165	0.184848948723402	-1.6703766621246698	0.0598224367299371	0.8163463606667121	10.819575761614	0.400577467641364	-1.76479113848526	0.1003764433226709	1.2574507593688702	0.000276951364117	0.694419085985633	0.108156349159431	0.921374816180849	0.228011432829797	0.9654837648422832	0.6288352358150279	0.977910239959437	0.8157347622218507
GDE1	4.79132229351883	4.25833006336042	-0.206096773529629	1.1382771480321698	0.55870263538605	-0.131296366692144	7.0915340541025405	-0.3795155320008909	1.47613852409414	0.773965826861245	-0.175202922357831	3.67569672751417e-06	0.709624078058585	0.160589979467635	0.4509779761278039	0.8632632878783331	0.9684810738565784	0.693952884379213	0.8000988506407153	0.9826322503557166
C19orf60	7.29777912896061	6.23880465523214	1.16569872980104	0.428708091507179	0.216005742916601	1.33589174484622	12.2700116110693	2.6221080339349303	0.659796407485621	0.366098662692589	2.22540911273815	3.1873178002279704e-09	0.0192329152794871	0.519387534477262	0.719403460804258	0.0418143366043959	0.591282431777637	0.8777904647201008	0.9179286920479972	0.6792630637454902
CRLF1	4.06900987470249	4.11984892468163	0.365882518464501	-0.0823220584321769	-1.14138045131823	0.201941856447786	5.08285034385776	0.492075028126954	-0.0782271491919816	-1.15513852630397	0.199480954924543	0.000134937209317	0.629789887429226	0.9386813693489292	0.266103956805612	0.844565511251471	0.9590795652143216	0.9882210222702508	0.6682468503242948	0.981462984538332
TMEM98	7.6260186603168	6.680400612264299	-0.31153224349539	1.8322152259506697	0.7222835450640509	-0.364260718309195	10.2883646900553	-0.938661114254448	2.54565786593318	1.72985549224884	-0.8158684584558292	0.0020267951306894	0.3634642141340909	0.0223934152309621	0.105631344526521	0.428410369282386	0.8874582852367593	0.376217890486715	0.4865718322657847	0.8868265245604229
MAP3K14	4.24624698175941	4.01992741896463	0.446758720047063	-0.285631290784247	-0.700576703966245	1.1157234609969098	9.05047959944444	1.09767430363508	-0.4960278805291029	-1.29250986772725	2.03475028741273	1.82593205712012e-07	0.28965532568481	0.627063821843643	0.215736951791046	0.0599485225044607	0.8622947257545628	0.9111628316094912	0.621530500092575	0.7252793506642768
AP2B1	5.68323025503055	5.67555721618983	-0.58109275171615	0.0056857339194954	0.914575766408471	-0.281665040591053	5.87778521376627	-0.810336272230267	0.0040510209598963	0.9737391017505832	-0.281244066614129	0.0020152682165517	0.430804039045371	0.9968819870502612	0.345920026759726	0.782367802681768	0.9115329317555204	0.9992226867089874	0.7323659023660036	0.9709654834789184
ZNF263	3.97088692872625	4.27488811008034	0.640988520279254	-0.419802852386724	-1.43388184388482	-0.284610557308695	6.5886473223093	1.08165342985273	-0.49875035666806	-1.8152860007307	-0.342597426715094	8.6032266550222e-06	0.296489957387042	0.6251895361731661	0.0895230272049413	0.73665495242971	0.8636544135754649	0.9111446260656384	0.4588834056902937	0.96600912012994
CX3CL1	4.4127468215086605	3.66983264947634	1.18581997082369	1.23463393792579	-1.9428562456146696	-0.309750443878117	4.28607868986338	1.8174225145945704	0.993133522882057	-2.22984278316721	-0.356537379574311	0.0068295835687187	0.0892972689025055	0.3574577687532561	0.0414688901364862	0.7264045254424399	0.7315707230170004	0.8258474861743569	0.3521287798438449	0.964624800659018
SPATA20	5.03816491284015	4.8196003946995	-0.379259763883409	0.319006507264399	0.7822478546068771	0.430550248016772	5.4440448975337805	-0.5642306468191639	0.245495218750343	0.890274715037223	0.450947054661157	0.0037173009927916	0.581481518667093	0.8148915604224591	0.38798108847809	0.6584842203505761	0.9457318662084916	0.9597231868058996	0.7631982537772356	0.9514000489077528
TNFRSF12A	5.675238205080991	7.41137849526083	0.382639951017351	-3.15684446913036	-0.486561389498545	1.02795246179356	4.80798629941336	0.477206151251611	-1.78903054591847	-0.461651527297366	0.956506789831771	0.015854150910667	0.6403107907020439	0.0938922715762434	0.651169154317626	0.355162714381111	0.961792539232324	0.602560641916676	0.8935375491777734	0.8556632788947323
RALA	5.31132426056681	5.86349674688204	-0.558991845211341	-1.05909530336549	0.7401719465403379	0.4050097278265639	7.168544114980871	-1.02045842498219	-0.940852861007902	1.04819500262433	0.5405188986306411	0.005450315515002	0.323715200717544	0.369426201150104	0.311147675635461	0.5970490590441779	0.8709048226997624	0.8293553309365315	0.7068411335708403	0.9351511050644098
KDM7A	4.28362179484233	5.77984288616885	-1.37672550543468	-1.56472995932466	-1.06318828871637	0.266716909720859	7.719907960574259	-2.14849009028664	-1.44179023159702	-1.25725404286803	0.304615794416439	0.0013912530073045	0.0502273605083248	0.2661104119205379	0.228818950664226	0.7650621458785559	0.6695271458529596	0.7872841346306642	0.6335175799470742	0.96814216577532
ETV1	5.582082646179591	6.197245771744809	-0.7075982901714141	-0.644481469745496	0.550017165936778	-0.427915369233275	8.87619684001378	-1.13392955508423	-0.7172444730237719	0.670399548338737	-0.467492065919354	2.3408578006023002e-07	0.274621956296107	0.4842435691408061	0.512793319708839	0.646867218290452	0.8545190942917948	0.8651245991359823	0.835925948398268	0.9479134692106772
ALDH3B1	4.01175823114773	4.44912175414627	-0.7247960096312049	0.6045852281999029	-0.7341689928940491	-1.07891943391766	7.537328274945611	-1.33020858934583	0.791525844630202	-1.01878988591717	-1.44374220869346	1.7792997046179902e-06	0.203321439721098	0.440974789463955	0.324454370943864	0.169372248492868	0.813715595104438	0.8535085418104763	0.7193184335250694	0.7734551529869208
PHTF2	4.42722071505521	4.36411876768767	-0.439161408384383	-0.0510613809385949	0.8137742759795781	0.385808383299972	11.2761670061878	-1.27265509722992	-0.0996503664884377	1.79171054938042	0.803741104512105	0.0001781040916574	0.2275766116647339	0.9367832792899752	0.0969490844998143	0.4372682359727379	0.8258409220003173	0.9875662035068672	0.4725532596386426	0.8917238178400589
FARP2	4.12848745430845	4.56933890700858	0.108239637621695	0.395859167046067	-0.397879718830697	-1.8358147922876	6.711046289276481	0.219913152411161	0.407270833911296	-0.6229642308474129	-2.7334594100587304	0.0010861028133973	0.828931426503136	0.693565608596745	0.542665016908096	0.0154744669811613	0.9855031546462932	0.93005711250691	0.8501058355030915	0.5852291863652374
GGCT	5.58260960273118	6.156256518565461	-0.226211952234648	-1.57292825423529	0.552560967455012	0.6910526193866421	12.2982600950786	-0.5920148998670121	-2.13906273194908	1.10264128914954	1.25874911881708	0.0051519215552355	0.564283644348923	0.139286447968076	0.2901092001347299	0.227385725945798	0.942641694728059	0.6685900818543659	0.6878709422030075	0.8157347622218507
IFRD1	5.6643241151854005	6.127792674841991	-1.0773552917069	-0.623824560979402	-0.0086665282185547	0.858012088335076	9.67400775780922	-2.3257553773325	-0.6835564601141579	-0.0144305480731059	1.37146776572599	0.0004201863262057	0.0347643535673294	0.5148231664684821	0.9886778945739548	0.1904271299935839	0.6333062504167066	0.8770412364536793	0.9967850790457728	0.7910830784445397
PAF1	5.427785370246919	4.72157236757017	0.272510246201053	1.56131364080706	0.14823306966629	-0.5958018714918321	10.151237948097402	0.6855892219167021	2.4093533557045896	0.279450893170548	-1.0820832618524598	0.0002783657882642	0.5045877761384829	0.156180525667912	0.7839569326978522	0.2973746720687489	0.9300580434182666	0.6869242521413867	0.9375866036339044	0.8459253493487042
VPS41	4.89759308780043	5.10756067603069	0.0426502494779853	-0.273274496258791	0.110774728443005	-0.425413519937213	9.72667900261699	0.0897626756382882	-0.403585053284584	0.174966857726144	-0.628937538159157	7.18632696795683e-08	0.9296634100188148	0.6922126181264601	0.8634455284049849	0.538850656179534	0.9942371016067238	0.9296739604257822	0.9597751426526532	0.9217621464689396
ELAC2	4.55785844769233	4.58687145932489	0.308821069297188	-0.3920859990642439	-0.125602282702728	0.14081661271498	6.6787829750866194	0.49359828544545	-0.4419253591264679	-0.150316164057296	0.1631386996372399	7.368277057506731e-06	0.628738718764357	0.664848021184298	0.882517842310452	0.8725868382815529	0.9589513389231312	0.922966979473238	0.9667604367113236	0.9860791051537976
ARSD	4.4266294432853694	4.572588236852231	-0.0478057528018574	-0.171700361262034	-0.0362207790826886	-0.374532298712277	5.88570699333072	-0.0951106999003101	-0.163023749774189	-0.0546336326304045	-0.547993937057199	0.0037988319522236	0.92548922982006	0.873248893670263	0.957160713422192	0.5920115894176229	0.9942371016067238	0.974011886081466	0.9886633528735174	0.932383962873558
PNPLA4	3.8929327352814704	5.231547917420531	-0.513545697235627	-1.86558304405436	-0.609491887202261	-0.487822156499487	7.947045656954209	-0.849333918612912	-2.17371673223265	-0.7559509808438291	-0.5709374333519069	9.34394471928304e-07	0.409046818212367	0.0461494380740751	0.461386170674683	0.576496460593337	0.8995997800563604	0.4826230507090139	0.8049199910715895	0.929533813483351
ADIPOR2	4.52276494858356	4.89421780872936	-0.884872573851958	0.415920492069525	-1.12862218612415	-0.174302482639292	7.100191797419191	-1.37558090831375	0.465430014692	-1.31368721120937	-0.2050076549105089	3.6233591131815697e-06	0.189146466331656	0.6483092357545699	0.20869025120376	0.840322137080267	0.8080266632628439	0.9177271352477704	0.6146890448059318	0.9803680874891166
CCDC124	6.03514229668499	5.68658680083591	0.493171879895158	0.332061390020642	0.655052516326552	0.0983337397932331	8.53763400808884	1.03836654537871	0.346895717192392	1.05894825474795	0.146181455461437	0.0003374119494406	0.315858737141971	0.7368485214103191	0.306502838128815	0.885732392495211	0.8681650442088814	0.9418669384993604	0.704356284109414	0.9876779710165704
PAFAH1B1	6.46989980130636	6.03423344574358	0.294744921869491	0.97372023310243	-0.0718237086961097	-0.388696333306854	12.502719827261698	0.680289358484191	1.58294589044089	-0.124786883506809	-0.625735572295564	2.46205982169957e-09	0.506686329994449	0.1342862156075099	0.902349261453078	0.540893067766959	0.9307413935979444	0.6622527269539398	0.9726803829892808	0.922286664806378
KIAA0100	4.635349367186451	4.63444093480595	-0.332829500848861	0.4449188828065129	0.190956456101506	-0.154333793509064	8.58327092416663	-0.8219240319434691	0.56873362109876	0.362294002500577	-0.282673140682065	0.0005742983116339	0.424353103810336	0.5885840995843701	0.7222050142344419	0.781291696292879	0.9079166680319218	0.8987287501240852	0.919720923398766	0.9709654834789184
GAS7	6.10213816893926	5.534630096597089	-0.151499952885633	1.56700768737497	0.258678754443821	-0.623959059111178	11.4918550607803	-0.348064637441171	2.55388233738238	0.450614945792385	-1.01270829697231	7.79070974584453e-09	0.7326281552743991	0.0220277455759011	0.6587121077193872	0.327257271952338	0.9713614873537656	0.3732339216335981	0.8947755768272364	0.8475160968766957
TRAPPC6A	4.451914055413201	5.81898982437405	-0.970591614375694	-1.9973883037141	0.0294317439693848	-0.10056888060031	6.40673310077865	-1.27469175690379	-1.5143513220564395	0.0297465178231029	-0.0929123711899514	0.0095419559317702	0.227949110257116	0.296721519681591	0.976734413485338	0.9272650402490492	0.8260989439708445	0.8052981335397481	0.9930530814048412	0.9934215652952362
ST7L	4.47867506105151	4.44465310112454	-0.104675064674672	-0.0202792404721561	-0.606218584683277	0.800320307945805	13.4480447083284	-0.343947401739577	-0.0473434113609449	-1.49169406700966	1.94208055131271	8.97690263530458e-10	0.7356599001404079	0.96286412311668	0.15650965560951	0.0711472003807004	0.9713614873537656	0.9941383638254588	0.5558253727397062	0.7253007757666735
RPUSD1	3.96270697037435	4.70133372369026	0.258656166142339	-0.904521590417556	-0.565456116456053	-0.0327453540000595	5.786346753944369	0.546392306570108	-0.9098420087277852	-0.9422001346306608	-0.0533853521552931	0.0051728806280801	0.592939562412187	0.3778150400157249	0.361471653521832	0.958169416899117	0.9480578845480392	0.8346878771547404	0.7423167753823209	0.9959236811500232
RHBDF1	5.61094553455774	5.59808832234046	1.35101798628714	-0.6282184900500369	-1.06016272170934	-0.0547350637777154	10.5535095845196	2.78609651829625	-0.921842323017527	-1.59777568502734	-0.0798389102453604	2.44850176477663e-08	0.0138424843813676	0.371200801798264	0.130940631195869	0.937420815828742	0.5669905296307963	0.8293553309365315	0.5278280026697942	0.9935097290826796
LUC7L	5.31161452896909	5.3031684711657405	-0.43123127010452	-0.151187965759255	0.2703026453930779	0.7978199420186349	8.31193539630323	-0.7457108913219009	-0.183846388927415	0.353896494925105	0.972376875092238	5.35916138476956e-07	0.467367903070192	0.856596191851168	0.728341713664169	0.3462834805338289	0.9224188312074498	0.971142101875936	0.920355189775866	0.853409409695628
TSR3	4.6513035704382695	4.676780489797459	0.043389103582114	0.406665701610872	0.1552360396622699	-1.06083495916766	7.70376654135536	0.0904106777018547	0.460006952657251	0.243473400710668	-1.58871977952364	0.0008929700891914	0.929218707206038	0.6693048250946421	0.8109948722912729	0.13303667233086	0.9942371016067238	0.9244162821118646	0.9448139771565792	0.7531385846639087
PIGQ	4.23472311015883	4.504493941528191	-0.163308014484728	-0.0821998124500247	-0.4235660320721879	-0.1630875241121	8.98709784513284	-0.443368367918389	-0.113966528309754	-0.888437063971933	-0.3289333656812609	0.0005893846581419	0.66391502284496	0.9123097293591328	0.388333805165292	0.7467648811127672	0.9619637738778344	0.981824616997089	0.7631982537772356	0.9661983887298586
TEAD3	4.5193964980355	4.98293612872248	0.3175125756453469	-1.56481153804527	0.82045401534759	-0.129033144323195	6.91445805054724	0.4967319080036189	-1.68145781636222	0.982884227352196	-0.133893627145427	4.93953487029658e-06	0.626578879680254	0.113370638269948	0.3412532210580419	0.8952666071264441	0.9576506834196604	0.6326420626351403	0.7292998100338371	0.9897999508540456
DNAJC11	3.80336206637205	5.15798135466208	-0.3498584744077009	-1.3297658024365502	-1.33119709577885	-0.90730415751861	12.1441137959757	-1.07523973629182	-2.1566353600531296	-3.14278609793324	-2.05628886461883	0.0054752074677294	0.300740763589289	0.119584867675176	0.0067471460245022	0.0576249838124653	0.8652796852418987	0.6418466590049059	0.1818404960317495	0.717841744188216
FMO3	5.88566809466359	4.29167058916206	1.6818992857661297	2.32965559164341	-0.0778947073851127	-0.595989880791673	6.17211055129208	2.91744831681732	2.35919822461847	-0.100789611503773	-0.749583192866563	0.0013708684196662	0.0110118029448036	0.106416537082113	0.921063888979448	0.4654096653605949	0.5613450367931814	0.6276243624127296	0.977910239959437	0.8981686770885753
MYLIP	5.637696125417019	5.59412728680788	-0.558276711568328	0.12414915166138	1.16368308444375	-0.9142865174636	6.61989243493737	-1.07864351605168	0.111274822524361	1.71447975417765	-1.24750698599602	0.0018801709529857	0.297886007986649	0.913034191129062	0.10724543597944	0.231940832657231	0.8636544135754649	0.982001046220864	0.4890917970937242	0.8157347622218507
PSMB1	8.52004434997638	7.60100379949142	0.886311064386388	0.960923383483106	0.485165280035601	0.0774744906671188	32.6042600240496	4.36506876007349	3.22668099515912	1.8140221580550504	0.278470088076424	2.4281412619478603e-15	0.0005543934432942	0.0056467320373717	0.0897257285490993	0.784453676859023	0.2959158279116549	0.2342823781714652	0.459655804746893	0.9718042176763528
CDK11A	4.14395016755106	4.57667592088113	-0.0771975331536778	-1.28313545835424	-0.0653845755638549	0.7344128109772969	5.98431611438382	-0.110279203605482	-1.28915281345644	-0.0705360623310511	0.764281645807645	2.5025998167061103e-05	0.91364989898723	0.216871161956491	0.94469881928107	0.4565547745309229	0.9927470386535612	0.7476936081127425	0.9843246128053412	0.8969252993450154
NADK	4.48029382385076	5.38284154889086	-0.6404295704846159	-1.21817980694268	-0.3594833672181149	0.0266771361069973	11.5668104970746	-1.4931463118334	-2.00824949587166	-0.632084833004504	0.0445684745660354	7.1329572265367e-09	0.15613318095612	0.0629748996728399	0.536847278428857	0.965039181695683	0.7883249616661457	0.534267361914479	0.846310507135685	0.9960566947191009
CYTH3	5.88883647283999	4.8716039093857	1.13085828218926	0.5588259833551751	-0.149170949520954	0.852708238002787	7.796874753708099	2.30158658481087	0.6121886656287839	-0.2266127129890479	1.24429171816919	0.000982712111983	0.0366811434452727	0.5749043116668969	0.8238076568033279	0.23267175325709	0.6333062504167066	0.8957033501763696	0.9490221059935946	0.8159818971822617
SYPL1	6.50790743541223	6.51689476052437	-0.434894442760899	0.9252939957105258	0.269875144617724	-1.11987183353879	7.8894740932272605	-0.59056315021751	0.8799592639675559	0.27968481319512	-1.03812016747109	1.0215903652906e-06	0.563605845118968	0.392761446173524	0.783539159447082	0.3156599820627439	0.9423713639573454	0.8379482018524914	0.9375866036339044	0.8468105024870693
CYB561	4.73355977738784	3.6056326658195497	0.6798845810246539	1.23088206999637	0.0393904790074268	0.917360185217009	6.89467148283905	1.42522522914843	1.83647560896694	0.0613646252062699	1.41082439938437	5.106715503036271e-06	0.174567918326171	0.0861845482698284	0.9518790044229872	0.1786986973605279	0.7996010437870076	0.5943805459540626	0.9866952962751246	0.7801711710263713
SPAG9	6.38804688677027	5.745212057278381	-0.153754240660763	1.90446614784083	-0.469744758498774	-0.281318764284599	9.18124751758412	-0.267158973413436	2.38200171038784	-0.6158233782074699	-0.3682254279914579	1.5187882078937098e-07	0.7929849473348441	0.0308917485208345	0.547242619853639	0.7178498529386221	0.9781075813320392	0.4129960388481308	0.8523057863317955	0.9634021015876424
AASS	5.030042134668781	3.7232044903759514	-0.711612746527244	4.02963775758979	0.0194062145879453	-1.99691713352176	2.94967713310032	-1.07930925763853	2.78158486461434	0.0223466304698774	-2.2890470513120498	0.0589119599432136	0.298373887668473	0.0140231957199421	0.982486445554946	0.0385189008032989	0.8640237077682399	0.3123330067621099	0.9945218814307	0.6727157825486837
SS18L2	5.887933733115919	5.93779034174669	-0.103056438434453	0.471720371177556	0.225993012300016	-1.0816926069725898	11.1367634593304	-0.2361616238204489	0.6136290631431229	0.39019574693106	-1.71817326770192	0.0004883799354519	0.8170848524530241	0.598679058482324	0.7027486638278649	0.107024647705245	0.9824397423598886	0.90266624122305	0.9115206138627392	0.7404210356432254
MGST1	5.72926878716807	6.788090089217629	1.10704042615706	-0.860442746820591	-2.38795924745771	0.3266279660064149	3.9633501883193	1.76737491610618	-0.6146877471440799	-2.87372087518585	0.42514801806051	0.0381657610753221	0.0994780355628509	0.548418269599012	0.0125152828983029	0.6775038729065279	0.7514443603847321	0.8906488930098642	0.2353675824345557	0.9554471279980437
CRY1	4.37189853216047	4.25618207146321	0.0597584006463602	0.473056501418695	0.107446825600593	-0.0479029292091448	3.9501655944916703	0.0802832807222983	0.3156067157925999	0.113208424801855	-0.0483279707694712	0.0124838130624322	0.937077085942154	0.7584142301868408	0.911368749444316	0.96210080827412	0.994309858916498	0.9463005173334352	0.9744028349478948	0.9960566947191009
NFIX	7.421768594115111	6.5905210614731	-0.42608025563745	2.37724477471252	0.447194661670298	-1.45030850463313	10.1355416995966	-0.946395056954591	2.62366300991185	0.7790203561980792	-2.37281072584252	0.000298174182572	0.359013213620114	0.0247745207265862	0.448091786602359	0.0316913149112359	0.8857088131843102	0.3940495306237931	0.7986624345322633	0.6556905386799775
ST3GAL1	5.40628561885849	4.95986982126374	0.0633353954413135	1.19438230075297	-0.318189876942874	-0.402487739379704	7.69783076936575	0.107427330161278	1.4509647275165	-0.400228754892196	-0.496300042688806	1.37900048638918e-06	0.915873689198675	0.167380620305315	0.6946300462647641	0.626876332354291	0.9934147740428888	0.7004225214019303	0.9089953678130788	0.94202097131648
IL32	7.827092380643281	6.386464593448711	0.439465589206861	-0.2239498279598839	2.44725377638236	2.57436133152287	6.28618682866487	0.590807168973502	-0.151146928697141	2.59894749229776	2.51557800112263	0.001152265795138	0.563729311236644	0.8834189327036859	0.0201499732730339	0.0238372904851482	0.9423713639573454	0.9750568891760488	0.2664264775345739	0.6160230856150175
PKD1	5.67640485594715	5.6837001713634505	-0.5277429961180471	0.7390435448720841	-0.238738694541341	-0.444437411057892	8.7668784180801	-1.07359807373813	0.7810634904257591	-0.366437857258178	-0.6473620035548541	0.005688792984875	0.301281911139261	0.486945452688792	0.7193974737715859	0.527182816349994	0.8652796852418987	0.8656264403935086	0.9179286920479972	0.9178953682612856
MED24	4.28663569543853	3.71530688971533	0.5082471622028429	0.059733796189601	0.753650319754313	0.811395252229103	8.13526965717532	1.32825983273996	0.0911676954076223	1.4893583111296698	1.53404247207566	0.0004326224197501	0.2058566088211139	0.933527507132535	0.15798928267109	0.146974004168338	0.813715595104438	0.9871599128780812	0.5577875613621117	0.7619861512025985
SEC62	9.20605115720869	8.84263678807135	-0.2654044079037519	-0.362442769456103	0.7971849866568321	0.7696319041141909	13.8616657697025	-0.8915191133995319	-0.541517016213375	2.08400030359579	1.83879114653351	0.0006685460061387	0.387557352731576	0.596139751110056	0.0560892776776813	0.0874481980064501	0.8923423620240213	0.9014522554003362	0.3962117880397039	0.7313617404786464
RPS20	9.81661132483052	9.32821592910725	0.124831860255078	0.0638939591176448	0.724574286070725	0.119257421376344	9.186408677794391	0.210942598975033	0.0499163083851878	0.956227313531505	0.145433239839836	0.0007260663583658	0.835819001298922	0.960872205089364	0.354648101755106	0.8863821943278709	0.9862590233807202	0.993707159318281	0.7368975488384368	0.9876779710165704
CSDE1	7.03570797931427	6.72832852171154	-0.6326561659597789	1.2114612664571	1.4102340308731398	-0.817554406548987	10.108514411995198	-1.08471215127739	1.42953040912682	1.86582321337795	-0.961207591460813	4.33459886633934e-08	0.295175969702883	0.173348364914112	0.0817438535634489	0.351687467913357	0.8635223246588568	0.7040409726794697	0.4526877985731515	0.8550935732029274
UBE3C	4.71187372444398	4.980389444616031	-0.488626758501382	-0.439401016969101	-0.774505960298395	0.8984871919249621	6.6347675557059205	-0.699990928413261	-0.450907349911776	-0.8277532075628291	0.9482346949913332	7.94634748657637e-06	0.4946470869573429	0.6585060713304159	0.420785137065269	0.3580376610534129	0.9278701565362004	0.9216955570951996	0.7833398486218548	0.8572277187277545
REV3L	6.98119313025234	6.66698692811144	-1.31230411517379	1.01583777495872	0.4219084355762489	-0.33002207784203	7.76939573539621	-3.1546246038839305	1.12098088868606	0.803048583614001	-0.588304874201497	0.0032681997241993	0.0069248195783957	0.279973681338546	0.43538567733707	0.5658109265786629	0.5094463433651351	0.7973340064417438	0.7903663168914725	0.9291607764123772
TENM1	4.428848854855169	4.7125001854047	-0.0681880161593618	0.504937803693582	-2.50647628795952	-0.6798669580225379	5.080020341534111	-0.0936877247466828	0.374811001103641	-2.62027924513957	-0.7113834084767379	0.0044421360425088	0.92662347852783	0.7222049755932101	0.0193040632300021	0.4877643119198019	0.9942371016067238	0.9392815230150786	0.2661421684728212	0.9060790085445924
FAM76A	5.0103817186525	4.24798373528129	-0.0077414197159614	0.898817757806754	-0.317217243834112	0.4790391566003629	6.0132232979142	-0.02039129952131	1.07448192062799	-0.633700948683731	0.941441233973345	0.0041196799710922	0.984009700207497	0.299755743173359	0.536300026530612	0.3622816496021721	0.9965539141124832	0.8067538674556217	0.8458474628682882	0.8578689221329927
VTA1	4.89801793126167	4.25832584709614	0.161342934295026	0.8965977153842859	0.647635286751058	0.0608401066043688	7.4993383632093	0.315846194818483	1.23354872557134	0.948266567602382	0.0852324646604271	1.89085842469808e-06	0.7564713297674301	0.2363517202772549	0.358021962587647	0.933203810337302	0.9750491746141744	0.7617004262028377	0.7401601507009579	0.9935097290826796
BAZ1B	5.81505263433346	5.182932544981769	-0.365919859502685	1.26820514713324	1.3605516842378	-0.9767002587792908	6.003991091964151	-0.6453908918972601	1.06842940445838	1.8558241895792904	-1.24994780695989	0.0020980582254931	0.5284276681039771	0.306267967204331	0.0833124164502206	0.2307747810194	0.9363013225732651	0.8098414201629782	0.4526877985731515	0.8157347622218507
RANBP9	4.31547109214941	4.972963932471361	-0.0332236005499507	-0.551403187424419	-0.377192569924637	-1.05042250986435	8.845179406718971	-0.0647144220676807	-0.7579561191776549	-0.552476833609415	-1.44112415750351	2.44755524247057e-07	0.949255963520145	0.460220413682917	0.588760291690445	0.1700990030708239	0.9953937671360495	0.859148863087428	0.8706282961292607	0.7736909146924428
SPRTN	4.44256829117341	5.0010283548468495	-0.495483783493029	0.0282484480676534	-0.639369002906453	-0.912774226415995	8.125374398669232	-0.888216933471928	0.034360280898061	-0.861952942110945	-1.18934319809708	0.0004884761721072	0.390351367147107	0.9771723024297108	0.4031011549564589	0.254882728620514	0.8923423620240213	0.9964432750241464	0.771328865272648	0.8298816469592798
METTL13	3.96669268200626	4.7396168113830095	-0.0140773888450655	-0.574796885461864	-1.04947546761632	-1.07963267400467	8.74178706105854	-0.0283650724402538	-0.816500592337734	-1.585580996055	-1.55187409524701	2.84185798752759e-07	0.9777449314973852	0.426991425103377	0.13368646877781	0.141532513572844	0.9954408550488318	0.8502305596301357	0.529613560695911	0.7603178251934483
DYRK4	5.37619239389397	4.87600664342157	-0.0340944893693567	-0.659558077264214	1.1651156298488	2.17729740519276	10.7327120077687	-0.0840243954491289	-1.12624289728221	2.19980766419388	3.80158421094083	1.9556658677522098e-08	0.934148176581749	0.2777592851720949	0.0439116904175571	0.0017375920468278	0.9942371016067238	0.7953852245838636	0.3571396904130156	0.403937241943286
ZNF207	6.618236872345821	6.15950196836345	-0.0495554887027652	0.892306826489822	0.6406424056908969	-0.1725226267874129	13.4497271206734	-0.122039194322404	1.52710142530233	1.20812555464766	-0.293991929142076	8.96128621744815e-10	0.904487955177932	0.147544553751056	0.245701802005625	0.7727930650877101	0.9927470386535612	0.6734768706085135	0.6502059210155595	0.9683560776539712
UQCRC1	6.334583397551481	5.72626735459115	0.2897039497736289	0.3272973969244719	0.995612596065238	0.597293846310522	10.422037589052	0.595550783289821	0.4654399213858279	1.56068012528173	0.845719987446039	2.8928955950812297e-08	0.56035440396824	0.648302304398942	0.139445931077896	0.4109974353883739	0.9413082682848316	0.9177271352477704	0.5342245597594648	0.8758100642698483
STARD3NL	5.07604627107682	6.38394565850909	0.509825270718183	-2.4625098256671296	-1.75349178750387	1.39901013915877	6.38511645933046	0.911094932068614	-2.058438713003	-2.44232126754509	1.9161130448448	0.0047155802889988	0.376952776185178	0.0577695785682455	0.0279221228573104	0.0758862755401888	0.8906274799057637	0.5198673786227958	0.3001798049757324	0.7253007757666735
CD9	8.970109934747711	9.749485180824893	0.0124292826508796	-1.4604008407255602	-0.907294062496103	0.318684376122642	11.2415558792698	0.0190499620062352	-1.15756490763783	-1.06570957092524	0.3599571861744221	0.0006324708477757	0.985061897930732	0.2969861510926829	0.303464075190651	0.7238973398468102	0.9965539141124832	0.8052981335397481	0.7016416937505235	0.9639963899916106
IFFO1	4.42096774825211	3.8897997975473	1.09903189429553	-0.314884862626164	0.204830321671431	1.29379930876973	4.38390015813732	1.69469451599208	-0.246397335656802	0.244021391569863	1.46254988782249	0.0063786423809809	0.111075329034303	0.811433386855145	0.8105214100343199	0.164247131147901	0.7580812323839884	0.95967534740266	0.9448139771565792	0.7676707314530654
NISCH	4.97672316373225	5.900019982129099	-0.0509505935132059	-1.01998148209006	-0.571838212810692	-0.980177903718973	10.3673682409059	-0.0979529225420881	-1.3856053598286202	-0.826724532658035	-1.29134481642601	3.10213167053103e-08	0.923266606274587	0.1861253669394289	0.421350059591664	0.216130040009175	0.9942371016067238	0.7213154969142166	0.7835821004285581	0.8075861156706466
FUZ	4.70624388630538	4.38495874936875	0.585191175085776	0.121549910607166	-1.70907357766098	1.2492579430008	10.056200317784	1.56756110091685	0.19616921763205	-3.43859233685296	2.4658023070545	0.0002435206856142	0.13948351994796	0.8608020499683671	0.0037940556655194	0.0272246477780691	0.7664458400735051	0.9718101610834872	0.152971650187653	0.6198813124940992
IDS	6.6300473505791295	6.291359356493031	-0.9197684355595528	1.2957892564404498	0.546536987800182	-0.437990457594883	8.79874363910175	-1.65267601192456	1.23245208245133	0.7643810385272409	-0.565150988551974	0.0007081048553339	0.120889925880694	0.280453493642366	0.457043948204331	0.580428050291699	0.7626846002204435	0.7977559493613533	0.8024830856907755	0.9300050185504004
CD4	3.72466931917499	6.12659298796133	-0.2194024134713469	-4.31278259680928	-0.152475570237099	0.636594193524664	5.426031106595429	-0.350077242817737	-3.2810412156992994	-0.194011177693334	0.7699653826385741	0.0098251399907291	0.7312270122833321	0.0051032338433469	0.8488392234959828	0.454168269078779	0.9706854600492424	0.226074996658086	0.955785436627037	0.8962014526424313
LRRC23	4.181984577108921	3.79741139506794	0.18986554034194	1.13979938058285	-1.02898705003326	-0.154840089102712	4.953361619017629	0.269656463766055	1.14951566446274	-1.09843756681218	-0.163178798825559	0.0001733708182347	0.7910988504041071	0.268342478136177	0.289332652090616	0.872555815395595	0.9781075813320392	0.787548274867957	0.6873071625726525	0.9860791051537976
SCMH1	4.01458070564528	4.52169212650181	-0.4509919007528279	-1.26132673817464	0.0418830483727501	0.90897587407193	5.67661102816925	-0.6168241372827951	-1.21418125504841	0.0434007351277062	0.910240170934366	4.39415926034031e-05	0.546599711852383	0.243449073894095	0.965954569230957	0.3770909298412899	0.9412899652214058	0.7650638214801271	0.9911914222357138	0.8651259702440852
FYN	4.84407197289413	4.81879105724567	0.3989118662776489	-0.12669311136307	-0.3485813231990579	0.048175650517092	8.584434527806389	0.776660228233997	-0.174851006963576	-0.505426370221964	0.0678923861329688	3.5756537594618e-07	0.4494339472478389	0.863534967453568	0.6206047578061971	0.946768035333686	0.9160500743451224	0.9718101610834872	0.8796268654193992	0.9935097290826796
HIVEP2	4.041761100558221	3.85985919722522	0.76036419328585	1.039303255527	-2.03432723277048	-0.9344726804404871	6.29127723869306	1.39780149376535	1.22604080848406	-2.7902099485337297	-1.25920868170076	0.0016542491823034	0.184022898880302	0.358937041474806	0.0139602996228769	0.228534825116965	0.8055238683121938	0.8258474861743569	0.2409514995456311	0.8157347622218507
TCEB3	5.130668226632269	5.6324727838275095	-1.3956567788466998	-0.458463960346699	0.2729257183333149	0.0629279307214412	8.316505188401191	-3.0677381393602	-0.489404149905933	0.4594266705518889	0.101999586217541	0.0007219183277965	0.0078173025080705	0.633977898054133	0.652529603069819	0.9201291677212008	0.5250736585875266	0.9139374259538704	0.8940161398958124	0.992935871230082
LYPLA2	4.12614062158087	5.27869223837475	-0.835228924478993	-1.76070222139523	-0.0120186991585048	0.328482231246362	7.68690733356236	-1.3987447702076798	-1.8099625675142497	-0.0153871502570049	0.392874038179814	0.0013259359159886	0.1863380782293389	0.2268812000435019	0.987948129460856	0.700366644768245	0.8071909790748375	0.7546496060837593	0.9967850790457728	0.9610578231963472
CLCN6	4.42882045045364	3.67704796329148	1.01636053762276	0.6097843567818471	-0.453890023712024	0.523291242604025	8.15094834006549	2.47150301735151	1.05014049352399	-0.819251537890745	0.93220020657521	6.83504011992583e-07	0.025921747538846	0.3102790098815869	0.425468752955315	0.3659957974533329	0.6249677135875432	0.8107168247183825	0.7854518247155917	0.8588073047609663
MRC2	6.936040436322941	6.39098939118359	-0.0993754807240164	-0.2075327652153819	1.7000911803437	1.1143666199477098	11.0701275084879	-0.217761262478948	-0.2441548924655729	2.90952753810961	1.7369251163265702	5.9342891211635206e-05	0.8309056120402041	0.81779816571775	0.0111404757268215	0.103749546361098	0.9859662575825834	0.961131191002453	0.2237463272680036	0.7390948711094095
TSPAN9	5.21982606760096	4.373018652147991	0.7813075039982429	0.41480418542395	0.886972067935332	0.6756615918403411	11.148157409319902	2.24715940126185	0.829228153264588	1.91441626677178	1.34630094980288	1.17450242231235e-08	0.0401062163383865	0.419975989605109	0.0748394008073573	0.198199152346251	0.6490702026131026	0.8492034919794055	0.4380208622416368	0.7977814523438264
BTBD7	5.46798249927776	6.433534408652441	-0.261397785907935	-1.75811118294916	-0.0124241064750033	-0.5148912473745949	6.299144655207599	-0.416104112624499	-1.29395978830083	-0.0147925746091664	-0.576218400703011	0.003061022348557	0.683253522127783	0.218241959481313	0.9883940151135128	0.5733266188210121	0.9654837648422832	0.7492368778388653	0.9967850790457728	0.929533813483351
APBA3	4.32781288858005	4.761442909396361	0.283142815095995	-1.43388334081279	-0.908242187005468	1.16807841814994	7.183834235498941	0.461796415449918	-1.65934614213602	-1.1088184151152398	1.40778935172864	3.15619551569805e-06	0.6508537960651589	0.1178028281964699	0.284970573306468	0.179579430058132	0.9619637738778344	0.6368745902677807	0.6855658070391479	0.7808261208416251
ABHD5	4.05643042627015	4.48997893974982	-0.418067426775609	-1.2534543483753402	0.817831687846635	0.7593210413516609	5.964574196911401	-0.638532069396755	-1.19307847121017	0.96080929702205	0.8329119804075921	0.0024304927550502	0.5350022526249271	0.370498895706145	0.35360457994471	0.419302362533315	0.9375004771855008	0.8293553309365315	0.7368975488384368	0.8817969383364952
AKAP8L	4.67885050034036	5.11667199502712	0.192158377455716	-0.471545175341748	-0.604048820077567	-0.0620122507530098	5.6825597432093895	0.318608327761557	-0.381834930201007	-0.7665238537744542	-0.0781133737571619	0.0115004867062787	0.7544180285009808	0.7110784945621541	0.4554365312575449	0.9388098087650508	0.973891703106232	0.9371734291460512	0.8012527626364573	0.9935097290826796
UTP18	5.1186488846394	4.558533177905	0.501768231306585	1.593469818701	-0.569117553375592	-1.08252991095154	9.65500431625893	1.21936184514759	2.45947295647943	-1.02208830009957	-1.92882092087398	0.0006133714457583	0.2432386681248289	0.194566910939589	0.323698386641532	0.0749802075564223	0.8360655658515322	0.7259000247452428	0.718904911473038	0.7253007757666735
RNF216	5.22652456991131	4.5246310669092	-0.173678756981067	0.772559207088141	0.454400138997308	0.655914581568076	6.90498037293586	-0.359558279094685	0.8131223462730358	0.7145265247201191	0.991774971786	0.0008156043423685	0.724227422946836	0.4409073076543529	0.485877302074001	0.337043291018756	0.9704630201471048	0.8535085418104763	0.8208177630334443	0.8507497609562229
TTC19	5.71711470582	3.82737252135419	0.6219453689441999	4.05048420394966	1.09107548389142	-1.81272116376555	4.83488504298597	1.32261647600098	4.016544010771891	1.78484171352232	-2.8295482272369	0.0106616818714175	0.206069614216301	0.0012851986070163	0.0951107990333495	0.0132543506510539	0.813715595104438	0.133452608988022	0.4687645283220324	0.5672594022327568
PTBP1	5.982176281794731	5.9787841006891	-0.415506783072434	0.159257176500297	0.496024807012306	0.0450537629666717	15.927542909495802	-1.23711734248445	0.331394160982107	1.1281271685094	0.0920759893145879	8.298042617929389e-11	0.235061733417183	0.7449314038626149	0.27698773596281	0.927856121760106	0.8300005823834448	0.9418669384993604	0.6761714427357326	0.9934215652952362
PIK3C2A	4.78167078283071	4.98867995391485	-0.7159036209154509	0.960565588537576	-1.1238521102131298	-0.610512743942412	10.6822939580399	-1.6477386009643	1.59415765166041	-1.9248911689847497	-1.0630428592544598	2.08269729053029e-08	0.1201889251299759	0.131750221747744	0.073421539890884	0.304577813057382	0.762258621289362	0.6612683134675488	0.4348700723966098	0.8459253493487042
PLAUR	5.67179883140259	6.596981846618951	-0.1690813411790109	-2.2197243028327303	0.6005032326566321	1.43254369862941	6.13384641451353	-0.262493499136872	-1.61637122667586	0.730561947327072	1.6297094853505802	0.0069259305528266	0.796545008225184	0.128709198381098	0.4764925440892321	0.1250327335672809	0.9781075813320392	0.6559502649462086	0.8147448586448092	0.7502752065024013
WIZ	4.14395016755106	4.90434390880187	-0.265532849216522	-1.68733974349119	-1.6760074359633796	1.73264106936545	10.0903022765245	-0.5850970375316209	-2.65823430399723	-2.7620953966541	2.82055935616142	4.4389221394816505e-08	0.567180689256479	0.0178944062185448	0.0145282435689783	0.0129125291114662	0.9436343292451296	0.3384046345213181	0.2448967000073579	0.5648911869209248
RABGAP1	4.68373935926031	4.07054837616123	0.296646115654792	0.872194254232053	-0.0501744490675639	0.347324844406553	7.243487886223741	0.578856391572385	1.20861948296189	-0.0728268610909379	0.495746899416931	2.86191471653233e-06	0.571276676578239	0.2455174584933719	0.942906133971368	0.6272574144810191	0.9436343292451296	0.7678907276426712	0.9835362750953668	0.942034058231499
DCN	13.5797357487341	13.5189097422899	0.657512266240259	-0.1400507258336669	-0.6442927998364921	-0.007644023267878	26.016990009342603	1.37956756679966	-0.207069539221802	-1.01670140070291	-0.0116368108174685	6.78097895964578e-14	0.18794025457279	0.8387403340980649	0.325414970215572	0.990868740765224	0.8080266632628439	0.9660128896975048	0.7196749029703698	0.9981697806071804
PPP5C	4.60163043008119	4.36321867852756	0.260711848313578	0.411529416273883	0.37415631890155	-0.358620759602377	10.2484753387617	0.677927759097396	0.751811781114346	0.7268413094450179	-0.663054500053106	3.61445551243479e-08	0.508140785431286	0.463798383806998	0.4785138991202129	0.5173561567923479	0.930854088071367	0.8600928292061469	0.8159240196279046	0.9136300715780752
CEP68	4.84586186294419	4.165104457928741	0.111349545188073	1.17204311477906	-0.0408878419026476	0.305823046155677	6.56981354240791	0.192528593304613	1.44355724591745	-0.0526219589883087	0.387851201063072	8.88758515484715e-06	0.8499105579595592	0.1694235086262909	0.95872753336394	0.7035746439399501	0.9880749739616652	0.7012142730373211	0.9891739885974477	0.9616947866099834
MAP4K3	4.478300282437259	4.17977724961941	0.888111647234987	-0.0149129042670905	-0.804423286410177	0.4254579118902249	6.29221420008	1.46416108689404	-0.0173892597199561	-0.991246814809402	0.515309185621425	1.44343524485633e-05	0.163791781961846	0.986355271405872	0.337286755452221	0.6138474741448149	0.7951527485322253	0.9971960298249952	0.7269763555929944	0.936236241794163
TMEM159	5.10136275154071	4.99543949961465	-0.681971994201234	1.70221785287046	-0.113138898364103	-1.25664936725025	11.0024746694448	-1.93945398655908	2.5821417707543395	-0.2439920484059339	-2.66289218364497	9.79703516765898e-05	0.0721157146494848	0.0442918173151824	0.810574146839913	0.0177327525662424	0.7165117933521403	0.4744959418237285	0.9448139771565792	0.592783269646243
ERCC1	5.99387531420259	6.86808209082629	0.0862174060001378	-1.4602120929001798	-0.5249399124860891	0.263357104860857	9.24525693960101	0.165309541762702	-1.3797820390430302	-0.7689840962872391	0.361352509259419	0.0024591025722878	0.8709487163763019	0.209936064426703	0.453928254886637	0.7229459157586781	0.9922117408211536	0.741575785335146	0.8004904113356877	0.9639963899916106
SEMA3B	5.751939712623759	5.7020238659226505	0.8214260016211641	-1.67739994341927	-0.518254709498991	2.3414221399006	7.74615218141809	1.23884530661219	-1.75650716925267	-0.585915708233975	2.50988528025391	1.27797522285957e-06	0.234439084570313	0.0993909252668245	0.56664451560852	0.0240320870434933	0.8300005823834448	0.6132878945104012	0.8612723743433938	0.6160230856150175
MBTPS2	4.13865360189364	4.54604929465571	-0.19027461024977	-0.8410224295034879	-0.2462536687445259	0.390725978001091	10.4110494927243	-0.474799424734304	-1.48089994390609	-0.463431686892846	0.7147350443236241	2.93371860518446e-08	0.641768886218552	0.1593317151895689	0.649708079849962	0.4857485328525179	0.961792539232324	0.6914058106659954	0.8932263158096393	0.905794426000781
ELOVL5	5.03076944410245	4.94620876705575	-0.140147575782753	0.1226322122489719	0.8141703590665551	-0.146325921440952	7.343923446088179	-0.23242416714782	0.141515436535862	1.01800663152861	-0.169466970826503	2.4296968255374e-06	0.8193499727557741	0.8893458841302461	0.3248143902418919	0.867693655312169	0.9824397423598886	0.9769816829700008	0.7196749029703698	0.983999159696355
KDM5D	4.05897060137593	5.39387678642972	-1.78158444670561	-0.564461949887179	-1.4608537454969202	-0.2014467399000319	8.477184588297481	-2.96971135105187	-0.6805864656251199	-1.8297954723117	-0.2517438503655719	4.18857856253038e-07	0.0095432122254684	0.506503519458239	0.0872248749718071	0.804655544325923	0.540583629164367	0.8733291381807103	0.4541020182306646	0.9737791377840126
CALCOCO1	5.60710543110473	5.565601482164411	-0.147373056028389	0.9325171893109472	0.3580149622940689	-1.4420161216023502	12.1959305476527	-0.361860428224321	1.6001191420938798	0.6607590587919979	-2.45580523294127	3.4633026817317e-09	0.7225033115685681	0.130418518130772	0.518786854664328	0.0267346544389526	0.9704630201471048	0.657962825448257	0.8379673614821178	0.6187484657830874
UBR7	4.18287296621616	4.583156387092821	0.509644015709204	-1.17143210998529	-1.2641658585876498	0.974964165042244	7.37465601559883	0.953741874374888	-1.3255379707505202	-1.7901929041828	1.3497496369224098	0.0014357816951986	0.357020126900251	0.313962333245188	0.0942424110357232	0.198795462013987	0.8857088131843102	0.8109903057935202	0.4683981179806176	0.7977814523438264
MAP4K5	6.21824810285207	5.57344632442164	0.4777907645755239	0.855744322222215	-0.4895007946737029	0.609359810605114	10.2666609733434	0.960863670702761	1.2295177575591398	-0.7336093670494391	0.910023401449652	3.53061962050988e-08	0.351854795610231	0.2378154670886069	0.474497776382959	0.377201580100765	0.8841336962100719	0.7623561668938169	0.8129389526068554	0.8651259702440852
PSMC4	6.17198140472328	5.56025543248226	0.8333772570733309	0.573186783530348	0.106661860126984	0.0718823399309091	10.659062007999	1.85757520141774	0.795605735710897	0.1781351947131519	0.111478161107362	0.0017629519643426	0.0888013718240449	0.5837891336497171	0.861418664116991	0.912940267682965	0.7312011129024353	0.8983263674966547	0.95903571447005	0.9914370027126104
MAN2B2	5.18717354804833	5.13274561341883	-0.211073876723183	0.41965631235099	-0.70055235948328	0.21178073079581	7.01768549262108	-0.358392578094057	0.393197266295376	-0.8893582080736869	0.2606852902919069	0.0044110439045785	0.7253950454612671	0.7238358799669791	0.388242565445186	0.7979269009495079	0.9704630201471048	0.9392815230150786	0.7631982537772356	0.973181944273692
CLDN11	5.52283639578411	4.51177671624871	0.43272782697725	1.43520468135071	-0.681717047840821	0.211593332292677	4.52782771183782	0.600953322652449	1.00191954739589	-0.7049347600134259	0.2165527661434839	0.0101509443125844	0.5568627534271179	0.351925487492007	0.491659844443117	0.8314875638359329	0.9413082682848316	0.8251791245420462	0.8243728998448266	0.9777287701763064
SLC25A39	4.8145530612022105	4.66096595535878	-0.1175719782827409	-0.0560017481965674	0.617839311627434	0.6372353774104079	8.06100629189125	-0.2940089083141149	-0.0691151433111476	1.19715142733267	1.17892506726447	0.0044861227564769	0.772798017920302	0.946591722863804	0.2498463800919139	0.2572234996752289	0.9765934148824652	0.9905530752801626	0.6543842504067113	0.830355019396143
MVP	6.89206885861118	6.17895200513336	0.453079608025096	0.229253883941657	1.18088209476375	0.810956572181221	12.426035873873198	1.04308208127538	0.360253400240327	2.07547824789393	1.30307326126093	2.6795001689441902e-09	0.313430611342972	0.723680012375289	0.0555556867176375	0.2121987217799849	0.8670520225240725	0.9392815230150786	0.3937013660976444	0.8040407699060061
NUB1	5.71523174657779	4.77058884348393	0.0313169791717194	1.91817984532652	1.0250870512402	-0.550190921927435	6.90453585490788	0.0509887184924356	2.18289977142319	1.27057918089477	-0.62420157357285	0.0017982131224628	0.960230200739779	0.3570498286140139	0.228004803388292	0.543672856896765	0.9953937671360495	0.8258474861743569	0.6332113285802441	0.9233974699974462
PGM3	4.829744565357441	6.32652133422009	0.174935974477234	-3.0320400875140296	-0.854110387085647	1.34235695199006	5.687641038508411	0.377919016911351	-2.9628568838860603	-1.42142344624155	2.17717594478981	0.0153204384160307	0.711214339956783	0.0099111616949827	0.177424909588547	0.0478939116122565	0.9684810738565784	0.2813930511379702	0.5800606459615204	0.6946801894166031
RWDD2A	4.37397305111726	5.09990321912411	0.100642197793315	-2.77654931728614	-0.0947392257438377	1.92961744919229	5.68323243810522	0.122306581707553	-2.36376553150241	-0.0871616336392604	1.6744087477021998	4.34066220019724e-05	0.9042797974590848	0.032009379387617	0.9316959648869	0.114767630895843	0.9927470386535612	0.4213954953625284	0.980017429662741	0.7457870006943195
CLK1	6.46927974781957	6.64343428952507	-1.74093562168149	0.7255333704580179	1.42561897857992	-0.8846849816990849	10.5941397337523	-3.82791370025262	0.800863458403795	2.4552927260737403	-1.38431906942175	0.0005964527244452	0.001750542949006	0.449257013068209	0.0270456548096814	0.186560027294876	0.3380518827474557	0.8558833811960753	0.2975620979856986	0.7881582116066583
RNF14	5.116261943265269	5.13473051423237	0.2727860243376629	0.2150468101980679	-0.720708425536427	-0.0031242603762461	6.58143685316088	0.4418878434486911	0.188276302622321	-0.8736136986104351	-0.0036425978445032	0.0012711132596451	0.6650930827072471	0.85891853115189	0.396281399359261	0.997141933757039	0.9627235989981888	0.971235092264672	0.7679723652707866	0.999704914792708
DDX11	4.00935126058142	3.5039610432127404	0.8989026911464431	-0.33669867951273	-0.0287274128605244	1.1738921556506998	8.5903000334123	2.50386408915818	-0.596572137395201	-0.0602311334431345	2.4083107490795697	0.0012930543762772	0.0264449234958673	0.639494409713585	0.9528075982623572	0.0319578118729745	0.626383289121811	0.9151943414638928	0.9867526949307924	0.6556905386799775
HEBP1	6.179688837252789	5.616099825046169	0.0824917795261077	0.64351373632569	0.851231013560991	0.485040167908273	12.2292250333468	0.2249144869936739	0.956532592295628	1.78956420025629	0.934578569533596	4.93579570783226e-05	0.825359679681705	0.392403012954015	0.0948522182841118	0.365140069233215	0.9850634190854808	0.8379482018524914	0.4687645283220324	0.8584045735072947
GPRC5A	3.91161546705311	4.47840049793724	-0.893578239382455	-0.1981870059247439	-0.132390108083445	-0.288371338279743	7.26406344279231	-1.57551242990822	-0.247419592247275	-0.17721730686245	-0.370718561036437	2.7672143243475103e-06	0.135990428016851	0.8079381613994271	0.86170852212448	0.7160302498450419	0.7653046419903304	0.9592569571794622	0.95903571447005	0.9630988307276462
UFL1	6.337591619363621	5.76262243237679	-0.0812593048905475	1.2670212675481205	0.474656707587332	-0.145978335683368	11.2633263388866	-0.177047261375759	1.9401643897031295	0.7893103261996329	-0.22447638400758	1.0224208313020402e-08	0.8618397458798599	0.0713975423212507	0.4422291014124939	0.8254157250467509	0.9896540872406644	0.5598403562492391	0.7960642091344978	0.9762595060738676
CAPN1	6.03277201222211	5.3269865774187695	0.429122762442777	0.8159628608219559	1.0697307158493	-0.097373709190387	7.401100977230881	0.678465657646552	0.889025962294187	1.28857541446589	-0.102979370795635	2.21477893096133e-06	0.507809293667562	0.3880242879621949	0.21706671705303	0.919343493500423	0.930772626402982	0.837182821570446	0.6225960982140948	0.9928732183499492
MDH1	7.3116910366049	6.93976812488121	0.419631362241914	0.145973477860291	0.0042013870128861	0.441485422061674	15.444588348436	1.06551091130987	0.254195929084248	0.0080726611331521	0.805245550250198	1.2844192128856e-10	0.3034960347309339	0.802795811703146	0.993665405132529	0.43325757897949	0.8670520225240725	0.9574264837670406	0.9974820361051352	0.8904794886199433
SLC30A9	4.98008845278656	4.86039008287516	-0.539059393319377	0.244227305863173	0.826676244450559	0.276318235415935	10.5946251320166	-1.3118656228043302	0.413864547975926	1.5319242273985298	0.4684577241623079	2.32483642178111e-08	0.2092890689524399	0.684830226814906	0.1463575207369969	0.646192423666521	0.813715595104438	0.927730253987722	0.5421013293716357	0.9476556814803688
MTMR11	4.833291232145161	5.149491155024211	0.1481232580407609	-0.984085164658178	-0.0098315330787663	0.3454056479832419	9.055457821976551	0.287136590239276	-1.33718845782288	-0.0143264073075745	0.4724613571320999	1.8131115154904e-07	0.7779362799500898	0.2010867972917589	0.988758387747131	0.64339814350382	0.9765934148824652	0.7312904268625259	0.9967850790457728	0.94604149652966
COX15	4.1630765323996	5.2507124304255095	-0.9364374958382008	-1.14986749111825	-0.8965705148920451	0.0422212032679287	12.208062922161	-2.33800374519984	-2.04769725547985	-1.68380879589161	0.0770369334324968	3.4164219432165402e-09	0.0336533843861822	0.0585187957520509	0.112908011259958	0.939612342526502	0.6333062504167066	0.5239418420069644	0.497557060518541	0.9935097290826796
YAF2	5.278724391979741	5.35654526599901	0.158741901915242	0.344659565746743	-0.0195868150966777	-1.21242531497407	11.0179099137925	0.363123479541325	0.5541011230693771	-0.0334316396794772	-1.92701001437703	1.375828869147e-08	0.72157898549401	0.587675921086541	0.9737711924562878	0.0731376963467936	0.9704630201471048	0.8986416027963868	0.9930530814048412	0.7253007757666735
ZMYND11	5.831467144360441	6.27425848585888	-0.496544636034157	-0.0142597776696084	-0.5403764718887519	-0.8231914878405621	13.5908294017808	-1.4153705660199	-0.0211503764308569	-1.15427611145635	-1.6874833081399	4.34782872145287e-05	0.1780039685971099	0.983829446829302	0.2668060312471689	0.112190055665725	0.8009871144372778	0.9967969741493858	0.6686797782561634	0.7428759769887681
BID	3.7780589827233295	4.34590992326411	0.46674289607204	-0.924751006098948	-1.11615525440828	-0.3321428108912249	7.092480521379451	0.8344578314206551	-1.16080598462799	-1.49627988780501	-0.422669590694127	3.6699367592264494e-06	0.417115147209599	0.263862047142917	0.15532342295477	0.6785329906710799	0.90432938073877	0.7841771246587494	0.5558253727397062	0.9554471279980437
MATR3	3.89893130311857	4.3229618191212005	-0.742118189987571	-0.204804708062035	0.226605472022295	0.959161030392379	3.4088002787687004	-0.9221611999890807	-0.124850658661345	0.225985915126835	0.926903413676564	0.0218795435914298	0.371045405064168	0.902462381033257	0.824283362204736	0.36911774567534	0.889253417920137	0.9793331284057408	0.9490221059935946	0.8614024454259844
XYLT2	3.96340308918596	4.17545585623459	0.403213139093844	0.1178069976025419	-1.5392893572688202	-0.458742652888004	9.248670688681491	0.9729504324646692	0.201130944482168	-2.78910706261381	-0.802056659457759	1.3822127071192e-07	0.346007560163439	0.8432981296751909	0.0137587183059158	0.43504358284292	0.880313242999333	0.966691603572404	0.2409514995456311	0.891163686041466
NUDCD3	4.893631060640111	4.5536685600230005	0.077467770639231	0.3603346326921239	-0.11142594248586	0.4457268606544489	7.75138128054458	0.164627214170385	0.421945009815812	-0.1780362323004889	0.695345046998437	0.0007549636536115	0.8715352751544442	0.6956036383107801	0.861107374430103	0.497573491930747	0.9922117408211536	0.9306672905098194	0.95903571447005	0.908096751032508
GLT8D1	6.67984279774536	6.64790628746549	0.366780288297061	-0.5305965148134579	0.498284893757688	0.260416760084373	15.7723303681484	0.9991248858808928	-0.985060232818297	1.02433951646316	0.473601775334556	9.536414172545589e-11	0.3335800870093049	0.340217961581882	0.3219117126906149	0.642603218462699	0.8740780605307169	0.8231463662249899	0.71735822152675	0.94604149652966
ATP2C1	4.70788801281208	5.662235204275239	-0.761829083608435	-0.5921979587950731	0.190053450936635	-1.50320929568701	10.884195218561098	-1.62550131137272	-0.8812338662196558	0.308793129202607	-2.17127042158741	1.62098236390293e-08	0.124876679774685	0.392093167220696	0.761726223936159	0.0463645882474793	0.7634701350422834	0.8379482018524914	0.9281419552447292	0.6940566213973441
IGF1	6.87234715162863	5.82928398213251	1.59508287775512	-0.0540222644739528	0.6739006790039289	1.80685061882643	5.78058760381436	2.3009359138622405	-0.0377517031485033	0.7610776222604408	1.91287585058539	0.0092622263673611	0.0362178403824703	0.9707769663173248	0.458493572125196	0.0750694177318471	0.6333062504167066	0.9957099121550796	0.8035421397104281	0.7253007757666735
SLC38A5	6.260768051758009	6.63105105285549	-0.1997051786421139	-0.220299028017708	0.370137886744489	-0.770170572477415	9.80524404416048	-0.352382358012756	-0.2312247402985119	0.49613960669084	-0.921378706812224	0.0003879232933197	0.730832848827816	0.8415084391482621	0.628733597786651	0.3722779612738329	0.9705136570729472	0.966395071702819	0.8845864036328259	0.8635104209396207
RALBP1	6.0599701769234295	5.3522836770269	-0.609852335904109	1.5018232618723402	1.0915602264316	-0.0447645151070317	10.2493635711956	-1.4783415803808702	1.9574353074057496	2.05162503191533	-0.0781529416204877	0.0001653416642476	0.161436724008561	0.115014975944419	0.0588828052730598	0.9387560789743672	0.7934462347406304	0.6347190896603782	0.4027335000405219	0.9935097290826796
RUFY3	5.70567442200025	5.3676398936508205	-0.455618098906306	0.181475118347396	0.422075309558861	0.7625869172283091	6.49821823106861	-0.7545798287644309	0.151846620903764	0.532294204324835	0.922622605114391	0.0011096586354194	0.4623115034171179	0.883129772517692	0.602342925483745	0.370815378859313	0.9208829270113288	0.9750568891760488	0.8732104335184352	0.8634359752125923
CNTN1	4.81267188462362	5.12111291068692	1.05580660766309	-0.2099341509107289	-3.1620271198819703	-0.571797638690176	7.088633044609621	1.9674079370358	-0.200959612277762	-4.40529739103629	-0.7919713426882379	0.0008748525626103	0.0679701203580678	0.846502553229634	0.0005132438713904	0.440739870318612	0.7110280474926328	0.9679872479512032	0.0816346649802221	0.892944730542734
WWTR1	6.04078020904405	5.9570337136598495	-1.00688369830498	1.72964193983567	1.3002550860376398	-1.94263604409916	8.522563113386951	-1.61566322029071	1.94092840601589	1.6003277826654	-2.1428726661978303	3.9167190506851e-07	0.1270002374688419	0.0712976302493634	0.1303721202218269	0.0489310609066385	0.7634701350422834	0.5595534267438939	0.5269288654324362	0.6991315047089055
AGPS	4.969031484020309	4.08120331253095	0.3053095293560539	0.7079028202793101	0.846829947994598	0.877322437685588	8.199194098299671	0.684130746392729	1.11300365559544	1.42593421319991	1.3971214020441	6.35238957205075e-07	0.504325668936882	0.283225848117961	0.174366596019334	0.182703380724167	0.9300580434182666	0.7996379616033295	0.5770176114099679	0.7831280691962196
PHLDB1	6.49596115984002	6.29055942779898	-0.502028905547451	0.314198187547174	0.6533625053883471	0.488646838474425	11.1112159731851	-0.993819250970718	0.433236081974009	0.9984793893077422	0.695070953719574	1.22822145844838e-08	0.336073215043366	0.6710085754217161	0.333882702572578	0.497637716351949	0.8755539508662221	0.9249263423805498	0.7255149553098448	0.908096751032508
SNAI2	6.20319486628806	6.042107440619629	0.0138183728197356	-0.0626784668556438	0.4887630515668621	0.4093436357777539	11.1999806287024	0.0288498187702964	-0.0907469835160404	0.7768839769265691	0.5832588151158961	1.10329886169158e-08	0.977364713976004	0.928894364906212	0.449305876664975	0.5683855757360889	0.9954145503448212	0.9865403816886784	0.7988536630817009	0.9291607764123772
CD74	7.41245831946535	4.48064294536416	1.23135698823517	4.20813614109275	0.6357741690173571	1.17667423238424	3.51097872815957	1.08741334996581	2.58992285709277	0.424852003370176	0.8290481711035359	0.0031517239614523	0.294019148897986	0.0205060921448735	0.6769759586622021	0.4200746728452579	0.8633634645546734	0.3624246725684942	0.9009693594424516	0.8818110966432569
HGF	5.3908350850922	4.77898222556372	-0.184228823803796	0.8823623033329331	0.839636389051823	0.302563455289096	6.2519093940765895	-0.2684939825849	0.903240232049273	0.927948797927758	0.309465748768823	1.55009988100935e-05	0.79197658558094	0.380675204927726	0.3681260986494029	0.761224560263706	0.9781075813320392	0.8352291224711705	0.7464310927287591	0.96814216577532
ZRANB1	4.76288255055125	4.28696403348347	0.0348849330592411	0.8194678519076859	-0.0676734237414924	0.230915723002711	6.752378124644441	0.0615881066344536	0.963275937930208	-0.0891443778800702	0.298488379599323	0.0011309505831669	0.9517956191778522	0.479246861121868	0.9302177540085268	0.7700388392842858	0.9953937671360495	0.8636975903768318	0.980017429662741	0.9683560776539712
ADGRA2	6.10701492333994	5.573980351047361	0.3757781346132789	0.0693778559322325	0.5002062278196111	0.501102297037019	6.90210194210688	0.586242338011427	0.0587640590407558	0.593677790073225	0.5457707722722539	0.0008974744130036	0.5671406508271569	0.9558968082652052	0.561978906847856	0.593326418931852	0.9436343292451296	0.9921758338578576	0.8592054670959348	0.933268630633151
MNAT1	5.6539484487921	6.32114040614941	-0.7742344550074541	-0.174944676292514	-0.272979413167261	-0.757501729627363	14.017928577415304	-1.9044680586813605	-0.301758266132421	-0.509072066853112	-1.2937188122461598	5.02950033966172e-10	0.0762087248290829	0.7669796541657511	0.618107889202183	0.215329654191978	0.7168976089908773	0.9483700541200824	0.8793202600871208	0.8063000652942838
SAMD4A	4.32887243215626	5.46885071686708	-0.9004224890699171	-0.626751060261158	-1.43159566570864	-1.14493451264726	8.20231094452628	-1.68440264861842	-0.644539664908668	-2.03834476509565	-1.57384986766287	0.0004129818065203	0.113626124337849	0.547756060537684	0.0596569668501652	0.13637890482211	0.759971616497735	0.8906488930098642	0.4041498326656065	0.7548458737142963
MRE11A	4.66182836091572	5.01467687644759	-0.554582584867334	0.824830703776088	-0.217058055069037	-1.79880886556328	16.1058381077889	-1.95887249484712	2.06675452276843	-0.573316579195367	-4.5090061479256	7.083197874389148e-11	0.0689870626126663	0.0564710019875774	0.574925640969463	0.000415769150691	0.7110280474926328	0.5135336620297674	0.8643466030764517	0.4000779924301775
SERPINB1	6.6376776349273	6.319308889254311	-0.254756603003946	0.795602379760742	0.336308702651982	-0.0399051917943386	14.4597328292049	-0.6536405324452571	1.42463568390126	0.6625104216137719	-0.0728896179331843	3.2545828866822005e-10	0.523237971998967	0.174735470520091	0.517695065134314	0.9428570274782728	0.9348857333929717	0.7051350219635416	0.83762045142663	0.9935097290826796
SPAST	4.1927101237818905	5.1185319039606	-0.112773401149987	-1.46976903472542	-0.6855415292073039	-0.1697710333390089	11.812511597837	-0.282958443792633	-2.60594228952281	-1.29198672723766	-0.301579990099564	5.3591760275453105e-09	0.7810762202203371	0.0198625971849399	0.215913389100672	0.7671129403245419	0.977132729682016	0.3580297812811719	0.621530500092575	0.96814216577532
OSBPL5	4.71117232326032	4.834068443215871	-0.158058437430703	-1.04587283031503	0.642827600915883	1.04769693847785	7.87347114096849	-0.287169889258123	-1.31306349289721	0.8911208810881	1.32178641605945	1.04731929943557e-06	0.7779112712048921	0.208895134287738	0.386935216008519	0.2060443237885129	0.9765934148824652	0.7404758530688892	0.7631982537772356	0.8015273735459756
AQR	4.97232792120455	4.504743294479749	-0.597809404022484	1.25698793605986	-0.213236396264329	-0.2862519100895119	5.7493360569927	-1.22942744229456	1.22276868055971	-0.332863025128164	-0.444734789579805	0.0065705233810602	0.238033578831197	0.24370428896725	0.7439692727574191	0.6631777071773389	0.8317527624085758	0.7650924362258108	0.924287426312008	0.9520117397289252
FHL1	8.95372092520777	8.06895906156396	0.489925144807788	1.4044259859518602	-0.158656655074926	-0.271406888434741	10.9211944629004	0.9133505091975128	1.32665408706141	-0.2312587763770769	-0.3774596844851839	0.0008688849167852	0.3758172673699579	0.228456448903456	0.820240729435177	0.7111310639814941	0.8906274799057637	0.7546496060837593	0.948515118110353	0.9621406780894558
RTFDC1	6.66143554247038	5.917860285777331	0.442087499428525	0.9906246205975542	0.414857769972003	0.1062646945235659	16.9795044069309	1.42496124043452	2.22733603040544	1.01345192012985	0.239887485564892	3.3339411206530294e-11	0.1746429291078259	0.0416603130613396	0.326913621277519	0.8136647887910791	0.7996010437870076	0.4654262787902124	0.7204328357180637	0.9745211262683464
RNF10	5.294771441564951	4.29737637922697	0.109081844667695	1.57228473272113	1.46811859403294	-0.373064868144032	9.865189404543742	0.283404655125978	2.83903467541249	2.9024197882457594	-0.671999768348103	5.97208053788695e-08	0.7807406967540219	0.0124393142007636	0.0109408575866691	0.511802317612049	0.976976145173505	0.3045047634131521	0.2232092610432232	0.912038128803726
ZDHHC6	5.047099575599231	5.46630945734937	-0.2980255523903189	-0.526423650425248	-0.282112812256615	-0.0846512699854669	10.7742790092034	-0.6492995268449	-0.784020282115029	-0.460980097521065	-0.131489786273567	0.0002133927575293	0.527626337156481	0.572262361750177	0.652403121421868	0.897437493376163	0.9363013225732651	0.8945859850902602	0.8939814520088459	0.9905558304385286
RNH1	8.4960884125155	7.77087896230536	1.08423442646651	0.234246703910729	0.0111002965825321	0.688987995635591	25.501114197302	4.05627388998124	0.6004498385901961	0.0315372526234287	1.88776764700784	9.100084695104141e-14	0.0010340399174449	0.557170488705304	0.9752568933758028	0.0785581227945597	0.2968030241817498	0.891008977323339	0.9930530814048412	0.7259602359662222
NDUFS1	5.77319335079158	5.284049932985769	0.2033190760111499	1.33153590357253	-0.152884383625236	-0.7947293489301371	11.1599928395583	0.473908646339676	2.20680873856234	-0.265865676240626	-1.31915455291417	1.15782266603177e-08	0.64238939195074	0.0433286200357154	0.793962167279832	0.2069011665529139	0.961792539232324	0.4725781869821531	0.940103185972906	0.8015273735459756
RB1CC1	5.7214097515754405	5.5852465480501605	-0.9058032770910692	2.09834553461579	0.27749277052837	-2.04364051064596	8.59109242613412	-1.54078932854996	2.5332673905914103	0.354952865846973	-2.49990123714577	3.54086475686904e-07	0.144196561526	0.0229461313819702	0.7275662724406301	0.0245105807364143	0.7701529023354077	0.3818737533379862	0.9202094102701944	0.6174464630940891
ERP44	6.33997970407012	5.440534645322139	0.590559359827934	1.25630405741528	0.716917502866108	-0.0113578974324821	7.265596349707461	0.889607001850727	1.3158555790918898	0.820900575152805	-0.0117598223916463	2.7602919386057004e-06	0.387722020484507	0.2079792201972289	0.424557674091329	0.990772219849896	0.8923423620240213	0.7389768556989609	0.7854176072172587	0.9981697806071804
ALAS1	4.784033089441519	4.46859514665262	0.407241382991806	0.367160509025916	-0.0443175869159207	-0.1225541482843669	8.5327005358504	0.856261953986549	0.545203434181029	-0.0693564133029833	-0.187229312004175	3.85856760301587e-07	0.405324429798264	0.593628445540972	0.945622085429221	0.853989829959172	0.8975568663981114	0.9008708268058836	0.98438387296094	0.982524716373811
BIRC3	5.59043125017701	5.74438399088016	-0.2471071839006219	0.384549679952704	0.0129043225089102	-1.74021407569873	6.05023759373963	-0.392104976443261	0.291680971348473	0.0152092997918922	-1.97614537001666	0.0021524910732034	0.700499014268485	0.775983871333739	0.988066465218922	0.0672263333184801	0.9654837648422832	0.9495111424780188	0.9967850790457728	0.7253007757666735
AKAP11	5.03616129626504	6.1151898985412405	-1.76557684668308	-0.8389431659757621	0.699781920361788	-0.4200460467813129	11.9113995943075	-4.06889894687836	-1.13749442432305	1.24559954468192	-0.682710769430753	6.90984838140965e-05	0.0014639534712709	0.345360138770221	0.235550370432592	0.505536073460819	0.3231410259670946	0.8243648970176172	0.6411204869073823	0.9114102540318229
GLRX2	4.71563404165344	5.28016990399325	-0.0284736797501714	-0.9230294208077292	-0.6459938720910029	0.44708379145895	7.0068156108281	-0.0486485207996412	-0.8347763439079979	-0.8401043782469821	0.5556338429307409	0.0008935167793866	0.96186204006621	0.437482839035347	0.4141316557098329	0.5866710468251839	0.9953937671360495	0.8533344604652453	0.7774976506283819	0.9312603296047028
SNAPC1	5.3002198131978	4.94442463409309	0.503173930822414	-0.154108948112266	-0.0870090413143564	0.939049945429984	7.73293904873127	0.86443898863591	-0.187523241494915	-0.111236248768861	1.14402372253595	1.3048021781776502e-06	0.4009597714225459	0.8537634554592372	0.912903795038505	0.270542614438962	0.8961258219678904	0.97048100758826	0.9748816129533854	0.8341887940673787
DERA	5.276055615939259	5.814072067794241	0.0626590110263228	-1.18108932774759	0.197838776844832	0.161178703120645	9.57275090942015	0.128548558541992	-1.3260045287733502	0.307452369388644	0.227716422382264	0.0003188062761314	0.899616289575752	0.267184749078052	0.7631412749584929	0.82300888074708	0.9927470386535612	0.787548274867957	0.9281419552447292	0.9759199819190448
STRAP	5.86564529873268	5.317569945650591	-0.0802935742723515	1.23406768899466	0.9950216089732148	-0.510079778758924	7.84511459042679	-0.143920202184394	1.26667430426363	1.36779200681542	-0.632413316307941	0.0006170628966255	0.88778993237155	0.3056231086952019	0.193942181418913	0.536894772633991	0.9927470386535612	0.8096081455783832	0.5985756627547048	0.92065999586893
PLEKHO1	4.745342155795321	4.72618316308324	-0.49737652678779	-0.193548619166795	1.88884551489856	-0.306609725942596	6.165494417880059	-0.7399891247681701	-0.195960664220948	2.16311229562589	-0.305283130252835	1.8074736427603e-05	0.4707308189351699	0.847270978293862	0.0470888238129341	0.7643458936166	0.9224188312074498	0.9679872479512032	0.366952324545766	0.96814216577532
GCLM	4.64274537504646	4.55303074147832	0.0301611658125725	0.8091877427451709	-0.3964121111098371	-0.8531567478513951	7.14197976087156	0.0517594601968058	0.9871398559433372	-0.506215735147325	-1.07097724337879	3.38151075830899e-06	0.95940335918205	0.33923063255061	0.620063726197271	0.301110099865761	0.9953937671360495	0.8231463662249899	0.8795103303046403	0.8459253493487042
UBR2	5.48745219088835	6.223574744023289	-1.16542373965597	-0.0048154366011248	-0.65310295692451	-0.5848137928829951	11.597783270953698	-2.37055764078474	-0.0069623718904286	-1.00497125547897	-0.8502685355842629	6.878585496797399e-09	0.0315887262220337	0.994536629817583	0.330848132588683	0.4085433492265589	0.6333062504167066	0.998826561201508	0.723878483781171	0.8740025705455599
EHD2	5.87146800067047	6.04058571635116	-0.865862801989129	0.0297107413041667	1.6251527667136498	-0.506421604573486	14.8024337098269	-2.3971010588172	0.0568607290858367	3.47431171253448	-0.935781707755698	2.3405224604219004e-10	0.0299943720373273	0.955406657419594	0.0033980131586158	0.3642077672356149	0.6333062504167066	0.9921758338578576	0.1493942402123785	0.8578689221329927
CCDC28A	5.33214030299704	4.836614646961481	0.607393269638807	0.565190769478343	-0.330632178926607	0.239827426819885	9.79699036791886	1.35662232456512	0.8965712987552571	-0.547061123024202	0.3838639502651599	6.54029370540603e-08	0.194968897215847	0.384111384489886	0.592383146225477	0.7064657560614158	0.8088030488628041	0.8358428941077773	0.8722816597728456	0.9621406780894558
HSF2	4.721833882483111	5.63834455268203	-0.064737450543509	-1.85736867606852	-0.449998243416003	0.32169411859894	7.93782641656627	-0.0997950393033555	-1.98844070422158	-0.524592066265634	0.348436483864718	0.0009609442189969	0.922099998283875	0.310049202584406	0.608792672285512	0.7332837578207091	0.9942371016067238	0.8107168247183825	0.8743541110006615	0.9654544070395886
PHF20	5.75165944198707	5.449854313377969	0.8284778597377901	-0.31640184621536	0.0061401181300744	0.152713081107988	6.4607000399659	1.69622144830219	-0.294259631198227	0.0095310574903238	0.2254491779183819	0.0030044431849376	0.110955353259693	0.7728285278213599	0.992525193733432	0.8248063826727231	0.7580812323839884	0.9491270736148264	0.9973783417127972	0.9759199819190448
NR1H3	4.44654621035073	3.8356778573924895	0.303817505696497	0.127507763032973	0.777081373302486	0.8998127490226209	7.72314137617941	0.678600125812776	0.1975232462952509	1.30330729708703	1.4483301951289498	0.0011909492289701	0.5099900888450299	0.881161051990124	0.214928801858973	0.174251442202042	0.9327976283378586	0.9750568891760488	0.6211006612255541	0.777161594324421
TYMP	7.43334068140323	6.73154279921437	0.188174554174611	1.33779963715327	1.2431113188005	-0.7555623848651261	10.4489804432072	0.3376708413759119	1.63295833475739	1.6979758001038798	-0.918283253240063	2.79532032424208e-08	0.740290407149887	0.12328746500309	0.110154787189401	0.3730009301584249	0.9720177930163424	0.6454498476942448	0.4943949821958729	0.8635104209396207
NCAPH2	4.63089245593406	4.34714916307986	0.340109348349011	-0.0662211554302232	-0.348927381560296	0.8087124143213299	8.3368161723339	0.714198779264863	-0.0984830026238496	-0.546199213619807	1.24367341522055	5.16286767037317e-07	0.486070505245405	0.922852782982266	0.592960761763716	0.2327061656456029	0.9255167056283424	0.985725925532078	0.8722816597728456	0.8159818971822617
TOMM34	4.12901398768306	4.993430154513541	0.4393816443184	-1.06854213563469	-2.08621220493576	0.316914935184988	6.820982947827599	0.8511532958185419	-1.03376467367464	-3.1194216495989595	0.4619449078185979	0.0015123377041888	0.408108541755701	0.327162313129211	0.0070548137082122	0.65080449833708	0.8994399233638025	0.8189208594776021	0.1844478956789096	0.9480033531985832
SEC63	7.4291536650218095	6.8526916233161606	-0.371485197869172	1.22117669618244	1.04034142735796	-0.379933512177534	12.2841383052	-0.802517490771547	1.53410279489749	1.7422248186616105	-0.5858626439247451	7.658513725290692e-05	0.438079982502068	0.2554944408443589	0.1043133716128359	0.5678088154332961	0.9133436846115244	0.7793594662552986	0.4831327384395344	0.9291607764123772
KPNA6	5.105109691377759	5.17372843385212	-0.0529968020554019	-0.0718611024832344	-0.453421300592421	0.299141645515298	7.5194387814143395	-0.0837937294579686	-0.0809832214633244	-0.533219549136565	0.340529833125522	1.8309455293913296e-06	0.934328503392902	0.9365259582065592	0.601693419873215	0.7381798977031321	0.9942371016067238	0.9875662035068672	0.8727352914207832	0.9661983887298586
VIM	11.7404754785711	11.0110264122561	-0.0217577245552303	0.934277870988728	1.5415430450362302	0.25010780153397	27.3236324924196	-0.0708999292322182	1.5934040420432498	3.90640790434492	0.602317335266337	5.646181718454999e-07	0.9444461734644228	0.1548293299507049	0.0014114696869546	0.555961172759907	0.9953937671360495	0.6862428211434586	0.1103819258727293	0.9250286333360632
FAS	5.940662059544179	6.13041986711093	-0.467545620941778	-0.756911323075265	0.684082074652039	0.995485290613989	11.6288575361501	-0.996931635752534	-1.1161585103444498	1.12113870992363	1.46334307645396	6.633020148559721e-09	0.334609100611031	0.281915947440473	0.279857388476441	0.164012373374766	0.8740780605307169	0.7989036869754699	0.6788846532065619	0.7676707314530654
RNASET2	6.411846079654139	5.541070137744219	0.9420128311789822	-0.4364048908737271	0.0485523451745568	1.41624992305121	7.47028580159654	2.40406554920486	-0.500382549435938	0.0949894317228243	2.57270403536688	0.0022552800355695	0.0301995764697682	0.6240970872713261	0.925661215737748	0.0220334062171865	0.6333062504167066	0.910729221823781	0.9782430236156994	0.6018471835604086
CD44	7.59827606405092	7.49038081843668	-0.132384280752589	-0.211934176382881	1.06193750307503	0.216224146781119	22.2126887185327	-0.451515261939977	-0.491427969684389	2.75471976607582	0.513651282605086	6.862956386718659e-13	0.6580778104682429	0.630236659695419	0.0147455226450347	0.6149785517938051	0.9619637738778344	0.9130621505275656	0.2448967000073579	0.936671055188186
AGPAT4	4.15652710590086	5.59548577165856	-1.46098266852714	-2.10892525191018	0.33885952550182	0.230844976094037	9.76985861880754	-2.8003888381977795	-2.8156486503582205	0.500136722101655	0.305748262077654	6.781994981299e-08	0.0134491710919262	0.0130412284818828	0.624236119196682	0.7639985730729879	0.5669905296307963	0.3057696624293496	0.8820265470513	0.96814216577532
BTN3A1	4.50749530000942	4.63593720459847	-0.564098374449519	-0.0156726933185812	0.104768045992273	0.259739369782993	9.043017236991211	-1.20460355436484	-0.0235794982446762	0.168683477639134	0.404775651473822	1.84532958958328e-07	0.247019382165567	0.981498847281055	0.8682991737506709	0.691355899020573	0.8373115050878583	0.9967969741493858	0.9603317507235472	0.9579732162111932
IFNGR1	7.226072929126611	6.96725723499467	-0.0198497895580663	0.7205470025349558	0.378617708875499	-0.6784593356746851	9.77104868532097	-0.0387979491774292	0.7007538339946939	0.574630450288528	-0.9272017417137408	0.0017099482299058	0.969591354547984	0.507438567426284	0.57412688708646	0.368557930621046	0.9954145503448212	0.8737690900480203	0.8643332957391231	0.8614024454259844
B4GALT7	4.89553307412261	4.1693146110462	0.388695631420232	0.551698106949486	0.995292617390512	0.416265630043282	7.46345358961635	0.7812291790718392	0.7720135431141659	1.50057353295432	0.587078756494769	2.00299708631919e-06	0.4468232727542949	0.452098799763482	0.154219595313583	0.565883259163369	0.9147029632469382	0.8560525162866703	0.554661204968265	0.9291607764123772
VRK2	4.5562724721716	5.45624883544005	-1.14167783767775	-0.956519571412867	-0.664414921860466	0.474624966683538	9.75230385761513	-2.19532338122325	-1.30989174549049	-0.9629049583444068	0.664871069304905	6.94339760975648e-08	0.0442889785760937	0.2099394968143419	0.350862462236371	0.516225527346059	0.6588917570318855	0.741575785335146	0.735989025923287	0.9136300715780752
TNFRSF1B	4.26397859475741	3.8256964529922097	0.269425755523801	0.691744205544017	-0.711410321781673	0.491588701642002	6.9358048973241	0.532096693112889	0.968880647275444	-1.05348902407441	0.7210778929936109	4.7655863307856696e-06	0.6024518710661511	0.3479687460387849	0.30879197147851	0.481949966047095	0.9507571735462405	0.8251791245420462	0.7053998408528681	0.9043321098269904
VEZT	5.10705220156712	4.723032905463191	-0.2701344681106289	0.4503148984968329	1.07344054827149	0.3445041004607139	9.04678539859683	-0.580239937990581	0.672928142066238	1.75122863098347	0.512251961794186	1.8355076562604898e-07	0.570367261365961	0.511227889424168	0.100322296988666	0.6159340020650551	0.9436343292451296	0.875622473556408	0.4771518506398501	0.9373982818236962
BRD9	4.93622030855819	4.04681227944273	0.704733670686119	1.27507396747607	-0.4651562498177249	0.318966211303884	8.70218130430773	1.6633034689051798	2.14597594382065	-0.811345679822301	0.551990560434568	3.01018277711357e-07	0.116998754444874	0.0486443357539629	0.429854127472607	0.589085124192632	0.759971616497735	0.4840633796062424	0.787278948077809	0.9312603296047028
SNX1	5.481588356061049	5.50291412752282	-0.4426208032052249	-0.143696311919043	0.875951638384542	0.177073458259838	10.0772307563695	-0.9087703325005128	-0.205087130394053	1.36952327607839	0.2471873357832099	4.5154339171134e-08	0.377841643199015	0.840261153142032	0.190991306513406	0.808114577365447	0.8906274799057637	0.9660128896975048	0.5963561825522662	0.9744803319409712
TBPL1	5.2868518418752695	5.63295578040929	0.370345460707166	-0.4800861083755829	-1.62376747285362	0.172205750647809	10.8768466507755	0.76850605620049	-0.717921148854609	-2.48548916108867	0.260085187428586	1.63573149947424e-08	0.4541168357337079	0.4838382282447371	0.0252173415267032	0.7983342639241541	0.9179962772293414	0.8651245991359823	0.2897862770760418	0.973181944273692
BCLAF1	6.98863048901454	5.6144446941844	-0.334445080564262	2.94872180803494	0.937354093171878	-0.442818435424654	7.77862349556589	-0.72743458293065	3.04180374243794	1.60683435363487	-0.709345716791897	0.003272070723771	0.478185919279322	0.0100489056039514	0.129276414827324	0.489262207326313	0.9238304734109356	0.282809486694645	0.5240438889124138	0.9069776845235644
SLC39A9	4.6405412136863	4.39434848002296	0.0861892240646865	0.178444581344488	0.0207433482238046	0.414561826143787	7.53421770127759	0.162306162691274	0.237221186729551	0.0291956628306844	0.5694692877719479	1.78816859850644e-06	0.873230982322499	0.815694618046489	0.977093449841415	0.577466909243837	0.9923263993946574	0.9604654683113688	0.9930530814048412	0.929533813483351
TFB1M	4.99804531468085	4.44020679784025	0.7118697299523659	-0.0438284646580061	-0.322786354475423	1.3574485113922	9.06135335678024	1.59199108161987	-0.0695877976507009	-0.535276692928535	2.20193697129727	1.79805137892431e-07	0.132237068361904	0.945440983362312	0.600305122278685	0.0437335878414058	0.7642766338222012	0.9905271736647984	0.8727352914207832	0.688086679374176
RABEP1	5.35115694966985	4.802446272573571	-0.1874536835858719	1.04318369921392	0.8843222469839659	-0.255739660948617	8.09617155452189	-0.366501612013012	1.27888487494893	1.30949184995485	-0.349398172015432	0.0009837861742609	0.720298060390192	0.379989125165941	0.213911630903795	0.7320991195276031	0.9704630201471048	0.8350069630189763	0.6187682757109121	0.9654544070395886
NUP160	4.73724452968227	4.571565987621731	-0.7153078080653109	0.7560721207609129	0.57847558603839	-0.142432695448974	12.173199753741	-2.1082077446659	1.56436002032229	1.2900418288121698	-0.303900219434594	3.5529829306310403e-09	0.0522417272419696	0.13858174250292	0.216570340940867	0.765378841321764	0.6750000020402539	0.6665497291315593	0.6225960982140948	0.96814216577532
GRN	7.58295653596775	6.899620529103019	0.747162072051443	0.3250599468468189	1.3439298117666	-0.0816495115851461	15.9045960217928	2.03907492125259	0.55545291969662	2.79133697143403	-0.151141613005199	4.8845663082361206e-05	0.070205702799086	0.6781365690240849	0.0162681487664045	0.8824622557924581	0.7110280474926328	0.926224853862994	0.2511401056471519	0.9875718952255212
FAM13B	4.67644209177409	5.27143370565392	-0.0402132686219564	0.0567858467690702	-1.51460484838124	-0.4189878478778689	7.483918935501269	-0.0844693681648347	0.0587041659131	-2.43763675660395	-0.6756667942286091	0.0024666773427307	0.9338004326550392	0.954326163138993	0.0278920930797482	0.509825557088773	0.9942371016067238	0.9921758338578576	0.3001798049757324	0.91180938580879
CENPQ	3.99419780719962	4.4988934053166	-0.166330821524655	-1.12550214425754	-0.583135165812053	0.7188989824420691	5.83885653263383	-0.2339976988636439	-1.1205215688715902	-0.617865199570569	0.748043877220455	3.26036704290399e-05	0.818150451371174	0.280111870159601	0.545931350234448	0.466000935969082	0.9824397423598886	0.7974705530284775	0.8517283959483141	0.8981763193931477
SARS	7.155861863737759	6.97339872005844	0.0227593299076641	0.23931437130291	0.3158162233229279	-0.0538425070959704	22.8134480361312	0.0850389902933436	0.613676099553281	0.8973317559158871	-0.139809267052694	4.64910799585318e-13	0.93335504528583	0.5486234664365689	0.383718503471453	0.8906706813416999	0.9942371016067238	0.8906488930098642	0.7609785491869906	0.9884781151336368
RANBP3	4.76423023680025	4.65328584107665	-0.266841083254591	0.071975497766523	0.269787007842357	0.521283426444147	7.64386183696236	-0.491549725881016	0.0878644509851084	0.375049858980382	0.6867545367295739	0.0007439203688077	0.631443101350797	0.941849971495641	0.713567230619562	0.504372878547983	0.9597631039967308	0.989317508392604	0.9160072075806318	0.9108893915328172
ARID4A	5.59128619951578	6.43997418851722	-1.5835870369334497	-0.310072053125182	0.256766967534981	-0.5777364701483779	10.765063068491	-3.00134871387518	-0.3823128933059029	0.3746766517560539	-0.765794802436768	0.0001285409675871	0.0113091227133499	0.7522698824579391	0.7146794256788191	0.456756386545836	0.5661923513874599	0.9448278782377498	0.9161202587601388	0.8969252993450154
TSSC1	4.0151072390198905	4.01119781952352	-0.0542222578810407	-0.2313312148503989	0.0142986363177496	0.448925711381272	8.510535482457321	-0.125322598783439	-0.3776470970619339	0.0249158681748386	0.7652905076872891	3.9869137899538e-07	0.9019323721277908	0.710982846583853	0.980450518199806	0.455971816519197	0.9927470386535612	0.9371734291460512	0.994165932597994	0.8969252993450154
PNPLA6	4.16527099562153	4.305572367953101	0.417549465754348	-0.82970903005814	-0.230036751455188	0.4449367014864389	7.28845823478896	0.7729953076307009	-1.08296011612111	-0.3198072292696469	0.601058263893028	2.6591804543567503e-06	0.451534943058102	0.295928094695156	0.753525573968871	0.5567757497696639	0.9168690927859484	0.8052981335397481	0.927197783376336	0.9250286333360632
IFT88	5.1015722315799295	5.18420316608792	-0.103042784057143	0.2090684080774039	-0.548554812263485	-0.335676294750065	9.974183177079212	-0.2482504517361639	0.276219388065336	-0.986601786816739	-0.5947684838785	0.0001499449994002	0.807416446392197	0.794736241323427	0.3396545040107769	0.56091166986498	0.981454399424367	0.9551318053277744	0.7287028045504336	0.9259810249573748
ALG1	4.77250921784094	5.61692892260081	0.424080051093294	-0.2489084801677169	-1.13422466866801	-1.28755264915862	6.61993127145821	1.04752398803997	-0.284436275880306	-2.20477169654874	-2.43884685619685	0.0047359754004296	0.3122072092807669	0.7799766130984419	0.0444926708287802	0.0288687567760007	0.8670520225240725	0.9512390283114144	0.3588885700151522	0.631468325815639
ZCCHC8	5.07546377268962	4.800336336223349	0.0774316301682613	0.128710775974264	-0.0007567629928504	0.5984617684311679	6.23055708264049	0.11915034103428	0.1167273423817419	-0.0008732044937446	0.654045699552594	0.0079911761926835	0.907012951107627	0.921225353937648	0.999316096101056	0.52382204085171	0.9927470386535612	0.984966164771208	0.99945674380034	0.9167800411641503
ABCF2	4.72485677667193	5.03093867173768	0.3737161207817729	-0.287090445963495	0.2418129339238739	-1.3601745421221398	7.92619851118618	0.654014092069073	-0.352324593045784	0.318088619320481	-1.6245566529113702	9.65027903096449e-07	0.523003853931595	0.7294961538584099	0.754803193075923	0.12507925287477	0.9348857333929717	0.9401545945133828	0.927197783376336	0.7502752065024013
CHPF2	4.52050613291282	5.70247041628706	1.29834440090861	-2.58334020361577	-1.52753611062289	0.4469322545997179	5.87356799403512	2.27215191704295	-2.1021016337680702	-2.06585039855704	0.580443303014171	0.0080132986040806	0.0385772664504089	0.0544342798010967	0.057424950831589	0.5707802234523349	0.6408032022974892	0.5084944298121475	0.3984697874662676	0.929533813483351
FUT8	5.04328162419347	5.464627499622639	-0.73879825052194	-1.33547537555846	0.1602536235079339	1.6426467330786498	9.86689487950636	-1.6043814114639698	-1.6564987350939	0.2655049839060269	2.5505274115264	0.0002645433567454	0.132144046605208	0.195826104302705	0.794557053382407	0.0226760750579942	0.7642388349805125	0.7271072620684891	0.9404635254139204	0.6058742377998793
UBA6	4.98410185537022	5.63406846406469	-0.69422712264823	-0.315844985730826	-0.943263685040702	-0.069172313372699	9.99029114420597	-1.3256020968416	-0.43206516676178	-1.34219787599475	-0.0966336164872502	5.06116096429165e-08	0.204807118865661	0.6718406150864421	0.1994952087010069	0.924296662240693	0.813715595104438	0.9255715558425276	0.6058210169384188	0.9934215652952362
ATP6V0A1	5.400603565200879	5.87460383894987	-0.6778553859041222	-0.8722725993630079	-0.4477704319887899	0.991894521419506	8.98134801223872	-1.21799990099119	-0.93186610380065	-0.610443327858089	1.27545846273137	0.0003283084152461	0.244362620471768	0.4324273477845901	0.5515583396168979	0.222405703591296	0.8366520597036734	0.8520117783005938	0.8536113918028945	0.8145044354066651
PIAS1	5.6431085540907	4.88118845990623	-0.250336441681958	1.44815792402815	1.2836146408196	-0.207849586006176	9.55104210943988	-0.560422831512343	2.13560484553906	2.20953045656589	-0.322220433345406	0.0002610976016314	0.5858772671206971	0.262604098382267	0.0470360384525294	0.752281134280303	0.9480578845480392	0.7832156384731211	0.3668644940909111	0.96814216577532
SLC4A7	4.76874361825943	4.6354215829543	-0.2374928391375689	0.667647603752019	0.805631284093124	-0.533127644130023	6.6907095579871205	-0.452928225233177	0.660870831517203	1.18029891794784	-0.7337326495312199	0.0011716096296743	0.657403703857959	0.532621042698542	0.256685240365852	0.4744276542907659	0.9619637738778344	0.8851939525594662	0.6604929946678918	0.9012381317888726
MAP2K3	4.3484579763268	5.11030808644572	0.258923640740773	-1.51184237144261	-1.38386023129441	0.788415424170239	7.7080373098217	0.594122951533936	-1.6850850318800903	-2.4674062519186	1.3766276292521995	0.004642987955871	0.561300722486844	0.121030591555694	0.0265149415208776	0.1896256495809989	0.9413082682848316	0.6419618022096616	0.2970882614371246	0.7908446353678992
TMSB10	10.6646764479168	10.6554900364853	-1.00376340021994	-0.4565313338782629	1.89045494303165	1.02229539677475	27.0644209772639	-2.89916399966087	-0.8421518683915951	4.17008383951153	2.13584052005328	0.0005577508467804	0.0167644773504532	0.609201698032448	0.0015005486039766	0.057396304703689	0.5707579140029851	0.9054011781891594	0.1114314959104311	0.717841744188216
ASTE1	4.32507436643376	5.50762577931708	-0.4449788554666	-1.3470298817404398	-0.6453670887854229	-0.89530996068385	9.90721008358325	-0.87002548251216	-1.8608165939791497	-0.94991722226516	-1.22327990920139	5.648161545768121e-08	0.397995823214698	0.082486665209835	0.35720960541516	0.2400944830542679	0.8951108946726566	0.5877158240639111	0.7396113596658315	0.8205770183201235
RNF19A	5.8998275585926105	5.62749355563468	-0.296796073137789	0.34074354004646	0.326800801227733	0.5547135274715079	7.0300156644254805	-0.538357329327233	0.301898906870329	0.456789227023379	0.7460501979782159	0.0019326739308583	0.5982339039168609	0.7692915440070258	0.654373773536296	0.4672515696184629	0.9492894611085114	0.9483700541200824	0.8946010267234293	0.8986076432466501
PEX3	4.476093738878769	4.81734465103126	0.25763576190889	-1.48711839126768	-0.640465761929436	1.37917550484283	6.8468831604914495	0.398416880163836	-1.6063385664849	-0.742457995587388	1.5601009120071	0.0024276832519319	0.696866394868464	0.3830605025179671	0.4702977733402639	0.145129227285705	0.9654837648422832	0.8358428941077773	0.8098796181298674	0.7619861512025985
GABARAPL2	7.96797477784802	6.94182425780706	0.967482947136399	1.2903202930151998	0.6146620559472211	-0.101080472485943	11.4077952185768	1.83677426993111	1.6666059745931598	0.8803299608503059	-0.1388394178624369	8.605549112228e-09	0.0861382953726207	0.1163313698556249	0.392567009894052	0.891423894917119	0.7286250577596858	0.6368745902677807	0.7658089771376905	0.988753865771813
MYOC	5.74677032166303	3.52105886013709	1.57640723367524	2.74666055667951	-0.857516015894546	0.746298426651092	2.11963057183814	1.32716995056884	1.1467409305306	-0.536765990205363	0.456230913607446	0.1368246734217029	0.204376623581768	0.3052934707973139	0.5993305208764499	0.654776782890211	0.813715595104438	0.8093032745069614	0.8727352914207832	0.9505219716200192
SH3YL1	5.3559270133583	5.94055279334438	-0.162687726525021	-0.616829321469442	-0.945399469036206	-0.129295610408757	6.98245529937219	-0.234618800843073	-0.498975672558528	-1.0157368865753298	-0.136043119101388	0.0163767612039398	0.818070320752463	0.679768046606764	0.32677332530992	0.893640941999924	0.9824397423598886	0.9267143591701924	0.7204328357180637	0.9896818714953868
FAM136A	4.98068819601572	6.02927802080204	-0.217848485185597	-1.2141535442786298	-0.970148827677782	-0.391199299961702	7.593383504177281	-0.344716902167348	-1.04400383036125	-1.16003407651732	-0.450905338851828	0.0222003418299452	0.7358180673015341	0.421087348740072	0.265074137960828	0.658581219856085	0.9713614873537656	0.8493834514530967	0.6669599333576696	0.9514000489077528
VCL	5.967989887804119	6.525499069268649	-1.33667088730129	-1.04092853870329	1.22033149792051	0.8993525721280059	10.0298039744229	-2.43583233365292	-1.1184098454155	1.73666398068926	1.16277570829992	0.0007880952302873	0.032417799565389	0.3978704247270599	0.108242738580229	0.2649331645678829	0.6333062504167066	0.8407616415505682	0.4909297483198113	0.83103122340236
NSMAF	4.304871343507741	4.51406581792762	-0.0584948890380148	-0.6934666556403901	0.0170173826177125	0.411473362220521	7.13158954869401	-0.101204129269261	-0.8444066866671999	0.0221853092515677	0.519373120021222	3.4400178393541497e-06	0.9207288170906948	0.411707794960841	0.982592570642915	0.611079207072078	0.9942371016067238	0.8461019229209424	0.9945218814307	0.936236241794163
ADSS	4.88448930340937	5.50145450090909	-0.2397751189656199	-0.833884384470257	-0.146009149381644	0.2286531553790139	6.13579443485495	-0.4138009368909199	-0.6961775699256251	-0.194961502894416	0.298113594898083	0.0082678211129607	0.6848875986172429	0.500225520418833	0.8480796413889459	0.769914730154687	0.9654837648422832	0.8715168755675978	0.955785436627037	0.9683560776539712
TIMP2	8.836525530498962	8.83602340605191	0.1893958071412519	-0.0226007270912776	0.3318897198446789	-0.423789263265897	20.124973753119	0.4865370075667439	-0.0400467249907376	0.6464362929241939	-0.769253624360697	2.8828263672114904e-12	0.6336185207791839	0.9685840385298308	0.5277646061371729	0.453686252634062	0.96001709200648	0.9952764126148972	0.8416518272129199	0.8962014526424313
RFC1	6.461459141913361	6.58750130714033	-0.424789566376567	0.3377965508141649	0.0728324997373343	-0.461580510291061	8.791017161003861	-0.6643619142704561	0.321533256604066	0.086947172808665	-0.504936395538086	0.0188332711134202	0.52286817272332	0.829133196119109	0.932458985889682	0.623146716728393	0.9348857333929717	0.9625321609572696	0.980017429662741	0.9397180095100356
TBC1D23	5.0355123166904905	4.94929783764177	-0.381726307506792	-0.188213008034128	0.45921333817228	0.829628654960289	8.70988719666829	-0.7446959245977859	-0.25683115994808	0.6804821720065589	1.13106783478602	2.97662709163737e-07	0.4679633672090589	0.8007985431914381	0.506567687145579	0.2757868449195869	0.9224188312074498	0.9561757500584702	0.832577574581816	0.8370998954770437
CUL3	4.86961834021617	4.80403120261608	0.295331160710951	0.0395501168543674	-0.8232567920579978	0.256392452532062	7.27401687415085	0.4852883977596929	0.0463985131592561	-1.00416776342735	0.308842184368007	2.72258884621658e-06	0.6344832315874761	0.963604722498005	0.33122264867251	0.7616896331068492	0.9606399870609308	0.9942787184177948	0.723878483781171	0.96814216577532
ZZZ3	4.6965672281273605	4.40598253271851	-0.141263359535889	0.9953944381039068	0.4834578553768959	-0.7392998653570599	11.8042442716993	-0.4195460269552871	2.07923170345683	1.07399622734908	-1.57295771277749	5.410553843982161e-09	0.6807641163048922	0.0551660688836723	0.299798296139746	0.136580361959642	0.9654837648422832	0.5091759140398069	0.6979234834001412	0.7548458737142963
TUBG2	5.13568105065633	5.26048705859767	-0.1663374216579249	-0.68656493219349	0.205615160253341	0.6953304061389419	9.586300671782949	-0.362527874919189	-0.868535717555827	0.339407959437692	1.0515293442152098	0.0995985049342742	0.727686050978691	0.6809189732658071	0.743526834439355	0.315894560865588	0.9704630201471048	0.9270044702337236	0.9239190495205696	0.8468105024870693
RPL26L1	5.3042172210136105	5.194937425582309	-0.206079079801606	0.1933310705136419	0.943121017423586	-0.134597679381324	6.954590346551269	-0.30996007751347	0.20179823616969	1.07352435497265	-0.138942088915243	4.617819523165099e-06	0.7608559427878879	0.842785699828876	0.300003055889785	0.891344152413071	0.9756341916973542	0.9666086560503824	0.6979484967507068	0.988753865771813
NSUN2	4.223609688837319	4.08755134000983	-0.0461565774434392	-0.171868303309033	-0.268948774879011	0.944678814031323	8.74064130074875	-0.107441750735949	-0.2831073855730589	-0.470983785737121	1.63477055689884	2.8465854275212604e-07	0.915862442700746	0.780964220165147	0.644428749690115	0.1229038884018	0.9934147740428888	0.9513896903224984	0.8912076464806802	0.7483646504162748
FBXO42	5.085592193826599	5.77819904600376	0.7715248044156771	-1.19142052885762	-1.20500856667401	0.0541479306316112	7.978868322802111	1.6976956966361298	-1.23942506599612	-2.03067601095455	0.0876578733182834	0.0013407460617268	0.110298702321174	0.2377781863709649	0.0606467580138064	0.9313556589858608	0.7580812323839884	0.7623561668938169	0.4069365228306812	0.9934215652952362
MRI1	4.875524649164309	4.97102027774125	-0.2147561509301439	0.340372439948977	0.481738929374497	-1.1136011005882098	9.14672184042948	-0.4436540072611329	0.4882592342016529	0.7508716826385591	-1.57832792775175	1.59417551127186e-07	0.6636253908441141	0.632426717002041	0.464347325180401	0.135342787106428	0.9619637738778344	0.9133444840900532	0.8067545921862271	0.7541142056747662
METTL1	3.64202015005366	4.504715480134991	-0.4431431255833329	-1.98700903396151	-0.5460387163963859	1.44303743053779	7.45827597126292	-0.8359793407559991	-2.33444265732611	-0.779365934662349	2.01189722265825	0.0043267243333199	0.4187745287171679	0.215793617173161	0.4487698458540629	0.0654870471336007	0.9053028983006456	0.7472469487530843	0.7986624345322633	0.7253007757666735
AGA	5.188885292187201	5.19165834877271	-0.33790648588647	1.16307616676822	0.6830101816494828	-2.29012390848141	9.14468178212034	-0.838415041242215	1.4306648466653502	1.28781622598623	-3.98397460250313	0.0051477452242781	0.41543267713113	0.2073230979791329	0.2176849058033299	0.00124713338816	0.903563516566034	0.7386731229494355	0.6231556568137437	0.4000779924301775
BOD1L1	5.795907636912509	6.27762018898479	-0.983069312042324	0.4729996164912179	0.151177570863588	-1.24857801693542	10.0995217864048	-1.7514513786466102	0.593971068559383	0.204304104856534	-1.54910769831573	4.3857827414232896e-08	0.10028283989054	0.5613831360501479	0.840862038326134	0.142193442737736	0.7521205767682526	0.8929828899672306	0.9535092817513212	0.7605858798285505
MAT2B	5.72399849284629	6.534313770741661	-1.02244781098183	-1.38657088744431	0.32659692463093	0.6875424880428339	12.0517030674089	-2.11788527871901	-1.9817483365355	0.522950158504499	0.970660040384157	4.0759567862062e-09	0.0512972811458127	0.0661397878711677	0.6086476626943721	0.347110318721021	0.6727612184511023	0.5436382143406193	0.8742879381063339	0.8540501556720295
TRIO	5.057779760855509	5.35870873865358	-0.2385865806573289	-0.688267399334283	0.476032440981461	0.111939414186171	8.12626405363347	-0.4016692368371429	-0.8074089077194029	0.6054982374082291	0.13097432030298	7.096774215353e-07	0.69359209441137	0.432048612006492	0.553899705798241	0.8975360890019821	0.9654837648422832	0.8520117783005938	0.8549889432557303	0.9905558304385286
VCAN	9.0163824569229	8.80016875421185	-0.9502527074982072	-0.117101091815208	1.85490354586243	1.02069622690119	22.3715515950812	-2.9040813265391296	-0.205438674627494	4.339305301105839	2.2731895117291603	0.0004334731614344	0.0148574600335786	0.862782284682616	0.000879390426716	0.0412672467496787	0.5669905296307963	0.9718101610834872	0.1039604570284926	0.6753308509757605
SKIV2L2	5.470272953251981	6.16858103451344	-0.453406576421603	-0.0472386580067496	-0.34858010534514	-1.69171652430269	7.87405282537755	-0.673244573616055	-0.0431228825248415	-0.38601038130459	-1.7570182178746998	0.0007459826586666	0.5122603005765529	0.9698108265914732	0.7054660110547641	0.100118739256051	0.9337036448611477	0.9955647499150726	0.9134131145240122	0.7365822001469485
ZFYVE16	5.619787973426731	6.029491582346781	-0.261069463925465	-0.239294648786048	-0.52011703821344	-0.394636246874868	9.884493267982618	-0.470366408316961	-0.305299084414934	-0.7011030628886241	-0.49948384361324	5.82090221451323e-08	0.644859593985252	0.7643339795508199	0.493972541301597	0.624685023785519	0.961792539232324	0.9482548613351952	0.8252865466894542	0.940593210971653
FAM65A	4.39649199407456	4.406087161123191	0.9929205727241392	0.314963446353484	-1.46792455824144	-0.161422472936579	4.58599820117424	1.47540992482846	0.233138115186345	-1.6822281429046002	-0.1814260511526989	0.0056140171342984	0.160808877261965	0.820361108352469	0.1133017046242719	0.858485319583582	0.7930067234174021	0.961460720045441	0.497557060518541	0.9826322503557166
RAI14	5.479873205536991	4.73101915081842	-0.6075476626854721	1.70421955140562	2.11926062791418	-0.784365130613388	7.90636703369054	-1.15077530301003	2.2368162144546897	3.09457601839379	-1.01893202902089	9.951507518050658e-07	0.267839766966339	0.0409102143543059	0.0073987456952498	0.324389066230397	0.8465307656228674	0.4628982896914228	0.1900660340375661	0.8470589137394622
PNKP	5.129033004351459	5.01615740252787	0.210691484555896	0.154479919762091	0.3473496682082619	-0.328630569626052	9.12936047467319	0.427139299684154	0.218719063600075	0.528509250201573	-0.465269105916238	1.63356769012036e-07	0.675345730291614	0.829816929252428	0.604878244005025	0.648421822516692	0.965226306421646	0.9625321609572696	0.873456406248751	0.9480033531985832
STAU2	4.48355088634722	5.447575362980549	-0.6637395461469449	-0.607818918263219	-0.7624481638834399	-0.999635379544754	7.867619346633759	-1.06297908740129	-0.6472612401744311	-0.919530621317874	-1.14074682633826	0.0006435626751988	0.30701182089731	0.606930635070512	0.3733868520712889	0.273149885547628	0.8670520225240725	0.9044597001885522	0.7514506061840084	0.8358121670998576
PHF23	4.3253085347414	5.54276585124956	0.7140475997101929	-2.61714016906858	-1.4368793397836297	1.08715491478197	4.575445828656981	0.9299032662282952	-1.6357795526019498	-1.4574119954276	1.07620315507798	0.0185171281607605	0.367239623633522	0.127572390175621	0.166325182759202	0.299670957912628	0.8883797238641599	0.6531617682398394	0.5667527611267411	0.8459253493487042
INPP4A	4.3126773036036	4.7433698609712405	-0.134095709268435	-0.530376233243381	-0.384512565597339	-0.301835236035001	6.54626337529985	-0.2019511081253089	-0.5647415016345749	-0.435532847070381	-0.3276584985781889	9.25704745958774e-06	0.842668315985777	0.5805977421638571	0.6693778110570611	0.747698432657044	0.9865777729653668	0.8981970951053219	0.898725876471837	0.9662840662127078
PSMA4	7.80571990098628	7.830415117968639	0.393218267875441	-0.837550526200037	-0.0090121486166383	0.465148857965648	13.7226377084844	1.23872566311355	-1.22606248432988	-0.0224305785782735	1.07168097570516	0.0002663218244576	0.23493125194282	0.239227678008661	0.982413122882376	0.30176797578787	0.8300005823834448	0.7623561668938169	0.9945218814307	0.8459253493487042
LSG1	4.78284396993508	5.11181810658441	-0.2088463218029139	0.040150462091731	-0.947662020436502	-0.8519570363212899	7.851478038683621	-0.445510736417037	0.043124634351128	-1.53864633959502	-1.3445737155273	0.0008536996443467	0.662335153192354	0.966648001666938	0.144747775285239	0.198890489314626	0.9619637738778344	0.9942787184177948	0.5411941482315406	0.7977814523438264
TNC	5.01804965201503	3.43572058513537	0.7813774605992891	-0.50976350203354	3.56512314802643	2.87520626602178	4.48857217126279	1.18740036315347	-0.521734359737873	4.17613150399482	2.941495308857621	0.0004330523168081	0.253533561845507	0.609473586839385	0.0008110957756156	0.0101065742114957	0.8397586529343124	0.9055006871048497	0.1038790343350078	0.5376486662750699
THAP3	4.6566518084085	4.88005566273229	0.297692853858693	-0.7079728575415759	-0.65604666687777	0.3165499019705239	5.33857633239388	0.391699403780621	-0.534997211880933	-0.649838493615625	0.3041258407285589	0.0037044775881046	0.7011254815996739	0.630135484983915	0.5258038835796199	0.7653720579079941	0.9655526981151938	0.9130621505275656	0.841152954234812	0.96814216577532
AIFM2	4.312150770229	4.3427032658978	-0.1922634461893599	-0.3852962728001219	-0.123547554754856	0.297414023191846	4.86272430270183	-0.285500028877551	-0.296868539698694	-0.140865010543277	0.325443306281953	0.0115627712858623	0.779286761164298	0.7782342245693679	0.889851774096586	0.7493415053993979	0.9765934148824652	0.9505536755382866	0.9691422390549088	0.9671287984832012
SPATA7	4.50069122757538	4.8052760844852	-0.2143158621734849	-0.182922214531015	-0.845371812846414	0.248143135317361	11.296106764412198	-0.544770421619783	-0.3311745684459289	-1.60750737375548	0.467348248776202	9.830562007803671e-09	0.593918904745106	0.745093957511822	0.128784086548011	0.6469677440337951	0.9480578845480392	0.9418669384993604	0.5239608336716772	0.9479134692106772
MED17	4.81646984891604	4.54950564634531	-0.16923750457023	0.0390450489927135	0.16163814467867	0.817910120308186	10.0174997196298	-0.467652430174739	0.0588361826328606	0.3384079733536839	1.64471376160374	0.000138376773137	0.647083353838981	0.955538116447899	0.739825143137037	0.120966576110393	0.9619637738778344	0.9921758338578576	0.923121152566408	0.7483646504162748
RETSAT	4.57279462756034	4.46142920418337	0.185815420555533	-0.266328658608491	-0.186790669056973	0.754769089956962	7.22368580932873	0.348034605683173	-0.306181011655046	-0.262988841943248	1.0296949762308498	0.0011140925902047	0.7331836925954591	0.789076957076365	0.796311551197653	0.320932602426083	0.9713614873537656	0.9532558528018382	0.9413711818650184	0.8468105024870693
CAPG	6.54455026681136	6.142867925942509	0.7813271349134399	-0.5275714807531311	0.4183961293711479	1.1068477440733502	10.7927915855017	1.56734333260199	-0.723011509012745	0.6313251950936011	1.52189810079529	1.8149174917501895e-08	0.1378844802757869	0.480795524838264	0.53733043972952	0.148834327154325	0.7664458400735051	0.8648056285356684	0.8467170285110143	0.7626080487042447
AP2S1	6.664759540075389	7.14678105974543	0.248481994838553	0.0034303376142995	0.8519737020813051	-1.95226416106544	10.0567515282839	0.5108111517512329	0.0034300900083475	1.35171546253795	-2.81752639692272	0.0007296444857207	0.617010946792164	0.997333950469023	0.1965197565267469	0.0131429093102419	0.9543206007010732	0.9993157693752864	0.6011232566378896	0.5665555589005252
DCUN1D1	4.657108931908191	5.810475580215501	-0.799930786408257	-1.4519411954532702	0.0573295663132217	-0.688843151267896	7.08268479622773	-1.58495608546862	-1.35779575921966	0.0868501120050737	-0.993415056206062	0.0027239198346545	0.133938517750733	0.197032706597908	0.931954757623472	0.337043535231953	0.7644176060738902	0.7276835026425073	0.980017429662741	0.8507497609562229
JADE2	4.59087744770788	4.408354868744481	0.0333751520252071	0.173732131211527	-0.591913454985735	0.237957226009998	5.48677129740906	0.0536790465410832	0.148177319689866	-0.720710405299498	0.2835122940873039	0.0028572509193497	0.957916633541909	0.887565407306014	0.482193267579266	0.780670042831617	0.9953937671360495	0.9768994129212	0.8181916101378598	0.9709654834789184
CTNNA1	6.706110585674669	6.755825932671981	-0.0248673367195458	-0.687616429095242	0.3458602623435209	0.7907519439556691	9.42163887671742	-0.0427550076805367	-0.658046594456475	0.4577773460254829	0.965555157538967	0.0002480440736417	0.9665460541888772	0.5551014875117211	0.654175078549243	0.350457241252268	0.9954145503448212	0.8909058212574478	0.8946010267234293	0.8550935732029274
CNTLN	5.06521948917994	4.9889492720656605	-0.79110178038738	0.137673982812413	0.84903691311531	-0.341834655656589	6.312003346664111	-1.85072575211932	0.146818313335028	1.5122087622736102	-0.584017048626876	0.0034250332438572	0.0846380929372401	0.8852490081404399	0.152146162418647	0.568410451203498	0.7279414875917212	0.9755011728323276	0.5514830341647186	0.9291607764123772
EPHA3	5.53998903635363	5.63765866532522	0.0737493743410108	-0.305550279119933	-1.25015241860711	0.855512259330848	8.36532772212534	0.122935507465928	-0.32896888431715	-1.54065536296969	1.04208938445301	0.0026930327319316	0.9039718038270592	0.797176365261784	0.145749690869376	0.316783438055894	0.9927470386535612	0.9557564075770604	0.541634580054289	0.8468105024870693
HSPA5	8.86730504489671	8.80710167481939	0.0154136204013959	-0.693953594434532	1.3781257737872	0.519546721911259	15.3767835999265	0.030423584682023	-0.940173080327345	2.06230599448288	0.714538671600459	1.36699225559126e-10	0.976130348396436	0.362023645026329	0.0569430563343875	0.485866419847221	0.9954145503448212	0.827522749895931	0.3978248292426664	0.9058231122763484
GEMIN8	4.399467044662	5.33312613634007	0.061125495771844	-1.33969319514398	-0.49445428827137	-0.7503580385532659	6.82055824222487	0.0897831568409845	-1.22151645412396	-0.5490999298902121	-0.771991571221185	0.0015094498525698	0.929813548300505	0.357679280094091	0.5915544070366879	0.452684152472775	0.9942371016067238	0.8258474861743569	0.871696897612675	0.8957348485464481
OFD1	5.07525498025791	5.19441020652529	-0.452765147285534	0.150902750740745	0.114853348793238	-0.168449832463813	7.011989778586909	-0.8297134134471059	0.141632813183509	0.160368335657057	-0.229497931616966	0.0021566364102597	0.419959799619878	0.8916336706346701	0.8747367352813481	0.8215933746561171	0.9056087723867404	0.977346408756956	0.9627660393176328	0.9759199819190448
GPM6B	5.4463428643099805	5.55993608643865	0.597716305545271	0.594574276793183	-1.2095093704246298	-1.4661669761478502	8.77550627318413	1.02725395863196	0.7345850991472859	-1.5269135729606398	-1.81239024923306	2.7063751990574e-07	0.320582166469365	0.473920470588447	0.147590953339958	0.0899880642041842	0.8707856118557818	0.8628360314876911	0.5441223423718018	0.7313617404786464
PREX2	5.06314968544843	4.1893684996442095	0.6837351902848441	1.7029299712388102	-0.500194910598476	-0.395340723919753	8.06398881143196	1.44434418609948	2.57219396011111	-0.7780961375346759	-0.6142044993931639	7.805103316369221e-07	0.1692055066746	0.0212415734489571	0.448612449941533	0.548283493416797	0.795590449193761	0.3673420441652326	0.7986624345322633	0.9237037523597518
WDR37	4.0310460869079305	4.32317465780856	0.0643762698826406	-1.171314522325	0.885437636883475	0.140985900087738	8.25115537658103	0.136841674394093	-1.72656953225153	1.4353310470245502	0.206276730399678	5.87248270088397e-07	0.89297574129953	0.104775464752838	0.171716290218346	0.8393484637083749	0.9927470386535612	0.626969791482954	0.5739570013553592	0.9799606782654128
YTHDC2	5.06760951071506	5.51994168339826	-0.840934012476664	1.06620368796201	-0.3675711667581379	-1.95560756603544	9.14443423648491	-1.52492442020881	1.37732106077748	-0.496726121195979	-2.55333504657139	1.59930811202315e-07	0.1480830290953139	0.1886191906906079	0.626582864974452	0.0220516660158664	0.7766229840446823	0.7225454603593249	0.8838168839232614	0.6018471835604086
ATP6V1H	5.2878279600759805	5.76011140119943	-0.148333236534849	-0.452704611536082	-0.4012007824295889	-0.302143428358236	8.896014327780211	-0.251194440952522	-0.5415246017352779	-0.508244901901007	-0.361408147847156	2.2752655330296602e-07	0.8050724011400391	0.5960984383399021	0.6186739739431539	0.722834408062397	0.9807564273020936	0.9014522554003362	0.8794040168049504	0.9639963899916106
POLR2B	5.83925299405838	5.67780150005578	-0.239169530367565	-0.593153838020402	0.441229467419567	1.5189375875233	10.6086733051646	-0.542979846121028	-0.7625252712987791	0.7661053637104129	2.44225749197712	0.0002715474690711	0.5962699116503449	0.5096669356812221	0.456894322817334	0.0285268387115909	0.9488991912937328	0.8752286651020131	0.802379795456435	0.629587608460457
FAM214A	4.576176525319441	5.5417057037858495	-0.102974948492954	-0.479363105856455	-1.47845429876269	-1.39828435732213	9.89686146282852	-0.201251998767707	-0.6462121459157929	-2.1618394769812097	-1.94083486760003	0.0437293884018729	0.8449719828261191	0.788973016582318	0.0526997123072692	0.0796858765002033	0.9865777729653668	0.9532558528018382	0.3861586713593183	0.7259602359662222
TPR	6.832384438205381	5.8168272788080895	-0.464835516139842	2.96142716236988	1.84475537802697	-1.78700268829211	7.92902987714157	-0.7201025004787042	3.1799940632029404	2.19441108495691	-1.87942074201412	9.60806122827567e-07	0.482532942148166	0.0062131471643688	0.0443661030769679	0.079756524208394	0.9255167056283424	0.2388437083338848	0.3585650512421715	0.7259602359662222
CP	3.9476440024738495	3.46043083201379	0.833774246751681	1.46757908964856	-1.78496548378428	-0.838865354455991	5.0309099873940495	1.38961748008275	1.51848556529487	-2.22225355317127	-1.02970600591408	0.0044378003678025	0.186165739205698	0.262654581261966	0.0423326669207721	0.320384590391843	0.8068399398532384	0.7832156384731211	0.3529669313748412	0.8468105024870693
DTNBP1	4.39925505352025	5.15478099050588	-0.5610234372200339	-0.235925313625291	-0.8368579934185431	-0.7977183028602309	9.4331763462512	-1.11074975543722	-0.332762971235803	-1.24417394027296	-1.14842709855022	1.07073498837491e-07	0.284164450942082	0.7439184230301981	0.232527090117981	0.268777490841041	0.8595747351757512	0.9418669384993604	0.6375556609905673	0.8325800087496894
C12orf4	3.88453550341577	4.851107498590911	-0.635767323864994	-1.1403418712336	-0.722126123613674	-0.183103579343551	5.968107179896849	-0.847231820211255	-1.07745350714442	-0.7245756258058129	-0.175592611123709	2.57709197030413e-05	0.410180684654029	0.298301211164736	0.4798629046466	0.862962467969989	0.900970295405618	0.8058293720260576	0.8161706338938007	0.9826322503557166
SCML1	4.97702738767354	4.33293173304778	0.162946923851829	1.1387157767878602	0.314167056947729	-0.0910481767107505	8.53570952485588	0.35498473376368	1.75498673900826	0.509746118950871	-0.1434444098289	3.841482794578461e-07	0.727542884204169	0.0996584153578065	0.617646774683052	0.887848495975288	0.9704630201471048	0.6132878945104012	0.8793202600871208	0.9878890126386644
WWC3	5.04039147083867	5.65588863814567	0.206439859118292	-0.6761456234133499	-1.00859227870207	-0.551087574672272	8.700872214990259	0.3442713965430259	-0.804511400435371	-1.2515887408727902	-0.655556457868749	3.01592280119139e-07	0.73542115968179	0.433668339887605	0.229886867391591	0.522037847405536	0.9713614873537656	0.8520117783005938	0.6339829395459262	0.916241181065145
ARHGAP6	5.01783628371491	4.7674068373906	-0.206535540589947	1.2135506287921298	-0.6041290413226489	-0.423142768880456	8.18651781683521	-0.3851438174769229	1.62386168786944	-0.8349241048305501	-0.5856294438827121	6.475621467415171e-07	0.705537226580005	0.125228461721627	0.416860693365616	0.566831968820549	0.967213386442381	0.6494389179777099	0.7807965127748939	0.9291607764123772
FAM184B	4.54161285002602	4.28638023696855	0.7036682417714339	0.441346136893716	-1.42770748537501	-0.3946833232593471	3.74605728597667	0.7465182228473051	0.266868078076216	-1.14135699545387	-0.301543953753603	0.0276998406805622	0.467955335309716	0.814529031251477	0.272136776868785	0.7673203090775921	0.9224188312074498	0.9597115665578184	0.6743894271423031	0.96814216577532
MAP4	6.6127021970970095	6.728323719792909	-1.41067547299878	0.881618514440207	1.2103105220292	-0.593026737473276	13.5808614034469	-3.40038423162155	1.2381587730254902	2.28173627455154	-1.02217998133521	0.003781006107856	0.0070225687888964	0.4412199550493521	0.0441311761585981	0.326671896216211	0.5094463433651351	0.8535597072616296	0.3574584818639151	0.8475160968766957
GOPC	5.95034340533404	4.95186947767566	0.285769021946561	1.00503882619573	1.5290663952522798	0.522431732143336	8.52230371995191	0.5591094965808461	1.3577670826818702	2.29355873053427	0.702932365408693	3.91821907906038e-07	0.584338774017496	0.194613260718166	0.0366779155925963	0.4928641912613629	0.9474036524097614	0.7259000247452428	0.3388555963282149	0.908096751032508
TSPAN17	4.08047130496604	4.35031970973934	-0.0509055701839404	-1.19239904924993	0.8825271793087209	0.457391229527734	7.8418571579698	-0.103586659946288	-1.60055545364201	1.37469945530314	0.654676992114299	0.0005336947902872	0.919228280395262	0.308025738421132	0.192397946462441	0.523777737181011	0.9942371016067238	0.8107168247183825	0.5974071162644383	0.9167800411641503
NOP16	3.99229941468967	4.3447235971154	-0.119688899184443	-0.3022906956295119	-0.686041280392121	-0.19090497279214	5.229670929441959	-0.1566968596772009	-0.2801687344963079	-0.6766238819958061	-0.1819914565898529	0.0001018136209015	0.877573361878662	0.7831749264161031	0.5089448474473101	0.858026052842258	0.9923263993946574	0.9516384461505824	0.8342692667208086	0.9826322503557166
CC2D2A	4.93354303329398	5.5971306843331305	-0.8138802589042909	-0.4364936514284289	-0.838776943471663	0.143947537491769	10.0740163728705	-1.57830993055015	-0.605563648066311	-1.21481610460508	0.20370601707198	4.53446158036159e-08	0.135346918600073	0.553857395299948	0.2432138382229839	0.8413210732162891	0.7647447056706171	0.8909058212574478	0.6485457719904976	0.980603881216219
RRM2B	4.28615156776866	5.89209249047652	-1.23202579455258	-0.994537387327658	-1.29144590101491	-1.47971689160593	10.6341744725409	-2.3846507872249703	-1.37987281162441	-1.8728912048357704	-2.04488788267689	2.21210594900012e-08	0.0307324957859581	0.187848157428712	0.0807053809604279	0.0588263584183188	0.6333062504167066	0.7225454603593249	0.4519603621972758	0.7197766110717482
ZNF800	4.855234389539651	4.25254312569912	-0.331854530550195	0.838135428257188	0.6122617097551459	0.939744038146258	8.60891524160275	-0.7401600118161491	1.31785839305052	1.0357417407266	1.51670271736661	3.44948137902387e-07	0.470630168689622	0.207324197335783	0.316732662524518	0.15013158236262	0.9224188312074498	0.7386731229494355	0.7121147601605814	0.7626080487042447
SNX29	4.87337510172966	4.42778534922085	-0.066829258590459	0.4292526713349039	0.932621372645862	0.279393415846323	10.4746976783821	-0.181608397547073	0.7489971770058471	1.91959155016788	0.533077079568942	0.0005508094731988	0.8590419269472299	0.589918061446107	0.0787894231585037	0.6033577384453029	0.9896540872406644	0.8991309297653627	0.4483336332593027	0.936236241794163
MRPS10	5.782392588537941	5.455854040773501	-0.0254121978387262	-0.200360015560076	0.350774057705181	1.18773130122747	9.41299454629466	-0.0646896737382348	-0.2458321661421739	0.683901316144986	2.19859004205175	0.0005129234512103	0.9492754268145452	0.81076495984394	0.504480573558262	0.0441624250437175	0.9953937671360495	0.95967534740266	0.8323552704507771	0.688086679374176
RSF1	6.7922073703385495	6.17517617677394	-0.2317527149507499	1.7590580926523405	0.6716997506572672	-0.914173516087548	9.63144691267838	-0.404680644305899	2.1556938056179	0.89596400140471	-1.12360410155318	8.170877443298321e-08	0.6914242473808649	0.0477564807292702	0.384425332171652	0.27884249793738	0.9654837648422832	0.4840633796062424	0.7612930962283605	0.8370998954770437
VPS13D	4.27771193019822	6.773008718182959	-0.4550534354939939	-3.4896025595468902	-2.54117855950692	0.402873875471082	7.06971766071787	-0.7885036237385491	-2.8443595753043502	-3.37300076215558	0.526579971030185	0.0056908330083893	0.442882318403113	0.0136348695559936	0.0043949085850312	0.606658497216597	0.9137818107686488	0.308952159657219	0.1602422693272706	0.936236241794163
CELF2	6.496210934303889	5.34848544099295	0.5479621848024411	1.92145200937458	0.662363057390903	-0.3013310455609769	8.941063781101539	1.02831843163038	2.5246755934683702	0.944819994879108	-0.3997006963120389	2.1332691048829105e-07	0.320097549668777	0.0233396036560322	0.35972229581869	0.695010701828522	0.8707856118557818	0.3851248532189441	0.7410482995721804	0.959444210827756
FAM120A	5.70364658928084	5.077486324710191	-0.823187057784489	0.6541469218054289	1.87304275140326	0.2044151940612339	8.851360565017211	-2.75324915741427	0.992041045160668	4.901139611748341	0.489305508868936	0.0014877640252326	0.0151679145313589	0.336937277526597	0.0002177758512551	0.6321406659706171	0.5669905296307963	0.8218679711167496	0.076844904434494	0.942664033949096
R3HDM1	4.15260478157711	4.63585848411252	-0.443454807017319	-1.05211608613752	-0.66317631486039	1.16072515042109	9.1986117959334	-0.94695159906362	-1.5996611960546698	-1.06578867612498	1.8405201420148	1.4823043909607598e-07	0.358670030828751	0.130520406587167	0.303374463318692	0.0855600545401611	0.8857088131843102	0.657962825448257	0.7016416937505235	0.7284144527662849
KITLG	6.20025740457978	5.8491260702517405	-0.1734026854036539	1.19057646302189	0.0725989215350332	-0.6960295558101159	10.181579383337	-0.335737391378874	1.6265660614955402	0.106784389078848	-0.9367682366262942	3.94142807463378e-08	0.741718905255688	0.124648692078793	0.916375132955409	0.363716311246702	0.9720554598464356	0.6482859469518409	0.9764870432807125	0.8578689221329927
H6PD	5.513837772180961	5.26455119880163	1.0697012407499	-0.5063547784221789	-0.227551979913176	0.7314600083269691	5.774656026972751	1.85512540633538	-0.4150097028306689	-0.3003555771278069	0.939556291428738	0.0071549457339093	0.0835021343506323	0.6855857977701271	0.7681189647078609	0.3630077607724179	0.7279414875917212	0.927730253987722	0.9300369592028142	0.8578689221329927
VAMP3	5.86525699208238	5.587204175526731	-0.29506144468885	1.3261947951159798	0.266941511731123	-1.0463701081369698	12.2178303211848	-0.718893203805981	2.27587929062996	0.492577891433721	-1.77814180554632	3.3791687707446397e-09	0.4832563052884829	0.0379504894134676	0.6294427801870159	0.0956525898545645	0.9255167056283424	0.4532006418200177	0.8845864036328259	0.7313617404786464
PER3	5.91458759393613	5.48604144941769	-0.323781881334065	1.53811260920845	-0.4537043948155329	-1.17317528565537	6.31815668355042	-0.5504662882501489	1.26376955573748	-0.573899739958112	-1.46154940855521	0.0032714823375745	0.5901042841755539	0.237117443349811	0.574564268191831	0.164842260014341	0.9480578845480392	0.7623561668938169	0.8643332957391231	0.769525119781686
LTBP1	8.86734345004134	8.160242787829231	0.350634303560671	0.9407119593817008	0.290056765679372	0.2509825909353469	18.3861845603425	0.932110598371784	1.5139709063551798	0.589109925450936	0.494098104448996	4.37265088406688e-06	0.3687691799792499	0.2612111789185189	0.565076328904745	0.6294487511132449	0.8884946192984092	0.7825217282337784	0.8599510297042537	0.942664033949096
RCN1	7.172691953142659	6.332207706747839	-0.14370028132859	0.940903095980144	1.5807750991311398	0.613038015772873	16.5330905874286	-0.429176902629575	1.9206512412025705	3.62999930592215	1.3260970919943402	4.877901211396621e-11	0.6738948789733921	0.0739925079950057	0.0024690228329012	0.204647057632522	0.965226306421646	0.5685841679581438	0.1378298184970963	0.8015273735459756
ELN	8.19114397602879	7.322778013975499	-0.563184281327211	2.28277098916186	0.9025818647483308	-0.4158132766902139	8.04047012982975	-1.1788962643743202	2.24595977861844	1.5071813514846295	-0.6791903083330519	0.0029844434784307	0.257436799024517	0.0402040979487601	0.153751900573084	0.508164616294942	0.8424916197673611	0.4614072903547961	0.553669741387263	0.91180938580879
RFC2	4.459123148700531	4.92456486987922	-0.5631452528588871	-0.382160276816982	-0.2357493762448269	-0.0540208678826202	8.75324758698026	-1.09108807720439	-0.523082092267361	-0.3439743571550759	-0.0761523742146285	2.79502463715674e-07	0.292450788538381	0.608558069672271	0.7356400365617891	0.940304293684475	0.8622947257545628	0.9052053424615786	0.923121152566408	0.9935097290826796
ARID1B	5.07597366086174	6.00029058077396	-1.60477500860559	-0.65513500869873	1.01401947657917	-1.40200790629403	7.49318389736636	-2.7394826776760604	-0.566833685617424	1.33907914453543	-1.6820759166567298	0.0028964182357884	0.0158582056803427	0.590179481243946	0.201264130549495	0.113458137766023	0.5696705837284083	0.8991309297653627	0.6068079661682442	0.7429480735210755
CLPTM1L	4.221313089225999	4.40096592473296	-0.0030797177237802	-0.4031474503084229	-0.285495629868185	0.284842818150183	6.99753269383217	-0.0053418621330399	-0.493916686536006	-0.372592460653168	0.362793521030069	4.29778240470615e-06	0.995808228258049	0.6285191014168621	0.714663760816178	0.7218204125033779	0.999427292801406	0.9122752401284387	0.9161202587601388	0.9639963899916106
HEXB	7.62412317574429	7.10222189270002	0.592208751395626	0.125256845468029	0.7833923877649541	0.245458823194819	10.1134475342594	0.9752383226347427	0.13987721044207	0.97760871779376	0.277550813307289	4.30678941183815e-08	0.344908465068057	0.8906179185644301	0.343772326454196	0.785145979980116	0.880313242999333	0.9772027000687694	0.7307639526209154	0.9718042176763528
JKAMP	6.071033955050581	6.87710397331666	-0.524655493930882	-1.2300558269383202	-0.8249886015939191	0.529784590528642	11.2290928466124	-0.9512069065089648	-1.56027451845372	-1.13441537599751	0.6740723420761789	1.06531835622281e-08	0.3565757882345879	0.139541463116783	0.274424566850763	0.5105204304695979	0.8857088131843102	0.6690873084986497	0.6756928565522269	0.91180938580879
DKK3	9.31099444520002	8.31662561232476	-0.51640918658091	2.01651498027072	1.03024163899582	-0.854596937116266	9.9638945672112	-1.3700519112976297	2.42800509200013	2.15071257999276	-1.67378919682683	0.0029320336372579	0.192280325358981	0.0284089042073797	0.0498590895235094	0.117074953504741	0.8080266632628439	0.3990158937618082	0.3753818807328835	0.7483646504162748
MCUR1	5.9794150259264605	6.2339682218197	-0.0933538546374853	-0.247401759698723	-0.5443871128089379	0.104723495162063	11.8814982130856	-0.1971296431071	-0.367534900894792	-0.866026991243106	0.154298152930577	4.95009131215624e-09	0.846372354997033	0.718354144212111	0.40011576333948	0.8794315435488321	0.9865777729653668	0.9383405634645172	0.7689915181885569	0.987321169707433
LIMA1	7.977512683867889	6.976859151836309	-0.214751534645003	1.8993243500456296	0.9868788354098492	-0.277288788485236	9.69408988971583	-0.373027074775128	1.81583489622335	1.33524426591751	-0.361111559067679	8.403936686352858e-05	0.714919550698511	0.13489599286075	0.202218909096395	0.7232451218089669	0.9698057554076488	0.6622527269539398	0.6076193470536697	0.9639963899916106
LETMD1	5.26747484663106	4.65415275277575	0.3164880270565109	1.04094321689858	0.7232374438629641	-0.4989287245639249	7.2200969545511695	0.566885193902433	1.19773627861537	0.974567844633508	-0.6285637042257131	0.0008854463982156	0.580738535936818	0.4021869377272779	0.3474088745514	0.540201868433326	0.9457318662084916	0.842894048891846	0.7337836113957368	0.9219344339095
LAMC3	4.516439812526	1.90865469539614	-0.738365916885463	5.130457559204889	0.553846804035342	-1.05371532030882	0.920020265049198	-1.04971706574513	3.24238712245225	0.6180150706143771	-1.1330834144233	0.439359090820117	0.312324747753513	0.0058431849947087	0.547041167762044	0.277286819873398	0.8670520225240725	0.2384967018964503	0.8521422174357804	0.8370998954770437
PTGER3	5.060613184936059	3.75469984287016	1.8530952703512904	1.56198450268569	-0.934329110822767	-0.0351448625218256	6.00492454372942	3.40434319590093	1.83186977923008	-1.26941970069224	-0.04646183997611	0.0023349582641422	0.0042945931943327	0.253671362725453	0.224458053925117	0.963625979857918	0.5094463433651351	0.7761900314377986	0.6291440433524027	0.9960566947191009
MAPK9	4.11219260445394	5.33853471183546	-0.940154294679404	-1.33758206024345	-0.437039378165436	-0.5494368267214461	11.9562138618974	-2.28442715497795	-2.3000999119228	-0.802375200480487	-0.941797550720677	4.544115123703839e-09	0.0373301309403954	0.0362173028486763	0.4348649669949089	0.3612179844452129	0.6368462685719578	0.4458169582941515	0.7903663168914725	0.8576258271204585
BCAR1	4.60240131930846	5.12473954650446	-0.5911958957764051	-1.01684042225892	1.42920477817994	-0.36128983520052	10.5148421143471	-1.37657299910648	-1.61541803915867	2.5584667059244	-0.5588235746538349	2.5711689569961e-08	0.1888457108731019	0.127053553160116	0.0218283498738063	0.584529025773281	0.8080266632628439	0.6523952639604561	0.273938037960477	0.9312603296047028
FAM160A2	4.69603575735581	5.21467241120934	-0.533706057419049	-0.135795855900655	-0.3805677600940561	-0.519671538743594	10.4721569548062	-1.16640000199218	-0.210560607725411	-0.622948542033818	-0.823597346318172	2.71417105966985e-08	0.261663299815527	0.8360637536963241	0.542674274569639	0.423070442633571	0.842716515905398	0.965915515499972	0.8501058355030915	0.8820378080525203
HERPUD1	7.99805472781214	8.159708637155191	0.360590295132756	-0.186840923444756	0.164279921403024	-0.747360733237315	13.6455617703802	0.6911349451522351	-0.24468488236765	0.2389470998296339	-0.957222619256274	7.32657749653501e-10	0.500037861851814	0.8100160564473591	0.814380539280501	0.353629684218868	0.92979878112219	0.95967534740266	0.9463091157951068	0.8554031556228731
HOMER3	4.42802641044896	4.30897007400374	0.0148947981475233	0.399230933760317	0.9153390927273628	-0.987621904460108	11.339998153018902	0.0441883458614615	0.801651793171591	2.04757246942525	-1.99960107345966	0.0002107320333879	0.965495270014755	0.580002308627484	0.0622491444528871	0.0663950813317875	0.9954145503448212	0.8981970951053219	0.4095185599001175	0.7253007757666735
CYBA	8.12012452851686	7.464161284929941	0.401421810693699	0.6879526533513729	1.35319607037314	-0.269199341723477	13.8808326889329	0.8666251347060859	1.00297403439191	2.21554881359834	-0.40188084054832	5.7707838368314e-10	0.399798161340632	0.331779616208708	0.042610828744409	0.693439674836234	0.8961258219678904	0.8201817419465807	0.3529669313748412	0.959444210827756
THOC3	3.74429588301628	5.812231481296309	-0.6269557415361021	-3.63388423023242	-0.016990762739094	-0.197397691502195	5.93363695057933	-0.749310939750719	-2.59189485627851	-0.0155070039139259	-0.161918071550059	0.0025532444396005	0.4676609883139679	0.1049373513184949	0.987861511448468	0.873589075375993	0.9224188312074498	0.626969791482954	0.9967850790457728	0.9860791051537976
HEBP2	5.681282993542191	5.39393161016356	-0.7249084479615631	1.7824391348825	0.910937272950082	-1.48778814393518	7.44900934576795	-1.11602607605023	1.9285004105123895	1.06531232573394	-1.60431268678338	2.05008752015437e-06	0.28197084314712	0.0729386335246298	0.303582973046965	0.129488654611503	0.858486284981765	0.5648338722403281	0.7016416937505235	0.7531385846639087
PLEKHA5	7.449388582709299	6.98615275231038	-0.3246256845876279	-0.248761177190452	1.04429051754596	0.446534700708019	6.79877458937217	-0.695121762231701	-0.243609912009422	1.77561054555684	0.6924360230691011	0.0056016051401698	0.498285380545088	0.810883309554985	0.0977334058843689	0.5002113199931421	0.929299990577219	0.95967534740266	0.473863333359422	0.908096751032508
SIKE1	4.750492869061531	5.07853929863437	-0.312070272988562	-1.0706727558127902	-0.124627619764039	1.1113824184416798	5.45187363073567	-0.4331207698393889	-0.78636423829692	-0.1317544688432899	1.1316636544673702	0.0050407318357957	0.6713710510520071	0.4680965062520421	0.8969469858931189	0.275561267317682	0.965226306421646	0.8608846507380583	0.972338227469855	0.8370998954770437
FNIP2	4.144308628032871	4.32364636689515	-0.556965617736045	0.0514794647915705	0.869394292194731	-0.5608076743620749	11.5098802981037	-1.6436782253812598	0.105949154134116	1.95171323183721	-1.15846677867086	7.626871756268109e-09	0.1210333828624369	0.917026605651805	0.0699006823803805	0.26478563472803	0.7626846002204435	0.9836709676488912	0.4289668959690433	0.83103122340236
MSMO1	4.92083796924079	5.91849964350973	-0.921818669201417	-1.70390213373874	-0.6976312741243349	1.1404085703732	9.10084269444712	-1.54615755600018	-2.00914467225958	-0.889341321414308	1.35113685673675	1.7005197047226604e-07	0.142901146716831	0.0628704402416235	0.387860212702938	0.196680335658565	0.7684181566767265	0.534267361914479	0.7631982537772356	0.7959681389262855
TTC17	5.89420725302432	5.16680962437379	0.0296481675574684	1.92851618154668	0.297991264070397	-0.900140725929203	7.83650855120512	0.0595021827557177	2.00485645668825	0.454293815184998	-1.28627343588832	0.0019174505110139	0.953377451056763	0.106332944403591	0.65629562676403	0.217847839070481	0.9953937671360495	0.6276243624127296	0.8947755768272364	0.8098334070182559
FOXN3	5.9993529598953605	5.9471014802344095	-0.992740829202306	1.12735813786432	1.08116740266291	-1.2066632899316598	17.7259253439381	-3.30896783094724	2.63351856431977	2.76980071426423	-2.75232270350532	1.7998165800861603e-11	0.0047703741582596	0.0188000613134613	0.0143045702978303	0.0148168139116202	0.5094463433651351	0.3490255080400368	0.2448250678747401	0.5852291863652374
AKR7A2	6.66350325161633	5.410658052638481	0.5053797762565311	1.60372803218781	1.7832176029031297	-0.0080638597417342	9.678504258476991	1.1099740946368502	1.9836518587239296	3.02809807209955	-0.0122729619030125	0.0001952777014678	0.287830604464918	0.149941541053299	0.0091106909166021	0.990379791921083	0.8620541839829434	0.6777110655099229	0.2039090534540396	0.9981697806071804
MRTO4	5.067374299819019	5.13744678658727	0.468600259134023	-0.357507481102696	0.131802284641551	-0.1101535714236589	6.43945385406496	0.7556340525326041	-0.306181222596448	0.160155881169543	-0.12690651061164	0.0162946691949387	0.463139796247133	0.786136511090523	0.875050087230545	0.900721633835583	0.9208829270113288	0.9522911638348102	0.9628076171520892	0.9909355331984996
USE1	5.81665887186688	5.73463316702632	0.209158884989375	-0.277938318458569	0.152276003108848	0.4248909276567439	8.71365484173764	0.358783727569437	-0.320726203728904	0.197373729408461	0.4977914970805879	0.0006385586851773	0.7260374527358249	0.805477842622916	0.8468866667030219	0.6269140620071469	0.9704630201471048	0.9578801904533318	0.9554369301231465	0.94202097131648
AP5M1	4.90046111029999	4.529649545067531	-0.24275481146288	0.947947887515807	0.116566981305671	0.0167158071220588	7.8522065752755905	-0.462666847362116	1.27958084838611	0.166447725763901	0.0231114512836136	1.08256699875305e-06	0.6502438340250141	0.220131101382477	0.8700275295817509	0.981866019947924	0.9619637738778344	0.7520689244744423	0.9603317507235472	0.9968692576148672
ANAPC4	5.01426938120715	5.76639316535226	-0.42246174401346	-0.704852865665092	-0.529920126671413	-0.618058558343837	9.178943909592151	-0.732537300617366	-0.8671919358368071	-0.6880916030577839	-0.76298636946863	1.52369905393358e-07	0.4751325705440209	0.399497355762231	0.501898301055107	0.457303910345897	0.9235517118605506	0.8407616415505682	0.8305591417977048	0.8969252993450154
TRAPPC3	5.932272262505469	5.5465287304486	0.848905173209991	-0.529852129587013	0.443357172954566	0.839851261746843	9.253166706382313	1.94316792335812	-0.609073069001573	0.7743577680395749	1.35405157231206	0.0012908551688793	0.0716469952284376	0.5656121132865289	0.45085823162796	0.195804076203183	0.7146100415730282	0.8944728427188718	0.8000470266860006	0.7942863372716704
THRAP3	6.71257280484604	6.04328880546904	0.4337380492375929	0.157641481337741	1.31039797847915	0.306913515317943	6.44054336700767	0.7262798593134508	0.124392043970926	1.71583522472346	0.362612378756322	0.0025257814401069	0.478867275039611	0.902938592819796	0.106950847888294	0.7220793846298241	0.9238304734109356	0.9793331284057408	0.4886975979798345	0.9639963899916106
PHPT1	8.48326446085353	8.10224388695455	0.4618289619517849	-0.348517648208276	0.426044422261206	1.07754928889619	26.3492224535016	1.69940799709572	-0.881714158081311	1.1856076557468995	2.87309539268178	5.62726308081369e-14	0.109879731368951	0.39184154566989	0.254219911761161	0.0116108113939769	0.7580812323839884	0.8379482018524914	0.6588097830596421	0.5461185262016772
ARID4B	6.69561116315492	6.41619198721494	-0.884521601823141	0.24096784524561	1.49584130394777	-0.113881234193024	7.78064356775064	-1.7659642753555	0.226818551650388	2.3676730764067204	-0.163379165068185	0.0011036351336595	0.0978789912980001	0.8238200981411659	0.0320213568291375	0.8724781371344741	0.7462956394309118	0.961460720045441	0.3192570887698776	0.9860791051537976
SDCCAG8	5.31225095218601	5.34840931027093	-1.07343578804666	0.88567251064218	0.8599841700303191	-0.6348170970099151	8.74928474721458	-1.95655544482847	1.12942882105213	1.20126866676274	-0.80727545194621	2.8111259967328e-07	0.0692815607025409	0.27645569143757	0.248271984807058	0.432123129795978	0.7110280474926328	0.7943320117664474	0.6533042499659464	0.889879800084918
KIF1B	4.92723637732095	5.435708345754009	-0.728907808238893	-0.2235948502579669	0.652489596403614	-0.7440369419613839	10.2735026223961	-1.54123252191753	-0.327259873880569	1.05114171865758	-1.0800495716243	3.4996142944847594e-08	0.144089239458	0.7479939090628621	0.309833833674991	0.297180676138047	0.7701529023354077	0.9418669384993604	0.7056185921121964	0.8459253493487042
FOXC1	4.33505025245216	4.88706943051897	-0.3762936893883351	0.192250892241591	-1.1051299463604098	-1.0616995710729	6.79441081418604	-0.56852383618889	0.2068198603259669	-1.2540192105911498	-1.16444019407345	6.04984509512068e-06	0.5780923042911099	0.838931840624183	0.229026570104308	0.262432015615235	0.9457318662084916	0.9660128896975048	0.6335175799470742	0.83103122340236
TBC1D22A	4.37490365937403	4.46140934563526	-0.191503564555889	0.0024766567363109	-0.337139999433774	0.192526571408087	11.9194797434098	-0.5576488004217789	0.0051017649805482	-0.7376624404059621	0.4146895116560379	4.7391137207165e-09	0.585311050974776	0.995996631272023	0.47210250855171	0.684239189170828	0.948019383699431	0.998826561201508	0.811424488703375	0.956865896774703
SYNE2	5.009758865666719	5.37374237896005	-0.4612347751806049	0.4763715722890589	-2.41943215816147	-0.124566690131068	6.60711917012089	-0.86270303989061	0.429523174596747	-3.39617803397592	-0.177616188454593	0.0017473629119353	0.401918728562795	0.675411821423307	0.0040467492685694	0.8614489703140491	0.896297423740205	0.926224853862994	0.1543443446609144	0.9826322503557166
ATP9A	4.52665727082542	4.21032695309175	-0.3066645486171839	1.08960225281147	0.0325951869300942	-0.3434969720629289	8.7029612972408	-0.693834538051348	1.74958564841599	0.0550968420177921	-0.574903909195124	3.00676818511455e-07	0.498390943258831	0.1006137531690459	0.956788479486979	0.573878856536421	0.929299990577219	0.6166278192610937	0.9886633528735174	0.929533813483351
FAM168A	4.0188251505246	5.22647836076323	-0.411735464849189	-2.21856120655673	-0.557865585533366	0.497196908237336	5.30240137929739	-0.4762723952886379	-1.60019031287453	-0.486725570121231	0.4123004282210279	0.0038461963823213	0.641677686756693	0.251222601919759	0.6339417899847339	0.686314055394354	0.961792539232324	0.77322935650327	0.8866950157790274	0.9571387488853074
GALC	4.504520249421991	3.40673191150158	-0.4635983319753571	2.31610983250931	0.954632604215584	-1.13437928292893	4.784548369651099	-1.6491817123376298	3.68509897572236	2.63029928258877	-3.0094948630505605	0.0224380180866047	0.121854699873005	0.0023244446048938	0.0202279863736488	0.0097794650474073	0.7633540032585087	0.1670943408824065	0.2664264775345739	0.5359340033595812
NOP58	5.81889459944062	5.7984565985253	0.639954974627345	-0.0245173938004806	0.1385296781276639	-0.2721349362543039	8.05533770844957	1.5374474334415302	-0.0274022917644081	0.257313736402533	-0.4800988808544439	0.003262999097251	0.145456885576221	0.9785186385240908	0.800550291769197	0.6385832565444661	0.7730469877979972	0.9967969741493858	0.9424081201069848	0.944885575548773
SZRD1	5.564187788342591	6.08267561524263	-0.0049869051466982	-1.1247464861363798	0.2857639759692399	-0.2005729083229339	9.538896371551449	-0.0113385218599857	-1.24593779292891	0.49123706073876	-0.3269568120620549	0.0008939465833005	0.991103817496958	0.2460706427970569	0.630384468591543	0.748284285143833	0.9986534780922932	0.7683469691599957	0.8849416281085727	0.9666210537776116
CUL1	5.24660169950677	5.148137750770201	0.0550933047971853	1.24353176718569	-0.394651167663527	-1.61875762548566	6.825760928694191	0.0867657414389764	1.15916323173987	-0.4621513641941129	-1.83253507382599	0.0031424992270314	0.932125715770906	0.3771735537510199	0.651019793148641	0.0876363662991654	0.9942371016067238	0.8346878771547404	0.8935375491777734	0.7313617404786464
FAM114A2	4.68409897280505	4.83256299733035	0.140429831892047	0.132053167657069	-0.200309605274285	-0.387158239001277	7.432935614697231	0.289137629322558	0.139847035558691	-0.313729681323312	-0.5850001587241961	0.0011877010257796	0.776531985031967	0.893194862022361	0.758063141891369	0.567244785402615	0.9765934148824652	0.97777438573614	0.927197783376336	0.9291607764123772
TAB2	4.44092896036494	5.02455209445826	-0.252501743188544	0.0416952577341523	-0.8409831554310531	-1.23464060743297	11.5254311095633	-0.64432114935912	0.0712011247906967	-1.6122672887643898	-2.26105576492037	0.0001988100534275	0.530611110811603	0.9535803796311152	0.129059600570866	0.0405346401966192	0.9363013225732651	0.9921758338578576	0.5239608336716772	0.6753308509757605
GINM1	7.07632020954747	5.799418746459731	0.56180605007645	2.0732098244661	1.32098574349775	-0.597644137813015	12.3914017593472	1.45269453928359	3.1055770887035696	2.61862074376563	-1.06687076355026	5.107776799335711e-05	0.171335877339373	0.0762097747156745	0.0204666158280253	0.3043428346720819	0.7982670789092748	0.5726237154710051	0.2667603009915333	0.8459253493487042
EIF2AK2	5.9370517958626605	5.57915495993926	-0.569891517740134	1.98543714184928	0.599998315667955	-1.88863210701422	12.9580753378754	-1.63160344799558	3.1732889352799702	1.30936280977536	-3.85008890026717	3.94509584770784e-05	0.125550912687979	0.0405213860924345	0.211521490486637	0.0016263265609444	0.7634701350422834	0.4620043217887468	0.61579589887147	0.4000779924301775
USP36	4.90093246429438	4.14837618831451	-0.1373453570081809	1.7485783126711398	0.624170469858094	-1.10941888720182	6.50897992002705	-0.281625571220984	1.88608373795766	0.959264435824756	-1.6536933075002	0.0067409329938171	0.7822812016015079	0.14455601698295	0.352916226396732	0.118972063625725	0.977132729682016	0.672100031247662	0.7368975488384368	0.7483646504162748
KMT2C	5.71235691066584	5.61322072370641	-0.623810120510191	0.716153347064377	-0.0212942632716402	0.0366690322571873	10.5207263220579	-1.28130705497843	1.04720662354023	-0.0330403791233316	0.0539902242528374	2.55209014075808e-08	0.219540356191421	0.311586180731297	0.974078036267874	0.957655472816842	0.8219251439976009	0.8107168247183825	0.9930530814048412	0.9956929061733504
MCOLN3	5.364099360900751	2.67747778201679	1.00413456369193	4.42122702830299	-0.0869797002006529	-0.84135559378656	2.45925661230226	1.99582609568777	3.88198516009455	-0.132190995404392	-1.24282811062302	0.0880216078874223	0.0659962268597983	0.0014874106017834	0.8967663548558341	0.234850759752895	0.7110280474926328	0.1383604998732677	0.972338227469855	0.8168951343245341
PUM2	5.25141611525972	5.750440761970941	-0.7596642002904259	-0.140209123114133	0.65068365812554	-1.2243313554438602	7.38637162734575	-1.2040811234701798	-0.1241728227442969	0.7799189524745841	-1.3596431026388702	0.000698226751155	0.249302946760379	0.908002282846895	0.448694316410979	0.194207988729439	0.8387455455811178	0.9810239845259277	0.7986624345322633	0.792863747196404
MRPL43	6.53349250444057	6.19837460266924	0.616783960797089	0.162519219679331	0.336372146553743	0.223672332509907	13.071365995030698	1.74403267624239	0.234359365120389	0.732761892545283	0.44814678542999	0.0004977860574883	0.102918226207032	0.8242302154418629	0.4752112886965949	0.66045822911557	0.7522649834504068	0.961460720045441	0.8134742745167175	0.9514000489077528
C4orf27	5.94889235012217	6.4374739924074005	-0.207846209403405	-1.0639256920412	-0.4158214035188839	0.709349023449581	8.67746151971121	-0.354597680940159	-0.979563013265823	-0.53831481317467	0.864888035191251	0.0014447614892822	0.728302430308675	0.3943372449268	0.598777171576226	0.4008534044838679	0.9704630201471048	0.8382919311498934	0.8727352914207832	0.8729620198879855
ZFR	5.94748948336428	5.393450187878099	-0.466972158780488	1.91673921414195	0.539928360320995	-0.753564847282206	8.827313919483279	-0.983821838519516	2.13914241782865	0.8741561325530111	-1.12926744812329	0.0006110649101269	0.3419068720080639	0.0926305733246792	0.396456934521368	0.2765954696318549	0.8786456070690529	0.59878309862257	0.7679723652707866	0.8370998954770437
RC3H2	4.69500798130752	4.69130272703949	-0.375186200636798	-0.133917182264501	0.1849221782786209	0.5682145328411129	8.02460512070111	-0.7040067771913939	-0.177188507217531	0.260889344130788	0.768497778316606	8.291171000924629e-07	0.4922139049531029	0.8617307464557371	0.7977256151362759	0.454121605037539	0.9274239141862276	0.9718101610834872	0.9413711818650184	0.8962014526424313
TRAF3IP2	4.598875085734179	4.65151468456503	0.1884019723833739	0.410855815986782	-0.3756468521434221	-0.633324018354892	7.80590689072638	0.4084362559148479	0.471800660531174	-0.6177964735505661	-1.00211903095644	0.0004556484244767	0.688888832446442	0.6546831405986071	0.5460194614414879	0.332203299525186	0.9654837648422832	0.920368264949076	0.8517283959483141	0.8491988886040119
DCBLD2	4.935863424803419	5.07764649247556	-0.73334671673206	-0.0589159021213735	0.4620596886437639	0.520738675864432	5.76811476271396	-0.973042511589703	-0.0470787700548142	0.468081901728807	0.489626572733856	0.0025013891957724	0.348602560225664	0.966374360919343	0.6473187687364921	0.6318776294134871	0.88231491979135	0.9942787184177948	0.8921328695140955	0.942664033949096
SERPINB3	4.75500600042251	5.15120213888289	0.3711019515263449	-0.5805424562936	-2.55740698397126	0.0655671549828459	3.8403992989161497	0.718492566686523	-0.4895039497557359	-3.652665431694581	0.0956506666869699	0.0336457854890805	0.484561296922193	0.6317957289642789	0.0027323070165141	0.925205512829062	0.9255167056283424	0.9133444840900532	0.1445832161972199	0.9934215652952362
SOAT1	4.47043080507128	6.12345925694124	-0.833256883907663	-1.59644260948751	-1.10962353357349	-1.11188706210677	12.3571720266943	-1.81099159558892	-2.4675793844153704	-1.81115078183096	-1.68601323571493	2.89216015304528e-09	0.0902134441499585	0.0261226993014777	0.0901877675657946	0.112475710341219	0.7336882364224981	0.3949492362418447	0.4602807279058922	0.7428759769887681
GDI2	7.1148510822591	6.83672316689446	-0.650170770382566	0.546191587705274	1.97569670099991	-0.328857202875817	13.2058458704852	-1.44720133476285	0.8282793779409791	3.38643293420428	-0.4964314172797709	1.1556780325250695e-09	0.168415954015661	0.420496367047192	0.0040695068808411	0.6267858393669781	0.795590449193761	0.8492034919794055	0.1543443446609144	0.94202097131648
PRDM1	4.434863566541059	4.89989266283822	-0.505719871396461	0.245142414596678	-1.00641233711263	-0.6818110796874711	9.20408740604036	-1.02949565290067	0.3558690242378129	-1.53618776886405	-1.02879277134389	1.4709924951377404e-07	0.3195622177558619	0.726894004797284	0.145314852872474	0.3198817697822539	0.8702531027144998	0.9392815230150786	0.5411941482315406	0.8468105024870693
ATG5	5.12853767767766	6.18254229738339	0.271528887775934	-1.7746583935446498	-1.05681291564999	-0.0335493368076846	7.138295220520231	0.3988460556472921	-1.39584404929224	-1.16773416329351	-0.0354340781205492	0.0481139639612258	0.6965255046767321	0.349917669201114	0.2621529333206739	0.9722091274924458	0.9654837648422832	0.8251791245420462	0.6649135929750485	0.9960566947191009
PITHD1	5.90582012471469	5.189070411183501	0.8232022814682071	0.291563225122232	0.619399671008376	0.7540698925832791	8.04405513019871	1.96636164083187	0.3326808962140239	1.15115760230746	1.32370202512804	0.0031078625520307	0.0680772004027779	0.745604166326818	0.267915955012706	0.206084195902353	0.7110280474926328	0.9418669384993604	0.6702337226271783	0.8015273735459756
MTA3	4.8294760519213895	5.09991790930271	0.0792652566773252	-0.5337480913813429	-0.0514823337367909	-0.121248046081239	9.44928056731251	0.1614380585921269	-0.7654090185768159	-0.0785962604052682	-0.1750475555502419	1.0473167786814e-07	0.8739027438102349	0.4559033668191199	0.9383926734813328	0.8633832292508531	0.9923263993946574	0.8575602495914354	0.9815160611829143	0.9826322503557166
USP13	4.17497534822735	5.209875208881191	-0.0488939951052627	-1.3552075425270802	-1.43369920756414	-0.174135319544488	10.974691965418902	-0.119909100897274	-1.99512459420252	-2.65141489084362	-0.308874621491269	0.0002795218164394	0.9063182439433308	0.1726432431130199	0.0185466609465733	0.7618507641540359	0.9927470386535612	0.7030754271535128	0.2623787707011278	0.96814216577532
ATP11B	4.39936219762022	5.25622525150332	-0.627606792821327	-0.398943829158296	-0.309113270010167	-1.24087285353888	9.180507850656552	-1.22595388556001	-0.514700127542383	-0.4571593341202499	-1.70513516822905	0.0003450469793717	0.24263529913067	0.678620146812854	0.654746768557455	0.110274918741028	0.8360655658515322	0.926224853862994	0.8947755768272364	0.7404210356432254
CDK14	5.05856320327866	4.60998199977387	-0.0809658560988522	0.464040227770753	0.280572772601368	0.655697451521667	7.65967907625974	-0.148029307637806	0.601152961764589	0.3839844404096529	0.865171686468716	1.46468413211333e-06	0.884291196825313	0.556714324460354	0.7063783212240692	0.400570203191767	0.9927470386535612	0.8909058212574478	0.9134131145240122	0.8729620198879855
SEC61A1	6.528050605606889	6.98853943418311	-0.240219403086087	-1.3941857449871102	0.9267721020607592	0.4967382126954099	10.050816081385	-0.406584569269677	-1.45511880811173	1.20319035120111	0.5597494835966551	0.0002330153043717	0.692428536623811	0.3291670890758469	0.253338622387486	0.58475675926037	0.9654837648422832	0.8201817419465807	0.6578764049480499	0.9312603296047028
PPP1R12A	6.81864691566243	6.68390425557549	-0.249175602699422	0.6781220277499279	0.0175932773326583	-0.235209787413511	23.9384263860122	-1.00184361895664	1.9022626858575704	0.0540528571996848	-0.673398110952744	2.29981617609482e-13	0.332307657888807	0.0765153160030552	0.957606400777024	0.510937239318244	0.8738118737938531	0.5731736782966022	0.9886967870789838	0.91180938580879
CROCC	4.38690533379177	5.19241092238145	-1.5420882756337602	0.0586451730581481	0.211977937900468	-0.906650277844422	9.823142439033631	-3.1920633913141203	0.0855574736693917	0.334014544549418	-1.35602293524781	6.31592487093636e-08	0.0060615401522316	0.9329497634421632	0.7429926302134341	0.195155316044681	0.5094463433651351	0.9871238269219538	0.92372339240238	0.7942863372716704
POLR3E	4.264521479837391	4.1650964621864	1.06345557100088	-0.459821732317049	-0.9343485520353142	0.382851491535978	10.930184420063698	3.1867611206300404	-0.8721472676232991	-2.10644972135358	0.833148562287054	0.0001562516402034	0.0068476404365697	0.489951089877681	0.0531643030539522	0.419216358654696	0.5094463433651351	0.8669799321684156	0.3876344439668115	0.8817969383364952
ATP2B4	5.74924355502619	5.11296657878399	0.118102395838403	0.281819388594473	1.25596025536827	0.7126808545813341	9.29017954686105	0.256187906325703	0.361461576962497	2.08500523958048	1.05338814794054	0.0016814477987504	0.8024864155009308	0.767761740205016	0.0598655800564987	0.310496026687149	0.9797696122936896	0.9483700541200824	0.4041498326656065	0.8464423528105984
ZC3H11A	6.11196387721148	5.92315291485586	-0.315893068081485	0.383955876059798	0.4984995971741579	-0.1264300776870869	7.85691237096962	-0.542309599519236	0.347313303170531	0.655035220490197	-0.153738453803091	0.0004911551455832	0.595973179671183	0.741768357131369	0.522665507089383	0.879870890297174	0.9488991912937328	0.9418669384993604	0.8393455911586148	0.987321169707433
RIOK2	5.10378442494336	5.533048041931179	-0.535398483182522	-0.325334209024783	-0.695901939157096	0.262927097777083	8.057144735981751	-0.8450637234515821	-0.3664085948154589	-0.8199597432944201	0.2994240508588049	7.887368990852241e-07	0.41135230583596	0.719176974719058	0.425077321480497	0.7687254054721899	0.9019145643363348	0.938408531401078	0.7854176072172587	0.96814216577532
YIPF1	4.12035456651628	4.35933248410283	0.5365329533516819	-0.594915103926384	-0.609794017159466	-0.2329127233498469	6.64259383655412	0.8941136912335509	-0.7001248538930811	-0.76125970595373	-0.276683017382385	7.84019303784202e-06	0.385382932717793	0.494565828061946	0.458303725851133	0.7857996865673609	0.8923423620240213	0.8699568965611982	0.8035421397104281	0.9720036703639424
FLYWCH1	4.71663942032587	5.462975658999111	0.0128782677382267	-1.35136097415075	0.76470242982749	-0.9930314811439308	12.2856595009028	0.0326714632848294	-2.355085706511	1.4844168438200802	-1.6530646601961898	3.1320586055952093e-09	0.9743673602410452	0.0325546391192323	0.158407616809281	0.119088946358222	0.9954145503448212	0.4236897583161352	0.5581531538052696	0.7483646504162748
UNKL	5.06907097593812	5.29382471470549	-0.376125976602952	-0.7298995925599849	0.4498482525484779	-0.187209730689923	6.67275349370416	-0.696901044943842	-0.6532013268549189	0.6359405734138871	-0.24628042814892	0.0028310271011986	0.4965499377119889	0.529189419911444	0.534398685903101	0.808855603621899	0.9289100800362696	0.8835042777139008	0.8444738718632876	0.9744803319409712
ALDH18A1	4.691323750643849	4.762528124319799	-0.252859871424701	-0.730077958758996	0.9195456294929272	0.6797413727214371	7.71341931750404	-0.457828835237519	-0.913392594211763	1.2667923139774	0.859051862964633	1.34552227144297e-06	0.653637370939319	0.3754842654629871	0.224546827286803	0.4038317515050129	0.9619637738778344	0.8330792000744205	0.6291440433524027	0.8729620198879855
DNAJC25	4.26869880412315	4.94332588734403	-0.534886442990331	-0.855773314635696	-0.2862370652065769	0.0098151694967932	14.2376012689671	-1.74804208042713	-1.7647962452008998	-0.7096079431604101	0.0232317648236616	0.0002391332710123	0.105125553648098	0.28059399692757	0.489796582634622	0.9818119190428	0.7541212555545355	0.7977559493613533	0.8230764346540468	0.9968692576148672
SLC2A3	5.70038546110355	5.96797234228963	-0.285181283239206	-0.0641199909819935	1.3759711886251	0.270027564928651	4.298524788490299	-0.4180653632536	-0.0430216776229621	1.59178055857056	0.301180205240575	0.0247605453901005	0.682132914295028	0.966252739614173	0.133489177681643	0.767771711377538	0.9654837648422832	0.9942787184177948	0.529613560695911	0.96814216577532
YBX3	6.974609550439999	5.893336902595849	-0.0632268547043555	2.28477025291598	1.72823035130693	-1.03096229674051	8.85258625674733	-0.117735179471409	2.35993433142411	2.4920398403321298	-1.3499255167109498	0.0041893496424353	0.908356772539084	0.170949057863812	0.0268667698352035	0.1988820066204669	0.9927470386535612	0.7024673982619828	0.2974008705954326	0.7977814523438264
WNK1	5.23505729412426	4.41080307751841	-0.229213425025026	1.85364212123518	1.27755786609987	-0.660854455197713	7.868254680676629	-0.460034389430776	2.59864345638488	1.94473322815891	-0.9331726171709108	1.05585273102798e-06	0.652089338839577	0.0201533465480352	0.0708019425004067	0.365509734497408	0.9619637738778344	0.359788128171691	0.4312038358897959	0.8588073047609663
CCAR1	5.440400815934599	4.92338997163201	-0.779231019121182	2.12083113874189	1.6376774296416297	-1.8063977402376896	12.301615548047302	-2.20973715566894	4.16630949472363	3.5617560073284604	-3.55642676780954	3.0767603847346103e-09	0.0430868755193814	0.000827365626151	0.0028399100690461	0.0028711270962624	0.6553506350512452	0.1251369111362367	0.1456022463033683	0.4198807444274817
OGFR	5.28688259546652	5.26285481249762	-0.0949799161851545	0.476191288065817	0.276465760463669	-0.773807471333476	10.4452442879593	-0.21005528902316	0.7380902492188309	0.457661970322563	-1.20314601908731	2.8086404509914904e-08	0.836451049694104	0.4718501131146189	0.653754556934255	0.2475662393094589	0.9862590233807202	0.8628360314876911	0.8944463569636184	0.826811359326413
PIGV	4.28048408466661	5.05972451035564	-0.0593890230310872	-0.155747354496807	-1.04645046581032	-1.63988867074509	11.5191361390255	-0.147517685314718	-0.274090319762989	-1.94796404988671	-2.9008285246858705	7.54416445922778e-09	0.884688024857443	0.787753743997152	0.0703834807730073	0.010976222290559	0.9927470386535612	0.9532558528018382	0.4304073039975954	0.5461185262016772
PTPRU	4.17429960790362	4.61698619291849	0.491962838924924	-1.11982963631983	-0.802453146445538	0.189197776909946	7.99556591956501	0.931128817384592	-1.49388703601162	-1.14046309412958	0.259064082440314	8.66992131228808e-07	0.366531849826193	0.1559414500360409	0.27197631090734	0.799107310938832	0.8880092359426325	0.6869242521413867	0.6741808301509575	0.973181944273692
SNRNP40	5.444598889384731	4.63390467295929	0.475159539680739	1.6107594803825602	0.25672329151554	-0.240720804342343	7.91047320383921	1.08520370580017	1.89542962855074	0.4465269811019821	-0.399465057748724	0.0005327140091766	0.295319356638372	0.103518929118588	0.661631369690439	0.695181767786593	0.8635223246588568	0.6235833514798652	0.8955179068700274	0.959444210827756
QSER1	4.555139805653731	5.19031879159619	-0.0174710383508408	-0.942198599281722	-0.885442406844732	-0.27378995511651	7.474741422526259	-0.0433571425260743	-1.0859078307644798	-1.6715431985616	-0.504932267334277	0.0019297006190797	0.966000859848134	0.295474559486904	0.116119178256619	0.621364973620484	0.9954145503448212	0.8052981335397481	0.50235318387097	0.938877371522781
MPC1	6.70812487890952	6.37949886186896	0.133483182679361	0.0973302085834246	0.2520264637554439	0.6659801399427501	12.5986417005889	0.297485865280322	0.1499718316312999	0.428672098633461	1.06478633137781	2.2160876884110892e-09	0.770175951447574	0.882784815376385	0.6742541944183299	0.303813335032307	0.9765934148824652	0.9750568891760488	0.9005965199157215	0.8459253493487042
ACAA1	5.32569477934172	5.08574536172145	0.256161955762588	-0.535413588882357	1.2307334532951395	0.4393701180794739	8.87561612095563	0.7341646669978391	-0.7120402928537379	2.7080024708943795	0.900586992296789	0.0009645986785825	0.474232688066031	0.488589053221783	0.0163188684876513	0.3825783060647829	0.9235517118605506	0.866432476875431	0.2511401056471519	0.86667858628774
HDAC7	5.99655847283485	6.119485537039161	-0.285961851222213	-0.29483311114111	0.108043903445153	0.334976909270811	10.9610609029511	-0.573156951363662	-0.4117838137742439	0.165470330350929	0.461818926784646	1.47488104537598e-08	0.5750309645997359	0.686321894419114	0.870783324224028	0.6508380178188471	0.9444487263704038	0.9277727946746128	0.9603317507235472	0.9480033531985832
PRDM6	6.548501808325571	6.035912648715941	0.0813274273749822	-0.388923518729391	0.6575338508514351	1.54014322979009	7.65386243719182	0.139850813664771	-0.3368044711699539	0.883230743542699	1.90053047597086	0.0005081945196301	0.8906778283859742	0.7451976779913778	0.391083973358424	0.0767915967317281	0.9927470386535612	0.9418669384993604	0.7649422471377585	0.7253007757666735
NCKAP1	5.91387971467347	6.09640546662649	-0.445517426015088	-0.307468255539405	0.649926048940305	-0.252004779804709	7.75407214955433	-0.7263747285481059	-0.266864594948271	0.8073690862594249	-0.286465509961507	0.0005394774522798	0.479660635710725	0.800699412048693	0.432871608740125	0.778449552565144	0.9246674318281788	0.9561757500584702	0.7892624421146112	0.9709212796822042
MRPS35	5.518472484742861	5.74330285090442	0.164499034205326	-0.0800520523091423	-0.546128352869101	0.135149025220812	7.1895229795728	0.305008406399178	-0.0721136121504826	-0.7691438372222459	0.184924689155891	0.0034615311957665	0.7645519192282909	0.94402953177595	0.4537705853146039	0.855826741108417	0.9765934148824652	0.990272776370007	0.8004904113356877	0.982593817580952
GUCY1B3	4.75668972227364	4.70258880173583	0.6422289757960671	-0.48436246491763	-0.348208563848405	1.05237387904887	5.975388833570941	1.19884382183592	-0.4406314485792549	-0.49645668929778	1.45228546137393	0.0052071221352202	0.249190371641175	0.6694705390194511	0.626806836999531	0.1673962957385159	0.8387455455811178	0.9244162821118646	0.8839917042076053	0.7710293805840847
SFSWAP	5.14577610649776	5.246496604301099	0.169131858521188	0.0174333286619143	-0.0962603767205447	-0.2135616889266869	8.62175993906758	0.454698910029286	0.0221065030302042	-0.1973693999542699	-0.431394361330368	0.0026305906893964	0.655922240348268	0.98269928334278	0.8462613600454971	0.6727047385755439	0.9619637738778344	0.9967969741493858	0.955355927901334	0.9549705662316595
MON2	5.19243361825491	6.813513343122	-1.75352923615295	-2.49852525738339	-0.210291269404819	0.9490065003059972	12.7694525477939	-3.8385644134779	-3.2829257851584	-0.3580666162500909	1.46046718349969	4.70407775399764e-05	0.0023619337981918	0.0630445411890463	0.726331466509612	0.1657446236431839	0.3727215888325214	0.534267361914479	0.919720923398766	0.7699080085001537
GPBP1	7.202248851017099	7.064426135281219	-0.270431174978308	0.706438889163338	-0.750022958602828	-0.40942395841226	12.5673960141346	-0.805411558644501	0.9868357665733272	-1.74041141852494	-0.8974177126799069	0.0001695547555227	0.433335941021863	0.340216009389524	0.102884695344578	0.384242163881176	0.912497944505527	0.8231463662249899	0.4813086568343228	0.86667858628774
CS	4.24904889121386	4.98978813957776	-0.713593729442614	-1.18910469991489	-0.017605269983209	0.7225405084800601	10.1373233588642	-1.7837160100016	-1.64921171391839	-0.0338435683225542	1.32384016477855	0.0004373064039185	0.0968005881881609	0.183599190888494	0.973462935412579	0.205726754495088	0.7438493894076329	0.7186227082295403	0.9930153480596744	0.8015273735459756
MRPS24	3.8136684663966296	6.14683741792625	-0.8335749276443921	-2.55717900216634	-1.09220754470974	0.7378278328170881	3.75572073670764	-1.39979517361689	-1.99771923678498	-1.45612348376955	1.00673755016182	0.0402253959411323	0.183607573515963	0.0651401104585059	0.167782217782636	0.331814868828427	0.8055238683121938	0.5394968660935489	0.5687047155857959	0.8491885305058818
WAPL	5.31261731074581	5.94933015216655	-0.5631372749358531	-0.801820909912745	-0.2252422318239069	-0.155240986623933	7.84986867865781	-1.05472692463298	-0.745950274504055	-0.3189416737522009	-0.214817309468194	0.0009279754880761	0.308330207697943	0.4751723328344849	0.7541702681801371	0.832832726791147	0.8670520225240725	0.8628360314876911	0.927197783376336	0.9780389111831717
VMP1	6.86420341093366	7.69534304199968	-0.910812506755244	-0.156419532554987	1.06818556104478	-1.4405731268216395	6.33284548830056	-1.18271357544668	-0.0982369217266208	1.09515701183266	-1.39051088854342	0.0071157312309753	0.255377218649891	0.923292096344635	0.2908582787221789	0.185720224877922	0.840410667772245	0.9857619011392432	0.68853860408998	0.787547903815278
APPBP2	5.489287049386769	4.81245381649229	-0.475809408172226	0.6218210953083729	1.26022787914877	0.694962624987403	7.751267187969071	-1.07384750664447	0.6980582437636059	2.190731686277	1.12583493124822	0.0007592185661046	0.300112420257045	0.503755585449692	0.044785911167592	0.278001605678779	0.8652796852418987	0.872366864318818	0.3598265162490226	0.8370998954770437
EIF4B	6.72603760634423	6.79935601524179	-0.941316112196285	1.21658874556166	1.03783651847796	-1.6060979577156398	10.9350259935324	-1.7051698631182	1.5379098877299398	1.44766731602931	-1.97739756218016	1.52273950986074e-08	0.1087791893955459	0.144895481742172	0.168287472867666	0.0666729663219922	0.7580812323839884	0.672100031247662	0.5693554355787	0.7253007757666735
SPHK2	4.54639450734625	5.137208000744651	-0.2901399919052899	0.188222521671739	-0.52650425661895	-1.6384024821686	11.2139944442599	-0.7467988019176399	0.2875554212528339	-1.02582760312518	-3.0029154935806	0.0003087481953395	0.4681473329699099	0.7993720350722819	0.321953345485231	0.0091024013225813	0.9224188312074498	0.9561757500584702	0.71735822152675	0.5317373927957876
RPL18	9.88637078872204	9.49128827860642	-1.01443672673132	1.12808116184622	2.04694403957342	-0.416066853671813	18.7505136783035	-2.23344367367322	1.72891067786291	3.41685818552444	-0.6625695481852459	8.017755150064549e-12	0.0411756038439303	0.104345368457753	0.0038232139146868	0.517658228854976	0.6509281058476065	0.6260013720713941	0.152971650187653	0.9136300715780752
CA11	4.188554174238971	4.34916857903862	-0.129547290428639	0.5254698634171371	-1.14604333057249	-0.466289027971501	9.20097961947362	-0.297839540615665	0.858525448751915	-1.98611711433214	-0.7929472141433009	1.4774015460081e-07	0.7699111930623279	0.404113119646573	0.0656082991772977	0.440171268316681	0.9765934148824652	0.8445931512749303	0.4204354893616967	0.8926040862952521
ISOC2	5.71805373353977	6.86158120563134	1.40083890723519	-3.7769738741472407	-0.13029190947344	1.2752707783981498	4.82924974545871	2.3848144097725097	-2.81917867333164	-0.167810759074595	1.54142772127218	0.0216717447472749	0.0319292346478251	0.0132023895113598	0.869157249567373	0.1463741453440369	0.6333062504167066	0.306219202393403	0.9603317507235472	0.7619861512025985
U2AF2	5.30877932471974	5.2453535694589695	-0.533258414439685	0.939154058304575	0.0065470644032328	-0.2052707428394959	7.46532924507411	-1.07943934874351	0.946688790504739	0.0101886704354789	-0.306243747725099	0.0008372823662003	0.2976146764210399	0.367092579442445	0.992005356842828	0.7636746567494279	0.8636544135754649	0.8293553309365315	0.9972369494748482	0.96814216577532
EPN1	4.88533204277056	4.68091939311217	0.1750659454966739	0.839109550610425	0.637492574684878	-0.7014007800958539	6.65425656836801	0.351740438363585	0.8379271001631241	0.9795741110432192	-1.027742425338	0.0011795230213601	0.7299887637023941	0.423776442512087	0.342893706908221	0.3204650733420239	0.9704630201471048	0.8497450686284791	0.7307639526209154	0.8468105024870693
MED29	5.7420715344964	5.6378055891556	0.478724474339002	-0.6921282629094809	-0.457478443334885	1.21281204997826	12.198811478400302	1.17918244296579	-1.0890742726378102	-0.8398588228054449	2.11214409536845	0.0004478029982243	0.259685022582619	0.462889898666623	0.416007052341822	0.055241407966906	0.842716515905398	0.8594116790194527	0.7801897965926743	0.7105797994229233
GPC1	5.4973849288878	5.26164193489339	-0.245222549576514	0.470948464067919	1.14461224313051	-0.34764891921171	8.62184248532169	-0.46090316096479	0.5789788250355109	1.6358695598782	-0.4467724465418359	0.0005976042017393	0.653446365936847	0.6619982941140771	0.128735694627362	0.662220967792788	0.9619637738778344	0.9226451879064446	0.5239608336716772	0.9514438447805122
HAGH	5.82189306289694	5.780247194273571	0.723838153097884	-0.568434643119639	-1.04794920530872	0.687334015821196	10.3626728173737	1.60823092124733	-0.6988746349210739	-1.71613634759149	1.09243217217801	0.0001724409301504	0.129312138533379	0.526263005604999	0.107008017663345	0.292085342464528	0.7635114601636712	0.8807620618846623	0.4886975979798345	0.8459253493487042
RNF4	4.73304500059023	4.8550069603998	-0.180166145459915	0.229703954843055	-0.579758017035385	-0.1796241029440089	11.524901549751402	-0.4656503102324629	0.4223478886702139	-1.1154727121197	-0.342217729145098	7.493127376487911e-09	0.648155110860759	0.678762635704363	0.282200306027692	0.736934911343549	0.9619637738778344	0.926224853862994	0.682360444558888	0.96600912012994
LIMCH1	8.00615154863309	7.06808734103267	0.0735493459625396	1.22655153039335	0.174641018236451	0.354180501649014	10.823058634991698	0.189625682435585	1.4858647896500805	0.3556703172277179	0.6811371250644991	0.0003269455224197	0.8521795940986631	0.15878198600967	0.7272196608821891	0.506542293818551	0.9883263753820092	0.6908697244546794	0.9200343798447967	0.9114873244704816
ASUN	4.1497190066843	4.2467280664231	0.4740947749576509	-0.5099689434402379	-0.0218393460512575	-0.1948316432859639	7.228561772105401	0.884479339607836	-0.671268279737792	-0.0305379429105931	-0.25809141337566	2.9327381446354e-06	0.390394988107654	0.512255185266861	0.976040655224433	0.799843890603126	0.8923423620240213	0.875762750026064	0.9930530814048412	0.973181944273692
TM7SF3	5.280635542247059	4.3747761574729	0.133664959870464	1.35730104432429	0.269185748539042	0.561284511362619	9.64040611841714	0.3378371972316389	2.17389888937266	0.512183167842935	1.03670847843432	0.0001851218211184	0.740626967095484	0.1820289917742319	0.616383472010073	0.317987388635192	0.9720177930163424	0.716521247353625	0.878828774145372	0.8468105024870693
SPA17	4.17791267236656	3.9200141496215	-0.0083172342637498	1.15730045592776	-0.8588953198334351	-0.673194594943421	4.34877868036141	-0.0103763291167724	0.9387066128436552	-0.8082288488471528	-0.6181836849787979	0.0072735639254563	0.991872985992538	0.465253752957176	0.4321709971573929	0.546646534031771	0.9986534780922932	0.8608558238866341	0.7888976261148422	0.9237037523597518
WISP2	7.23560266206393	6.86973734935894	0.7454498818153499	1.4278432067123703	-1.52388143165646	-1.08998235747502	7.72167863247134	0.9303935816483372	1.26118491708025	-1.4144437263527805	-0.978559136974847	1.3281317978581e-06	0.366900025378047	0.22650487153664	0.1776530468052	0.343317527910006	0.8883797238641599	0.7546496060837593	0.5801625922459543	0.8525203289067655
TAF2	4.61863005981712	4.0720586590150605	-0.0531380878798386	1.9740557458891697	-0.621261144387838	-0.7620342076690779	5.4830450827484105	-0.0986731925825251	1.8565968753251896	-0.8763520450781809	-1.06391518594945	0.0034027676161843	0.922711648219816	0.1007340145680709	0.394665492418108	0.304254995041365	0.9942371016067238	0.6166278192610937	0.7666869546051485	0.8459253493487042
HIPK2	4.05397858088788	4.3770673028329	-0.437188254323696	0.422485699515076	-0.362761993914476	-1.07404395590606	10.1100191351995	-1.11092636397255	0.736887101367075	-0.695943510699093	-1.96156341615513	0.0006465136271434	0.2877184902086239	0.611446924389736	0.498079239044914	0.0714448748548534	0.8620541839829434	0.9056118676722094	0.8286243829006238	0.7253007757666735
TNPO3	4.63242725236741	4.81971989183942	1.09930023085339	-0.161553667754195	-1.48657997550526	-0.2388823366825269	7.87009926549964	2.70116133455333	-0.1918983228010519	-2.8033096800297006	-0.440006658269958	0.0007564106687093	0.0164282440135229	0.8512561157054691	0.0134775376243371	0.6663331277985179	0.5707579140029851	0.969835231952471	0.2406080807803373	0.9525237797216602
RFXANK	4.88471985471437	5.54960614573086	-0.67348381251736	-1.32570124397488	0.6489144614688679	-0.0449944587879359	5.73474176234554	-0.965066800697862	-0.954576976105552	0.71314458089091	-0.0467611139693553	0.0025718572936719	0.350131558233377	0.3664029351382679	0.4867886638241879	0.963323326707816	0.8841336962100719	0.8293553309365315	0.8212583853024721	0.9960566947191009
TMEM161A	5.12116198472285	4.60447222947111	0.450871178969043	0.522114176043863	-0.0818166251381428	0.2994164187863189	8.69489090839104	0.937365894225164	0.7698725212263221	-0.126283801227495	0.447589689729314	3.04229655441466e-07	0.363418800558844	0.45332997361819	0.9011844469473992	0.6608454650122679	0.8874582852367593	0.8563564440970799	0.9726803829892808	0.9514000489077528
CTSA	6.88137164028507	6.43292317079796	0.2498551217005689	-0.5113848530459539	1.33935585142233	1.1340979476335902	10.7766651754164	0.4811745085753879	-0.6686565615045981	1.9711817363239896	1.50897304883255	1.85161118216899e-08	0.6373361485064429	0.513873989436752	0.0674414666832129	0.152079206294727	0.9607034298833176	0.8766610897012698	0.4234255712477227	0.7626080487042447
SUGP2	4.81399557170351	4.4896632135816	-0.306319153038611	1.2793699948691102	0.692397676373729	-1.03245032088058	12.192297688872198	-0.9261842808292428	2.71619557200149	1.56899084877176	-2.2280161935776803	3.4774727726149e-09	0.3690127596371629	0.0159325863140499	0.137500700040769	0.0416060725442428	0.8884946192984092	0.3299744080410312	0.5342245597594648	0.6792630637454902
SLC12A2	4.00132802697176	4.509184570614121	-0.0641016383608563	-0.626667258571605	-0.5205248738488429	-0.3625218016394439	8.000196101541281	-0.124080767193779	-0.8571709853567621	-0.7574868009407991	-0.501545596685236	8.60833122570496e-07	0.902898800844833	0.404837674067127	0.4604931052174689	0.6232679327694239	0.9927470386535612	0.8445931512749303	0.8048473429429253	0.9397404405192628
SNX24	4.45074824952532	4.14903824676643	-0.175614553555198	-0.5960956695483729	1.23512768728639	1.39917973442291	6.13137416179956	-0.2903873276375999	-0.679926931388251	1.56330425516191	1.62762072105805	1.92103760454798e-05	0.7754960612438591	0.506909383782227	0.13882921280064	0.1244232176805749	0.9765934148824652	0.8734357002408203	0.5342245597594648	0.7494080833370629
CNN2	6.50458005299911	6.601814567111981	0.0963490808991952	-0.198071668871604	1.02090310576215	0.244899042278353	8.03096353142505	0.212046888663785	-0.20013062418825	1.7609380584788998	0.398138267982597	0.0026906523554574	0.8349929467010879	0.8441110877637901	0.0992815417727419	0.696452727492976	0.9862590233807202	0.9670506309804132	0.4757513663082529	0.959729392352748
DDX20	4.36297476692016	4.87821455920166	-0.40054407991577	-0.501414344204201	-0.620251277126546	-0.351146524144835	8.55276824817846	-0.8938469259198509	-0.600529011956329	-1.05777395576545	-0.5738919772485219	0.0010172747949596	0.386210667610881	0.578037255061339	0.306979828942284	0.574564490995815	0.8923423620240213	0.8971048863675891	0.7048014415076549	0.929533813483351
BTBD1	4.00312157243993	4.38727689425766	0.232356929574508	0.261600390756032	-0.8904631162694241	-0.7268561414691171	4.0436659892526094	0.329000061091909	0.1814023685827289	-0.9856309150991628	-0.7972826367325792	0.0110964638176395	0.746705980809932	0.8589038234864991	0.3401347903400269	0.438093415520382	0.9728133689704654	0.971235092264672	0.7288471519954128	0.8926040862952521
CHI3L2	4.95982447421918	2.01448630855799	4.80354900032254	0.7934327954356549	0.551317988131605	2.9614598723393	1.38246669230326	4.20258153434239	0.3727681350044171	0.3589817665484749	1.8541972583086	0.263178182645337	0.000869820653036	0.741210251799846	0.724624636188138	0.084693857699236	0.2968030241817498	0.9418669384993604	0.919720923398766	0.727346569959328
PMS1	4.51138296256406	5.29365178870346	-0.9021300491171552	-0.433993358897003	0.154308712239018	-1.06415599514949	12.3725273261535	-2.64096471454223	-0.694785763283744	0.347061788248643	-2.23346549106713	4.42161237280855e-05	0.0193660752440181	0.518822647316962	0.733485360104271	0.0411936544800478	0.591282431777637	0.8777904647201008	0.9229403570043349	0.6753308509757605
HMG20B	5.77719284902151	5.571259133353901	0.313508468028596	-0.178048047619677	0.6014086617895351	0.114078987645237	14.2198742661978	0.902791655234818	-0.354971541780993	1.30789958457121	0.2207149100243719	4.1161063987010296e-10	0.3809056801814749	0.727552565920359	0.210597583620827	0.828290522097783	0.8918897372996747	0.9392815230150786	0.6155514464940811	0.9769378133114386
CALCRL	4.410862477892531	4.7709873072363695	-0.325759079266393	0.9119833875032172	-0.8130333937821959	-1.75305073003825	8.784882178477941	-0.719570010883971	1.16753196026765	-1.36092109307817	-2.80969951478573	0.0004109517876179	0.483690651435177	0.326545128987242	0.193993515687391	0.013287619810137	0.9255167056283424	0.8188045610432875	0.5985756627547048	0.5672594022327568
TAF11	5.39347243132097	5.0211415753497	-0.186527840239938	0.0678682324124795	0.518627737188812	1.12303736297387	10.724326024247802	-0.451522220424508	0.1074884001597719	0.9522307154191608	1.92576683963537	0.0001768447419438	0.659333428386025	0.9291589639855948	0.358742847001109	0.0766839478805596	0.9619637738778344	0.9865968482631714	0.7407033969506542	0.7253007757666735
ANKS1A	4.714173034707691	4.778813075799151	0.370940875850176	0.374057462629383	-0.1684399861001849	-1.31765996682093	10.0052856142875	0.8845295705897769	0.57491265251812	-0.30029398371641	-2.19427930366798	0.00025072272296	0.392039759293486	0.6430590701171839	0.768335789930872	0.0454308996247363	0.8923423620240213	0.9170984545306562	0.9300369592028142	0.6933932957524183
AP3D1	5.09636898042182	6.38288905816115	-1.18790692752719	-1.89356350072146	0.345903762626277	-0.35711849361739	7.808706384082741	-1.9810644186476296	-1.5960760049655602	0.440420691801652	-0.4246088952140019	0.0008800350032762	0.0668249145097808	0.151973372195999	0.6660206619977621	0.67716342037011	0.7110280474926328	0.6806835732874015	0.8976093625246643	0.9554471279980437
ZNF76	4.37084641138238	4.66953400717624	0.20608265846435	0.621610890062428	-0.7074897452533871	-1.1965006840593	5.57591496416742	0.3927897199726161	0.5731742180500861	-1.05836176611538	-1.7601935343381598	0.0031658762796539	0.700018491145311	0.57589381004649	0.30691441819029	0.0995133006752422	0.9654837648422832	0.8960813059369188	0.7048014415076549	0.7365822001469485
SLC9A3R2	5.88564489752388	4.26342974487887	0.0367291174216737	2.617661231257589	1.9650784298515	-0.642717730357441	5.19365866613833	0.0616688254975885	2.21370857189439	2.57517329528255	-0.76835480457544	0.0096977025042418	0.951674832688882	0.0677164152449889	0.0212366077736442	0.454258483050989	0.9953937671360495	0.548911968072942	0.2711963914677656	0.8962014526424313
NTHL1	5.50516838574867	5.78784694535759	-0.1643613585216359	-0.208076382619307	0.2169571282742639	-0.517335750651003	11.3380464744136	-0.3601826503373629	-0.316936114633525	0.3599816497686769	-0.77477471800459	9.350191098525981e-09	0.723731833572963	0.755660382913653	0.723879065283503	0.4505140929551799	0.9704630201471048	0.9455843674699326	0.919720923398766	0.8952514205492568
GNAI3	6.0577629723272	6.306906173861281	-0.7479297157441841	0.143158350537271	0.638649330548497	-0.454203628188674	9.99740039398931	-1.39853019997421	0.16060195459107	0.9165480169193232	-0.586042873893151	0.0008710159757979	0.188236113563352	0.8921427621358959	0.3779733453119279	0.56723483162551	0.8080266632628439	0.9776619033971864	0.7547043140210772	0.9291607764123772
IPO5	4.967603845758879	4.6558975773077895	-0.55888771300168	0.6253251214247839	0.8438704437992571	0.226136344968839	7.39046239440948	-0.986435847383514	0.7724905625965609	1.13344290730023	0.281489075939163	2.25320139813169e-06	0.3395646429922039	0.451824778424395	0.27481978883127	0.782181411811318	0.8784346458202887	0.8558833811960753	0.6756928565522269	0.9709654834789184
OAT	7.11440532735681	6.79681827325218	-0.1792095861140349	1.4179992019693	0.579275789657436	-1.27838716658831	12.3493689421822	-0.445111829497646	1.7763085964907	1.12185134239702	-2.2357987163112303	0.0001843016618008	0.6629008595132441	0.118996890655749	0.2797262530565769	0.0410015400984596	0.9619637738778344	0.6404235826582546	0.6788846532065619	0.6753308509757605
WDR3	4.552306882072901	5.423437030427119	-0.284668992384609	-0.70703867519749	-0.499113047547906	-1.314625796519	8.73391657355466	-0.500931563530584	-0.879297733148129	-0.6617115095592501	-1.60858236761242	2.87449956451983e-07	0.6236898116388171	0.3931085892408039	0.518192939679686	0.128547742559332	0.956699681557408	0.8379482018524914	0.83762045142663	0.7531385846639087
PKN2	6.10647531344489	5.82853351896637	-0.204886798137674	0.722713793179718	0.214564627872034	-0.0003064402334651	16.918638261246	-0.661538369017585	1.6413879444279298	0.527814267040719	-0.0006914019484277	3.5096113205267795e-11	0.518300875231681	0.1215119570926519	0.6053488552744991	0.9994574525635892	0.9348857333929717	0.6430536230625175	0.873456406248751	0.999704914792708
WDR18	5.032537393987269	4.59757323577333	0.12067654202661	-0.282284315564787	0.140202121463686	1.8297979026226	6.854437938946099	0.196864841990438	-0.325796714467448	0.171211292185435	2.19181745157995	5.46520436846932e-06	0.8465758949823741	0.749078810363055	0.8663458740077099	0.0445860481068343	0.9865777729653668	0.9425615046530426	0.9603317507235472	0.6896089346099025
TRAM2	5.651929085745111	5.460918116827201	0.1850861074760539	-0.45177692127294	0.623530236841182	0.543217233735678	11.5839596435267	0.4821849750185539	-0.6610424782659909	1.22824170263369	0.965587117320636	0.0004721447586382	0.637953301205696	0.572417079163031	0.241273049311529	0.350083677485893	0.9607034298833176	0.8945859850902602	0.6462107737194334	0.8550935732029274
NTN1	4.762050612739481	4.71552659483234	0.101173055846956	0.160722870713544	-1.2578417846903402	-0.049118768649759	4.96648034933	0.140106916563782	0.116173656759401	-1.32131687608573	-0.0502179149403484	0.0077040899388422	0.8904765812245581	0.9119515050321227	0.2062085103882999	0.960611437960106	0.9927470386535612	0.981824616997089	0.611293058135326	0.9960566947191009
DGKA	4.17200029763991	3.67996453800684	0.3120439385026239	0.0127331887063967	0.356181466097291	1.03095964863746	9.41419516568156	0.8730512450629491	0.0251212865734228	0.7475647049922579	2.12566708985762	1.0990489196031301e-07	0.396396577749354	0.980289378884148	0.4662814975780019	0.0505492851741799	0.8943437007664684	0.9967969741493858	0.8084225218946054	0.700099567225908
ANKRD44	4.277098418187189	5.808237999233611	-0.02772271761836	-2.9055636667978	-1.12401655157028	0.8290923930106829	6.43425560446061	-0.0417477388804505	-2.23182175330163	-1.30022490670692	0.92477685922671	0.0135467593236631	0.9672673256325258	0.078791672325597	0.213148272251367	0.369774656849247	0.9954145503448212	0.5778273928143575	0.618584985840831	0.8621896154556189
KARS	5.62745093612532	5.70339450173694	-0.154695912112558	0.456992961124625	0.13748710260467	-0.9101782758057329	12.9386322464679	-0.390352871763606	0.8093424601910021	0.260825419236969	-1.5984748190616598	1.534206516742e-09	0.7017631158648909	0.4309698940892	0.79777399354839	0.130784680227108	0.9658122807815046	0.8517133838812992	0.9413711818650184	0.7531385846639087
ADAT1	4.0393785803784	6.44679134290546	-0.234022668985582	-3.72697637206733	-1.90897592900719	-0.0623847543862806	7.436965361084599	-0.447004193570364	-3.363718358074029	-2.8054031623763103	-0.0887591836686413	0.005145376040227	0.661346371862509	0.0049873277778373	0.0137025984262783	0.9305297521357108	0.9619637738778344	0.2250964869444151	0.2409514995456311	0.9934215652952362
PDIA5	5.2312797993404505	5.29699745770981	0.20433010604751	-0.6662137904676421	0.268917104559249	0.5382353075296951	6.8858958125363205	0.295012819385161	-0.6725260309216321	0.291603665707216	0.536888901556127	5.1827509039061e-06	0.772028076533683	0.5114766487875321	0.7745836238819599	0.599218214083888	0.9765934148824652	0.875622473556408	0.9335782166182324	0.9352960806547482
NDUFB4	7.80817060988494	7.55326232601416	0.1904644906901139	-0.1830815405915939	0.809397215282443	0.331062038769594	19.1000176650677	0.5545785808859549	-0.362367514264085	1.78569483147221	0.678598258735623	6.141820477736049e-12	0.587357365559725	0.722132162159567	0.0943769729254398	0.5077275945724999	0.9480578845480392	0.9392815230150786	0.4683981179806176	0.91180938580879
SPEN	5.25598055088067	5.31799566171345	-0.76612606735162	1.1208141926799	0.3727078777544509	-1.3459178423230902	10.3572234598814	-1.6570776708837198	1.7051374279404	0.6065419631579929	-2.07259780819625	3.14269000544812e-08	0.118265900740174	0.108785357679306	0.553224786234772	0.0558563939167562	0.759971616497735	0.6288352358150279	0.8546936076847343	0.7123312904692916
MYLK	6.76597387418745	5.72837131959347	-0.3435561435380839	2.16199892011431	2.01508239896609	-0.713497483407746	8.367640457072259	-0.570201628410949	2.48078415356176	2.57582379006798	-0.82393894310965	4.93013409084418e-07	0.576982723854441	0.0254522473641112	0.0210889604391344	0.4228822970172	0.9452718447722832	0.3949492362418447	0.2701998969439565	0.8820378080525203
ZC3H15	6.74607249078609	6.00351258164151	0.241442638938325	1.19374902847095	0.8054264373856149	-0.35945608480154	10.8500244894314	0.4938386821415449	1.6951620352206	1.2502406064142	-0.503627925131027	1.69078304805889e-08	0.628572901644209	0.110696921075321	0.23036514880325	0.621838259348216	0.9589513389231312	0.6307083762363712	0.6345813029845139	0.9393478116000316
MAP2K4	4.548971022378249	5.16882831325838	-0.186200936989635	-0.4025720864068	-0.622930429982444	-0.214203149714118	7.2575669626641295	-0.381126602190433	-0.4084292034700271	-0.992395992750278	-0.331906833715573	0.0011798013344711	0.70846137933491	0.6909853184874309	0.3367875867009149	0.7446332933113371	0.9684810738565784	0.9294580121866612	0.7264319999209142	0.9661983887298586
SLK	5.66819991603439	5.52566208764153	-0.459680791352167	1.12001865139448	0.0980142597669485	-0.805797025053477	8.74662174029369	-0.816704919643845	1.33765571261344	0.130894460211984	-1.0151232252741	0.0006129115407908	0.429171479053697	0.406921781348723	0.89786916184607	0.328227348378918	0.9110162728582814	0.8449172419592728	0.972338227469855	0.8475160968766957
CYB5R4	4.19758278652106	4.42175405223718	0.0016001698323997	-0.0962738626880616	-0.909595711801038	0.0128386742370399	9.46789301848905	0.0037275486502385	-0.158905170866975	-1.5930026584114	0.0220601680466806	1.0209235397389901e-07	0.997074976220138	0.8758633291674829	0.132009567709573	0.982690744109598	0.9995937389908512	0.974821468471346	0.5283051901731748	0.9970449701499646
TLE2	3.8762030099453	3.73975698131446	0.7625745105748409	-0.6257258130773861	0.0352364812732856	0.3789595183673799	5.44882721942417	1.21437055757894	-0.7030836575927889	0.0420190395233444	0.4323077710524771	6.72103583721958e-05	0.2433789117458889	0.492772591168402	0.967037740185067	0.67166818664114	0.8360655658515322	0.8684555371094232	0.9914969845707666	0.9541645090760352
ASB1	4.97802351414824	4.53180037158599	0.6362606421733801	0.4810697514803099	-0.0036304774042028	0.0646694524436523	8.10437217947353	1.3738807831560302	0.599708627955777	-0.005859883322618	0.100034548217987	0.0005305840782165	0.191132058092478	0.5958924634246379	0.995404730367902	0.921704397274856	0.8080266632628439	0.9013868023422672	0.9977758169533972	0.993297063999126
FAM107B	5.01013403937175	4.97883410316674	-0.318374050216223	0.0785613779838273	0.778233454704521	0.10145123655185	4.67934982713261	-0.410211585497322	0.0516140859279811	0.7778529736550279	0.0971318375275236	0.0239645114165193	0.687628945237191	0.960727655741484	0.4487901416782371	0.923920727392596	0.9654837648422832	0.993707159318281	0.7986624345322633	0.993342212425438
TBC1D1	3.96248969686055	4.512839450427509	-0.404682168954937	-0.6387931595161329	0.15239936197185	-0.452953753909103	10.7656495504705	-1.05842936627013	-1.17475822496143	0.301803932299572	-0.838482896755032	1.8771268612561204e-08	0.306607526324785	0.258404121284702	0.766945513569756	0.414921922619093	0.8670520225240725	0.7815549661349009	0.929570361187208	0.8787305317069185
CDK13	4.59601384814076	5.10251074439959	-0.630564025132753	0.362776256563745	-0.0833653172161041	-1.61539167724862	9.52247567236375	-1.48986868819218	0.4664390100040499	-0.1495610082318509	-2.7728753999321403	0.0002637642249642	0.1580172017856	0.6619222100993389	0.8831278556930829	0.0142167621280978	0.7925461851074596	0.9226451879064446	0.9667604367113236	0.5816366987314827
MTHFD2	4.257801875957241	6.063947598550639	-1.4783288512716002	-1.83561898145333	0.0016882677247022	-0.957860163266648	7.455071298647491	-2.20211206453117	-1.5422584800578	0.0019491756532085	-0.9890657661385942	0.0008492772790601	0.0465315418490087	0.20862367204805	0.998473303937983	0.338467413460051	0.6607659784692963	0.7401073423880441	0.9994343235186892	0.8507497609562229
YBX1	9.20356378206274	8.94152908564319	0.127827474572594	0.446598506211566	0.667235834101131	-0.377160201046308	19.8792844110937	0.319078386927175	0.7711270863526469	1.26222394812971	-0.6701337988242739	3.44440952657011e-12	0.754067306642002	0.4526082951874979	0.226141042634822	0.51295800273149	0.9736547032138182	0.8563564440970799	0.6314086552176689	0.912695831260584
PDE4A	4.61084518096698	4.86502294834927	-0.0340845285859817	-0.123831711001889	-0.1917180772028469	-0.551192570009095	8.544033093944469	-0.065805238530194	-0.1687248275708699	-0.277181635534509	-0.7606779908338199	3.79463630653541e-07	0.94840193474315	0.8682672145482629	0.7854240594681751	0.458640869161282	0.9953937671360495	0.9734623045902387	0.9378181885583384	0.8969252993450154
PPP2R5A	4.5012314717295805	5.02202696096208	0.259284503119958	-0.8297050645815269	-1.1219507465471998	-0.007556686552471	7.012513698164789	0.3926325535945779	-0.8922703612279359	-1.2711312299786002	-0.0083257404999031	4.19167777015511e-06	0.7001139615976689	0.386338517406269	0.2230408915590089	0.993466819273381	0.9654837648422832	0.8365208315790367	0.6276753325061166	0.998498180384924
ELAVL1	5.91149719449366	5.36525989555453	0.5727541355895129	1.40149115382944	-0.0967137411557167	-0.673323585305403	7.72564255085506	1.19716806584297	1.4284491885464798	-0.15346804820482	-1.00932364203642	0.0005317845969562	0.249893672506851	0.18339687737546	0.88007540114373	0.328978145245354	0.8387455455811178	0.7186227082295403	0.9661150707959182	0.8478586488898211
DIP2B	4.4259280421017095	5.65115892603626	-0.909977557615269	-2.14945825400321	-0.400503086801957	0.7826920413882809	9.152095414986867	-1.5999638400616598	-2.6581055864890497	-0.5344186256673379	0.979603092255158	1.5821873262455e-07	0.130453063671863	0.0178990120367813	0.600884009030523	0.342818458621401	0.7637730709589614	0.3384046345213181	0.8727352914207832	0.8525203289067655
SMARCD1	5.0197680262567	5.584257175946389	-0.854241539622856	-0.134994899684336	-0.7259181975424251	-0.193729426647938	10.4986924747728	-1.72918262358048	-0.1960052628353889	-1.09666413132147	-0.2880395519374429	2.6243119432880297e-08	0.10429550906882	0.847236690197019	0.29008279202796	0.7772582135747421	0.7533069733598965	0.9679872479512032	0.6878709422030075	0.9707656729226288
KDM4A	4.47926152568061	3.73697181792647	0.329013805936404	0.687074682967471	0.8485405135411009	0.3766356150580959	9.07716357151113	0.8838704437464819	1.2969400105859898	1.70414733323827	0.7282836369491391	1.758312379082e-07	0.390713214076431	0.2142474020881569	0.108973793325919	0.47765631741435	0.8923423620240213	0.747222146731855	0.4925368899866759	0.9036925025030524
NFYC	5.35713566097649	5.834883663804551	0.741734251871014	-1.17379334115442	-0.8544876604021681	0.687802091111026	6.617157160538759	1.39100734002247	-1.0246102098197198	-1.21387219507882	0.947452501477588	0.0051503137487759	0.184778718512617	0.32416189350808	0.244030894487429	0.359277007362378	0.8058445675599482	0.8177615338084222	0.6493529101431527	0.857382037545656
ELOVL1	4.9289121581426	4.634486088004049	0.8032974067640991	-0.158611883541323	0.743361811628255	0.8900578135275591	5.43831100974339	1.69732251689974	-0.155774990893846	1.21710636561624	1.40854729728941	0.0061608789369084	0.1106093260758459	0.8783197821749941	0.242760727465076	0.180597262814413	0.7580812323839884	0.974917980473709	0.6479240557562298	0.7808261208416251
ZNRD1	5.5002969522341205	4.71443838608179	1.13981512042306	1.09645606385722	-0.911077353401095	0.150329563845591	7.91175673921764	2.32866214767043	1.2796017770991202	-1.3805094050051498	0.224107631978813	0.0019802290888104	0.0350574967501215	0.319352025774547	0.1880075792188049	0.825793799694711	0.6333062504167066	0.8144955685053825	0.592859839529574	0.9762595060738676
ZBTB11	4.31703187789676	4.33840958360999	-0.8027015872820591	0.0348832521682929	0.37380375578403	0.7131756701586149	8.78273602153123	-1.77908078091235	0.0544249199930786	0.628530530938053	1.15911817770701	2.6782234379967497e-07	0.0954931844081518	0.957314898429768	0.539110033874	0.264528196751965	0.7406823471839952	0.9923509392872564	0.847257984014956	0.83103122340236
ATXN3	5.97050488817197	5.62600329005543	-0.0110302477796427	1.07664750733167	-0.3865265906291599	-0.859886462491248	9.5781031006792	-0.0260445484020696	1.27206863087678	-0.6808462772014301	-1.46977858470999	0.0004854700798803	0.979567409193874	0.243973927299095	0.50635316694711	0.1623552596407869	0.996009906107862	0.7650924362258108	0.832577574581816	0.7676707314530654
GOLGA5	5.25034141070182	6.03237090994266	-0.432917150746566	-1.40704370130074	0.0475118912557374	0.159834674035222	10.7666413999118	-0.8582470969360692	-1.9364682196142096	0.0717105644492869	0.217270672392098	1.87481424594458e-08	0.404261950825774	0.0718826852569668	0.943779662798665	0.830925091184489	0.8969276574058159	0.5605877022474235	0.9837439113177404	0.9777287701763064
FGFR2	4.394179823116089	5.229732889313429	-0.2821590307902289	-0.507479261204383	-0.772322409591766	-1.3039186269556	7.725101622590031	-0.454053751849342	-0.5787456756502231	-0.933485219692006	-1.48291620745998	1.32099390781186e-06	0.656290837334495	0.5713494838327061	0.365353573400705	0.1588013747924299	0.9619637738778344	0.8945859850902602	0.743896517869243	0.7665951779052591
LRRC40	4.20488991309824	4.36452198505907	-0.164628795254048	0.226010575589911	-1.21588578439703	0.506178559719876	10.1042235073432	-0.508477628229966	0.3622428181478239	-2.90537955574754	1.18313483749125	0.0001243313270945	0.618611054308725	0.7267591100509301	0.0108759875165804	0.255178118222627	0.9543206007010732	0.9392815230150786	0.2232092610432232	0.8298816469592798
ISOC1	5.38508345672255	4.56363776245201	-0.510696993369584	1.13007212187558	1.81122083157742	-0.913168507151924	4.6625216207066105	-1.06408344567121	1.05649842196174	2.89378716991593	-1.3445279961337502	0.0171723216335737	0.305030758704448	0.307467037446661	0.011776851243348	0.200579538454696	0.8670520225240725	0.8107168247183825	0.2306770809828069	0.798978727501134
EML1	4.648937094464941	3.74839942730435	0.462497272249764	0.8961463683683449	0.7815028145310691	0.434517875169897	9.24126727765443	1.26185082210772	1.72252669371253	1.59046735078857	0.8499290948708029	1.39655435625942e-07	0.2262716441581549	0.105521833507044	0.132580382573713	0.4087261555464729	0.8240141463122581	0.626969791482954	0.5283051901731748	0.8741319062352811
TRMT11	5.692394566952831	5.2543310814140805	-0.963175735306533	0.755852726559889	1.31639755597449	-0.157901742038569	7.2099899901090705	-2.3886501232628903	0.8625618728940531	2.53045962142878	-0.2841405254979989	0.0041257928518878	0.0308946135724371	0.4022143115888379	0.0236014417943156	0.780456707626786	0.6333062504167066	0.842894048891846	0.281736132514139	0.9709654834789184
THUMPD1	6.0646157276684	6.0629011306125	0.168978292945688	0.368721676228645	-1.10064504090677	0.0337705627084067	17.3618249454652	0.526448521608338	0.8243934747517879	-2.53931860069649	0.0761308099668018	2.4239034549606797e-11	0.6062742031748329	0.422632032613551	0.0226728228202032	0.9403211630550672	0.9517934150747912	0.8497450686284791	0.2775065585348139	0.9935097290826796
MSANTD3	3.8463801029673497	4.44292469822808	-0.4669716577453719	-1.37745506420791	1.075025903235	0.0684397719408454	8.651153899223841	-1.01236339986146	-2.0654159972447	1.7875119359008995	0.1024831496686619	3.24269713321894e-07	0.327416747044898	0.056612660652837	0.0940723357636886	0.919730696550038	0.871784436538652	0.5135336620297674	0.4683981179806176	0.9928732183499492
ATG2B	4.11731958467435	3.92019228049278	0.204361081141317	0.0145698751502677	-0.570237901519922	0.7040705389028521	7.10472258039755	0.4028463048374179	0.0203346665458513	-0.84513657760465	1.03349767292639	3.59628181828911e-06	0.6927444180806661	0.984044431437586	0.411312900539481	0.31774716128987	0.9654837648422832	0.9967969741493858	0.77576736157933	0.8468105024870693
ARFGEF1	5.16928858461661	5.087230648248911	-0.5574070074216629	0.743529204495354	-0.560577400930168	0.2092944228337089	8.10810336702214	-0.9589804930835192	0.92091067542454	-0.717144797960787	0.266221572048318	7.296063525217109e-07	0.352772002875873	0.371671441211016	0.484303293431699	0.7936932154911321	0.8848839595271331	0.8294021627969187	0.8193312464314919	0.973112437985536
MTFR1	4.26253142943449	4.5932498549588	-0.488464053220086	-0.773575665246422	0.23535660195563	0.671317645565471	8.49588994062932	-0.988906393991158	-1.09876880783497	0.361097046855745	0.989394444102167	4.074181684357011e-07	0.338393537914697	0.2891927012487589	0.723062185965697	0.33816252763999	0.876945364971313	0.8016801625735773	0.919720923398766	0.8507497609562229
FECH	4.13438461971493	5.18729715188246	-0.0206811932845937	-1.81883309159396	-0.7968386502212841	0.0480484343622654	6.6396180269891	-0.0343598649598919	-1.59844196802145	-1.01921346165686	0.0587799885657017	0.0176075707533385	0.973083004863188	0.210676784121665	0.324322723258912	0.953903288801495	0.9954145503448212	0.7417333630610174	0.7193049986717389	0.9944651542325074
MYO9A	5.63088710702714	6.695001945534201	-1.25355310806382	0.420686988356222	-0.632712206648715	-2.51623440145231	11.2514881515781	-2.37767616999762	0.523339207505781	-0.904744130002256	-3.31290782979895	0.0015079009664337	0.0366238389091877	0.714651039956193	0.385585096837267	0.0054759294023656	0.6333062504167066	0.937484065769696	0.7628773770092189	0.5063207489632946
DDX3Y	4.78541563479449	6.28975531951399	-3.0736542554761	-0.100329104045591	-0.4801435568191729	-0.3895311152760929	7.987888767999739	-4.19413663443169	-0.0982464400612942	-0.504726206236467	-0.390401154644457	8.77306594029831e-07	0.0007821122350968	0.923037459972609	0.6210848404972199	0.7017281712454821	0.2968030241817498	0.985725925532078	0.879712571802201	0.9610578231963472
PFKP	4.4812384731608095	3.86923203659681	0.828984705278652	0.8430449914453221	0.498148432565873	-0.821526842749167	7.329876920095001	1.7320779605741798	1.24677540453166	0.772129120563235	-1.19717664807459	2.485774447266e-06	0.103765960099324	0.231598085708821	0.452032397398902	0.2498156555222979	0.7523079567773476	0.7574961505102673	0.8004904113356877	0.8298816469592798
IDI1	4.88092778819284	3.8297528810298105	0.448998461505212	1.3039757545406898	-0.0852846758598023	0.962135909740648	10.6186360478508	1.3632365211588702	2.8253959853759505	-0.1926617906102969	2.16868186577225	2.25569038866896e-08	0.1929213313619739	0.0127869798477593	0.8498080820925671	0.0465932609100407	0.8080266632628439	0.3055290561998819	0.955785436627037	0.6940566213973441
SP100	6.6983533156221	6.611837604141259	-0.8240452244786841	1.17882165764615	0.376177402316037	-0.724815397992193	17.2919167884778	-2.4258320272471403	2.36685956330025	0.854964818232292	-1.50605491903916	1.6317279149182502e-05	0.0326434852543129	0.274385133419267	0.409262621971566	0.157433156206649	0.6333062504167066	0.7926581968048586	0.7747947976029524	0.7664415120940598
KLF6	7.436013814586491	6.7440503325776895	0.115280317675563	-0.2317335448587589	2.57998500223898	1.52839348735489	8.01842154893137	0.2009434205466919	-0.195587821334045	3.60356247879973	1.95964101870583	0.0031801539475216	0.8434643029210229	0.849028941711244	0.0026177479788672	0.0689134537091382	0.9865777729653668	0.9686703240319456	0.142540150540509	0.7253007757666735
PLPP1	8.581850825863281	7.681569428053679	0.623365243805566	0.7497305842708499	1.1477028238228602	0.409293163855657	15.7340488943543	1.47325381085284	1.2018613744135802	2.05885428897606	0.702722081626151	9.871112254225139e-11	0.161356318510519	0.248049003198921	0.0573118210448232	0.492991524619672	0.7934462347406304	0.77023047281738	0.3981639642870303	0.908096751032508
NEO1	4.55457446569816	4.87140649279137	-0.63293756774172	0.191827852466298	0.5855111754627911	-1.16167730285423	8.30248226231293	-1.2050712029788702	0.254035054599177	0.8463777403879209	-1.52694413166296	5.43578824834353e-07	0.246844121380004	0.8029177863016899	0.410641960956743	0.147583404493984	0.8373115050878583	0.9574264837670406	0.77576736157933	0.7626080487042447
TRAM1	7.971058898548679	7.97278135789811	0.286052963817988	-0.294249311564565	-0.3815234909038499	0.422633471772453	29.711473494096104	1.2029089638875	-0.853918497634603	-1.21189715877671	1.2865178290570802	9.5901941306479e-15	0.247655269038269	0.4065810494040611	0.2442968751410789	0.217764722723518	0.8373115050878583	0.8445931512749303	0.6495948957732346	0.8098334070182559
TNFRSF1A	7.01416447417864	6.40915208281711	0.3076804874178289	1.6920266485708002	0.5557292488647521	-0.8113339643356631	7.08435969556695	0.5071360347827	1.3636168619914195	0.7202119561930279	-0.9967884982968168	0.0008241361492418	0.619448131738644	0.197559479278326	0.4824816831918661	0.3348810717240689	0.9543206007010732	0.7280371636290939	0.8185238307480361	0.8505818050016266
EVI5	5.547611830146709	4.25663791246969	0.30791925413784	2.62189217701792	0.412754025063193	-0.605132589334068	8.23484696889125	0.656675459240406	3.9951632656908	0.660581589641538	-0.9454034409281892	6.01885308722704e-07	0.521337633856677	0.0011707789992491	0.518897561059853	0.359434065782676	0.9348857333929717	0.1281242941633243	0.8379690687059261	0.857382037545656
STOML1	4.3273491393980805	4.627601875922401	-0.3336349508927849	-0.359248576920098	-0.293468120146294	0.3024044485389289	11.5516258976451	-0.905946480920392	-0.6898876998850021	-0.599963884379258	0.604694523825547	7.2612889242184305e-09	0.37928675931765	0.5007998327644729	0.5574858778121929	0.554419725589823	0.8908499753989554	0.8715168755675978	0.8570811938459202	0.924765404876796
PKM	8.04350796116932	7.467076322535949	0.527199777386095	0.318990439759694	0.9572869604540608	0.5216264951353139	11.8153207995354	1.08097607759482	0.343452690027278	1.5298415868523798	0.7813366235483491	0.0027356606403317	0.301091351030588	0.757350317697545	0.1478214133109369	0.447879803294412	0.8652796852418987	0.9462328230585616	0.5447447161921394	0.8950377262985355
DHX29	6.184275694346651	5.539973547315121	0.4535667773577579	-0.5029530095498089	1.10808156169728	1.220153007787	7.8963176304919	1.14559339593118	-0.578002087635535	2.18065668180859	2.17349228490441	0.0016153978789846	0.270302358291116	0.5720612179623941	0.0461152641433981	0.0469668280633259	0.8491510629998551	0.8945859850902602	0.3628856538158584	0.6940566213973441
DNTTIP2	5.77227266381846	4.94466492864464	0.5965252708745611	0.9530735916444192	0.269707778505281	0.239602525749924	7.7456607716897	1.18367015297135	1.02603004560631	0.406183493265686	0.344944819920182	0.0018750327228019	0.2560406904562849	0.376308315049851	0.690453501568628	0.734972667923394	0.8408144115801525	0.8336759838223435	0.9073948074404418	0.9654544070395886
METTL22	4.16892416873102	4.94945214026591	0.0382097900423407	-1.49971708338417	-0.8193037981677241	0.612122332861681	8.920812664651919	0.0843416263677035	-1.85185958541323	-1.3765458317768402	0.9937203099010452	0.0005275060304732	0.933979289646048	0.145265481462378	0.1891325861394469	0.3363803396411279	0.9942371016067238	0.672100031247662	0.5935243834212688	0.8507497609562229
TP53BP1	5.1127344520396205	4.18828605062865	-0.6725807070463221	1.69034131466517	1.4648637964865	-0.3831558437625539	5.20767831900635	-1.30685062898986	1.56167723278334	2.1783454472067403	-0.544182055833922	0.0096914969987523	0.210955722817582	0.144970784638731	0.0458227705746291	0.5946295085284891	0.813715595104438	0.672100031247662	0.362654904676651	0.9336400721960156
RRP15	5.04881184760676	4.813687338981441	0.0549457182692447	0.587647553040082	-0.18466058477281	-0.101710644120542	7.15091851059738	0.0897987991283804	0.6812367085343211	-0.2240301685194289	-0.120627628099896	3.3320121691527302e-06	0.929635185253694	0.506103557330447	0.825756621925287	0.905586961341898	0.9942371016067238	0.8732796783425125	0.9490221059935946	0.9909591020870564
RHOA	8.748131194184099	8.860619187074938	-0.484231141979452	-0.3465171248605679	0.706920957349475	0.729089652585102	18.577527890550694	-1.31368116760591	-0.493817974731183	1.47441260403291	1.44476659914086	1.77640396546707e-05	0.210176096765374	0.641461171387923	0.1615131564100549	0.1693769689062769	0.813715595104438	0.9162555470196576	0.5618465404911718	0.7734551529869208
DHX8	4.33861282595267	4.48762673459041	-0.53611270044553	-0.022229850154514	-0.104246653518263	0.399056421384149	5.743939629600179	-0.748243720175218	-0.0219176107347257	-0.1096316880845899	0.4119247067508329	3.880630527189029e-05	0.465883955855371	0.982802580891055	0.914154744010423	0.686220846341684	0.9224188312074498	0.9967969741493858	0.9749439383080024	0.9571387488853074
ZFY	4.027222382390311	5.658957788651239	-1.76853674925245	-1.74333124040972	-1.89664342730835	0.9700781351152528	9.18333590021857	-3.0208467992300294	-2.16212420498943	-2.4199401391849302	1.23236024310549	1.5143506209132e-07	0.0085996940996979	0.0471772493093509	0.0286837541939768	0.236782556790303	0.5283204870144765	0.4840633796062424	0.3049765087058795	0.817681693769405
IARS2	5.531408125802409	4.873570744490291	1.00605655749011	0.9632936683420592	-0.5689063387430029	-0.0715954473910241	7.20089587695211	1.87427296039806	0.9786254260890268	-0.7895769195115251	-0.0957894380683252	0.0007358852277038	0.0810980916863495	0.38130692258514	0.44220014803456	0.924964088107836	0.7231723877217665	0.8356873487324148	0.7960642091344978	0.9934215652952362
NAV3	4.55639398469292	5.07929880346753	-0.8385606298706859	-0.12017887635055	-0.369987714752609	-0.298312616597717	10.4461012278842	-1.87045181228076	-0.1904258995627279	-0.6201341064742341	-0.4891421828807221	2.8055793667246492e-08	0.0810624506550479	0.851528642882127	0.544476262221459	0.631816112430368	0.7231723877217665	0.969835231952471	0.8506889373944561	0.942664033949096
IDH3G	6.14674318101138	5.39001291260777	-0.102084562460235	1.18757180365872	1.1511376173968602	0.056647075913173	6.776134425354839	-0.144119542992981	1.17069918987411	1.24939738781738	0.0552933425339824	6.240582397978119e-06	0.8873245198885308	0.259982995837249	0.230664695957475	0.956634534596586	0.9927470386535612	0.7822348896134247	0.6351564905301061	0.9954992207053732
ROGDI	4.31371897877446	4.18561187429358	0.922472577500552	-0.656980625512882	-0.2306780643164689	0.4229230409954339	6.01841799892726	1.45422092204121	-0.7305471178621559	-0.272204401085015	0.482643462239382	2.35310919303819e-05	0.166489076989504	0.47631236310566	0.7891760451555709	0.636316768871619	0.7953279014941108	0.8628360314876911	0.9397003095996768	0.9447130660665454
ROCK1	6.18431804761769	6.157599269531901	-1.52016530245143	-0.0484614503534462	1.97117334705088	-0.110622421597339	7.783724257226571	-3.822644729567141	-0.0554995385896028	3.925158901483509	-0.2008673559701569	0.0026824395013648	0.0017797725670048	0.9564730893652428	0.0014744533774174	0.8436824753151059	0.3380518827474557	0.9921758338578576	0.111365337574686	0.9812466416764896
CBFB	4.9523028307667	5.686466232082889	-0.4162062490739699	0.176553204603566	-0.0453236676668016	-2.37868376982132	9.62463837714274	-0.8007856051049809	0.2208101091552969	-0.0658280496411373	-3.13298007831688	0.000625198277878	0.4387653154674489	0.8591073064325792	0.948541240641683	0.0072713326786053	0.9133436846115244	0.971235092264672	0.9859100590275702	0.5317373927957876
HYAL2	4.36043710189693	3.9965795159912	0.2700415811163589	0.365073863591344	0.39120196976212	0.6820961335182499	4.18383249573675	0.378502483846111	0.263484983673829	0.424258963601315	0.7015209149941689	0.0082181653273308	0.710513072025139	0.7994000538484008	0.677428170235218	0.4937200852383529	0.9684810738565784	0.9561757500584702	0.9010284076412736	0.908096751032508
HDAC4	4.58501556394366	4.490219563368	0.562323524003419	-0.24186627388407	-0.583687813296914	0.2423870493184419	7.014753091754611	0.962427273044888	-0.292968274047537	-0.745768840388676	0.303649249776704	4.1760545011412e-06	0.351094504462119	0.7735603699716541	0.467333919295081	0.7655663493307421	0.8841336962100719	0.9491270736148264	0.8086166941058411	0.96814216577532
RASSF1	4.8615888449995	6.27391055056471	0.394175166246679	-2.4185485123537203	-2.17332170246224	1.3186306853526202	5.58436056831241	0.665244760437184	-1.8815359633918205	-2.81984809697454	1.71902143441466	0.0111862900003636	0.516443686726639	0.0795457495508761	0.0135431024557648	0.1080458598180919	0.9344347279597198	0.5804672079117194	0.2407811491662372	0.7404210356432254
IFI35	6.223538987234809	6.16563068638163	0.730218626844497	-0.059855244215931	-1.15881533529198	0.1109439847809759	16.0838281318726	2.0899013877224	-0.12199432461187	-2.43981392773949	0.2259691796335519	7.222355497713029e-11	0.0540721903704226	0.9045228863933192	0.0275876425329766	0.824275532742655	0.6808811093033809	0.9795896528140468	0.2994406447359077	0.9759199819190448
HEATR6	4.512483551777151	4.84936669025556	0.58279421924914	-0.3504649284162949	-2.14984763748135	0.5365653735809199	6.3476777855794	0.974020017508812	-0.313899756541618	-2.7430764048671903	0.6649399109324771	0.0025331730816382	0.3460685986397739	0.7671747359666129	0.0151257240727306	0.516215270261091	0.880313242999333	0.9483700541200824	0.2467938470304258	0.9136300715780752
COASY	4.86236222711346	4.64681219583849	0.353626697478164	0.115561762760529	-0.358765255892464	0.331539233935806	7.72078815357149	0.642551849255352	0.14900920970597	-0.484764801164159	0.437263449863249	1.3299953344519e-06	0.530214423425571	0.883531247885374	0.634846006438625	0.6681501711771949	0.9363013225732651	0.9750568891760488	0.8867717651623382	0.9530068779157184
PLEKHH3	4.38046928074816	4.80243507598494	-0.337136837133988	0.0915874175965136	-1.0434559111243198	-0.186812025674344	8.82852767151197	-0.8274044091267091	0.1169602056418799	-1.96916940678618	-0.350208609941354	0.0108177107166495	0.421481943392089	0.91299547316496	0.067695012215873	0.731068567958626	0.9060170113733618	0.982001046220864	0.4236691380677547	0.9654544070395886
MEF2A	5.832471177461191	6.87455412654173	-1.47666183286632	-0.5716575002548729	-0.2097719262024549	-0.5629527703045459	13.6756150277838	-3.26548711979979	-0.884055651996734	-0.357164686521315	-0.8682749203416741	7.10515402462452e-10	0.0052151336442874	0.3906164006954939	0.7259436569130409	0.3989230253465259	0.5094463433651351	0.8372872103416025	0.919720923398766	0.8728317779020267
OTUD5	4.613526543040759	3.91058351679988	0.6031551922117521	-0.1129089900544459	1.05848554732829	1.12257678342649	6.62044453264684	1.14318702035361	-0.148737174686577	1.50567561327436	1.5037929917196	8.1445358549095e-06	0.27087900053452	0.883742208910221	0.1529164798972999	0.153396239382441	0.8497542519430434	0.9750568891760488	0.5524623601195584	0.7626080487042447
TFE3	4.56666629545003	4.7932887797018	0.0934288391594273	-0.663285025361211	0.205815808733781	0.421259767086205	5.84593021718834	0.14486917977742	-0.5521764406826409	0.2434076240395739	0.473510431755679	0.0026307788306785	0.886866177083682	0.606785809717027	0.811062445480345	0.642720238083838	0.9927470386535612	0.9044597001885522	0.9448139771565792	0.94604149652966
ACSL4	5.0920550980740495	6.21789426941654	0.899582011329185	-2.4217823926114903	-1.71295274336322	0.7540300389333621	6.38052966585583	1.45438530974855	-1.84774220853952	-2.09672520643942	0.8985094762571422	0.008033278062689	0.1666073149944429	0.0915323519292013	0.0538766356659014	0.383797882833563	0.7953279014941108	0.5965128274324129	0.3892978565964561	0.86667858628774
GPKOW	5.10752788499517	4.77700455266695	0.6766733836903399	-0.341272693582807	-0.48384545452639	0.8330323225158809	8.928618963908631	1.56899201372736	-0.437430147456322	-0.8358683957933821	1.3815916160673898	0.0005408433325472	0.138392938907647	0.689197973261555	0.416564546361659	0.187737765698265	0.7664458400735051	0.9289226314162056	0.7805727091174685	0.7892551341875009
GRIPAP1	4.726726552345769	4.25951096772432	0.1661310038727819	0.9007094615045971	-0.448866804969772	0.2821109485274199	6.78905441420001	0.289671642874764	1.11804771871461	-0.5818869201809761	0.3624122937961059	6.10510515608155e-06	0.7760330928247471	0.281133716356028	0.5692856805458829	0.722099390323835	0.9765934148824652	0.7983221887654948	0.8626842411472723	0.9639963899916106
FTSJ1	4.39318437732432	4.2625710912545	0.320507451051597	0.2470376490748939	0.50773740349636	0.357627858293972	5.58506938592728	0.8901316743654899	0.321865172419602	1.12662493743472	0.7700271355248399	0.0088938026680218	0.388115487951808	0.75202596135417	0.278642484049148	0.4542959317568049	0.8923423620240213	0.9447363503467194	0.6781317384190766	0.8962014526424313
ATP11A	4.17921979310667	4.50254275698543	0.699760541076207	-0.358503198310368	-1.67990532415375	-0.4285194741514799	6.427366147220191	1.09385648041907	-0.394909437188882	-1.97156938884118	-0.479502585205882	1.13836773553092e-05	0.29127334053455	0.6984683865189261	0.0673933050956188	0.638497300078022	0.8622947257545628	0.9306672905098194	0.4234255712477227	0.944885575548773
LAPTM4A	10.5698517711271	10.477710296974902	0.3521699451646911	-0.5344359387698621	0.0499355128021219	0.525116203892259	23.0041128941743	0.985401392492532	-0.8015822871633049	0.1072585879512769	1.0696875462004598	1.97967277339534e-06	0.340797210430896	0.4567403544123329	0.91601697226934	0.3017450289173869	0.8786456070690529	0.8577488156631383	0.976340849589212	0.8459253493487042
IP6K2	5.5636741655258	5.57539593526384	-0.438476853052932	0.864771219213495	-0.0412160615208043	-0.8725325631369009	10.4782116794184	-0.908548122960852	1.27003638142568	-0.0639460603444985	-1.2834431337785202	2.69338463459486e-08	0.377955224000536	0.2234201345001189	0.9498575726928772	0.218811080939005	0.8906274799057637	0.7537231623721581	0.9859748375700196	0.8102937373206133
SRBD1	4.3615759882871	4.48607710402124	-0.1843431138511639	0.0802716487471631	-0.7616148953320201	0.237079176482878	8.4128642816001	-0.375235058218147	0.1160346105079469	-1.16373931738865	0.3596525505419199	4.60848182370595e-07	0.7127384342582551	0.909164325249792	0.262707344743162	0.724120152814755	0.968905782178023	0.981028838013686	0.664965726861631	0.9640026800879766
KIF2A	5.20984256760886	5.5141367658238805	-0.3699388430668449	1.1189238059612	-1.00773363055221	-1.1051810429826798	7.79389348759165	-0.763971414049636	1.13739162971272	-1.58090975512285	-1.71696843290979	0.0006147527480121	0.4567436938903039	0.2802315643914569	0.134771844740041	0.106876581634079	0.919596169057343	0.7975543750490516	0.5304476896566559	0.7404210356432254
PSME4	4.36510764887527	5.56052973144206	-0.879036928026361	-1.1705951322385	-0.0968558611829751	-0.7389650898911421	9.214765528313633	-1.7008791199225102	-1.35601981503352	-0.143452379436728	-1.00803901396321	0.0012608442055277	0.114561515232845	0.327479188370342	0.88808215063061	0.330299871597227	0.759971616497735	0.8189208594776021	0.9681164396477744	0.8486343362977853
IFT80	4.13723933705356	4.89422403505132	-0.927676878739277	-0.5998973548401539	-0.334224736496643	-0.248297031941955	7.17573794932758	-1.4754728628639902	-0.676125224325449	-0.402525362296974	-0.2870770931077069	3.19851860426348e-06	0.160766546337136	0.509252548946195	0.6929755057924661	0.7779809650393149	0.7930067234174021	0.8750503195023306	0.9079057886861414	0.9707656729226288
SIRT2	5.40599239556602	6.224591834028809	-0.682480677391745	-1.19040491844526	-0.3430722012751879	0.397579576387452	12.0815963029425	-1.46461908750268	-1.78439273557513	-0.56096588519291	0.59092021123451	3.9401306902832e-09	0.163668381383809	0.0945958044643407	0.583104310920573	0.563372743942022	0.7951527485322253	0.6034155349298473	0.8684286193895401	0.9278050398171293
ERLEC1	7.55706585235576	7.3936170159269405	-0.0166824858362183	0.127604645376847	0.249582871834396	0.180275966775021	23.3077393262312	-0.0598735207858065	0.314408049757548	0.679762313772223	0.464928697642945	3.3988962960871697e-13	0.9530467927547288	0.757541823672922	0.507010715587099	0.6486600330465551	0.9953937671360495	0.9463005173334352	0.8326433179043289	0.9480033531985832
MAST4	5.3109111364403	5.9748686222608605	-1.2482889331141498	-0.717512385695364	1.0490796146518	-0.8270976706118021	8.387036041553559	-2.74850971067437	-0.7468784082236409	1.75811774427047	-1.28916464098385	0.000656209281727	0.0149335767671137	0.4687382769532109	0.0991411358556049	0.217398718199504	0.5669905296307963	0.8608846507380583	0.4753720385328159	0.8092470399027029
NUP133	4.58212978905085	4.31423624647425	0.334050710492423	-0.21238080450582	-0.0739252713645244	0.8898301331998271	8.61112415955827	0.733693092289377	-0.328744048304192	-0.121328388827966	1.42469299248348	3.43832994612967e-07	0.47444822245305	0.7468939875524271	0.9050413434769192	0.1747191772844069	0.9235517118605506	0.9418669384993604	0.973523692988676	0.7774386808386203
NUCKS1	8.48551648932104	7.55583581429868	-0.168499245882247	1.47895710126958	1.28769085877683	-0.587116532834544	11.3047889756533	-0.458637149479111	1.88746429821404	2.7968898073724504	-1.18078288719509	0.0004276848274351	0.653243224394391	0.0786415401326954	0.0140333484029769	0.257160297913653	0.9619637738778344	0.5772361219594809	0.2417401556278886	0.830355019396143
VPS35	6.62259542354322	7.14912919285544	-0.889383508748766	-0.6740626021878829	-0.217183995624916	0.607156164389953	11.3657856672688	-1.8023434846158304	-0.7280226854353191	-0.340848977323265	0.8999072533412701	0.0001810403646562	0.0931456571783707	0.50359939413979	0.738165007198343	0.38274573175313	0.7362506015073899	0.8722673159571392	0.923121152566408	0.86667858628774
DNAJA2	5.8038870836229	5.850427609697241	-0.3944869484907971	0.8791053584110551	-0.419977611014349	-0.8164117191924619	8.63166687302024	-0.637209335272562	1.01489934922558	-0.506608574317958	-0.9381886011162928	3.33642497909856e-07	0.533594185648423	0.326245461759674	0.619794558248888	0.363009536198867	0.9368908838814056	0.8188045610432875	0.8795103303046403	0.8578689221329927
BCL3	4.8575757626525	4.69929076186462	-0.526464580224626	-0.187085454794583	1.35074864619637	1.10004667547865	6.2869455339357	-0.8571121043049571	-0.17221623923645	1.70125756637234	1.2603010490384798	0.0061079027913697	0.408500450634617	0.8794428013555409	0.113403529624478	0.22793826783945	0.8994399233638025	0.9750568891760488	0.497557060518541	0.8157347622218507
ABCC9	4.23021321971025	3.82543903942048	1.53095159176981	1.43719990070551	-2.30252122283076	-0.386023162882414	3.3529452634175803	2.16264239204431	0.9764076349038292	-2.53163205396953	-0.4242397245462679	0.0224089469677495	0.0472236084972954	0.345923330533413	0.0232987344952594	0.67765151454352	0.6607659784692963	0.8243648970176172	0.2813975556784471	0.9554471279980437
FUNDC1	5.0428744431396	4.1774835656061295	0.343843946523176	0.52075954453398	1.01237775744556	1.07924540386514	8.30043459975431	0.7691576473794242	0.8102136044617249	1.71388709435293	1.68977936522707	5.45253812603443e-07	0.453741519089291	0.4304844509105661	0.107132423533369	0.1117404807557219	0.9179747720219928	0.8516750493902058	0.4890130303535031	0.7413293006293658
MAOB	4.78036009372409	4.63670571974587	0.325023350156495	-0.205715557159256	-0.8595138595567461	1.10489569401242	7.21189882491523	0.549167626652745	-0.24767824885491	-1.0793984388328002	1.36570471325974	3.01398042405449e-06	0.59097265484533	0.8077417052467629	0.297461431680886	0.192161724420208	0.9480578845480392	0.9591525731343248	0.6954419444098255	0.791816052497822
RORA	6.12971816490262	5.04941658311843	-0.3371394985462579	2.53693977339018	0.4992424188543929	-0.509486705465146	8.60088085979903	-0.716822564368297	2.9526994959941604	0.8142350696247821	-0.786398814381552	0.001528398205278	0.485463512139921	0.0648362324883467	0.428841787746979	0.4443059079274029	0.9255167056283424	0.5384978698318453	0.7867704259196094	0.8945702422992334
TGFBR3	5.86861030302075	4.89412814714406	0.241405335342117	2.9429261197148504	-0.2130828192261369	-0.987147415885385	7.36902012960517	0.564510050630967	3.2899387708741403	-0.3827442560196369	-1.7548221659717	0.0007806762837306	0.58076635964961	0.006075139939067	0.707316179845923	0.1001120710864209	0.9457318662084916	0.2388437083338848	0.9135564281348176	0.7365822001469485
ATP1B3	6.168495627469059	6.31826146038174	-0.0483679663899302	0.0490316320940189	0.642479941285413	-1.02348133001588	8.631702449403269	-0.0864726387434309	0.04566847194038	0.874783374568754	-1.28054329631525	0.001198130967817	0.932338551025639	0.96564180015914	0.396380697560905	0.219840582878366	0.9942371016067238	0.9942787184177948	0.7679723652707866	0.8115000964478365
NEDD4	4.09373717278839	4.90290344100846	-0.0752805116125515	-0.6770683303920411	-1.1770822519668	-0.288872754918807	6.4330316374331495	-0.1266270901591699	-0.6089134773129761	-1.525539719338	-0.361697156708793	0.0029092139524151	0.900991042647109	0.570401798453669	0.147974683736259	0.7226282011433579	0.9927470386535612	0.8945859850902602	0.5448551167405503	0.9639963899916106
MAPK6	5.24053102331084	4.33618163897324	0.483591118923978	0.9736855913501292	0.456705679611131	0.580164125225186	13.147610892195	1.6315551004198603	2.3162895733882403	1.15134329674669	1.40048528588653	1.22877285137504e-09	0.1235851819148159	0.0351005111733157	0.267613318932162	0.181713557102888	0.7634701350422834	0.4387315661083322	0.6701328703325349	0.7825549240342209
GNB5	4.84862840608393	5.15494401649176	-0.5504417508413001	-0.2499054007085639	-0.138994343210913	0.174940943265603	7.99698118395167	-0.93239749294003	-0.299353470322013	-0.176858897250611	0.213123935580362	8.651046583257021e-07	0.3658971472113549	0.7687782126087821	0.8619851110002309	0.834099796143679	0.8878716150388929	0.9483700541200824	0.95903571447005	0.978943550966231
RAB27A	4.495808031813531	4.47723147642671	-0.4032423159958599	0.7154149878855799	1.1793870794909198	-1.45711096509938	7.0179290647964905	-0.710370958002115	0.875071635209845	1.57254719262805	-1.7407738665817902	4.15400173589624e-06	0.4883724140372249	0.39533109920887	0.136675361712862	0.102189631931669	0.9274239141862276	0.8389867732249722	0.533872278554322	0.7365822001469485
CECR5	4.60088360765796	4.241557721783259	0.7436185834845291	0.4668661600970329	-0.3594829819349629	0.243483178191816	5.198818738821441	1.22267863680922	0.3937328915946729	-0.448316003408011	0.293767448517538	0.0029923376657947	0.2405664276881219	0.705439142469182	0.660337294826574	0.772961393892081	0.8351113612868266	0.9335126241733742	0.8951346549820265	0.9683560776539712
UFD1L	6.5824888988719295	6.4832385796951	0.4159524972506479	-0.6188975385625961	-0.014403505593381	0.7708107418653859	17.9752824210111	1.31052624613225	-1.3385645154535302	-0.0343080181656533	1.68081315592177	1.47257751023928e-11	0.209730241836587	0.200648583329129	0.9730839133426292	0.113497781968253	0.813715595104438	0.7312247723735089	0.992921886887205	0.7429480735210755
LRP6	5.01845857438275	5.57206249248713	-1.09750552695718	-0.185771800041765	0.595114317533968	-1.11549259671028	8.33670643566652	-2.4200928958276697	-0.1990396120956259	0.995535540728366	-1.7646295476653302	0.000483756377645	0.0286934707581389	0.8458999017866909	0.335266484554708	0.0983070875618799	0.6333062504167066	0.9679872479512032	0.7255471526813416	0.73636522425384
PHRF1	4.635692307888309	5.64771389594145	-0.136464999531169	-2.09247418002194	-1.12685379908581	0.6034768355576279	9.74640727949543	-0.302516623046296	-2.4603393746444504	-1.89507315411004	0.9766153611091752	0.0002019207328691	0.7665129971562541	0.0516423188034158	0.0775657811630282	0.344273934281098	0.9765934148824652	0.497371479733754	0.4445193308285864	0.8529152669588066
IKBKAP	4.1275636598036005	4.51291239883169	-0.2985353079877589	-0.3716612336694789	-0.28001069722315	-0.0366390916344524	12.6228222905095	-0.9557210067271148	-0.741234621084147	-0.681464241172276	-0.0859697821187886	0.0001366795497404	0.3565832307972921	0.5464520866843959	0.506459600648865	0.932739992129136	0.8857088131843102	0.8906302268590938	0.832577574581816	0.9935097290826796
NUCB2	7.84004919243499	6.70945395668971	0.4286837552945539	1.80874404733673	0.1811314511965089	0.294130445386069	12.8051338413484	0.931268052737563	2.70100615849489	0.29870604516049	0.486588936548774	1.7707832740831195e-09	0.366462155151712	0.0164256114248305	0.769262660081512	0.633582569878389	0.8880092359426325	0.3299744080410312	0.9303372282934612	0.9432634586293108
PFN2	5.33422614727955	5.901290523335151	-1.4265724983506498	-0.146495408814465	1.7886939776523798	-0.885183964144122	10.4462754101475	-2.84509052372914	-0.201436352506296	2.75452134836891	-1.1923757377952802	2.80495760070059e-08	0.0122879121695866	0.843063590180157	0.0147514111564949	0.251636158196146	0.5661923513874599	0.9666086560503824	0.2448967000073579	0.8298816469592798
FGF10	4.45942729462386	4.55744529193473	0.9777296072907408	1.1418464392168302	-3.31081860575351	-1.19916535131935	6.86123673893673	1.5851929882683	1.33484403565201	-3.96738934622557	-1.46302680508577	5.40282201917353e-06	0.133774635285213	0.201835164775116	0.0012388605717774	0.1640977278062879	0.7644176060738902	0.7312904268625259	0.1059466463384551	0.7676707314530654
SLC44A1	5.94811942425727	5.14698800318244	-0.305021409597607	1.6115055281736002	1.9205291862421296	-0.804165238176022	12.1736348792382	-0.823676975245761	3.00111874590029	3.99066866086703	-1.4717469861894097	3.55124329355307e-09	0.4230265795655729	0.0089523204290635	0.0011815334574616	0.161757822867807	0.9062511233020528	0.2737628380824364	0.1059466463384551	0.7676707314530654
TMEM260	4.75907224245346	4.11402974749536	0.468129194782964	0.9475171074573432	-0.457692909049241	0.269802236547989	5.762473033573481	0.717936169319876	1.03482261830883	-0.52055582878169	0.304506526956424	3.75052375253761e-05	0.483829233020885	0.31714789608397	0.6102747180520469	0.7649259108263509	0.9255167056283424	0.8121228506792358	0.8753846499889247	0.96814216577532
SMG6	5.12128503013593	4.90792784276187	-0.206019559960448	0.724470655883638	0.4137417534245639	-0.32214162262484	9.08049865888969	-0.422799765394354	1.04533178291175	0.6370272507403879	-0.4692991840285649	1.75004866342787e-07	0.6784400756055561	0.31242360007575	0.533709586559519	0.645604679497975	0.9652833598657702	0.8107317426698639	0.8444738718632876	0.947394312973033
EXOC5	4.64330823987644	4.07320868566507	-0.3685886533279989	1.5684735533215202	0.0754418505529248	-0.0851275052211414	7.71399101135107	-0.7627392966400891	2.3128508589369803	0.116954685240989	-0.130546929192564	1.34431085780392e-06	0.457446893738746	0.0353349791838219	0.908447541259296	0.8978684227985201	0.919596169057343	0.4397960718977945	0.9742464365551172	0.9905735206139163
FSTL3	5.83449469459301	5.15870916281594	0.235019552413189	1.26348910672588	0.911060625103928	-0.409662058012766	6.78063601897722	0.428529879351621	1.14842428810763	1.27279214899712	-0.521664396121861	0.0015031671001203	0.6745262752931229	0.285578075177634	0.22275499407132	0.6095472912449239	0.965226306421646	0.8004999590437689	0.6276753325061166	0.936236241794163
DGCR2	4.55504981998537	4.5534071623518	-0.0450512447149932	0.49391903520318	0.896717336186759	-1.4266223560281102	11.2907955141604	-0.125368994357515	0.956238041549176	1.8801475857021896	-2.6874201830587703	9.893236543026151e-09	0.901896268866103	0.354110702300641	0.0796515211039627	0.01687906013126	0.9927470386535612	0.825328825321328	0.4506277157462986	0.592783269646243
RNF126	4.84710318287624	5.02779932639851	0.2392826890293539	-0.6014091979223539	-0.537760552311706	0.8613330730918841	7.25168025408159	0.492850040546066	-0.6138605811371489	-0.8436412824856929	1.32048359112856	0.0079250181181467	0.6292782278336241	0.559486435491833	0.4121722275936679	0.206864725323886	0.9590795652143216	0.892643203782079	0.7760226633266517	0.8015273735459756
MNT	4.2790058617895	3.34956164523282	0.318442641677674	1.36625199377996	0.867856970059369	-0.4640888215956961	5.633645121508441	0.715588569483302	1.5774333148266295	1.47272228930411	-0.7505096409452958	0.0160466274002711	0.4856646522169879	0.197051784748616	0.161595464743719	0.4645590551695949	0.9255167056283424	0.7276835026425073	0.5618465404911718	0.8981013553346134
JMJD6	4.7633093061163	4.81636452472206	0.6828884899417951	-0.625815750100367	-0.905856073235128	0.6281959537437829	6.70193660441072	1.12189968706824	-0.6094089625896321	-1.11407430758867	0.751035017312661	0.0290639362736175	0.283378699931976	0.6714244811243759	0.284200581932866	0.466689734631791	0.8593745955040741	0.9252109994848136	0.6845136392861098	0.8983091232718662
WIPI1	6.29423871512447	6.26648988015853	-0.320716151472192	0.580937867413068	0.3885109846272621	-0.760844090635641	12.7094352541263	-0.729982067384852	0.924280882396572	0.672979746375089	-1.1769748913902198	1.96403787990038e-09	0.476647650848676	0.36997084832069	0.511195970322738	0.257544985494695	0.9235517118605506	0.8293553309365315	0.835522438231032	0.830355019396143
GBA2	4.27712295548657	4.55740388722672	0.0474369162425421	-0.87390218044597	-0.696383119876078	0.897973435448958	8.07563434981176	0.0911013868331875	-1.1899241185699398	-1.00345413704014	1.27996796594864	7.667193448985891e-07	0.9286174855506992	0.252569736883254	0.331555530765697	0.219998512166641	0.9942371016067238	0.7752548679532183	0.7239822647334976	0.8117439883159109
NDST1	4.39789773462081	4.665682409693519	-0.0051737838024139	-0.0061154791176006	0.2157156056588789	-1.15597975703865	13.972968102335802	-0.0170957194314444	-0.0142314112777037	0.53540649889279	-2.6571620011056	5.26078719121209e-10	0.9865855778058852	0.988832923627244	0.600217574165177	0.0179328106768816	0.9970787684207006	0.9977184823594044	0.8727352914207832	0.592783269646243
ASNS	4.45444382833954	2.53354616464799	2.12038762996264	3.55787867210126	-2.13259775038643	-0.473806940603644	2.46926614493031	4.57741694191479	3.4845377980895496	-3.6006513508810403	-0.8010621384098651	0.0881444398084704	0.0004341598121805	0.0033653634806206	0.0030026774779307	0.4368940956252971	0.2959158279116549	0.1963641759300392	0.146899215860985	0.8917238178400589
AP3M2	4.32002241469121	4.1954114188177005	0.316569923173345	0.323163861030724	0.174223459558398	-0.704719485502652	9.28154112023688	0.768412717096138	0.5549799603767199	0.31626755222561	-1.21252023770514	1.3203898602118401e-07	0.45417061487465	0.587089637003385	0.7561577867457591	0.2440653769822759	0.9179962772293414	0.8983263674966547	0.927197783376336	0.8218769222685331
PABPC1	7.733451313341511	7.7466398345381	-1.68379048818453	1.6092017533901497	1.2554141988136398	-1.2318712858088898	7.49712988846892	-1.84630709158525	1.21950242670359	1.06335704273996	-0.983905042211252	1.89756564703661e-06	0.0846735307005957	0.241482823995561	0.304439945923736	0.3407672801480519	0.7279414875917212	0.764262559156556	0.7022098642344191	0.8512344505359355
CFAP20	5.78379332257867	4.96682387416387	0.543330795271269	0.178236288314635	0.0871278513366235	1.22296743345634	7.218337587968	1.08174235022231	0.178214470577177	0.130372148810052	1.75108654708752	0.0010662942914056	0.296613150195736	0.863651564953613	0.898006389892018	0.10035161987957	0.8636544135754649	0.9718101610834872	0.972338227469855	0.7365822001469485
CSNK2A2	3.8143159906618	5.636085575863639	-0.4986159030784771	-2.14583222696363	-0.984250898728943	-0.8445796362496741	9.29828080965441	-1.36351402023901	-2.80152325520279	-2.10868770647861	-1.74413371519123	0.0020448457207164	0.193089832486624	0.0143909786489662	0.0528714986171827	0.102993165119065	0.8080266632628439	0.3147848473289958	0.3867760209271883	0.7390948711094095
EIF2B3	5.08135800907659	4.99848172542134	-0.501404549810085	0.235245079943595	-0.162017994962139	0.6817231165060771	8.67817410985524	-0.9480010135988708	0.316374848690548	-0.230479092480463	0.93179988649749	3.11730492206901e-07	0.358152772559171	0.7560779517212808	0.820833369827366	0.366196028040567	0.8857088131843102	0.9455843674699326	0.948515118110353	0.8588073047609663
TCOF1	4.6273494122384005	4.464155433122009	0.167202459649902	0.167888297343432	-0.248279682797436	0.224871839649994	8.279653987671889	0.3397346171500729	0.241315124531203	-0.376535393893214	0.3349864863053039	5.62563202271335e-07	0.7387667090660509	0.812578506112884	0.7117917836362291	0.742273964303443	0.9716447995262228	0.95967534740266	0.9154568464551528	0.9661983887298586
CDC42	7.38393623157447	7.35786414620197	-0.830515969229206	1.0121876585873	0.0928371583733649	-0.376212570484688	16.5302391741488	-2.09273173811507	1.7773211052380202	0.179690441121565	-0.7035973277967129	4.88991802382385e-11	0.0537853803795913	0.095792108459368	0.859800487227442	0.4924616638032679	0.6808811093033809	0.6050653744675535	0.95903571447005	0.908096751032508
ATP2B1	5.80251631115812	6.27046484020218	-0.2416322869588759	-1.8132805082224	-0.0287687815677533	1.7572585631747402	9.24225501654145	-0.522786935121865	-1.90410647680012	-0.0478479272166491	2.79080050868251	0.0007838917186387	0.6087759824431109	0.0867818370293978	0.9624687056884608	0.0138144133963916	0.9520561704303928	0.5943805459540626	0.9907932384164256	0.5785685838100122
NCK2	3.91228389143694	4.00509737650967	-0.127125374304158	-0.536349952295339	0.304735139873475	0.4593566666841729	5.860444143194409	-0.203057635277716	-0.603544951408046	0.367976619376152	0.536217128269855	3.13428512875075e-05	0.8418187761736159	0.5551639808728249	0.718031542022569	0.5996709862823821	0.9865777729653668	0.8909058212574478	0.9173557577413588	0.9352960806547482
MAP4K4	5.341706068850099	5.35625559742867	-1.03292835037372	0.858769598176491	1.85264754937036	-1.38328359046717	10.562483920579302	-2.31347610280981	1.32546531084578	3.17868514782566	-2.10457325248944	2.4209273332714002e-08	0.0352922379008225	0.204851367563016	0.0062298128904525	0.0526005409132031	0.6333062504167066	0.7337278833711209	0.1775507980504373	0.7042893637120845
RPL31	10.1710111673137	10.415622065229	-0.8032444346472679	-0.5871035448040051	1.09273514819979	-0.352405915168987	14.2812081974494	-1.82963605424916	-0.626830149857135	1.94145668466406	-0.577136562734591	0.0001260805224873	0.0874284590426569	0.5408555113159911	0.071704021952212	0.572751596566654	0.7286250577596858	0.8872989484481273	0.432328701446077	0.929533813483351
WDR1	5.63400574106972	4.80619436928342	0.450972386620254	1.01353823633588	1.04018569437963	0.630265256000619	6.11555770348824	0.8240647691103008	0.91173262000889	1.49129680003424	0.846853855388755	0.0050085289589343	0.4228734234662539	0.3869037769371699	0.1566139292469689	0.410484885684702	0.9061426874809132	0.8365208315790367	0.5558253727397062	0.8755623786617698
SNX13	4.96742122669764	6.44886893398416	-1.41435524134651	-0.351767373797816	-1.38655335254726	-1.55227189235346	10.0515726218518	-2.6068840521265497	-0.3794085203528979	-1.9312370666865104	-2.11700801402881	0.0002231837638817	0.0208587029026736	0.7284445036949221	0.0732477118593572	0.0516124827103115	0.5962624874576848	0.9396270948856672	0.4348700723966098	0.700099567225908
ARHGAP10	5.578304019955901	5.400477146380731	-0.54560054994045	0.4996638582960839	0.3395945059164339	0.001174999151114	6.95804951644388	-0.8932731141164741	0.4406983379160371	0.421385805327967	0.0013860264290689	0.000808737076287	0.3865101506426071	0.678155675573221	0.679629942723713	0.998912423167967	0.8923423620240213	0.926224853862994	0.9017559399684568	0.999704914792708
RPS6KA2	4.19411028915298	3.99114271571806	0.6038172715240899	1.27307867684731	-1.19009189366396	-1.50534793407295	7.293063332473531	1.20703030666322	1.80916655060842	-1.77698595009646	-2.13625302568646	2.6392881251367995e-06	0.246110951134597	0.0905082854337522	0.0958491362395513	0.0495479046712761	0.8373115050878583	0.5952735522233144	0.4700437385954022	0.6991315047089055
ING3	4.749439204209639	4.41646814102854	-0.0124561602392218	0.877432354674926	-0.404295910218559	-0.161199416023565	8.31402163961599	-0.0313740409703617	1.14372196358679	-0.7679570415500758	-0.304675911979787	0.0003245848006022	0.975388925636169	0.289556925451739	0.454434424751423	0.7648015570164309	0.9954145503448212	0.8018848480780375	0.8004904113356877	0.96814216577532
LMCD1	7.51351291669745	7.37548043447362	-0.176433830039721	-0.464913431902662	1.26767319961007	0.406397896085819	14.511157006998902	-0.454257699952322	-0.6202167704793461	2.5440869487254	0.7386519209126461	2.92517379753201e-05	0.6567884075094711	0.559549583357984	0.0227887860736653	0.471686674962983	0.9619637738778344	0.892643203782079	0.278155390238923	0.900339946770295
WBSCR22	6.41198056586715	6.45277129766069	0.6140435983825451	-0.647293511818266	-0.949129725075813	0.812983118428805	13.091540166332	1.65632425807065	-0.8987426355903492	-1.92779018108273	1.59639339497397	0.0008169949907215	0.1192808187578639	0.4185496659384589	0.0732271234129092	0.131319375635583	0.760499316324289	0.8484059022564394	0.4348700723966098	0.7531385846639087
SEL1L	5.69718010499252	5.32224356869813	0.201208910559249	0.928774163483684	0.4592053743118049	-0.794542728201025	11.2043388951198	0.4753201200795539	1.53159507895484	0.8165580473854959	-1.29858388893607	1.09752284703322e-08	0.641406303645694	0.1464382770870199	0.426959587473021	0.213696763375341	0.961792539232324	0.6731007948983544	0.7856399817412868	0.8053041782293767
ATP6AP1	6.286909588935231	5.22492545780532	0.966703835517547	0.90737890558166	0.809977337894884	0.372087945366394	8.51394368989538	1.78887765099531	1.16178704999241	1.1306116030160702	0.472891876396724	3.96688943159501e-07	0.0938439459509882	0.2634754233359769	0.275972901047662	0.6430979984076949	0.7369860437440733	0.7841771246587494	0.6760249554455541	0.94604149652966
TCF3	4.3619226461420695	5.016057543785251	-0.147927519903378	-1.66307206087687	-0.391410610863027	0.938583581362057	10.1313953071585	-0.32415126541528	-2.5746794677718703	-0.6451546512725821	1.4966869499794098	4.20719419703855e-08	0.750299529959574	0.0211369586403547	0.5285722003018879	0.155218490898174	0.9729122444978364	0.3669691620919735	0.8418687962687915	0.7642825091844503
TRIB2	4.78569966820177	4.97369515073917	0.116552595619109	-0.378575670876635	-0.31692174487588	-0.1355804000023319	7.88782742113473	0.20186021407548	-0.464436080897366	-0.410056486560491	-0.169250166282764	1.02420685940954e-06	0.842738109178648	0.649004826049131	0.6875612311229201	0.867861202973112	0.9865777729653668	0.9177271352477704	0.90686120497323	0.983999159696355
DAZAP1	4.76731890781211	4.97952277235348	-0.2780145060710239	0.118410102281705	0.496359013572096	-0.91878958230796	6.71100772572759	-0.417024280459955	0.123960386370396	0.561314281706248	-0.955775834508106	6.97307065636183e-06	0.6825676221345011	0.902992493092938	0.58287278338538	0.354336671907524	0.9654837648422832	0.9793331284057408	0.8683941931419271	0.8556632788947323
MBD3	4.04750666102984	4.613232196474731	-0.1707786152256679	-0.474179304587831	-0.384220800975471	-0.6192608355837701	8.54128126389001	-0.3732157343811579	-0.611983524046234	-0.640494985671979	-0.975896430368385	0.0039371080529212	0.7153033729391021	0.6201159127186279	0.532067663447625	0.345290486029943	0.9700945222011732	0.9087075785337356	0.8434965450924491	0.853409409695628
HLTF	4.95932496224051	5.45537150727775	-0.811943852383485	-0.376579820366982	0.866606966424468	-0.908094510300033	8.17877135103034	-1.7875464331124198	-0.402850145047858	1.4526701198319	-1.4288034754823	0.000582572065881	0.0941298389888915	0.695084313059207	0.16691871541794	0.173865506522434	0.7369860437440733	0.9306672905098194	0.5675265019560978	0.777161594324421
FAM50A	5.943775815509	6.077177882550321	-0.364079818966688	-0.514726938355552	0.7015902540927829	0.493505318418127	9.28778737356442	-0.624263796627661	-0.6128000361724539	0.921186946232502	0.579177484806889	1.3089757251118501e-07	0.541833286412647	0.549187379318199	0.371531835244737	0.5710655518558051	0.9390223822456828	0.8906488930098642	0.7497663457542227	0.929533813483351
FAM3A	5.22536795012479	4.63695906456639	0.260622032864559	0.6198751797826529	-0.2296700960832799	0.856767914484628	8.20232331936374	0.504630241149063	0.855969812251558	-0.32992115134855	1.21277114378789	6.32235071042815e-07	0.621150654922776	0.405480943720356	0.746022040524315	0.2439722035421979	0.9551328347354928	0.8445931512749303	0.9256664942591084	0.8218769222685331
CPSF1	4.231004252682991	3.86572493539191	0.3512515512739929	-0.0923828477141252	0.7977727608369141	0.518100913739469	7.10233308498981	0.7997527648380319	-0.1164234698058069	1.38617564169446	0.852545777855317	0.0016657646838499	0.43754915573716	0.91407506874263	0.1866390080300239	0.407605845046671	0.9133436846115244	0.9824968999651684	0.591157316832015	0.8740025705455599
CYBRD1	8.46808243052356	8.35202944165552	-0.0453977740747136	0.0003419654267619	-0.473634859487575	0.241822813552755	11.8775979424282	-0.0922002981343823	0.0003426379962504	-0.746583187212682	0.3626746754091579	0.0001558094435452	0.927765184016	0.999733735341679	0.466876799829296	0.721923940593903	0.9942371016067238	0.999733735341679	0.8084933288610043	0.9639963899916106
PDCD2	5.45274468523204	5.369855872629629	-0.1306552390913969	0.821127787138045	-0.175591513026303	-0.7990583256356479	9.01915349556706	-0.241272429533167	1.0776778434965202	-0.241237586473385	-1.05656038374615	1.9088339960994e-07	0.8126109867470729	0.298204258607876	0.812637494206508	0.3074325940392839	0.9823577750063562	0.8058293720260576	0.9459006238544404	0.8459253493487042
RDH11	6.21603341330413	5.562946021335269	-0.0398796350971139	1.11613574767646	0.366306228624775	0.161871085921334	10.449842272358302	-0.0880256113331517	1.48757390147834	0.6196050653992919	0.252010148232763	0.0142125154662389	0.931726515614423	0.477558206604865	0.549222062306721	0.80561438894422	0.9942371016067238	0.8633759966790492	0.8526126502982944	0.9737791377840126
PRKACA	4.65312557483422	4.86657743557829	0.1686863032379049	0.232869092316361	0.139615855115939	-1.52487779813169	11.4151337292965	0.438348750150972	0.4260753879519871	0.271741335061719	-2.72974247729006	8.53093878868588e-09	0.6673807891670029	0.676103805551309	0.7895253938631809	0.0155049768859015	0.9646130248395166	0.926224853862994	0.939815143396348	0.5852291863652374
ADGRL1	4.23122152619678	4.47289862531045	0.0784125480218398	-1.40244337467089	-0.132060622944869	1.46993346131229	6.278955073708871	0.119910906541477	-1.51099585274366	-0.152255490766316	1.64666826498449	1.47765247167129e-05	0.90614505727683	0.151567488482351	0.8810144897662691	0.120411033870273	0.9927470386535612	0.680122405481386	0.9667604367113236	0.7483646504162748
ACTN1	6.7254258425466	6.7764666417821005	0.0147263818023926	-0.038254098502011	1.58844555603754	-0.9935297603962427	8.52777792654403	0.0214805681835316	-0.0377923391003469	1.75880485126624	-0.9386055951588052	3.886690729123821e-07	0.9831454448331178	0.9703516405270808	0.0989878902891624	0.362802219539152	0.9965539141124832	0.9957033728910606	0.4751526270968648	0.8578689221329927
EPN2	5.57814091134589	5.18311328654292	-0.6032148282509999	1.5615933601351597	-0.23449401169387	-0.6176426504545589	6.20013368538283	-0.874145098297991	1.2938176718366	-0.254608979231917	-0.649913754713939	0.0180903143561071	0.398086227757117	0.374166623365983	0.8028231172356859	0.526055820294167	0.8951108946726566	0.8309903118082915	0.9430487293141082	0.9170427663601382
PTPN18	4.44983407167392	4.934458706384049	0.2911742126210689	-0.129293283410764	-1.02561847445811	-0.4869916493153	5.92601864950833	0.4703405378818179	-0.107217880868174	-1.27060231422092	-0.582686811590428	0.0023546048868387	0.6449726154544251	0.917537213034222	0.223224046537216	0.568765850256768	0.961792539232324	0.9836709676488912	0.6276753325061166	0.9293978954731986
ALDH3A2	4.99576975953324	5.884577024284941	0.442436239725906	-1.46851302057129	-1.75060572117809	0.401675063835664	6.4172061531862	0.935523370457804	-1.39642124230553	-2.77690137516032	0.6340219928449079	0.0066680442543898	0.3651191853768999	0.182971657703875	0.014799771782896	0.5364513147017249	0.8878716150388929	0.7183121009014409	0.2448967000073579	0.92065999586893
TFRC	3.87845740442173	5.32824656372227	0.693738411792973	-2.14226761972968	-2.43240384717486	0.0628628414604145	6.72903795869538	1.51498656772716	-2.21228562391758	-4.15646297756836	0.104838842821236	0.0054689652469319	0.1510149940668829	0.0436374109513904	0.000929373781289	0.91799649473791	0.7789121456755187	0.4725781869821531	0.1039604570284926	0.9928732183499492
SREBF1	5.12278002898471	5.33319644131601	-0.308128019389067	-0.454177900697366	1.91969266722228	-1.06749397012151	7.62406501171967	-0.506521803113524	-0.5066975290751551	2.41431457888179	-1.12234213418698	1.54972775368984e-06	0.6198540078416259	0.6197336154826489	0.0290014456458462	0.2793616477490819	0.9543206007010732	0.9085245454578912	0.3061956692620584	0.8370998954770437
AFF4	6.237281164058389	5.997552869052581	-0.589680159799869	0.718992191080116	1.49880500675727	-0.537945152440505	16.6417185397924	-1.8455046811545897	1.56419004443383	3.60946265877315	-1.13423163257714	4.44270676463164e-11	0.0847959641685584	0.138621559374994	0.0025752034199376	0.27449920939245	0.7279414875917212	0.6665497291315593	0.1413482771552123	0.8369743418017219
UBE2D1	4.939165418395151	4.49823445892797	0.257475659765124	0.628855314457193	1.91075137152395	-1.15057357110631	8.66276253786812	0.571395506428536	0.950248712733238	3.21291012383406	-1.65875134221344	3.188185585433401e-07	0.576193846588797	0.357046619305107	0.0058082601446126	0.1179240953480969	0.9447912275012456	0.8258474861743569	0.1766525118744855	0.7483646504162748
MPP5	4.4585073396313	4.89731563277835	-0.381248231647651	-0.501720671924242	-0.0788089702366329	-0.331514498401018	7.28235110619873	-0.7001860346884928	-0.5121251317427321	-0.11021599170002	-0.4459322220718439	0.0016041382385654	0.495389315085086	0.640421780366717	0.9137280945612308	0.662103815166166	0.9284740991318992	0.9157616946764852	0.9748816129533854	0.9514438447805122
RHOBTB1	4.26382536102577	4.27106802042396	-0.2078454388307239	-0.191914544765115	0.267605666377385	0.5979057404971829	11.1137618485114	-0.6849197808064671	-0.3415799366320539	0.67874209444721	1.45717417099082	6.99105572168035e-05	0.504356269401719	0.745530899727374	0.507733408474072	0.165795512071494	0.9300580434182666	0.9418669384993604	0.833520366094255	0.7699080085001537
SMC1A	5.6389395735454295	5.11260181993986	-0.472359248060407	0.907974708806716	0.8613828097509331	-0.1765750037873739	6.58832372922566	-0.836873075168688	0.8110090602810909	1.16340532395019	-0.2254325867591219	0.0012471177864602	0.416021342067402	0.4413499027603529	0.262983193791233	0.8246937381476089	0.9039232849961832	0.8536094555368083	0.665135227113087	0.9759199819190448
HSD17B10	6.765983848704949	6.24333275537848	0.832687282519415	0.1973253163041939	0.409627305810262	0.1545540436487699	21.016890150374103	3.20471927038291	0.520608331867188	1.18487067894557	0.401841880155747	1.53614519986769e-12	0.0059065002630642	0.6102390170063678	0.254502481238037	0.6934677372416911	0.5094463433651351	0.9055721567229678	0.6589816288123612	0.959444210827756
MARK2	4.29655732155814	3.52222053728956	0.3710328468520839	1.97581951362076	-0.25922359142524	-1.1989276366856	6.62900328713179	0.879547483921994	2.55236610943547	-0.462520498186138	-2.05421536859992	0.0584599112129491	0.395636750984049	0.218795498524163	0.650638466641408	0.0581943667775227	0.8940937824789883	0.7502894142250789	0.8935256266835795	0.717841744188216
CHFR	4.10474264632455	5.734153786655481	-0.999273792649859	-2.43496391641534	-0.350447702325752	-0.0943380398602694	9.58224003842582	-1.82382593935661	-3.114890143943569	-0.485351924840221	-0.118292416502289	8.73456311129352e-08	0.0881639658212759	0.0070979800600201	0.634439223317097	0.907405528854518	0.7306634919014471	0.2508993991615937	0.8867717651623382	0.9910923674268112
TRHDE	4.40602927132591	5.41915659115116	-0.217565540373426	-0.7622599845897059	-3.47510861304894	0.3948289426131839	9.69988591091333	-0.41169816884911	-1.04608851929874	-4.87568423142234	0.5644078524983129	7.44996344256745e-08	0.6863833217593621	0.312085398433241	0.000201691482604	0.580819021996114	0.9654837648422832	0.8107317426698639	0.076844904434494	0.9300050185504004
P4HA2	7.250364318365389	5.94313406174274	1.01713581010642	1.93447579940635	0.648448755547128	-0.377609121007832	10.4574319263615	2.9051319463541203	2.6112913495695897	1.4607665122908602	-0.7850585442856399	0.0005825206016407	0.0109167098418789	0.020784024254174	0.165206955696528	0.445079655258334	0.5613450367931814	0.3646076340290863	0.5667527611267411	0.8945702422992334
NFATC3	4.07344593223567	3.4758345355962	0.981798749254348	0.3207928533815319	-0.7331029952374859	0.6443183216646429	4.99353441211691	1.5432546717701798	0.355882729908841	-0.8630233207404621	0.7449138706147191	0.0001603665079616	0.143600419089074	0.726883949474798	0.401713178463599	0.467835462840932	0.769089032418271	0.9392815230150786	0.7708880256423072	0.8991398321519131
TRNT1	4.45269605983639	6.60125373287763	-0.399041294937337	-3.95237961867776	-1.31702133582272	1.4173282787866202	6.01470486921208	-0.906636351030508	-4.09286710801072	-2.3409442115490897	2.45820328504896	0.0144086558221045	0.3801869950106379	0.0010271568877017	0.0349649131066112	0.0283150842472181	0.8910327769218737	0.1251369111362367	0.3308189904958492	0.629587608460457
ACADVL	6.5864209521363	5.69314999351347	0.2036570008435589	1.9655482229594	1.6413682325448	-1.14904769488282	6.190700241199321	0.295301188594699	1.45926895728341	1.85346556319194	-1.14777063820119	0.0015729794780181	0.772067527882432	0.191033925390903	0.0840095595496797	0.269041160649058	0.9765934148824652	0.7236545140016667	0.4526877985731515	0.8325800087496894
FBXW11	4.68834090760183	5.211736994190001	-0.7418746104130659	0.1603120060705889	-0.0791095450333696	-1.13798454128687	7.66873360525523	-1.1973358595271295	0.18279481015834	-0.0959849981809165	-1.30890632804401	1.44385459854567e-06	0.249755456788457	0.8574067302608059	0.924803126250989	0.2102648124966989	0.8387455455811178	0.971142101875936	0.9782430236156994	0.8031200893053367
DERL2	6.58098887072404	6.62792508824715	0.482056365944323	-0.655426999471748	-0.292982634548649	0.433515615861983	15.8583366494121	1.31444426841633	-1.2252390414044	-0.6010715495171021	0.8022453340933839	8.82766266161395e-11	0.2084417837525389	0.23937688743947	0.556767131895555	0.43493778147635	0.813715595104438	0.7623561668938169	0.8565722744709298	0.8911535300038268
NDE1	3.95892818164401	5.18902606819754	-0.989948713674228	-1.82128900816973	-0.374950583447823	0.296139585274931	7.214934499173781	-1.4873069415573998	-1.9387479015934697	-0.424882126841698	0.31893856815595	2.99900552282071e-06	0.157651567611195	0.0715831139601802	0.676954477840949	0.7541712461649209	0.7924726410580946	0.5605877022474235	0.9009693594424516	0.96814216577532
MRVI1	4.6831108100639804	3.2251801498663903	1.0948518127504	2.08599213333089	-0.15288143353763	0.273231706685999	4.91994856930281	1.8321052385567	2.4924895138494905	-0.1886661329961389	0.3331343343488049	0.0001850137823795	0.0868639088399217	0.024871655756294	0.852883365566863	0.7436436818707959	0.7286250577596858	0.3940495306237931	0.9568456646131274	0.9661983887298586
AP1M1	5.23513627773291	6.79429036533929	0.2426326767197589	-2.86005118640891	-1.49042203267906	1.24567832391408	7.201416243116911	0.475836069682211	-2.59947841748904	-2.2599169713735403	1.8414706294538603	0.0048454281963606	0.641251759238654	0.0202512148292456	0.0397952130692126	0.0870643502674599	0.961792539232324	0.3600804536137693	0.3485334964248084	0.7313617404786464
XRCC1	4.83885022056272	5.15099223934552	-0.611352180591071	-0.185202490310601	0.538865006606629	-0.297784672311803	8.65490539893654	-1.3069527602613502	-0.211420817666876	0.882621173353238	-0.44925840592476	0.0038369514057309	0.214511297118055	0.8469665239312141	0.393084759367789	0.659742966581737	0.8153274548955923	0.9679872479512032	0.7660418248756019	0.9514000489077528
SELO	3.8762030099453	4.27887050930873	-0.195057141897797	-0.5657393792835379	-0.582020544073647	0.377755277728164	9.890000714392247	-0.579941560636849	-0.897699843465077	-1.33613760677719	0.8407700776884559	0.0001830097609632	0.570839041495227	0.404018965391851	0.201446876118095	0.4136869895685909	0.9436343292451296	0.8445931512749303	0.6068079661682442	0.8777453694258754
ALPK1	4.21610441274121	4.4314042845423405	-0.376409026030975	-0.0286615821757412	0.192032950447058	-0.357336483347137	6.312354779411191	-0.5885720842718389	-0.0315263034985995	0.226936597170551	-0.401538102692315	1.3930337735594102e-05	0.5649066175423599	0.975265480668685	0.82353684060853	0.693686558079146	0.9431578788742578	0.9962473771539652	0.9490221059935946	0.959444210827756
PDE8A	4.19552877808114	4.63020338763525	-0.1888402231046639	-0.7095915585155981	-0.2074270380283839	0.0179377311215457	8.23698631647786	-0.367424830595962	-0.972658354219094	-0.304536105301566	0.0252910366646966	5.999435110805179e-07	0.7184345409547509	0.346148050499806	0.7649038171528649	0.98015622004196	0.9704630201471048	0.8243648970176172	0.9290849149411748	0.9966934431492552
SDHA	6.582953514441299	5.94323657520988	0.1978196643122459	0.277464096301642	0.8969188035540641	0.550420363189054	7.63047319777963	0.324774842818237	0.2424453450157019	1.13377498284421	0.6297649137033261	0.0024630471154383	0.7505903394507579	0.8230709639996591	0.27593749055766	0.5384889281742651	0.9729376424375016	0.961460720045441	0.6760249554455541	0.9213917311105456
SMARCE1	6.445286160848299	5.904106655379669	-0.250843079696344	1.66200976573079	0.584935980068974	-0.948566786907114	8.86234004587639	-0.4203789347005339	1.96102610165263	0.74837235204862	-1.10516747630583	2.3879045506076195e-07	0.680168877530194	0.0687143543838294	0.465808669389159	0.2864990943438139	0.9654837648422832	0.5495282802623533	0.8079761340599185	0.843382165085123
KDM5A	5.796713747756031	4.871710193728191	0.500887382485141	1.75643552606824	-0.4482992515655289	-0.0737760845764277	9.063859141188212	1.19459699332941	2.24369511895898	-0.8058934131489851	-0.131681428140397	0.0053892036747824	0.251387310708331	0.129043921588508	0.432926034280979	0.897012341761477	0.8392556345785875	0.656857462399995	0.7892624421146112	0.9905558304385286
PPP2R3A	4.36261876495369	6.147338513729709	-1.06952367568282	-2.3170469511085297	-0.338957143502565	-0.761523235887437	12.083711587885402	-2.30166957592863	-3.4819505813667204	-0.556563479482954	-1.1103241487001	3.930703035763139e-09	0.0361075816050992	0.0033451625289229	0.5860340047455379	0.284341948689345	0.6333062504167066	0.1963641759300392	0.8694831433634731	0.8409403616357903
FERMT2	6.750029339593	6.74468018070068	-0.158379662724636	-1.38321101840779	1.4114061399598998	1.07882914425829	8.1670062790518	-0.3783380635530429	-1.50194457484247	2.66684200959049	1.83142265660956	0.0024846052476306	0.710702456953279	0.153871062459286	0.0182193633734023	0.0884149808485625	0.9684810738565784	0.6857078058258752	0.2623099419850598	0.7313617404786464
PTGS2	4.67777383674749	4.37954850229971	-0.229202352911665	1.63350236700208	-1.1459851503994	-0.9289782978554092	4.20071265221115	-0.270881209461339	1.08538831740966	-1.0208276013706898	-0.838902392484308	0.0086784825005733	0.790327745389173	0.337719340817728	0.323663631964055	0.414784449798441	0.9781075813320392	0.8222145329590727	0.718904911473038	0.8787305317069185
IGF2BP2	3.66916407715616	5.282786206264441	-0.0651476203672143	-1.93289442934854	-1.8652603987399297	0.5215948453737679	5.021450232917481	-0.1205750419860519	-1.6724155151852	-2.69793289288262	0.759270854832716	0.0108061509600428	0.9056877412321948	0.115174648230967	0.017117605103892	0.460407735948017	0.9927470386535612	0.6347190896603782	0.2555207369984689	0.8969252993450154
MAP3K13	5.50241998822147	5.86822768168393	-0.362572530810539	-0.623176015422225	-0.0955532341834288	0.171375656665281	8.828919401590472	-0.6561453294923439	-0.6502957368971359	-0.130209510306641	0.2177832948616369	0.0003920338985892	0.522717659878874	0.5654944653040861	0.8982807906522471	0.8306031986301149	0.9348857333929717	0.8944728427188718	0.972338227469855	0.9777287701763064
PICALM	5.26543277638454	5.917255445031071	-1.11713934817581	-0.5626933466799361	0.204266232979744	0.0553990363920131	13.4565533080354	-2.80060765294127	-0.989602946692836	0.390716648838575	0.0971139983330762	8.8982197205463e-10	0.0134432347273239	0.338063870505592	0.7014998502015141	0.923921584980842	0.5669905296307963	0.8225414162053736	0.9113918444512012	0.993342212425438
NSF	4.11810017203985	4.686967259291599	-0.7896696013071359	-0.8518072335509721	0.292011279009815	0.1027510681754969	4.6282009214961	-1.10523801205376	-0.5952302033964271	0.3173228705785481	0.104379021562153	0.0193452240645062	0.286790638263791	0.569319100875834	0.7553746528113291	0.91827808937983	0.861558720904563	0.8945859850902602	0.927197783376336	0.9928732183499492
GLI2	4.19734829707591	5.64123248404282	-0.618233383093722	-3.4769234974167103	-0.313500629668733	1.89453590162616	11.4162201691748	-1.3608064039260102	-5.35777994631677	-0.521681254921152	2.96538887806196	8.51995137892433e-09	0.193671594094966	7.98070398653472e-05	0.609509674862119	0.0096274734465685	0.8080266632628439	0.0516994881862455	0.8749166932825567	0.5317373927957876
CLASP1	4.26013104084932	5.02757561233992	0.323533887490403	-0.668097700149236	-1.3815686517427	-0.6159415655494351	7.111614350571389	0.6016502567271071	-0.649666894798952	-1.9728027009272	-0.8420800995479051	0.0012642473222804	0.556615791450999	0.539639523552245	0.0672491274537179	0.41297010964661	0.9413082682848316	0.8871506436846242	0.4234255712477227	0.8773182592816811
MRPS34	6.74696604953138	6.6325209043384	0.453753409654879	-0.3231895067822299	-0.148836720740561	0.4554958218606829	16.8166763647125	1.30588412378703	-0.640474788472442	-0.322624210299191	0.915267889436836	3.8263164350605003e-11	0.2112650400308989	0.531526980618764	0.751433033170606	0.374530716557615	0.813715595104438	0.8845770108715664	0.927197783376336	0.8635104209396207
NOTCH3	5.11014882934829	5.55855324241399	-0.749295005110245	-1.3094231065239	1.36836753116308	0.727824486859266	10.4526329516071	-1.58717795062316	-1.90306599601802	2.22794737562054	1.03664526828814	2.7823630223802297e-08	0.1333241161757069	0.0764035116939121	0.0416115575293249	0.316324857643561	0.7644176060738902	0.5731560550416819	0.3521287798438449	0.8468105024870693
CLNS1A	6.025269794537389	5.90231885099175	-0.410340097343662	0.0119710598143509	0.8586603374502378	0.564363605319223	11.1227855019029	-0.8661803278942322	0.017606625467775	1.3891523919586202	0.8231209239426079	1.2111229008047e-08	0.400034328764389	0.986184730979307	0.185065844703422	0.423332938073936	0.8961258219678904	0.9971960298249952	0.5899808332049568	0.8820378080525203
TEAD2	4.64343422303425	3.87109102406347	-0.7208004093964709	0.6969096608501228	2.08679497945539	0.991762886879476	5.37549831759318	-1.6001714120407302	0.738119034901174	3.6343272177032704	1.60945001442895	0.0097173477839537	0.130425926533615	0.473673706133917	0.0024703741829978	0.129333522727836	0.7637730709589614	0.8628360314876911	0.1378298184970963	0.7531385846639087
EED	4.7678064340359	5.573825622164769	-0.804890686562303	-0.9263834117851928	-0.217548871609112	-0.6235707594147171	6.67797993203581	-1.27573906637147	-0.759925213898717	-0.264280302870403	-0.705287815190024	0.0036606087402346	0.222257062234104	0.480427459815986	0.7951957882484729	0.4914491722608929	0.8233654084399646	0.8643195159596637	0.9408415023097813	0.9079947809572336
TSG101	6.026610614100679	6.66062529188316	0.0203833365999885	-1.80981520689606	0.227406330801968	0.295926868290477	7.85409780374812	0.0415718522218591	-1.67461807250428	0.350714641911996	0.424815533184511	0.0016979199455095	0.9673959099461372	0.115973922175096	0.7307657777174971	0.6772630554774289	0.9954145503448212	0.6368745902677807	0.9216179788339548	0.9554471279980437
NCBP3	5.22794897908467	5.08343299191454	-0.451000516373737	1.5359500913330302	0.22151235931801	-1.0908257387826898	10.5317926561388	-1.52441644112185	2.4639918001725096	0.5762622396411391	-2.7541168909636498	0.0003319172956963	0.148292829230061	0.027630691074281	0.573060705526553	0.0152116233119939	0.7768012637261703	0.3965349641801177	0.8642864776718493	0.5852291863652374
MGLL	6.85237466056594	4.7003432801314	1.17157822495815	3.3372831356287302	-1.21091845538455	0.199466298073374	4.40535113189965	1.69393557006851	2.27564047984015	-1.31464968923145	0.221023235793621	0.0130873354644801	0.111220098359665	0.0442445840530117	0.2091880513421339	0.8280877617145699	0.7580812323839884	0.4744959418237285	0.6147406309025243	0.9769378133114386
NTN4	5.462281199323651	4.70526916221088	1.1241071537201202	0.872103582553141	-2.28401596616817	0.4199263759040949	4.27958081281271	1.43662130268994	0.5542685376765679	-2.1645474722552	0.395969160812294	0.0098557048236197	0.1713604898371499	0.594966953551453	0.0470009222532798	0.6977386233094088	0.7982670789092748	0.9013119460164334	0.3668644940909111	0.9605016640806372
BCS1L	4.70146548931641	5.03666654478	-0.5391581433994099	-0.522835898952309	-0.238216614732256	0.703029073912339	9.34806679834909	-1.08962135742211	-0.74714337562829	-0.3623744073928929	1.02224211562608	1.2040308226123e-07	0.293076035184931	0.466528276839118	0.7221271173967271	0.322870982968313	0.862344233348874	0.8608846507380583	0.919720923398766	0.8470589137394622
NUAK1	4.03055589345955	7.08778384618472	-0.314994150986624	-3.48276230531933	-1.64443443626251	-1.74599608461839	6.09557600670701	-0.872744399144751	-4.442166661495049	-3.57198818529887	-3.7378532512332	0.0174790990867193	0.39807958366534	0.0005686748795824	0.0032484924358253	0.0024298635545761	0.8951108946726566	0.1043346213249401	0.1479738538937567	0.4083851505487134
DPP8	4.7737052282391605	4.32258242547034	0.420278599137993	1.18584666876504	-0.0782103289847938	-0.8882131571860509	11.5911956518774	1.23859497153081	2.4836126597703903	-0.1704301385934	-1.89484335313884	6.931871578232139e-09	0.2345292096430639	0.025310780538417	0.866949393674731	0.0775548998336464	0.8300005823834448	0.3949492362418447	0.9603317507235472	0.7253007757666735
ZNF532	4.83497977393943	5.630818665211691	-0.966298099663072	-0.729422206044143	-0.142170823470988	-0.1565085884773649	8.97616131533191	-1.68870750282579	-0.8945674831369008	-0.1884608514770719	-0.194046413195911	2.0291330313102898e-07	0.111949304997296	0.3851479308370339	0.853041428884698	0.8487429833720791	0.7580812323839884	0.8358428941077773	0.9568691409405102	0.9820005745011424
LMAN1	7.58561599615758	7.463217638995581	0.0119606493709024	-0.0510953614888068	0.294429704421738	0.797624170016256	13.9872005066336	0.0352327013906306	-0.0720183727472992	0.689851110451802	1.7806979554701698	0.0005194911906343	0.9723598888562528	0.9437100362094252	0.50104643380765	0.0957394666203805	0.9954145503448212	0.990272776370007	0.8305131501721176	0.7313617404786464
HACD3	6.69971060203186	5.88598358025448	0.754482511365148	1.03951509961265	-0.0061595072452514	0.0581599478525344	10.1524394499994	1.4520109607914702	1.40533435532198	-0.0088550779386846	0.0797289822659966	4.09351066942217e-08	0.167093732486594	0.180294437869127	0.9930514611896228	0.9375067847179692	0.795585837275879	0.7128688802905929	0.9974820361051352	0.9935097290826796
ZZEF1	4.12045381851936	5.26608605811997	-0.6137317652981059	-0.4100395918804829	-1.26621556776789	-1.65345754099141	9.45578557740731	-1.19510155396857	-0.56718673357055	-1.8507107624183	-2.3134087355750297	1.03801138907463e-07	0.250601282210913	0.578977367033827	0.0840044100009887	0.0352968407476729	0.8387455455811178	0.897618068855777	0.4526877985731515	0.6556905386799775
ENO1	7.61319206613909	6.813351715594929	0.498970735419062	1.01716496499207	1.07152924745787	-0.263063252688184	15.4883560610181	1.31227729131757	1.81650948445205	2.13330855090396	-0.48187667218504	1.2339460279559998e-10	0.2091536197456369	0.0893271858747245	0.0498245837022997	0.6368487878689061	0.813715595104438	0.5952471051928201	0.3753818807328835	0.9447130660665454
MYDGF	7.82112730799624	7.7606966030683395	0.483163120012024	-1.19415916827762	0.4924598163516389	1.39498839211741	13.9923459705641	1.24478239054222	-1.50809999683842	0.9956381621163208	2.6338707346560097	0.0002037872509102	0.232586327613626	0.166508776009599	0.335224479681555	0.0187871643988647	0.8298385961909681	0.7004225214019303	0.7255471526813416	0.592783269646243
TUBE1	5.3597475909630905	5.43333368344087	0.8764231683298079	-0.930735800928912	-0.7946910114591751	0.552888237983307	11.060645746523	1.94978668140736	-1.47131546235419	-1.30481411407939	0.86781498831921	1.30601662258392e-08	0.0701483974696569	0.161872958500734	0.211620077635631	0.3991668704081289	0.7110280474926328	0.6947408131476379	0.61579589887147	0.8728317779020267
ACTR6	5.17463574424556	4.87446120799614	0.4523575272272371	0.5302249720851829	-0.3924026524896721	-0.1800329826834329	8.67888159721869	0.885139746923515	0.736653938878451	-0.5687990434974259	-0.254186202640116	3.1140912180675504e-07	0.390050037178115	0.472697821186977	0.5779102245782509	0.802803186116254	0.8923423620240213	0.8628360314876911	0.8656516767900625	0.9736991155242022
TIPIN	4.20447851684805	5.46581261145929	-0.5438379364786551	-0.965159021297127	-2.38228120003064	-0.188518329244994	7.08571221335033	-0.8925345632691891	-0.852629040054374	-2.95077090495942	-0.2274789865377889	0.0011545098570732	0.386671681642854	0.432918125218021	0.0099694752898583	0.823131091526648	0.8923423620240213	0.8520117783005938	0.2148764073785881	0.9759199819190448
SRI	8.09530295998527	7.89874963590345	0.118370902027835	0.209905772629112	0.201855185256021	0.0802771620511924	30.745391211038605	0.524801346585161	0.6380256595892	0.6771286488707149	0.258100619582501	5.786009025595779e-15	0.607391158240893	0.5330769893576079	0.508633485630424	0.7998369180350741	0.9518172165612117	0.8852942814926982	0.8342250580776356	0.973181944273692
EIF4G3	4.7764153983159	5.2432814789451	0.574633816356806	-0.8285739096151049	-0.650799714609489	0.205398603889705	5.28318893107082	0.887863204536427	-0.615710345537135	-0.76796971835515	0.2382930516853039	0.0128266673773504	0.388661991663866	0.5511332454601011	0.454640052634701	0.8150168525954642	0.8923423620240213	0.8906488930098642	0.8004904113356877	0.9745211262683464
NUP37	5.03509528197379	4.90351534618585	0.198830708723311	-0.0450028881145118	0.3278484228461519	0.1939684628888839	10.0178262658855	0.532250081262328	-0.0629697986660402	0.663447331963179	0.37418468415528	0.0079917762442438	0.603185640329437	0.954546719652156	0.517559436620663	0.7135179596588929	0.9507571735462405	0.9921758338578576	0.83762045142663	0.9627971002451728
SEMA3C	5.40926889834565	5.276655869389309	-0.6756003185435461	-0.0399173375719324	0.933368549191152	0.889087919403897	9.34779164084073	-1.3567046468253	-0.0527439752806177	1.43835126883788	1.24275266683099	0.0003130699898394	0.200278586059801	0.965469238150917	0.1763022135892339	0.235920947690011	0.8111190948718888	0.9942787184177948	0.5788565049312403	0.8172690828022926
TTC38	4.30599474369089	4.326437711855991	-0.0213922732417731	-0.936660257282383	-0.0324538206625556	1.4916291480335302	5.9861591439344695	-0.0322606444360909	-0.9966880508602058	-0.0368548220731774	1.6482031791311398	2.49427293099554e-05	0.9746895512214307	0.334723523062364	0.971086769691058	0.120092629118729	0.9954145503448212	0.8217501097327812	0.9923096419703838	0.7483646504162748
ACAT1	6.4646643205177	6.19052853241212	0.3959459079267029	-0.8736361134907981	0.509063304989246	1.3640194085388702	8.66291850298645	0.7486389262819609	-0.8331829213581701	0.743236978728892	1.8176403354670805	0.0004049112642107	0.465990962932121	0.432689589907014	0.4689010816941329	0.0891699047940861	0.9224188312074498	0.8520117783005938	0.8086166941058411	0.7313617404786464
ZNF638	6.69164832526685	6.101500948577441	-0.488980822000117	1.9661871813009	0.362633737839756	-0.7603895567856729	13.0509741747161	-1.1630410813099	3.29920978524849	0.6618912538188101	-1.29719018612281	1.3611065826098596e-09	0.262981855098166	0.0048667856634174	0.518080900937922	0.214163529811057	0.842716515905398	0.2250964869444151	0.83762045142663	0.806031990179008
TIMM21	4.716838825434321	4.949369960574621	-0.299547501742008	-0.778339293519736	-0.460087320037171	1.35055919471183	9.673651358366962	-0.6353844362646961	-1.1711476609458	-0.731328625927785	2.07507012245008	7.71802660090617e-08	0.534751392205615	0.259808189607069	0.4758488693868909	0.0555982029909038	0.9374160238161704	0.7822348896134247	0.8141483947283553	0.7120598838124883
RASAL2	4.36975426709787	5.31343701257458	-0.0231280365423425	-0.803948740052111	-2.40541400077434	-0.274119226531698	8.238588132245049	-0.0386381869917114	-0.9559768201482828	-3.0080913598203303	-0.334744593788412	5.9849392922239e-07	0.9696884151085472	0.3542383991777439	0.0088260953580047	0.7424527995335699	0.9954145503448212	0.825328825321328	0.2031151163507501	0.9661983887298586
ZNF37A	5.26972392929389	5.02299568204019	-0.464304461020443	2.10231982788866	-1.06392948606456	-1.3145616231818795	8.830898612097881	-0.8819049771069379	2.89174235168291	-1.4911236672256598	-1.87927502904936	2.4983937855955e-07	0.391741606903528	0.0111803064991649	0.1566577313302699	0.0797775894654255	0.8923423620240213	0.2922010389897727	0.5558253727397062	0.7259602359662222
MARK3	5.57505556119845	4.69393624545138	-0.492073921854145	1.61809035615007	1.0540962387863002	-0.283445779894654	6.23784175183387	-0.917820078383285	1.50372964965455	1.50163984611514	-0.383211190256976	0.0033793967571249	0.373412494379377	0.173097983564282	0.15401298149219	0.7069812517330308	0.890166229519977	0.703942420965283	0.5543839989598709	0.9621406780894558
SLC25A3	8.26697785868525	8.15643791584221	0.4008086772435399	-0.2227186620097939	0.453879436812826	0.497581456523965	15.1581010547826	1.27425585308102	-0.334331335123108	1.14740891203048	1.19799945904539	0.0003379773145531	0.222262370917786	0.742904683518236	0.269918604658333	0.25048989961911	0.8233654084399646	0.9418669384993604	0.6721743432583525	0.8298816469592798
FNDC3B	5.86891959174291	6.395840217144491	-1.454862345829	0.107054202594195	0.5758966190240911	-0.450439711875142	11.4755732010294	-2.90066964076072	0.1497000748305849	0.888908108556885	-0.6251851147957529	7.941909049789071e-09	0.0109797595022728	0.8829955283713609	0.388085616951935	0.541244612842127	0.5613450367931814	0.9750568891760488	0.7631982537772356	0.922286664806378
FOSL2	5.27065563946727	5.14123239221991	-0.8101816256825178	0.70475326474183	1.2238201967409	-0.0868822962412819	7.60971370971707	-1.58738966908225	0.7135851805491279	1.85140201135404	-0.120689667771856	0.0005439399075746	0.13436919635888	0.499818767981098	0.084620999091345	0.905538665274093	0.7646471766086893	0.8715168755675978	0.4531710651088931	0.9909591020870564
FRYL	4.76341837724616	4.61244504610222	-0.401317839006818	1.0656969814784	0.262785233264822	-0.85649705385388	9.310666221926391	-0.952512025385277	1.5240382024521002	0.470273156749637	-1.48229983386959	0.0005501896683757	0.358049223064412	0.273733726885403	0.645412820971732	0.160284908129074	0.8857088131843102	0.7926581968048586	0.891579020663482	0.7671580905270743
TMEM131	4.76882731355161	6.16427408853287	-0.7839615880236909	-1.1166199684627198	-1.02188278944112	-0.273493606975597	5.88574378152009	-1.08458807414043	-0.769264105054316	-1.09260774745739	-0.287736025297825	0.0077400432023962	0.295282740360062	0.46109581387183	0.291840596869028	0.7775911648005791	0.8635223246588568	0.859148863087428	0.6890510250296373	0.9707656729226288
FSCN1	4.9832013237395705	5.61982771977047	-0.577960384647146	-0.8534970801921921	1.46057640085578	-0.594740799442479	8.13113447389823	-1.1285118295796202	-0.8458829201393651	2.19169154563788	-0.8107727538492109	0.0011913751271424	0.2781980867643019	0.430898858443002	0.0456217050425186	0.4301762216537589	0.8569906157713388	0.8517133838812992	0.362654904676651	0.8881938656896458
ACTB	11.659207888264598	11.7024123284657	-0.2169606759970299	-0.328594254762983	0.890216817990678	0.567939835545365	20.4640150829148	-0.4965837179933879	-0.393696347626871	1.57601395976159	0.9537884570990628	6.5727468569097705e-06	0.626964962402927	0.7067017720469358	0.135996544924373	0.355317105325086	0.9578824988974212	0.9337804365398882	0.5320059617072529	0.8558019241640187
PLD1	4.18002729996989	4.54169335037787	-0.16337139055949	-0.153950053121611	-0.763959945506234	-0.238406542333445	5.95407401898275	-0.251858539901755	-0.1406718611481709	-0.896713796521289	-0.270631115439866	0.0016845030607782	0.8048552871620229	0.8972390642318009	0.384322260253866	0.7905095678365059	0.9807564273020936	0.9789910198560036	0.7612930962283605	0.972672382479978
DLG1	5.22941581885428	5.28829055722469	-0.6072322390374929	0.8871682314427941	0.8018730347273492	-1.48902128820567	7.9134211638678	-1.01925289771261	1.03651560482186	1.01788942177345	-1.7307390437415702	9.84324128679496e-07	0.324241684425613	0.316383357564891	0.324868289815602	0.1040105509803649	0.8709048226997624	0.8110808220585319	0.7196749029703698	0.7390948711094095
RAB7A	7.648268468394071	7.014046760671969	0.3947711803753859	1.25593645608927	0.5548959626348801	-0.8275202194448091	17.1036046090722	1.10791050786671	2.40944602906427	1.1764817307428102	-1.60115544619603	3.0040832409966695e-11	0.2853501134500529	0.0292790749020115	0.257735935605309	0.1301882017503099	0.860333999508058	0.4014016052324192	0.6610413374509534	0.7531385846639087
BCAP29	6.192103161816091	5.8753388789765895	-0.8418416642587601	0.680436017007624	0.8134597081409191	0.552841389290391	12.922170318417198	-2.05904459804966	1.16847062310985	1.54250387378661	0.9781745488956528	1.56147290908813e-09	0.0572914324400216	0.2608529834932769	0.14378174794226	0.343501511535322	0.690701757806918	0.7825217282337784	0.5397618124748308	0.8525203289067655
SART3	4.90502724705614	4.94635895568643	-0.0637860424945533	0.6023109248326	-0.9003432510134229	-0.4680168855422199	10.4176098709464	-0.1456891692592969	0.984701218257878	-1.5234105121321595	-0.7930305167539949	2.9092726897680098e-08	0.886106531075905	0.3403886138744659	0.1484584639610119	0.440124204862657	0.9927470386535612	0.8231463662249899	0.5448894783754789	0.8926040862952521
ARHGAP15	3.82955871973823	4.86087023819365	-0.196983629168754	-1.84198462666768	-0.9121914769288808	0.4233964714729699	4.94401066403117	-0.224970405323675	-1.3556734910657	-0.782971979759252	0.350292576664443	0.0049603361205968	0.8254378882344671	0.32735622870409	0.4465174353526379	0.731385484074695	0.9850634190854808	0.8189208594776021	0.7986624345322633	0.9654544070395886
EXOSC7	5.609698310262719	5.39056411295112	-0.0816395395272033	0.595643182511795	-0.420687101059803	0.132300864480392	9.07149023739516	-0.1499711590072719	0.782398560295433	-0.5757147398444229	0.174841692246202	1.77246459829018e-07	0.8827853368998421	0.446156626097464	0.573344528634813	0.86354215868083	0.9927470386535612	0.8558833811960753	0.8643203001613515	0.9826322503557166
KIFAP3	6.05597936067447	6.41640504536342	-0.917870138631029	-0.4053587199868509	0.808353986786221	0.0734379946515361	15.992887568518	-2.57181627109781	-0.788696425812537	1.74597941325397	0.139990423095214	7.8288984379374e-11	0.0212575137257677	0.4425770579572209	0.101256087390643	0.8905300022353969	0.5962624874576848	0.8546488943119169	0.4789168642008751	0.9884781151336368
MKRN2	4.22855335327183	4.73524808895718	-0.358757940656442	-0.256135950989708	0.136832438038178	-0.943018844912242	11.8745933225346	-0.990218168507542	-0.497109025744219	0.285451858549787	-1.82542857096446	4.989504348467421e-09	0.337772884894867	0.626319189847284	0.779201903755829	0.0879109715470817	0.8767210009705396	0.9111446260656384	0.9361259147315854	0.7313617404786464
MCM6	4.471764825445559	4.4093544323732	-0.298829343786866	-0.149275770010572	-0.0538572619871686	0.8888580335475992	8.45370551429969	-0.624922695760698	-0.22085290009276	-0.0846761454981434	1.3629860678623602	4.336981858267741e-07	0.5414122488448461	0.828185014759475	0.93363868077594	0.192998546181986	0.9390223822456828	0.9625321609572696	0.980017429662741	0.7920792122713112
REXO2	7.62682659903547	7.2077226428399	0.304373508351461	0.1725793576710139	-0.190372718609392	1.04000785618664	15.3977857510119	0.77934727198196	0.257742564368701	-0.3734153782483019	1.99329013752374	0.0247377754273499	0.459419257732138	0.8684319257589731	0.715838070402629	0.0937696617181619	0.9206095194056472	0.9734623045902387	0.9167712692237622	0.7313617404786464
RBM7	5.614739451399401	6.41767555646766	-0.0299051667665427	-1.4800702646795	-0.4372792105465829	0.0551098476598959	16.179162719086598	-0.0838602038137041	-2.8875646097550898	-0.925469132191438	0.105856484127304	6.639801752178461e-11	0.934276535625335	0.0112753824030228	0.3693725349429039	0.917098890881336	0.9942371016067238	0.2922010389897727	0.7472859641232698	0.9928732183499492
RBMS2	4.912876963943821	5.48559062511186	0.118523383152497	-1.9354972999557096	-0.3111897232137119	1.26129011247117	9.83331995721788	0.231843171018333	-2.66471033931237	-0.458723019783563	1.74082047386756	6.23082041964446e-08	0.819792990852305	0.0176641475158244	0.653009562978427	0.102181240172974	0.9824397423598886	0.3378746138470567	0.8942301969909563	0.7365822001469485
BAZ2A	5.2469917172034295	4.87911147054986	-0.811400773487726	1.4393555189243898	-0.2940831439648919	0.249457601843195	13.3669719755096	-2.39648762089413	3.0687475819065	-0.653450125934428	0.5563029748504	9.76475280979492e-10	0.0300303439455777	0.0077993636374082	0.523357326780628	0.586207600002582	0.6333062504167066	0.2593372425748315	0.8397255650713918	0.9312603296047028
PTPN23	4.20384713643166	4.09837488796093	0.555845880311618	-0.3835917121247439	0.0309110477362939	0.5902704320162839	6.531257765148519	1.18936531762443	-0.422468378078537	0.0509405652193633	0.935601439885473	0.0010254168783227	0.253065349223686	0.684361471561996	0.960045148795456	0.364300269393058	0.8392586528552191	0.927730253987722	0.9897052488927132	0.8578689221329927
MLH1	4.943547423356231	3.7510738878695102	0.202750208057049	2.56210033331081	0.810747426794235	-0.7708313314500379	5.1982263727476905	0.479542023458297	2.83525895761616	1.47700828651182	-1.36532248041167	0.0073078189116528	0.6385678626890889	0.0131081655411334	0.160900769207233	0.193433370600134	0.9607034298833176	0.3057696624293496	0.5615346586212467	0.7923386122380373
UNG	4.07698291015283	4.88098010479945	-0.1746721008916769	-0.772829422080825	-0.531411855946384	-0.918734740603285	7.35651040851184	-0.2880174921707489	-0.898008110710192	-0.65873799452727	-1.07622334868602	2.38057427994983e-06	0.7772747768190891	0.383369300882977	0.520048402982628	0.298833267384489	0.9765934148824652	0.8358428941077773	0.8381666491259318	0.8459253493487042
KLHL20	5.08396790642737	3.91142277652128	0.592411251960125	1.77621927659244	0.5263372039643929	0.0007820101213742	8.05108582291561	1.36753495683877	2.7853562517192203	0.905104626996162	0.0012991862143141	0.0006709150402635	0.19411944323928	0.215495391096183	0.380802628710852	0.998983246803694	0.8080266632628439	0.7472469487530843	0.7578478486647645	0.999704914792708
RGS11	4.771815609111861	3.09082489346273	-0.412562893008726	2.55814330005649	0.7081472131236329	0.5899694918329039	3.02993161514176	-0.9123844839681072	2.55439896723687	1.22419518380504	0.989561535615158	0.0628332680182023	0.377143717058984	0.0221662825989775	0.241658251619165	0.3397848815577449	0.8906274799057637	0.373823357494588	0.6463480537404845	0.8509321798060333
PLXNA2	5.595527576528309	5.01064104661223	0.178902634575938	0.641122778174805	0.293278843197673	0.0635857938165078	7.641637378486299	0.3519272211192971	0.6696562265891078	0.433747443451625	0.089020792189932	0.0013107701446562	0.7300365433255319	0.539252989224864	0.670806497508012	0.9302455920977348	0.9704630201471048	0.8869120911558017	0.8990909513984442	0.9934215652952362
ANKRD13A	4.45067032198125	4.36280702037215	0.382437490667787	-0.630940880952332	0.24804507280016	0.980470148864824	6.680002239690929	0.7705902476673571	-0.6626403979549069	0.382176486188859	1.45096407586526	0.0231413736408412	0.454059398704097	0.5602323019242429	0.707769422524349	0.167413329905143	0.9179962772293414	0.892643203782079	0.9136719864792268	0.7710293805840847
ACACB	5.12362803550961	5.09232991897534	-0.5022695841542411	0.480573151479471	-0.991657705722384	0.0936955345134814	6.19817063498071	-0.850217837098451	0.409728581254114	-1.2625637346239098	0.118744029585414	0.0031019480551694	0.408611287488869	0.693308194412673	0.226048410149065	0.907066923034648	0.8994399233638025	0.93005711250691	0.6314086552176689	0.9910923674268112
TRAF4	4.08148638177669	4.94284701395552	-0.0126593926265542	-1.52751004172123	-0.267568426484245	0.791605756427777	5.74121029436715	-0.0242670152417348	-1.40192816970759	-0.407219259655157	1.1520634609664	0.0065916170370781	0.980961900934717	0.182861168518118	0.689734427958776	0.268248839338695	0.99653895448166	0.7181973983087151	0.9073948074404418	0.8325800087496894
PAG1	5.94625331678585	4.01011977963801	-0.6267284458682509	3.59534305391529	1.92680424435562	-1.1674900628534	2.83705663422422	-0.75000349521109	2.00241831680533	1.78881227169753	-1.02368850130376	0.0543387148196285	0.465148093095544	0.0649729068628874	0.0949169823656433	0.323089654798385	0.9224188312074498	0.5389924916190568	0.4687645283220324	0.8470589137394622
GPATCH1	4.2811993274731	5.45570721891937	-0.406346019357641	-1.41875626926816	-1.2033415589989298	-0.4496518038347309	8.82965380621536	-0.7964779701726179	-1.5748715609429198	-1.7906916931356498	-0.638768069813625	0.0024350002832257	0.439623340216895	0.239573523667141	0.0940788591110298	0.53279467670601	0.9133436846115244	0.762559004767682	0.4683981179806176	0.919411552050578
ICAM3	4.46472145642563	4.16930334616602	0.26941580396866	0.106610459283746	0.342011531238966	0.345237344913413	8.12703841409062	0.5789295349268759	0.160983285945024	0.550336023452571	0.537108428440133	7.0884051021513e-07	0.5712285798722571	0.874254698740045	0.5901910442628311	0.599070290978924	0.9436343292451296	0.9746169765063426	0.8714742043023807	0.9352960806547482
NT5C2	4.64514702226941	5.6021078122297405	-0.770511667043313	-1.20095479083847	-0.42833036362252	0.0490108403127771	14.6697911711381	-2.18908079165034	-2.41139767578809	-0.919173998367988	0.0996096517859513	2.65694904663145e-10	0.0448192199186936	0.0291674811921355	0.372549845192945	0.921973306357764	0.6601124107024923	0.4013996692187172	0.7505288268232782	0.993297063999126
GPC4	4.09572722319129	5.20312997440697	-0.3282501276072619	-1.90357348989543	-0.8968586788432841	0.362842875463233	8.87809450132401	-0.604712168667297	-2.4868096235240698	-1.2361128090781	0.481717597739864	2.3344913728495002e-07	0.5544083061747679	0.0251517871435652	0.235424296352341	0.636959183754592	0.9413082682848316	0.3949492362418447	0.6411204869073823	0.9447130660665454
XAB2	5.404895891317789	4.923350136736651	0.100858664571091	1.01551942198142	0.8372218661928391	-0.6793306203704781	7.603787853286951	0.206769710273611	1.07117251835785	1.30254906867298	-0.974714891448909	0.0020260049079936	0.8391860301246681	0.33833191787878	0.213440632245897	0.3451701641616749	0.9862863343811268	0.8229670130181059	0.6186208157287608	0.853409409695628
ARHGEF1	4.5042113180152406	5.90087606900626	-0.289515107653841	-1.00493776566993	-1.2859249857151005	-1.28973106352666	7.25283963395926	-0.491440289593298	-0.862598901898657	-1.67958191445019	-1.59712555631406	0.0011877673718919	0.6302937476017391	0.4125570002286189	0.1137433004808759	0.1312507986528309	0.9592653281339106	0.8461822893135499	0.4980930909126568	0.7531385846639087
MAP2K7	4.96874259487056	4.92488035599741	-1.1212527103523702	0.367820154309653	0.992748621524652	-0.581970080177911	5.86063348998916	-2.12672669462965	0.330013457118665	1.43728347487386	-0.8007331531156879	0.0048056461918725	0.0505188311534306	0.746754128105013	0.171451737921185	0.436276474967325	0.6697581924954873	0.9418669384993604	0.5739570013553592	0.8915369186900619
RARB	4.36174651969524	4.73777491388443	-0.6760450165340699	-0.17623312946921	0.412950635483609	-0.442998878091798	7.774261656433179	-1.22314903053975	-0.2233707826003469	0.566002138455183	-0.5736333699990799	1.2228149210561898e-06	0.240142481090283	0.826260441705305	0.579762066960629	0.574716649837537	0.8345022042449197	0.9617086978059786	0.867043050555268	0.929533813483351
TOP2B	5.37526582217975	5.05151662549502	-0.0979920617784815	0.954332627040129	0.4394523840607299	-0.627940148449241	8.5558472429597	-0.194605508600938	1.15645021005073	0.656097665171963	-0.887400173664946	0.0007264525165662	0.848720283693317	0.386894680172822	0.522833370789223	0.3898086552787779	0.9877036708144502	0.8365208315790367	0.8394401340233218	0.8691778638375433
TM9SF3	6.70563815835317	6.36781800507754	-0.173629092912399	-0.244306680182665	0.604220477402589	0.2839789706004749	7.82303399283617	-0.481349887188425	-0.303208385326367	1.31543124368042	0.565552631489342	0.0037532728962973	0.6376902518459899	0.765955524871941	0.2097351799934149	0.580804533154318	0.9607034298833176	0.9483700541200824	0.6147406309025243	0.9300050185504004
NFKB2	4.56079096469081	5.88482583295205	-1.11699852434306	-1.581569293133	-0.172388500826213	-0.403374970260912	7.52907605114426	-1.55910709259936	-1.55066920814988	-0.1833426646645319	-0.3913515902993371	1.80293050943987e-06	0.139816735212561	0.141820056845326	0.856984432897307	0.701040437405324	0.7664458400735051	0.6712714742057556	0.9579479661674728	0.9610578231963472
PPP1R12B	6.21855340214453	5.30359272003709	0.607267461868107	0.9353405905944908	0.0912481877984812	-0.0021779562563851	5.63391989439859	1.11188604923733	0.7803688756785171	0.127813165923665	-0.0028941633544003	0.0039675704536841	0.2841500918869989	0.447952879559979	0.900065096257923	0.9977304275707288	0.8595747351757512	0.8558833811960753	0.9726803829892808	0.999704914792708
DNAJC10	6.124591517387559	5.426206769586691	0.126388199404437	1.66248983913317	0.165512824478396	-0.447770371211003	8.73346899681632	0.2255825501104389	2.10002712570052	0.22377575494367	-0.567440324574906	2.876367660178781e-07	0.8245707999536608	0.0530525484326261	0.8259510034170799	0.5788094546860151	0.984894329150982	0.5024923585199538	0.9490221059935946	0.929533813483351
GTF3C1	4.7135460700574905	4.908369379343269	-0.4139472503483739	-0.427620370369224	0.338078601764876	0.5633799813822111	8.60446689099763	-0.8496997662041309	-0.5266679209974829	0.5264951716482671	0.824849433661433	0.0004047081131922	0.4107969953061479	0.64545915760111	0.6069798379594828	0.423269654299155	0.9019145643363348	0.9170984545306562	0.8738808778181736	0.8820378080525203
IL4R	3.89550925031348	3.39243713527278	0.4350916321798421	0.522821230856125	-0.40106258347944	0.54132691066829	4.88216503350738	0.6814333886838859	0.579282116212239	-0.4730696760128289	0.628103406897907	0.0001991559708938	0.5059826161582629	0.57099676362495	0.6429740605915091	0.5393823057880471	0.9303321661714388	0.8945859850902602	0.8904116127666003	0.9219103394411574
USP33	5.543415863105309	5.3477788275816	-0.590783971500114	1.08809445077244	0.7220138450283	-0.874406904151808	14.0284769910135	-1.75592197027939	2.1653141361728103	1.63330049611029	-1.80958863678307	4.09638210353669e-05	0.104700902061101	0.261413363609874	0.1281318402449409	0.0929246639272087	0.7533069733598965	0.7825217282337784	0.5239608336716772	0.7313617404786464
PAK3	4.56599320229359	4.56598483634408	-1.08291500293172	1.30483575256658	-1.44980040214036	-1.03256360720394	4.17763880691882	-1.6139140678094	0.9258767352840872	-1.65211698965075	-1.16467810354656	0.0146902925697736	0.127630602198078	0.37083369832843	0.1199936436262359	0.263197771363616	0.7635114601636712	0.8293553309365315	0.5092544529328468	0.83103122340236
SNRPA	5.15913547065564	5.10397685712333	1.37799038104159	-0.5472104776473521	-0.6879995759054149	0.519282396002304	5.00853705881257	1.83117129517994	-0.3677205732674349	-0.685440883148839	0.489705279726062	0.0056789540801604	0.0872867023921337	0.7256749418324351	0.5035450074722521	0.6314268680523181	0.7286250577596858	0.9392815230150786	0.8314325917474387	0.942664033949096
EXOSC5	4.2120847157410095	4.973645807225401	-0.447196994411622	-0.221811293922733	-0.9521407555342928	-0.161335031949088	7.129441828193519	-1.00409460444092	-0.243315364280288	-1.69004161982382	-0.2818891222216519	0.0013139069114019	0.3312882538116939	0.8114944033994229	0.112011399917835	0.782016307236533	0.8728665172730887	0.95967534740266	0.4974442369187901	0.9709654834789184
DYNC1I2	6.81129815222	5.571250089667269	-0.3456700354258039	1.44597919959694	1.99690253342256	0.0086481794674206	5.4043711291224	-0.521182141865333	1.03572985960588	2.36941734201179	0.0092267739456383	0.0039041263649663	0.609856831998809	0.319397133984399	0.0318112376419737	0.992762436431224	0.9522380092675607	0.8144955685053825	0.3185901337722552	0.9984224141621696
FAM76B	4.3583334310696	5.629512838776599	-1.1605091722445802	-0.171997360470259	-1.3683971259582002	-1.77104274407036	10.2914267175087	-2.27743749331904	-0.242866324519968	-2.01463280856753	-2.51964647192215	3.41974300035854e-08	0.0378366885168603	0.811398657271975	0.0622334632519374	0.023572901123485	0.6397138558386883	0.95967534740266	0.4095185599001175	0.6144947705847698
SIRT6	4.27340409801073	6.098174591088929	-0.184794586413237	-2.15297725877328	-2.13019109192763	-0.94719995811872	14.0815502389222	-0.50537994106469	-3.43063247804919	-4.37327205548115	-1.83957680783537	0.0463611774653227	0.624166932540968	0.3194570148737869	0.0007839542194182	0.0877896079900876	0.9569332378321536	0.8144955685053825	0.1018794623088087	0.7313617404786464
POLD3	4.74351181401578	5.95592604038441	-0.750528917822486	-1.62196675589203	-1.64688166195231	0.5940955813837989	8.69924624919341	-1.16825369376287	-1.81203326805662	-1.9158692514685	0.679298634255797	3.02306832457497e-07	0.260937786757521	0.0900455408828795	0.0746412670457936	0.5072962006160461	0.842716515905398	0.5952471051928201	0.4374037645117228	0.91180938580879
CAPZB	8.43924787793575	8.767524096907389	-0.522191280137199	-0.38680820226427	0.9265809550610172	-0.372726559656217	30.2738701521708	-2.03535526061963	-1.03862347551486	2.7352319928086604	-1.00219587252265	7.270382009620161e-15	0.0598810111891729	0.315433325541984	0.0153348817450213	0.332143048416161	0.6992385588262219	0.811007390739589	0.2486501834509233	0.8491988886040119
GPR137B	4.27174097530415	5.64311075471429	-0.8769802976088491	-1.65945142182897	-0.286303644482043	-0.606796100644735	11.7731537661151	-1.9963321678716104	-2.65640652956078	-0.493562629019217	-0.955386825435886	5.608490656243231e-09	0.0643806791245272	0.0179599155358717	0.6287633150625861	0.354526933370183	0.7110280474926328	0.3384046345213181	0.8845864036328259	0.8556632788947323
JADE1	5.6034866490258	2.59326027949187	0.149889458283128	6.13408706818863	-0.279181823731731	-1.15325363028602	2.28379505211977	0.274621404959543	5.081993109521751	-0.3978300628557689	-1.63092726478435	0.106246424285312	0.7876644235264779	0.0001360527521777	0.696954406528585	0.125805096460917	0.9781075813320392	0.0566303425723088	0.9106514234840974	0.7520781022878066
SLC25A43	3.9027921330884	5.49329095674037	-0.382183689147245	-2.3645733444331003	-1.14856871739018	0.498227808492977	7.37164211722054	-0.933036936184524	-2.7040542885675096	-2.21092641444859	0.9343769381701328	0.005035064995259	0.366101586652055	0.0164920768075981	0.0440674010398722	0.366119714391881	0.8878716150388929	0.3299744080410312	0.3573458931723355	0.8588073047609663
UBE2A	5.98089959554796	5.62409188583546	0.23127923751972	0.46703962733359	0.784212058457672	-0.39537425204433	12.037419998267698	0.5604158148416011	0.783831919319904	1.4381555861393502	-0.646470276822584	4.14259956825008e-09	0.5834699574162879	0.445340341962704	0.1709261737148439	0.5277432014835179	0.9468597095184276	0.8558833811960753	0.5739030234906816	0.9182253734022148
FGFR1	7.78003055848164	6.765382291013419	-0.219731742634985	1.65665199178814	1.62344117530944	-0.878113112367547	8.72174911671331	-0.4809665180523839	1.70735808099055	2.82974419901361	-1.37358484771522	0.000968258080532	0.637563058643901	0.108916694229721	0.0129918777226122	0.190719178377679	0.9607034298833176	0.6288352358150279	0.2362329700302963	0.7910830784445397
FBLN1	12.012301966958802	11.0583890987173	0.414907493363751	1.53884721269849	-0.0362728718697952	-0.444559148077674	14.9162302716035	0.944139117979008	1.65288009792298	-0.0645734815190408	-0.7611541381220059	0.0004804234393609	0.360342224148442	0.120688677843048	0.949407533576448	0.459172258301121	0.8857088131843102	0.6418466590049059	0.9859748375700196	0.8969252993450154
ITGA8	6.4962592573771705	5.35147021446254	-0.609934044095076	2.27139664080889	2.31524408161874	-0.7444784991310022	10.4575130851847	-1.62983203650968	3.04958139071305	4.85307128204043	-1.4017772449053	0.003095875310195	0.125485480883219	0.0294686563333085	0.000226091152574	0.1813379378671639	0.7634701350422834	0.4024953879713249	0.076844904434494	0.7817917766033144
PIAS2	4.7391201163899295	4.19977236837515	-0.8593324383582471	0.987468807034581	0.7403433575740351	0.267409847815452	5.91322309724134	-1.82345885919782	1.0150694808522198	1.20913884469363	0.421720083312625	0.0078746493723242	0.0882220149212226	0.333273801606454	0.245462312059238	0.679403988219915	0.7306634919014471	0.8201817419465807	0.6502059210155595	0.9554471279980437
ARAF	4.84899363095732	5.01673810608378	0.131059015497772	0.256593064705149	-0.159030035902769	-1.18731975775206	9.09374802015585	0.2615731765992869	0.3622616951288979	-0.237127641958083	-1.66423877654076	1.71762200157683e-07	0.797208143802775	0.7222096079751129	0.815765857702328	0.11680940802572	0.9782350423817556	0.9392815230150786	0.946817917564478	0.7483646504162748
MCCC1	4.46929843982738	3.94571907329915	-0.353025308207482	1.92316591432872	0.422631048217325	-1.54337159134177	5.91440800329432	-0.833087425365461	2.15840302959866	0.7651174358386921	-2.66364245842071	0.0083391658663527	0.4179274018136579	0.0524745216999816	0.456322138091057	0.0183182739316753	0.9049802621483204	0.4994694376721602	0.8017489058465185	0.592783269646243
FAP	6.08319558912104	6.364114577321071	0.319029763473088	-1.12172604684851	1.30279681023018	0.90438026511505	5.881699517431571	0.55149661086176	-0.8855612244742759	1.7594131594761395	1.15601498172628	0.008535369638949	0.5896708012242641	0.38991220073881	0.0996509877827969	0.267006121687971	0.9480578845480392	0.8372872103416025	0.4757513663082529	0.8317731147476385
ACER3	4.4266294432853694	5.321747580931519	-0.1525666918931759	-1.13432628567818	-1.18463025661007	-0.198093511146617	9.32873395327547	-0.288252505658501	-1.52559133752426	-1.67477454838824	-0.270642967010475	1.2366855851479002e-07	0.7770983262156691	0.147917893683999	0.114694770609532	0.790354216950625	0.9765934148824652	0.6741363726072713	0.4997818973749676	0.972672382479978
UBE2K	5.41859732549193	5.02460232020788	-0.9399580843962858	2.0286729670175703	0.889217395642948	-1.30656100142741	8.82407655649819	-1.83744664020141	2.79478600561516	1.32681207163634	-1.8152981089255	2.5230718603109e-07	0.0860342478555256	0.0136020448796006	0.204416039415159	0.0895210871985252	0.7286250577596858	0.308952159657219	0.6092494233766476	0.7313617404786464
PIK3C3	4.77014767926454	5.06036896871804	-0.224674732932575	-0.3217747441269429	-0.153085639487428	-0.0430486133889888	9.61809130862492	-0.4665873053639	-0.472386467093647	-0.237988351730067	-0.0645109384631398	8.319965030109691e-08	0.647499748763061	0.6434503611419871	0.815110441770271	0.949415283310808	0.9619637738778344	0.9170984545306562	0.9467837768038756	0.993838291710212
N4BP2	4.43329535799559	4.1217595608405	0.124795114339357	0.567794281169223	0.0746756538329964	-0.388495995493482	7.67591816216339	0.289393726707695	0.724945045437292	0.13039815265468	-0.6539787191327111	0.0006809571658215	0.7764264351054839	0.5092660171099339	0.898005202953158	0.523160259463702	0.9765934148824652	0.8750503195023306	0.972338227469855	0.9167800411641503
TULP3	5.58135539734305	5.556801185669721	-0.233922871080863	-0.1742325544391509	-0.424611841568677	0.90091221943837	8.409007642555268	-0.4593951612259639	-0.180472032652468	-0.627587896459792	1.30752550483946	0.0005954155746316	0.652693803931582	0.863643602975897	0.5397796147282581	0.2107671527980189	0.9619637738778344	0.9718101610834872	0.8477043638446093	0.8038624640811798
SYNJ2	4.30415562479367	5.90344452111598	-0.466238049384827	-2.3437015579082203	-0.3535287345704729	-0.0579765560123628	6.340748887657031	-0.781945283750193	-1.8996533925703896	-0.4659878090385189	-0.0725020888184504	0.0073375532225895	0.446430784518934	0.0816388468552278	0.6480289541293089	0.943206813926504	0.9147029632469382	0.5873152816397742	0.8927484856372668	0.9935097290826796
PPP2R5C	5.3116359699741205	5.553982060071981	-0.234454379259739	-0.0971490264958246	-0.603288977962894	-0.233669802911706	6.94019045359982	-0.4468442385223599	-0.0882563786469079	-0.85840499193901	-0.330405230235033	0.0015061749834345	0.6613865618831539	0.9312207419612488	0.404299570435997	0.745752234857208	0.9619637738778344	0.986687621983864	0.771328865272648	0.9661983887298586
GNB1	5.96726902322801	6.08408352008748	-0.691900073710256	0.4480835198675279	0.425436886797587	-0.5310056847301571	19.2186054164614	-2.43596757406482	1.1071451372895802	1.1445160413973998	-1.28339744873904	5.616501193117661e-12	0.0277966320465344	0.2856703603396149	0.270344831091401	0.218826658103392	0.6330897871010941	0.8004999590437689	0.6726915699201612	0.8102937373206133
MLLT10	5.07103494961157	6.29606892476645	0.356105873223775	-2.78522776264321	-1.29247561879563	1.21464413391184	6.28774764828231	0.58093502440153	-2.13897911757145	-1.60494496972453	1.48067538180157	0.0074967372493746	0.570019074947314	0.0524356543805597	0.130024200055603	0.160651057824486	0.9436343292451296	0.4994694376721602	0.5263508272521135	0.7675156078037332
ITM2A	6.397318527627469	4.87562418759702	1.7372270882376497	1.47028906708394	-2.55355612049607	1.20230123549474	3.78059679640721	1.97512915386091	0.805353231890537	-2.13797382725736	1.02358688830269	0.0139258631127957	0.0670476428213815	0.440330138987946	0.0497375778397871	0.322318153418818	0.7110280474926328	0.8535085418104763	0.3753818807328835	0.8470589137394622
NRDC	5.72376142142729	5.291740502215861	0.1245691404536219	0.764492147873756	0.248183665976423	-0.235312505303617	7.51081480742417	0.2330641240206489	0.7450921386581459	0.352049955706406	-0.319108883588489	0.0011295041978194	0.8189534044160491	0.487931815170645	0.729751873651175	0.7540448039692901	0.9824397423598886	0.8661078619316172	0.9209964735012044	0.96814216577532
VDAC3	6.68576439886205	7.199716406974799	0.965831438079264	-2.16536752491754	-0.6245734303618621	1.25973116939095	8.37333305247738	1.6777497988162802	-1.81276426921324	-0.8322272781591791	1.5877610167363798	0.0018250525899265	0.114130288070585	0.099637277321259	0.418381840523772	0.133565865850167	0.759971616497735	0.6132878945104012	0.7813272030237898	0.7541036010141364
PCM1	7.063048765694269	6.57828452762897	-1.1870142551203402	1.47835935430783	1.11692530445989	-0.5800592540577579	9.77497021877262	-2.54885822652057	1.55897590161778	1.8975649212445	-0.9050772121894772	0.0002339978650297	0.0222919068474009	0.148002651296811	0.07717574756423	0.3798276569139249	0.6011118722802475	0.6741749636649066	0.4434637505151659	0.8665579520237047
TNRC6C	5.771426899895481	4.5903358679459005	-0.352291251996364	1.68162573255508	0.235578932018116	0.3678655747395239	4.62009591163113	-0.6644555167656601	1.42090456251402	0.3384291688722819	0.506530925860967	0.0128399057918857	0.516952782734988	0.176057927151718	0.7400354995053171	0.6203043105870999	0.9344347279597198	0.7072215890681921	0.923121152566408	0.938877371522781
CBFA2T2	5.24618681224597	5.47417214729455	0.0826614689887392	-0.796513424378922	0.0816856726260791	0.3127547516813549	10.250254194738302	0.171817038612055	-1.15782503878521	0.127405659948643	0.45045192330468	3.60616281293823e-08	0.865877933135833	0.265039441393256	0.9003116352344759	0.6588269904797951	0.9909180275651868	0.7849238627172987	0.9726803829892808	0.9514000489077528
ITCH	4.677091640204099	5.9451897121513895	-0.9789854631263348	-1.4078286714867698	-0.53505609936822	-0.588161694909511	8.0453075672849	-1.60839237159476	-1.3060829391628	-0.669858962233621	-0.696941566998895	0.0008878060631449	0.130611127634234	0.274354159710966	0.5135072607758899	0.496588985783275	0.7637730709589614	0.7926581968048586	0.8363578359512222	0.908096751032508
SDF4	7.115262753014719	6.36632238348126	0.258988586405091	1.3133703634241598	1.0014015143068	-0.3604299159395189	9.078141757736311	0.468777434412277	1.27399071239318	1.40382709749919	-0.454068610283349	0.0008340546822447	0.6473029467804929	0.287568804229925	0.182083350583655	0.6565264649324051	0.9619637738778344	0.8004999590437689	0.5882479332940153	0.9505219716200192
TOLLIP	4.89895175778694	5.4581891115023895	-0.24816659840056	-0.538083614121868	0.274283279279773	-1.01354118563822	10.0097196637172	-0.510520927826394	-0.7484149405143822	0.427241783306175	-1.41831631980345	0.0003487672054881	0.619106780807106	0.595412883535923	0.6766757805452739	0.178754070813888	0.9543206007010732	0.9013119460164334	0.9009693594424516	0.7801711710263713
UBE2D4	4.855172161226959	5.483805282333719	0.128582459686795	-1.19536513939204	-0.80125367600018	0.039717683240734	7.60289704131471	0.200632589164268	-1.19968238195513	-0.9362906401833442	0.0443416733848775	0.0010621102921225	0.8439671784515741	0.389257949459573	0.364856756106259	0.965287765761344	0.9865777729653668	0.837182821570446	0.7435975908005098	0.9960566947191009
RUNX1T1	7.016879393810671	5.98752648032078	-0.303582371941594	0.9477677271051672	1.5898961792370805	-0.024167800440642	6.292534171378111	-0.685641474823769	0.974307465152882	2.8661077748354304	-0.0392830276452694	0.0067590276996381	0.504033365299796	0.345508362266017	0.0125287561476006	0.969227572584603	0.9300580434182666	0.8243648970176172	0.2353675824345557	0.9960566947191009
THOC1	4.8842005791785095	4.67714149368487	0.0184524691942703	1.13763348438685	-0.9102781855243532	-0.630989931044718	9.46835000037253	0.0406976535634601	1.79445747483742	-1.4856852990841698	-1.04003277606273	1.02028442686537e-07	0.968073694575127	0.0929159088019698	0.158075417339344	0.314799297235091	0.9954145503448212	0.59878309862257	0.5577875613621117	0.8468105024870693
FKBP7	6.86151497363572	7.14662119574811	0.166696122189129	-0.9452957852822608	-0.165445115052038	0.517463325603283	24.109848415134103	0.641939266049024	-2.4906915762395	-0.4808015923596099	1.3670571987306597	2.0716591626194998e-13	0.530601344375746	0.0249600065537204	0.637595054093588	0.191746514480922	0.9363013225732651	0.3940495306237931	0.8875897301464512	0.7914357536048144
SLC1A3	3.89445963961792	5.87507881413911	1.04905915274593	-3.74252244309878	-2.52744280218426	0.952136049179076	4.944736155691991	1.99493811660825	-3.2708435635663395	-3.8028804943790697	1.40630389910265	0.0201168860447202	0.0660303595352015	0.0052497833515648	0.0020269645865763	0.1823046909513939	0.7110280474926328	0.2280557519392848	0.122602209330229	0.7831280691962196
XRCC5	7.35753007613505	6.44167871534625	0.116023301511913	1.64401574389296	0.683441965864905	-0.298518353734116	22.837882284496	0.540778480425581	3.978071818341	2.48225656786425	-1.0170892686380602	1.14410708461981e-06	0.596973761347731	0.0061391992753017	0.0255001803687127	0.3253730789097199	0.9489850794871928	0.2388437083338848	0.2922763864050767	0.8474097465958922
LXN	6.03038252413539	6.357994127216919	0.636591866076513	-1.43683733910599	1.43955778426487	0.2804485656307439	6.35377205249796	1.04722119630088	-1.1128056313311798	1.85676871970068	0.328535705263007	0.0061827378634791	0.311675842081946	0.28509762457377	0.0833970250383427	0.747308587412989	0.8670520225240725	0.8004999590437689	0.4526877985731515	0.9661983887298586
MKNK1	4.9011691082959405	4.72919530365078	0.191641511230492	-0.390920928165526	0.0958030431217884	0.849558942623982	7.94812420700332	0.393210921373941	-0.452782100014732	0.147693053411772	1.2473614972932598	0.0006122476828064	0.7001094902943189	0.6800219049750901	0.884627791745699	0.231938249653301	0.9654837648422832	0.9267143591701924	0.9670718579233388	0.8157347622218507
TNS1	6.13698651288946	6.63802949157116	-0.527600127582464	-0.414941923234436	-0.2928026470001469	-0.543013057897613	13.7573870512122	-1.42171370546451	-0.587664364597834	-0.5959521958058891	-1.03226633768918	8.38529534912367e-05	0.176938241030558	0.583804450832286	0.560537592732004	0.3183231044642239	0.7996934733304359	0.8983263674966547	0.8587937124398508	0.8468105024870693
SAR1A	6.5382661559901605	6.89658566431492	-0.343336608397997	0.223394381472837	0.37369813016513	-1.43090563619803	13.3295526467322	-0.7553469150734959	0.338962200653964	0.623472245565177	-2.1137426306274	1.0152848376803698e-09	0.4617377215821179	0.7393368567668641	0.542339326884491	0.05169962618886	0.9208829270113288	0.9418669384993604	0.8499117984887831	0.700099567225908
FDFT1	5.04510555895442	5.90348688342211	0.469507984613462	-0.316775533996678	-1.7441648899596	-0.425839120555573	5.349315179126211	0.735328499832922	-0.233760760376673	-2.1309499695081	-0.506966208243028	0.0062965831841716	0.4736398299889929	0.8184473375879321	0.0505038112564478	0.61996551749492	0.923289054794628	0.9612265355396428	0.3785429856431122	0.9386046390444762
PAFAH1B3	3.88192400547714	5.64486060683207	-0.121894009246617	-3.69987583800757	0.16578696913849	0.7424461718526121	4.770410019995019	-0.169118951110549	-2.47673154096861	0.18392754533427	0.774980554829244	0.0171330682513165	0.867980644964342	0.0269296184115421	0.856606231956086	0.4512232451295999	0.9910600006041694	0.3965349641801177	0.9579479661674728	0.8952514205492568
OPHN1	4.878602271453411	4.74217401379983	0.127718868547444	0.556511137570235	-0.634035846637027	0.138931873869441	7.694246307627231	0.271209327347492	0.6193755101047049	-1.0139642120137	0.216641818680643	0.0004816780851449	0.7899984751532629	0.55786938820663	0.326723491685874	0.831407121882717	0.9781075813320392	0.891844847291736	0.7204328357180637	0.9777287701763064
KIF22	5.88536389970925	5.35714889114706	0.527934727771569	0.0213089818765516	0.171250457530046	0.961711573274146	8.85119872828667	0.97057931611095	0.0274678023086174	0.2365057597833839	1.23453851214358	2.42645493135396e-07	0.347149230096458	0.978448732438402	0.816239498956046	0.235993379490531	0.8815993360129886	0.9967969741493858	0.9469749838879584	0.8172690828022926
LRRC16A	4.67254058759662	4.489337961527441	-0.674948460904527	0.9350502506122308	-1.36321653468038	0.870815328396247	7.384522300554741	-1.18944929019169	1.18817337722905	-1.80286411368022	1.18485631651682	2.27495867723148e-06	0.252750859121057	0.2532380474503929	0.0915330382891447	0.2545079904292029	0.8392586528552191	0.7759586079469911	0.4638058826612223	0.8298816469592798
PGM1	5.4023217872105	4.694292908417371	0.486641544023122	0.265286204356487	1.48533557299723	0.450040305306941	7.95296942624686	0.9445755306502592	0.352334473763667	2.19132276105953	0.584175478150904	9.25877863214801e-07	0.35984311193502	0.7294888951204921	0.0446281136512672	0.567784568505949	0.8857088131843102	0.9401545945133828	0.3592894230039925	0.9291607764123772
DDX1	6.283271855705331	4.91846312062016	0.5066310194623479	2.45338084520906	0.803060940320031	-0.4789527313284121	10.4692759375056	1.20874332799485	4.11430768719247	1.45594528677635	-0.8169282045745041	2.7241214024430698e-08	0.245471253922688	0.0009192126677207	0.16601854294369	0.426754508426022	0.8373115050878583	0.1251369111362367	0.5667527611267411	0.8854938468331581
DNM2	4.50259826558377	4.0220387479456	0.185991456315653	0.112462357431846	0.9472255929534292	0.637602470549612	8.2820058093741	0.431313161445658	0.1748478227673789	1.6549252474918703	1.05425270107902	0.0008885862937394	0.673849189137988	0.8911148711677329	0.122230707400779	0.312725790921917	0.965226306421646	0.977262610636542	0.513869058658746	0.8464423528105984
EPB41L2	7.29166229620533	6.45634241926733	0.0394269536389541	2.0149727167698703	0.237673429418082	-0.6711765855742471	8.610782244425259	0.0607026794356984	1.97402829647542	0.280197760435289	-0.76431736961024	0.0002528900670221	0.952555162711121	0.228196804378634	0.783518000702928	0.459717268242397	0.9953937671360495	0.7546496060837593	0.9375866036339044	0.8969252993450154
MOXD1	7.45111040489411	6.65502718297298	0.0730801727532835	1.1079092338909098	1.33138104987021	0.18363487051947	9.69790676760016	0.151817404104428	1.12890898554681	2.18214503765511	0.275113155556194	0.0004318507581213	0.8813899733014129	0.287075882992432	0.0454153501254898	0.7869842064536591	0.9927470386535612	0.8004999590437689	0.3615634676206787	0.9720152927705372
STX7	5.44289567885718	5.647914659874259	-0.0349574411096366	-0.523824861217888	0.29680919400733	-0.17867535166719	5.63059112789488	-0.0478978088586101	-0.361863785040852	0.3075028105752589	-0.1774406098645249	0.0038169685545326	0.962441730864617	0.728358143055955	0.762722248671639	0.8615425379904109	0.9953937671360495	0.9396270948856672	0.9281419552447292	0.9826322503557166
RABL2B	5.08031701608511	5.29458920975365	-0.6832185575038691	0.8615069795244279	-0.256267788107302	-1.39517234794937	8.47313588693403	-1.30170275487801	0.96495000653658	-0.364732520645665	-1.9518001582154296	0.0003138248129526	0.214023848586757	0.4063691131952079	0.720586692777398	0.0703171302341573	0.8153274548955923	0.8445931512749303	0.9187454341471456	0.7253007757666735
KEAP1	5.44082979879262	5.14356008262136	0.365114725007008	-0.345136147469178	0.378383896293095	0.8992803364238701	8.411345291185121	0.6675502135483821	-0.439943770698385	0.52077373451487	1.12666479237983	4.61891873836662e-07	0.514560613868426	0.666250760141224	0.610126553205514	0.2775863925113739	0.9337036448611477	0.9233602576646612	0.8753846499889247	0.8370998954770437
SLC35C2	4.97386616224906	5.22268770297351	-0.648520890713369	-0.2348635108521189	0.118078104101624	0.0522385808031778	9.548552219243712	-1.77349785535655	-0.3100554067800999	0.245249346625806	0.1054822008816429	0.0003198270223311	0.0964448859668628	0.762189597030929	0.8095998244952579	0.9174120800217792	0.7424071927605981	0.9479577861366596	0.9448139771565792	0.9928732183499492
CRYBG3	5.498076066206809	6.25790328314301	-1.0483037217517	-0.293238564879606	-1.2504591929717	-0.0648728748973538	9.571355088344449	-1.9374302770089296	-0.309257856267226	-1.7322577690566798	-0.088776600620005	0.0002024331710648	0.0727337920933659	0.773657148330795	0.104164841277126	0.9304469176547828	0.7165117933521403	0.9491270736148264	0.4829510505592668	0.9934215652952362
RFX3	4.18972714989662	3.94552520649484	0.459211222639332	1.08853979050664	-3.0856440065322404	0.4701453132518179	5.61423654180177	0.696828810613466	1.19727513050896	-3.49627819793352	0.552313215869768	4.93304246410919e-05	0.4965679776045421	0.2497784174490299	0.0032482436490689	0.588869578840741	0.9289100800362696	0.7716072621987591	0.1479738538937567	0.9312603296047028
RIF1	5.9394521770145	5.624397582850981	-0.3854213403914009	1.56355626730358	1.1284831882901498	-2.27713119067817	8.24579699317488	-0.7325582586275441	1.56679263894704	1.63722375136498	-3.0272875856788497	0.0004160814192605	0.476035398272341	0.17903150078407	0.123453495772841	0.0085054989007828	0.9235517118605506	0.7122444130419073	0.5160636433985789	0.5317373927957876
RAB21	5.46147406967375	5.96653280112574	-0.5232741790951819	-0.0824712524313304	-0.5708896165998361	-0.589627134633315	12.6612429907659	-1.21447042118714	-0.1359261425688609	-0.992071298934098	-0.9733046403917852	2.0697183696436603e-09	0.243341905105733	0.89368707751341	0.336897469388723	0.345837239039082	0.8360655658515322	0.97777438573614	0.726491687893642	0.853409409695628
SMARCA2	7.22862361575189	7.07954636516149	0.0153882377708691	-0.6817655025053709	0.1876408425247719	0.6997752893661889	8.85710459103732	0.0354160136008945	-0.7258792044213991	0.340276896764261	1.16695125198675	0.0010905034626877	0.972228743549424	0.4791249697704279	0.7385941757983409	0.262543561119011	0.9954145503448212	0.8636975903768318	0.923121152566408	0.83103122340236
SESN1	4.46628224217298	4.33687657024479	-0.0514781647035863	0.6405678217773559	-0.0411408662116835	-0.134546699425279	6.05863912724767	-0.0894934016381873	0.613130379341855	-0.0543570547546996	-0.171694221153985	0.0020479199956438	0.9299473176377628	0.572831852989752	0.957380347756208	0.86600914029756	0.9942371016067238	0.8945859850902602	0.9886633528735174	0.9833420606983174
COL5A3	4.281953864995	4.81341744223457	-0.3920560982296879	-0.7995541892023499	0.351841130287402	-0.100559819746243	12.2741153987775	-1.1802270894365	-1.4249483998857	0.8122380505515658	-0.216222187650888	0.0002171736902337	0.259879296005896	0.287605935518526	0.430472714412784	0.8318934092082042	0.842716515905398	0.8004999590437689	0.7875957302827686	0.9777287701763064
PUM3	5.64797686953722	5.3990582462635	-0.6752524838469389	0.965078739714832	0.403197571092283	-0.125791841289785	10.1510224417827	-1.4012397494204198	1.41802733384332	0.636111867197537	-0.184714868402322	4.10106258020029e-08	0.181492159022141	0.1766226675995789	0.534289945792823	0.8559269088448399	0.8053054543150715	0.7084950129720742	0.8444738718632876	0.982593817580952
CNOT4	6.22718054330109	5.76243488627553	-0.302163912589817	1.29276698943147	0.3443129678251669	-0.3657585694997249	12.2590732571662	-0.7132526470619058	2.15561635761206	0.621058434210083	-0.6081738730929169	3.2265517393658102e-09	0.4866388712374	0.0477634969661487	0.543884085075534	0.55217041195393	0.9260632175832494	0.4840633796062424	0.8506889373944561	0.9238034703591216
PSEN1	4.7714219669233	5.3716865912252905	-0.95159861253198	-0.199576449371253	0.0515198990693791	-0.446161277360159	8.07957518467688	-1.5697734351618502	-0.231614815776335	0.0641910957367763	-0.526646223996463	7.621107818515341e-07	0.13731871881066	0.8199671324568281	0.949665712297682	0.606140208613618	0.7664458400735051	0.9613970478334868	0.9859748375700196	0.936236241794163
CLDND1	6.429416023296	7.6091744206592	-0.2793406502173129	-0.9068822455715508	-1.58805789485313	-0.5058245736129711	14.703547142588198	-0.961270382864322	-1.45123177787453	-4.18215978926151	-1.2959843834558895	0.0001149366040187	0.351867807469256	0.167714895221133	0.0008364120361614	0.215623329890861	0.8841336962100719	0.7004225214019303	0.1039604570284926	0.8067160737703382
MOK	4.26616345602167	4.68222414235211	-0.221251026454005	0.696887844155492	-0.978586110321612	-1.75441165869579	8.09268610169624	-0.416857607156205	0.934957097085012	-1.3813803428569902	-2.3697536087477995	7.469871317756171e-07	0.6826868943604011	0.364618911944965	0.187393849827101	0.0316382483601189	0.9654837648422832	0.8293553309365315	0.5923498711494526	0.6556905386799775
HSP90AA1	9.25693284450389	8.28458892535606	0.22596119858454	1.46292986609404	0.925693983725074	-0.1968000270865139	10.8817357952641	0.501857948665339	1.55796807471077	1.64289308685879	-0.339222343803747	0.0004384625252645	0.6231642298571091	0.140570797782325	0.122003269951675	0.7393926287424291	0.9563915073371436	0.6701229843578342	0.5136447420428458	0.9661983887298586
DLGAP4	5.18285500115084	4.595750871454941	0.1984489951146379	0.62732963925633	0.7682590328950809	0.3637754805484829	7.191212867289701	0.3482533766014289	0.7687064895451251	1.01433596013516	0.44578812898727	3.1181355959714e-06	0.732489286114925	0.4540013655410539	0.326505416002477	0.662117340486119	0.9713614873537656	0.8563564440970799	0.7204328357180637	0.9514438447805122
RSBN1	5.47407004121867	4.55385404586855	0.5527562692844301	0.791858625731885	0.784666565217328	0.4653634635593099	7.238737192743731	1.20221408018371	0.87218986685652	1.30466242407943	0.736202317133106	0.0009534214722047	0.248151955621263	0.4114405857888499	0.211699438810855	0.472980897729635	0.8373115050878583	0.8461019229209424	0.61579589887147	0.900761839477716
MAGI3	4.52951224689151	5.22776993190006	-0.862368029825943	-0.391360742277087	-0.0971894623811949	-0.7303933538021741	8.3052593651457	-1.49862816948143	-0.4795469395452879	-0.127782632792156	-0.902573536433458	5.413158109353579e-07	0.1547189009055059	0.6384664833240831	0.900018378249398	0.3810177820409179	0.7839741555630483	0.9151943414638928	0.9726803829892808	0.86667858628774
CXCL2	4.7946161299029	6.363375003754849	-1.42767101531876	-2.62172628442986	0.847510068019023	0.103445481076515	4.8482104386942	-1.6389703516156102	-1.48245975467789	0.7647406250900659	0.0892917582708784	0.0099534066083839	0.122049689673201	0.164700872070982	0.4562958410500159	0.930071917652642	0.7633540032585087	0.6983396276497601	0.8017489058465185	0.9934215652952362
TCF7	4.44541521605745	4.76284301613774	-0.991433789341679	-0.101515382872248	-0.404941749033293	-0.242520464985025	4.74403673917122	-1.36325115528841	-0.0706463975119066	-0.427861374324021	-0.248320924270225	0.0108664426656087	0.193101708495476	0.945579635287568	0.6748392241098491	0.8072768004198141	0.8080266632628439	0.9905271736647984	0.9008568710646624	0.9744803319409712
OSTM1	4.86289608008334	4.40014880672052	0.514453506183536	0.455489400184611	-0.3803667019555959	0.24356961646276	7.250466745131639	0.980959236647715	0.537911122321038	-0.540109983358247	0.3375848415563089	0.0024892389944755	0.343919264251459	0.665217736686144	0.5974889054271021	0.7409686170294321	0.8796606576023576	0.922966979473238	0.8727352914207832	0.9661983887298586
PCNP	7.37620563293549	7.38091921080023	-0.4411602458835371	0.0866174163288368	0.166486102926934	-0.369105260092446	14.5711108680682	-1.6432417924950902	0.149457067701853	0.490140249836544	-0.995624323318642	0.0002500547887102	0.121788534507291	0.8831854619502478	0.631478542515856	0.33628070085488	0.7633540032585087	0.9750568891760488	0.8853116133648099	0.8507497609562229
MEF2C	5.185302096693411	5.88330756069228	-0.239489747745558	0.0086246355485219	0.0562855109080114	-2.2158778343272	12.004849356121	-0.543467245559176	0.0137315838229839	0.0961203464568053	-3.38207751366712	4.29892882225517e-09	0.594793490633199	0.989225100499225	0.924697438769016	0.0041060365032294	0.9480862331756096	0.9977184823594044	0.9782430236156994	0.458319994180777
UBA5	5.3504357081341904	5.73264705698961	-0.552478982540071	-0.3306625139625629	0.382071900453395	-0.4751929141314439	9.94374582003635	-1.07173153975818	-0.445821267894357	0.562129958452455	-0.633818315499245	5.381613564204821e-08	0.3007819499418669	0.662093935181355	0.5823309089504339	0.535745614119715	0.8652796852418987	0.9226451879064446	0.8679470808559596	0.92065999586893
STK17B	4.49152627635549	5.62304714832062	-1.3390429400266202	-0.658669483191923	0.2832826525804849	-1.16657600157731	9.81660962016102	-2.57755847534765	-0.886633436727885	0.417073869966921	-1.54110893285839	6.37119920183004e-08	0.021016398902867	0.389270591131941	0.682532137329585	0.144119160541021	0.5962624874576848	0.837182821570446	0.903600973420456	0.7619861512025985
CDC14B	4.919470204734121	5.81628763855052	0.501555004700604	-1.9827685952948704	-1.27508546971005	0.8713886042421309	6.9442217027162805	1.05246009189302	-1.92537595698024	-2.03975009142558	1.3777655816758898	0.0055612801708709	0.309762370131132	0.0743372558410008	0.060391335325524	0.190059179365391	0.8670520225240725	0.5692533187754975	0.4064571441520606	0.7908446353678992
ZNF506	4.44215451272489	4.57458930776068	-0.7161255394329259	0.515201515868349	-0.0672339048520954	0.4225637075425779	6.229020963346571	-1.41851032681292	0.510922628452174	-0.105037245116468	0.644331646595759	0.001523401766239	0.176532945165605	0.619062429690745	0.917740060977705	0.529262815561416	0.7996010437870076	0.9084187091770336	0.9771167372120456	0.9186432295899624
JMJD4	4.04232909366645	4.125904079428	-0.0996024864236203	-0.753759624950544	-0.0707040223742861	1.03229588824319	4.79786342089501	-0.126155241663066	-0.673278201923869	-0.0676524810933101	0.972316679889342	0.0002348692175693	0.901284475370193	0.511011387461361	0.9469558298104028	0.346312447503834	0.9927470386535612	0.875622473556408	0.9849728911088717	0.853409409695628
DUSP12	4.82304195096086	5.77168435171898	-0.728206112105221	-1.6954767702319	-0.3179133992521339	0.778219581034491	13.2191775985823	-1.81884052093418	-2.97630658247948	-0.6025475821720091	1.37456682788355	1.1396026069881e-09	0.0889551118401955	0.009416038404658	0.5558101327306489	0.189454290065352	0.7312011129024353	0.2775274846766146	0.8559620891472788	0.7908446353678992
KIAA0141	4.63387278889354	4.81850252060246	-0.0354275109261037	-1.00919105917319	0.687548306160414	0.620909140029054	7.10740459084528	-0.0583105413825938	-1.14168313982726	0.855392818339165	0.7206193356985692	0.0024822994150523	0.954523874324126	0.50753159887026	0.409343685454149	0.485681434781169	0.9953937671360495	0.8737690900480203	0.7747947976029524	0.905794426000781
CADPS2	4.68715710542438	6.0441730110147	-0.843034054666507	-1.62069991400734	-1.1771425679328402	-0.0481745690953443	8.535723424039201	-1.27486931220053	-1.7503563310715902	-1.33537117393159	-0.0528337592841074	3.8414040612733297e-07	0.221749888190385	0.1004769458038669	0.201666701209828	0.958561578567828	0.8233654084399646	0.6166278192610937	0.6069920431169108	0.9960566947191009
PCDHB4	4.50624279319482	4.48456450489942	-0.7903759512736179	0.509660887777473	0.0377809900796466	-0.344172863066655	4.730205429010111	-1.18490087070064	0.379419931044951	0.0436736763263703	-0.3802109712570989	0.0239302939062337	0.254629877337837	0.7159466180797329	0.965742170380596	0.7092103523840221	0.840410667772245	0.938140608536566	0.9911783242355616	0.9621406780894558
HSPB11	5.76566831598807	5.98717218447703	-0.6142523904513411	0.6900557895018851	-0.0854745728088397	-1.01278826884445	10.5020626153785	-1.19175470814458	0.9456162760003572	-0.125236250324961	-1.37372855143781	2.61312674146156e-08	0.251872395583487	0.359328962282317	0.901999565791852	0.189709055643667	0.8392586528552191	0.8258474861743569	0.9726803829892808	0.7908446353678992
SMARCD3	4.88105261498461	3.87813591750634	0.4985246317301679	0.597841813117949	0.990648590585404	1.23422825783171	10.8622392764192	1.5998842166638705	1.2409327222992	2.4004228091925297	2.80574797894231	0.0071902905585964	0.14106833453612	0.5641732023809921	0.0350873974324528	0.018430232167943	0.7664458400735051	0.8941973218817656	0.3313136281813799	0.592783269646243
WDR70	4.50436773786622	5.46730175860474	-1.07459177141995	-1.0804083292305	0.0734588655383739	-0.4121623181593139	6.810200178417929	-1.85518666722305	-0.9484202807049158	0.0982784446951542	-0.533870987770681	0.0019013578589734	0.0835892309422449	0.369348595667841	0.9230125612517248	0.601333800559832	0.7279414875917212	0.8293553309365315	0.9781598345275652	0.9360210475103136
STRADB	4.37939523239553	4.31258190456069	0.0939208883551703	-0.210859818117195	-0.0197116339506138	0.4476078879805399	9.98835138107308	0.238351877330537	-0.3769234167925639	-0.037599435976461	0.834166683619698	5.07410466119338e-08	0.814833665994937	0.7115093958922081	0.970502898158877	0.417274083030065	0.9823577750063562	0.9372506555898978	0.9920480307761714	0.8806904876371351
BZW1	7.26217813944546	7.20157063838385	-0.605810643769013	0.4414517236667129	1.01173594078858	-0.296093119614153	13.7715642811468	-1.32247296898831	0.661381979523948	1.69717416339867	-0.449783465970827	6.444529870756841e-10	0.205821273877266	0.51839837922024	0.11030900430902	0.659298148517413	0.813715595104438	0.8777904647201008	0.494567756668815	0.9514000489077528
PGR	4.86821718304014	5.65831653271892	-0.473846952766817	-0.195651417627093	-1.9289888715375	-0.572108988824212	7.37697596245213	-0.658475895032702	-0.1965861695422889	-1.9933400749103305	-0.59498381999187	2.30291791123416e-06	0.5202121331738729	0.846790109389831	0.0647380820782526	0.5607235024237739	0.9348857333929717	0.9679872479512032	0.4181947597408759	0.9259810249573748
C1QTNF3	4.79605375454156	5.77982255115697	-0.650418063626327	-2.42323188276941	-0.310966452158426	1.85074230184984	6.44115665211204	-0.790828379388639	-2.06646305281943	-0.28769390763938	1.589496110346	1.11127743975804e-05	0.441369415608762	0.0565018210981195	0.7775177482263671	0.132799610960084	0.9133436846115244	0.5135336620297674	0.9354087298386362	0.7531385846639087
ME2	4.40141217927761	5.67996656102399	-0.8315571566271941	-1.7927886313268102	-0.69502347548437	-0.136782291942218	7.01200437452033	-1.26378378721762	-1.51105374762778	-0.805419860363927	-0.151270737968492	0.0022843961151081	0.227164160026443	0.216494274156766	0.4334152273081239	0.881794165358759	0.8258409220003173	0.7472469487530843	0.7892624421146112	0.987321169707433
CCNT2	4.99078233285915	5.17398334304749	0.186347714165992	0.0201512405911984	-1.2958432291408502	0.0279029184729987	7.4604586709411	0.2901555879008689	0.0225030061127724	-1.49465546897768	0.0318906752998781	2.01266675551948e-06	0.7756699398817009	0.982343338278905	0.155742754982455	0.9749797090878092	0.9765934148824652	0.9967969741493858	0.5558253727397062	0.9964028783634752
FAM135A	4.11254860642041	4.15625744961689	0.3587185097977159	-0.315121309015585	-0.257126185330737	0.0141615654911669	9.42619248455491	0.8878120358837549	-0.551577139844109	-0.476971880553506	0.0253714739496416	1.08106205239873e-07	0.3886563055183429	0.5893613625687789	0.640256736080837	0.980093121992649	0.8923423620240213	0.8991309297653627	0.8891951558614422	0.9966934431492552
EPB41L3	4.22579934491851	3.16665670810095	-0.261542546039018	1.6240584456416598	0.242547639283024	0.5729015992700329	2.82259694388022	-0.376886619095264	1.11603806389687	0.273085895628104	0.62875906601654	0.0641298364097672	0.7115945763935	0.284842514420297	0.788666894516419	0.5394928018502321	0.9684810738565784	0.8004999590437689	0.9396787594685024	0.9219103394411574
COBLL1	4.7794021562294695	5.2096151155327	0.244242020283	0.39162135141861	-1.4859168369825602	-1.44322916171724	8.316479890763969	0.424648300457419	0.486487170738831	-1.9261133033665	-1.79964572138807	5.32272964974405e-07	0.677121225284399	0.633653024159972	0.0732577001375892	0.0920602889952029	0.965226306421646	0.9139374259538704	0.4348700723966098	0.7313617404786464
DLG3	4.05212510416521	4.6842869883528095	-0.26052260195294	-0.515906738392051	-0.435374375166243	-0.7340505681861949	15.6175837807492	-0.948649568402576	-1.3270652429723402	-1.1939641225248998	-1.903464147213	1.09684220587959e-10	0.3578333575522189	0.204334286957541	0.251032717555845	0.0763481516144445	0.8857088131843102	0.7328336419820576	0.6558417453553428	0.7253007757666735
SERTAD4	4.20807073352432	3.72284644498097	1.1095898792512902	1.43146824832189	-2.46811473354913	-0.534581481591166	7.21136960413618	2.31112884705177	2.148171254064	-3.8000586746700096	-0.842889478951556	3.0165990782736097e-06	0.0354529463761267	0.0484424406021041	0.0017430198080833	0.41252944622777	0.6333062504167066	0.4840633796062424	0.1176269823752741	0.8773182592816811
TRAF5	4.443916716122541	3.2841218204058795	1.7457547149313402	-0.0536526997627205	-1.0197231132100102	2.50420045723928	5.19684835135048	3.0374503972301503	-0.0658210450521019	-1.32279801551959	3.2295606026556003	0.0001084052713119	0.0083135266048106	0.948389559881056	0.205715738987391	0.0056135225366189	0.5250736585875266	0.9905530752801626	0.6108568499434054	0.5063207489632946
MRPL22	5.948945595921231	4.7333947269081	0.598361641057321	0.977902735718809	1.85538039388419	-0.0436742581452616	6.9614365191717	1.2998048830163	1.02274438709724	3.1343273282328	-0.06636074773371	0.0013431694941007	0.2133315796237889	0.3289229524271649	0.0068295430418442	0.947977145595242	0.8149986323126386	0.8201817419465807	0.1818404960317495	0.9935097290826796
GEMIN5	4.24808063587413	4.74634745558891	-0.0292081568964868	-0.0970854279141421	-1.6497583342716002	-0.597544020614606	8.10085052239775	-0.0542763436960301	-0.1278258536406619	-2.30838093986228	-0.8117554679038571	7.37729257952662e-07	0.957431303671294	0.8999847565875291	0.0356419594288809	0.4296261090556559	0.9953937671360495	0.9793331284057408	0.3336525375773522	0.8876776196877839
NFE2L1	5.698395566959269	5.788027334275419	-0.28447166971327	-0.120281044162163	0.100148478866754	0.315164717452719	8.24022305546071	-0.449242286444288	-0.133316624999646	0.1197930838825239	0.344739380818513	5.9701819001339e-07	0.65967970481384	0.895715096826809	0.906236808192138	0.7350763681640409	0.9619637738778344	0.9785429979797888	0.9738378720360626	0.9654544070395886
GSK3B	4.53580900613739	4.45371399992722	-0.579562123406251	0.535710883626214	-0.1700388932261199	0.231248151206155	7.563853116275459	-1.06976689570124	0.703193641187948	-0.235930915583307	0.3163666184593	1.70552346544482e-06	0.30163719999958	0.4927060077416029	0.816677380746266	0.756084075406687	0.8655467398405223	0.8684555371094232	0.9472342845064644	0.96814216577532
ITGB5	5.658281072232049	6.31644424313928	-1.38212533728671	-0.772603211426152	0.91714351823356	0.276369169310121	12.4063947531079	-3.0375051067399705	-1.17828334453858	1.56183481557771	0.4146736696468449	2.7384093379375304e-09	0.0083125993318916	0.25703888122547	0.139174272106636	0.684250537025819	0.5250736585875266	0.7815549661349009	0.5342245597594648	0.956865896774703
ERC1	5.04253754737074	5.227822432906111	-0.18438135521129	0.1241099979392739	-0.8357918543159141	-0.175911287003581	7.69083380189608	-0.3355777285821049	0.1255716984429359	-1.13623003794694	-0.237377086926636	0.0006109273866842	0.742004913541444	0.905942160007733	0.273864004313697	0.8155966461022851	0.9720808480387392	0.9799034110144842	0.6756928565522269	0.9745211262683464
XPO1	5.27508908727561	5.28702350741676	-0.8341811627998901	1.33620978952418	0.3591100262721889	-1.24403295420441	7.31816210755563	-1.28158679993825	1.44470709408109	0.416694020849455	-1.36288675511148	2.53358217034611e-06	0.219444739617035	0.169105050303896	0.6828039660131179	0.193029171257287	0.8219251439976009	0.7006007170818233	0.9036900775285192	0.7920792122713112
RNF13	7.26064995601984	7.319829157661671	-0.0864286021245422	-0.986122566800513	-0.0009181747822553	1.03239002118749	9.48201725500398	-0.174254133170788	-0.950314259385092	-0.0014518274531392	1.51327206600189	0.0003183593264448	0.863998504072929	0.359142818843447	0.998860968581157	0.151444492697773	0.9903468094696986	0.8258474861743569	0.99945674380034	0.7626080487042447
DOPEY1	4.4712784007175	4.19098196275992	-0.136496311298043	0.9615790783399878	-0.22798551342912	0.0770067376703035	5.6812975026959	-0.2475194714066569	0.899888151776662	-0.317262121648153	0.104009821978973	0.0019268976542483	0.807914656547966	0.395750524248813	0.7554193338190709	0.9185396859973992	0.98146392010423	0.8393874283198685	0.927197783376336	0.9928732183499492
LYRM2	5.60323910757458	5.42936450239385	-0.245761969075659	1.01514695119405	-0.102967357328055	-0.6236704233899311	10.8116831281255	-0.538976725299573	1.58051467277831	-0.16933932962978	-0.967825197171562	1.77290891113948e-08	0.597812121590204	0.134841589495873	0.867792296289356	0.34847862623361	0.9490412872536628	0.6622527269539398	0.9603317507235472	0.8550163581293653
BCKDHB	4.09807327556066	4.21167100650826	-0.1675701151794899	0.281836800878514	-0.79590642391735	-0.0507490298338099	9.17035231264112	-0.396078458206454	0.472904738274529	-1.41855621186039	-0.0890011578572723	1.54216304915828e-07	0.6976241045543261	0.643089032480693	0.176471017973875	0.9302584377577092	0.9654837648422832	0.9170984545306562	0.5788565049312403	0.9934215652952362
KAT6A	4.97420202213844	4.530250938122441	0.0744447126021507	1.07175737021343	-0.143453609950818	-0.171065262059565	8.52279475799585	0.153810782065188	1.57399415576507	-0.220478951373295	-0.258271750036432	3.91537999964414e-07	0.8798091800649541	0.136340765236584	0.828470944223172	0.799707310992659	0.9927470386535612	0.6652917406933699	0.950028592586237	0.973181944273692
ZCCHC6	4.481817116608941	4.840070631481691	-0.712133033490821	-0.332896843264676	-0.013333219374023	0.261462151364493	8.68203241102699	-1.7148132226254198	-0.4146293478166339	-0.0247862311803526	0.4754027758896429	0.0018494919499805	0.107533156286689	0.693295781327804	0.980552345460096	0.6413638789083721	0.7580812323839884	0.93005711250691	0.994165932597994	0.9459803132612984
TNPO1	5.472287559827549	4.7113950037143	-0.2271541606752349	1.79915136725658	1.15811493055494	-0.719017521102062	6.62615853923025	-0.371555947594216	1.85026227509894	1.44884972264848	-0.8244106614640309	0.0010836503494792	0.716509824449071	0.2377188272531639	0.171124592979447	0.423601726533314	0.9704630201471048	0.7623561668938169	0.5739570013553592	0.8820378080525203
PLOD1	4.896830254496559	6.32099501752928	0.483426579791627	-2.64805459810488	-0.4985272018854929	0.280279845464922	5.804838970142571	0.7051705504484741	-1.82416176837107	-0.5598918665109089	0.295913298899402	0.007341817678446	0.49152812451919	0.0926490353847975	0.583888713865138	0.7715171995860308	0.9274239141862276	0.59878309862257	0.8686573340784889	0.9683560776539712
ITGAE	5.71105446548691	6.045674221699571	1.40279073609215	-0.2329576045268939	-1.9236392748304496	-0.2396716053774019	6.237530515966671	2.44320701363271	-0.187157935812526	-2.50721707536278	-0.309141709748748	0.0048133345160288	0.0276477117247457	0.8543169047666259	0.0245111514764123	0.761706129825049	0.633042478556643	0.9707597386424937	0.2853821417616015	0.96814216577532
DIS3	5.0820748468627	4.42837283346688	-0.356041803258154	2.66048113212157	-0.0476641464031639	-1.13915463229332	7.55766654721995	-0.866546613839163	3.22838494675608	-0.0886768816489829	-2.08759307787426	0.0004993780945815	0.39986631394344	0.0089529772780156	0.930512325910389	0.0544741159620616	0.8961258219678904	0.2737628380824364	0.980017429662741	0.7105117774376709
PIBF1	4.4587859931553	6.06656715891951	-1.49309269521055	-0.6981791836616451	-1.23519546626401	-1.69355320542956	9.66784644694846	-2.8222438900896094	-0.770343601312612	-1.77051342011125	-2.34232341639512	0.0001977081905629	0.0135531503317646	0.490302291387372	0.0973788282485093	0.033438660165469	0.5669905296307963	0.8671123465702252	0.4735382791594976	0.6556905386799775
TDRD3	5.1960203823914295	4.68819714150183	0.112033122040214	0.993443996334564	-0.0888089337027824	-0.0681333185582666	6.96576589649898	0.18585076736553	1.12651662710776	-0.109531728599496	-0.0817327229037412	0.0012863846483302	0.855368741821838	0.461221121025073	0.9143520345059492	0.936107447457942	0.9887368962040004	0.8591507264963258	0.9750366753866384	0.9935097290826796
NUFIP1	4.25969057032896	4.3639785221368	-0.0164148723517738	-1.3797734008719098	-0.266849451592728	2.3955272641540697	6.39051377301309	-0.0273176357958383	-1.44336102322021	-0.335503314686821	2.9422706282505096	0.0039887491673743	0.978626837996109	0.331580882081193	0.7421953439791841	0.0113564191780708	0.9956395771784036	0.8201817419465807	0.9232517250484304	0.5461185262016772
PDS5B	6.00395288356587	5.464751782838481	-1.0338585563541802	0.94948266523237	1.7146941184213	-0.5844548638790071	5.23234313321653	-1.59818923037225	0.689552376363275	2.0667743209374603	-0.643882883004133	0.0070051014029238	0.130939057534786	0.502315162347743	0.0567224302230811	0.529714346601405	0.7637730709589614	0.8720003513021675	0.3978248292426664	0.9186432295899624
OXCT1	4.55167320459832	4.96287081843266	0.1911146576054639	-0.7415722017629001	-0.111494108025051	-0.3847772925916211	10.2419082330744	0.4331288404321129	-1.1834578481882398	-0.1901438088828339	-0.612063944356266	3.6452452921246e-08	0.67108476162117	0.2550448579425819	0.851745772610215	0.549661437592201	0.965226306421646	0.7789885622760482	0.9560171049986694	0.9237037523597518
RRAGB	4.5766317358612	5.611326382186509	-0.3753934158945329	-1.0534491695638002	-0.737889731436669	-0.862390569697315	8.015641140917129	-0.581524294508631	-1.15830961390229	-0.8597934538158358	-0.934149098727118	8.406191806349409e-07	0.569523725789021	0.264847775958714	0.403435590985249	0.365022083905567	0.9436343292451296	0.7848624400225203	0.771328865272648	0.8584045735072947
CYLD	5.31393731906654	5.556833463302199	-0.911812113677726	-0.1413756361419809	0.6393513806062711	-0.738893840804337	6.7100017634849	-1.75516644558761	-0.12758646530288	0.929031850672023	-1.01581699001057	0.002081694643848	0.0997014098934894	0.9004663935735141	0.367723630153863	0.3263407249254099	0.7514443603847321	0.9793331284057408	0.7461972818226795	0.8475160968766957
ZNF264	4.53470261442008	4.53708806321185	0.0057006385785365	0.305710747451176	0.14388645083476	-0.79229715620213	8.198293409112411	0.0124772132850899	0.382905640181257	0.236959802880014	-1.24580568857442	0.0005570514490438	0.990221846677136	0.7274906210675649	0.81598737223235	0.232350993695806	0.9986534780922932	0.9392815230150786	0.946817917564478	0.8157347622218507
RPS5	10.1802968354544	9.77662827007839	0.59668196255715	0.521802685915054	0.888890287519735	-0.286933667027848	15.190018839281098	1.40500904052923	0.600812896108225	1.6538074663302902	-0.509880601512645	0.0002843186774397	0.18039008819395	0.559623428335502	0.119238871598276	0.617822619223652	0.8038866411346124	0.892643203782079	0.50764581237853	0.9373982818236962
FAT1	4.58243781013743	4.279965740380351	-0.302035089698606	-0.0727383890601579	1.33486915961203	0.662043586644695	7.00943356745298	-0.5563565472882851	-0.0921965149956516	1.88295870689542	0.8528994177643571	4.21326666853297e-06	0.586171898216306	0.927761971607264	0.0792465781357315	0.4071283043040259	0.9480578845480392	0.9863120190682578	0.4500655597592926	0.8739481797905448
YTHDC1	6.04839698430357	5.39158807328757	-0.314607942052912	2.0521732535703103	-0.469420286585181	-0.2991472519210639	8.78474480631653	-0.556615771521712	2.5870061448634702	-0.622166161557922	-0.400497476331236	0.0004871688814669	0.586743817021163	0.2644012207017769	0.543766646981519	0.6964110716000861	0.9480578845480392	0.7841771246587494	0.8506889373944561	0.959729392352748
CHMP2B	6.54280017552598	6.14750139841395	0.116872496487096	0.0317200324519417	0.7647626618909459	0.2725937299037039	13.184482696937598	0.352476365498991	0.0474238576550061	1.7868235220308	0.5797557427509139	5.32497120114327e-05	0.729462785431538	0.9632055706709448	0.0942274753892831	0.570721256045689	0.9704630201471048	0.9942787184177948	0.4683981179806176	0.929533813483351
SMAP2	4.06471174065324	4.08962855828983	-0.0769559965635239	-0.1617063555203469	-0.5868022747337671	0.617128730861792	5.51935980767153	-0.112696071693967	-0.1677807505274849	-0.648323975552684	0.675587353398515	5.88798553475251e-05	0.9117658932687992	0.8689969470967729	0.526576394677541	0.509584567766591	0.9927470386535612	0.9736100266748434	0.8413226540888501	0.91180938580879
PPIE	5.729302096932829	5.36675283738784	0.63383721085532	0.1432292110231199	0.362590942557272	0.0179506475463848	10.0880163593161	1.33831208164356	0.210495576256753	0.5737638105896601	0.0258081290366037	4.45220277495568e-08	0.2007289148445269	0.836113593899998	0.574630607954514	0.979750595631222	0.8117484225332154	0.965915515499972	0.8643332957391231	0.9966934431492552
ZMPSTE24	5.68420835775014	5.36456547291934	-0.117517289836548	0.911474060408712	-0.143539518156287	-0.0978251272607274	7.809988277979679	-0.188109159164074	1.03763668870337	-0.172460434162215	-0.1114704528853769	1.15629712527444e-06	0.853312241172775	0.315877819805163	0.865380964988457	0.912721224444292	0.9884284015262568	0.8110808220585319	0.9603317507235472	0.9914370027126104
STARD7	4.660065986206059	5.13697743498673	-1.05251844003235	-0.1705591759771109	-0.129373797567682	0.1873836894102769	9.97684278819454	-2.40621963445641	-0.230531618005143	-0.2250190825127589	0.315569626704163	0.0110763351005235	0.0345750685988948	0.855803605979058	0.825445424928793	0.757129686809007	0.6333062504167066	0.971038072993992	0.9490221059935946	0.96814216577532
NOA1	4.93740638607575	4.11867012456424	-0.1207324934335969	1.9809698946032896	1.345071865867	-1.41055730738229	5.59130529445762	-0.262686608593452	2.02372299816762	2.24034311565676	-2.19860918535694	0.0071275678737695	0.7963710910270649	0.0648366791333126	0.0407230490630949	0.0447681673751472	0.9781075813320392	0.5384978698318453	0.3500609814895075	0.6904298343702894
REST	5.631167161118681	5.383471552613139	-0.0168217863931347	-0.3715207185653789	0.93307171241955	0.8774599589824599	6.42725455460871	-0.0382481261962448	-0.3836252309354829	1.65835043946001	1.4475137797438002	0.0058685854541687	0.970015265210737	0.7066506272223451	0.1190813178726719	0.169788514795029	0.9954145503448212	0.9337804365398882	0.50764581237853	0.7734551529869208
SSH1	4.263131752296689	4.40659830469799	-0.864436338111341	-0.16038970111596	0.93308078247133	0.299998847231664	9.79575696955072	-2.13486227664273	-0.274821367017361	1.7612611477794702	0.5327197526367551	6.55108141292792e-08	0.0496784097939041	0.7872026204520659	0.0985586227602345	0.6020309568246	0.6683875074099103	0.9529465146486172	0.4748593840117941	0.936236241794163
GSTP1	8.94358257058732	10.1757915408021	-0.0635614223231275	-1.51826889906708	-1.6806832616306897	0.3662459355558259	6.243582660089589	-0.0552418629325141	-0.663664277257828	-1.12257626269932	0.2466770440547039	0.0119397764876252	0.956679717003212	0.528078774364885	0.2793010747649799	0.808568479900535	0.9953937671360495	0.8826616472597861	0.6788183712041056	0.9744803319409712
APLP2	8.25465545085459	7.69607671554417	0.619408115138928	0.8290939555586779	0.28845702159348	-0.509327798463257	17.7075385455389	1.66689640829006	1.41202116764943	0.5918413437772979	-0.970001250231982	2.88171614284322e-05	0.124874182547903	0.3816530090710339	0.5641165043944419	0.351584777673853	0.7634701350422834	0.8356873487324148	0.8595183758788237	0.8550935732029274
WBP11	5.79082956084028	5.56789813548008	-0.6305664522795129	-0.179658423067779	0.566496410865579	1.0524455821778298	9.300235951682527	-1.5898109332729098	-0.217204863706635	1.09509394692621	1.92303736249366	0.000622085342603	0.132734822539704	0.8320219058571371	0.290754947620086	0.0740341441474129	0.7644176060738902	0.9633880479637738	0.6884784223254824	0.7253007757666735
EIF3I	7.27982681269307	6.819099794840749	0.0618056900005572	0.808046378903728	0.754134002183899	-0.4099967378726029	18.1492963627201	0.188261585993711	1.68826479631208	1.74954302929547	-0.865131118155521	1.2820779132561e-11	0.853194866180502	0.112035653651139	0.1006213234515339	0.400591766405774	0.988422002154837	0.6309341585685958	0.4775323150900791	0.8729620198879855
COL16A1	6.10312470084239	6.39715438066586	-0.3595362231157079	-1.24168797534041	2.11250494458588	0.262098880179518	9.24643404231377	-0.6400901460295071	-1.23824507625579	2.8995319378118505	0.30829043251495	0.0002534633778807	0.53425391070464	0.309471214759828	0.0127126943669264	0.7622095598613431	0.9373043098862228	0.8107168247183825	0.2353675824345557	0.96814216577532
TXLNA	4.756865025394981	5.22018428502721	0.214398220374811	-0.813261868732284	-0.0272190215273913	-0.636961833270692	5.14240515138868	0.286602287073062	-0.554450715124151	-0.0275464851711753	-0.619924645318449	0.0099649608982968	0.7784293417336979	0.601450875068218	0.978388020300271	0.544643717004446	0.9765934148824652	0.9039277731992004	0.9932248509760888	0.9234490650744992
NCOA1	5.97766254006738	5.78081197400301	-0.231974065209921	0.0666123848263473	0.778640984816529	-0.3608732360772221	8.55366231261695	-0.523655102649488	0.0713082564199199	1.34007561745029	-0.5780571380226579	0.0005765857840061	0.608169743067354	0.944366028893669	0.200226208826231	0.571943409025686	0.9520561704303928	0.990272776370007	0.6063819335742883	0.929533813483351
RAB10	6.2498702462939	6.42273728218376	-0.6368218896982409	0.6300958420816251	0.337016146948141	-1.0193136853225502	13.8427737704372	-1.53632711657143	1.06449373293329	0.621922388319633	-1.67910382602006	5.996546875750301e-10	0.145280880811732	0.303941535453017	0.543330906259132	0.113835505171591	0.7729362695564572	0.8092748020489354	0.8506889373944561	0.7440564786992231
HADHA	6.707150687141731	5.832115309090541	0.5159223053378089	1.57722915149618	0.590682761793879	-0.346659329268364	10.3394994571081	1.17996602072662	1.90055059523083	1.04393495508564	-0.5648899522924239	0.0004423917856669	0.257883179983611	0.129867389476853	0.313492860112728	0.5806715137210389	0.842716515905398	0.657583180654591	0.7088885375681109	0.9300050185504004
MAPRE3	3.96272496666391	4.96058496985268	-0.6101388982381191	-2.35237976097137	0.270482905403883	1.0693995122889	7.237588128413511	-0.977298762619432	-2.6241811757805498	0.3306453942844939	1.20553748865386	2.88969173278777e-06	0.3439207391667019	0.0191535650267869	0.7454857307644219	0.246669466991443	0.8796606576023576	0.3517640042928054	0.9253355235333792	0.8256799186183071
CD59	8.840676337503071	8.56063562918417	0.142623376081681	0.196604750502398	0.3743549880222829	0.0924369544228339	23.5848020873385	0.4640571873255829	0.3830785804075259	0.929070085727244	0.216823111578712	5.34676320257655e-06	0.650710795141781	0.740191016502374	0.36886247906565	0.831682192931112	0.9619637738778344	0.9418669384993604	0.7471007125646053	0.9777287701763064
CD82	6.25345506114868	6.0058215566976205	0.486970881946709	0.597871131828871	0.4635882159049129	0.0036645576324459	6.283850319017151	0.8170384298546229	0.472969466503415	0.61104700433375	0.0045054346651399	0.0042956200653304	0.42674700272719	0.6440651165996221	0.5504305952191659	0.996466398928626	0.909069626837016	0.9170984545306562	0.8526126502982944	0.999704914792708
ATRX	7.392476128518491	6.80377359408653	-0.615183351943439	1.05423858258673	0.917767930742896	-0.0894341684134287	13.8203182653592	-2.11932090914302	1.70954073212348	2.51883562439757	-0.2263738526983339	0.0001375407690464	0.0513787624953113	0.108599008908303	0.0239980270823672	0.8240907202120981	0.6727612184511023	0.6288352358150279	0.2829166306386012	0.9759199819190448
AK6	5.88300146577515	6.04810696189752	-0.157937912830882	-0.8144606779114059	0.35457185736627	0.786126562604544	10.9617899950961	-0.322241752469422	-1.14929222828989	0.550859174275212	1.0814362622910798	1.47356394778026e-08	0.7517170169071321	0.268431724193352	0.589841247567636	0.296583413571539	0.973440004148313	0.787548274867957	0.8714742043023807	0.8459253493487042
MYNN	4.788166053819951	4.63141802239316	0.0404737583890708	1.85923963093215	-1.17326088747086	-1.24539099131782	5.38866305884191	0.0707603562703571	1.5884082767383	-1.58447729929772	-1.66500496674702	0.0032231480399431	0.944523588419783	0.138705304814442	0.134140733716949	0.117117420198443	0.9953937671360495	0.6665497291315593	0.529997487799723	0.7483646504162748
MECOM	5.15379823546594	4.605340348622089	-0.356111771504945	2.0228597846110903	0.111152404952875	-1.86891284768602	5.850304610446839	-0.6905668301133371	1.87843618381711	0.161544932584192	-2.66004247815525	0.0029278848220629	0.500409981104123	0.0860487988266288	0.873841257520384	0.0181611827138334	0.92979878112219	0.5943805459540626	0.9620329088327924	0.592783269646243
SCAMP1	5.078494651841781	5.87476484654729	-0.95700181740279	-0.151078362877414	-0.0303267533857904	-1.3784923986423898	7.75520777626706	-1.48463912410703	-0.1403539539889549	-0.0354975902534602	-1.50743218250752	0.0006296458590749	0.161075597479507	0.8993817573453571	0.972197144826539	0.152988691246075	0.7932386245491803	0.9793331284057408	0.9925965468657456	0.7626080487042447
PREP	4.50795055397898	4.78398066589038	-0.217618113405393	-0.7763432653022221	1.16938893511191	-0.216737501122962	9.99254438888597	-0.514777861717943	-1.25616947531693	2.12055112973781	-0.344672472833276	5.04616928025702e-08	0.614209851202112	0.22826756265414	0.0510398949993585	0.7351256596040541	0.9543206007010732	0.7546496060837593	0.3809455676599079	0.9654544070395886
SEH1L	4.11584577756342	5.12734716458974	-0.5418094571287511	-1.89213762312692	-0.7257228079620931	0.8971101379367791	9.19152129732751	-1.04622481837126	-2.59275271590693	-1.05174431633711	1.2652205412073798	1.49708907974005e-07	0.3120245117453449	0.0203909806303168	0.309566124046221	0.2250943247731069	0.8670520225240725	0.3618375418275292	0.7056185921121964	0.8157347622218507
WDFY1	5.0447069957586	6.1507809190590095	-1.07016214364759	-1.09858010011926	0.360791664706854	-1.1534032820273998	11.5326659212501	-2.61541003549922	-1.40842207869055	0.676265160878009	-1.98728490043707	7.5705062586072e-05	0.0202123004646976	0.2074559263008989	0.509554284541654	0.0654742925560796	0.591282431777637	0.7386731229494355	0.834494294383728	0.7253007757666735
SLC25A24	4.88262976090819	4.544625598623151	-0.163115958186173	0.1882294018303699	0.433599645877081	0.8119820252609571	8.703194889077329	-0.344694926546216	0.280260130705116	0.688845160952731	1.22733956991799	3.0057463804551e-07	0.735109117709838	0.7831061411145	0.5014372642051479	0.238609354007934	0.9713614873537656	0.9516384461505824	0.8305131501721176	0.819649093997697
MAP3K4	4.53099575214066	5.04380702237213	-1.02930540980699	-0.3270745235158269	0.398730619718754	-0.0784713122395595	8.58788026405855	-1.92936811630736	-0.428635669767937	0.56861513385599	-0.105145216099357	3.5576042518909e-07	0.0728229645550723	0.674280127364043	0.578031897608094	0.917653725199593	0.7165117933521403	0.926224853862994	0.8656516767900625	0.9928732183499492
ABCB1	4.67109599161348	3.7717243740520296	0.8211259185840691	1.65839188717913	-1.81348548474727	-0.3982776048589009	4.03016559287283	1.26470685361695	1.25066897534016	-2.0868454655022903	-0.4546589756729809	0.0114174350482039	0.225280691187182	0.242193446791452	0.0545489725615359	0.655921080641006	0.8233654084399646	0.7643798176057361	0.3909564237845034	0.9505219716200192
AKR1B1	6.82473009560423	6.2776275589298205	1.04464507542221	-0.618576425886028	-0.262464734580935	1.16431830097843	8.218053979760821	1.9463556353598896	-0.5651885250912559	-0.3748596250440599	1.53846753204246	0.0004750220241873	0.0706777561181409	0.58532442747316	0.713023958298226	0.144820426298298	0.7110280474926328	0.8983263674966547	0.9158285170567982	0.7619861512025985
CPNE3	6.72645835521009	5.742838908192639	0.01110427493124	2.5293402621205	0.206705681586963	-0.933284736615824	9.96064092549983	0.0222762925029041	3.17786876557458	0.3169902220677439	-1.35017537507442	0.0001944399810493	0.9825661906181758	0.116833004986254	0.7560032806794141	0.199816920037898	0.9965539141124832	0.6368745902677807	0.927197783376336	0.798635062132476
RRN3	4.13130849080604	5.30252966215327	0.0325271844633779	-1.82697232782595	-0.854107206509646	-0.108884631175645	5.75107151804901	0.0447251662064907	-1.35547847864099	-0.8999458134541909	-0.109139843528544	0.0129329197148638	0.964975176635164	0.268605918349216	0.3825571453349329	0.9145407924703058	0.9953937671360495	0.787548274867957	0.7600399040748207	0.9916573694501942
CTTN	6.59083608009256	6.99727975293249	-0.550642086653018	-0.0356255062658522	0.228334329415135	-0.7456988744181441	12.2216447343406	-1.09121210183161	-0.0488037594094282	0.3465505247675589	-0.99637318431674	3.364737653713869e-09	0.292397963504704	0.961719590351892	0.7337425473172959	0.3348714707993619	0.8622947257545628	0.9938953648272388	0.9229444501518008	0.8505818050016266
MTIF2	4.50220111655033	4.95782106603216	-0.7641029807963922	-0.29940886949205	-0.0290067128260838	-0.0237188294874497	8.64424827642876	-1.4538449442276498	-0.4018838628859379	-0.0416246562730969	-0.0327937448574221	3.2755898397081296e-07	0.166591818094899	0.6934374979251351	0.967346926676198	0.974271459931187	0.7953279014941108	0.93005711250691	0.9916989316748912	0.9960566947191009
DDHD2	4.80003684133771	4.72385508354855	0.36662103319688	0.0553653069468742	0.269779554181338	-0.5278899336853661	11.4934641724031	0.992775613779692	0.1050417921425719	0.5460854427508871	-1.00148154612439	7.77593345162137e-09	0.336565174438346	0.917734406156802	0.59303702748843	0.332476916483005	0.8758028405511378	0.9836709676488912	0.8722816597728456	0.8495744713341806
EPS15	5.95530277331527	5.654216206333469	-0.171288912117205	0.607956447126791	-0.670561823737927	0.8011507458038071	10.1878524168286	-0.333934748478567	0.8516496190619219	-0.9784120215180028	1.19489520092741	3.90947753406531e-08	0.7430516434110479	0.407800118175588	0.3433878984802139	0.250679510904653	0.9720808480387392	0.8455968851778976	0.7307639526209154	0.8298816469592798
MGST2	4.7471156149517695	5.048021101186871	-0.2835312192506229	0.0724523992875178	-0.677988756635448	0.268515513502812	5.981587659036241	-0.42846329606682	0.0587755053677147	-0.778833157639346	0.300692151246188	0.0036141544715108	0.6746886825384921	0.955620981743493	0.448290938772623	0.767782660886752	0.965226306421646	0.9921758338578576	0.7986624345322633	0.96814216577532
CHERP	4.30563874172441	4.23772821300083	-0.185060365448821	0.108079431709015	-0.0766297166358673	0.484092163587866	12.2989147096033	-0.623050879337527	0.221543803533902	-0.195500301046767	1.20306652767229	8.141113099524599e-05	0.5436591775116421	0.8436590969369281	0.8477246672621069	0.2491811382920369	0.9408860156112728	0.9669501085837704	0.9557078073230216	0.8295239478318038
USP40	4.36848487280598	4.09995903324848	-0.131222553225233	0.250367684400396	-0.7115444733427491	1.09837491939486	5.59976545399487	-0.194509992238911	0.2638538554772049	-0.7925544091469491	1.21277035904577	5.06760697003137e-05	0.848386450551917	0.7954830148208349	0.440393234140737	0.2439724949111039	0.987511994669032	0.9553469991392226	0.7959427386968085	0.8218769222685331
POMGNT1	4.67045010591812	4.664245025930191	0.4267982510427699	0.196019367505641	-1.4365653341072802	0.0174677549075771	9.45736853266844	0.941592759212398	0.307660976115027	-2.3674897517319	0.0285152800667985	1.03576021778109e-07	0.361319483029245	0.7625708734167099	0.0317780783798717	0.97762711345712	0.8857088131843102	0.9479577861366596	0.3185901337722552	0.9966934431492552
MAST2	4.0701487610926605	4.65419468963144	-0.296709724865616	-1.3701308428765602	1.24870474113133	-0.282237873225768	9.84901523880546	-0.706339603798203	-2.23906150066278	2.28673938769214	-0.4554710687342729	6.10194447843498e-08	0.4908037130414009	0.0407344157379706	0.0371639614305458	0.655294056995781	0.9274239141862276	0.4626864162936326	0.3396255710048947	0.9505219716200192
DNAJA1	7.70870454093272	7.4076781436354	-0.288108096612701	1.3606682708441102	0.7782261248447941	-1.35734237848697	13.0799588098014	-0.584794551357523	1.88918813315226	1.20201092254256	-1.86595514220646	1.31989586457038e-09	0.567378864926219	0.0783557918658161	0.247992766343413	0.0817243608984659	0.9436343292451296	0.5772361219594809	0.6533042499659464	0.7267000297282109
B4GALT1	5.321356086934911	5.82473739111014	0.50839428164223	-0.0783289601277845	-0.638900676884429	-0.93379130939741	5.53197928730562	0.674696524005062	-0.0518085996097602	-0.637376716428796	-0.899501217298791	0.0071185254371998	0.51025729720326	0.960227644290468	0.533513264665197	0.382696894492748	0.9327976283378586	0.9936101396846772	0.8444665448408286	0.86667858628774
CHMP5	7.19390318139195	6.925864344297311	-0.105031837853723	0.5329977503696579	0.526750716578997	-0.11725277453344	24.6580171113621	-0.426252654222915	1.48696546705202	1.63085827521241	-0.335130089693437	1.49024040701839e-13	0.6759774718069239	0.157740740079526	0.123733253312833	0.7421678031458839	0.965226306421646	0.6886500598408373	0.5167546899779091	0.9661983887298586
NFX1	4.63138447570082	5.63863243861238	-0.6976783428763349	-1.01800916138789	-0.963327620616705	-0.0606911709171728	6.718894951372089	-1.00911568592268	-0.832188423353508	-1.05526425035323	-0.0651326468436646	0.082988360847463	0.334978241270071	0.586155242163569	0.3096926351801261	0.948996865859603	0.8740780605307169	0.8983263674966547	0.7056185921121964	0.9937940277391428
DIMT1	5.0855183609112	5.504325660985381	0.61184805474476	-0.412261973354137	-0.4279189281199179	-0.278024472988567	6.666234446947241	1.2748177086913202	-0.402056785301892	-0.6893333819165799	-0.429406599439692	0.0029929905850869	0.221986946153801	0.69356980552456	0.5013236134774149	0.674096254266244	0.8233654084399646	0.93005711250691	0.8305131501721176	0.9553453741976689
EIF2AK1	5.64102524401188	5.24033668268346	0.0968834919776515	0.7160330380932071	0.389838243104285	-0.0701588271199016	7.66743892466416	0.158195598398682	0.8207269005481851	0.479675206978318	-0.0795434319313773	1.44681377210849e-06	0.8764127260173571	0.424653568548895	0.6383773688411349	0.937651895694564	0.9923263993946574	0.8499427528490163	0.8877763579460561	0.9935097290826796
EPDR1	5.2746114732057405	5.83673526414563	-0.224463351953398	-0.68545645107673	0.3696003153451649	-1.10763608235511	7.67183830457976	-0.415768950138034	-0.629380807200329	0.518025021219042	-1.45570146381112	0.0006244303259015	0.683536578548266	0.54530379461607	0.6120385854783311	0.166253504743208	0.9654837648422832	0.8901704581749135	0.8764666063172091	0.7700116464443026
SEPHS1	4.20722446179246	4.567916153618071	-0.0022795581877752	-0.404790848198778	-0.453880630723866	-0.221498143163503	6.773552518530999	-0.0036905478570956	-0.462894292242172	-0.553059074608554	-0.259352647388626	6.26803131324844e-06	0.9971040107635408	0.650084492775042	0.5883714722824761	0.7988888252885121	0.9995937389908512	0.9183599230227204	0.870344610070345	0.973181944273692
MRPL28	5.506166845063231	4.34040297828772	0.388868871920449	1.2421923379259898	1.66433014069091	0.271093631139271	9.54756792847436	1.05300186365311	1.8963885633351296	3.47507368237808	0.509887342780964	0.0001472743659122	0.311371436467442	0.150330608285949	0.0038028411811515	0.6177348067238411	0.8670520225240725	0.6788306517235214	0.152971650187653	0.9373982818236962
ITPKC	3.58212318117307	4.16577877330727	-0.0377694095280273	-0.996417260868302	-0.4222737050683	-0.0660006945175848	5.78119102189726	-0.0571254681686598	-1.06295786168421	-0.480237517847661	-0.0715806904448755	3.62371969063669e-05	0.95519927452573	0.304615118766691	0.637986768353912	0.9438812971784192	0.9953937671360495	0.8093032745069614	0.8876588864016375	0.9935097290826796
RBM22	5.95301034127269	6.05476346919371	-0.141932821486048	0.0544146540757375	-0.305148075940024	-0.0782045244137587	22.305018510325603	-0.655680714164839	0.137255433292085	-1.06209436654962	-0.256110237655161	1.39066927363893e-05	0.522724224645115	0.8984597344306942	0.305943443433155	0.8013766648898759	0.9348857333929717	0.9793331284057408	0.703642286528402	0.9733338566596852
TMED2	8.044230015878	8.08911261818352	0.1680599622068209	-0.534262458769861	-0.0158862832835392	0.51237321473642	17.0036632865835	0.417855094147423	-0.7964428742127622	-0.0300876987367772	0.90900716023983	1.93364357963026e-05	0.6834364636426121	0.518912281090958	0.9764391063947908	0.3812432135997679	0.9654837648422832	0.8777904647201008	0.9930530814048412	0.86667858628774
ERO1B	4.04362302525773	4.656674290788611	-0.0201654374149146	-0.744011234888308	-1.32558792398893	0.0546089385895137	7.967800277032759	-0.0375754520418761	-0.978866801827211	-1.85866799353317	0.0743961624811767	9.04911828442538e-07	0.9705217043289008	0.343170393669209	0.0828072885969409	0.941678246399903	0.9954145503448212	0.8243648970176172	0.4526877985731515	0.9935097290826796
ZFAND6	6.15404383025275	6.152649044654191	-0.0250466500506437	0.854036207456743	-0.5631557446532779	-0.897486302936583	13.493577715802902	-0.0606387469646157	1.46848678431545	-1.02071026574319	-1.51984808807743	8.56426439871025e-10	0.952447476463445	0.162629372021921	0.323572889366013	0.149345072263944	0.9953937671360495	0.6956316734924688	0.718904911473038	0.7626080487042447
TXLNG	4.94811145935988	3.69844124863131	0.758667791574197	1.6166098229906898	0.4921304295560279	0.239606295255617	8.20405739627601	1.85605022730167	2.8136744994846805	0.893145661165708	0.423275173831563	6.30576894392233e-07	0.0831994259986916	0.0130933178739045	0.385884562094739	0.678100788140249	0.7279414875917212	0.3057696624293496	0.7628773770092189	0.9554471279980437
HUWE1	5.19812253997355	5.36173684093238	-0.544379296145281	0.489090924442042	0.326095572560392	-0.9555530212791628	11.7273387752139	-1.35946674148257	0.7887722948010459	0.6123368716867379	-1.68461811198655	0.0001356430461728	0.197999896011018	0.547689829236325	0.551062210269938	0.1149441999485869	0.8099555388460095	0.8906488930098642	0.8532918787726373	0.7457870006943195
MTMR2	4.71505966467744	4.86250932784024	-0.225179392505986	0.664717670044092	0.5025357929145	-1.1601304765345	6.15140551394904	-0.402137599802555	0.593496514715124	0.6947894099327591	-1.52114231451626	0.0013759822387218	0.693330497336624	0.5664553762322659	0.49784094222812	0.149182800994612	0.9654837648422832	0.8945859850902602	0.8285977537921773	0.7626080487042447
PPP1R15A	6.593993503704821	6.26535610903982	-1.05745454280541	1.2856019524983	1.93900272294938	-0.56299119276148	6.958544715304611	-1.5733972298393402	0.97743837356493	2.26342220514931	-0.608403546050739	0.0067749192105173	0.137879059441216	0.3774261569604389	0.0394236498526921	0.5520364941585121	0.7664458400735051	0.8346878771547404	0.3481480181294277	0.9238034703591216
HSD17B14	4.9772279162627	5.10378098549159	-0.0693790464740213	-0.244861809119071	-0.7584963532818391	-0.3721157338416839	6.995884605854791	-0.187431421856463	-0.297982629187241	-1.57371217873486	-0.732561002924058	0.0055416361137117	0.85397019516839	0.769811102544729	0.137997433833165	0.476140153439135	0.9885332842025016	0.9483700541200824	0.5342245597594648	0.9021362332432856
TRIP6	6.19646805786006	5.3583253073042405	0.43856090627511	0.640210394170978	1.22084041584019	0.480818968749969	7.71432992953148	0.7164627405260842	0.7218432787543979	1.52405298972472	0.533996696340428	1.34359323536275e-06	0.484712093492177	0.48149280340787	0.148299037870325	0.601168761508368	0.9255167056283424	0.8651245991359823	0.5448894783754789	0.9360210475103136
FTL	12.5151400620426	12.2000354301062	0.608232898991308	-0.0989396018258061	0.216401121435071	0.308840445074094	34.9108607604983	1.91235065034154	-0.218084720582362	0.512990144633686	0.700115294085298	8.81934812806133e-16	0.0751218894680449	0.8303022183448849	0.6154298843824271	0.494571628186767	0.7165728683964863	0.9627486921241296	0.878057424335341	0.908096751032508
SRRT	5.0008662926587	5.59791883227876	0.396129371648116	-0.5113462723596189	-1.2929951058096998	-0.2847971338585039	6.57288142876742	0.672380017790872	-0.42691577644688	-1.6556672197944702	-0.361408380504697	0.0056248030133878	0.511572639885856	0.680832504414853	0.1186501034260219	0.722935453566087	0.9337036448611477	0.9270044702337236	0.5075077269969779	0.9639963899916106
BAX	6.0267072551395096	5.674198912193919	0.107535920026719	-0.259815889769655	0.883522873368215	1.12189126332291	8.791298427403719	0.1871200742270549	-0.313371014002647	1.17202620187319	1.3485918676016495	2.6452815021522897e-07	0.854073964567851	0.7583140673867059	0.259466009596523	0.197478467434218	0.9885332842025016	0.9463005173334352	0.6619762837048575	0.7969995778896858
PIGS	4.2855590373610495	4.32089847286457	-0.224151371870495	0.0918615240243929	-0.684320688080864	0.518155486166039	8.062901148634781	-0.454165832888565	0.132096300304218	-1.04318879507776	0.784405662454463	7.818116401908269e-07	0.656211987606439	0.896663746347519	0.313382790970698	0.445013863970402	0.9619637738778344	0.9787324019853044	0.7088885375681109	0.8945702422992334
ADAMTS2	5.523045876843329	4.99421310337156	0.562514532038337	-0.036860097870858	1.02868152067195	0.6690599127233311	7.12381183213217	1.00348838840986	-0.0360289801728223	1.39439124304445	0.8176535009648891	0.0008977956638889	0.333371301737275	0.973264312069785	0.18527636533513	0.426607772951365	0.8740780605307169	0.9962473771539652	0.5900078537452389	0.8854938468331581
PGS1	4.00364580875634	5.6650142332545	0.538034001960389	-3.69658023232349	-1.06183604642648	1.6370938984408998	5.19631680680404	0.9471013551041908	-3.04448533534032	-1.47670498816342	2.20662053728832	0.0139728419604527	0.359180721276712	0.008200756780959	0.161602072104768	0.0448875577499587	0.8857088131843102	0.2654581966056228	0.5618465404911718	0.6910650659170471
PSMC5	7.16947159422791	6.41430059733344	0.904349370234025	0.723518566224504	0.602477713267989	-0.183562738031931	21.5063759901074	3.48334977249981	1.9054979860528096	1.7489510996802602	-0.482560089339386	1.0989701793062999e-12	0.0033355715472933	0.0760659226190392	0.100726517520415	0.636374605156097	0.4678800914830315	0.5721859845727489	0.4775323150900791	0.9447130660665454
UIMC1	4.27910694011096	3.71462576261134	0.616804532319714	0.96696522286189	-0.706059673645937	0.0057286225999992	7.489219437104911	1.3587717650294298	1.5104768514146598	-1.1612288388221002	0.0092844442727252	1.92179582275435e-06	0.194301573223458	0.151698644581703	0.263695353501082	0.992714549495402	0.8080266632628439	0.680122405481386	0.6657930968254461	0.9984224141621696
MMP2	10.3317704348053	10.1898161970507	0.271550158880689	-0.0817341678958584	1.52392415143335	-0.813293539766867	34.2802114778229	1.09394328262484	-0.191686210562066	4.710612663795	-2.2815997506137795	2.7246499097600603e-05	0.296562624357357	0.8693013634831709	0.0003800802236791	0.0383822928348489	0.8636544135754649	0.9736100266748434	0.081188874820163	0.6727157825486837
LPCAT2	4.23618662718712	4.79876780988647	-0.461996973210926	0.048869087941566	-0.487012000368591	-1.11304624219524	10.8540497679407	-1.14109605863381	0.08557202643522	-0.90567460411445	-1.96163468311954	1.68239771828529e-08	0.271721027826891	0.932938388287345	0.379426090825997	0.0686374675687288	0.8511870694456702	0.9871238269219538	0.7565406959903734	0.7253007757666735
OGFOD1	4.59529319202975	3.3001949180029	1.17052545866805	1.40364969442848	-0.5534018381598139	0.662492953201975	5.99030989624115	2.8582567165799904	1.75092860386049	-1.014530962278	1.1744916453716598	0.0144148344518238	0.0122164579203012	0.164139546002621	0.326449623098195	0.258511637170472	0.5661923513874599	0.6983396276497601	0.7204328357180637	0.83103122340236
NOP14	3.79119574391423	3.32298109496181	1.00227957030476	0.8040835321871601	-1.94385559562426	0.190611960669699	6.040598748829909	1.95354586992741	1.12499471311407	-2.8151056357463	0.281439536302887	2.26089747837184e-05	0.0696657766820144	0.278271264462951	0.0130555361762375	0.7822186817367671	0.7110280474926328	0.7960408293499143	0.2364175680110876	0.9709654834789184
ADD1	6.736560896845111	6.32045693016052	0.0889118323886391	0.8347595831512192	0.264532992466146	-0.182568678028647	14.675737436809198	0.232265029864126	1.51942033138256	0.526489591760305	-0.334201587855074	2.64183149784276e-10	0.8194713109599301	0.149451830253929	0.606246366310035	0.7428543088326229	0.9824397423598886	0.6773621104496761	0.873456406248751	0.9661983887298586
C14orf166	7.36306925905385	6.68342997393139	0.1968388484513089	0.8813595779531971	1.2940952273366202	0.130369635063185	15.6402190401215	0.6169760015506589	1.40638864324589	3.1878310205535603	0.295371164330091	7.02482498434205e-05	0.5471399122259311	0.209759435331501	0.0061828896531819	0.7718035468933929	0.9412899652214058	0.741575785335146	0.1775507980504373	0.9683560776539712
NID2	4.7634093261538	5.459805960357669	-1.13975406133122	-1.51802044114216	1.2386346073138	0.896811180625971	10.6112215709338	-2.47241602655598	-2.2636282566196697	2.0821274302137303	1.33051271554294	2.27680708792875e-08	0.0258751985269764	0.0388564515639099	0.0548672010251599	0.2032236584507999	0.6249677135875432	0.4554037963796707	0.3916489947167512	0.8015273735459756
GMCL1	4.96997453616978	5.51114091754925	-0.956501045086384	-0.453540119575503	-0.328956964576275	0.2532684996341069	9.26257675417069	-2.29764265708631	-0.5402690918277759	-0.602441635047336	0.4537727174706999	0.000570910142314	0.036428236308216	0.6016813594017021	0.555886209077315	0.656557858806438	0.6333062504167066	0.9039277731992004	0.8559620891472788	0.9505219716200192
SF3B2	7.70169212779461	7.41342140132056	-0.360591793128419	0.599645185600902	0.514074757707828	-0.0880084575303252	16.0446082985222	-1.04147697898349	0.889039250662223	1.15911605056916	-0.185930553768995	1.62021404160796e-05	0.31495961048874	0.4036783684693599	0.264669919751722	0.8549979042835111	0.8681417775260565	0.8445931512749303	0.6666106188840761	0.982593817580952
KLHL42	5.80770056736086	5.6519258308206295	-0.466364938324774	0.553339507067143	1.22256631225108	-1.16996777811995	8.31655836905446	-0.955803631868194	0.56498015257546	1.9114823740375704	-1.70042179846609	0.0003869174815037	0.3545968665362629	0.586784553171927	0.0754535917793123	0.109758444256975	0.8853574303381895	0.8983263674966547	0.4401210498704836	0.7404210356432254
GNAS	7.526212971888441	7.12432296816503	0.0411277370245943	0.6273476235387601	1.30259363049703	-0.563272488434621	16.6276807198203	0.111080786106631	1.15046381279993	2.67053725564831	-1.03770531427985	4.4965450265213095e-11	0.913024986616081	0.2679640136556649	0.0174594128226806	0.315846893020872	0.9927470386535612	0.787548274867957	0.2580280444222878	0.8468105024870693
DNM1L	4.877489748681	5.061136410799151	-0.3298322030692849	0.1795673015943139	-0.157721162022664	-0.0767220828803627	6.51334881346996	-0.530053293729795	0.158783112811133	-0.191900806109989	-0.091040370527709	0.0749618970489371	0.6061815662576729	0.900267581024763	0.8506413747878	0.928703752983494	0.9517934150747912	0.9793331284057408	0.9560171049986694	0.9934215652952362
PTHLH	5.6298168646348605	5.12926507431607	0.7095376874435408	0.175834648082041	0.0954674291113642	0.406027556831732	9.391400076585231	1.44819172119335	0.252092158621211	0.145226192278845	0.576938274265932	1.13410082994886e-07	0.16814297996087	0.804391301950246	0.8864657583646959	0.572538726494609	0.795590449193761	0.9574264837670406	0.96784011695933	0.929533813483351
ERGIC2	6.4461372687949	5.8378856752527	0.438198788414668	0.947412123551611	-0.130296925651728	0.115745111930058	14.0531420323705	1.16952759318177	1.78446858106752	-0.2615077609387989	0.221287009261599	4.85590140760129e-10	0.260440087278896	0.0945830455187238	0.7972576410499771	0.8278531167768641	0.842716515905398	0.6034155349298473	0.9413711818650184	0.9769378133114386
PIR	4.300192023146749	3.81363868848124	0.9166863812792952	-0.0067664411129353	-0.770829931440507	0.902489330056005	4.6933034433666	1.23579601281263	-0.0064399524566109	-0.777452820199514	0.8974129369897149	0.0002885074948911	0.2355387270226329	0.994946565829062	0.4489803816183529	0.3836765782759029	0.8300005823834448	0.998826561201508	0.7986624345322633	0.86667858628774
AAMDC	6.14620515587108	6.32139159757955	-0.34714557685344	-0.290748753589177	0.454960443390541	0.0417250559980636	13.3020263121367	-0.8244066625185681	-0.478162179846751	0.826625779055838	0.0667986162923525	1.0448774943325899e-09	0.422624772877905	0.639428918958681	0.421404318397681	0.9476242501196088	0.9060764937254534	0.9151943414638928	0.7835821004285581	0.9935097290826796
RFX2	4.28787942887048	3.32189468399239	0.6484315932508741	1.17778511182206	-0.418805400128519	0.687036257143214	4.49306813755746	1.1664372460233	1.09671668735553	-0.57379880256055	0.915278981454598	0.022857105645145	0.262233055744812	0.333255612708038	0.574610958389844	0.374526875378076	0.842716515905398	0.8201817419465807	0.8643332957391231	0.8635104209396207
METTL2A	4.29109741383166	4.87885740404245	-0.3131638878340139	-0.143705051621609	-1.40330476957724	-0.435382009080347	8.362233364553362	-0.581492230399951	-0.189772542078945	-1.95858811615662	-0.594853066084152	4.970145950489489e-07	0.569544776760105	0.852031561519942	0.0690231461957568	0.560808642868721	0.9436343292451296	0.9699774051135492	0.4265437363160159	0.9259810249573748
CNOT3	4.3612667284262905	4.980039265927831	-1.13975360017246	-0.6741264728840479	0.54939217015361	-0.292371999201955	8.85780697977197	-2.81632728633395	-0.839144141017005	1.05863177033639	-0.525300550905781	0.0021162668813689	0.0132797406001506	0.4285964520291699	0.3065468223022299	0.607127902016057	0.5669230322875886	0.850716975884481	0.704356284109414	0.936236241794163
PTPN4	4.328359800442549	5.37862512860098	-0.336205785373146	-0.939551500794667	-0.92490707589606	-0.997944140451923	13.217114858538102	-0.8957490595271741	-1.77585063337479	-1.84949181210262	-1.87582635446182	1.14207426336499e-09	0.3845364897092079	0.0960425367444728	0.0841891513391537	0.0802776093649666	0.8923423620240213	0.6052663931086579	0.4526877985731515	0.7267000297282109
DDX18	7.5439294283939	7.16508334811285	-0.317585484732842	0.777986203411182	0.1805515752003939	0.0235965841943287	12.5264726585377	-0.87959131482472	1.02187992059122	0.3922941253822899	0.0480257057627995	0.0008120473367813	0.392982507647993	0.326094518159702	0.7004681318851981	0.962349155618428	0.8923423620240213	0.8188045610432875	0.911375022221324	0.9960566947191009
KHSRP	4.88666931935462	4.799081239938929	-0.230711298340749	-0.0709518402736895	0.469541457540592	0.303739176445818	6.181406986717759	-0.329129544769891	-0.0708663847524538	0.504786197323979	0.306868166333693	1.7569277524611098e-05	0.746608389030228	0.9444403031850648	0.621043699327269	0.763162539572328	0.9728133689704654	0.990272776370007	0.879712571802201	0.96814216577532
GNA11	4.551715610303059	4.518574036033081	-0.3359607704033959	0.514697224445192	0.4939499469347109	-0.909613747987903	6.1883135318732	-0.5362111095965021	0.503764202141025	0.59611532692398	-1.02763585215295	0.0027665891401369	0.601112882777	0.673244039407642	0.560883630279836	0.321446720419083	0.9496385470274552	0.925841515133105	0.8587937124398508	0.8468105024870693
ASAP3	4.37084641138238	4.26193952489687	0.0418916976405261	-0.586417799264083	0.6980150255084029	0.769647560930514	10.6111328584561	0.1156378586095709	-1.12740785501682	1.45678591726234	1.52914261408879	2.2770610073015002e-08	0.909473439921251	0.277282081826877	0.165789556800226	0.1470411710541569	0.9927470386535612	0.7951912811070011	0.5667527611267411	0.7619861512025985
EDEM2	3.93336290869422	4.93431178127161	-0.13613195587769	-2.6204902787503	-1.23002364920707	1.99075109636224	6.808032905971169	-0.201875885218156	-2.7588928158048	-1.3559530653378702	2.17612248656843	5.91165786781798e-06	0.842726075960637	0.0146222044008289	0.195177055978224	0.0459387579225892	0.9865777729653668	0.3174850621378992	0.5994616581099501	0.6940566213973441
REM1	4.391357435531431	4.584224152085191	-0.0836860428150438	-0.435277731891995	-0.83748861789719	0.77605996401183	6.52373650915554	-0.128892534196054	-0.476919039492712	-0.966702984456574	0.8866952615939109	9.62550555411226e-06	0.8991550446220801	0.64029349689661	0.34902133281861	0.3892383518467349	0.9927470386535612	0.9157264334156564	0.7348980602099269	0.8691778638375433
PDRG1	4.41295421278067	4.52005827748261	-0.520061771575309	0.119890004992336	-0.7594836863178721	0.742118692087142	7.62537014372411	-0.9471127459816192	0.15584550679644	-1.03805503585606	1.00509318448556	1.54652128493022e-06	0.358590567589676	0.878232786167909	0.315689321631918	0.3307913265993	0.8857088131843102	0.974917980473709	0.7109935469475096	0.8486343362977853
EPB41L1	4.03208776207879	3.64129572191564	0.701474043888927	0.449710235062809	-1.87410719688549	0.940597001016521	5.74298991340935	1.19574969644742	0.546621405045415	-2.3953812693266	1.20878700619739	3.88742278674206e-05	0.250355692760543	0.592677791213136	0.0300953234450206	0.245454959898386	0.8387455455811178	0.9005149899195196	0.3111250161256976	0.8244338580851528
DOCK9	4.26948658082772	4.67376866931933	0.0598567725072224	-0.6146371366433511	-0.8997305542106859	-0.0499767417993184	5.7142472252223095	0.0814013580674802	-0.554237338589276	-0.920747020120794	-0.0497095325705034	0.0024167255688774	0.936335041760236	0.653267457990657	0.372466081743384	0.961098179028122	0.9942371016067238	0.9199063956764444	0.7505288268232782	0.9960566947191009
ANKRD10	6.01430551276841	5.96607388959584	-0.2695640088393939	-0.4378312242370789	1.41857419746845	0.446497407352567	10.102300851623	-0.5177276608930471	-0.5790406122534529	2.08535830113343	0.570005043765158	4.36989706060239e-08	0.612199324445975	0.5711555430756949	0.0545354982600394	0.577112674641599	0.9533618267716722	0.8945859850902602	0.3909564237845034	0.929533813483351
TGDS	4.63670803717296	5.425765669429389	0.3952066968796979	-0.981896350411119	-1.18437138544616	0.276667555590159	6.55074206710628	0.868300425423429	-1.01339905231801	-2.03495911561606	0.467079838039781	0.0050038633076563	0.399308097432158	0.327106769789928	0.0607963211416161	0.6476930985379661	0.8961258219678904	0.8189208594776021	0.407630568989728	0.9479134692106772
COQ9	4.5006997587301	5.59956125161389	0.8093163320757579	-2.94459841495728	-0.520071090550224	1.25565838161078	5.33563562697912	1.5780945987762498	-2.63038635648968	-0.791490113358302	1.8561413544598304	0.0144452342171158	0.1366315977920769	0.01893521056834	0.441961270669962	0.0852100837819783	0.76615383386593	0.3495118998304939	0.7960642091344978	0.728091035387783
KIF9	4.57546893918005	4.625110665796191	-0.742612508724133	0.54728584024466	-0.196917334256669	0.0756717117574156	6.51340227555344	-1.13668900564467	0.595890707313147	-0.2263960259897099	0.08583121140053	9.79963734925396e-06	0.273502208926985	0.560133172478692	0.823949583969148	0.9327357991515408	0.8541416864763763	0.892643203782079	0.9490221059935946	0.9935097290826796
CRLS1	5.10961961656356	4.86780320424503	0.264504259485555	0.180894455780913	0.8198646711071579	-0.234496169263158	9.760084222839732	0.597241219781186	0.283230027853588	1.39053378498925	-0.367266050051547	6.87136774138043e-08	0.559254684850403	0.780872000360153	0.184654545917824	0.718550522334259	0.9413082682848316	0.9513896903224984	0.5894225684711714	0.9634021015876424
ATRN	4.58341237249157	4.38129339353844	0.690363988146149	-0.108130416983862	-0.459457799699512	0.1956211987151039	9.5755691477014	1.65410867708561	-0.183355733330363	-0.821083581579486	0.341897428275454	8.814088089370099e-08	0.1188743497761469	0.856974359855403	0.424456642168107	0.737171105777511	0.759971616497735	0.971142101875936	0.7854176072172587	0.96600912012994
FKBP1A	7.27190474220039	6.670043638023451	0.0756871186440422	1.19464057595463	0.8388771927252221	-0.5568605521555361	11.6394604196312	0.15097211275812	1.6381088695766202	1.27312512450438	-0.771744434769029	6.551370826191351e-09	0.8820093029123058	0.12219998623203	0.222351533925055	0.452253433326842	0.9927470386535612	0.6435526092565251	0.627610959696239	0.8952514205492568
NSFL1C	5.78311173848756	4.59549234560009	0.588761820720855	1.11608336388602	1.1947012323709	0.7535386245374809	7.405616690640349	1.07226584549871	1.41355401197588	1.65421018535725	0.967563407706492	2.19867850246675e-06	0.300549663956201	0.177909625490826	0.118853502681043	0.348605175776859	0.8652796852418987	0.711075242181108	0.50764581237853	0.8550163581293653
C20orf194	4.52438007054671	4.61911713997014	0.346986384375758	-0.103706202803142	-1.03131516857046	0.0300443128569979	8.47114455647839	0.6937229197533199	-0.147075071048414	-1.54290233683199	0.0442554184913049	4.22623692646932e-07	0.498458974237413	0.8850313541264291	0.143685489125075	0.9652845805087	0.929299990577219	0.9755011728323276	0.5397618124748308	0.9960566947191009
CPXM1	3.97906520753702	6.030755811219981	-1.00426368948746	-4.39798236155568	2.25756061608484	0.45919584511509	5.98196236852614	-1.26341334213043	-2.9665394715717595	2.24617093894562	0.3970852146083279	0.0112620893100917	0.232423107051487	0.0601270759292642	0.044389517489978	0.696902882884174	0.8298385961909681	0.5276494240187763	0.3585650512421715	0.960020385977778
MAVS	4.94968409658517	5.8029003570782605	-0.46422305022286	-0.7733383647830451	-1.18417482960388	-0.262380412766713	8.69088115051242	-0.74580035527043	-0.890699639050234	-1.4201615196672	-0.308296065579039	3.0601131351041604e-07	0.46731543827461	0.387154039134136	0.1760113695113039	0.7620970227061	0.9224188312074498	0.8365208315790367	0.5787635910184756	0.96814216577532
[truncated: 7,782 more rows]
