# Supplementary material for: An integrated cell atlas of the lung in health and disease
Source: Nat Med. 2023 Jun 8;29(6):1563–77. doi: 10.1038/s41591-023-02327-2 (PMC10287567; doi:10.1038/s41591-023-02327-2)
Supplement: Supplementary file 4 — Results of modeling the effects of demographic variables on cell type-specific gene expression. [file 41591_2023_2327_MOESM4_ESM.zip › SuppT_X_covariate_modeling_gene_results/DC2.csv]

	AveExpr	Coef.(Intercept)	Coef.sexfemale	Coef.age	Coef.smoking_status_num	Coef.BMI	Coef.anatomical_region_ccf_score	Coef.nose	t.(Intercept)	t.sexfemale	t.age	t.smoking_status_num	t.BMI	t.anatomical_region_ccf_score	t.nose	P.value.(Intercept)	P.value.sexfemale	P.value.age	P.value.smoking_status_num	P.value.BMI	P.value.anatomical_region_ccf_score	P.value.nose	adj_P.value.sexfemale	adj_P.value.age	adj_P.value.smoking_status_num	adj_P.value.BMI	adj_P.value.anatomical_region_ccf_score	adj_P.value.nose
TSPAN6	1.65251062027564	1.2060398059053998	0.11348407233163	0.883844885348033	-0.151424759819468	-0.589436316654353	-0.0876840385404342	-0.102476957656105	0.916676847437556	0.404023505050447	1.7245249102973	-0.409670884747892	-1.4962678628281798	-0.0686551559724512	-0.143672852927925	0.365520699484274	0.6875464652556249	0.0892790184448658	0.683381300485931	0.139399397865441	0.945465848481857	0.8862042074551791	0.9466387927523552	0.629814617413711	0.9765607731960768	0.845153445690475	0.9863792261707416	0.9849111456469022
DPM1	5.07760340317942	5.107058163956	0.181059483270915	0.365759828817459	0.219738447057401	0.268818519462834	-0.265626569868973	-0.13085747801717	5.94310458816686	0.902999355649584	1.08298988070984	0.833241966895592	1.01245849051894	-0.284257768180738	-0.236479783246176	6.52761574110519e-07	0.3698109840264	0.282641592956513	0.4076315390511509	0.3149376170158939	0.7771627347979609	0.813784174448587	0.8519518622403269	0.8052146737417029	0.9365392869372812	0.9076665180619788	0.9324664583923596	0.9738446143338848
SCYL3	2.44910532032487	3.22790627785493	-0.254801302514097	-0.0809336804967924	0.329934504752981	0.3108760330619519	-1.03075903211954	-0.172266982971608	3.53380862877948	-0.953110878146586	-0.181969572021711	0.972037782828799	0.8844420571914521	-0.966089418735948	-0.241264903369045	0.0033221043672277	0.3439136121847299	0.8562857520836659	0.334716787936783	0.379634187218587	0.340572164948185	0.8100808396134108	0.8428907842008571	0.98293244569145	0.9227682072710304	0.927776343758648	0.7329449146821728	0.9729483093033858
C1orf112	1.99067122765383	2.2814882339568503	-0.0767052327839005	0.103605493278131	-0.170669229866398	-0.216872374037233	-0.483392053562738	0.953510219113798	2.18623726956908	-0.269081891103939	0.217004646335758	-0.474993172053247	-0.578400455103244	-0.412682448528044	1.31195731076836	0.0382856784283645	0.788686873397855	0.828885231858112	0.636324960281684	0.564907907735776	0.681594124754114	0.1939870774498099	0.9680453390014746	0.9779944411147018	0.9737700149765164	0.959519066600224	0.8998368478489565	0.7828337221406741
FGR	6.556814869419299	5.1261886317062695	0.0720981029772029	0.275903690486718	0.0344564113967351	0.102370783249603	1.53228128601641	0.233140220836368	9.11335030625576	0.535846864486486	1.2729157340427	0.206512101686407	0.592626016428343	2.47765886953872	0.590927401660686	7.190472627775729e-11	0.593857952089877	0.207382811629711	0.8370092393940659	0.55541270423363	0.0161313284438994	0.5565730055328361	0.9260324068439102	0.7528498247880014	0.9873809559077232	0.959519066600224	0.2184772123654524	0.932495541191071
CFH	2.65684603593096	2.7264767158475696	-0.32250363968143	-0.190373114404754	0.422809337006167	-0.5182415816126921	0.210747513955713	-0.237819305201953	2.5100369646899705	-0.938055006709758	-0.35066891768609	1.00622313131532	-1.16861511401268	0.157341627692923	-0.246476612446214	0.0338972347123584	0.352210303896708	0.7278870504459309	0.318516435714491	0.2468458639485439	0.876343842319016	0.806056054657729	0.8438668719143451	0.9610930171544938	0.9149525360206868	0.893132079578288	0.9651634760417972	0.97201227106626
FUCA2	5.361677128246731	4.56800307079671	-0.110702703516093	0.168367322002986	-0.369241595840695	0.0566871078401165	0.9970578178896472	-0.171515250794433	6.67634617349666	-0.608378547612516	0.586123845422619	-1.67985406755406	0.2479305419090249	1.25890558425844	-0.3258030560387899	1.49016109890758e-06	0.544963464478298	0.559857945577809	0.0976242066200879	0.8049356493924	0.2156762030040089	0.745579842802857	0.9110383862841648	0.9209442161257968	0.8412779086879066	0.9866496829920868	0.6172172319382228	0.9654582895775876
GCLC	4.08394494634363	6.68797093306463	0.13761554553328	-0.0688089676096395	0.17727187314349	0.0259877233043055	-3.13393424727181	-1.95205128639473	5.789755986005829	0.437604811245035	-0.134219260940225	0.459369315608868	0.0640859026793768	-2.38466527008261	-2.20317192252668	6.11527537354974e-06	0.663067707690391	0.893634812249226	0.6474405605305961	0.949089894217619	0.0213841771704184	0.0310083780289559	0.9433401576215444	0.9881924088034764	0.9741630051673128	0.9982731855314002	0.245029423069086	0.4627823445845641
NFYA	2.64056850128978	2.72134704702661	0.5183432130532609	-0.173186762397658	-0.0287031005983127	0.0750724384127524	-0.5178648066594721	0.4763101038540611	2.31003368101736	1.56214479771135	-0.321347864437687	-0.0694884612906041	0.1755615494105339	-0.383059994313892	0.549071976700119	0.0297565406594768	0.122896196220404	0.749004962412609	0.944808201646366	0.8611655990550999	0.703410902719382	0.58476367096658	0.729261694291818	0.966944240830603	0.993678973498182	0.9882571120420918	0.9060471276462412	0.9378561774684558
STPG1	2.0411460452288503	3.60119951171849	-0.134893533807731	-0.237781741890732	-0.405961734301329	-0.243693939847536	-1.4199245800318403	-0.1210938564668319	5.319098430526901	-0.57129857682362	-0.631853169724041	-1.35556122608403	-0.778043014016123	-1.62181268793365	-0.1906894407032369	0.0007049775718206	0.570959595803183	0.5337646600536311	0.1808012196906039	0.439642375910008	0.117321485213615	0.8493371525819909	0.9197133573780062	0.9164223096585548	0.8771121040206342	0.9385058711842194	0.488520815227929	0.9789412884957762
NIPAL3	3.0350134574450696	4.34444509201487	0.263829897042235	1.37819691388582	0.0609903762943712	-0.137528079020116	-2.55542452981393	-0.8870590763405221	6.071057458882541	1.18782624771067	3.73098847897085	0.216596861906998	-0.466608600541514	-2.97992106624371	-1.4936676783513998	0.0209092600525488	0.239603818607364	0.0014027831985459	0.829535480031022	0.642535118696167	0.0169775977771951	0.14006163713177	0.8004044043049082	0.2497708823292894	0.9873809559077232	0.9709772581637236	0.2224096212224239	0.7197019109952991
LAS1L	3.73273059836656	3.08332676538178	0.0101685887243241	0.384611606420878	-0.241290422066799	-0.100819092183989	0.7338339167709409	0.102520475206357	5.63431156436182	0.0602683771527723	1.45168076589768	-1.16747516491328	-0.466350592928601	1.08728607607272	0.212072863983102	9.88731968917165e-05	0.95214935903169	0.15360747139816	0.247551855952987	0.642513738704288	0.286326617022514	0.83268542537973	0.9936483294867924	0.7056933252589831	0.900521846700202	0.9709772581637236	0.6863936510002456	0.9757622563971312
ENPP4	3.5030107501819105	2.46546893880356	-0.120724810987367	-0.234890573296892	-0.274256453516934	0.301625902955851	1.4442976360976898	1.8902957452426696	2.3911519695734	-0.472618754084361	-0.568476921595969	-0.856218619166352	0.921404237709595	1.25106652620398	2.69596340170411	0.0239564931505232	0.6380215838931911	0.571596943792128	0.394887274782385	0.360099262594636	0.21686059989529	0.0088631188608292	0.9386611581463852	0.9230890974206514	0.9361055336219752	0.9220796785391546	0.6182662485854997	0.2955610375053826
ANKIB1	3.52242596506132	4.0193977964055	0.180349495758378	-0.490674042173864	-0.227785237823491	-0.86436208606677	0.2636003592179229	0.175859413926498	4.40163123241173	0.716317547277897	-1.16704765466994	-0.7159316660651159	-2.61645821301983	0.250516072068022	0.262189332943843	0.0002359143956775	0.476249734755748	0.247709263740143	0.476529564918996	0.0109464153214347	0.8033760892740899	0.793973374946975	0.8885948437824204	0.7806017429841361	0.950786019323356	0.5800140359435365	0.9421066615818972	0.9701471539139208
CYP51A1	3.15468213034192	1.69962777833199	-0.7289747588574809	1.1241852049379095	0.141495794829692	0.993817179633527	0.269230844639565	0.198727781512676	1.39383892874408	-2.65970497347807	2.667264404195	0.4604513672712321	2.98859126409562	0.213278928025297	0.261585912426752	0.1706696131048569	0.0098401640152299	0.0095916846340714	0.646703128477557	0.0039338916794489	0.831756306452886	0.7944584563957829	0.4620265492618222	0.4252303996678291	0.9741630051673128	0.4567808061211026	0.9515858940324584	0.970235779999464
KRIT1	3.92267313656871	4.57369928325621	0.147741692017512	-0.111059451741794	0.338265169215631	0.1226705930468249	-0.883981315639001	-0.934930238525763	5.749880693398691	0.695155885237167	-0.3228443188146599	1.28863487548758	0.449246313476502	-0.971649309084403	-1.5477916326042198	5.92176377313393e-06	0.4893327113601121	0.747838567462302	0.201927223021614	0.654683000647686	0.336451054816351	0.126347776279197	0.8943917179457964	0.9668502376404712	0.8867739606617445	0.9741853779520868	0.7290625186565316	0.6987203638122486
RAD52	1.81798520107176	2.5743592301832003	-0.4312577977228329	-0.3284156160381789	-0.257032158639315	-0.284654761829764	-0.6173813324332099	1.06943667671568	2.18294709502514	-1.3202296767559298	-0.602592160571704	-0.633382735033085	-0.6623517192163559	-0.4680037041688351	1.31173642653979	0.0379243806030171	0.191211783822336	0.5488658658578929	0.528617327042628	0.509985382357504	0.641727943250703	0.194059450349125	0.7734064816874119	0.918872419500486	0.9570545596629102	0.9499493088035792	0.8846760525461231	0.7828337221406741
BAD	4.654824284070441	3.21452807532111	0.318209530473777	0.333836277551211	0.0363415073082527	-0.284136959608338	1.5014187915803798	0.896575095633255	5.68279255704059	1.93428420245356	1.28902835437503	0.179314555943832	-1.34425762557657	2.2019570974310296	1.92266364102288	1.7902692416165802e-05	0.0574473890410891	0.202726571912911	0.8582587659276191	0.183422815641207	0.0341353657189395	0.0587155285935886	0.6538377918044761	0.7490622234163379	0.988320526437534	0.8736249662897723	0.3014523423871474	0.5706101563532953
LAP3	7.336404736009509	6.03691878780475	0.215392233865781	-0.0996687890665634	0.111001597091564	0.2550420853873719	1.41664980982251	0.6231001191585749	9.93547351512856	1.26114597194272	-0.368056334218956	0.529119941356906	1.16065310531014	1.9864017421455	1.33600158583768	1.2231161000562197e-07	0.211603763798781	0.7142184478583621	0.5985303982568261	0.249878824453974	0.0560604464424881	0.186016061029541	0.7853072966963202	0.9564719604437576	0.967531401686569	0.8939230501223414	0.3734210412572482	0.7745204207413378
CD99	7.402488023623309	5.35799367429379	-0.284519312442821	0.256239506272642	-0.220590667750291	-0.270483619512138	2.7553746154996004	0.8568510105740089	6.97344910111976	-1.7661382354766002	1.01108212661465	-1.1315392584419	-1.34149241304969	3.38074001639433	1.7600243800396898	2.33965977712437e-08	0.0821532152342463	0.315651147680186	0.26193136945141	0.184414190965904	0.0012210048282758	0.0831081311665111	0.6837091838626879	0.8226394388349845	0.900521846700202	0.8752013084563066	0.0649325383983915	0.6244612693013109
HS3ST1	3.39976697740799	3.8888494102563502	0.4669724750331789	0.269208085398462	-0.789998113692407	1.03148268014014	-1.10797238513609	-1.00214419996766	3.96398302989634	1.38270990865985	0.509721703673765	-1.80888847192609	2.32029455419125	-0.8568755501469929	-0.987218518362282	0.0075400245638706	0.184028638036811	0.616073880497322	0.0769881071055774	0.024552132638362	0.402683797968409	0.327039842904756	0.7666223415190512	0.9357330990784656	0.8342014472583921	0.6771032033142108	0.769829773891888	0.8612512606340477
MAD1L1	4.951751609148429	3.7079706248456894	0.6674201256282211	0.2195777628323819	0.204168252721738	0.0783339947257384	0.977090267962862	-0.4533934750232929	6.38968217801392	3.53121096798032	0.748566917624083	0.860017187741384	0.313852552941433	1.31089588043423	-0.7594606417562759	7.948643279925229e-05	0.0015165622620017	0.4599720925225829	0.3938922782742139	0.754755512522718	0.202073949501748	0.450207743869587	0.249055227010371	0.8855724958788271	0.9361055336219752	0.9845050694589096	0.6035167341605632	0.9053862501727016
LASP1	5.48784542483284	5.45130360037795	0.2195870785167519	0.0500865018053375	0.268885351464107	0.135354139496804	-0.142085807166421	0.0270183257111139	8.94078618683873	1.4290224952298898	0.201485213335176	1.3942708408683	0.682960726646899	-0.2082680022891739	0.0620786303954277	1.17746895607978e-09	0.157652819988021	0.840924582859884	0.1677781126864349	0.4969556837339129	0.8358563772733621	0.950685395308865	0.7483734745507853	0.9798281516128388	0.8716021752831057	0.947646303375075	0.9518876379125936	0.99056138504714
SNX11	3.44197879008682	3.1199068316226297	-0.1762182840158419	-0.521565977441704	0.158878165065295	0.1107335347439569	0.6314761705431391	0.671797720744857	4.65674786977377	-0.792628777734602	-1.51114868316911	0.573688285412088	0.38230828290308	0.7338639465141059	1.0540578506819398	0.0005611591693739	0.4330494230583179	0.140392799804555	0.568457470646609	0.7035437281007801	0.468980714550951	0.295587382928811	0.8712955374358259	0.6941851190336041	0.9608525685594028	0.9818509914735728	0.8112253267140092	0.8498740183009308
TMEM176A	5.94512313185522	6.071509904899559	-0.463924495236594	-0.374165324940474	0.2496810720503819	0.0988650070077156	0.18625470088856	-0.169065299778973	6.335208179010309	-1.42628083183157	-0.751590405597758	0.6292641131063449	0.23304301914022	0.150156603862326	-0.174808232186413	9.63993757044458e-06	0.161123483299417	0.456878452219841	0.531530936037482	0.816453441499564	0.881528407609756	0.8617497809481129	0.7519246610849325	0.8849498530055825	0.9570545596629102	0.9866496829920868	0.9669372274273044	0.980226011008768
M6PR	7.2901493703222595	7.33367279397656	-0.0220709264745209	-0.171172514143679	-0.154568228259479	-0.0532627538415455	0.223666724926867	-0.351739698837247	24.0607871298184	-0.205287398592724	-1.03466691991973	-1.14169725999729	-0.368549713121892	0.5533594283156871	-1.0927486124062	5.54407118476877e-35	0.8379608869396851	0.3044901532049169	0.257584377039199	0.713608318713261	0.581832189540659	0.278360458336488	0.975280160239287	0.8181561522327546	0.900521846700202	0.9818509914735728	0.862261486240327	0.8404557120755536
ICA1	3.1892369380201	3.83906229070374	-0.272450317329698	0.582486791790538	0.168839545635392	0.209358057320906	-1.16212707774948	-1.0029023028555402	5.67549766116261	-1.24935044115529	1.69323715664837	0.6332898738806411	0.7453794104838171	-1.37678582998608	-1.5990243233504298	6.36658568822807e-05	0.216494646102978	0.0974282786183144	0.528882059594311	0.4586874188269149	0.178329985694177	0.114456907544359	0.7875298684921691	0.6461757124474278	0.9570545596629102	0.9413911367273968	0.5788226933220088	0.6831237051742801
ALS2	2.12019533225253	2.9159723325600804	-0.401439703879047	0.606692819819672	0.259765090650414	0.0982932782309897	-1.51177921057179	0.308206075235675	3.33669258638592	-1.5921920169842698	1.45948528212211	0.833307668797354	0.299347621301533	-1.4969675059333605	0.468555909265356	0.0033829176261547	0.115980104117503	0.149620280684035	0.4076562705794489	0.765592371675739	0.141797338982415	0.6408923357375911	0.7209469353754516	0.7012239701555009	0.9365392869372812	0.9851278018390895	0.5265107259419749	0.9469299989014124
CASP10	3.1694334562935	2.68567577442887	-0.348406554248043	-0.109614144819336	-0.267850387232281	-0.427140629640057	1.1573148744823	-0.33622550088734	2.87499286969339	-1.18891903084808	-0.237269627779536	-0.744971352745122	-1.13560893770352	1.00427697388302	-0.395782008845766	0.0115376588100473	0.239136983873836	0.8134862193783828	0.459078582061883	0.2602404399224109	0.322582669403026	0.6935064305209909	0.7997217050544686	0.9769594740678568	0.9463926736904346	0.8939230501223414	0.7184442568605415	0.9545861537693342
CFLAR	7.28010439347344	7.0975468524979295	0.12098888221357	-0.0053678454331245	0.0780656646702911	0.154665687330895	0.368360785766037	-0.6397168686597939	8.58224270413172	0.6050126535612149	-0.0163331082523858	0.307958039721699	0.5946528574585661	0.405703017822994	-1.13420810214701	3.2764767278596603e-10	0.547233421275337	0.9870164780905932	0.7590566021875408	0.554061420245905	0.6864263250232309	0.260759694092714	0.9118479126651672	0.9999476570106052	0.9826140707956516	0.959519066600224	0.9015283570552796	0.8302634541383115
TFPI	3.00100460998506	1.79927269723125	0.143066210014884	-0.4155606775123011	-0.96686176702093	-0.7320262978211971	2.4428904048493703	1.11411298306557	1.40591845879906	0.4406436897427299	-0.7785089303360179	-2.3282698793474905	-1.73836425836169	1.7014347074085	1.21997951208153	0.172306556499728	0.6608845121620229	0.439035435419795	0.0228937857724425	0.0866741690548603	0.0954843080134692	0.2267587611270879	0.9423665894486234	0.8748656893613974	0.7303858978914555	0.7867680813862168	0.454801313216422	0.8095504713378202
NDUFAF7	2.88239500624364	4.06503865522674	-0.152199401560718	-0.2765820842408689	-0.141794653433716	0.17113562377254	-1.16843326578493	-1.12946602401231	5.59534759878549	-0.62315883793262	-0.7140548099088259	-0.4650512388384609	0.5384989040573229	-1.2682280404176298	-1.6310113791986498	0.0001071014506269	0.5358720310587249	0.479619190346979	0.643589484286776	0.592111808302578	0.214008750732563	0.107513540383536	0.9095276860779818	0.893705101738889	0.9741630051673128	0.9654819753735812	0.6163395254850936	0.6688078823469752
RBM5	4.998288808039599	4.75662509223053	-0.1846200014550849	0.174499556130914	0.0601536341773814	-0.2236794569168879	0.467406637788701	-0.5519519594314539	7.52920324399868	-1.00707606584197	0.5985697596175079	0.270218332270866	-0.9573639449828708	0.622490843846518	-1.03901359223042	7.083277190699181e-06	0.317531193951033	0.5520408917530379	0.787860520018134	0.341805506300589	0.5387982230742391	0.302507100310716	0.8337593563055238	0.9194516433289954	0.9850236451110694	0.9156882217548874	0.8480311727994999	0.8542286929452857
ARF5	7.11791983103451	6.46395556789562	-0.0521634941286173	0.2679772135194139	-0.154208329636721	-0.132894759406559	0.774589208014696	0.139575238284359	9.24533491994894	-0.2912671403995119	0.9389585368317492	-0.709554253559598	-0.583478750595576	0.9828364973378008	0.276962139069768	4.306795925987831e-10	0.77174216855685	0.351118817604123	0.480407550968017	0.561505130463738	0.330432649870278	0.782659263130073	0.9634021954706524	0.8413730627585497	0.950786019323356	0.959519066600224	0.7253322119295449	0.9670845670549748
SARM1	1.7714971341602002	2.81352852259144	0.0094365178184497	0.111054805081414	0.148707665670001	-0.2160335264942419	-1.5626381338065	0.3966268293021429	2.89359762652155	0.0349579850008342	0.243199617286974	0.43693119711779	-0.6000981165113349	-1.43327760658706	0.58542292986266	0.0080004845849657	0.9722163935584068	0.8086256734586	0.6635569578392729	0.550437845875965	0.15799558189491	0.560219821723271	0.9955266308549346	0.975336409877069	0.9757455380862624	0.959519066600224	0.5503288746135411	0.9329506901480816
POLDIP2	4.96180237642786	4.47378165697228	0.171245203650259	0.187593776127806	0.0596679764733429	0.0760363265257399	0.28897711931584	0.8191559581691129	10.1571138351924	1.18173492095262	0.8319402785392099	0.330870567726093	0.400271495772247	0.511960081011158	2.00291422102619	1.20107419627005e-07	0.244348151954483	0.410996419400758	0.741940504429072	0.690308294910783	0.612446332908681	0.0491749398253689	0.8015091905168319	0.8642466669419748	0.981253510919246	0.9813449835671132	0.875105849837364	0.5450620912758851
PLXND1	4.3368326810841	2.9519239575246203	0.224350363565531	-0.0227789504981913	0.3787084477404199	0.0992268745227565	1.3589244642011202	-0.177493391660465	5.714456185245581	1.44582472342622	-0.0947833307813541	1.99975631823089	0.500589109333632	2.14695831661836	-0.372837179453851	4.63934405908626e-05	0.153552940029849	0.924874108452711	0.0500076217123382	0.618334096910103	0.0399901755351276	0.710431520956169	0.7442861814170025	0.992560715168842	0.8048374740567941	0.9679571508082484	0.3234214755103523	0.9588240783654128
AK2	5.52016868326491	4.30093547126268	0.167081811316883	0.24452868509774	0.0008198463489664	0.208549335349491	1.25486038933004	-0.112322747381888	6.9152690116623	0.885442818393521	0.837805273877639	0.0035522331100121	0.862283801698027	1.63946825297051	-0.195449258213722	6.71957962688177e-06	0.3796406898262199	0.406272433659781	0.997177374215327	0.391678733868336	0.111663209759721	0.8456253968963291	0.8526486049611143	0.860655969855781	0.9992621049628544	0.930503822805917	0.4797523914333497	0.9780429024555946
CD38	3.06326127787198	5.19215736293199	-0.082171874666194	0.536581843607281	-0.112895468415279	0.382830608779061	-2.93410823389803	-1.47393957799274	5.410589870262071	-0.2785302854257669	1.1176812248531	-0.309213310371836	1.00290141767159	-2.5466168106463503	-1.82309846800482	4.4196250081423e-05	0.7814629173273591	0.268514471023932	0.7581499645147959	0.319505746326627	0.0150134172472931	0.0726960718287458	0.9659977790871204	0.796012523997909	0.9826140707956516	0.9109357669289831	0.2119809665690085	0.5960711893371485
FKBP4	4.8833525836524405	4.05921250111001	-0.827826259660982	0.2568868468826	0.2107568689701099	0.31314937507644	1.1371924277040402	0.2091225990058089	2.82956724413727	-2.7729013082460896	0.542985525928237	0.571914662271558	0.838475855675231	0.7399821087034709	0.224086987598425	0.0072258307951775	0.0072504439227342	0.588944190940522	0.569304179950333	0.404785004173255	0.462015249191076	0.8233818102292549	0.4089438695640861	0.9281242358889664	0.9608525685594028	0.931132515225294	0.8073493403581717	0.9746921894619618
KDM1A	3.47741235768189	3.66268998113278	-0.118124983650291	-0.1054542778645159	-0.3800744940984289	0.1723089680876109	-0.0208322301206843	-0.131851932994022	4.69762547061096	-0.501539511416793	-0.282962549785228	-1.31656115970362	0.574867873512448	-0.0220630507720296	-0.199043223878779	0.0004768295009832	0.617723645016522	0.7784059140905429	0.192777300098573	0.567334218442227	0.982551294803084	0.842824267236033	0.9326188802411935	0.9696042036600157	0.8843521036076581	0.959519066600224	0.9963331088749844	0.9772122616777268
RBM6	5.13401968075542	5.24232910087608	-0.184308609260013	0.7634804740233299	0.282449037857728	0.187840258453591	-0.63074365172648	-1.40843271887302	8.587959403369991	-0.870358963750687	2.3276368735427	1.07214751449791	0.6660658672078941	-0.781961721289815	-2.03893286424529	1.87766514141903e-12	0.387166436955796	0.02291502325579	0.287444156532349	0.507622375597498	0.4369514493048729	0.0453464474249112	0.8563933498802134	0.4971792328709328	0.9077309079450172	0.9484887324910084	0.7914431442681628	0.539665504156562
CAMKK1	2.50693792852553	0.8674957053954799	-0.129450508549131	1.47100944742594	0.2241583785248189	-0.0571834715573255	0.6560613063893921	0.500219766620731	0.890892661484641	-0.5695044186011999	3.82742015027055	0.7945096964183169	-0.1923105249059299	0.6471444547669261	0.8306076889614409	0.37864275351303	0.570991975699962	0.0002859336724131	0.429713385648901	0.8480849536790541	0.5197721189577621	0.4092149134751769	0.9197133573780062	0.1552262424112866	0.942253613074148	0.9868600291722848	0.8383931607962728	0.8925732492038899
RECQL	5.0446836896345895	4.8058423606733705	-0.276305873276603	0.125890211525244	-0.196412611646891	0.1476769701716319	0.433716089041626	-1.01564905813835	9.47867129276965	-1.90228454398821	0.5506860873970311	-1.11899652305482	0.805483900650443	0.7220101404457141	-2.3303057707871098	4.3480126607239e-08	0.061417589898879	0.583949580916875	0.267222809762954	0.4233653330154939	0.4753040201477089	0.0227842689139374	0.6607842929748097	0.9276903890195516	0.900521846700202	0.934036492938092	0.8140838804396608	0.4157650415681939
VPS50	3.22684029435211	3.0656474895027404	-0.2646802696721219	0.0739481627014684	-0.0321574665873532	0.129939555665308	0.15446388180825	-0.408758403227034	3.84386399298177	-1.09119482303841	0.192783156343467	-0.108510268026633	0.420936934445836	0.159751889885648	-0.589599862590801	0.0011732240229882	0.279205759237181	0.847847077540143	0.913927521859766	0.675151337561305	0.8739444638003191	0.557415976058234	0.8150914398879566	0.9817454295476824	0.9920745970286032	0.9775412914302002	0.964019157164357	0.932495541191071
ARHGAP33	1.69153676654477	2.82846795764778	-0.142243731790114	-0.23817868819941	-0.161906394773803	0.1987807320422029	-1.354798996889	0.30118657297899	2.78958720831405	-0.4717906551429949	-0.4743382704090471	-0.4235414690411839	0.499558883616541	-1.14645467947798	0.389066031498716	0.0124277465121691	0.638591140898244	0.6371149256279219	0.67330101928478	0.6190364153309189	0.258232747636032	0.698446815368281	0.9386827631524104	0.9387105177635467	0.9761067230640064	0.9679571508082484	0.6577315843566394	0.9556882542988168
NDUFAB1	6.8417367880676	7.258745865435981	0.131937439889595	0.0274194921766869	-0.226601000293561	-0.0179191216197412	-0.3780558084836239	-0.645849931301864	17.882567428425	0.948271364245248	0.1268017712395009	-1.3099012284677	-0.0976938207949206	-0.7224600287144091	-1.60348556780814	6.753356461248459e-11	0.348033714913806	0.8997973910059509	0.195232566681093	0.922478616613799	0.475153434383177	0.113463703952218	0.8430221501009982	0.989050827991767	0.8843521036076581	0.9954313671949644	0.8140399864008433	0.6811554188533251
PDK4	4.592121864152509	3.4373093341483303	-0.4221321446484171	-0.2989081899697299	-0.340255875533312	-0.6118646745257029	2.1384492413370904	0.9244264909265072	1.75616335341032	-0.969367803156994	-0.468759971509644	-0.706393412878654	-1.2042134363505	1.01567702091459	0.688177631985835	0.0869819045446219	0.335977319678758	0.640772797185511	0.4824285959478079	0.232842376280471	0.3137090719505639	0.493784596201726	0.8407902219563846	0.9394203639619694	0.951419539826042	0.8869161990500034	0.7126271694601181	0.9157962071409244
SLC22A16	1.50132400288617	1.8663131065091896	-0.3214647784767719	-0.514973466658888	-0.239943985798757	0.38649003531586	-0.383919912940699	0.922533562733169	1.70209848911848	-1.05306385795413	-1.01331747780632	-0.626563018335859	0.96467374572258	-0.312433128647523	1.20873458371943	0.101349491808926	0.296054007845085	0.3146889544799329	0.533061352598764	0.338138418608321	0.755991103119541	0.23098676832056	0.8241035312173421	0.8222884965893713	0.9570545596629102	0.914398457745957	0.9251969330604408	0.8144326328910275
ZMYND10	1.79667304281092	1.8499457449511496	-0.0673391322168707	0.992742458069307	-0.626039511243854	-0.694252270311117	-0.187276477665114	-0.279581249232659	1.51305938992122	-0.234232972546677	1.92705973892508	-1.6703990805669902	-1.75044961163539	-0.147212343759929	-0.377736387985205	0.138714155466424	0.8155432609972539	0.058166811821334	0.0995019155039458	0.0846452457310149	0.88341071964641	0.7068425357785391	0.9738965956012692	0.5817863135114894	0.8421053465853566	0.7836730628167353	0.9676387091036496	0.9579585990464736
SLC25A13	4.07246880631021	2.61940725192804	-0.0150436548086627	-0.174897918240435	-0.156268637014355	0.0951747527367172	1.83390519549476	0.7643465608089229	3.27143474509673	-0.0705953027263849	-0.518891287504354	-0.605153541783764	0.353711749672898	1.9862826537707297	1.26149051673349	0.0031248908635298	0.943927061638406	0.6056041552718979	0.547113179738541	0.724650937706667	0.0533815669608699	0.2114605925053239	0.9934663282720082	0.9345912734993924	0.95708077588795	0.9830146419367218	0.365031162458608	0.796833169482637
ST7	2.78234806750372	2.97438436914672	-0.18369822392402	-0.318919315843481	-0.0763322742629988	-0.38424741316115	0.275189678472056	-0.408033280001302	4.47636843775456	-0.7852014764185269	-0.8735455771875301	-0.25763468697117	-1.22914872745555	0.312295122869806	-0.591347027903759	2.9718141176152697e-05	0.435062703300173	0.385440291870785	0.797466927032315	0.223252475415146	0.7557718956111479	0.556248673198418	0.8720664555843006	0.8521571705904202	0.9858436238267484	0.8788160675464409	0.9251969330604408	0.932495541191071
CDC27	4.2812355804762	4.24238331273099	-0.4120080289895589	-0.008125184576754	0.0361154242059871	0.0628393325050534	0.303770262357827	-0.5331257685945711	8.32718645920858	-2.344842374934	-0.030021960201189	0.165694499018271	0.270649336656574	0.453013069549495	-0.973246509615202	5.579391787882779e-12	0.0219617055532882	0.9761374803878532	0.8688890198982641	0.7874805594387301	0.651981524372598	0.333880239361023	0.545624637312322	0.9981390321288842	0.9906385280489513	0.986113854916815	0.8874495696876912	0.8634953437761954
HCCS	4.3120348798671	3.74590053424221	0.193976924856254	0.43046254291414	-0.176614203524884	0.120589886345059	0.410247481088124	-0.6373229720607341	7.37263418338582	1.16492972485409	1.66435505107821	-0.8515365516518721	0.556210488005193	0.630729209081401	-1.25156475646281	6.68354913138804e-06	0.2510971278091339	0.1046737505519259	0.3980077671577189	0.5800557806607161	0.533265440035954	0.215024014405471	0.8020845254609584	0.6570239907476239	0.9361055336219752	0.9603011926016736	0.8454336791675257	0.8002089885668533
DVL2	3.1541257592853	2.4624782191617403	-0.151963384406333	0.1024108380392769	-0.191272533539976	0.20335858025146	0.7731269515791991	0.6117956043776179	3.95752394754327	-0.722028313658674	0.313734759742769	-0.726503463312761	0.7388009036760721	0.953345891341378	0.992534950116732	0.0032498152331509	0.476950268999787	0.756331221993381	0.4706703420266749	0.462944659814599	0.350249237023883	0.324455503530298	0.8887596567085108	0.9679901994987192	0.9475246477433236	0.9422343361043332	0.7376432162244254	0.8612512606340477
UPF1	3.42854876032983	3.2950492836561094	-0.21743426748358	0.0506165143373931	0.210788726886722	-0.432550568133911	0.288154793774735	0.6221739357983339	4.9721062703805	-0.952066908409964	0.142622006089994	0.7368281531027471	-1.41422568232027	0.3306210271099389	0.939501479395365	4.74865945260133e-06	0.34443499887815	0.8870104727357142	0.4637615094893679	0.161858059434341	0.741947323728555	0.3507986928363319	0.8428907842008571	0.9875155137201732	0.9463926736904346	0.8516410850264116	0.9209695624746044	0.871025850487175
SKAP2	6.4880214945998	6.89285508652835	-0.208837715724346	-0.143776205035836	0.0139355099741593	0.2766223356492719	-0.267368536032431	-1.37745135536177	15.3891922288565	-1.81897070751845	-0.7700432111231209	0.0976771423652904	1.87432920091043	-0.533525779570986	-4.0720568240978	7.01425376675631e-16	0.0733806115799029	0.443961352236183	0.922476093997823	0.0651919754372219	0.59589952239036	0.0001256913064197	0.677416713757153	0.87771734308431	0.992708636732988	0.7716695254242467	0.869432719324131	0.0442603251714268
SLC25A5	9.07696094066486	9.5420618708713	-0.0729451261782665	-0.3138285667643439	-0.321034390961725	-0.0777803609007221	-0.114216258274261	-0.587724828834448	26.22340673545	-0.593359064585803	-1.62929577378838	-2.1064407036589	-0.4815772227995389	-0.247744433341911	-1.7097395178081498	2.31438501067897e-11	0.5555569026558039	0.112400404855208	0.0394088888658011	0.631745087353735	0.8060372857163108	0.0918740097128422	0.9156674110945564	0.6650063590388503	0.7820062928038978	0.9687969768442772	0.9432243394645063	0.6400797507610507
CCDC109B	5.908370204048119	3.21150022295323	0.078845866081772	-0.180694566328938	-0.313579864594692	-0.153382839846506	3.63355488864592	0.5722793821431899	5.70381578174668	0.496899302030451	-0.741665003371868	-1.6357293566379898	-0.7653761590997059	5.36560315352726	1.160864152349	3.1826779088914804e-05	0.620981789468769	0.461524261587232	0.106819408164559	0.446746813649265	7.781925310595219e-06	0.2497660270772289	0.9349170019630912	0.8863119351594159	0.848110950015868	0.9391968781816225	0.0038208852565677	0.8221901430098247
POLR2J	6.53408291708287	6.4639201159466895	0.273582096611815	-0.34375471111217	0.0526934471544451	0.0434245403953506	0.28046369701101	0.296910258801049	9.80068089677235	1.62177322839811	-1.2236071696751	0.242337010527953	0.195003993560521	0.3825512772761989	0.64904423218096	1.8066030314671597e-11	0.109536780534038	0.225361688247433	0.8092493670048728	0.8459714953529449	0.7034747673090319	0.518523162940328	0.7131005001015618	0.7612749380803228	0.9858894146739392	0.9868600291722848	0.9060471276462412	0.921543894414068
DHX33	2.83610319046492	4.587386198378111	0.192840305497998	0.505313766407312	-0.18932582558439	-0.0464097488685733	-2.4006814433589	-1.4040504360264998	7.041756607549571	0.815359590529792	1.35293719037744	-0.6245460081824951	-0.145933075106473	-2.7542153082616903	-2.05183514654689	0.0001938751442179	0.4229227732629489	0.193200670640351	0.5350668359308629	0.8844930624371641	0.0114436193751357	0.0440397781546996	0.8702168187683701	0.7431196517964651	0.9570545596629102	0.9894432215266988	0.1857487599716778	0.5346448411333362
LIG3	2.92859334048295	4.69166324488592	-0.0111803387648319	-0.3660876968249	0.133500077453483	-0.0548914501428702	-1.96887998415221	0.0983398972502214	6.69104668458604	-0.0456377728274683	-0.938696534819057	0.4315624214148089	-0.168914851524689	-2.17313874935268	0.151122931764266	1.2899334269774e-05	0.9637846740695558	0.354549928297235	0.6676290681955239	0.866401871868933	0.0367048567392817	0.8803261728850559	0.9941968326588028	0.8423838537419703	0.9757455380862624	0.9886972174526704	0.3121589937703011	0.9849111456469022
RPAP3	4.1753795634594	4.47223573927242	-0.0427684197382906	0.230038375842291	0.321244106541483	0.292826279237345	-0.71467385104679	-0.963234533941744	8.91398003905815	-0.245285225033725	0.849699276075251	1.47104963565136	1.2610327892122	-1.07734061081778	-1.76162320539844	4.826891330270421e-13	0.806974348457925	0.398474036492408	0.145890349619683	0.211606389151041	0.285135297098445	0.0826278728904412	0.9735423971017534	0.8585439956390025	0.8716021752831057	0.8778012518386016	0.6846309284572173	0.6244166711838443
ACSM3	2.76549315841638	2.55540283012746	-0.219020956722602	-0.3079242088695739	-0.132609670040456	0.0803121990686981	0.498977757176719	-0.0588657718244409	2.71862439234767	-0.700701620960004	-0.6267057460256229	-0.340961330309286	0.197680922915885	0.417635540053175	-0.0659770847430708	0.0219773987275525	0.4871747309934129	0.535389499957211	0.7344003531530631	0.8439449113279301	0.679629061260509	0.947589682571042	0.8937862236734979	0.9164223096585548	0.9804456740673388	0.9868600291722848	0.8989297121377112	0.9903257159787254
AC004381.6	1.77071033061672	2.46803378517866	-0.3575729279614579	-0.593441852512354	0.0230884463680303	-0.313426342804812	-0.426291933481981	0.6271654830389289	2.44012548315815	-1.21321347629919	-1.21972424459501	0.0630641314516328	-0.8124546934433721	-0.364965803670392	0.8337228033556301	0.0240464365977972	0.229246123934333	0.227407024817445	0.949904846848304	0.419391004223526	0.716900074397059	0.4073647279313479	0.794420553503657	0.762363671660373	0.9941416941339966	0.9335733588403872	0.9105296394635192	0.8925732492038899
CIAPIN1	3.99817702483962	3.3314647574623297	0.322374910098976	0.560933542248047	0.0269652346970647	0.383782640685645	0.1894333509866549	-0.8635182623427491	5.7619566997836	1.64795086428305	1.83892474383809	0.108709465357444	1.47264177394879	0.24872027978359	-1.3806836022621	2.2046630335595106e-07	0.103976195610392	0.0702928448881436	0.9137530848610508	0.145461367145854	0.8043268246284029	0.1718976865432819	0.7033779089344742	0.6009578085196666	0.9920745970286032	0.8489168775233213	0.9424077516262106	0.7599779294103904
SPPL2B	3.00879452158611	4.60465392249683	-0.3377384752445789	0.651743201449277	0.191568621608548	0.164801966902923	-2.32962807336841	-0.869098645366983	7.06568565040607	-1.42606897933079	1.76069605408213	0.6419845580153161	0.5186624476486471	-2.66172877199014	-1.26123029579173	1.0801634359784401e-09	0.158423315875207	0.0827860689461166	0.523041595352557	0.6056799447426711	0.0096925450360687	0.211535672910818	0.7489468006306502	0.6235486960079462	0.9568560391880956	0.967388280513226	0.1692817282505896	0.796833169482637
FAM214B	4.1025667895068505	4.47257013819999	0.357448662081298	0.0699608890438426	-0.106927905685994	-0.0797375429842267	-0.55356531883558	-0.213882762964555	7.556225689144161	1.72025521272026	0.21486970302792	-0.4018516816345109	-0.286048647970294	-0.704967749214945	-0.345372923043866	1.40043203909395e-10	0.089934222450118	0.830512012234884	0.689053442341375	0.775710493822198	0.483238053564385	0.7308801492612399	0.6933874284868302	0.978249522841964	0.9765607731960768	0.986113854916815	0.8183140888861935	0.9635105777206924
COPZ2	1.63166048485357	3.3819742253832503	0.3627276218065189	-0.429024604049462	-0.0667449315415744	-0.201465603550866	-1.97625643345798	0.0720221829525737	3.70950246764746	1.16612549468654	-0.8532475662761371	-0.167946266059648	-0.4844378054987101	-1.70772432736875	0.0892897523668764	0.0055719710014783	0.24931790361741	0.401402140971976	0.867253077667313	0.629874239874314	0.0992724038353694	0.929114243835851	0.8015091905168319	0.8585439956390025	0.9906385280489513	0.9687969768442772	0.4620965483563854	0.989961140594667
PRKAR2B	3.46142918891765	3.93269878747322	-0.494344932416087	0.7121065353645809	0.0119088506609146	0.0838183025348065	-0.789532737709088	-0.343080187471539	5.62161221344362	-2.01195492344913	1.8735258429577	0.039054889243318	0.257465668036472	-0.851282601726836	-0.4690705612668989	3.84590064489171e-07	0.048188799678485	0.0652937311482102	0.968961062700778	0.7975968453174509	0.397600310238099	0.640519666159578	0.6310554352877019	0.5981223544101961	0.9972599456904812	0.9862222062453666	0.7678952151491363	0.9468694061077316
MSL3	5.00458233493234	5.66706446778465	-0.0959884292035803	-0.0133932716663076	0.1413512491136219	0.0817184680332119	-0.735666573094068	-0.464966791346387	11.9926356364631	-0.61460910552831	-0.0546761721710153	0.7351549584382341	0.402985611662399	-1.23370041333854	-1.04342164965469	1.63652100855201e-07	0.541590204495748	0.956691855982475	0.465206909130117	0.688295743338189	0.2280704307407819	0.300452249652643	0.910500487016142	0.9952794094438796	0.9463926736904346	0.9810993079856194	0.6301550935933484	0.8540804973800662
CREBBP	4.625009433799669	5.5345225451532105	0.0993043620398884	0.0452389390251953	0.5310821402372771	0.0090562053436469	-1.20727693022278	-1.21612470479962	8.680622713284121	0.557230166610832	0.157410875913925	2.41095253772601	0.0394092430721877	-1.62870277964852	-2.34786537094666	7.25935453884799e-08	0.5791998418598701	0.8754320271293191	0.0186975131781408	0.968679876106457	0.111755411381339	0.021826153130816	0.9237305633019284	0.9848415490866206	0.7303858978914555	0.9995755146945008	0.4797523914333497	0.4088448669528617
BZRAP1	1.93283269817149	2.42260270560764	0.5494601221993111	1.35134359859735	-0.26640645673684	-0.2058774687677589	-1.7511212664083502	-0.0085567592083527	2.00603131482432	1.61526525344715	2.36051217565188	-0.617320995786886	-0.4538321075907879	-1.27311090442501	-0.0097580578915111	0.0569805012612787	0.1108899461219709	0.0213806797895297	0.539122792548947	0.651401988715324	0.209149355046209	0.992243122336626	0.7148862484033449	0.4887173280311973	0.9570545596629102	0.9732348199272124	0.6105728991002077	0.9988082715181212
GCFC2	3.0195406319937903	3.66106975683033	0.385396199958873	-0.2993871802894929	0.47455782253798	0.608671669750911	-1.24163919355192	-1.17338166420178	5.50681023389353	1.75175047920654	-0.86017098715859	1.71589797731545	2.11637676994918	-1.47784155441219	-1.8506469579514	0.0004544202231468	0.086622973943887	0.396052889130314	0.0921003719199625	0.03847774034518	0.152178609604868	0.0685661319016455	0.6879286719502845	0.8578436019181115	0.8378578512778686	0.7198604757745795	0.5427457333813495	0.5866726620057572
WDR54	3.50203581391038	4.56184491300833	0.1268909757450219	0.885302184798789	0.0849099124024052	0.0806127542019027	-1.8490958851381496	-0.32777496036093	5.456018232293639	0.546205571058197	2.31383751985288	0.29207402052046	0.266459852951158	-1.89175246369026	-0.527815978052932	2.43712722751331e-05	0.5867124086369762	0.0240006965508761	0.771140518986948	0.7906931746655551	0.0657910019621552	0.59934900375855	0.92406152165927	0.5003647830176238	0.9841519749138944	0.986113854916815	0.3955657427618459	0.9413140950634892
CROT	2.55652698707506	4.819208838737071	0.14182505197807	0.6048775775374079	-0.0593382473653786	0.182573978216938	-3.25801516354423	-1.67798623162089	6.51535934355463	0.571550901258135	1.4956427281911495	-0.189141932454485	0.556527333075686	-3.53249708377491	-2.4711472897973903	2.00681501321045e-05	0.569726832672119	0.142269556786345	0.8506146693246129	0.5797745820822261	0.001186179604167	0.0159814639601796	0.919481097842814	0.697758218073618	0.9873817503569492	0.9603011926016736	0.0641797310535518	0.3758528771429242
ABCB4	2.46076713574591	2.1974359175978897	-0.355334605149919	1.02610391477273	0.266632071600519	0.935409122341549	-0.953568951176124	-0.471514367572781	1.70328040031769	-1.0757160236955898	1.81504080380051	0.631977198526224	2.1356404456843703	-0.686997469655604	-0.5433970335066721	0.100209455188733	0.286027566995321	0.0739349645200224	0.529523448734177	0.0363301696299766	0.494789236281844	0.5886989074591221	0.8198908350953474	0.6054674121504537	0.9570545596629102	0.7094601076100094	0.8244505339220234	0.9378561774684558
KMT2E	6.96621043463758	7.0270945133077	-0.0374519974051172	0.218937964374107	0.0051108116015377	0.0232342164134168	-0.106230830297362	-0.8673417872484129	18.5324274311214	-0.281823398534062	1.07045772219614	0.0306821931550517	0.130341542584039	-0.211528224944153	-2.11387058668303	2.75795552404314e-28	0.7789348442726279	0.288198214254168	0.975612869076544	0.8966810346532941	0.8331078042931809	0.0381970062310496	0.965117962986128	0.8083362492562343	0.9972599456904812	0.9910723885719231	0.9517877146090276	0.5084080323937822
RHBDD2	5.07230889302526	4.28465328115091	0.0500240483886153	0.124240306270767	0.0345867898416172	0.0872507515492414	0.8346892860647941	0.917970046952679	5.63155763341625	0.275543812127747	0.427458161436867	0.1539911288559	0.3773950726330229	0.982828414768639	1.78542725402632	6.03366004886352e-06	0.7837557711427009	0.670397786336475	0.8780728870718159	0.707062744307143	0.330632756370357	0.0787194066945692	0.9663615060421064	0.9488580849037712	0.9906385280489513	0.9818509914735728	0.7253433545629536	0.6148891785512842
IBTK	4.7290263172335	4.85595430961891	-0.0945366819843339	0.38692464402851	-0.282864331957363	-0.365317533312693	-0.0320474001769654	-0.258881083767347	9.60722996878026	-0.5955423486269781	1.54432101887579	-1.45473726880145	-1.78917012861832	-0.0513988735419152	-0.576140921221355	3.23108015704207e-07	0.553738100644531	0.129740558058515	0.15079701395449	0.0781876030565685	0.959359057414852	0.5664257479635451	0.9142889004305658	0.68662948538699	0.8716021752831057	0.7793358141234129	0.9898886183900436	0.9333909161620652
ZNF195	3.43765866377639	3.73412447145995	-0.0009670238526857	-0.022550613306266	-0.133939831397259	0.0682003837663671	-0.397689824948948	0.0995034201428813	4.9368756323927805	-0.0040050815783707	-0.0589971630299991	-0.448692542793762	0.219037950967631	-0.4246350847822329	0.149233342217316	0.0001083708969374	0.996817377019496	0.953191918517373	0.655183645787543	0.827297624008845	0.673517621625867	0.8818115048618929	0.9993112697835278	0.994724670113164	0.97520002585683	0.9868600291722848	0.8963602536250915	0.9849111456469022
MYCBP2	5.95326688621347	6.103663918785889	0.0303176060249911	-0.176086888571629	-0.0052663885249269	-0.0069348507570157	-0.0394690415479575	-0.293315527110075	7.97897008596295	0.162642218685288	-0.579468012900431	-0.0230489872111408	-0.0290655116963958	-0.0470481058016771	-0.5770882206310229	1.7602226599002499e-09	0.871294677153097	0.5641883276407679	0.981678873964501	0.9768982065213928	0.962634109079108	0.5658153611067961	0.9825539472012392	0.9216174627925756	0.9976463724181598	0.9995755146945008	0.991185724285276	0.9333909161620652
FBXL3	4.02884575012893	3.93701632428423	-0.187713147283197	-0.0893908228591544	0.5304674526096029	-0.247946358070629	0.256350054525546	0.423580403572286	4.602007873506441	-0.7971989286625301	-0.2315803719287289	1.81141852192976	-0.8117143781003999	0.260692542952179	0.655482911191801	0.0002213525429852	0.42811542705689	0.8176273235030059	0.0745877743357116	0.419792337150109	0.795719926455843	0.514392091319163	0.8702168187683701	0.9769936474740548	0.8342014472583921	0.9335733588403872	0.93918742789432	0.9206155367382788
ITGAL	3.8719198918819497	3.07886439261124	0.356919675312052	-0.117236318130609	0.6106946640618149	0.543666559124071	0.3373896838274999	0.044238452926162	4.3778854619219	1.51214829740414	-0.31892784287455	2.04381334372939	1.72379826800704	0.365798390220812	0.0606157756063355	4.23369793049997e-05	0.135129932457625	0.750758843836354	0.0448479776515471	0.0892883083744888	0.7156510380099459	0.951843011293038	0.729332707390683	0.9675652829852373	0.7899942625826255	0.7900761255182644	0.9102458178651914	0.990582498498112
PDK2	3.05668641962185	3.68796682866836	0.103628732418289	0.0437245864826936	-0.0702348483823902	-0.302755809433673	-0.6506961744106879	-0.4986384078806199	5.2739830249960304	0.44069976635129	0.117774495620981	-0.239480215927755	-0.981277214767145	-0.7285735590686729	-0.747413983809923	9.870362900334292e-05	0.6612872821326751	0.906860863603017	0.8115412704440998	0.330127101574122	0.4712012530887279	0.457391492463285	0.9423665894486234	0.9904015248854744	0.9858894146739392	0.912966066236356	0.8125100824101175	0.905543847031646
ITGA3	1.57784805097877	2.0479739434948603	-0.217809067338206	0.452016622766678	-0.46192726547009	-0.6359329684943988	-0.359530837352566	-0.143395444337433	1.69199951127448	-0.701581209257239	0.8280615494046079	-1.13983926632411	-1.4861416034213	-0.274428611947833	-0.179195117202345	0.1008783170116199	0.485410682891826	0.410553928717404	0.258353197017544	0.1418809470074649	0.784704772232858	0.85833007598275	0.8935082961440117	0.8638738916762042	0.900521846700202	0.8471892110725304	0.9349981084653916	0.979348678516442
ZFX	4.0550954441302505	4.07956013404997	0.913723828243568	0.5241737594041971	0.573108303191787	0.006765398035677	-0.995773036761353	-0.383662866760229	6.498967013642139	4.54431990288201	1.6485950792474398	2.2704078394275498	0.0255743504764677	-1.2685341401437	-0.66722658422348	2.1212976017213698e-05	3.25965400018086e-05	0.106686908741439	0.0269887893302056	0.979677587538646	0.214198526484333	0.506887587476212	0.0234436849889355	0.6587790208493881	0.7303858978914555	0.9995755146945008	0.6166134780301314	0.9196349513650018
LAMP2	5.92944490471346	4.15507542381846	-0.0542854887550298	0.09023331128899	0.259994377620555	-0.1726742390230869	2.16703114438309	-0.0405564529957842	7.61388080385687	-0.3139092320219339	0.341685385255466	1.23562961715639	-0.7689502128654	3.13061834423388	-0.0736868956831939	0.0001874595725893	0.756325043753362	0.7355916197730792	0.2225022214534059	0.444920866831205	0.0067284319852657	0.941476433998824	0.96091674569371	0.962947307098141	0.8935051255065487	0.9391968781816225	0.1423454771588197	0.9903257159787254
GDE1	4.531615157812941	4.579274907529349	-0.13248098071539	0.163444366138919	0.446366405860191	0.351076730919464	-0.3753550352363859	-0.584495934644673	7.43557442285689	-0.623656884749666	0.4972984271178921	1.68723493133329	1.2437778916308	-0.4620443865523889	-0.8869336991511171	2.31700773605e-10	0.534939430911388	0.62058282947737	0.0961406635212508	0.217852020567365	0.645524390901423	0.37824077928057	0.9091759209898872	0.9360898010629848	0.8412779086879066	0.8778012518386016	0.8854411742797907	0.8810032322929696
C19orf60	6.893280499030781	6.338152359650049	0.3724673113204039	0.355510678344386	0.039049982302725	-0.2263398550867719	0.367624496758034	0.207157553520317	14.9763826579337	2.5578685515547	1.5755022240371102	0.21206052627777	-1.15117191341713	0.6593300073835229	0.487224265827239	3.2155439091218095e-23	0.0127652070062842	0.119781931165768	0.832694166254832	0.253693261377141	0.511910629789002	0.627666407251807	0.486309596739406	0.6743759840349098	0.9873809559077232	0.8939230501223414	0.8333979252181566	0.9433577576415124
OSBPL7	1.91555995305781	3.22282298517429	-0.0364314025413535	-0.346171873599933	0.0578334132864792	0.448331027514577	-1.7489671086489902	0.0882495589294092	3.3405468462201	-0.128145125318347	-0.736985049008165	0.162146457325825	1.20663172319286	-1.56247019075151	0.120783253258672	0.0033542693037053	0.8984128816334921	0.464052119001654	0.8716876954077489	0.231825445892153	0.125447877795804	0.904220165934678	0.9882996821008754	0.8871536608210375	0.9906385280489513	0.8862833728077645	0.4987903202334913	0.9867236086099656
TMEM98	1.57208046608621	2.29205064752892	-0.0053553398105995	0.0937683323084063	-0.431573416448767	-0.461603687528877	-0.739003746814609	0.2440662832881369	1.9190481956512	-0.0161880709670284	0.164481814017437	-1.00816519496978	-1.03575791021398	-0.5511469737074991	0.2915153434507119	0.0685438101660045	0.987132204874537	0.869880923891672	0.31699617305282	0.303996726548967	0.58405297684443	0.7715572634901621	0.997760902811794	0.9846385527462416	0.9148303695990252	0.9071022136213815	0.8630574803607138	0.9670446668978075
MAP3K14	3.3483380820190094	3.93574849817331	0.313060516366662	0.405492991147454	0.268938760982727	0.72719447959241	-1.7374108104517	0.8107094345837541	4.67175553841492	1.44961857173394	1.13771702189969	0.9857631893142808	2.57115447732414	-1.89340918954725	1.4510159160013	4.3460725127530606e-05	0.1518604255513559	0.259232911297093	0.327744493101594	0.012332151506008	0.0631482668864568	0.151460831807892	0.7424473547517793	0.7877039839351002	0.9209877399688022	0.5832927332666484	0.3873628857173473	0.7364742228356498
AP2B1	4.92604016476617	4.2536986660405205	-0.112767915982644	0.3663790274924871	0.249990462511451	0.521067395616339	0.44597614383943	0.0305960347103681	5.9846055553378	-0.633851566160692	1.25910334539675	1.11286030570307	2.2667182611421497	0.5545504475882671	0.0605661253861537	1.51052649700486e-06	0.528323481176375	0.2123488630414529	0.269696570957552	0.0265942194944204	0.581661541216164	0.951883711811832	0.9072264727978298	0.754905596359239	0.900521846700202	0.6771032033142108	0.862261486240327	0.990582498498112
ZNF263	3.21064598577096	3.78476088772561	-0.1918678247709589	0.609109983631463	0.144238273247649	0.191843696841931	-1.17649554372519	-0.184840890281897	4.84097134133662	-0.851794384163261	1.6618599256804198	0.5154380255797929	0.6601089488259301	-1.27942806768107	-0.2994460794855579	0.0001579570187352	0.397327457662781	0.101893435316382	0.607979149237834	0.5114337917684989	0.208780415317211	0.76551744298658	0.8605019025745303	0.6553032425837526	0.9705170712349596	0.9499493088035792	0.6105728991002077	0.9670446668978075
SPATA20	3.7075266985159	3.7585613864245295	-0.462097492419345	-0.104463004068454	0.2705395181567749	0.4221006438697789	-0.116583066341784	-0.83549104074761	4.6458184528289	-1.76902610953098	-0.258088231450209	0.8549330585519351	1.26625540802972	-0.1149682839632769	-1.06910701386648	0.0006295972688913	0.0826865241790663	0.797648727742597	0.396012634486007	0.209909552829658	0.909321414693178	0.28880739687195	0.6853197986826048	0.9729365289628348	0.9361055336219752	0.8778012518386016	0.9742870360294432	0.8449734876754085
TNFRSF12A	4.084048212795279	2.6543150009994303	-0.0462079959216905	0.842125591202927	0.0237365011370797	0.0686328276579939	1.31575830918111	-0.0671359293237104	2.62370223486644	-0.172126526121226	1.9425916318643897	0.0700824290797748	0.197967028643343	1.11408342136946	-0.0836814010670981	0.0146487089582477	0.8638494326999809	0.0564837336554264	0.944338354468744	0.84366322894042	0.2713657631389939	0.933556768174981	0.9813111837216596	0.5817863135114894	0.993678973498182	0.9868600291722848	0.670639624478421	0.9903257159787254
RALA	6.68266485854337	4.384845265711021	0.4717054735498571	-0.0370196734393098	-0.160809641748519	-0.0928868183648577	2.8739603334531703	1.23891038938148	4.025669716064971	1.60576215094426	-0.080231845850535	-0.4436735588240449	-0.2465449312161219	2.23508856162169	1.48027483880355	0.0006134122654708	0.113016904152732	0.936317948886991	0.658735479497729	0.806008499466705	0.0314462705433176	0.143421856984546	0.7193440372281119	0.992560715168842	0.9757455380862624	0.9866496829920868	0.2889375591741079	0.726815781661474
KDM7A	4.87077717962598	5.08175201891651	-0.160725179975436	0.202778767006332	0.0923201430802951	-0.140559647498221	-0.2236340790134069	-0.4799288671246289	8.228063186626741	-0.967474815566108	0.75240165431763	0.452227039725581	-0.6617966944318721	-0.316231812827025	-1.03079319632411	2.3664544326652695e-08	0.3367481560209249	0.45451584522081	0.652553723470994	0.510338027904037	0.7533104638745209	0.306324860738303	0.8407902219563846	0.8838637234898409	0.97520002585683	0.9499493088035792	0.9242795443440642	0.8548063621269228
AGK	2.95557302784616	3.0314631793972	-0.0381257035468818	0.146841868038221	0.140318884957687	-0.2791940612420089	-0.380213554255871	0.579434855880163	2.9752054599157702	-0.132790885677912	0.317163863726561	0.403181662524359	-0.7607772950634221	-0.323044102081758	0.7748812769239549	0.0067580866931235	0.894750943265791	0.75216851852776	0.688094652121924	0.44942963320461	0.748199681382657	0.4411037283408429	0.9877741094568708	0.9679120603712268	0.9765607731960768	0.9391968781816225	0.9224692510625364	0.903780543568618
ALDH3B1	4.1176172945745	3.03301730717978	-0.0565345842612659	0.759851815866496	0.297551846706435	0.352270617313557	0.5991479941031861	-0.230269371328988	4.13791351990859	-0.289692781922128	2.45686242110478	1.25056719376126	1.42343769050773	0.69961327291014	-0.400651532485977	0.0004863620649626	0.77293309354185	0.0167379740360035	0.21546122335374	0.159184882547522	0.4885150799514799	0.6899362138527291	0.963884068986897	0.4541652344473368	0.8924288342218677	0.8507637506304088	0.8213802230170504	0.9533548433832216
PHTF2	4.72061156971796	2.63570147883406	0.0293840770886581	0.0272204671230151	-0.0056241591329962	-0.240872372524071	2.51663821581261	0.7333850766873671	3.84886905494875	0.155101207134451	0.092590440391749	-0.0247381350036477	-1.01364843468086	3.09798921211758	1.31181175262753	0.0008753555049488	0.877208222360415	0.926534880716996	0.980338411888006	0.314365884812114	0.0036619999098336	0.194001056943453	0.9837859579587284	0.992560715168842	0.9976463724181598	0.9076665180619788	0.1084368109664156	0.7828337221406741
FARP2	3.1813342432722798	2.80069949209561	0.111077345036411	0.739536409734894	-0.105246002017683	-0.240695890006836	0.060033991554829	-0.470924501451776	3.4864620634909302	0.5063022284165879	2.0713825340946297	-0.39026562001416	-0.8568458701169699	0.0650195639253522	-0.770319760712409	0.0021995047240055	0.614284233052657	0.042396217569096	0.697570881500815	0.394543811669256	0.948465190509574	0.44380308956345	0.931940995859696	0.5611599489836566	0.9765607731960768	0.930503822805917	0.9875771571285256	0.9038031043236836
GGCT	5.60621534158453	5.12588878223457	0.329744949210657	0.0200203814722312	-0.146676126042955	0.164425352926914	0.452828631599568	-1.13312634660649	11.8798144389169	2.2330254827529	0.0874552224752399	-0.784602345418386	0.834127910299902	0.7966732129251508	-2.35994781891494	3.0039627520469897e-18	0.0288421933388062	0.93056670836613	0.4354116274434849	0.4071296107049879	0.4284136337092879	0.0211539926331721	0.5719116235286751	0.992560715168842	0.942253613074148	0.9319490266723932	0.7862217100393862	0.4088448669528617
DBF4	4.49222642461735	4.44544520538865	-0.0021814359396497	0.337736170802417	0.1564595662656019	0.338944977696708	-0.3184439868964019	-0.356462643665947	9.924318865278789	-0.0142817327052198	1.4236728871905902	0.8165793392433081	1.66851849049718	-0.540721669843637	-0.7563547883594041	1.36063409278802e-06	0.988733308042183	0.166303744465377	0.417821578358424	0.100377486043858	0.5935224781106441	0.452051085037582	0.9979093064615264	0.7239463704107574	0.9405794046735126	0.7994696620413174	0.8676365790310985	0.905543847031646
IFRD1	5.68928344156492	4.26868825130269	-0.1792154373850539	0.326102846581877	0.100374158188153	0.16124054137346	1.7167687611251297	-1.14812805113353	3.78680805865586	-0.745253440361889	0.87668497396179	0.348512626320581	0.5427655320510429	1.38064765010066	-1.45823593774136	0.0006324797900097	0.4587995938315979	0.383767124894235	0.7285458063473921	0.589112320088793	0.17316900733795	0.14948045193598	0.8815602913233278	0.8521350262116558	0.9804456740673388	0.9640009783127964	0.5723538804175927	0.7327241566116943
COX10	3.08074304314169	3.27615372623874	-0.0118416978088905	-0.0933852766108767	0.0850431247681722	-0.045121206181619	-0.3001184332456599	0.0399964287083353	4.48183792915007	-0.058832917123939	-0.287693529982442	0.345512840529072	-0.175598586382273	-0.3579703403776889	0.0730532688046773	0.0001321291104618	0.95325787561831	0.774499556723917	0.7307845582147621	0.8611321154288142	0.721967094924989	0.941979318215054	0.9936483294867924	0.9696042036600157	0.9804456740673388	0.9882571120420918	0.9123675344110264	0.9903257159787254
GTF2IRD1	1.9132526912370904	3.48554684190624	-0.105255352658308	-0.8640724358656949	-0.452307578212038	-0.742513951988606	-0.8749964600409029	0.156214702025409	3.9124743690014703	-0.3823907988206839	-1.87410064586178	-1.28796154290345	-2.02720605053345	-0.828111145509014	0.223759764971507	0.0025629474631531	0.7033862426502641	0.0677765715754989	0.202583318393706	0.0467593711248044	0.4139042716462779	0.823618316885036	0.9498241070326038	0.6003873469096559	0.8867739606617445	0.7261346578234351	0.777504033864025	0.9746921894619618
PAF1	4.30737881295877	2.89394917350138	-0.0216277557012275	0.8051091842035079	-0.180171582690733	-0.166637876064424	1.4313209981433002	0.210530986515162	4.78177418908858	-0.124352444991429	2.9589532842280204	-0.8538747940585419	-0.755523443871906	1.96044609582692	0.412087409286635	0.0004000298539141	0.901429709576218	0.0046538809997516	0.3964071171421829	0.4525921760469679	0.060741763397373	0.681574609628372	0.9887317778347328	0.3545930733670408	0.9361055336219752	0.940032434515534	0.3817494405441798	0.9524273389524788
VPS41	4.630756437085941	4.6553855408272495	-0.206329323595979	0.1322214057185669	0.0417786810473199	-0.0096927259245287	0.0035831751772817	-0.0141035806632157	8.19819088542337	-1.2577210555983798	0.507959024136235	0.210427307114546	-0.0466067464331003	0.0053076705677131	-0.0310213556531575	1.76864752789157e-07	0.212834950109771	0.613397713929018	0.833984932704287	0.9629638634721428	0.995794740206754	0.975343558032148	0.7853072966963202	0.9353659707960152	0.9873809559077232	0.9995755146945008	0.9993794918745308	0.995831589253528
ELAC2	3.77921132406696	3.09942859689215	0.0988260827850287	-0.142408924528645	0.1885912775894299	-0.0453816377735857	0.782445365606308	-0.243950824464075	5.41023883531932	0.5573043320311489	-0.513645700236995	0.86466527387477	-0.199067617182296	1.10746501508123	-0.465418131045538	5.254742253084721e-05	0.5794174379286889	0.609817861915223	0.390566704414696	0.8428265417457009	0.275835362818754	0.643121028792312	0.9237305633019284	0.9345912734993924	0.935612931092197	0.9868600291722848	0.6749887880330137	0.9473401790994952
SCIN	1.9985898359937095	1.7332916790691495	-0.335364630864178	-0.563422280864165	-0.329814387744908	0.264831522814433	0.574122615139304	0.40149090827461	1.49639135618448	-1.18393445147819	-1.15245822005978	-0.9033806361247548	0.702230891093009	0.470053508267105	0.552244369737445	0.143492386403351	0.240742353163871	0.253170459938253	0.369531510333239	0.484947581898103	0.639904819308433	0.582647146715031	0.8008901136508142	0.7851832146798754	0.935612931092197	0.9460839617508638	0.883985860273562	0.9376617681015488
ARSD	3.68523006680965	4.73093908839717	0.5016486333186511	0.085339123181674	0.328828355929922	-0.3441526666046889	-1.52281649653505	-0.213300571962036	6.9137186985806105	2.05450924869986	0.222032528846621	1.05426552525309	-1.03825815217821	-1.67388259985431	-0.309593911057384	2.02804110236542e-09	0.0437720427356035	0.8249540475485891	0.2954929916586229	0.3028277540302169	0.0987478942648151	0.7578165181372571	0.6219254765719304	0.9769936474740548	0.9103190203864188	0.9071022136213815	0.4613987432127714	0.9670446668978075
PNPLA4	3.40925760230968	5.00433969190337	0.7661253452997808	-0.509287767697302	-0.4024582600948649	-0.233805898892867	-1.5385008216652802	-2.28613082699063	5.202514878258031	2.77722397809354	-1.12208713326075	-1.14339800751327	-0.6465981670873809	-1.37938948877906	-2.90025118327986	8.646628879181741e-05	0.0070799215456298	0.2663797706427619	0.257074682433101	0.52011588297887	0.176010532707471	0.005035040824723	0.4028135275895696	0.7955468417741991	0.900521846700202	0.952972836356588	0.5763363582091994	0.2314068600697471
ADIPOR2	4.38716843921423	3.2923557028234	0.188487808636725	0.0334549933599386	-0.0483856009839769	-0.12081310390347	1.30411589464064	-0.6389562627127379	5.1181066892429605	1.1266469011716398	0.1249197833312689	-0.2343107844235139	-0.5663451860714829	1.77444880655309	-1.27944699077583	3.06255261693295e-05	0.263864133789198	0.900968474848195	0.8154532150112359	0.57302410261745	0.082946131420412	0.205135064463818	0.8070882714521755	0.9893567854022024	0.9861136615337484	0.959519066600224	0.4294972042863108	0.7949600997584809
CDKL3	1.62374749817921	2.94383397692163	-0.8389448102131609	-1.20059630003466	-0.177491379805941	-0.571148254883119	-0.2436665466933399	0.717825949071651	2.9413127546591604	-2.565999885542	-2.26646051287555	-0.432092329695513	-1.3211427319955402	-0.19746481644258	0.845583472692759	0.0115930361362447	0.0127244596442326	0.0289613578129523	0.667183631846457	0.191099472399552	0.844639992245332	0.4007508337105619	0.4861788407762655	0.5129834858292037	0.9757455380862624	0.8752013084563066	0.9534470891988546	0.8908688982110411
PRSS21	1.85855890716498	2.78369153351187	-0.167213346157723	-0.427763245894082	-0.334606635291128	-0.235185793087853	-0.550963209762219	0.0817678086427474	2.50323181153312	-0.56501168278663	-0.843412533268243	-0.8717091806039391	-0.5900304420213289	-0.445768159484551	0.1055846736027539	0.0183390754297326	0.573946598355842	0.4020370027712899	0.386450027024783	0.557126364819584	0.6575491260988809	0.916226384887074	0.9206795420465737	0.8585439956390025	0.935612931092197	0.959519066600224	0.8893602786195702	0.987927573695298
MARK4	2.65668363569167	2.76920019719944	-0.158274848591123	-0.0363556335385426	-0.0484788127005108	-0.412729213758291	0.16609417269211	0.108352309484072	4.75986163681876	-0.774385676740495	-0.113923877544145	-0.187342260457844	-1.50762898607283	0.215274316689421	0.182451730693326	1.051896516717e-05	0.4413870045081789	0.909633834070828	0.851950160690621	0.136281603833066	0.8301978200449771	0.8557710817300871	0.8745505152022426	0.991143847439656	0.9873817503569492	0.8411017244906579	0.9515858940324584	0.9789606448631872
PROM1	1.41003949401898	2.64553188058266	0.0874337964896291	0.203901806039241	-0.1860084673418369	-0.235212074080237	-1.76722033305643	0.0667306326930958	2.24183650042115	0.333276110774507	0.4260363817977839	-0.536618054325505	-0.6383024500919671	-1.51868522731911	0.1037348777380649	0.0311493821020238	0.7400137840058342	0.6714529229508249	0.593332078365552	0.5254908566653329	0.133477765610687	0.917698203772128	0.9588937745525468	0.9488584019403622	0.967531401686569	0.955964866167638	0.5121284101986333	0.98819497566463
CCDC124	5.850397759803151	5.22468381639568	0.116268860227704	-0.106513804444133	-0.294482699752714	-0.0538507692271509	0.9430235950541088	-0.3108675246649039	9.79041904034927	0.830660455554792	-0.474373112263094	-1.7002799606475	-0.30039691208978	1.5597337847526398	-0.748945904441641	7.94636571114448e-10	0.409091583188479	0.6368031913566811	0.0936713079676903	0.764790931658443	0.125716216280233	0.456520944333758	0.8649877048624949	0.9387105177635467	0.8384673380005387	0.9849024100417912	0.4995293022004134	0.905543847031646
CEACAM21	2.87451541304386	3.61630601015455	-0.1530716017821849	0.024419297255061	0.1421704257452999	0.143508348854316	-0.942709830097688	-0.940935111206093	5.63698631843295	-0.674638756764071	0.0689529008713051	0.495356459467868	0.473618377920978	-1.10398301853899	-1.39291056565025	3.6192153590596e-07	0.502192614076011	0.945229474695934	0.621945542994277	0.637289136013619	0.273491858713816	0.168184163834475	0.898316132724993	0.9933009801547574	0.9712816221413592	0.97011802232988	0.6732732832381649	0.7564413500372795
PAFAH1B1	5.6761106565912405	5.01171016761247	-0.0414032940198462	0.338430483265851	0.0853642659173425	0.184469174228176	0.600830454869682	-0.390578668316823	9.60533924961132	-0.252636030363307	1.3369533304198895	0.4278818085431239	0.876122824590954	0.922107934919648	-0.789006032892537	3.29965221617006e-06	0.8016532268751009	0.189345816494589	0.6703445922243481	0.384226497823472	0.366353029645094	0.4328571779111479	0.9719888849097608	0.742410618633011	0.9758339066751112	0.9302213700949372	0.7484824485428091	0.90087452247438
KIAA0100	4.29700648503602	5.460751091622031	-0.24900283795355	0.564858449395864	0.330948848588926	0.359033678964767	-2.01966658680327	-1.21724104951332	6.12050625111837	-0.969069403939374	1.37200745839476	1.06878598509591	1.09956649036694	-1.95803755480714	-1.6839123158634202	2.59371158785316e-06	0.335945606038093	0.1748269582539419	0.288982035161635	0.275401598070052	0.0563919270180661	0.0968193982696766	0.8407902219563846	0.7319474418671627	0.9077309079450172	0.8988495544225219	0.374581205638529	0.6475466415023687
GAS7	4.58058335846527	4.04882261467882	0.1642833561360299	0.608489601378644	0.489621790112199	0.0893545496560224	0.0020101196866752	-0.727208958020443	7.552884803704259	0.915390964872988	2.1851972900815	2.18390911410838	0.373384480905091	0.0028657699610623	-1.2626844525258898	1.4201030200513701e-10	0.363221222350701	0.0323232241244538	0.032421863738831	0.7100238332510109	0.997721840268562	0.211015556898559	0.8488409857530798	0.5232156120005974	0.7476539162004057	0.9818509914735728	0.9993794918745308	0.796833169482637
TRAPPC6A	5.695171620872429	7.289433404606401	-0.0423432623893229	0.159543203148585	-0.0606108600515117	-0.145723149137017	-1.81661323810209	-0.586419959606455	13.6710629958979	-0.248121081657863	0.5794348910266279	-0.2865537010003189	-0.655571331075865	-2.79128389604203	-1.29066711333257	3.32203393039828e-09	0.8048342574749191	0.5650628094569301	0.7754014742599801	0.514365741649612	0.0086962901034073	0.201197359139005	0.9724738514922304	0.9216174627925756	0.9841519749138944	0.9499493088035792	0.1602602033342206	0.7877227514593905
MATK	3.5758485509868403	-0.4275371220326879	0.625041701637861	-0.0465547177962073	0.246054714054892	-0.3876562633248839	4.478760982705441	3.25565421525289	-0.3776588443666739	2.05567825822899	-0.0964194730063556	0.6424222722824909	-0.9904294698972008	3.38669490405633	3.87481839388225	0.709317814978573	0.0436697954904223	0.92350034034521	0.522852564118198	0.325533001438582	0.0015907913249936	0.0002429286254581	0.6219254765719304	0.992560715168842	0.9568560391880956	0.9121535516424516	0.0709808910045985	0.060153309955584
CD79B	2.29425037498702	2.3845123970221898	0.542703783703158	-0.28198382600308	-0.817896263311717	-0.440084377439795	0.384905732405921	-0.0712738260762294	2.97836917601954	2.09973262453479	-0.6774235219742321	-2.47660817483582	-1.29631710493631	0.3867345164881879	-0.10094796324639	0.0106640863890833	0.0401964924570808	0.502109129572442	0.0161497421793905	0.199725282951531	0.701409717079269	0.9198889612723532	0.6158553394193129	0.9026856501564298	0.7303858978914555	0.8762111663508428	0.9055852356233424	0.988348862254236
ST7L	3.1386058014549203	3.13384571966294	-0.361294262127449	-0.0975143734976306	-0.110923518500966	-0.224127826462425	0.344908623190914	0.129261073594954	4.04369347889526	-1.5817925029595	-0.270174597238232	-0.404667683938455	-0.7769888107045959	0.3746032445162029	0.2028539653115139	0.0006831193489883	0.11840137306168	0.7879838813214249	0.6870298736857811	0.439879743592006	0.7100608030346559	0.8398560993538521	0.7248340397284476	0.970780538617176	0.9765607731960768	0.938543315998163	0.908075147007311	0.9772122616777268
RPUSD1	3.84299629392471	3.05405009572918	0.270433108357504	0.462485761106493	0.0086911541730795	0.5385502896519839	0.166244251874539	0.4721032520955889	4.478627835164599	1.29448564390785	1.41450502809017	0.0336384299261871	2.0105814008922	0.1981950758725089	0.793582986677327	0.0011396721476212	0.200811039393148	0.164416321730704	0.973280963356868	0.0486057868527747	0.844538299756803	0.430202069992454	0.7791060645162121	0.720060590194737	0.9972599456904812	0.7339514648340775	0.9534470891988546	0.9005261042345151
LUC7L	4.54176943541187	3.34402984548002	-0.0287344301226343	0.668393208444277	-0.0158476523039098	0.0087314388988105	1.06377774525208	0.31876731537769	5.14892143375746	-0.143442481754956	2.15445485989131	-0.0649040987025621	0.0340031183754165	1.31301342891631	0.543226855738983	0.0001229539946508	0.8864857143962559	0.0365110332310814	0.948461833975239	0.9729779094135942	0.199193907136124	0.588750918773014	0.986403572266872	0.5412698131202501	0.9938028043061962	0.9995755146945008	0.6008368486044592	0.9378561774684558
TSR3	4.23340056152065	3.90606902141809	0.142419013419576	-0.0890358733111142	0.662466656791619	-0.1087526742255629	0.3690924599557629	0.31285210637224	4.478485897040571	0.667905848854224	-0.253044809092676	2.4260800979959303	-0.3913516169782329	0.379268072352966	0.518399129418952	9.3119364667038e-05	0.506498053289444	0.80100043939703	0.0179229096140722	0.69676337730692	0.705990711893619	0.6058863747497031	0.898316132724993	0.9729365289628348	0.7303858978914555	0.9818509914735728	0.90704595062242	0.9422456747336412
PIGQ	2.75374421655208	3.2319089754352794	0.0576537015640875	-0.256026567995316	-0.144044239825222	0.170066537932371	-0.458785744769987	-0.228517845647982	5.316788855793639	0.2696025276174669	-0.7643464122338399	-0.526798292862634	0.59593927664566	-0.566774501946028	-0.365018088963729	1.26827352249018e-06	0.788282499109323	0.447305129281685	0.6000479986290971	0.553194325874877	0.572733520254256	0.716230752314072	0.9680453390014746	0.8792412171328736	0.968416372369442	0.959519066600224	0.8596452547045726	0.9593570105345736
CRAMP1	2.20178899082788	3.4672438008672	0.0611418570524466	-0.6860026536167629	0.0198001521393162	-0.8905522293446709	-0.675016849693773	-0.428462975950185	6.16519141357926	0.300824297477877	-2.1481282847763703	0.0759139637579403	-3.22235524471671	-0.898904553265808	-0.7515377702772209	4.36414874280743e-08	0.7644663609615369	0.0352690548123401	0.93971045268935	0.00195288127945	0.371875587198895	0.4549223509558689	0.9624465819710892	0.5355109838507862	0.993678973498182	0.3583674674641507	0.7508394584866578	0.905543847031646
DNAJC11	3.12908726553751	2.88077231416528	0.4410895613788689	0.4918917301620971	-0.184639950009764	-0.382867648417346	-0.0567302782561347	-0.0504222033235817	3.20222826596452	2.01077038354173	1.3742823038223402	-0.677804859367975	-1.3507751523624298	-0.0570495807086006	-0.081186572623293	0.0034779336902327	0.0484346791993017	0.173872265288682	0.5001967098748921	0.1812662344466239	0.95472867738581	0.935536898117118	0.6310554352877019	0.7304183290572909	0.953665333770722	0.8704990700651942	0.9888044465548266	0.9903257159787254
MYLIP	4.53038421992095	6.05443806437561	-0.143584492556542	0.120172016823301	0.307369422292489	-0.13388358037348	-1.62137806889539	-1.15125045127343	6.07125023149348	-0.649039575231186	0.332561121082025	1.10827099103851	-0.473451401360432	-1.51633238098353	-1.76010729051701	5.59585954332274e-07	0.5186220422463339	0.7405017600171929	0.271714519636039	0.637449660424845	0.1344449730493309	0.0830409559539692	0.9048107376041088	0.9653071506751292	0.900521846700202	0.9702327034157696	0.5137368530892669	0.6244166711838443
E2F2	1.51614566811182	1.8321442680826296	0.2939268429245589	-0.186410765273066	-0.346522256078528	0.369349688574614	-0.7408061836996129	0.4239155888047629	1.74663458388423	1.04850072071579	-0.39537007994045	-0.973281124298824	0.9954615559596288	-0.640440080379244	0.600070633751018	0.0922262337413415	0.29817041680119	0.6938356535425388	0.333870467749171	0.323045076948103	0.524596566853897	0.5504801879336779	0.8247006306007195	0.9541988357065057	0.9223045404432788	0.9113197023447516	0.8415376347623029	0.930224647068053
PSMB1	7.74224090865212	7.270229562131361	0.178779211685756	0.0317869117875805	-0.137862122534687	-0.0357282614006898	0.624292185962699	0.319718997231758	16.408229508777403	1.42288121135396	0.157250685912456	-0.8825650867443091	-0.219050849410809	1.20393230576644	0.942309631781954	2.43420589452115e-14	0.159352827296773	0.8755638056194609	0.380657025708963	0.8272696986877229	0.2350470816133089	0.349377323763809	0.7497620467929587	0.9848415490866206	0.935612931092197	0.9868600291722848	0.6352268048827635	0.871025850487175
SYN1	1.70633765109201	2.86889332097143	0.448565425584334	-0.4826976649535729	-0.539569878781205	-0.780681701582953	-0.830899407960922	0.745001359722085	3.29783846368456	1.4456929668419	-0.980862030150321	-1.34123740098731	-1.8624426436525	-0.721719645284448	0.91177395818326	0.0169990899855963	0.161361681816983	0.344221280945236	0.186372877305369	0.0683325320359437	0.478585124754734	0.365115648365592	0.7519246610849325	0.8368592775406019	0.8809876208800375	0.7716695254242467	0.8157602337723361	0.8761410271579871
JARID2	5.35170867197984	3.80975962259623	0.249705948271362	-0.307109549176476	0.1914006266991439	0.1995742768026369	2.0068740114489	0.826112591268198	4.1096298892119805	1.16980645108852	-0.850200880176865	0.675487604401248	0.699690904794661	2.00129250067498	1.34766230127797	0.0001926740017767	0.246297423556217	0.398199063010502	0.501661161429978	0.4865250905439679	0.0496871137667578	0.182348726208558	0.8015091905168319	0.8585439956390025	0.953665333770722	0.9460839617508638	0.3547251535710068	0.7706200304156025
CDKL5	2.14547056363486	2.45987568086147	-0.205556909274524	0.440225522190118	-0.313376702964448	-0.388745095688655	-0.428009662209646	0.0378810443717753	2.4827022406495	-0.742072247873476	0.936465174649453	-0.891649329188695	-1.05962388588385	-0.3799141140843621	0.0522759214804646	0.0228550394391306	0.46061534878182	0.352720388833696	0.375777176871197	0.29307377692081	0.70586920394106	0.95846409567014	0.8818409654494722	0.8421123285352	0.935612931092197	0.9035340005732172	0.90704595062242	0.9918059488909742
CDK11A	4.20860581679913	3.4557785546849704	-0.242707717695766	-0.396008395227188	0.290577139343245	0.3824797271476149	0.919739878271327	0.906251546352787	3.93832892549268	-1.1128292775923898	-1.13851337748101	1.07061937796871	1.3806572151132	0.9366490438689608	1.4484768000591002	0.0005113837027878	0.269765607473983	0.258929787604071	0.288131195325681	0.171908306128582	0.353517756944697	0.152154362486314	0.8104465362850684	0.7877039839351002	0.9077309079450172	0.8606719567983453	0.7414653662640789	0.7365736723284372
NADK	4.58241046492176	3.93537974172029	0.123485393263503	0.0741821428451514	-0.304996669634385	0.0440729837616873	0.7710125933648371	0.147110555782801	7.8692347690695295	0.735294641500304	0.28488542241578	-1.4355704173843995	0.197906620077016	1.17718391373701	0.2901865069743919	3.78614889050563e-11	0.464688608301685	0.776597776987823	0.1557087494463949	0.8437085645352241	0.243226095303816	0.7725566575044058	0.8834175656964273	0.9696042036600157	0.8716021752831057	0.9868600291722848	0.6426614583251846	0.9670446668978075
DLEC1	1.5397295813428	2.09705015337759	0.25066870286214	0.321277633868586	0.45190574179382	-0.0136194305774915	-1.5696417943560002	-0.464599511155092	1.68128427610093	0.8628690015991829	0.6242269628213759	1.20798869838004	-0.0339194106744635	-1.2419693065296102	-0.6312572566442509	0.101124688153542	0.3914133228445589	0.53459105980789	0.231318573625926	0.973043354828237	0.2185435328105269	0.5300741562850511	0.8584748540880105	0.9164223096585548	0.8962876491792237	0.9995755146945008	0.6207405275125064	0.923240338389784
CYTH3	2.77841588918109	3.1837706059374	-0.3755640101280429	-0.229740289828088	-0.445276333342048	-0.417062439667683	0.150533048998248	0.522775046012394	4.67519839055251	-1.55647099731993	-0.611518304770962	-1.4579994248056698	-1.29749369717156	0.166610055560529	0.7638780505842561	1.43867076337943e-05	0.124238397289953	0.5428955897522829	0.1494439701802999	0.1988459098612749	0.8681713132186909	0.4475823490767759	0.729261694291818	0.9178962760439564	0.8716021752831057	0.8760224014236465	0.9629114203967952	0.904836806796664
SYPL1	5.62122323547995	5.05996073773907	-0.339642814860422	-0.142878338773172	-0.145386157152582	-0.173341585394106	1.11066362286988	0.535966111463163	8.48327029445546	-2.08952609082529	-0.558028979060187	-0.744287846532297	-0.8482143977498859	1.59027276310791	1.17022622014383	3.0056810092432203e-06	0.0404132379854591	0.579048872592184	0.459361928046162	0.399301735615638	0.12435730120984	0.246014957717217	0.6165621518882279	0.9247684638290998	0.9463926736904346	0.930503822805917	0.4981093405357695	0.8204927529326442
CYB561	2.38557333016898	3.66469509243113	0.0129542193203394	0.103986695796074	-0.393818691959813	-0.487059145058611	-1.21650072948404	-0.0544165882085869	6.53192782037488	0.0637280768157021	0.325968256648485	-1.51167949867872	-1.7759821756655498	-1.61734607022333	-0.0962351489812482	9.782945505755293e-09	0.949373714891179	0.7454494015648149	0.135249039543129	0.0802096759920897	0.110433524749077	0.923616875671962	0.9936395161831804	0.9667862807932864	0.8687419710268423	0.7793358141234129	0.4775434430652918	0.9886845086765536
SPAG9	6.05402146356945	4.861816156354879	0.0363456126596089	0.2834351782346989	-0.0940113429462539	-0.101493311690233	1.42045317585573	0.358840992436306	4.95320152230792	0.1526015210381369	0.733549924500158	-0.319107452782507	-0.332774539981138	1.28865018009988	0.546418697090168	2.55680848579722e-05	0.879170781553335	0.465760304211341	0.750623242561517	0.740331206601072	0.203319271345662	0.586577791943673	0.9837859579587284	0.8880043056963931	0.9826140707956516	0.9840850458529624	0.6044988879547424	0.9378561774684558
SS18L2	5.71716434742944	6.353905285439219	0.0783351841682444	-0.151550018489259	-0.227833737573498	-0.144153501567243	-0.4279935596613621	-0.294075225732993	14.0827461581612	0.5417938331963039	-0.658854044819548	-1.26622568526377	-0.76660163445308	-0.7685811638323629	-0.732607516236928	3.69290563281543e-11	0.589887023526061	0.513018913886427	0.2100799592643039	0.446048718316451	0.4468027444594539	0.4663185183159969	0.9253598001020608	0.907863140490023	0.8914243657022465	0.9391968781816225	0.7973234369225203	0.9091960941520906
MPND	2.8743969130124505	2.82321289600624	0.181512904714318	-0.967227958923734	0.0987606279949939	-0.307906619996649	0.6547363409426911	1.21711868363786	3.66359286027628	0.689836230404216	-2.34851374223457	0.296309829513521	-0.8807757602519201	0.652646011997075	1.67152972243344	0.0038104863113401	0.49548979723268	0.026959246661033	0.7681260223160741	0.3819910952759	0.519198632778253	0.0992149208195589	0.8967494940398152	0.5053985967576963	0.9837080111810113	0.9285376829010636	0.8383931607962728	0.6503075357588943
MGST1	4.37321225911812	3.70711817445659	0.3436808656251779	0.0933825074034314	-0.0753471145588138	-0.5175141176508951	1.05463930439509	-0.115303793287119	2.8454881728903403	1.22442893171851	0.2000856955174439	-0.210068434541385	-1.4146689360070903	0.745906684980861	-0.1369829292878469	0.007085145864213	0.2251943396573589	0.842014026467951	0.834248386379424	0.16181290351271	0.4586006190359439	0.891457145539419	0.7932027713965207	0.9798281516128388	0.9873809559077232	0.8516410850264116	0.8042949879417571	0.985680906713759
CRY1	3.09083195271972	2.1650207668513404	0.0426822907038838	-0.451384957307882	0.1207517484224319	0.360979760781775	0.988360511832425	1.46956071853522	2.47681386118776	0.171835708372762	-1.14735104439818	0.398253786730639	1.1420920622021102	0.962894232799244	2.21083526996194	0.0208774860872061	0.8640800769466759	0.25565404338451	0.691724644463303	0.257459825263327	0.341058817275618	0.0304166997607353	0.9813111837216596	0.7863353473221862	0.9765607731960768	0.8939230501223414	0.733034531554607	0.4624261157323456
NFIX	2.03849580166292	4.442300244386559	0.0817836809361068	0.0415399059682477	-0.473215126999542	-0.468780737002485	-2.49425381665269	-1.21280460617392	5.188798628142861	0.323998738583257	0.0960213846574155	-1.45879958123512	-1.38020757929434	-2.5195353747086697	-1.8562483134243104	4.43822757632123e-05	0.7469335011232578	0.9238315651624592	0.149358532100019	0.17208213844609	0.0153212953533363	0.067782794961489	0.960610138270538	0.992560715168842	0.8716021752831057	0.860674925840348	0.2135702387399271	0.5858977538493385
ST3GAL1	4.73745666410708	3.0771994922041297	0.0071651090946017	0.574812040059865	0.4503709555629529	0.0125054002565315	1.55243152478881	0.203317118765494	3.75177746480372	0.033381724130632	1.71501295310402	1.7390904058325902	0.0462435439590317	1.62131874105003	0.312669123671747	0.0015908150931533	0.9734680907566392	0.0912778935286012	0.0866604023709558	0.9632517845189972	0.1148971508433869	0.7554931916434309	0.9957350322399812	0.6358943609367675	0.8342014472583921	0.9995755146945008	0.4842204996848196	0.9670446668978075
MMP25	1.6407171528043702	1.41335050387889	0.0596282317073308	0.9193399773939908	0.172805582906802	0.2416659063591739	-0.781964160300105	0.453885291671181	1.23750262580842	0.2010195247050739	1.80685454752462	0.457389459787241	0.6052649926232739	-0.630131545249584	0.60247425362003	0.226493746306242	0.84130213083785	0.0752471581373219	0.6488491738800689	0.547023056394173	0.531122839307022	0.5489134234088701	0.9756985289016954	0.6093195919025277	0.9746375155796564	0.959519066600224	0.8451436993679445	0.9300120927950803
IL32	4.46717237806564	1.8012084726288402	0.7056144728936898	1.60909986708241	-0.542331302147124	-0.2011611832696019	2.5605831425386	-0.444196993526091	1.03861557286558	1.66063664005086	2.3402310873026897	-0.992553858649912	-0.364793894898434	1.2822144079709	-0.335881030156856	0.308301037626075	0.1014017708341169	0.0222813284423355	0.324475360815912	0.7163973455529771	0.206334082769982	0.7380030294510391	0.699992504857932	0.4952671733347843	0.9192250600720772	0.9818509914735728	0.6081605330057372	0.9644568339597136
PKD1	2.69925695273	4.46488665227854	-0.20067996564376	-0.0746201018352154	-0.0135871108985231	0.3616099035946239	-2.1761958472048404	-0.4682758638249439	6.3157367454342905	-0.797030091018077	-0.1875629786418419	-0.0428324938623062	1.08629676294372	-2.34776449331312	-0.671446588675207	0.0001014040509401	0.4303040694461129	0.852657897501895	0.965986965493524	0.281591284979066	0.0261356945307023	0.5042107446431839	0.8705044636022582	0.9825129363287548	0.9969775169055072	0.9008341785291418	0.2654107280128762	0.9192802656920108
MED24	3.53032248519431	3.52426512709257	0.173970276953648	0.111612440749315	0.288815512217173	0.4412348847887179	-0.390127910832997	-0.909854320801419	4.91976472894245	0.780560926644292	0.316733185197721	1.0440358426668	1.53124423167725	-0.443044607069046	-1.3998115097233896	0.0001513022330204	0.43803152001234	0.7527356070903171	0.300530234695462	0.130507795102409	0.660467938374384	0.166122362484403	0.8729657304270468	0.9679120603712268	0.9103190203864188	0.837388384283821	0.8906268649430603	0.7540099111338482
RHOBTB2	2.3317815333873395	2.62162575095273	0.26626682744946	-0.252566289002779	0.0430982695569553	-0.209886055112771	-0.384709362974252	0.6802389585504189	3.01835988354286	0.919505597778596	-0.546462590048006	0.117790036207934	-0.54876307484879	-0.3493645559210939	0.873958778528988	0.0215713928500508	0.363312704129731	0.590188858791319	0.906710468573385	0.585318536432359	0.7304148141015259	0.3852169278416289	0.8488409857530798	0.9285847352793956	0.99120443607656	0.9628933347445968	0.9177103675829094	0.8840837824775711
HEATR5B	3.68287956959522	4.58674797208807	-0.5638327699272441	0.17988262815295	0.438758611882771	-0.0996140823773846	-1.07851410269154	-0.953379504468717	6.746622496313809	-2.40002246899374	0.4933067003623529	1.53046504014031	-0.325448131940014	-1.22663339914767	-1.37237325611792	1.26301918510071e-05	0.0205204316071602	0.62483413783697	0.131136249172628	0.745878425793264	0.229201526550475	0.17446011140229	0.5434496229333746	0.9373864352144214	0.8687419710268423	0.9845050694589096	0.6306793430678224	0.7623397803084722
SEC62	7.325861565738619	7.62852610565569	-0.278080064958872	0.0196963189504467	-0.0086560045748627	-0.045233074262587	-0.187175840246558	-0.0366615138079136	17.4017559794472	-2.50276207029513	0.105651567812113	-0.061385057602967	-0.309302249763995	-0.391829217850037	-0.1224524077793769	5.115318637321591e-19	0.0147916645181228	0.916170273296098	0.951232734695437	0.758042246981602	0.696555191075369	0.902909551754504	0.5043398754628798	0.9923901773110112	0.9944067685355809	0.9845050694589096	0.9036987443072712	0.9867236086099656
RPS20	10.3171913483036	12.213278561937098	0.107049635057627	-0.312652425362149	-0.16296887971716	-0.0485834004092497	-1.53823718000029	-0.137659126586111	15.26488246493	0.696047570947611	-1.11347849218784	-0.755597804639619	-0.225134364808455	-2.2161781525064304	-0.347959282730546	2.93868694153301e-14	0.4889316526245539	0.2696074408678119	0.4526266988257569	0.8225848020760551	0.0301125247079075	0.72901157617138	0.8943268990657466	0.7968046351355055	0.9463926736904346	0.9868600291722848	0.2847141396366668	0.9631421808187056
CSDE1	7.337865104641289	7.164493951088519	0.0821949458385543	-0.155388014898712	-0.0961202076244543	-0.204155630075298	0.475121087213224	-0.4579391470857379	24.2419228668904	0.8470509696076091	-1.0313068314502	-0.8048038635046031	-1.61128745218084	1.2757515559236	-1.62624276676494	6.629414015283291e-09	0.401603217470511	0.310810780895726	0.4243646998159179	0.1121235763905389	0.215433020493131	0.108528332649319	0.8617664315003416	0.8219949164902047	0.942253613074148	0.8202891575880266	0.6170316166201372	0.6703056107943989
UBE3C	3.94589568082822	3.74415137885207	0.0304412203208789	-0.0876740952628279	-0.201535003840837	-0.1315873387599419	0.4606494949151379	-0.286706684665006	6.625298375080099	0.169139317546537	-0.311158161372254	-0.911334889009783	-0.567476302634345	0.6539130149578579	-0.544512535762647	1.4391180458624802e-05	0.8663059245306909	0.757211977416367	0.365736231911464	0.5723465756059649	0.518134474616847	0.587872832179152	0.9813111837216596	0.9679901994987192	0.935612931092197	0.959519066600224	0.8380240964367449	0.9378561774684558
REV3L	5.31222211459674	5.27680005010301	0.119035955592509	0.118022170300128	-0.0905595846089725	-0.3302083852988689	0.33414147046803	-1.45520934082784	4.8972825016419606	0.468516051003275	0.277963851357746	-0.2799947956123489	-0.995766494276769	0.287065567536468	-1.96588887397888	1.76843823823986e-05	0.640963026835176	0.781884119332114	0.780335395712212	0.322926309379708	0.7750107504145759	0.0534949681046635	0.9395591906686946	0.9696042036600157	0.9843986344630286	0.9113197023447516	0.9320091157348424	0.5555690616398322
FAM76A	3.45407362694267	3.96481160312105	0.0333802125331566	0.0228834125517598	0.291267243914801	-0.1966886953257939	-0.673202417286398	-0.284600103271404	5.40400518128783	0.1323964636927909	0.0580536777957215	0.928118469666972	-0.589248306110656	-0.7065517417265109	-0.3896489253114529	9.78204500505924e-05	0.895312707302388	0.9540506756201288	0.357139828908019	0.55776728242963	0.484884994318465	0.6980141585509511	0.98789204466826	0.9948091265781408	0.9322971769422596	0.959519066600224	0.8196116490626986	0.9556499431474348
TRAF3IP3	4.74167197646535	5.7312931402632685	0.423942825254389	0.75437773512844	-0.1815798612263039	0.102582088047808	-1.73386363665432	-1.64533260350073	11.9982391235707	2.5497619708244903	2.8821523379078995	-0.8666190104419209	0.467173395697455	-2.79423702786684	-3.2483943233898103	2.1222395500272107e-07	0.0148663984825017	0.007006737082952	0.38990398211669	0.642035682561256	0.0092885374360482	0.0018069015488515	0.5043398754628798	0.3835746951839563	0.935612931092197	0.9709772581637236	0.1656315581089827	0.1604860968017792
POMT2	2.01331305025528	2.75421126878584	-0.0356628299711289	-0.480234994138151	0.489549613041656	-0.118461034139813	-0.8736062579498001	0.8155313949515709	3.7020473586920297	-0.138844250855051	-1.1828993357249098	1.51227923791989	-0.346845048100414	-0.90653614322313	1.1874429440708	0.0027387197904126	0.890194376470803	0.245756868229012	0.1358836828892499	0.7298697996822819	0.37106786916585	0.239188600715193	0.9864908897798784	0.7798261656492443	0.8687419710268423	0.9839392960601584	0.7506030585741944	0.8204927529326442
VTA1	4.20079753055147	4.33000889500035	-0.169514579355286	-0.1075032775435519	-0.0951183817504025	-0.0348166332136815	0.0737719685883909	-0.178473533486339	8.11333650940383	-0.9496767608265352	-0.3864042443021429	-0.431092891675827	-0.150205696517992	0.108285395839259	-0.343986266349834	5.359399482742759e-06	0.347526868112667	0.70168042075993	0.668001145938213	0.8810807957425151	0.914566110506542	0.7319190981313101	0.8430221501009982	0.9543000210940634	0.9757455380862624	0.9886972174526704	0.9754273321984172	0.9635105777206924
BAZ1B	5.04914929089071	5.93421608569871	-0.1781120605881239	0.384557993934628	-0.0209835749956871	0.130849273977204	-1.1476461806546598	-1.65395809090768	10.028439699319	-0.9875410987904928	1.34027786663242	-0.095223274456794	0.566904154328104	-1.60964485122381	-3.12102897546028	3.63534827320068e-08	0.3269768715918089	0.185704046234255	0.924433377149097	0.5726665880770511	0.116738180172008	0.0026503824332783	0.8394512104251097	0.739693677280987	0.9929421414038528	0.959519066600224	0.487181854407781	0.1778473643659171
RANBP9	3.8149935663753514	3.13190115890999	0.227199351635053	-0.354603417836982	0.3173588196636049	-0.1106052476544169	0.949807483842551	0.141890243969419	3.94789770981117	0.935798684916055	-0.931140459131668	1.05835677104088	-0.353028022822923	0.972973586699193	0.2000586474460789	0.0014652474287702	0.353236778443172	0.356624513169034	0.294138073436037	0.725207938168004	0.338256626120771	0.84203253563632	0.844063073560571	0.8423838537419703	0.9103190203864188	0.9830146419367218	0.7303949180403209	0.9772122616777268
ETV7	1.88130749293278	3.33749466604138	0.257865395354082	-0.767522789393027	-0.5575818653328161	-0.0088585996669554	-1.2153709968415	0.27392016606119	3.1889923453885496	0.81358529604695	-1.45377664986459	-1.37962160808826	-0.0212060186701455	-0.9864627403085172	0.345044230496067	0.005639199216849	0.4187540980324509	0.151955057513509	0.172499864603536	0.983145876971436	0.329899040037872	0.731128811433038	0.8679521386040094	0.705064973056805	0.8716021752831057	0.9995755146945008	0.7253301495732635	0.9635105777206924
SPRTN	3.6538610357015098	3.89720168265014	0.0605910737019455	-0.1069594019657149	-0.184007034833683	-0.2141651212693769	-0.171533870609166	0.352735470008001	6.1663159493096105	0.304917922562342	-0.3373677628559219	-0.74209051239614	-0.8310400738192091	-0.221251884637761	0.6448095567447379	3.0080009627675105e-05	0.76146778367272	0.7374125463963491	0.4608811960857329	0.409010863947611	0.826318675346141	0.52122364805944	0.9621825854833022	0.9636783586260512	0.9463926736904346	0.9319490266723932	0.950426100653748	0.9223694955337772
METTL13	3.2074956235586	3.26713368952748	0.0322984514702346	0.198939728791525	-0.0787009256975392	0.177803116567203	-0.2828920400346049	-0.446506723403142	4.0184118372715005	0.135958058085023	0.520475554115666	-0.267489974366267	0.582001555702855	-0.2947606208650919	-0.670486871945854	0.0009041985691613	0.8922596230835681	0.604739960485323	0.78994142133401	0.562519251179299	0.769840005062325	0.504829198626068	0.9870340281627438	0.9345912734993924	0.9853984800266016	0.959519066600224	0.93115563178892	0.9195008223309408
DYRK4	4.14176669091266	4.32829188163885	-0.0172023603149199	0.159134800958975	0.0268534596104434	0.0972453535030978	-0.419044216773002	0.0454895782385656	8.07739017952553	-0.0922453376330925	0.5483372567265139	0.114452846475616	0.391427523230762	-0.591824463453803	0.0837129569791624	9.35801615758988e-06	0.9272635950957248	0.5884349809388261	0.9092999237249252	0.696846739286593	0.5591877497641079	0.933530623130609	0.991565119834086	0.9281242358889664	0.9915691920164084	0.9818509914735728	0.8540326327095143	0.9903257159787254
ZNF207	6.473252476956691	5.867367209450199	0.183588480279576	0.250163959884541	-0.173765431024621	0.0329103818709362	0.578728666944047	0.513091940674596	16.1172731911247	1.48501419736016	1.3080289674493402	-1.11345163153202	0.198502400793038	1.21019144579531	1.42182576024743	1.05134082295812e-09	0.1497651741116019	0.201658991690393	0.270217925191761	0.8433013575357521	0.236239895101492	0.159647645849854	0.7408580938524918	0.7481668563873198	0.900521846700202	0.9868600291722848	0.6363385555669504	0.7480723203216018
UQCRC1	6.549130204969869	5.0864622730398	0.220678008811011	0.1412233835654	-0.0130928968435223	0.0146127821096877	1.58050429766226	0.4830859340826029	13.1869959891768	1.72159895486375	0.7154738293332121	-0.0812811570335581	0.0851620573219943	3.13702259520418	1.24135325591681	2.06651747632459e-20	0.0896888014215949	0.476765873231968	0.935457122991842	0.932382798583034	0.0025224011870912	0.218740394142006	0.6933874284868302	0.8919990166467884	0.9931605664197805	0.9964530277665116	0.0900393563468819	0.8014534857357133
STARD3NL	5.13260571922022	3.54417123487009	0.0093849070948252	0.0102254587440913	-0.1619188652453509	0.0731143844551139	1.92050246384825	1.10699081896133	7.41894452488121	0.0608260492808124	0.0429986520211845	-0.8377912156844829	0.358532802470887	3.1049531246743	2.36319218730655	2.48341182259299e-10	0.951676165227004	0.965828620436754	0.4050830619781819	0.721055350688177	0.0027740400419603	0.0209840009662454	0.9936483294867924	0.996349471542958	0.9365392869372812	0.9818509914735728	0.0942809342582998	0.4088448669528617
CD9	7.668556101243711	5.274855447611401	-0.187884567753176	0.2396414945587869	0.167218529123688	-0.209598326327116	3.03917337091387	1.00637434191803	4.798981010711549	-0.6122536559258629	0.502527149049723	0.452235071530096	-0.536142646323008	2.3097609788055	1.1449412488646498	0.0001353709593967	0.542473903583069	0.617241055695073	0.652599297234515	0.593617103561477	0.027140162365751	0.256248005761101	0.9110193714843832	0.9360898010629848	0.97520002585683	0.9654819753735812	0.2715892284664898	0.8253583965150959
NCAPD2	3.20620268438649	4.43571983350771	-0.3532087816902679	0.3301134038929439	-0.426286828663401	0.208117708388228	-1.65055012737706	-0.590250837999023	4.20270509777306	-1.2735444667212	0.7332692157326709	-1.2798177476290902	0.593770009250438	-1.41194629077277	-0.790794989803375	0.0002181959036036	0.2072378338882819	0.465927028536981	0.204960576396105	0.5546406857451021	0.163668305049786	0.431854442663842	0.7851427615735427	0.8880043056963931	0.8875748696767295	0.959519066600224	0.5590300769841714	0.9005261042345151
IFFO1	3.622539277819	3.92698712435204	0.095555804982344	0.235275996901105	0.758598685347506	0.328925297115847	-1.16806900909073	0.0474964427726675	4.324517848444721	0.3766084354681749	0.580211374348678	2.43603051063209	1.0112587233325698	-1.1165473146268898	0.0676915378124671	0.0002750635439864	0.7076374711374979	0.5638021920357951	0.0175254456531414	0.315487593890483	0.270445352717881	0.94623109016277	0.9518467644813108	0.9216174627925756	0.7303858978914555	0.9076665180619788	0.6696374953556198	0.9903257159787254
GIPR	2.01973652374132	5.199022607649151	0.057737789311083	1.07946333883666	-0.5002588039226801	-0.492745863705471	-4.08357941545346	-1.8927250985148	6.16271379155957	0.1816914502018639	2.1458387747011702	-1.2220278965521698	-1.1356937996892902	-3.57895010089316	-2.1528129356705703	0.000143248859071	0.8568518246346941	0.0443951459951023	0.226737336608146	0.260502854743225	0.0012167380488889	0.0348844777268969	0.980282480231596	0.5640048386449357	0.8962876491792237	0.8939230501223414	0.0649325383983915	0.492153380329407
PHF7	2.4347576775071698	4.75624152580583	0.015841856481168	-0.2735605261405679	-0.194168399988399	-0.146641644675908	-2.71427516317626	0.0952606097285448	4.551905438412099	0.0567003925400875	-0.5883044243590679	-0.5617407046677779	-0.401535264121039	-2.3716863419332204	0.1356102631454059	7.17363047396155e-05	0.95495293842303	0.558286331097585	0.576139567228159	0.689286808396736	0.0210582866286867	0.8925365317764509	0.9936483294867924	0.9209442161257968	0.9633627337545796	0.9810993079856194	0.2438587244560259	0.985680906713759
NISCH	3.87264516011082	4.47873035187691	-0.112525858451399	0.298706686650894	0.468934916395227	0.216295270531544	-1.12079964315793	-1.02023767773573	6.42308841267689	-0.455583302574119	0.7783314657178041	1.52036245907199	0.655845682509033	-1.20957491739521	-1.34567799823594	1.52764563910244e-08	0.650141136649282	0.439073577178106	0.133056386269765	0.514136416644317	0.230630511725947	0.182876229393932	0.9423665894486234	0.8748656893613974	0.8687419710268423	0.9499493088035792	0.6311987607151579	0.7718482660736496
STAB1	5.42687023279026	4.1426292161719305	0.249023809202036	0.0728794424693815	0.531040642386059	0.2454933071289239	1.04902893407521	-1.34737864032184	4.74304512177443	0.930961971013104	0.1774900643845	1.63666718614899	0.7181823168412	0.973728930530143	-1.52245301493287	0.0001703477975761	0.3556972160807971	0.859812635130012	0.1067752719201869	0.47516803088144	0.336945594822855	0.132548087095931	0.8448568789667498	0.9833624257062008	0.848110950015868	0.9438183648938552	0.7292294354831101	0.706615804735223
FUZ	3.08803474080409	3.103539876146701	0.124582223422315	1.35706811089346	-0.100496857323033	-0.2320582489243289	-0.756440946991765	-0.873671693026166	4.66767230865376	0.53670958444515	3.72967349106481	-0.341579429810299	-0.743213754335881	-0.8549592505392472	-1.24155368703582	1.47910296430437e-05	0.593219934142425	0.0003930759981247	0.7337207498928722	0.459912376870455	0.3955759843503429	0.2186668565489969	0.9258580835228176	0.1765995579161381	0.9804456740673388	0.9413911367273968	0.7665020077484561	0.8014534857357133
IDS	6.220354374297791	5.37819251055103	-0.0538171106107457	0.116280160418783	0.4141730962748439	0.0261430437041724	0.940982500094484	0.272354822318975	7.0329830834521605	-0.292665993064569	0.3926587026706839	1.8295705070499295	0.111234948547553	1.09909604377022	0.523688968774597	5.5793026480748614e-08	0.7706842051390849	0.6958023688431451	0.0716983605374969	0.911759637358758	0.276758659620931	0.602212614365981	0.9634021954706524	0.9542564015393046	0.8342014472583921	0.994037369346608	0.675890065452472	0.9417927476034498
ZNF200	2.84936720992028	2.63822869015056	0.0367236236570711	0.535493015341377	-0.0734997937823717	-0.434214617270432	0.0044996624299835	0.3169441398760789	2.93450951961743	0.1638141623863269	1.36697947452388	-0.252864542544627	-1.43834282831824	0.0047171002733012	0.549564077534243	0.006114461831239	0.8703879968213691	0.176134144056353	0.801139589474439	0.154966155532175	0.99625106028268	0.584494600663891	0.9819278907771772	0.7327112908397903	0.9858436238267484	0.8507637506304088	0.9993794918745308	0.9378561774684558
CD4	6.522411845903259	7.32473344328549	0.0112574216906842	0.0481904679356408	0.426386178686114	0.0223635677378532	-1.05093856405348	-1.05257177522915	14.395069090931498	0.0732568500090331	0.19613659394805	2.25822338198708	0.112437767355523	-1.73601169871952	-2.3876929336164903	7.938849805479548e-10	0.9418205114418392	0.8452460892106071	0.0273633697842186	0.910811148157221	0.0919153314049385	0.0197577581408582	0.9934663282720082	0.9809501361859376	0.7303858978914555	0.994037369346608	0.448339545165006	0.3997264453683874
LRRC23	3.3877962071845498	3.46630508310499	-0.258417159050754	0.5021597824281551	0.954485422598916	0.4426730292259089	-0.978946649264241	0.7453706896903141	6.0838579734439895	-1.32280879946003	1.65676453304483	3.92749453469387	1.6978564323715402	-1.30301095811949	1.34515945986444	6.064207691976382e-08	0.190330361204127	0.102174533825089	0.000203118466521	0.0941071134382246	0.196966148288364	0.183042758749133	0.771941506731351	0.6553032425837526	0.3308038125377994	0.7939128030338704	0.5987705153451881	0.7718482660736496
BTK	5.43362072295064	5.12788526107655	-0.0234362674422044	0.5142695783902779	0.0419191012366889	-0.295539266961733	0.2491690605819299	-0.568603569613865	10.613273286284802	-0.165181480319625	2.28134158013092	0.2410333449289189	-1.6211880902633995	0.431960399535739	-1.3599984302741	2.1684013589602203e-09	0.8693008003864591	0.0262579742239428	0.810287043408712	0.109652103918116	0.6682430534969971	0.178343662579647	0.9813111837216596	0.5031280496619147	0.9858894146739392	0.8202891575880266	0.8941705601327282	0.7672169087905335
HFE	2.48062792664752	2.52359880847271	0.184193649662635	-0.323898723337817	0.5538786446741	0.5294493919365971	-0.6897376039939721	-0.263052506065475	2.31270119760937	0.6201061431571939	-0.66625087178291	1.50604707299858	1.3711915875140102	-0.565244402485721	-0.336227940290588	0.0290340564367883	0.537275995355603	0.5075664609163839	0.136713678142604	0.174829035613936	0.574427094234573	0.737744907931058	0.9095276860779818	0.9053059361665028	0.8697473205664003	0.8637317472416612	0.859759978263326	0.9644568339597136
SCMH1	2.45861136048332	3.25851586791303	-0.0508931720565945	0.110276069413145	0.0937496718338271	0.0107651706044467	-1.16097611904742	0.1347831707176159	4.02758502176197	-0.207446679936751	0.274823007870298	0.305567135862748	0.0336977516834436	-1.20598757959213	0.20736881743818	0.0009009132617196	0.8362899543578141	0.784510998949986	0.7609214447036469	0.973219241644527	0.235208877014247	0.836342977833458	0.9751016537527912	0.9701370912309396	0.9826140707956516	0.9995755146945008	0.6352687517866136	0.9772122616777268
FYN	4.12328534862662	3.04570608935492	0.0444812833923907	0.115591940120295	-0.0362183482670866	-0.502275853538331	1.73876697460416	0.938147403552876	2.8017571907268	0.172393781630875	0.268442066628286	-0.109101335922407	-1.48969089131613	1.44207518154109	1.28642756580949	0.0082100650689703	0.863651614300346	0.7891729279842791	0.913443455831767	0.1409507453417	0.154772267368059	0.202721765541167	0.9813111837216596	0.9711955765826824	0.9920745970286032	0.8466871015713731	0.5453219087120416	0.7893789250555483
HIVEP2	3.03740453543162	3.1872992591282703	0.117803786844363	0.4676327763098379	-0.672029240278655	-0.6079516389675831	0.199257497831742	-0.287021716364156	3.97987224292436	0.5274894900206311	1.2531976891645902	-2.33571609766688	-2.06756434273615	0.21427849932861	-0.464871990750426	0.0005353455044828	0.599570644234477	0.214843538074253	0.0225290012331066	0.0425148548890757	0.831255978322441	0.643518522930574	0.9289815582983708	0.7552054553612225	0.7303858978914555	0.7239514675064486	0.9515858940324584	0.9476893545473992
TCEB3	4.18114599321108	4.17891033989193	0.008259919704948	0.310356216578731	0.16837670861289	0.0563958866121262	-0.208043682600888	-0.9305382038875328	6.9003870523312	0.0421739843293226	1.01013283324937	0.6984794088056271	0.222590980701672	-0.274059835606558	-1.59633093021615	8.81093728466846e-06	0.966512748337518	0.318035064615971	0.4875599057081529	0.8245496964186201	0.785867765544213	0.115062082988688	0.994964227991444	0.8234002597768069	0.9533370846633392	0.9868600291722848	0.9354898582136356	0.6839160033118686
LYPLA2	4.57686287864686	3.852839026942581	0.210070565864797	0.185216698747273	0.0588440365633789	0.402801079110662	0.518214291748989	-0.612266121288809	6.65117619737494	1.08802271552042	0.619550541898375	0.2438758349189669	1.58992994036606	0.690269323071436	-1.00673350646241	0.0006627976760175	0.291013095219385	0.542419041099226	0.808465569922047	0.1176341384864819	0.500037976207813	0.3176445331250739	0.8227660134240107	0.9178962760439564	0.9858894146739392	0.8210460925456796	0.8267759888339589	0.8568644484414897
CLCN6	3.30432713243908	3.5922406027980296	0.0809796474710143	-0.0807703482779262	0.4206606317820779	0.0789883965611333	-0.57245027891113	-0.760418714583693	5.23010502671008	0.352968421743111	-0.225021877546814	1.4759916305381	0.2631521090955679	-0.6512927045138119	-1.12617918856223	0.0001453924073011	0.7257291326725942	0.823183915993984	0.145324677396317	0.793281079132548	0.519523422432811	0.2640498396402	0.9553076897703686	0.9769936474740548	0.8716021752831057	0.986113854916815	0.8383931607962728	0.8333532405865866
MRC2	2.71958307625059	3.86733796736218	-0.319618484949968	-0.599056415926034	-0.243462930998584	0.0271610938037865	-0.8570340533080091	0.0606983409567157	4.14749213194634	-1.02985684927623	-1.2111944429569	-0.6307925337026341	0.0673979534464866	-0.732989279672525	0.07235810358869	0.0025007061138119	0.307792175778934	0.2348401826290789	0.5306700660437911	0.946479516150603	0.470260397289384	0.942529411778918	0.8290726190249599	0.7713160367810334	0.9570545596629102	0.9977745619229724	0.8119563631438357	0.9903257159787254
BTBD7	4.608704911688361	5.537540137418739	0.181213790051618	-0.18017481597775	0.3950835320433549	0.1826757611566979	-1.09722979367809	-1.2655092933066798	6.18205993696174	0.7639729310707339	-0.453334404195517	1.29997127479792	0.5859105524624689	-1.08922078888155	-1.89483023134607	1.08314272099291e-06	0.4475549281826029	0.6517802009308579	0.198020244716635	0.5598754033660129	0.281074593139066	0.0624248155043971	0.8776080275025202	0.9436295754767556	0.8862953515675155	0.959519066600224	0.6797893177977935	0.5768318590119077
APBA3	3.10793035190406	2.4084025349167	0.494098061747761	-0.19468635426787	-0.162653139576451	-0.101960048025959	0.8003493620162689	0.6888377364223941	3.605643246273	2.17431397361675	-0.545849574673173	-0.555785886667117	-0.334657162973661	0.909074927204524	1.03639626649604	0.0005889131421127	0.0331649221365992	0.5869556619741529	0.580181356805258	0.7389137932605291	0.366521423103291	0.303688858535822	0.5945539768343443	0.9281242358889664	0.9652244781083203	0.9840850458529624	0.7484824485428091	0.8542286929452857
MKS1	2.1751914767840903	2.70511080377335	-0.2042464434721439	0.0337724067250162	-0.184050497816966	-0.299221986894287	-0.5233583456175179	0.525148014863898	2.97630897250439	-0.8164731851422399	0.0807088999283214	-0.5902848547694161	-0.9183389922137608	-0.510689845035993	0.818853485477462	0.0066611417503228	0.417098567600801	0.935924384695678	0.5569688327244239	0.3616908872844699	0.6118855585096751	0.4157600736556429	0.8674280554681131	0.992560715168842	0.9602038495002254	0.9220796785391546	0.8749936834471687	0.8960743026748212
ABHD5	4.37633581240606	3.83782407744749	-0.4305816753450379	-0.255985003131262	0.088468823919548	0.0393711617507075	0.874299051875122	0.270833585018034	4.551037326144731	-2.15936086750015	-0.8222238532890279	0.374084120526974	0.160255473335652	0.939824423783853	0.463074799670839	8.13712979286205e-05	0.0344779903500785	0.413824523251696	0.709511428946253	0.8731607776666601	0.35158762156506	0.644821939160707	0.6002789455880474	0.8651471070933469	0.97704268385218	0.9886972174526704	0.7386061143778083	0.9481362449978494
ANOS1	2.04249867386969	3.3403781251059903	0.1005818071925119	-0.8461340381282451	-0.544834177805206	-0.369003585004234	-0.673746177685816	-0.710180988100575	2.9934053830941703	0.31569294801996	-1.56892647779648	-1.33349649875226	-0.8682129974195371	-0.52677435761373	-0.8508959753316658	0.0070313624753421	0.753202676027727	0.1218906973728939	0.186944959746429	0.388363054453452	0.6009402881370159	0.397834361280216	0.960610138270538	0.6783912413803656	0.8821824992887444	0.930503822805917	0.8707352106469284	0.889508902265718
AKAP8L	4.062498930119641	4.901299115940709	-0.4357883193354279	0.162454021664999	0.0295019440988603	0.262353349972853	-0.953098634497876	-0.263382896719428	6.359156684857349	-2.2036333696210297	0.510072919389154	0.1223573140937799	1.0509619311574498	-1.09281612271162	-0.479968177881009	1.46955418270998e-06	0.0309850967095129	0.611674889423126	0.902977232333206	0.297003980063008	0.280279608441057	0.632805888181962	0.5889703448246493	0.9345912734993924	0.99120443607656	0.9046840865980272	0.6787663602934074	0.9454320808192752
MBTD1	3.08802782149301	4.255067510017709	-0.469670090233002	-0.214010260486318	-0.175427936495901	-0.5714012453841949	-0.755957131336304	0.8399988066598001	7.61677286505005	-2.3371194331324303	-0.683805328724301	-0.691260296205104	-2.11844690156247	-1.01589627634811	1.5458542771538502	1.08755456891142e-10	0.022385166526242	0.496421756133319	0.491755229614851	0.0377940315977882	0.31327982496946	0.12678134857788	0.5463823389036998	0.8996018577865283	0.9533370846633392	0.7187346212045445	0.7126271694601181	0.7003704057220212
UTP18	4.85644321092755	3.30946710847017	-0.0117225779312587	-0.0439222033988471	-0.0838321935180349	-0.131658313235873	2.02567101164839	0.198366072081456	7.060871773110441	-0.0774008368622455	-0.188877358244967	-0.446942401964635	-0.664929182695062	3.36014250604708	0.413396670585616	1.25080003834307e-06	0.9387427850113372	0.851156345531999	0.656519999832401	0.508482817604897	0.0019104654913594	0.6806175373600111	0.9934663282720082	0.9824259994480103	0.9757455380862624	0.9490755564801282	0.0768342352537959	0.9523342392173656
RNF216	4.25211090390581	3.90124840061198	-0.108526436219269	0.684239360297364	-0.116176909719325	0.3881634375917879	-0.1499711236365249	0.213371697840872	7.0872915970711	-0.5816522446458721	2.36111203681763	-0.494249772752997	1.5685709375471395	-0.206886705965874	0.383195058296936	9.87490291468665e-10	0.562724248401216	0.0210928518162199	0.62272271830969	0.121389955059919	0.836716601592818	0.7027704902354119	0.917694590528286	0.4887173280311973	0.9712816221413592	0.8271912784914669	0.9518876379125936	0.9571031000413338
TTC19	5.25587362453131	5.589945595017889	0.318953393165321	0.377753195493913	0.165279527489825	0.0761204334574909	-0.7253239871951122	-0.7854400427571	7.510258876799541	1.6172009564091203	1.16970994841582	0.665342916300299	0.297182075903307	-0.8558513377219158	-1.43180762553912	5.19852896858187e-08	0.1104842404587179	0.246316614325066	0.508095637237594	0.7672335318267809	0.39632732585771	0.156816901535635	0.7140372861788873	0.7799305371535786	0.953665333770722	0.9854382577061443	0.7671592227900912	0.7461731229434608
PTBP1	5.5871068569037	3.85222487960059	0.28830795559353	0.207616509247822	0.3610470140581939	0.274885086453394	1.6980136175343	0.364548629046271	5.56105306131672	1.75121688607543	0.7953392746332641	1.77011555267415	1.30967386064569	2.17710892373485	0.748979157028764	5.27693699751792e-06	0.0844762114008188	0.4291953175265089	0.0811922759981224	0.194724197213051	0.034397127782884	0.456475758248534	0.6864971124084778	0.8696851961251896	0.8342014472583921	0.8757547688950093	0.3015882758298759	0.905543847031646
LARS2	2.03638706405723	1.7281019184939	-0.107024638387216	0.0406230138594843	-0.2705550551474769	0.106849703923591	0.0617901772572886	0.5853856191151939	1.65629542877504	-0.4191244540983689	0.0953030781537101	-0.85847292571555	0.320654605121371	0.0557413005281717	0.891986854865787	0.106195864728823	0.6764944369424711	0.924354757541856	0.393669461571187	0.749464636734428	0.955722941886605	0.3756244564250739	0.9454320438373032	0.992560715168842	0.9361055336219752	0.9845050694589096	0.9891151803605334	0.8806242216542911
PIK3C2A	4.227046461829279	5.153008271680861	-0.155891770599548	0.0575445988154804	0.2195043979275789	-0.129009297926894	-1.06174297389967	-0.880810448079283	7.63882230616846	-0.7672764841929929	0.175649780044088	0.878715411531759	-0.491319063404141	-1.3171813625433602	-1.5396158156221398	4.64623141402814e-07	0.445606445525377	0.861194196340007	0.382795744744814	0.624795305616058	0.195747235014799	0.128311627490578	0.8760836545571357	0.9838228131621176	0.935612931092197	0.9687969768442772	0.5986608530788484	0.7013698081248132
PLAUR	8.456664847913329	5.99607820168766	0.302684440664052	0.870757984067578	0.136026471728291	0.1883559083536939	2.49781332808354	-1.14280506001836	3.88256402943384	0.790398376868169	1.45387565884855	0.291912287128711	0.38755129013227	1.40502407870596	-0.97989849376035	0.0007259290819563	0.4320448782068929	0.150731589594248	0.7712478778299721	0.699558630193395	0.16770041241768	0.330621365164995	0.8707961121036718	0.704110299610707	0.9841519749138944	0.9818509914735728	0.5660540604637183	0.8630867094239071
ANLN	2.13261320539874	1.25433298898296	0.0855299230440924	-0.558245097946379	-0.168546089466774	-0.1201807289438469	1.27595753371488	1.09230880639557	1.00440499178232	0.240474446973425	-0.972240617055288	-0.3861647287822679	-0.262870957378108	0.883711095654718	1.17013330151698	0.326949527645043	0.810686899276744	0.334781002309398	0.700609862142718	0.793453615317451	0.381946524036659	0.246040769491737	0.9738965956012692	0.8306067757388178	0.9765607731960768	0.986113854916815	0.7596139375365336	0.8204927529326442
WIZ	2.65830397068447	3.36981580053012	0.346598049990537	-0.55313564187328	-0.105168840258146	-0.17480811435232	-0.6074416025115881	0.5176475010781579	4.604147335242441	1.35976713105835	-1.3727087497124195	-0.323012243779797	-0.513510078968734	-0.63434581092563	0.742626323592825	0.0017676209111129	0.184294812136053	0.184845086520946	0.7480170185485201	0.609603414530218	0.531800148087216	0.460266056999961	0.7666223415190512	0.7392855351978335	0.9824509813174062	0.967388280513226	0.8451436993679445	0.9064971326932092
RABGAP1	3.5729150441060096	4.11417782446087	-0.277237139951338	0.253627021144275	-0.278260615709629	-0.843800617815536	-0.171618909755931	0.147602443626865	6.23833388287002	-1.19397973125101	0.703079095595444	-0.9564522632763	-2.7114451004942	-0.196905446220772	0.22031818528503	3.24362434502259e-08	0.236634467313195	0.484406692206344	0.3422318943243369	0.0084747143842468	0.844488877651013	0.826283480360938	0.7972575350682559	0.8956826190460802	0.925091151691242	0.5689961976413734	0.9534470891988546	0.9746921894619618
DCN	2.7621572036728	4.02585603739319	-0.357283170353727	0.497073163930307	0.761540750107538	-1.12246320301081	-1.14978108504754	-0.362943214877294	2.68226608026432	-1.16670809805323	0.9348393802180648	1.83783815334199	-2.70745171108129	-0.7581576840517479	-0.40122534411252	0.0105611444774873	0.2476520341784469	0.353264111194746	0.0705747592263522	0.0086303469636357	0.450978448923183	0.6895689837705501	0.8015091905168319	0.8421123285352	0.8342014472583921	0.5689961976413734	0.8000682183408824	0.9533548433832216
QPCTL	2.0615376581014098	1.96041957455901	-0.520658204941879	0.8340345187970741	-0.121608098834924	0.746584374171517	-0.8865939295751841	0.8025405780163001	1.5076083600475	-1.52757911440892	1.4585314205744198	-0.285381128124771	1.66811390014114	-0.6261923376496271	0.925287174579386	0.1419365234572329	0.13136005416051	0.149319297727859	0.7762196767663421	0.0998989816445424	0.533634827878303	0.358154253274625	0.7293200856703657	0.7009164354783004	0.9841519749138944	0.7994696620413174	0.8454336791675257	0.8735229834453614
PPP5C	3.4691444648787004	2.64976880092006	0.0605394837292058	0.283335921708252	-0.127215598890655	0.46153362915242	0.4685742750398449	1.2022825105693402	4.0226547950719	0.295307633706425	0.882816873522283	-0.503665661858313	1.75772324401629	0.5734979465541811	2.14566725601086	0.0008228823743333	0.768787889789783	0.381556949429683	0.616256524044247	0.0834501063457581	0.569885376805092	0.0354727704184775	0.9631605381028612	0.8515021463184649	0.970985652841	0.7817158800053738	0.8586293314847835	0.4959356737119012
CEP68	4.01700143015241	3.12296911113428	0.0126371745533886	-0.334703064981255	0.143745061168232	0.189218053105677	1.27404814572454	-0.0521636711434786	3.6872456022724505	0.0526424103988075	-0.8895660043987809	0.492501952122371	0.622662231038629	1.26621810228244	-0.0732823406490437	0.0022698917610907	0.958174596924991	0.377473861779106	0.624053638960294	0.535614449711049	0.215167686117204	0.9417973838253052	0.9936483294867924	0.8509431542629428	0.9712816221413592	0.9569915131945688	0.6166783507305436	0.9903257159787254
MAP4K3	3.0620160253880697	2.31782190061977	0.3418973910046989	-0.974015123448277	-0.302290912613563	-0.0437116249716785	1.42998133229888	0.788276208193139	3.0785274978712303	1.34291747708456	-2.44548194015589	-0.92202421493383	-0.129167091616721	1.44662819569902	1.05025722018602	0.0029988121346662	0.183764104774785	0.0170601230576568	0.3597758068257329	0.897606732236219	0.15259513661839	0.297318132212169	0.7666223415190512	0.4563146803138305	0.934021467272838	0.9910742302914514	0.5428749172743901	0.851937089199989
TYROBP	11.2151706374227	11.8531615146389	-0.0231895624234383	-0.3141039142392439	0.147749672674793	0.0042573613383208	-0.5097319933440579	-0.620850230216659	30.431232896463	-0.22934755932895	-1.8634886177651	1.15228755642197	0.031957225859996	-1.1902412754475702	-2.25222489891569	4.3301151098643705e-25	0.819300793840356	0.0667407852701167	0.253238228414186	0.974599943377684	0.238842079464113	0.0276034809158453	0.9741511115415868	0.6003873469096559	0.900521846700202	0.9995755146945008	0.6375483411878566	0.4457949045949704
TMEM159	3.41195911248758	2.3977298463778	-0.0258889420695555	0.226649554302897	0.226831613191156	-0.438673464482376	1.11754869557653	0.768836177825611	2.97834801132167	-0.121064283672078	0.6585374260397571	0.8640299871598829	-1.60123142615394	1.20377959411653	1.27854484974396	0.0093786675147559	0.903997680301128	0.5126404281868819	0.390679495865986	0.1139652076867309	0.237504537293034	0.2054374903856499	0.9892209108676152	0.907863140490023	0.935612931092197	0.8202891575880266	0.6370973622496917	0.7949600997584809
BRCA1	2.72988823616911	0.680873097845538	-0.0141358549495968	0.506312796439211	-0.367261956334826	0.1832256195790819	1.916070353916	0.6731300250652951	0.561397340830428	-0.0468673647045331	1.0109145311256	-0.985412101697915	0.468119005082434	1.44942455452908	0.8316139141500141	0.578742741207293	0.962760505533678	0.315648186591143	0.3279203983663449	0.6412024395579771	0.1527783102212959	0.4086028079180539	0.993990137836926	0.8226394388349845	0.9209877399688022	0.9708641782773576	0.5429756148044914	0.8925732492038899
ERCC1	6.305896046751701	7.13351655848788	0.0732330385888778	0.1674967842225199	-0.181170192634368	-0.0827287250038707	-0.9070634984110352	-0.959280198947313	17.1285537152168	0.523244941033536	0.762415259910937	-1.04466886651833	-0.451784504145694	-1.71933839181173	-2.37128876099032	5.037351079355228e-10	0.603032273116884	0.450483286006144	0.30037941287844	0.652935881062323	0.0955400410064738	0.0205687660356702	0.9301529017146032	0.8817754555654693	0.9103190203864188	0.9739816759032186	0.454801313216422	0.4066882172339823
CD22	2.59813564891641	2.06472771854974	-0.0706774527913848	0.127121272809703	0.037322329053542	0.440181902843471	0.187637533415548	1.39368747418596	1.79022276766792	-0.240130777575572	0.258106529448011	0.0984854172895211	1.13989019765763	0.146670826676398	1.83282195383465	0.0832717762385732	0.8109617323434251	0.797113589913366	0.9218370989167072	0.2583322623646639	0.883928452811169	0.0712492089681151	0.9738965956012692	0.9729365289628348	0.992708636732988	0.8939230501223414	0.9678715700207348	0.5907048683266833
SEMA3B	1.4742999761139	1.86418348566918	-0.336405114281578	0.414402118587447	-0.160242753615458	0.121300421357563	-0.84547959311964	0.627099682709459	1.60223742684256	-1.110444464748	0.7967156374562471	-0.411428237505443	0.2977801676464389	-0.667930101204302	0.8161023231273951	0.119486514184609	0.270814220938434	0.428414237338822	0.6820524459776559	0.766779472419745	0.506807175778892	0.417343269878596	0.8104465362850684	0.8696851961251896	0.9765607731960768	0.9854286650073776	0.830805718377625	0.897762308820418
MBTPS2	2.53008842740741	4.13566477374886	-0.0930309604305886	0.0137558486287098	-0.11657525692116	-0.3546260844243039	-1.71633824879284	-0.751064388759381	6.787019132893651	-0.4313318408173621	0.0402947650092544	-0.42760872895007	-1.23339814583517	-2.14984674438352	-1.2471328105174	4.01336327685539e-05	0.668553470768354	0.9681649014263872	0.670554349337906	0.222099757030225	0.0399406377725767	0.2166272041716039	0.9448584178607916	0.996684917878687	0.9758339066751112	0.878141325800197	0.323221471763293	0.8007527355623867
PRICKLE3	2.06885439865428	2.18082312592025	-0.3906261867168329	-0.0144146119853199	-0.28929570366952	-0.3028225466212609	-0.0030889351413643	0.464512539564286	2.07886617512695	-1.38822611462302	-0.0309760116483232	-0.8392221953502429	-0.837611233553053	-0.0026581309354538	0.642535336099803	0.0460249285158545	0.16965234773972	0.975380977355355	0.404286258300919	0.405183638014619	0.997888651689727	0.522710689452195	0.7576354251083673	0.9981390321288842	0.9365392869372812	0.931132515225294	0.9993794918745308	0.9227402735673076
LTF	1.4720236784981695	2.9463320719825696	0.41333647318869	0.1922213799648769	-0.603532685957199	-0.865755472109044	-1.56554836805955	-1.37668143228937	2.11830193024625	1.18085159717525	0.309731563937567	-1.32782125290937	-1.8011130716813502	-1.05601120668387	-1.5403657240776598	0.0415742624515189	0.2419207971283349	0.757713246549917	0.188688192932859	0.0761454923941956	0.294994694425206	0.128228993389828	0.8008901136508142	0.9679901994987192	0.8836874427470236	0.7793358141234129	0.6943967251429104	0.7013698081248132
EXTL3	2.4245985254322404	4.24461320782426	-0.2014988203320089	-0.7434600557901341	-0.273664899247968	0.0309878542908966	-1.64213658584702	-0.606058793810954	4.35462534333092	-0.671595023539653	-1.52824013104215	-0.7343604943596801	0.0800474226495789	-1.4177724243750602	-0.7638701128239108	0.0004565287500112	0.504160919150979	0.132322593257218	0.4653882447333211	0.936441819921952	0.164308187694401	0.447591773720508	0.898316132724993	0.68977077308504	0.9463926736904346	0.9964675727758584	0.5599491901070329	0.904836806796664
ELOVL5	5.80204331711838	3.82363845550886	0.0356002350179758	0.326273029481634	0.03214254952062	0.186967427074088	2.0889725176271496	0.273304890018851	7.17588030080743	0.207006083815908	1.23335693734776	0.149756663816731	0.8189186335258091	3.02520722083073	0.496212346119557	6.833829809697708e-10	0.836623740522091	0.2216890494143709	0.8813998967522391	0.415693641489599	0.0035049268944372	0.6213447883328239	0.9752191984700628	0.7600939266022058	0.9906385280489513	0.9335733588403872	0.106695543242109	0.9433577576415124
ALOX5	6.86936047099577	6.991166204574291	-0.244662015091666	0.6674715134198189	0.0734840996688864	0.0263049337308576	-0.437728596958072	-1.2885824877695	9.27037461886634	-1.29083613072016	2.2272062769106604	0.323166245150718	0.109969193438898	-0.5207696553443599	-2.22626714070412	6.599733997079211e-10	0.201234114306097	0.0292537209280143	0.7475618284946222	0.91276086767097	0.604820429309999	0.0294040086753139	0.7793933636427283	0.5129834858292037	0.9822745392754306	0.994037369346608	0.8725125872071176	0.4594497835932148
KDM5D	2.6830238700183098	3.66281077679386	-3.0371572935085	0.894261165470067	0.0318757147771875	-0.50569440014954	-0.4579626558793329	0.260640867168181	3.4704333015216404	-10.7455606381553	1.94696439573549	0.0998423165845548	-1.44279085464304	-0.3958117609793979	0.355870382895915	0.0015853941573183	4.3012746698392405e-16	0.0556854297755828	0.920765516467108	0.153783365464573	0.693708534299894	0.7230631265440459	1.1208261534667093e-12	0.5817863135114894	0.992708636732988	0.8507637506304088	0.9036487194445468	0.9606318621460485
CALCOCO1	3.49793613219741	4.6873600080217805	-0.0832947799519567	0.177586914342326	0.0030681794443518	-0.323683539936965	-1.41520808812081	-0.214590830319285	6.49282827429944	-0.482008948881692	0.6325224215456889	0.0146068857175273	-1.47085319293711	-1.82886935588032	-0.4484843121913499	1.33905998158751e-07	0.6314139073795999	0.529177978195724	0.9883890782069152	0.146030363122531	0.0721509066249711	0.655276341026141	0.9368186238559184	0.9155521528773604	0.9979019257675256	0.8489168775233213	0.4103248199112826	0.9494775651715904
UBR7	3.0468522420281805	2.20391077087558	-0.0426343116826704	0.0500201923188893	-0.225657629189626	-0.206061359936941	1.12233941983058	1.6513203641913998	3.06900581285011	-0.176707181738813	0.132869838220262	-0.7474255744363361	-0.65016949253952	1.20809588098455	2.4948246741635	0.0090671642418484	0.860713640172867	0.89516627473908	0.4578001070929099	0.517973400381212	0.236486682676801	0.0150362122973541	0.9813111837216596	0.9883685170558284	0.9463926736904346	0.951611889082509	0.6365888751917619	0.3671507176865409
MAP4K5	4.17975678005021	5.02030763308824	0.1147527477833999	0.0791899707785537	0.192228631682994	-0.0871433881209989	-1.1170076653611598	-1.09584814966397	6.42227240768654	0.503951039061492	0.216734248856335	0.6904066728935839	-0.298202542491062	-1.2157699161388702	-1.68293944400912	2.06523981247016e-06	0.6159298355118571	0.829133953628737	0.492346265903187	0.766462547182658	0.230977637615927	0.0969954569933335	0.9320593749915048	0.978070283551726	0.9533370846633392	0.9851278018390895	0.6311987607151579	0.6475466415023687
PSMC4	6.01437324908146	4.89054018473295	0.2236729070497039	0.370360829958202	-0.259786658967474	0.1814827999665829	1.0514907504057098	0.8018013036256629	9.20879464354988	1.46338172287278	1.53465000084473	-1.3752615789182498	0.924346079211937	1.6546510104832102	1.90454083833857	1.07649759393634e-08	0.148087887964869	0.130291069080477	0.1737599949000109	0.358616189406007	0.106105996643163	0.0610740490636545	0.7408580938524918	0.687112058243439	0.8716021752831057	0.9218999463340932	0.4707031087040418	0.5732952343302266
MAN2B2	3.6248673642075095	3.56598965627217	0.229277100334906	0.218515903273962	-0.0514484920255639	-0.0824450010249579	-0.1274031304670509	-0.4195194447412371	4.601757930181639	1.05342803472714	0.6226540736765389	-0.190486117275018	-0.293931497268401	-0.140711175894819	-0.674513631718626	0.0001805997411794	0.295879944460813	0.5358405384577489	0.849513967495368	0.769712169643415	0.8888205924101851	0.5022850450551161	0.8241035312173421	0.9164223096585548	0.9873817503569492	0.9857066894322836	0.9686784531514382	0.9186818974194324
SLC25A39	6.2099512855107495	5.129567709436071	0.265550072600017	-0.1890016809137	-0.156885858838023	-0.156910721429182	1.4952666230430902	-0.177172340665575	11.735925907437196	1.83107294822794	-0.84693795021844	-0.8592917165148871	-0.810835544473522	2.62193881728059	-0.387072511492128	5.26324133391819e-18	0.0714708967034975	0.400000643931732	0.393198758683301	0.42028899166413	0.0107798400909248	0.699911302397304	0.6769461600419414	0.8585439956390025	0.9361055336219752	0.9335733588403872	0.1802634936657833	0.9563549781524852
MVP	5.60916945248151	4.04575524948899	0.316223446221734	0.6175952329108421	0.0342433472830388	-0.15010277885916	1.51565543903885	0.428015816958177	5.093536562341809	1.5169392434330002	1.87458184612302	0.13415860393617	-0.5643030308172321	1.6457468476029795	0.70831359365292	6.11171310740361e-05	0.133918487351068	0.0654644567594591	0.8936807909595491	0.574407506406177	0.108431073543908	0.481183878024654	0.729332707390683	0.5981223544101961	0.9907313181982706	0.9597656943888936	0.4735640886297193	0.9127581331813692
NUB1	5.3149940547558	5.039010959330151	0.193958079835283	0.266418822887548	0.210935939841953	0.514752438387014	-0.191512881316927	0.530956134596692	7.460392240644059	0.972051784256397	0.8457919935174321	0.860242412880483	2.00920158829254	-0.23522054549527	0.981212814617953	7.43682417963846e-06	0.334679860900954	0.401582878204593	0.3929692979556289	0.0485786515854307	0.815800758652293	0.329967570413486	0.8407902219563846	0.8585439956390025	0.9361055336219752	0.7339514648340775	0.9468397839322984	0.8624167452191193
PGM3	2.91863805636791	2.9012842468415	-0.1063498703339509	-0.155675663761645	0.172372330576866	-0.0037359053697546	0.036872438026114	-0.134183311750145	4.58709791057237	-0.48454884081888	-0.454724750987555	0.621246266056537	-0.0127433022167457	0.0440815249672002	-0.206178862910783	1.98758560547397e-05	0.6295535595685781	0.650755651419963	0.536514661452139	0.9898699053322728	0.964968610978045	0.8372672628976859	0.9363775425046846	0.943545001374438	0.9570545596629102	0.9998958571086216	0.9924809669729544	0.9772122616777268
RWDD2A	1.97416589103838	3.35921046053459	-0.3542253065106729	-1.1604709600952	0.193263891700099	-0.0277747531588246	-1.04012433039039	0.66942268967338	3.55554582152382	-1.14195120162455	-2.31123653580187	0.495682118447652	-0.0680431939994363	-0.8920732001967241	0.841830725378768	0.0052950964837054	0.258081710323216	0.0268020885220064	0.6219796009246271	0.945966832029128	0.3797399219449489	0.402833644809987	0.8060630210330069	0.5048649002590706	0.9712816221413592	0.9977745619229724	0.757890628910415	0.8914281920359083
CLK1	6.02643773942003	4.02048006386844	-0.0285778884560948	0.430134113313033	0.348732497005445	-0.197674001073816	2.3845983828625696	-0.7403636475912109	3.3571009407575	-0.114501953664834	1.10092770250214	1.14964082543322	-0.6335069374294731	1.81865461473458	-0.923215150225655	0.0017988882723595	0.9091912772797952	0.274844641740215	0.254375647941181	0.528579846992699	0.0740588385996628	0.3592239932823959	0.9892209108676152	0.8000214211419433	0.900521846700202	0.9567566806815176	0.411970889276683	0.8735229834453614
POLR3B	1.88455543675048	3.6651756716722	-0.0410566453870524	-0.5759437746048139	-0.463735947943442	-0.0418961938342782	-1.58474018077102	-0.391745681101537	4.84470228146881	-0.1476915393454849	-1.31653547434244	-1.29028749709431	-0.111631437031689	-1.55205679474664	-0.509278377626804	7.66754704508664e-06	0.883023263758481	0.1924145764009049	0.201321247006997	0.911444503720262	0.125290718185949	0.612205836838692	0.9853103603812352	0.7431196517964651	0.8867739606617445	0.994037369346608	0.4987903202334913	0.94261756655298
ANGEL1	2.37493823981228	3.0996650525024503	-0.0195732513964088	-0.114957651890502	0.235846935990475	-0.259406342087271	-0.902336589704239	0.691535804604066	4.08955007885867	-0.0825165783824491	-0.2996171679130349	0.8014674535797891	-0.838582518299037	-0.9813446767907428	1.11460968437868	0.0006498206672729	0.934487382487176	0.765674287711274	0.4258230828219529	0.404710055736176	0.33230744637093	0.268942714883911	0.9934663282720082	0.9684051259729648	0.942253613074148	0.931132515225294	0.7263942525909998	0.8346961963369407
RNF14	4.03499091843883	4.60760235876874	0.0892726134211906	0.112450789685191	-0.0702343350353947	-0.0026826826642909	-0.6559156201423679	-2.06767306731681	9.81482305470573	0.617533063368229	0.490237127064371	-0.393975649098696	-0.0144528774121439	-1.15008700524708	-4.70747245556506	4.53755399922977e-08	0.539062070419251	0.626027930921679	0.694925499548669	0.98851204812361	0.258095204916365	1.28571094225909e-05	0.90983104339471	0.937401167716442	0.9765607731960768	0.9998958571086216	0.6577315843566394	0.0152286616969942
DNASE1L1	4.41905029720544	4.408508716319821	-0.1181922863536409	0.151049009287515	-0.0523186168887505	-0.127099995212313	0.127964693214176	-0.830786277746937	11.6749014124032	-0.905296631266316	0.745950707766408	-0.319214638545043	-0.7319935960553101	0.257073758827046	-2.0075068628859403	6.68141282100296e-18	0.368504733649455	0.4582681994960979	0.7505423224899201	0.46668785794165	0.797898112738626	0.0486718407336426	0.8518276355351889	0.8853794082884354	0.9826140707956516	0.9422343361043332	0.94016016550707	0.5450620912758851
DDX11	2.29086684785126	1.36789036431259	0.445040187995177	0.4035321788305829	0.425369604017852	-0.139243295688578	0.3025975406112769	1.13436096435425	1.3548725124761998	1.63260309052456	0.891837513432503	1.23958716557089	-0.389395363064665	0.266291440494902	1.61556873030188	0.18774470037262	0.107204594478903	0.37577231456244	0.219429589013835	0.6982034312779271	0.791130349514304	0.1108638779610119	0.7110297717760836	0.85005992891538	0.8934524012746387	0.9818509914735728	0.9368960291665388	0.6767993167834545
HEBP1	5.369136979377741	6.199049808353389	-0.1501831135945379	-0.334982418704236	0.1844831177945789	-0.244005090241089	-0.622681655922471	-0.437370992005031	9.656896290248632	-0.884784778740492	-1.22600262433249	0.8873407251157629	-1.12646008254505	-0.85681752773111	-0.9053687619984028	1.91422611111452e-08	0.379436433335202	0.224590619100478	0.37804155556598	0.263932699919041	0.396839919225007	0.3685406411174269	0.8526486049611143	0.7612749380803228	0.935612931092197	0.8939230501223414	0.7674849443064324	0.8773233654338675
GPRC5A	2.58638405855662	3.27077668188811	-0.1492875852224159	0.2565084389654369	-0.762275597854515	-0.3943366426432599	-0.23001463389439	-1.64922329929833	2.29726987259928	-0.518979661758266	0.502811755137132	-1.9629395690126497	-1.00653605310898	-0.16265048663332	-1.99459149867142	0.0271004791565085	0.6055634167119089	0.616766761828139	0.053876515533829	0.317846825008197	0.8712760191817661	0.0502730784488485	0.9302221673997572	0.9359252434030776	0.8146210304640122	0.9091605451222392	0.9636077256385912	0.5488706249015631
MAMLD1	2.05989956813093	2.0055841756828303	-0.8009754980167081	-0.13453840740481	0.103948542552021	-0.396107893886325	0.468580219836386	1.7174563610775302	1.84166664828164	-2.85470519609194	-0.283848393702416	0.293248184584448	-1.074134138492	0.393572679614289	2.38393225656869	0.0745159648840847	0.0057420206787074	0.777394546147715	0.770225551078189	0.286569276598858	0.6953249528295429	0.0199790278056347	0.3740639371143942	0.9696042036600157	0.9841519749138944	0.9021887522761364	0.9036987443072712	0.3998567638703756
CD6	2.72630000873824	3.4758247087570697	0.0418030498032373	0.244742736222582	-0.480204077743231	0.266713746866606	-0.955085481241149	-0.799355858608575	4.10130396134698	0.157067502331912	0.574074966227653	-1.43677686615761	0.775798884084986	-0.919278966431018	-1.07532862032767	0.0018320762172337	0.875718684702923	0.568944058559088	0.155997309743245	0.4407641562475179	0.3657052865942971	0.2860356630385239	0.9835270256510488	0.9224879538669124	0.8716021752831057	0.9387032281912242	0.7484824485428091	0.8425969784126209
TACC3	4.53890375367487	3.90097896592052	-0.0597386381014907	-0.0301712231547729	0.30215364600436	0.478378238351454	0.449910669890626	-0.236922894937311	5.43155265744931	-0.284865593415496	-0.0919218390388109	1.18487391078088	1.79943828549712	0.5263766613086079	-0.3811245565216961	4.44012586975619e-05	0.776630633380075	0.927077428239597	0.2404098158830719	0.076446541513734	0.6019553791649069	0.704304560696577	0.964790286261346	0.992560715168842	0.8990358758034598	0.7793358141234129	0.8713339223574683	0.95731149255312
UFL1	4.767255639207701	5.817891981075361	-0.0294062052457886	-0.1535211509732519	0.1467709485171019	-0.0705835672454993	-1.18560670545413	-0.6353920364983171	7.13374709371722	-0.134844722164127	-0.430049002644541	0.548642220637514	-0.251062734463581	-1.28926923004486	-1.07394568814898	7.03546415820433e-08	0.893135959592958	0.668542774560787	0.585051258202271	0.802523007966149	0.2031127001826519	0.286676799324786	0.9870784983914368	0.9482303298228276	0.9668630205653296	0.9866496829920868	0.6044667361077599	0.8426220266159254
POLA2	2.9295755915028705	3.99983647888137	0.277103475507541	-0.8148543581315258	-0.0986259685923438	0.438600610526955	-1.0859986978174	-0.2726997273994139	5.37962274199672	1.0433275607511	-1.94787995446688	-0.287457930427232	1.23149564477873	-1.09323085928752	-0.357079742904146	9.93552104339811e-07	0.300491618189405	0.0555587523324297	0.774635924686995	0.222379561581048	0.278150238542359	0.722137891252493	0.8247535903496436	0.5817863135114894	0.9841519749138944	0.8782610814912016	0.6765605642017593	0.9606318621460485
ZC3H3	3.26763535594922	1.6382224769641	0.206693060802153	-0.143965951312065	-0.2038354814890499	-0.183698208686478	1.99963948783533	0.131673596973049	2.03439464788592	0.9047864768502628	-0.3994886401744729	-0.7252772344635581	-0.633186430387308	2.10782730590584	0.1998159972437739	0.054935999244479	0.368808760884095	0.690949314342279	0.470860037575044	0.52877200625668	0.0414391160734696	0.842222556109455	0.8518276355351889	0.9534398026440958	0.9475246477433236	0.9567566806815176	0.3294144254552992	0.9772122616777268
CAPN1	4.93780665850884	3.82547496453512	0.268732282568696	0.658756476150805	0.0557870721862739	0.137499724918456	0.8978127678664559	-0.0023189374250799	4.66661311749938	1.32219270189218	2.03954087740574	0.2215983019226329	0.531633921250955	0.960080051674698	-0.003880311950163	0.0001381142998273	0.190567176789261	0.045368242353979	0.825293964070864	0.596712854878955	0.3429386050767199	0.996915442568704	0.7722860797472105	0.5648757300275441	0.986644950720433	0.9661533940772274	0.7333192237691419	0.9991695453515648
ACPP	2.91647710962322	2.13127961859023	-0.0561039150494995	0.304270945794833	0.371699967085861	0.423130032653483	0.227290029124155	0.426199014923634	2.17131704177356	-0.212723824480307	0.71594246725371	1.14508722197971	1.25675269102528	0.203655783347614	0.593052922575327	0.0399277448981362	0.832180902145024	0.476574186772947	0.256218235675235	0.213150696809873	0.8395194646693459	0.5551267054068371	0.9749173532658902	0.8919990166467884	0.900521846700202	0.8778012518386016	0.9519195981939896	0.932495541191071
MDH1	6.30396940661314	5.438719665274109	-0.1428844980865679	0.25792443837273	-0.18631562840521	0.164352592768072	0.99715107071444	0.0641708273969503	13.2514708375259	-1.07644404949479	1.26213312628389	-1.14766698966756	0.955970763843327	1.91548305611247	0.1649274005354639	6.2502115833489595e-09	0.287389740829831	0.21446461722739	0.255660444961499	0.342628434742654	0.0655289562789498	0.869490553902399	0.8213217995397033	0.7552054553612225	0.900521846700202	0.9158667586146978	0.3948057673836409	0.9819719325411876
SLC30A9	4.03077544502706	3.76308787495996	-0.145645339413286	0.0333533723772738	-0.0776139922554007	0.311462600336147	0.262044720496184	0.184326943596685	6.7930320737738	-0.862672098220356	0.1264565768598159	-0.376488494467997	1.4515984000688702	0.3863281668698279	0.382851339399031	3.07013919762553e-06	0.3916149331566579	0.8998548250068621	0.707809170993962	0.151319062689969	0.701624571397594	0.70302517479092	0.8584748540880105	0.989050827991767	0.9769598910555872	0.8507637506304088	0.9055852356233424	0.957204719777604
MTMR11	2.6489727236281	2.00448965244253	0.292102871938168	-0.346763238466542	-0.87325694557504	-0.853168475049807	1.71804504058593	0.5618153730762591	2.1554919544807	1.07495261926281	-0.783643110350793	-2.55556896455233	-2.41712867420546	1.55866390379091	0.7562924388249791	0.0482053172405601	0.286275983148726	0.4368568769418309	0.0129978631325348	0.0184254800870462	0.1284736995924769	0.4520966194108289	0.8198908350953474	0.8739602625816486	0.7303858978914555	0.628443926843259	0.5043337848720646	0.905543847031646
COX15	3.473923727718069	3.71154585682554	-0.170674318187095	-0.108773550686021	0.0812300908777668	0.136164249690431	-0.2080670658555889	-0.447607356862939	6.2033237320698	-0.854683845037654	-0.347900112372506	0.328467090376618	0.523847027106169	-0.272766875622885	-0.7660725705095641	0.0001758165044416	0.39767151753973	0.730342428387302	0.743807271256558	0.6022510883125219	0.7874257965164471	0.446287271980495	0.8605533292826403	0.9617310232156596	0.981253510919246	0.967266890749374	0.9357280943153052	0.9048326289396748
CCDC88C	2.8209089448703395	3.69061699300336	0.7214875605177979	0.7895929247780059	-0.181623366254739	-0.341006207311255	-1.5957808553988897	-1.19934730229156	4.78355228370149	2.87621571595666	1.95753583167335	-0.5729342788538591	-1.02759930766303	-1.65081235402327	-1.6989054869886595	0.0004492363678072	0.0056734768293944	0.0574732642986515	0.568876085235263	0.308039061430464	0.108946763855914	0.093914527401508	0.3740639371143942	0.5817863135114894	0.9608525685594028	0.9071022136213815	0.4742624077108933	0.6417936376287601
YAF2	4.75726804452249	4.23210215553263	-0.241547231564807	0.0053106937475642	0.0060563309637686	0.0238383025624166	0.9553031492327853	-0.422760846067779	5.455253394053191	-1.275303391178	0.0172926021768167	0.0256280552594032	0.0985793461899224	1.09433326815329	-0.7467474311942591	6.52057184078968e-06	0.206606159388348	0.986254122992618	0.9796290898421	0.9217630738139172	0.279020740298027	0.457821189701994	0.785051301854653	0.9999476570106052	0.9976463724181598	0.9954313671949644	0.6771886116164236	0.9055643359081949
ZMYND11	3.74397151975346	5.22881920755221	-0.260096639046931	0.41069750783625	0.5503693480169921	-0.0499623861108392	-2.10725247043822	-0.726660444498063	9.528783347102287	-1.3069778397411498	1.3227746625784298	2.2121420895115698	-0.1865141569123739	-2.8716437773223595	-1.25586397338051	3.78042493578622e-14	0.195622850118956	0.190341656488432	0.0303193843952129	0.8525969024185981	0.005440343740338	0.213463272292863	0.77473162440316	0.742410618633011	0.7377934408580776	0.988084221300919	0.1291492941543884	0.7980525035017826
WAS	6.68466888736349	7.046914351579139	-0.0060793248215797	0.3650898224400959	0.141183622484637	0.0848277751457355	-0.671312891359393	-1.08420100426884	14.2837673652362	-0.0493868014719684	1.8487952649526296	0.935871672650321	0.539279107075326	-1.23201413186107	-2.9836348118005698	5.4003752065842796e-14	0.960760559616971	0.0688385463176586	0.352655642688282	0.5914733538479201	0.2234718919081219	0.0039932124949268	0.9937087664721376	0.6003873469096559	0.9299833488500552	0.9654819753735812	0.6246760951879256	0.2106379173943409
BID	6.954860987908269	7.17030563829504	0.33135423599205	0.0266461260530036	-0.141795229247994	-0.0177175383500991	-0.189228747879807	0.1935497387137619	9.491656862798	1.63986525930058	0.0794698762642296	-0.551134904615303	-0.066569981270584	-0.220767571032008	0.3639185411551729	4.78915564157094e-10	0.105671258318404	0.93690097492153	0.5833612484435661	0.9471194160889708	0.826180916849376	0.7170554827420971	0.7066602714888496	0.992560715168842	0.9662615949620168	0.9979976206851487	0.950426100653748	0.9594860721625532
MATR3	3.03371506539263	2.2309240727763195	0.146075008208031	0.7107778069632851	0.0447483384892464	0.594558004381391	-0.596916064210492	-0.280497113380368	1.55452973345497	0.492554525166291	1.57295060219297	0.136674627860265	1.6393077788938502	-0.4258209159074589	-0.3419629738462659	0.128455450793533	0.6240075987247701	0.1205661171065969	0.8917103693752171	0.105980422146453	0.6715845851403859	0.7334835455229541	0.9355149333183342	0.6765098793203498	0.9907313181982706	0.8133589486478293	0.8962379369333586	0.9636653276416444
XYLT2	1.95068409019786	3.0073356991719504	-0.0751556146654687	-0.712923978257818	-0.210837029620055	-0.351068994526056	-0.614748724000685	0.0325950746645328	4.03870330222546	-0.2790764601450539	-1.6851359704508302	-0.608678522980214	-0.964682610558672	-0.615998289261798	0.0434694456974545	0.0001390305704088	0.781033165582677	0.0965467457978641	0.544765569023178	0.3381220770393099	0.539952207536031	0.965454714626725	0.9659743385697884	0.6450807953848058	0.9570545596629102	0.914398457745957	0.8483084099494188	0.99344551337694
RGPD5	2.10370141836587	3.21893521878968	0.223120756180131	-1.21329095253421	-0.5942225047787522	-0.126625447762085	-0.304754636825783	-0.0810949980428844	3.60494654637797	0.858278575778081	-2.7868321670801497	-1.77360630841678	-0.369531700289839	-0.292969994974336	-0.119100025397263	0.0019841792135427	0.393762156406866	0.0072354257003074	0.0808228233790057	0.7129177428874008	0.771000630280669	0.905548770649119	0.8590106923062535	0.3906885588295689	0.8342014472583921	0.9818509914735728	0.9313404306059954	0.9867236086099656
NUDCD3	3.60323903405424	4.617418924428809	-0.430517928174284	0.775647367022213	0.0247417773058195	0.0785794640454925	-1.5665952665611598	-0.144845051310036	7.884530325164309	-2.17486986010939	2.49451617797538	0.1017789134916159	0.305183865311196	-2.08629967224938	-0.263562523266803	6.77844356519897e-05	0.0355802283584189	0.0190482985168754	0.9192976404296	0.761226229771198	0.0497813245177664	0.79291435031761	0.6034546785326274	0.4756649055722505	0.9925811182918988	0.9845050694589096	0.355136414427496	0.9701471539139208
GLT8D1	3.73781145530218	4.78388125972058	-0.126460508240288	0.167576302280956	-0.0537106249456661	-0.0286983754601668	-1.2369536282560198	-0.6944511032373599	6.158985707973431	-0.538468073857997	0.4448887005917299	-0.1867873239637469	-0.0951399406020106	-1.32812455753819	-1.05795089840639	1.20254887540025e-05	0.592048241743764	0.6581402733347621	0.8524115178761129	0.92448649986324	0.192660879721209	0.293833248742478	0.9258580835228176	0.9446076598717952	0.9873817503569492	0.9954656699767068	0.5941251128728123	0.8479478225858235
ATP2C1	4.980193461014349	5.91972742166386	-0.13762129528539	0.290777984968116	0.604722433238427	0.8198540025889399	-1.77870927812114	-1.2827631758100602	7.93473357293453	-0.637454241136449	0.856038375866359	2.3097175243543	2.99534981127895	-2.01139088131697	-2.03785492572652	2.18497956215136e-06	0.5259900701848971	0.3954567026558521	0.0241128695839095	0.0038276133021548	0.0535952848838549	0.0454781328942643	0.9062069231164748	0.8571627647484773	0.7303858978914555	0.4567808061211026	0.365031162458608	0.539665504156562
IGF1	2.7917443744045496	8.67382809350868	-0.813590248827916	0.891791983910348	-0.0331026067105898	-0.58068068411866	-6.8667553191667	-2.4328203205121	9.5305605104982	-2.60228681143538	1.62382104481157	-0.0816253255333099	-1.3487838988991698	-6.24361833795333	-3.1391488549544	1.24089445391662e-07	0.0113643554105821	0.110951728918169	0.935197508909112	0.1819220858364	1.73877692812155e-07	0.0025104652937691	0.4760970631655118	0.6641023628168626	0.9931605664197805	0.8704990700651942	0.000357774231838	0.1747884315463903
SLC38A5	1.5884676057243	2.7018010745259	0.304411207164839	-0.275201091892914	-0.620117080650578	0.0512712508780768	-1.22985611334457	0.0521029902550835	2.80277747087367	1.00301276887504	-0.550533333750943	-1.5977938015426103	0.128117316114289	-1.05723984058334	0.0664655054688331	0.0165783859391987	0.319660661839928	0.584897950064354	0.1153532418046909	0.898470761876812	0.298217264476033	0.947202383648078	0.8356628837439801	0.9277967972529976	0.8628891460619257	0.9913766562070616	0.6981318519749133	0.9903257159787254
RALBP1	5.24894494635306	5.634109751607309	-0.1691753272296129	0.226445974039784	0.265314034879966	0.0538318698476213	-0.476847113924921	-0.4676522971528989	9.25799740531766	-1.05750943456184	0.861416819241372	1.32399742136228	0.259960790657014	-0.690363365725519	-1.04967303346376	4.22643475414268e-10	0.2940482092728919	0.392096373441331	0.1899533663834429	0.7956797896885501	0.4931479153328	0.297616349942526	0.8237838222745663	0.856008590303259	0.8843521036076581	0.986209600681414	0.8240636384341479	0.8523665532410565
RUFY3	4.26665746302319	3.48371351392842	0.19665209052517	-0.03415270657544	0.242740283259457	0.0763973933733992	0.7902983699743199	-0.691220886200153	4.595664585925849	1.04767612425045	-0.112187721615935	1.04425635946237	0.317211395399175	0.9316635370307672	-1.25708484706901	7.921684290997808e-05	0.298557565102864	0.911007034716792	0.300066079979593	0.752056891938645	0.355970878029878	0.213080755930606	0.8247535903496436	0.9914295187806068	0.9103190203864188	0.9845050694589096	0.7428157356167766	0.7980525035017826
SLC11A1	5.34379975660903	0.921266497578855	-0.400805294933133	-0.5672684470163349	0.59628272367001	0.0150032462186712	5.55067987976256	2.83266189533153	0.833575401908005	-1.39204706435363	-1.30518247507841	1.75006879128478	0.0420290792276062	4.25858295529179	3.1994372956741697	0.415814894313162	0.1685728655223219	0.196823806311631	0.0848367059814807	0.966599328317204	0.0001919871098817	0.0020929238444646	0.7566481754735013	0.7454673198167441	0.8342014472583921	0.9995755146945008	0.0271185522389678	0.1651798132542954
WWTR1	1.82777654621312	2.69277305602087	-0.110519361911175	-0.284533116738317	-0.224077973520815	-0.0647796567010611	-0.650514556424205	-0.11470660719105	2.54512417324519	-0.4040072000804099	-0.595549669674807	-0.622691078896466	-0.173753789481264	-0.5609483229691129	-0.160760478297559	0.016244411462495	0.6875012968235439	0.553478635099844	0.5355724670001429	0.862575268571979	0.577020098674792	0.8727664255357941	0.9466387927523552	0.919853627996958	0.9570545596629102	0.9883563923973802	0.8609317977402146	0.9829939279310046
AGPS	4.0600914752229205	2.26633366707843	0.232510882214339	0.477756810517623	0.0283610586966977	-0.256572910334842	1.89904988595745	-0.181950254707109	3.83064407648492	1.2212348812437	1.62376851818621	0.120153435510684	-1.0330192049365698	2.5087262293830297	-0.3015569205645219	0.0020098098860821	0.230367444415508	0.113346200714387	0.9047831996362308	0.305580929591113	0.0181671805865172	0.7639114836975079	0.794420553503657	0.6662248286485183	0.99120443607656	0.9071022136213815	0.2265073644609881	0.9670446668978075
CXorf56	3.0265049630077203	3.66295907214122	-0.010647225918652	0.197814850416842	-0.0379919418816499	0.276354684803197	-0.993735475520664	-0.4677850472789	5.5103379634939404	-0.0468776204581999	0.5549960591092579	-0.133494641326701	0.926703496051694	-1.15244872897435	-0.717913261610273	0.0002367370921832	0.962859935250446	0.5831250687555589	0.894279137473654	0.357704009974642	0.259248047972543	0.475270550271748	0.993990137836926	0.9276903890195516	0.9907313181982706	0.9218999463340932	0.6578889019759846	0.9099853546851484
TTC27	2.61225050353609	3.2255520189270497	-0.211542318095561	0.7142138871394359	0.0080408067588106	0.4726960915681509	-1.5406263126945	0.1848462744071	3.96910753612981	-0.943039943089363	1.95259257638612	0.0292459301470786	1.6457323617452198	-1.6680123141187702	0.3131836274264329	0.0005059985465686	0.349008868088448	0.0551513917294148	0.976754558401491	0.104438746168557	0.101662519046843	0.7551059885203579	0.843442898472573	0.5817863135114894	0.9972599456904812	0.8080358811342809	0.4636195172073214	0.9670446668978075
ZNF582	1.98906170944334	2.99794260323968	-0.144378629763723	0.120502140095782	0.59586550147689	0.0859638121928739	-1.78461460342676	-0.2643438238635069	2.89772006556693	-0.493121552974492	0.245668486669511	1.6222472452387	0.222726192289381	-1.52142227276702	-0.349612852537609	0.0088836226684359	0.6235219583121171	0.806746464927973	0.109457574101367	0.82441906921552	0.135114561675143	0.727718815034687	0.9355149333183342	0.9742572090442396	0.8546617202500634	0.9868600291722848	0.5148311184336382	0.9626813322252956
VSIG2	1.541462605171	3.0534568321218	-0.093322286289448	-0.427616320426627	-0.6859663595152521	-0.3143618105822039	-1.21918640937259	0.567623195592518	2.65688788114842	-0.310004257629186	-0.8098630024246619	-1.74846282218205	-0.7632682848766601	-0.9728598799850808	0.775866000681283	0.012650917061389	0.757527056084688	0.420884699803236	0.0848979182198468	0.447944476932616	0.334665936726575	0.4405615140256029	0.9613087296861882	0.8685000806526224	0.8342014472583921	0.9391968781816225	0.7277040215559182	0.903780543568618
PHLDB1	2.91877316149838	2.69229595942823	-0.1725704695219219	0.637010317730353	0.146408088932866	-0.0081679848089616	-0.1054669403042359	-0.4546626347060139	2.28203434655605	-0.7015883522580971	1.49728482375326	0.454637277770854	-0.0248739900784664	-0.0885500434178542	-0.667539201459499	0.0278240365448364	0.485466668846685	0.139047744028518	0.6508559374386179	0.9802303656532858	0.9297001544660428	0.506770358817312	0.8935082961440117	0.6940008621987068	0.9749369980326228	0.9995755146945008	0.9803774146473776	0.9196349513650018
MARCO	4.49990165905909	0.0371251906478964	0.238447946968095	0.9074207999374472	0.297424855935416	-1.02405834342566	4.95702790234846	1.09117706162573	0.0308477134717558	0.6493952596944521	1.6071335163186398	0.6598651053679351	-2.12376997026988	3.253305139806109	0.8927233663248041	0.9760089966835808	0.523480391597877	0.118725185175144	0.5124295792421171	0.0378410605941974	0.0039707447958637	0.375162259101133	0.9061246919181548	0.673262940442859	0.9554503625608984	0.7187346212045445	0.1115539549377248	0.8806242216542911
PRDM11	1.44634621954465	3.9469729746319	-0.129392777856992	-0.0398917156828613	-0.1319688367354269	-0.6755012972827781	-2.71628789724984	-0.432526221189196	4.04204530348598	-0.435971819812475	-0.0794483465735577	-0.347376648891383	-1.68608188456239	-2.36806459817783	-0.571281399505324	0.001213378904953	0.664242684128236	0.936997625211704	0.7294532959502691	0.0964687154001211	0.0231503641717999	0.5696991144157321	0.9434438858636494	0.992560715168842	0.9804456740673388	0.7939128030338704	0.2505207511898082	0.9333909161620652
CD74	14.1684356871165	14.6213265335617	-0.1188500906857809	0.4036007437088	0.209968554547173	0.11095134224616	-0.862411857109489	-0.7300703674512828	30.2857164941583	-0.933026559890343	1.93585632993612	1.3332469563628202	0.6634258705538729	-1.62560428279169	-2.14822413021087	2.2708115787457e-25	0.354161832175027	0.0570707670846543	0.18690061932392	0.5093113774015949	0.109443189918818	0.0353250465640058	0.844063073560571	0.5817863135114894	0.8821824992887444	0.949466008894746	0.4759350910631761	0.4959356737119012
HGF	2.72795498665762	3.7991511100002	-0.237971193803365	-0.646086275404505	0.10267476942689	-0.0610555146464464	-0.894954849557468	0.163999079460921	4.62989836326302	-0.94856485613809	-1.583609103725	0.330530155076789	-0.1880798972790069	-0.917776342192636	0.247348982982036	0.0002412252333113	0.346243048573326	0.119133367076816	0.7420675432928531	0.8513848434269651	0.3644539931878069	0.8053852311943449	0.8430221501009982	0.6734925786744724	0.981253510919246	0.9879491561284224	0.7480178179645877	0.9718777602325755
ZRANB1	3.3346040161983903	2.96566418814884	0.345033427201862	0.3348472687847439	-0.0504547756159472	-0.126955224372657	0.164284082844642	0.141321772069026	5.3269600150599805	1.8264877887462896	1.13315070916022	-0.209365947740209	-0.502706776792942	0.223998961126085	0.250235352993724	1.21921499241494e-06	0.0721664527534963	0.261130474060163	0.8347885401832209	0.616794714866729	0.8234297578412401	0.803159828319216	0.677416713757153	0.7897072904075332	0.9873809559077232	0.967388280513226	0.949569974646996	0.9711051296306984
NCDN	1.97373014478866	2.73089710365304	-0.004552421738784	-0.735100039259287	-0.409503037293466	-0.298855011019096	-0.2089349841727029	0.464403159729247	3.62805015726822	-0.0168442000333128	-1.73126051334021	-1.1730304591983602	-0.821235593825048	-0.207621848585731	0.623388378092418	0.0005477462824564	0.986610233611412	0.087940398925959	0.244876300532452	0.4143820302755809	0.8361447893559809	0.535114769839123	0.997760902811794	0.628305224061421	0.900521846700202	0.9329393940863218	0.9518876379125936	0.9269204340670644
ZFP64	2.3631346152253703	3.43153164028768	-0.429602362657821	-0.112113746912481	0.453946486440381	-0.1188896302961199	-1.40702496126396	0.408901508243944	3.35168035743339	-1.42724748959038	-0.22931124636043	1.23904869313125	-0.306898586650841	-1.18063881112011	0.522717602385293	0.0028480645123896	0.1580868738572819	0.819397674980604	0.219671577268151	0.759862947033246	0.2440223168106	0.6028738389028739	0.7483734745507853	0.9769936474740548	0.8934524012746387	0.9845050694589096	0.6426614583251846	0.9417927476034498
MNAT1	3.44778525095905	4.0009526457324505	-0.133786375916544	0.730013454494765	-0.239450107753922	0.0030924743739868	-1.01940124828243	0.858255065230548	6.67135618009387	-0.637506794346883	2.2235210356899504	-0.9001217956506209	0.0109988116877554	-1.28012065465358	1.49315263289949	5.516205862954369e-09	0.5259355713038529	0.0295064547876359	0.371232173933321	0.991256600357176	0.204852536138512	0.140022851249249	0.9062069231164748	0.5137290041638695	0.935612931092197	0.9998958571086216	0.6065962939428802	0.7197019109952991
SAMD4A	1.92612186781581	3.1296492224136903	-0.0274655009341173	-0.906097676380104	-0.876968105498682	-0.3295301283293269	-0.3687204890764639	0.649184018841503	4.79119671057899	-0.1152858877467269	-2.41951461294406	-2.8386867923196	-1.02611320950166	-0.420332077649642	1.00411929093384	9.36216047837082e-06	0.9085582854688652	0.0182207452830021	0.0059675332468941	0.308474610466102	0.675568193424553	0.318880935332098	0.9892209108676152	0.4663268261965307	0.7231239024904599	0.9071022136213815	0.8966295982045406	0.8574283149850628
RUNX3	6.33012504604419	8.17510583797019	0.164450962615908	0.141437486802865	0.0966506447479911	0.269444149223087	-2.38375509328368	-0.7681748844816101	9.797804924710858	0.679165618176968	0.349134059368871	0.313828202160126	0.8421880623826179	-2.4744172715482	-1.22932063076165	3.9124879176246105e-09	0.499338689522136	0.7281743704449791	0.7546359968928341	0.40264355576379	0.0172683958697357	0.223212767054791	0.8976987255368182	0.9610930171544938	0.9826140707956516	0.9305748828578334	0.2226726456644203	0.8066348675096959
MRE11A	3.8417590781423097	5.5665834937141	-0.146263226882289	0.287206727397911	0.249481241667715	-0.354397114798285	-2.0528951853425603	-1.2366681382065	7.06229188535128	-0.6451583967593411	0.780479342626261	0.907953321398967	-1.2191214569848798	-2.2438930105713	-1.9570980561383304	5.5986060476253e-07	0.520995821668041	0.438033767785588	0.367147929353316	0.227011403132874	0.0301998732746958	0.0544746013793005	0.9061246919181548	0.8742987803671924	0.935612931092197	0.8809684102776012	0.2849462736875677	0.5592983304735274
SERPINB1	7.83920506509602	6.756305579404759	0.368654429746692	0.1653482641179969	-0.276936245035183	-0.0896582857163018	1.22373620172743	0.9414984024430608	9.16228653491764	1.93052708212809	0.533743459306188	-1.16639632662297	-0.36188210877429	1.4620555739386698	1.8673766924736697	9.82279507222257e-10	0.057730216263739	0.595310399396578	0.247545364039397	0.718562271654885	0.150294202676182	0.066177376340475	0.6538377918044761	0.9314638157485308	0.900521846700202	0.9818509914735728	0.5392763181041652	0.5821911116408163
SPAST	3.24861639113261	3.44301080262438	0.0810561241442202	-0.304760359690617	0.086575956313657	-0.0417507067968805	-0.0784596006617688	0.389119383278407	4.9996155469873	0.397784823954789	-0.930266360359542	0.343343598940236	-0.158874777581121	-0.0954980367111412	0.7041972640401891	0.0001453419446324	0.692064264529361	0.3564094889063329	0.732466619749244	0.874248248636218	0.924483747149704	0.483719606606585	0.9480501842659071	0.8423838537419703	0.9804456740673388	0.9886972174526704	0.978276055689652	0.9128866934527006
OSBPL5	1.97294877550862	2.1074418455297	-0.121652923335461	-0.261367775741159	-0.037733953336934	-0.457932446602482	0.1987068649777739	0.567120005688325	2.4440302866532297	-0.4474108979997721	-0.59341846629351	-0.110423456360969	-1.28450849035173	0.188677868823689	0.780899063253767	0.0302949866604174	0.656135144400482	0.556107635044625	0.912439252923914	0.203588707757842	0.8515380096788492	0.437572485391855	0.9423665894486234	0.9207401123226832	0.9920745970286032	0.8778012518386016	0.9566654238152594	0.9020998528053904
AQR	3.9169209293756495	5.00108341789167	-0.115357424938463	0.295559775277506	0.0305713918662453	0.1452017917761149	-1.426069210369	-1.5540254994622702	9.658927887182369	-0.619010559277182	1.01742419523956	0.13022169591233	0.583505882694094	-2.06021241010034	-2.69079757635894	2.21186932451745e-14	0.537977724110805	0.312558030309932	0.8967754907479079	0.5614832502978571	0.0432075041532711	0.0089624320702524	0.909709509077181	0.8220510333607445	0.99120443607656	0.959519066600224	0.3352691867793709	0.2955610375053826
FHL1	2.91186561025735	2.54811302941165	-0.314952813131887	0.0114230450091691	-0.251802348543842	-0.279603408242446	0.689477189541156	1.62962361903346	2.2066867654234303	-1.01299712003739	0.0224333651692604	-0.6477510507369771	-0.698562943021744	0.5245458260333821	1.99932058127621	0.0369394275640779	0.314665535081836	0.982171238064287	0.5193450379266761	0.487211909194271	0.6023668552826871	0.0496007859840059	0.8331864740068106	0.9995839553242696	0.956527172152759	0.9460839617508638	0.8715422273712526	0.5462245761866128
RTFDC1	6.55859598085454	6.50131160924226	-0.0520767598898059	-0.148453650368003	0.0616949991873236	0.0744872653622033	0.246730127131965	0.296915390749159	12.7489618861601	-0.372942552045066	-0.657003545357418	0.355205190516375	0.412573027597931	0.418459434065067	0.7819869081791391	1.7293189261661798e-12	0.7103513399061279	0.51353704894099	0.7235513644790079	0.681218575965184	0.6775666698411029	0.436947492659493	0.9518839460698282	0.907863140490023	0.9804456740673388	0.9798627540572292	0.8974297185483104	0.9020998528053904
NLRP2	1.63454159457642	3.9250260906281	-0.108535218228538	-0.765411814896322	0.247794022020577	-0.8795508823236141	-1.9448246523731003	-0.266168585069634	4.11810006297001	-0.374196311955626	-1.56622273488065	0.668227578138949	-2.2620633108811603	-1.73385476994286	-0.358598233204624	0.0005961372083324	0.709426023271552	0.123164871986361	0.5063603502102729	0.0269547013214056	0.0900325927749099	0.7210091534950369	0.9518694006942604	0.678805709964499	0.953665333770722	0.6779783851671691	0.4457401783192776	0.9606318621460485
SLC45A4	2.13309983397721	3.11436329052613	-0.0372833000977714	0.446388144312674	-0.0069573141148786	-0.299010752690926	-1.38299340677774	-0.463837127355849	3.88466334620393	-0.129344810485543	0.987580904329063	-0.0189094761914824	-0.767335742286157	-1.28599716747614	-0.565358615753359	0.0002346971361045	0.897466645657287	0.326859030192408	0.9849686950667328	0.445538119811103	0.2028058501439289	0.5736905679247309	0.98813132868953	0.8274180734061722	0.9976463724181598	0.9391968781816225	0.6044506836671848	0.9348953255472976
RNF10	5.29611141826313	4.61862532954681	-0.161794879679353	-0.0545247018840077	0.212671256341555	0.312792746245268	0.741846467514983	0.8421579819243771	8.25573739666538	-1.00025432575106	-0.215042991552926	1.08266468937272	1.5233802180824	1.1062230869441398	1.8868476128303704	2.42585871641337e-06	0.320901031823877	0.8305812079183359	0.283088260849909	0.132380678107318	0.278558748274015	0.063453229389804	0.8356628837439801	0.978249522841964	0.9067844413801708	0.8387050055357049	0.676863470955267	0.578528276509226
ZNF839	1.91911189952903	2.22557528743212	0.136030358550137	0.108781389888137	0.2490658868048599	-0.305163509148601	-0.7182550606157879	0.0443649294816974	2.2232625492175897	0.5130444495959521	0.239718874304653	0.7410047784104801	-0.860695791044139	-0.65096779957621	0.0654895760801055	0.0357610687649301	0.609620437606192	0.8112889704826372	0.4612457924762	0.392430334151633	0.517925563426501	0.947979640487116	0.9306221941296544	0.9766775573405436	0.9463926736904346	0.930503822805917	0.8380240964367449	0.9903257159787254
ZDHHC6	4.440093502395849	3.22825206966939	0.197962246007806	-0.0362055785658888	-0.115879488793355	-0.0777478143051862	1.4933862725794	0.27780234839014	5.28345859101265	1.12620499159752	-0.131234745269804	-0.534791834143147	-0.346589928528967	2.04095529645911	0.534102515199283	7.06024956203116e-05	0.264218640971665	0.8960709092923291	0.594666070831208	0.729998206621982	0.0493721336727355	0.5950181022510339	0.8070882714521755	0.9883685170558284	0.967531401686569	0.9839392960601584	0.353639103695476	0.9395772937765614
GRAMD1B	2.3431270905704102	3.1305760898665698	-0.246271910366586	-0.608691520074692	-0.3323246127875119	-0.5799117453008891	-0.0846764471016448	0.265131825403315	4.0886975321348	-0.8954181395587709	-1.41590748857983	-0.94882146286153	-1.5719040748401103	-0.082956311258149	0.342825193192187	0.0001170359002046	0.373722353556552	0.161366837222699	0.346071381600002	0.1206145424358869	0.93412999623944	0.732787498256942	0.8526486049611143	0.7149966261110494	0.9265783453301574	0.8253607528346489	0.9821288078327036	0.9635105777206924
RNH1	7.737800415402349	6.36813277103496	0.1218503856799669	0.293591070928239	0.173817370914723	0.243546746230628	1.31631322961277	0.135745815036719	12.7858373939248	0.8842449339351371	1.3517363117223895	1.03034355812819	1.3792665550779295	2.2571230411116896	0.344766362615867	8.631914685542409e-11	0.3796916825829129	0.181475780097434	0.30661107406783	0.1723492084253529	0.0299513707574653	0.7313377843997371	0.8526486049611143	0.7361648010361759	0.9113049997526182	0.8606890902928034	0.2844288699701278	0.9635105777206924
NDUFS1	4.4393554472416605	4.37965595938097	-0.308286225801455	-0.469950052708091	-0.0856965164013609	-0.0830275905760999	0.610864281148148	0.2930607007284589	8.35439439169775	-1.75508191921408	-1.73273892151418	-0.3952510719774079	-0.362658749898444	0.904025285185889	0.5695324886180649	6.37349518925435e-06	0.088614720940074	0.0942048077373101	0.6941549983283709	0.718088362445218	0.374707450478359	0.5708719808965439	0.6933874284868302	0.6383591060465906	0.9765607731960768	0.9818509914735728	0.7524758588598242	0.933845495709726
RB1CC1	4.87624980056503	4.77260910656215	-0.2675497846997	-0.102427066233286	-0.291098187043578	-0.265043298809607	0.625419461316599	-0.277559786102017	7.38979669032212	-1.35264091855447	-0.330632267371885	-1.21325504486098	-1.05482036257587	0.7928137992915579	-0.481596862228427	1.05404027023343e-06	0.1809669951635729	0.7422702081356759	0.229484299771684	0.295307928189827	0.4332965423566779	0.631641923313537	0.7660397274665756	0.9662030342256326	0.8962876491792237	0.9035340005732172	0.7891667301646508	0.9449319281790464
ERP44	6.40232739811433	4.61370177548114	0.214454475877563	0.108280586921732	0.1026695261257119	0.265058205379397	1.9537198189002905	0.297074904559236	8.406511080541401	1.5444178989063102	0.490487592665546	0.597650404837128	1.49105307447916	3.1122961637137503	0.731194951267614	4.926100043936411e-09	0.127139980936406	0.6254097902062861	0.552070339914576	0.140572114941325	0.0031925312651313	0.46718708252797	0.729261694291818	0.9373864352144214	0.959405267187432	0.8464625003951893	0.1024519454517145	0.9091960941520906
ALAS1	4.13478598028523	3.5043635142016103	-0.132423124728706	0.190195802167422	0.260863110007623	0.515064040000654	0.378815529850596	-0.439840941916766	4.77304748356885	-0.556258231631522	0.516478414808255	0.891171304607405	1.6786787200158	0.4072285654976789	-0.604810281056411	0.0015956049663195	0.5814193614338921	0.609236417824375	0.3769397970620739	0.0983183175931843	0.6882319948935871	0.5473229136047321	0.9237305633019284	0.9345912734993924	0.935612931092197	0.7951516821363117	0.9016140924965612	0.929729505022718
BIRC3	5.54009751306592	1.6668837352232702	0.539839511816303	-0.571790292747509	0.176471737579666	-0.386647623599315	5.37970217344743	0.39149690564375	0.8993111615334151	1.5152663824831798	-0.9497096074925768	0.370741114433661	-0.813161676740312	2.784425334704681	0.368984001550604	0.3732828324014629	0.134595607735212	0.345701876586981	0.7120123923959671	0.419049790107291	0.006948932092513	0.71332150202603	0.729332707390683	0.8379692579284215	0.97704268385218	0.9335733588403872	0.1443981439128423	0.9593570105345736
AKAP11	3.89551303519423	4.43820358931653	-0.14768872810872	0.1664938866742	0.243994230585682	-0.75658373925206	-0.4262716371996211	-0.9446359878076148	5.418737735706661	-0.6746725159980771	0.458853015577811	0.909772214705186	-2.66390846439963	-0.4600236013574679	-1.55088069499977	1.28755773382277e-05	0.5021949574810329	0.6478532870645229	0.3661639995620629	0.0096384270239494	0.6476131956886371	0.125627288341583	0.898316132724993	0.9418680107414966	0.935612931092197	0.5734228841922338	0.885795296411003	0.698313272458526
GLRX2	4.61425699665422	4.27084213438474	-0.0706559147986828	-0.11708807273964	-0.132764944827096	-0.483002467108867	0.887132758253586	-1.08039163917279	5.907688754581731	-0.3595965191771129	-0.368087662176682	-0.545108086274934	-1.9156629502262	1.06683413340753	-1.8304506664285	3.42509315052355e-06	0.7202640398540681	0.7140181916720558	0.587482598790039	0.0596202588234612	0.29160118657995	0.0716120174605291	0.954993846922003	0.9564719604437576	0.967531401686569	0.7613141976537925	0.6909394289905365	0.5916505868695204
SNAPC1	3.97910724361741	4.695068471579041	0.0101143961750769	0.652809888786153	0.107513228084921	-0.357779484606637	-0.915387410360606	-0.902650285441198	4.20485469440386	0.0337127845131097	1.31302787126862	0.2852588869839589	-0.918155341909058	-0.715908344712836	-1.07855421678846	0.0002946115158164	0.973205368802886	0.193780494564137	0.776318236119048	0.3617830467950079	0.477587358904436	0.284632065235551	0.9957350322399812	0.743655863140778	0.9841519749138944	0.9220796785391546	0.8153152121548607	0.8417395146354822
DERA	4.78992401538241	3.5052429125242	0.0918437509896307	0.0593706008906848	0.12488551309924	0.126993437163343	1.3559325977986598	0.7989183894968229	6.18210893228697	0.4928598491295689	0.206058307708101	0.534951654814638	0.513728813313601	1.83786904349917	1.42909312755024	4.0749685100828704e-08	0.6236994068802629	0.8373610560618371	0.594428346369532	0.609106938550207	0.070450284206847	0.157555369420507	0.9355149333183342	0.979056453824774	0.967531401686569	0.967388280513226	0.4071555146362696	0.7472839126974101
STRAP	6.18199063400995	4.9158969977412	0.179081239053895	-0.153733930375279	-0.214686971827226	-0.238985562886397	1.80838105995783	0.732714077297961	8.50590274620046	1.13135673731728	-0.615452526442261	-1.11245992297291	-1.1840914744697	2.6630997357084705	1.64936895304686	2.6520122405768e-07	0.261911261554173	0.5406729882580129	0.270000081894385	0.2405264071859829	0.0120097959962303	0.103696830267198	0.8070260516156761	0.9169792065865736	0.900521846700202	0.890334113900475	0.1903596496774751	0.6575795062106531
DEF6	5.32301788811176	5.357570198195219	0.0594904607110864	0.383394497931052	0.5416030775277499	0.424484915088427	-0.629978087738621	-0.49273419232689	7.78336366010432	0.309889283430813	1.26950270954791	2.31552529889727	1.7374307785713703	-0.778167768284743	-0.8720910938524219	2.20518458817796e-05	0.757602624082472	0.209647133591616	0.0238611808711604	0.0868779836383071	0.444782788275942	0.386258334894255	0.9613087296861882	0.7540432292110514	0.7303858978914555	0.7867680813862168	0.797011886256363	0.8844569148220122
PLEKHO1	6.346430429241081	6.082167277052879	0.359757321430952	-0.0805619400281666	0.200631620953268	-0.0602252329065591	0.299450476873675	-0.541553242035404	7.38125352260617	1.6578419516341298	-0.226073109921371	0.7341923898891629	-0.21258466518389	0.323245850518653	-0.8830604318950028	1.1126415509473901e-07	0.102005883840403	0.821842622810511	0.465366178071082	0.832286947943253	0.747895811154343	0.380373918334539	0.700256946570945	0.9769936474740548	0.9463926736904346	0.9868600291722848	0.9224692510625364	0.8818058352461022
GCLM	3.22301756028391	3.2283913947744103	-0.222832152664765	-0.165156595450849	-0.292980356139055	-0.610722801120801	0.697532934363208	-0.4546929250091029	5.35247319697971	-1.05826553963335	-0.505204183764021	-1.10774437009229	-2.17694772914305	0.8765448970258259	-0.717779618060468	1.10421723970293e-06	0.293679286521343	0.615048986052136	0.271875194891846	0.0329594921214424	0.383819999750839	0.475351932150366	0.8237838222745663	0.9353659707960152	0.900521846700202	0.7000192372135946	0.7609237335291664	0.9099853546851484
UBR2	4.06153670079967	3.48939275259362	-0.1760845886941099	0.221728711685724	0.151664300204816	-0.254576209353439	0.632550427777655	-0.191716391813338	5.0093889985063305	-0.965925992125179	0.761331783053025	0.691322254753719	-1.10424771260704	0.795636255736168	-0.368593142238996	3.00950838361742e-05	0.337516732741657	0.4491588591832829	0.4917228234434949	0.27337839467874	0.4303258875205379	0.7135829975136009	0.8407902219563846	0.8804108283885953	0.9533370846633392	0.8971937607246863	0.7873397156922746	0.9593570105345736
EHD2	1.59388052036211	2.81003879042967	-0.3649033645668599	0.2269617782180069	0.0334472705693993	-0.907895649169545	-1.12908448146292	0.0548275777415428	2.84737626010521	-1.20823393984404	0.4503398500598221	0.0875930033899868	-2.2412149166323103	-0.960619851628308	0.0698712201807519	0.0147392272736786	0.231191413152675	0.654662359445048	0.930479198907353	0.0283565347419227	0.3438373575107999	0.944501657091092	0.794420553503657	0.9446076598717952	0.9931089549527864	0.6905686926054746	0.7333192237691419	0.9903257159787254
DEPDC1	1.88448051048685	1.50729660287128	0.0630586756106309	-0.5522131893528721	0.170463029037526	0.6269322300248579	0.1277959699784299	0.8267393741446311	1.39665385173042	0.215990514880096	-1.15401394197499	0.469882048573262	1.64613738103323	0.105803920285455	1.10072352944673	0.174356989991328	0.829645147395727	0.252655688314457	0.639952259727252	0.1043584735249559	0.9161589984105848	0.274927317191041	0.9749173532658902	0.7851250681261772	0.9741630051673128	0.807894564204784	0.9762136351493734	0.8394722324073292
CCDC28A	4.786363418557871	5.63822058087251	-0.347291994443602	0.0442402336617813	-0.115329716771994	-0.1460277744098179	-0.667419512944333	-1.38965904417385	13.9414795425883	-2.39322756018767	0.197307466547566	-0.636814703344308	-0.7583656534135149	-1.23944502628357	-3.04327360255071	1.2870600293843498e-21	0.019467140916011	0.8441755249374251	0.5263836147253571	0.4508525892531529	0.219441427570142	0.0033251512344718	0.541317938877459	0.9807700429617804	0.9570545596629102	0.939395925089732	0.6218229556694848	0.1939289051115619
RRAGD	3.63558805193496	1.49760046232385	0.453923525438597	-0.7489155661113979	-0.518774861987992	-0.0605682957519149	3.0511799610865498	-0.0984172208043481	1.38539435205577	1.7235562452550102	-1.71790729350784	-1.5489460245241	-0.175917690738097	2.55481836333412	-0.129363009648395	0.176488779878443	0.0894322179219967	0.0903874937468462	0.126036876775049	0.86088168776489	0.0135543432319265	0.897459639327634	0.6933874284868302	0.6332067550525549	0.8661417158339442	0.9882571120420918	0.200238590261227	0.985680906713759
HSF2	2.58111338976164	3.0357880340283705	0.275203048293252	0.148225554050718	0.219406973745381	0.040129313808605	-0.898656146673495	-0.286008380050774	4.93728234737628	1.27245722256761	0.4363412631468371	0.7942299564987159	0.137609077319609	-1.09698650902273	-0.456072161514871	5.41584455719302e-06	0.207544586123193	0.6639714263620179	0.429824669741542	0.890956039054318	0.276516865485788	0.649791340775942	0.7853044386685712	0.9461864865922824	0.942253613074148	0.9899481591825866	0.6758837543853119	0.9488363629382678
PHF20	5.9107863278158606	5.859620363333559	-0.200975285908896	-0.0808668637628439	-0.1096712271632	0.0241010832737733	0.43815464735237	-0.0810769264151248	8.89944927326231	-1.22216404614017	-0.305674404498099	-0.542771562342437	0.1151769290902469	0.591501799499592	-0.174241214178329	1.7027927661931796e-09	0.225929648585536	0.7607946736389241	0.589061954599723	0.908645368971766	0.556929855064952	0.862200163789573	0.7937292081784072	0.9679901994987192	0.967531401686569	0.994037369346608	0.853627801105183	0.9802519463066676
HSD17B6	1.4748848306696698	2.38935397324868	-0.179926690964817	-1.05395737757375	-0.7386298434131959	-0.177453328378678	-0.1109073214205269	0.899841200758207	2.07248331975272	-0.657215213105234	-2.22857165077028	-2.05433250211156	-0.477360040448033	-0.0924240193636752	1.28934151149029	0.0449199467297093	0.513357294368519	0.0291678079012453	0.0438293549739856	0.634655044139861	0.9266401817889828	0.201789689880273	0.9015718507036424	0.5129834858292037	0.7887153103524418	0.9692272698107294	0.9792229282113456	0.788577645305962
NR1H3	2.56250089784958	3.76332584508244	-0.5766724526075611	-0.913491567941569	0.4266292368518889	-0.133346617099818	-0.8149499430366279	-0.495396869553544	3.7540979235805696	-1.84324421573123	-1.81503424311194	1.10730206584654	-0.3295250811340839	-0.674837155141876	-0.583676465343459	0.0040339093153217	0.069863661833573	0.0766246430262219	0.2725820500331369	0.742803322853765	0.505698028627868	0.5613717804926049	0.6733900163604156	0.6111941554040935	0.900521846700202	0.9840850458529624	0.830653002394414	0.9333909161620652
TYMP	8.902019390167231	6.737712363914519	0.199314015500825	-0.356617918983346	0.1483489232873419	0.244607386167477	2.8415659003308	0.7232491592131629	7.19117035129288	0.9188736916242808	-0.9885403362134408	0.532334721670698	0.856536565013279	2.80706188663743	1.20211949374442	1.23579317302551e-08	0.3615226621053929	0.326395438483578	0.596236452170068	0.3947383890604699	0.0066552481922836	0.2335820047995949	0.8488409857530798	0.8270768260348882	0.967531401686569	0.930503822805917	0.1421562220342705	0.8169562024753292
NCAPH2	3.57269473427744	3.64344914038608	0.1954883699435479	-0.325971910791078	0.0630626357740048	0.216876489229993	-0.0918740296053907	0.587155750526595	6.0269257218637	1.00541796985208	-1.06520198956436	0.260802823395505	0.859965534825746	-0.121392334461783	1.09568358714646	3.40004822988513e-05	0.31916493106187	0.292920329961862	0.795141434895927	0.393013336220072	0.904147145186061	0.277083499384865	0.8355611085210132	0.8121714460121354	0.9858436238267484	0.930503822805917	0.9724153403640196	0.8401447347349148
TOMM34	3.99335710223431	4.107031710853899	-0.11562384580066	0.620259860818021	-0.0110627744269232	0.0160059779968246	-0.4339508417871149	-0.229248817344726	6.85844119368379	-0.557992106362741	1.92216358665395	-0.0425393620364094	0.0578712549141806	-0.548550994241934	-0.3667299020585289	2.5491520905756102e-09	0.578682313102994	0.0587759250731454	0.966193397380814	0.9540209040455692	0.585110204433307	0.71495920326614	0.9237305633019284	0.5826461176116696	0.997021884100815	0.9986292567534122	0.8630574803607138	0.9593570105345736
SEC63	5.369351724938509	4.87252571834714	0.0307728123122779	0.4389808384791479	0.146262140111317	0.082894194100699	0.251661363644939	0.6005954211805511	9.36560157493153	0.206575120144572	1.86225927144447	0.8057179449596691	0.4354761100945249	0.40554221316204	1.48218079785081	5.0701038680955896e-08	0.836971454239945	0.0676939516680224	0.423345622130722	0.6646068276942529	0.687687307803581	0.1429143219689509	0.9752191984700628	0.6003873469096559	0.9419006336648186	0.9764504237740664	0.9016140924965612	0.726791838636777
KPNA6	4.34663995720397	3.34753001543393	0.222402446032528	0.31953365167994	-0.20931769662651	-0.0853090112984586	1.11519692487534	0.055768162753016	5.77157370399804	1.32708191138572	1.21036346200152	-1.01606826307917	-0.3984748727193979	1.6018532192748898	0.114566647237109	2.24511850326528e-05	0.1890942256651739	0.2312380323567539	0.3134161976066409	0.6915518450529301	0.1184893510616789	0.90912704829784	0.7695599374819458	0.7678279925683005	0.9133302703236243	0.9814896357685972	0.49019576357208	0.9869544976626888
VIM	11.4284431119221	8.17662491228429	0.169233429999031	0.305449587558273	0.0296013242819189	-0.242361082847034	3.81611814904456	0.874126751373132	13.2874905887134	1.02076730698691	1.17151533759117	0.146812165041804	-1.143776691904	5.31071557534663	1.83042385014893	9.435324491443851e-09	0.31100015087794	0.2463133319999089	0.8837336188233059	0.256753164739425	1.26742007598282e-05	0.0715849864836939	0.830476623265686	0.7799305371535786	0.9906385280489513	0.8939230501223414	0.0051603800531188	0.5916505868695204
FAS	3.14915265565478	2.3465916309050803	0.2177361502147939	-0.487906962719322	0.204483457764813	0.50421010808721	0.852020612074137	0.661754427223254	3.01139247406718	0.93348306581384	-1.33135952557128	0.7092818465956341	1.6907304263423002	0.9007364976917808	1.00633772006735	0.0146577882607727	0.354359443608969	0.190052490959861	0.481016769123091	0.0957932800369062	0.377276604450479	0.317824495849262	0.844063073560571	0.742410618633011	0.9510195920835628	0.7939128030338704	0.7553068345705732	0.8568644484414897
RNASET2	8.35223762966825	11.2083856064661	-0.1972976153828989	0.346880477800043	0.5136371162929789	0.161587432154292	-3.7537346140866	-2.0694089865576	22.508087284453	-1.03076302773609	1.166088305247	2.12468865802077	0.617869787797374	-5.532089499164901	-3.79386001708829	3.141390116251e-33	0.306304297231044	0.2476523826681549	0.0372503660006989	0.538725041221473	5.472379174715529e-07	0.0003179267841762	0.8285691405771083	0.7806017429841361	0.7706961024834199	0.957955821683484	0.0008912453533421	0.0637012961681013
CD44	8.2018309172312	5.236624267153309	0.373586434034072	0.2508086318436189	0.382785046475732	0.162559845948508	3.2752169715143697	0.908244956791755	5.2582822244145095	1.62583479384525	0.6861412286985821	1.33964141430784	0.551649251658717	2.94179764472669	1.35316344115564	8.89259506783842e-06	0.1086891548757449	0.494960560595573	0.18482222993072	0.5830048934411179	0.004858493745301	0.180524279867143	0.71218541805265	0.899317822173344	0.877806367273921	0.9615152856511804	0.1212668869876003	0.7678920320102225
AGPAT4	3.16155746527013	2.45575565953772	-0.0815362494029427	0.119590667974219	0.4446978091467529	-0.185036265080466	0.721504452637081	0.434107684655073	3.04619344983123	-0.345384610597733	0.318350007532411	1.53061412296229	-0.608217311825674	0.747144086972856	0.646204962207911	0.0099398327144582	0.7309143349031859	0.7515358556919641	0.130964717157219	0.545115662745449	0.461219037691034	0.5203262580686839	0.9574786717729348	0.9675652829852373	0.8687419710268423	0.959519066600224	0.8067661117326048	0.9223621154893076
SLAMF7	4.40118694199981	3.15345931064778	0.386823723605735	0.7135763604687929	0.0568106675976179	0.485036592685558	0.67991998034226	-0.3621957121480471	2.07294987786111	1.03742994639263	1.11218026523126	0.115020232105443	0.967265449953963	0.419260204227955	-0.357044171656576	0.0461157870582593	0.303375438314055	0.269977631415251	0.908769082586074	0.336857556806166	0.6764451386918579	0.722206549968544	0.8266801453622399	0.7969858399561569	0.9912835311313792	0.913908220170583	0.8970385457522866	0.9606318621460485
BTN3A1	3.3192268805544503	4.49893543623851	0.286932552270321	0.49998181304619	0.1159945027719769	-0.0039021013314845	-1.95513011297034	-1.3779130353456	5.21462601604914	1.2503905595483602	1.319196894565	0.402974335444459	-0.0131062231068252	-2.04368929478002	-2.17297831633749	1.22339760952917e-05	0.215506061589934	0.191568284614156	0.6882318098975789	0.9895814302731047	0.0457296135709895	0.0333365520846174	0.7871865272308501	0.742410618633011	0.9765607731960768	0.9998958571086216	0.3422155028254479	0.4762521240246492
MIPEP	2.18066270076477	3.25931418072876	-0.116068526388455	-0.259844278099258	-0.35192718269899	-0.18212407123719	-0.890530335396886	0.3415458511239589	4.996628943205151	-0.491963931565544	-0.7014587826484039	-1.16057821209351	-0.572450479248213	-1.01780776188865	0.5254581002346229	4.32781699336877e-06	0.6243293199928299	0.485410536982489	0.24987177721667	0.568904722951275	0.312377007949441	0.600974064301564	0.9355149333183342	0.8960631746025574	0.900521846700202	0.959519066600224	0.7122786203313384	0.9417927476034498
PRKCH	3.68346911692506	2.4937637132167203	0.0641310432546432	-0.191562728510274	-0.0601933733102787	0.274317539155506	1.47334543201911	0.11639336860936	3.2620143358777005	0.300113805071903	-0.5713728531711469	-0.229799188490045	1.0161104987561802	1.6325860409206798	0.184865441063767	0.0050767359881111	0.7650195639953008	0.5699515336419051	0.8189740030580291	0.313237095757283	0.112424714003633	0.853887174675847	0.9624465819710892	0.9224879538669124	0.9861404856032112	0.9076665180619788	0.4807291101914455	0.9789606448631872
IFNGR1	7.8436195712386	8.43739623932383	-0.2499653095164299	0.0598168307551633	0.168793496563674	-0.128662795042574	-0.6516085849604111	-0.968449517620038	14.924570074970902	-1.53301660123701	0.2273468573888589	0.846566906123596	-0.609742042871418	-0.997843762992727	-2.12170038926369	1.1733795365691001e-13	0.129911458473506	0.820892297249027	0.4002466301803479	0.5440670542836861	0.323526320819864	0.0375388853101904	0.729261694291818	0.9769936474740548	0.9365392869372812	0.959519066600224	0.7197321146046851	0.5072952111509792
B4GALT7	3.9364474266345297	4.24054748603837	0.207084475380511	0.2754542505938649	0.254533758332102	0.21341259691021	-0.760375539354221	-0.453850082150475	6.83208156358367	1.00248148823011	0.848637025750798	0.989155720597802	0.788440087601118	-0.960303715307514	-0.7605634501806741	4.2313604384939e-06	0.320833692798972	0.40081963439134	0.326554326917102	0.4333177703016849	0.3434516030207769	0.449548487917806	0.8356628837439801	0.8585439956390025	0.9197311555129531	0.9381198825949878	0.7333192237691419	0.9053862501727016
SH2D2A	2.25900840640882	2.43295014268231	0.542144530116498	-0.0225360964317655	-0.98987689114436	0.120661304640401	-0.0651264142932032	0.174696976725444	2.5874860490652902	1.83182589186539	-0.0471633614540218	-2.6154237513695096	0.31245885388125	-0.0565430770280801	0.2201081006448179	0.0227376597269266	0.0719218550506697	0.962601833377602	0.0112614541884367	0.7557502340986751	0.955249839036917	0.826446985453158	0.6771155274885629	0.9957889048371162	0.7303858978914555	0.9845050694589096	0.9890297324230762	0.9746921894619618
VRK2	4.33640608599387	4.22135239738812	-0.179585830546558	0.516811310472899	-0.0069631273514933	-0.0368072417813412	-0.0032827922828428	-0.134987938431524	7.10025075295339	-0.958637466128618	1.76770122103906	-0.0305666842415165	-0.153074393034461	-0.0044291435436988	-0.249097623459538	0.0002444878448456	0.342802591870221	0.087024614243025	0.975726651892447	0.878823284424285	0.996518281968327	0.804037776415519	0.8428907842008571	0.628305224061421	0.9972599456904812	0.9886972174526704	0.9993794918745308	0.9713383856835724
TNFRSF1B	6.687370676625839	6.0640128211654405	0.183700097479616	0.591994034042335	-0.2904940602641099	0.0387419639071109	0.490808620527394	-0.720273680972847	9.554966951324769	0.85562485472048	1.78925476477732	-1.0743972462772	0.134853203689303	0.588888997470177	-1.05117299536083	3.3936318799084e-14	0.395210191026887	0.0780269914002297	0.286442343431805	0.8931263096411399	0.557886979864836	0.296900465847132	0.8591778301705154	0.61382616223922	0.9077309079450172	0.9899481591825866	0.8539818736668268	0.8513019739265588
VEZT	4.21957115133	4.3015567782542	0.133503297958172	0.3660140231664829	0.318519978938021	0.281777885471113	-0.643863514965918	-0.292434910340308	8.04182155425524	0.7284840974750041	1.28109374848267	1.37764344209427	1.15010891361348	-0.913103560792854	-0.5268099685390589	1.83971823318152e-11	0.4688186956605089	0.2045125681027519	0.172830697128307	0.254127726798091	0.364414215070135	0.6000399337018311	0.8841126538211208	0.7513706779986088	0.8716021752831057	0.8939230501223414	0.7480178179645877	0.9413510290428846
POU2F2	5.79492681456674	6.80293664173087	0.0987263131071222	0.248483244137131	0.145768204042246	0.6351316040304671	-1.81320426588213	-0.630281900407393	10.6343337734365	0.5538588304814429	0.862366168846395	0.6622168283384531	2.76869001911007	-2.47464764635036	-1.32472543954094	2.50528460878685e-10	0.581494827773543	0.391648750264106	0.510092435583846	0.0072477253663081	0.0171652366450947	0.189726083992567	0.9237305633019284	0.856008590303259	0.954244288812862	0.5437779881193091	0.2226726456644203	0.7783190013662328
BRD9	4.06992933532802	3.9955832883917	-0.237212097423953	0.3939687223522589	0.108004489989772	0.701770642447838	-0.429617691866436	0.3034403937551149	7.2063772016487	-1.25750744180463	1.3462502526641398	0.455214621567166	2.80766212440092	-0.58763138232769	0.5441326520474	6.01977697903849e-10	0.212871561813288	0.182692582316051	0.650404993097589	0.0065064166314178	0.558726122285105	0.5881299972836279	0.7853072966963202	0.7387652560508469	0.9749369980326228	0.5363934961953878	0.8539818736668268	0.9378561774684558
SNX1	5.11918034694091	3.74530206529913	-0.1980781915051749	0.107729996334577	0.0406127321628433	-0.0248406226852202	1.70099338472415	-0.235289272411003	9.54449809831939	-1.53592448377182	0.543195450078009	0.253409601477698	-0.14582505002998	3.33703581250707	-0.55634023352177	3.5432705967346604e-14	0.129197082058532	0.5887714897523729	0.8007162970188529	0.8844909186636659	0.0013756641561766	0.5798045239109829	0.729261694291818	0.9281242358889664	0.9858436238267484	0.9894432215266988	0.0677929479171125	0.9367299234994608
TBPL1	4.11378930748728	3.9198343852607103	-0.053370824261525	0.1524960555205559	0.0111543040866544	-0.194699119394276	0.337403336731424	-0.071935221276979	4.74109240392686	-0.232848335057358	0.408459618762484	0.0388837620900482	-0.6584784400961279	0.351975655793635	-0.111061759093586	7.51613213776807e-05	0.8165786497895829	0.6843174649360729	0.969098920358638	0.5124613280632531	0.7264690863287249	0.911896806681678	0.9738965956012692	0.9516460935694412	0.9972599456904812	0.9499493088035792	0.9146855166000152	0.9869544976626888
ARNTL2	2.6476653706274704	1.62987904000111	0.067908644224462	0.4254618426951939	-0.27068077823664	-0.194482258715849	1.09598052297918	0.809938287635946	1.67103453238345	0.249456833971481	0.952201122836255	-0.786461444606337	-0.548069035665163	0.970944182577582	1.0936210755197	0.109483386846459	0.803759438279551	0.344739194129205	0.434406894451621	0.585453927988345	0.336983701867448	0.27800648017246	0.9722099913844864	0.8370488465907642	0.942253613074148	0.9629944738997784	0.7292294354831101	0.8404557120755536
BCLAF1	6.35038098239831	6.149435338918231	0.0351195351466203	0.0221693152808418	0.0427199248845608	0.0340318976122805	0.283869990827192	-0.6042027678817571	11.290371327035	0.2376118333513819	0.0943175222243667	0.2372134370529889	0.180427701854641	0.450553311237501	-1.41432213049262	7.103016117090801e-11	0.812896717257511	0.9251501975461992	0.813213104574474	0.857353563697011	0.6546140576442321	0.161857959456269	0.9738965956012692	0.992560715168842	0.9858894146739392	0.9882571120420918	0.8886193693475364	0.74957863117005
SLC39A9	3.52250900522858	4.600965743258549	-0.115868860456799	0.378433473605161	0.1014564173547969	0.113648386285285	-1.52132269187629	-1.17709465459909	7.94256446428334	-0.5731075783198629	1.19492259360202	0.4035684356132529	0.426666531853794	-2.01401759380066	-1.97666951864059	1.9586313065341704e-06	0.5695545474954731	0.240239393675891	0.6879761852992171	0.6710468642546321	0.0523970631433741	0.0521387896664761	0.9193547904299306	0.7742569549502012	0.9765607731960768	0.9768011471549776	0.361781311974044	0.5517457408900693
TFB1M	3.2560499229919	2.30164577241189	0.0152556559587191	0.113012877385503	0.0960994645568104	0.0306907006254897	0.7320789639659292	-0.0370325161603889	2.2577715653407	0.0616730553113016	0.276446201062257	0.313156605792723	0.095711044991813	0.659470225062958	-0.0541899252938019	0.0310532146238949	0.951010236468624	0.7830439958964759	0.7551222846129308	0.92403305663475	0.5122485073167121	0.956946048780211	0.9936483294867924	0.9698472253101716	0.9826140707956516	0.995452022544029	0.8335313852665721	0.9916899371428678
RABEP1	4.86537262600507	3.75575934925985	-0.163072986414276	-0.1152122054678159	0.146331194779759	-0.0952986122478059	1.51668478914303	0.35421973527301	4.90249131330349	-0.8567241844640922	-0.371388895951989	0.620806931320032	-0.3917967943906961	1.7604832068655198	0.666300496239205	4.20778626794098e-05	0.394654814668642	0.7115182745983629	0.5368031559619529	0.696435457143144	0.0847179156730303	0.507496761095584	0.8591778301705154	0.9554814044366912	0.9570545596629102	0.9818509914735728	0.4340977865651679	0.9196349513650018
HMGB3	4.24566246852471	2.65012880459359	0.225447453657985	0.29085125775218	-0.43735698691629	-0.217098374656831	1.85269508512348	1.09912306583647	3.40316458362881	0.8944428298925758	0.7453486819037289	-1.38988467236876	-0.659133255873692	1.85369081134386	1.5008810703655402	0.007466718298975	0.379279811986233	0.4629271831566199	0.1702595949934119	0.5123620004578551	0.0778724966160785	0.1380159200418169	0.8526486049611143	0.8865940996336825	0.8716021752831057	0.9499493088035792	0.4185646693114219	0.7184216628944601
NUP160	3.60957035427047	4.52292843793606	-0.0629191815488612	-0.273386322000536	0.44745643909398	0.280649456386683	-1.18788022281531	-0.431462076408972	8.338324817756808	-0.338081951340979	-0.9355239449301708	1.9275899811506296	1.14796406591298	-1.70083739268495	-0.8072091473333359	7.73104642495296e-06	0.737012359049457	0.356719047147536	0.0590578789801193	0.255373629725386	0.100342782072594	0.422361724975616	0.9585510698537444	0.8423838537419703	0.8169287700160816	0.8939230501223414	0.4631217522077817	0.8984409656664981
BAK1	4.12921879769588	4.60104431484451	0.143117646364853	0.3486815218926949	0.0736892261725896	0.266687216555716	-0.901880681336728	-1.25358764449512	6.74127347256868	0.62838963309051	0.975000003369342	0.259667074833248	0.8969394906833928	-1.03655012909859	-1.83710245088099	1.79080870635529e-05	0.532745880924414	0.335564004727124	0.7960384700555829	0.373139604074064	0.308232469597955	0.0705736710423741	0.908794618743855	0.8310276733217069	0.9858436238267484	0.9277751422519586	0.709032635309279	0.5901825160533325
IKZF2	1.82432707242223	1.917058826579	-0.247811672738778	-0.232379534189091	-0.2794575166965189	-0.95481495452396	0.376767853096331	0.76534658947966	1.77731780468559	-0.8459601597075459	-0.471692453535299	-0.768970493014104	-2.4742288609425	0.31283104447479	1.03587024904854	0.0875945567087849	0.400571004225177	0.638725923432447	0.444580436926017	0.0158529853972645	0.7556975760648821	0.3039694548418449	0.8614914795258714	0.9391416343241586	0.9450025669325464	0.6197710876540562	0.9251969330604408	0.8542286929452857
GRN	9.49590537485754	9.22979716584243	0.0657166819997588	0.0282808757654306	0.162476085203875	0.132164056711487	0.2055737166125919	-0.524882370417805	32.3320158722057	0.6484859312422759	0.180852314729537	1.2712906982464098	0.965108370483075	0.540612178117069	-1.76027607893828	5.2128266394952694e-43	0.518854684456355	0.8570214441539908	0.207956658951881	0.337910359091243	0.590541385349568	0.0828578101169949	0.9049504079659888	0.9829735123255186	0.8901657961392025	0.914398457745957	0.8667615705477839	0.6244166711838443
FAM13B	4.36482046825655	4.5628196037305	-0.0980289161276114	0.366914790725919	-0.0309065262222333	0.0875564820639184	-0.563277469205766	-0.727269521434021	5.71731484764125	-0.4500217006893979	1.04898096999894	-0.117454778264066	0.316543639345126	-0.6179956330138541	-1.17571515214618	5.23026972183275e-06	0.654129764532562	0.2980290867738079	0.9068473390925308	0.752559660049312	0.539578969381485	0.2438453795073039	0.9423665894486234	0.8146408050711279	0.99120443607656	0.9845050694589096	0.8483084099494188	0.8204927529326442
ARHGAP31	4.726356334711269	3.80469580108807	0.0880544009305048	-0.061074871296616	0.440395385631412	0.0716849705866294	0.8650420844618342	0.250641232767128	4.767094113077059	0.3896670535026589	-0.171630978741237	1.59232427986388	0.2488082631291619	0.9159610966299828	0.3784137136843429	0.000128671892914	0.69801606935256	0.8643109940436	0.116165029903431	0.8042667013602209	0.3656449855328479	0.706305831490763	0.9494102523156468	0.9842440329448596	0.8636024796353765	0.9866496829920868	0.7484824485428091	0.9578220926932002
CENPQ	2.7568658113450404	2.99028878348536	-0.3502282844922579	0.0166072597221228	-0.0632798408532109	0.18011410733279	-0.294244696196585	0.0359486897859388	3.56693456563797	-1.38851849537347	0.0409591250110551	-0.203273442285522	0.5563419587616361	-0.292746236134312	0.0516706155476659	0.0030434948758806	0.16965098110232	0.967487558443056	0.8395699454466009	0.579847301390504	0.7715650681173299	0.958942978164059	0.7576354251083673	0.9965527234528084	0.9873809559077232	0.9603011926016736	0.9313404306059954	0.9921438944254368
SARS	5.68146268766457	4.49851691843459	0.0251857088631695	0.2709567852621369	-0.142342135966917	-0.163600115732949	1.46730565462152	0.217284188995431	8.43857489685387	0.159029794148328	1.09698077982851	-0.7381109564154591	-0.8072415746755931	2.26193171291139	0.4711181194272449	2.3524788159517306e-07	0.8741590655509959	0.277720423813558	0.4631712974971699	0.422400175520534	0.0304966580330589	0.6390662366645289	0.9831091636556734	0.8021379649349648	0.9463926736904346	0.9339393531412108	0.2864636030862048	0.9468694061077316
RANBP3	3.9251018927622496	3.43093811122239	0.0004244485177722	0.540109478286373	-0.0163772797748151	0.1747141325688599	0.184353811165256	-0.126698922558195	6.89340074975862	0.0025065710506767	2.05064687537554	-0.0767765244351685	0.77555520512458	0.281372401078639	-0.2444878624535539	2.20595036055867e-09	0.998007386785115	0.0441579733310006	0.93902677899682	0.4407005635314099	0.779279238041885	0.8075892299403229	0.9993112697835278	0.5640048386449357	0.993678973498182	0.9387032281912242	0.9335035012902196	0.97201227106626
ARID4A	5.2531225721571	5.42893949754412	0.0631953917288696	0.2330006043679969	0.283959065316576	-0.271120491959284	-0.313395578656795	-0.603876339748434	7.62800194561003	0.310163892249789	0.7192534677321891	1.14543559156927	-1.03941436637574	-0.373579504316865	-1.03592450584897	3.53634222753791e-07	0.757390546187145	0.474758282719342	0.256178945509811	0.302308956871356	0.710856346307919	0.303922604754038	0.9613087296861882	0.8919990166467884	0.900521846700202	0.9071022136213815	0.9082291381272112	0.8542286929452857
TSSC1	3.98047496929342	3.85670546387364	0.1525962947773819	0.350780732028192	0.153304640197156	0.2310282289292049	-0.14610861648757	-0.7485413797459569	4.807343916188731	0.7154584873283921	1.00877974128521	0.566420669281942	0.836616112980514	-0.15799464829093	-1.20336942206552	5.44099918108154e-05	0.476777774021614	0.316805592016411	0.5729988843966279	0.405743017408436	0.875142096747455	0.23303345438688	0.8887596567085108	0.8226394388349845	0.9619481091873828	0.9315287707162136	0.964220910385692	0.8165438901367328
PNPLA6	5.41400505650317	4.42702841309394	-0.250246196012051	-0.117375317904448	0.288934227531003	0.0056953025846547	1.3507038492066	0.6008242194791079	6.098412888921129	-1.46880666529189	-0.4271942612432609	1.3630814992830602	0.0261733770742412	1.69223671393834	1.19187439783648	5.82970200957051e-07	0.1466405904194969	0.6705875543628771	0.177362127192185	0.979196399288822	0.0960204563663069	0.237551081214711	0.7396844959643678	0.9488580849037712	0.8726779286959887	0.9995755146945008	0.4555901405668655	0.8189420452638039
IFT88	2.90124155721795	3.9867357526455898	0.0597050619585026	-0.0144102095314665	0.1278716450168069	0.0551220282065749	-1.50406475903584	-0.204349009800223	5.26703723477729	0.22583920684508	-0.0346060218192574	0.3820775472864429	0.156685236332739	-1.51573052322036	-0.27432329916055	0.0010339122257288	0.8230048005713159	0.972735172919052	0.704023244595293	0.876043669626385	0.143758412278967	0.784667838012161	0.974545991697144	0.997788473446958	0.9765607731960768	0.9886972174526704	0.5279671216582086	0.9675787678838202
ALG1	3.15914590006362	2.4561761681024	0.160376958819016	0.364278058390327	-0.38023151592313	-0.136608756231916	0.8010653136172241	-0.5824591354875269	3.8081248763794906	0.766694210303664	1.11172200870101	-1.46177727560653	-0.504385457179295	0.981607029438508	-0.940571126509697	0.0019219473798701	0.44688318847041	0.272780572401248	0.1490063238604969	0.6157317749756469	0.333739424341979	0.350256816073798	0.8770455984983878	0.8000214211419433	0.8716021752831057	0.967388280513226	0.7270696188734193	0.871025850487175
ZCCHC8	4.06792629837354	3.31832816630798	-0.322624337192782	0.0915677747239756	0.2163217986469119	0.0689085686531693	0.833695678457687	-0.2200244627988289	5.22229902795972	-1.63836129566003	0.299858535245557	0.9085782896922828	0.275250208007502	1.0623498588431	-0.376158330903465	0.0010062773034955	0.107565463132653	0.7660805966953	0.367467331337495	0.784005486914677	0.3018667446255529	0.707973607315376	0.7110453674050411	0.9684051259729648	0.935612931092197	0.986113854916815	0.702435286795872	0.9580166829136688
ABCF2	3.9292883962884	2.9850806893130803	0.0911336359516047	0.0791069710872635	-0.195002567419837	0.042836425431292	1.08185273736173	0.455872935353427	4.89872025176955	0.4445907372258679	0.248044318416728	-0.749247982594748	0.157176999695909	1.35407107058232	0.7392576049295649	6.2618151814452e-06	0.658027392965633	0.8048476328578978	0.4562919014344601	0.875571119644417	0.180196724524078	0.462294919459995	0.9423665894486234	0.9734830865675408	0.9463926736904346	0.9886972174526704	0.5801476569504036	0.9080524202613798
CHPF2	3.49215930803691	2.15397897379838	0.147780724382135	-0.0013968597866333	-0.31065667959896	0.0258856631182213	1.5660917742444098	1.3907580328735	3.98454418680578	0.819925718127619	-0.0049831870427473	-1.3568167106243203	0.108387581666295	2.2145584881287403	2.63505265609658	0.0001673368990305	0.415123231938872	0.99603859894498	0.1793266762128769	0.914007443456985	0.0301451265890779	0.0104098196361234	0.8674280554681131	0.9999476570106052	0.8750738817893536	0.994037369346608	0.2848157029217519	0.3154038793234356
FUT8	3.4180535676300097	4.03483188258331	0.0226813339864692	-0.7846079015883269	-0.281608018388021	0.0612902403672529	-0.217896390890609	0.0506776741387637	4.5217398878389	0.0871445139866283	-1.8762920093874	-0.879237812280306	0.184003798376348	-0.207767303284715	0.0722091668410958	0.0001894081867251	0.9308141598697248	0.0654844064033444	0.382455200474772	0.8545645968038019	0.836437367922913	0.9426479843656592	0.992843036344056	0.5981223544101961	0.935612931092197	0.9881444194349998	0.9518876379125936	0.9903257159787254
UBA6	4.51370276592619	4.53653451358916	0.0468958052613622	0.334686224433252	0.292622490795046	-0.0038756501949894	-0.3078522614062	-0.428567079916858	6.27185859921373	0.205618435599674	0.93446209526462	1.04658213324144	-0.0131601189486399	-0.343207080407495	-0.6504940911802989	0.0002916568639426	0.8379114229095991	0.3565346356323571	0.299858152238095	0.98954113446912	0.7350933686909891	0.517571047863688	0.975280160239287	0.8423838537419703	0.9103190203864188	0.9998958571086216	0.9189725101395986	0.9213628758011398
GAB2	4.14003897300053	4.938350573687179	-0.1661267264755059	-0.419178042363069	0.4124652052575929	0.297018645946732	-0.965549829894424	-0.41307308629873	6.53850555574772	-0.7503799468201201	-1.1960201992735	1.5352287122885502	1.0548520892546198	-1.08497069194488	-0.65823891071726	2.4389876753589e-06	0.4556285754221399	0.236356212824227	0.129526258670166	0.295251912468245	0.284581483503033	0.5126159609219589	0.8803803855413745	0.7713160367810334	0.8687419710268423	0.9035340005732172	0.6838458407526775	0.9206155367382788
ATP6V0A1	4.92536598169941	4.04319560276649	-0.1484454786092789	-0.283162779920286	0.309183359671658	0.418088640613165	0.9537359857114208	0.15774572555185	5.80799201922594	-0.707956299041715	-0.8731529567516491	1.21840569280673	1.57605317669015	1.12368939593027	0.254232635916427	5.20442772897514e-05	0.481658488120371	0.386763250547295	0.227701230645977	0.119775862666638	0.270399124532622	0.8000843944631719	0.8912836872206098	0.8521571705904202	0.8962876491792237	0.8238775553494482	0.6696374953556198	0.9706582722024604
PIAS1	5.41457850028821	5.465808574669079	-0.375974948591322	-0.1905139669505439	0.3550550023711839	-0.183725775309345	0.283539921714947	-0.8232797201367921	9.622869451889052	-2.1841143530470903	-0.709933239555664	1.72161184987114	-0.8403052236073392	0.4124522225178879	-1.5906977494886698	3.0069683673594804e-08	0.0325592049081515	0.480777021597831	0.0899535445761339	0.4037067060820539	0.6826133627858261	0.1163306361760459	0.5945539768343443	0.893705101738889	0.8363825322914726	0.931132515225294	0.8999200928968232	0.6869452469835365
SLC4A7	5.23544950166985	7.55160778308694	-0.400710059075118	0.0792682920802499	0.0963978829409715	0.240680103817137	-2.69078901100782	-1.6247515221540298	11.2336311469262	-1.96726867450026	0.2375778186126439	0.384851970030347	0.915454047453739	-3.41041384883852	-2.92236184882317	2.6067005267135504e-09	0.0532362077680746	0.813035519362967	0.701584812262076	0.363196951376717	0.0015230012980353	0.0047232799706083	0.6460889005991762	0.9769594740678568	0.9765607731960768	0.9226207502146812	0.0697983487435956	0.2242889949089721
MAP2K3	5.48691788033656	3.35928099087484	0.324613456891733	-0.2018382235429889	0.2124290089285619	0.230126040425151	2.60595834723046	0.391070841359032	3.1977214733296098	1.2548331794858898	-0.493089938529733	0.65512260321154	0.6954681507737729	2.1735031182928	0.492422851875378	0.0035076748658418	0.213849390814197	0.6235726750977459	0.5146170728622129	0.489132030575582	0.0350068190418109	0.6240200287029449	0.7855041341556648	0.9369183748725952	0.9556356250843738	0.9463767784926131	0.3043687052906487	0.9433577576415124
EFCAB1	1.46272753666774	1.28995683378503	0.109859973132636	0.7105808875892371	-0.0586416191817929	-0.3750568729943279	-0.419485179591095	0.0235954615003926	1.06441919264205	0.4178126111778929	1.49256991796774	-0.169325786463244	-1.0152198483203498	-0.355622421268728	0.0353765481327561	0.2943412155334519	0.6774860722829009	0.140293487368053	0.8660603589649799	0.313740831787786	0.7232250626579342	0.971888252465952	0.9454320438373032	0.6941851190336041	0.9906385280489513	0.9076665180619788	0.9129523475473266	0.9947473791226302
TMSB10	12.6696786507182	13.2440012605964	0.0586004944168597	-0.385995062172007	-0.0212659556473259	0.0668833119737597	-0.326739901868196	0.464900095364366	22.7303253805063	0.4227462045680289	-1.64879985136316	-0.119237338546938	0.362642421543787	-0.5326189760328761	1.27082959441701	3.98856027130749e-24	0.6738714692171371	0.1038222810345519	0.905442311511874	0.7180174363020301	0.59608844831109	0.208262512382667	0.9454320438373032	0.6570239907476239	0.99120443607656	0.9818509914735728	0.869432719324131	0.796780850238728
ASTE1	2.4579407545345098	2.03822626625671	-0.121520928708253	-0.222014825916308	-0.141351353152938	-0.0270155844910939	0.656245606242498	0.4699827386227639	2.64671383326674	-0.5540305971866629	-0.617026423221868	-0.51758816572653	-0.0953850283522579	0.736407839513253	0.8041580054899269	0.0181319489422156	0.5813757357848941	0.53965495334795	0.606485545025419	0.924293264655742	0.46627068155345	0.424128298380862	0.9237305633019284	0.916775300036834	0.9701842907193772	0.995452022544029	0.8093062641422673	0.8991161079733568
RNF19A	4.465254980185	3.6166020391485	0.210722218864455	-0.199076708677593	0.309888876070967	0.358224923570667	0.773999818839886	-0.222437853489138	4.25622581889424	1.01954544058183	-0.59736574425401	1.21291946402078	1.3527626960236103	0.8189868189096999	-0.3768343074733301	0.0001774635145127	0.311624439600237	0.552250664951577	0.229357447786876	0.180623689710601	0.416490355254859	0.7074848475418921	0.8308963875822224	0.919475729302045	0.8962876491792237	0.8704990700651942	0.777874546819891	0.9579585990464736
PEX3	2.99319331967304	3.6106262990782	-0.0879752019731732	0.828988059370598	-0.139743551752469	0.282095214611799	-1.3117800127335602	-1.2707390518271	5.503445729125549	-0.3798074731555829	2.28953990270646	-0.475506086662157	0.9119732190236628	-1.49684663396858	-1.80927437684503	6.12378585455192e-07	0.7052719797256128	0.0251576747809094	0.635950268432584	0.365004666526461	0.139060586855064	0.0748284348078063	0.9509457336070588	0.5003647830176238	0.97355718552509	0.9235542135024232	0.5209374313210549	0.6044263342287094
GABARAPL2	7.53377532347675	6.620945855311871	0.135217165663938	-0.238562442019878	-0.161482616335208	-0.252724375792474	1.46444107285016	0.963907364282064	12.2566921791237	0.8825409702862321	-0.972492058517402	-0.851770690918294	-1.27465244323059	2.30053740614994	2.35248034404388	4.5675296654284e-11	0.380614032431008	0.334767758639132	0.397425550570847	0.206798637740727	0.0266215879066213	0.0215531191734213	0.8526486049611143	0.8306067757388178	0.9361055336219752	0.8778012518386016	0.268046884725942	0.4088448669528617
SH3YL1	3.52273409349376	4.22845913191931	-0.313918584730106	0.2996592763728969	-0.785861014791437	-0.324138782545408	-0.502054367308537	1.3948112821487502	6.484534430076821	-1.36769009316011	0.8345912771048271	-2.6767138970217403	-1.05698915951091	-0.579904328286788	2.2989375844822697	0.0004816338414354	0.188348618071302	0.418338130753259	0.0098939631188195	0.2950555937497919	0.569495428436645	0.0245924926560433	0.7691022367646474	0.8668211397601708	0.7231239024904599	0.9035340005732172	0.8585568852188579	0.4257933639892721
FAM136A	5.06380513952481	4.66470273711259	0.0940002255160442	-0.204397401981265	0.142273245354824	0.26820780188392	0.441399464490832	-0.6363155015879189	9.8259234557402	0.582790297646506	-0.8190760842527671	0.7030263634414661	1.2514092067686102	0.7083646474009019	-1.24214343748025	1.11398660018881e-14	0.561962169270765	0.415604430702106	0.484439343639219	0.215073255679178	0.481140104720835	0.21845058412463	0.9176344283028948	0.8654389700375482	0.9523084081320086	0.8778012518386016	0.8172043311703505	0.8014534857357133
VCL	3.9060518947685097	3.6559952837745	-0.116640430571806	0.616077148854677	-0.4194199712807689	0.0579205279080576	0.188870142969355	-1.14365692619184	4.64610983101864	-0.462245202346464	1.5700300139997	-1.3577690313616202	0.1793244422754399	0.190724996087635	-1.48852950212877	0.0005933055073217	0.645916574834846	0.124248411824259	0.179608703239056	0.8582437776006729	0.850184057895691	0.141246409745837	0.9418130078191234	0.6796583901370301	0.8753281804747591	0.9882571120420918	0.9561744485968632	0.7225361101603888
DEPDC1B	1.71819093828805	1.6286199567453	0.037654796092096	0.324393192494484	0.100710200774575	0.635704336044871	-0.8715856351794671	0.57254776919802	1.40909669756908	0.125265054488791	0.647571464684282	0.269216297976625	1.6159738026943502	-0.6969083447308401	0.757802068643814	0.168087988005333	0.900691411314909	0.5194475264206161	0.7885786826060159	0.1107353771661	0.48854838926451	0.4512344099890179	0.9887317778347328	0.911098938395404	0.9850236451110694	0.8202891575880266	0.8213802230170504	0.905543847031646
DAPK2	2.42342382448639	5.97966842033071	0.372705605831842	-0.0859662735131083	0.1872291818415019	-0.313075199273676	-4.503395281933639	-1.4493382091263205	6.00476750849178	1.21829710701195	-0.162356178303676	0.476775403163686	-0.7530486019714742	-3.94104739041192	-1.9205609023041896	1.19367489310943e-05	0.227321758207936	0.8715895802213791	0.635100799112845	0.45405350470582	0.0002838991208156	0.0590120780339648	0.794420553503657	0.9846385527462416	0.9734382336090917	0.9401748614369326	0.0305696003727822	0.5706101563532953
NSMAF	4.80483931366681	3.82921135857098	0.2294382719327699	-0.291881553760171	0.120457166647264	-0.0248807328073985	1.15499422488807	0.537795386194636	5.37824830304282	1.1337133492387	-0.913506804233355	0.487307188869384	-0.0966294384696902	1.37547364097402	0.939522427969154	2.0796806145972895e-05	0.260931115707424	0.364597923793142	0.6276586138101711	0.923307661264964	0.176526627810105	0.3507960317381139	0.8069885627602055	0.8481246829317707	0.9722259637841024	0.9954341615279778	0.576721523003475	0.871025850487175
ADSS	5.21456863888154	3.99788776286269	0.1251046229515039	0.0180894267518205	-0.110818585140134	-0.0644693749660887	1.5342765873872095	-0.043615770736341	5.25556473405319	0.589728231358666	0.0545405564781412	-0.431516326794134	-0.240411097117163	1.70207861908895	-0.0689814641508346	8.454333193748101e-05	0.557365576143981	0.9566944484382828	0.6675222581208621	0.8107416640446949	0.0987674491381088	0.945207679675879	0.9161654524662444	0.9952794094438796	0.9757455380862624	0.9866496829920868	0.4613987432127714	0.9903257159787254
STAP1	1.7380662323285905	2.08466682641974	-0.261138754177445	0.4602554824118979	-0.3593599106401939	-0.4353582324874699	-0.622976932781341	1.4641855866103102	1.8426450147351203	-0.854193850813063	0.89374837301538	-0.940031043383121	-1.08149853641306	-0.4963022303171029	1.9252304097098	0.0755790143609464	0.396029648060794	0.374694199582691	0.350534069379797	0.283295965338397	0.621664693736206	0.0584311201330278	0.8592734741814653	0.85005992891538	0.9281702220997088	0.9019544031041792	0.8787329364002848	0.5706101563532953
TIMP2	5.52680757038499	4.11455023934303	-0.0200227305581042	-0.274079180650573	0.5712355238760961	0.0476365369156234	1.64384806049035	-0.0131124533318107	7.73125798337396	-0.114310882801999	-1.02002938245173	2.6308339349259104	0.20527066466685	2.37786534855919	-0.0230985039647667	1.57579910773247e-06	0.909886236066834	0.3150725407217489	0.0109660325133068	0.8380219216420419	0.0238721957816809	0.981639382793308	0.9892209108676152	0.8226394388349845	0.7303858978914555	0.9868600291722848	0.2545260546968252	0.9971973023337866
RFC1	4.897638273131281	6.73398891665775	0.0776213930944847	0.2771426527854609	-0.0461062634262218	0.0010816372574272	-2.2608033695141603	-1.29611863499071	7.176271989481631	0.340304106649721	0.747344236701356	-0.164133967022212	0.0037154107649324	-2.18722943981014	-1.99948058108183	8.69573714237445e-08	0.7347173305871841	0.4574337894461699	0.870114520393759	0.997046582679478	0.0331570036586681	0.0496490940873223	0.9585510698537444	0.8849498530055825	0.9906385280489513	0.9998958571086216	0.2973176880032943	0.5462245761866128
TBC1D23	3.96642882560562	4.368766511662161	-0.19230307576957	-0.0510923060235021	0.0451461514690586	-0.0336451923313461	-0.388385853815925	0.295142590185297	8.74589879565251	-1.1065833382440602	-0.189077219338368	0.206420779374432	-0.145015374673415	-0.5886762308675539	0.588089640711115	9.71831627775828e-13	0.272373502017688	0.850595503178817	0.8370790565810842	0.8851277076321559	0.558028904109537	0.558420277271412	0.8113292999059115	0.982134775869976	0.9873809559077232	0.9894432215266988	0.8539818736668268	0.932495541191071
CUL3	4.32700005069276	3.840356826574701	-0.0481357961220149	-0.523260473232151	0.244394473071433	-0.486901460966671	1.20439094494449	0.233081012359549	5.095432580273339	-0.237581323368351	-1.58840864314841	0.97419769165835	-1.86672385231419	1.38411154234751	0.4067010333141649	6.09299881090474e-05	0.8129207279298041	0.1173017160021849	0.333486593090416	0.0662571885514347	0.174339966288495	0.685515067257547	0.9738965956012692	0.6691436330089616	0.9223045404432788	0.7716695254242467	0.5740739813412101	0.9526420516618272
MYOM2	2.09801065113866	2.21988895550454	0.821924950177352	-0.0806795401441633	-1.03137798883568	-0.0698247145197514	-0.130974497168005	0.293583367431175	2.44850951144164	2.57458600130323	-0.159976461583047	-2.447045804266529	-0.16241672848931	-0.107903500862328	0.3290005895369289	0.0169292085820265	0.0122175431022526	0.873373876695016	0.0169923855436888	0.871459372331297	0.914389990229826	0.7431663898864379	0.4807299121510988	0.9846385527462416	0.7303858978914555	0.9886972174526704	0.9754273321984172	0.9654582895775876
ZZZ3	3.44126002271755	3.5812610354504	-0.111624594057808	0.724973119961175	0.1060165931404149	0.0011990045807817	-0.672347279893782	-0.0513203615141034	5.34227094139655	-0.506264833267288	2.09946484949819	0.391453347149747	0.0041990872342353	-0.7904554511820309	-0.0823831459171187	6.92074044221891e-05	0.614750996581845	0.0417139430101605	0.696804286522021	0.996662353520785	0.434741359477351	0.934584122492381	0.9320593749915048	0.5563559010058652	0.9765607731960768	0.9998958571086216	0.7899511380725928	0.9903257159787254
TUBG2	2.17663776153082	3.93446243405061	-0.26345872837473	0.0861020021847887	0.334141081194732	0.0337446655652104	-2.36053132854595	-0.604440424389455	4.34430403950545	-1.02362010354958	0.202050626231195	1.05034189294195	0.10032039709317	-2.29317828076915	-0.8988351067584901	0.0001748052576265	0.309650253647716	0.8405108655283241	0.297313271142622	0.92038545660716	0.025983582016421	0.3719313188343289	0.8297032856838312	0.9798281516128388	0.9103190203864188	0.99500433757795	0.2646912354120009	0.8793125002617691
RPL26L1	5.37147472625208	5.721093842125139	-0.0006694625089778	0.109384277143628	-0.145499203018334	-0.0326277925048521	-0.23466230873413	-0.781328483030911	8.390319141683001	-0.003585254848659	0.360178141432866	-0.621667148059005	-0.1351814292653	-0.298659931794573	-1.4467993514474198	1.0315512121760402e-08	0.9971498930536452	0.7198890472181179	0.5362671010694989	0.892868153830871	0.766541200914083	0.152590230718134	0.9993112697835278	0.9578028498906768	0.9570545596629102	0.9899481591825866	0.9287887386505708	0.7368588227649399
NSUN2	3.98493975867549	3.28891673346102	0.0431818282969204	-0.280898017200925	0.212548172902257	0.0612978444910592	0.851627655891441	0.429767923689252	4.98196899995858	0.22085219898081	-0.9157111568630592	0.8889131844917841	0.2461771966194	1.06759687618067	0.7676786019283959	0.000121471873785	0.8259070783265648	0.363953852374727	0.377409126730948	0.8063032503775409	0.293295349715505	0.445339329094397	0.9749173532658902	0.847697336403437	0.935612931092197	0.9866496829920868	0.6927746757511448	0.9047892084358956
FBXO42	3.62615844288231	3.08869507768594	-0.258286990470942	0.0169994016886035	0.431892178708726	-0.0070505855771998	0.4597241590716879	0.532116805485279	3.5751746296265696	-1.00970958404345	0.0420658187903424	1.3913735193642198	-0.0216268990722366	0.4442223662146969	0.742773489800097	0.0021045613552638	0.316296961630899	0.966595160892749	0.168868226212237	0.982809558224615	0.659501123220297	0.460180751681544	0.8336167422405656	0.9963760123964406	0.8716021752831057	0.9995755146945008	0.8903802342861841	0.9064971326932092
MFAP3	1.7835759900890902	1.80064466982452	-0.1010982169877689	0.0147038054540006	0.312726553422317	-0.0294853755205992	-0.4354326580376129	1.27747443414142	1.72013746376097	-0.357858064580877	0.031156192137981	0.884994917662155	-0.0794116906345148	-0.3752873615985039	1.80631241158763	0.0960250464971048	0.7215697330156999	0.9752384052043852	0.379286471725095	0.9369384413722	0.708898719526138	0.075343834960449	0.9550431321184192	0.9981390321288842	0.935612931092197	0.9964675727758584	0.9079780630528158	0.6052757994660665
MRI1	2.83406000399261	1.75210526586369	0.32627970528692	0.436462604931462	-0.290750095590126	-0.113636947667834	0.8619183649247371	0.0263819786317941	1.74410185365886	1.2427379112093402	1.0084554622378	-0.8958626382810558	-0.33387150758462	0.7688180137546191	0.0370430402364468	0.0925857369919335	0.218285171528941	0.316879371136946	0.373489120165094	0.739504010423563	0.445553116536142	0.970560880936408	0.7878636283489182	0.8226394388349845	0.935612931092197	0.9840850458529624	0.797011886256363	0.994353584756898
METTL1	3.3555169156349	4.0968821998026606	0.0475659555822529	-0.611584441987625	-0.0440742814801221	0.299479136180545	-0.611269147086364	-0.956790695402665	7.2967987960415	0.2406391406932939	-1.97888789401492	-0.174503407821848	1.13608079401069	-0.818929724041241	-1.59683830195629	4.13168784657125e-10	0.810558851608261	0.0518801719040121	0.8619883654817379	0.259910868960408	0.4156873572811311	0.114938904322717	0.9738965956012692	0.5785860465303335	0.9891737601319642	0.8939230501223414	0.7777856640262394	0.6834956569697306
AGA	4.11941729538081	3.5146281524155403	-0.174534873477448	-0.3749065024373879	-0.4151856628440271	-0.2311820471303299	1.32240159483971	0.4579205502084589	6.68020104258092	-0.980762785101333	-1.36318567049827	-1.85218281290738	-0.9827616241798572	1.92018366466164	0.8515840891084779	5.318934834613079e-09	0.330186339125676	0.177320754245948	0.0683406337721729	0.3292085717547899	0.0590300448018233	0.397434074418969	0.8407902219563846	0.7332434505345737	0.8342014472583921	0.9122200088033088	0.3776855880663368	0.8892952481136428
PI4K2B	2.76725279869546	2.249297107668029	0.5062034738692679	-0.136940479595405	0.402277750248854	0.253413878303168	0.0969505528886327	0.535725796630644	2.77671217628451	1.98111853253705	-0.3362636625355579	1.25269520745108	0.758320730903067	0.0967053062356436	0.760295973437607	0.0201841174050168	0.0526541718291059	0.738586637859215	0.2155949239662569	0.4511496903911879	0.923708456886044	0.449706576983085	0.6460889005991762	0.9644192038848278	0.8924288342218677	0.939395925089732	0.9782164906744912	0.9053862501727016
BOD1L1	5.048591801346451	6.274043367766219	0.0480833499166333	0.150254170522608	0.313053663144724	0.2511507709046119	-1.71254630621021	-1.51199920150054	7.90724345925017	0.21375633103715	0.4107842333421229	1.12276601520163	0.8629458158119141	-1.86831513409124	-2.3498384803353503	8.444239631785249e-08	0.8313768920816571	0.682607888523691	0.265560571926522	0.391204793550213	0.0685538756246833	0.0217203965949973	0.9749173532658902	0.9506317728726732	0.900521846700202	0.930503822805917	0.4020500066595214	0.4088448669528617
MAT2B	5.2902915810345705	4.67775153605984	-0.1681284835492909	-0.2750543193148569	-0.151982830878117	-0.1932985912816739	1.08618320530646	0.111099500232061	8.40910783123839	-1.11767487772398	-1.15163395905649	-0.835531565991794	-1.01679582756726	1.69375027452842	0.256542923232523	9.5619033615987e-09	0.267640360261348	0.2537173063161489	0.406372408555476	0.3128571425646519	0.0973609553513426	0.7983112252612521	0.8104465362850684	0.7851832146798754	0.9365392869372812	0.9076665180619788	0.4576175639511698	0.9706582722024604
EDC4	1.6648343458448005	1.52521180199701	-0.296350830247446	-0.104881660052097	0.471431764555396	0.0006527805724836	-0.519216548451467	0.815676887354927	1.25215975872607	-1.06369700132326	-0.2291053743503239	1.41972161259049	0.001803426880416	-0.429879400031301	1.1726342847529498	0.217998592098307	0.291430346685082	0.819491214116883	0.160396253355743	0.9985665388745258	0.6686426674261291	0.245211974064541	0.8227660134240107	0.9769936474740548	0.8716021752831057	0.9998958571086216	0.8943850164581229	0.8204927529326442
TRIO	4.12693333284478	3.73028089669221	0.4155439163192039	-0.537289333024776	0.7424424951801499	0.105209353260595	0.139088286501343	0.193277874157997	5.41162692467409	2.13899496832685	-1.73437627584086	3.1056021083954195	0.420362859610127	0.173721188327634	0.354162829580755	1.4689632263982998e-05	0.0360339367576906	0.0877311169618687	0.0027944679056369	0.6755545620555121	0.862889088874798	0.7243167760409559	0.6034546785326274	0.628305224061421	0.6809168198672972	0.9775412914302002	0.9609546670766635	0.9610502454093288
VCAN	5.736570422243889	1.6486637792644798	0.441848130178135	0.87338091125097	0.334072323356242	-0.329326404543569	4.16375299270883	1.05472344974432	1.3901380237024998	1.5177082727953797	1.96481546895177	0.968699230245936	-0.9062397468834068	3.0306520154642302	1.15800366418247	0.177641181300987	0.133725950033683	0.0536609925581618	0.3361597906813039	0.3680090529564979	0.0044784846016654	0.2509207725101139	0.729332707390683	0.5811712984541064	0.9230995598702032	0.926171518441223	0.1163885224267654	0.8238130969261092
CLEC16A	2.90700120360714	3.35669814259107	-0.02876338025136	0.0346147767724949	0.4865482349291329	0.0760794096497233	-0.9315987587898068	-0.1871784095783469	4.606165595031929	-0.1380861002016569	0.1029600255714709	1.8953356640178896	0.2841519668958789	-1.09954531235494	-0.32912220603168	0.0001351213445183	0.890580646063292	0.918326422123738	0.0624018239672145	0.777163067068856	0.277587515560379	0.743078655910883	0.9864908897798784	0.9923901773110112	0.8171189592651635	0.986113854916815	0.675890065452472	0.9654582895775876
MSR1	6.132737991469019	5.02362770092921	-0.0005779877997055	0.3434041377152489	0.179966600986242	0.325086720575967	0.97939229118872	-1.57449691044422	7.90998365958318	-0.0027538767685902	1.07130688895998	0.6981747078372971	1.18434510054992	1.19448026560475	-2.18534958096889	2.20123670397112e-06	0.99781927358814	0.291098992232456	0.4878687087818349	0.240659313861468	0.242075299638392	0.0323238583197804	0.9993112697835278	0.8105907941811474	0.9533370846633392	0.890334113900475	0.6414478501095403	0.468176163872586
CDH1	2.0247181266401	2.44951642745688	0.285984200262468	0.481491233692512	-0.11294058636047	-0.235865673266803	-1.10553369395814	0.471671903764405	1.85687460952779	0.89605881502555	0.844609347690399	-0.270653540382948	-0.5308376447486379	-0.8032341949672951	0.602266242673767	0.0717367890871789	0.37353327337443	0.401296322646044	0.7874842510994391	0.5972862024916861	0.424748064852594	0.549062161429056	0.8526486049611143	0.8585439956390025	0.9850236451110694	0.9663974348901352	0.7835643836845924	0.9301431414977468
SKIV2L2	4.228910829814589	3.31276505597984	-0.36466082909317	0.5198409403296339	-0.0583305934547122	-0.332966345725583	1.11735105666265	0.098340935290646	5.754848290268941	-1.89977967750917	1.7583020283164	-0.245691734401302	-1.31345906558833	1.49073244991382	0.164837901721888	2.26790444435977e-07	0.0617035941153234	0.0831957124553216	0.8066609180354101	0.193442911656347	0.140656127988802	0.8695606083175079	0.6618958670732076	0.6247590418330751	0.9858894146739392	0.8752013084563066	0.5243094915092331	0.9819719325411876
DNAH5	1.5834575832598898	1.16306465615123	-0.206267549924236	-0.187094049487269	-0.5600950156719959	-0.434808725092323	0.988437512970824	-0.672188667676778	0.8303881717998621	-0.663965211575947	-0.3311214404644489	-1.3594412870579198	-0.99868909422157	0.711644385687987	-0.830267730792743	0.411640996906007	0.509095548646578	0.741589850250085	0.178624095657031	0.3216027156544149	0.4791194777034029	0.4094296980446599	0.898978161285138	0.9659691514061016	0.8739366662844376	0.9113197023447516	0.8159026541991061	0.8925732492038899
ZFYVE16	5.36303081954162	4.675352186937451	0.102123967621856	0.0412729873953191	0.168055400968059	0.474137729771074	0.58052397525506	-0.310332315880681	4.255010673944	0.378640080133074	0.0922767580876108	0.4890665606797429	1.34800986265313	0.476827724370551	-0.419572634882917	0.0001913896119731	0.7061623436647769	0.926750301053607	0.626368385806106	0.182140663286796	0.6354118012612819	0.67613762737581	0.9515208742468896	0.992560715168842	0.9722259637841024	0.8705116692070006	0.8828445155850325	0.9512622484316726
FAM65A	3.97665847075004	4.97559476158033	0.0349333563417965	-0.202718426266815	0.0880446102028923	0.0676105968028111	-1.11342223902655	-0.6428041783615279	7.30531206673492	0.17155750889201	-0.621401569362882	0.351401731124341	0.258148880067274	-1.37624339283258	-1.12541461575546	9.96326426916877e-07	0.864301521809192	0.536791336870147	0.72642310563644	0.797082017716484	0.1769997597322689	0.264385389104379	0.9813111837216596	0.9164223096585548	0.9804456740673388	0.986209600681414	0.5773985652357868	0.833456867805699
RAI14	1.78378891162798	2.99211913896116	-0.505493648774356	0.0950808959250557	-0.180864299704011	-0.7838946896261599	-0.995393297615849	-0.427345741218738	2.34326397222104	-1.56449518583226	0.168493901583528	-0.43482824440963	-1.78295240330127	-0.7160710876546029	-0.502416271556043	0.0257321442049321	0.122490670810288	0.866697678411549	0.665064624061634	0.079079721418119	0.476804321436652	0.6170283461647839	0.729261694291818	0.9846115478618938	0.9757455380862624	0.7793358141234129	0.8147409626316463	0.9432572790574982
PNKP	4.77075062953496	4.48456784358667	0.386628735142307	0.558003824757859	0.0629343928819384	0.0922678747503877	-0.2183760138439689	-0.1468828688572	8.96756499951956	2.27360942095548	2.10347411541457	0.291680519915492	0.405607403979907	-0.3318191363775919	-0.2848802636318039	3.862713213043871e-13	0.0261516426769186	0.0391263849671861	0.771418875050563	0.686304505803777	0.741046403199313	0.77660171266076	0.5614691670152122	0.5547757409950641	0.9841519749138944	0.9807689578753028	0.9207081792213626	0.9670446668978075
PHLPP2	2.08362740736816	3.88577514348906	-0.1923396771266	-0.6544759445246379	-0.23435749836982	-0.6505016862823101	-1.31113245685958	-0.162840925540871	5.6887707922438	-0.768092000551322	-1.6647567912215502	-0.728406286989871	-1.9115155106067905	-1.4296257229453502	-0.237014171742955	2.9483829746522e-07	0.445091736651047	0.1005628148472059	0.468866001586387	0.0601535893108032	0.1574028938633769	0.8133583805160349	0.8759052349327354	0.654789062790728	0.9465527329356352	0.7613141976537925	0.5494985354373441	0.9737510786058442
SPDL1	2.32609133857214	1.8243953289575705	-0.0196086465092533	-0.107114826961906	-0.594064532683086	-0.210482821845739	0.951832954375804	0.4496718271828	1.95349907291824	-0.0678752561229621	-0.23058280823507	-1.6485117581982902	-0.5636324390828671	0.8394159413360242	0.5712491527641981	0.0759261270849623	0.946103036616398	0.818747061457478	0.104419087691373	0.5749739338402161	0.4081392151656329	0.569715491185579	0.9934663282720082	0.9769936474740548	0.8460085503532466	0.9597679224409524	0.7745442648298404	0.9333909161620652
STAU2	3.67015201957844	4.12029054950258	0.0119029699338363	0.128692373038636	0.6383836387887839	-0.0496475042239151	-0.885642670495384	-0.002225318352405	5.876637611324309	0.0488984861863329	0.338721664813454	2.0822754545848	-0.151590104141683	-0.9568809572540792	-0.0031284601063536	1.39504182203972e-07	0.9611435359880528	0.735863135097114	0.0410823815958644	0.879959080075389	0.342017023372865	0.997513013942287	0.9937893127837744	0.9630246779873596	0.7877164576578088	0.9886972174526704	0.7333192237691419	0.9991695453515648
PQLC2	3.46230470423272	3.1851967105570096	-0.0774115079861674	-0.0593891463323326	0.0287015855488783	-0.2439399492112869	0.4334394689287899	0.0066200805439018	4.08973930601527	-0.3330959328137	-0.160826742748417	0.101035264307575	-0.819109982402965	0.464369818004753	0.010089189582677	0.0006278052606384	0.7401156274759251	0.8728122305869479	0.9198336459306627	0.415630439965057	0.645048127434806	0.991979732108864	0.9588937745525468	0.9846385527462416	0.992708636732988	0.9335733588403872	0.8854411742797907	0.998802467515177
CTNS	3.80559017605976	2.08269439958291	0.4638085639283359	0.32209801815601	0.542570859369267	0.169691591198563	1.16400133298439	0.28447388868503	2.51589668153577	2.1707851237757096	0.95718315702495	2.08805582355101	0.626191593683996	1.2383853830332	0.460541995233484	0.0178970687673538	0.0334540510215873	0.341930325180128	0.0405570843052504	0.5332862347375271	0.221693508883878	0.646607725406559	0.5945539768343443	0.8352123546458142	0.7865880253977553	0.9569915131945688	0.6233857411176933	0.9488363629382678
PHF23	3.826966948449431	1.93329353948183	-0.274743628764308	0.3902675354621099	0.650259229109077	0.1278387727627919	1.74161210399859	0.93379859552361	1.9501354665095705	-1.20439382126488	0.995291286067526	2.19451557673008	0.418701523268472	1.69181022118927	1.5000003737362	0.058585169347782	0.232864423174928	0.323161755891848	0.031675042977351	0.6767868638275699	0.0953354053724364	0.1384675043259429	0.7952326517330066	0.8250100978767392	0.7443659623866271	0.9781315639278324	0.4544316218779737	0.719464292231663
INPP4A	3.8645062931405896	6.22768570543378	-0.361718451303977	-0.0087054048600575	0.42041819972895	-0.452260518178837	-2.48135604602746	-2.2223133063756	10.0940016996577	-1.55606036985754	-0.0240379231615524	1.44843160532139	-1.43976973798034	-2.9826047075279902	-3.13861411567441	3.7218110965406e-15	0.124335990270924	0.980892760236447	0.152091950039862	0.154520558699706	0.0039652458335599	0.0025104865849361	0.729261694291818	0.9992725811274088	0.8716021752831057	0.8507637506304088	0.1115539549377248	0.1747884315463903
PSMA4	7.20506788875792	7.116840614335071	0.1747755103559719	-0.164094899648484	-0.114588122388172	-0.151705681123807	0.508981848547322	0.0098674579754457	13.017546334502802	1.4535105973966798	-0.797837168074504	-0.7289245604013291	-0.9469160729413358	0.9095530443406972	0.0302949700405553	2.59124889507363e-16	0.150912378623418	0.427789411249648	0.46860448962333	0.347126673713496	0.366281272535711	0.975923944494224	0.7408580938524918	0.8696851961251896	0.9465527329356352	0.91805619455601	0.7484824485428091	0.995884266179156
LSG1	3.66132503287104	2.95891359314644	-0.360254076135936	0.155901495836336	0.0590236114140741	0.100819257259761	0.7425716137728879	0.759402085215281	3.8818576562470697	-1.49371061957041	0.4155749729170759	0.200927288281096	0.3269054961398919	0.7796216257541491	1.12411753971252	0.0032761681777279	0.141716697751619	0.680189796326857	0.841455596670361	0.7448016514401681	0.4436365786037249	0.264916622240948	0.7382152968901531	0.9503692071144902	0.9873809559077232	0.9845050694589096	0.7959030219951954	0.8341224434937922
PARP3	2.0314713021354898	3.90172847200552	0.0287549844642431	0.13906962376495	-0.432362875404642	-0.343425062142562	-2.24248618048966	-0.554379914993312	3.78182339598957	0.0978203186559729	0.281614162263607	-1.17626332174895	-0.8862780262614499	-1.91062719314526	-0.7370246812705809	0.0009077587650841	0.922363152792796	0.779158568739086	0.243632993876659	0.378601102232062	0.0619285685834856	0.463659006991745	0.9912422186772334	0.9696042036600157	0.900521846700202	0.927776343758648	0.3849557824781651	0.9083374473569984
THAP3	2.94654374633008	3.58429404359656	-0.263210306491326	-0.531529753511725	0.414592537867425	-0.0873326178602949	-0.4136509678165099	-0.271205135114556	4.849488927030941	-1.11523569015845	-1.41634329634077	1.41726029679052	-0.284910943528056	-0.452918310171886	-0.41034503146812	0.0002378633602738	0.2691602800592589	0.163562675135941	0.161498908523815	0.7766130788751879	0.653518707099147	0.6828435192135489	0.8104465362850684	0.7183311452812312	0.8716021752831057	0.986113854916815	0.8880014339399943	0.9524273389524788
FAM65C	1.82993847339505	3.28098410308096	-0.2243427408179749	0.026555000188409	-0.425705907801931	-0.365941423248329	-1.24493463514907	-0.4421961836390189	3.37361702188237	-0.8363894814670999	0.0571446499416989	-1.21015707202751	-1.01338670329452	-1.14312540450832	-0.635186083503369	0.0025005545881863	0.4058973170529029	0.95460863416455	0.230454690304226	0.31447952282575	0.258188529639589	0.527473350568974	0.864045063318211	0.9950076715623938	0.8962876491792237	0.9076665180619788	0.6577315843566394	0.9229387742008548
TDP1	3.26499685409244	2.8803666998363595	-0.39658262212756	0.6711283207298391	-0.199673753234832	0.0057294796874798	0.239203388977136	0.367609542426109	5.05813284366112	-2.06603199106255	2.2497606734714	-0.844143998807973	0.0229596412866786	0.325267898117349	0.663444240471728	0.0002822196828465	0.0454928143467928	0.0313443463516782	0.401972041867596	0.981754034342048	0.7474189352334059	0.5092895646954699	0.6244207856407272	0.5232156120005974	0.9365392869372812	0.9995755146945008	0.9224692510625364	0.9199378557411844
AIFM2	2.12163534868243	2.73583198584117	0.173629655105546	-0.7875928024865021	-0.353882465148931	0.315751123736614	-0.425858664720055	0.6740043805854	3.40995104204576	0.61882829745811	-1.77727242276492	-0.985026818484972	0.8502753794267951	-0.405261374317734	0.889535946348275	0.0064949250348801	0.540110002208613	0.0875073575593215	0.32893499525257	0.398689584738899	0.688197020072209	0.3768542270103879	0.90983104339471	0.628305224061421	0.9216850103607488	0.930503822805917	0.9016140924965612	0.8807235378866987
SPATA7	2.06651233472643	3.45090296151483	-0.432279245801753	-0.228929073824476	-0.102241934496369	-0.5707657443563491	-1.03113845789343	0.0659432398383274	5.545420709860059	-1.89934465898528	-0.644465096185536	-0.353473524331575	-1.85450058206081	-1.23431199928591	0.10466096026124	5.192966972193249e-07	0.0617616926299644	0.521442029207944	0.7248270061033809	0.0680040708473467	0.22133534562419	0.916952939080112	0.6618958670732076	0.9124207050712728	0.9804456740673388	0.7716695254242467	0.6233857411176933	0.9880069337805806
MED17	3.79120649041389	3.47611906468769	-0.1415345462343349	-0.185424916400413	-0.1714620703775519	-0.10671131630417	0.7601619191542309	0.146116488794141	5.60791098708454	-0.703402272524565	-0.5915507371434661	-0.692939698062276	-0.4106822922047129	0.9713329683962072	0.251324055954219	5.6402401124501405e-05	0.4850081151958789	0.5574332647172711	0.490987877562405	0.682660176911296	0.338727726449286	0.802321949259282	0.89340912805046	0.9207401123226832	0.9533370846633392	0.9805799204410128	0.7309181099549102	0.9706985492524084
RETSAT	2.90632122808689	1.99545422293264	0.072763717927135	-0.4698827600806439	-0.368178165692663	-0.294266525699505	1.52999892985298	0.487077704684383	2.58750913552233	0.3045522994874149	-1.24135417636543	-1.24050517237231	-0.9569762704741308	1.62007662240547	0.725994825009579	0.0282129394745215	0.761826512555144	0.2220283836550939	0.2198108144646419	0.342267375849743	0.1181270972085219	0.470336268913595	0.9623422563105744	0.7604647241435908	0.8934524012746387	0.9156882217548874	0.4896843619248593	0.9098808989511646
CAPG	9.07714818465663	7.75654455075898	0.113455509325958	-0.443860687276526	0.144420528366767	0.226190009936599	1.70124102113251	-0.1531960544532569	19.018142545072106	0.804882209201366	-2.05030134502282	0.8146803795926191	1.19484940547526	3.15751869612984	-0.3572735554802029	6.285977399330228e-29	0.4236929723267879	0.0441926415563752	0.418099355710869	0.236296707138929	0.002372928384978	0.7219934664599399	0.8702168187683701	0.5640048386449357	0.9405794046735126	0.8886170351958619	0.086360010971729	0.9606318621460485
AP2S1	8.512386153121529	8.531539080079531	0.232964963922977	-0.2218997758181219	-0.0702665657996955	-0.0131353340972103	0.180023942734835	-0.250288483620995	18.1199091690135	1.91502365380965	-1.09423083686718	-0.4524261045166889	-0.0816769394770097	0.347343754076553	-0.7534411171503709	2.8303732412731304e-19	0.0597644379827923	0.2777377083742949	0.6524023172890749	0.935143827011938	0.7295728968577909	0.4538289737057949	0.6571841852768006	0.8021379649349648	0.97520002585683	0.9964675727758584	0.9170868570342652	0.905543847031646
ADAM28	5.77480317585152	8.56346086391917	-0.282118186383815	0.199039392585014	0.285672048749335	0.3246548766002169	-3.42764288471851	-1.67210936776502	9.89463423616813	-1.22356709228469	0.5308433754403239	1.0162984001535	1.10261163936568	-3.5210000460229303	-2.66901943984942	2.87412922143894e-10	0.225402420306612	0.597270351583734	0.31309080346065	0.274101827770345	0.0009406425432359	0.0095286982702346	0.7932831915784907	0.9322267417823088	0.9133302703236243	0.8976909140063423	0.056662360599842	0.307590123384688
DCUN1D1	4.64570172824951	4.73186684756798	0.1100071111160359	-0.0295142806253636	-0.0602239070469461	-0.413354394034067	0.159865786603915	-0.828429112516424	7.73840658388697	0.535278192941544	-0.0915895414141157	-0.2359855901974359	-1.5363101935287198	0.204887184693623	-1.36856841397295	2.7936875164439e-06	0.594938610469816	0.9275180227076152	0.8142591208504542	0.129394132997843	0.838982490491752	0.1756454843668649	0.926210438022611	0.992560715168842	0.9861136615337484	0.8345921578360873	0.9518876379125936	0.7641018416747525
JADE2	3.16966781302159	2.84188835944606	-0.230682609107781	-0.0689803409162633	0.592786924197408	-0.0931554912977086	0.3386870624927219	-0.158412646680929	4.71562478328575	-1.10971663850307	-0.2138375458767319	2.2818212772915496	-0.336052239815815	0.426289937710316	-0.252371977606632	1.23925184505013e-05	0.2710301736241869	0.8313136323022221	0.0256350197237689	0.7378662260371509	0.671243036855453	0.801514840189042	0.8104465362850684	0.978328933726744	0.7303858978914555	0.9840850458529624	0.8959763884017721	0.9706582722024604
LCP2	6.7831604599974	6.32701533972947	0.250184832243585	-0.192945939634661	-0.0331959267615647	0.5069112517522639	0.393467803760658	-0.151991098724347	10.5427901640021	1.66237479487293	-0.804276223102365	-0.178764353497198	2.6294241909664904	0.589217221756224	-0.347679078282213	1.3201804949675498e-11	0.1011203643724409	0.424049644250472	0.858654288114011	0.0105728772764327	0.5582349594505861	0.729176028213655	0.699992504857932	0.8692695032025374	0.988336136578412	0.5800140359435365	0.8539818736668268	0.9631421808187056
TRIT1	3.29524901023205	5.52264593584418	0.0743532498276387	0.506561224253395	0.690978768156751	0.347257157750791	-3.5284051617169	-1.24867737088099	7.42879431344	0.332587252842478	1.37910053184774	2.48626345513571	1.18961351483247	-4.04201786934074	-2.0774700096485	3.34746271375404e-07	0.740470446745777	0.172932377470864	0.0154544262069464	0.238361745172375	0.0002178250063811	0.0415525722601998	0.9588937745525468	0.7294915073413524	0.7303858978914555	0.889581187662257	0.0271185522389678	0.5210668565718414
ADRB1	1.5966729872481	3.74244480958031	-0.305018110595396	-0.927714842278937	-0.830827341794937	-0.277585160192396	-1.4573678234390302	-0.0888040004420976	4.484369180024991	-1.06123806791079	-2.0021694457239803	-2.27292410969465	-0.728123679094152	-1.37458139430094	-0.118547357628567	0.0008864125992816	0.293356001424468	0.0538521985459576	0.026679889551047	0.469277360781287	0.178621908305661	0.9059835855161592	0.8237838222745663	0.5813092749422383	0.7303858978914555	0.9422343361043332	0.5788226933220088	0.9867236086099656
CUL7	1.96501852526221	1.1581666801756298	-0.482733194343002	-0.4289991240841839	0.0152251687635242	-0.137234036006245	1.2615495639406002	1.2314494505596498	1.15598265777859	-1.87754820446704	-0.975228937531867	0.046305999282933	-0.400180245915319	1.1588787414413402	1.87222723266688	0.257753689429152	0.0648822737449614	0.332931184224252	0.963202083151414	0.6902809819190759	0.251385581408224	0.0655893231552439	0.6688635341257223	0.8297790063765744	0.996946293404812	0.9813449835671132	0.6502199760071579	0.5811217092661697
CTNNA1	5.85763160951915	4.577724332100519	-0.114049718347796	0.195366854623163	0.0587085929087151	0.0684327295845336	1.48620117457032	0.0800771546239446	10.0988879317393	-0.807080188917717	0.899189162363526	0.342831033338388	0.377705242450661	2.62681799055788	0.189877623653036	5.05898791839276e-08	0.4232110913332949	0.37325783106576	0.7328988768259509	0.7068617393119959	0.0134009146479605	0.849971036637183	0.8702168187683701	0.8498621403217228	0.9804456740673388	0.9818509914735728	0.2002299506287584	0.9789412884957762
PHKA2	2.59776704383879	3.3187097031525896	-0.519240437444669	-0.206050062351827	0.387779396538635	0.0759923961668429	-0.8420988146132429	0.304453372717405	3.706823583168701	-1.93656629169633	-0.476092958715421	1.18699401345125	0.220429785737591	-0.7954819982144999	0.4287910559285589	0.0016164572464299	0.0569832008323319	0.635838146540484	0.239518254955704	0.8262023703540501	0.431211087551996	0.669432825270836	0.6538377918044761	0.9387105177635467	0.8990358758034598	0.9868600291722848	0.787421059525572	0.950689195359488
CNTLN	4.1124393846019	4.94377248765199	-0.0895305077496258	-0.263393583231585	-0.252037385627173	-0.388597043930251	-0.4486130320987429	-0.4314340906120629	8.20546471603994	-0.5054214337829821	-0.9201004706384	-1.15383838255545	-1.7054209318068	-0.6292443509028449	-0.8800965131621179	2.00125703057092e-07	0.61490874318295	0.361396484482307	0.252767284797171	0.092721838195664	0.533033833777966	0.381921754002385	0.9320593749915048	0.8450951276311993	0.900521846700202	0.7939128030338704	0.8454336791675257	0.8820434599928066
HSPA5	7.64386760602188	6.23300032530591	0.0381125426385511	0.223057722311916	0.153270236889866	0.301088987414331	1.40859547625671	-0.1699430049752759	8.24748063462766	0.16700079657481	0.6316516263631	0.551598735773098	1.02647501733783	1.5259584594429298	-0.253569803088344	5.35345546209428e-07	0.8679221323991809	0.530490270884157	0.583184354182885	0.308385282923552	0.136955421719822	0.800593702965412	0.9813111837216596	0.9163803527248412	0.9662615949620168	0.9071022136213815	0.5172401858784368	0.9706582722024604
DSG2	1.72997304823457	4.13580572245172	-0.0987979313215042	-0.4874726995565349	0.0614460929274564	-0.6648154071058531	-2.29831276640829	-1.1589338326757	3.487114135764	-0.298964032471614	-0.850780302724303	0.144577685400869	-1.46861144386893	-1.72743534591358	-1.362435785825	0.0019018547352783	0.7658877467766669	0.398067967465182	0.8854757695855899	0.146549606777397	0.0901443478526849	0.1776076339945139	0.9625047217799976	0.8585439956390025	0.9906385280489513	0.8491813652431744	0.4458962445606042	0.7664954830455524
GEMIN8	2.705780950958029	2.81098679015328	0.151728338219888	0.162091050129999	-0.127964015319985	0.16817836998169	-0.374623632554585	0.577431086885205	4.6541652140818295	0.72165296765584	0.491206872336227	-0.4773367880676359	0.599746290574309	-0.469105508665125	0.977418474715931	0.0017109035833088	0.477840563861868	0.628784067770514	0.6351768420671321	0.5510817571708929	0.643419742894924	0.331827223175726	0.8889690611516265	0.9378778155993084	0.9734382336090917	0.959519066600224	0.8852613926470856	0.8634953437761954
OFD1	5.18094400009765	7.08250096914047	-0.119355170682094	0.974782772058666	-0.010087762943998	0.140244758895388	-2.85621548226478	-1.53514894489793	12.5686326985391	-0.569956041011258	2.97030557614442	-0.0381192173037319	0.497204540411126	-3.75088535503478	-2.48155092338029	2.12195719722852e-19	0.5705858356593	0.0041082238469897	0.969704319622885	0.620648680900494	0.0003665383786033	0.0155580170893044	0.9197133573780062	0.3453293451769634	0.9972599456904812	0.9685886715363388	0.0359069814648351	0.3719365223055908
GPM6B	2.42866770518817	5.36358167939024	-0.667527431159545	-0.0923245997343185	0.189226092628441	0.0282639364362626	-3.27764633981557	-1.40207877512103	4.36921184766006	-2.0892615190920503	-0.159169043154836	0.4446523928088259	0.0644870064476435	-2.53376962275793	-1.71271272507604	0.0001113046785608	0.0405801770083295	0.874007849334044	0.65798529020689	0.948772473693516	0.0137232995259731	0.0914572842819994	0.616941804249154	0.984732641730652	0.9757455380862624	0.9982731855314002	0.2011258374847059	0.6394964903524988
WDR37	3.69648812704905	3.07040506114165	0.3396481489874149	-0.2083154424147139	0.581771852095241	0.275983998660906	0.230917134225106	0.734759339279895	3.8327746399826	1.5916348440022998	-0.608551756066965	2.18510820880049	1.00108801807151	0.2536919620663639	1.24470686519884	0.0007141595151058	0.1161170915327919	0.544911609938641	0.0323742903880351	0.320341330068967	0.800835386737995	0.217547860514121	0.7211103839755704	0.9179978350146722	0.7476539162004057	0.9113197023447516	0.941279589879056	0.8012391153284105
YTHDC2	4.2267047710000005	5.3946640188818	-0.10491649210897	0.0387178090609844	-0.333724759819397	0.182887939004173	-1.25650140691213	-0.887969060927134	6.482107338970519	-0.483540168319109	0.108805260951801	-1.24213760214357	0.656767585381148	-1.34500968356229	-1.49920526062227	4.23146269608622e-07	0.6302830724605	0.913680525134917	0.218454041300993	0.5135486349104871	0.184489098176271	0.13849650372107	0.936677588720126	0.9918768815572484	0.8934524012746387	0.9499493088035792	0.5838495166720027	0.719464292231663
CTPS2	2.3463643387490203	4.05155053227264	-0.0728226225235136	0.294127285899362	0.0109251088004219	-0.386440765469507	-2.16920015614358	-1.00590240133921	4.18712542228983	-0.232668762561918	0.577587975182657	0.0279434143846373	-0.9399854178290592	-1.82814527507068	-1.19455953471174	0.0006806674209407	0.816758152766082	0.5662831027106011	0.9777952464952808	0.350657320332479	0.0753336011625037	0.236412482902321	0.9738965956012692	0.9218464311408684	0.9972599456904812	0.9180609184374808	0.4132242803037663	0.8184358888813947
ATP6V1H	5.12890530867392	3.7326066916085	-0.100650210921375	0.0359534982924302	0.0142737416745002	-0.0390063752217311	1.86261755735138	-0.318041375917132	4.62925476905747	-0.51020169477999	0.1151786263996939	0.0591001430302535	-0.156919166518495	2.04176414235541	-0.517588914637243	8.574873862608879e-05	0.6115815560897401	0.908646666170622	0.953045848211355	0.875774307482797	0.0469654735822108	0.6064482662180529	0.9312839059447372	0.9909397684386904	0.99443058513947	0.9886972174526704	0.3471019193715245	0.9422456747336412
POLR2B	4.90796404766527	4.259668397614029	0.0647064821896198	-0.0137895177170885	-0.0327918556679703	0.0743679556810598	0.787548455793322	0.133464478681992	7.1408347983252405	0.340276068589497	-0.0467075896328446	-0.140208273601022	0.303251036521223	1.051111643574	0.24069007785778	1.7270686533596803e-05	0.735177052480089	0.962993858512601	0.8889839682286509	0.762689961402013	0.3029261207830679	0.8105201483774692	0.9585510698537444	0.9958605431034748	0.9906385280489513	0.9845050694589096	0.7040357523515148	0.9732206481326128
FAM214A	3.2220119544022703	3.647905235960911	-0.238730232938418	0.468074553511883	-0.005394050868303	-0.253607106851096	-0.667302073318283	0.7263804915429529	4.80725836110571	-0.899981904664174	1.1302906623446598	-0.0161655340800751	-0.7148867619800671	-0.665515777932327	0.989991993684786	0.0004899622243876	0.3754598802327079	0.269311804105966	0.98715846891776	0.477348269358076	0.511199167431573	0.3256881388917619	0.8526486049611143	0.7967353871028687	0.997744322402616	0.9446548305303112	0.8328355636417981	0.8612512606340477
ARAP2	3.6844517961544714	2.8459111789586604	-0.0812728740882061	0.13442656643888	-0.34170939466201	-0.0458392264531173	1.12736704903225	0.908743284695501	3.3581528148453903	-0.331692031785507	0.343502362831472	-1.13310434638577	-0.146662568356618	1.11633375950741	1.3776595822380802	0.0061636955927837	0.741175855811026	0.732655594120763	0.261436816931835	0.883843055215388	0.274406247234175	0.1728357334508559	0.9590605050513316	0.9620609351968232	0.900521846700202	0.9893969556148544	0.6739376051298899	0.7609431908376372
TPR	6.24443984248903	5.535511075737981	-0.0077016094574182	0.2273989733030539	0.0340514871894745	-0.0547815675751771	0.7841321924199679	-0.2804270743663319	9.50150404200035	-0.0566480012826778	1.01450179931552	0.201632973533563	-0.3115445001087429	1.25226608805834	-0.7411254589583349	1.63636925228211e-11	0.9549987741392858	0.313954607289483	0.840811928494077	0.7563579950720172	0.2150980498341589	0.461241854342367	0.9936483294867924	0.8220510333607445	0.9873809559077232	0.9845050694589096	0.6166783507305436	0.9076453889483008
CP	1.8056974925854496	2.4744113501899303	-0.134720308717099	0.461182412280939	-0.398537629799976	-0.323400134510968	-0.88670829299239	-0.100026326067427	1.87995959871634	-0.4419340279822389	0.837310852802313	-0.999196999948285	-0.7637882394984271	-0.660401665423468	-0.131637885564193	0.0679075645719228	0.6600152061865229	0.4053770027318	0.321309308122361	0.447703809098727	0.511245593522688	0.8956736372478391	0.9423665894486234	0.860655969855781	0.9169257574534848	0.9391968781816225	0.8328355636417981	0.985680906713759
KIAA0556	2.28778284287324	2.42160008287879	0.230111603532065	0.3709903263512379	0.130591161734643	0.0920378392963662	-0.8968182509743621	-0.412640785597097	2.47227766235158	0.934852923512679	0.905575749363902	0.4285350704651379	0.28740005777266	-0.8522736172192241	-0.637554778341536	0.0182296185126868	0.3532680441838929	0.3683580002831379	0.669619674351639	0.774684085618331	0.397333542507297	0.52595218583934	0.844063073560571	0.8487666018568368	0.9757455380862624	0.986113854916815	0.7676243661517752	0.922932245251862
DTNBP1	4.67212906566003	3.4131159553717705	0.5570806174566639	0.168991989504854	0.226179235497128	-0.0612961039068016	1.11574212580789	0.145122118338081	4.9843920332327	2.93558318043655	0.558766145411442	0.958121508053253	-0.2507908309704439	1.39041804843671	0.268145675321675	0.000354731731617	0.004552393441777	0.578585923091354	0.341663629571576	0.8027490829134258	0.1759705714814489	0.7894056555015759	0.3661304577340343	0.9247684638290998	0.9249693695330722	0.9866496829920868	0.5763363582091994	0.9697022500822442
C12orf4	3.0884467046690203	4.43601880357102	-0.171557917574207	-0.266997343752727	-0.0284505280276598	0.328817858116714	-1.5074296953331598	-0.269264637875827	6.9567187109509305	-0.79552518942529	-0.779189990770737	-0.1054497365568819	1.16792416264033	-1.86063915253377	-0.4561009577456359	2.34051423892088e-05	0.4300079605978459	0.4411355745042439	0.916379953688796	0.247233610891871	0.0727965369488174	0.649771225593796	0.8705044636022582	0.8762748420145171	0.9924409182910636	0.8935386175617718	0.4109947922561712	0.9488363629382678
SCML1	4.5229660623050805	4.29243570653266	-0.127231895006925	0.3707868807702449	0.155930554422149	0.1987270070930999	0.0098112838720326	-0.7648675229131641	5.45900533956962	-0.581194039337476	1.07140082418778	0.585578418562641	0.7171271281875709	0.0106042522954793	-1.19092824684258	3.4795177635561894e-05	0.56303848016391	0.288205585141111	0.560153551017626	0.4757604971041789	0.991598853016987	0.237842911983481	0.917901043099946	0.8083362492562343	0.9602038495002254	0.9438183648938552	0.9987373316407476	0.8191629788127716
WWC3	2.83002173922975	1.44382023018929	0.367222453585264	-0.0121222228540375	-0.6031100796172989	-0.06398635217711	1.7468496784001395	-0.333368768630274	1.50719853641448	1.5220768818356398	-0.0299434483184303	-1.94852029802398	-0.200964430081643	1.6481296016358	-0.494035200953391	0.142745375128939	0.132713019456487	0.976200688516076	0.0554830747850527	0.8413264143071469	0.1052061666739109	0.622904029182713	0.729332707390683	0.9981390321288842	0.8167262877165279	0.9868600291722848	0.4695892927695739	0.9433577576415124
ARHGAP6	2.85681384595533	1.58943119823019	-0.721598181448751	-0.521413273318971	-0.1823026987645319	-0.1455196555910939	2.16889837249313	0.951615755690341	1.44336585721693	-2.26646807059894	-1.05316330010558	-0.4859561605697539	-0.367912536154496	1.6802495275859402	1.08166453917392	0.163626970745084	0.0266315667506062	0.296421775548653	0.628591495960088	0.714087680836532	0.100808598717574	0.283227391223685	0.5614691670152122	0.8139260934928135	0.9722259637841024	0.9818509914735728	0.4635057808385258	0.8417395146354822
FAM184B	2.13297562379642	3.32042978446437	0.1899647391603769	-0.581377657268502	0.262866884024465	-0.55681552298515	-0.9577068804669449	-0.8889212915304859	2.61467034472725	0.602923575947121	-1.0288403448639398	0.6251079586540379	-1.28109914272833	-0.7060776393788579	-1.07780212188863	0.0131307714214987	0.548640275535229	0.307204390559657	0.533994119698525	0.2045242204814739	0.482752976042378	0.285021886157364	0.9124628733659048	0.8205489715581467	0.9570545596629102	0.8778012518386016	0.8181306614016837	0.8417395146354822
MAP4	5.12339292533093	4.16807464595607	-0.1792315682549489	0.268051466907843	0.1245373062214619	0.0815235841865408	1.03392613228122	0.0021639662230303	7.90692577125725	-1.03630066208709	1.00898358107308	0.582405042727663	0.3586454903432159	1.51399417000489	0.0039860596607112	1.22038725502793e-05	0.31172166263734	0.3221024129512719	0.5627289182484029	0.721097013609389	0.144077640317607	0.996831272946984	0.8308963875822224	0.8250100978767392	0.9606309170320214	0.9818509914735728	0.5284874931582493	0.9991695453515648
GOPC	4.45543697216792	4.64546249419962	-0.180210946981638	-0.0288921418386528	-0.0308000752261174	-0.20465918876281	0.0348781551136655	-0.497166646729934	8.088654672594151	-1.00046804388945	-0.1026564047028579	-0.1406377528682219	-0.889373058506567	0.0491609957743689	-0.945768249995944	8.693746618967181e-07	0.321108668954192	0.918672378625096	0.8886098277725959	0.377020446036225	0.961100803483885	0.347621100242676	0.8356628837439801	0.9923901773110112	0.9906385280489513	0.927776343758648	0.990600614555141	0.8703128318428086
USP28	2.7721253968720903	3.5940856324229	0.132521576079849	0.26298426021533	0.446153913629475	-0.28096741203244	-1.43399352237476	-0.720255893393242	4.03643509607392	0.550570872534306	0.6587023973216779	1.4933686396469	-0.890989007764434	-1.42174144493639	-1.10282092004861	0.0005663358002669	0.583744390274773	0.512419056094948	0.140005004022057	0.3760776327976939	0.16213817731535	0.274024273496131	0.9239730226103148	0.907863140490023	0.8716021752831057	0.927776343758648	0.5557384249486889	0.8390286209799327
HDAC9	4.8149647056901	4.84066665850239	-0.180366045005954	0.0886277544134735	0.0369814722020663	0.332570106006685	-0.307616741770191	-1.0164053805253002	5.84085231803459	-0.885496685379617	0.278025063922483	0.153562711581258	1.31751968901136	-0.335608317150172	-1.66706485031386	1.59916749986677e-06	0.379082530476462	0.7818367347276609	0.8784104663719079	0.192120572806833	0.738454215085447	0.100192556622626	0.8526486049611143	0.9696042036600157	0.9906385280489513	0.8752013084563066	0.9200502095500088	0.6520523577603367
TSPAN17	3.2741641037488	2.01214649257249	0.24749090763401	-0.391250297324537	-0.591354855773564	0.133465768109686	1.83901467203884	0.197172292264647	3.2488417063503	1.19629942791162	-1.2155904229158998	-2.22992360085513	0.4894386941115539	2.26655643681536	0.309360445137639	0.0018022497925852	0.235734329106188	0.228344441102524	0.0290575214501315	0.626106305871519	0.0266026792263219	0.7579933165743159	0.7969185996184917	0.762672136545183	0.7337024166158204	0.9687969768442772	0.268046884725942	0.9670446668978075
NOP16	4.39358778870313	4.15260059477471	0.0396552812524435	0.356915392676346	-0.6289152578918511	0.165176619738979	0.221238203988878	0.6216953472933721	7.43978715220621	0.2162575180173419	1.24554523358078	-2.73489381810058	0.6925655111597749	0.310234262468992	1.21493601994082	3.02774501688333e-06	0.8297704845900141	0.220558375707552	0.0081958695576351	0.491125875157226	0.758450106071468	0.228592803033837	0.9749173532658902	0.7596233352084839	0.7231239024904599	0.9471401757583626	0.9257866246960048	0.8120128520365466
CC2D2A	2.00699708312744	4.1428257193784	-0.149757615594781	-0.188836267733578	0.0102688541411108	-0.505273103379464	-2.25133847305377	-0.2150220544479119	4.493183714001559	-0.495013641654096	-0.377355157450551	0.0267882062153674	-1.24786364049799	-1.99129273177671	-0.2783096890547589	0.0046053170983058	0.6224109806895871	0.7090630961478191	0.978727412406352	0.2167936165652289	0.060176266248794	0.781620503240586	0.9355149333183342	0.9552027287614292	0.9974062930185656	0.8778012518386016	0.379777680572173	0.9670845670549748
RRM2B	4.28999810417013	3.32582218464792	0.2394410350196619	0.211563733122721	0.101134352809416	-0.16474312256329	0.8187145203699291	-0.212729260016715	3.82214283374238	1.14441364457999	0.634646009627442	0.402121016016322	-0.6229173393904929	0.851494765066808	-0.352222698708662	0.0005057988836692	0.256541853532031	0.527789086312511	0.688858291057902	0.535432541507026	0.398100095860243	0.725774887796796	0.8051018275694998	0.9147517737934174	0.9765607731960768	0.9569915131945688	0.7678952151491363	0.9617013334688772
ZNF800	4.85101210279925	4.91562487269027	-0.1056099523069459	0.255714053506384	0.160860041594345	-0.12100731552788	-0.139266608588357	-0.82465203266762	7.21543307382707	-0.6130585521901999	0.932991209951864	0.773961844100364	-0.5582713549468951	-0.181601432154165	-1.6277076595851498	8.340987860387742e-08	0.5419107630662909	0.354147550851917	0.441636063395976	0.578498415166082	0.856656179272065	0.108277570392639	0.9106868737251004	0.8423838537419703	0.9440170028918216	0.9603011926016736	0.958386858984693	0.6698710658336627
SNX29	4.80395029650087	6.33222716257659	-0.163443575182458	0.4668943324949979	0.293578248093363	0.272040459688381	-2.30154023601178	-1.78991586461854	9.73566314465522	-0.8832080316776691	1.54321484486184	1.28760330311601	1.14083863805755	-3.07583918691125	-3.4098623114993	3.14104377250442e-09	0.380242941776037	0.127696774181042	0.202305345117317	0.25793948217454	0.0036298801218071	0.0011033299018966	0.8526486049611143	0.6838232398335489	0.8867739606617445	0.8939230501223414	0.1084368109664156	0.1283730707612297
LMO3	1.470364961621	1.6483793181132098	0.0713081097100403	0.6649525725942261	-0.4142632529727129	-0.5895703908737391	-0.5520701333507271	0.132591088224158	1.4299157709634798	0.257335670380006	1.36835677025483	-1.15372471232714	-1.55005257292559	-0.459181027166874	0.187653210705177	0.1612380697424699	0.7977337496323851	0.175715278215863	0.2526947646147039	0.125840722395349	0.6476173389468871	0.8517261501373449	0.9712436958445578	0.7324549611982598	0.900521846700202	0.8305718502644008	0.885795296411003	0.9789412884957762
MRPS10	4.81144336626569	5.23801367810547	-0.0071860725335955	0.138688901577476	0.0250957337805539	0.115791500727933	-0.646502977275487	-0.392573601250092	9.95480929979742	-0.0394668415127701	0.488375172634826	0.110179126921649	0.481941619008205	-0.941523473347504	-0.742597689934446	5.632366803755779e-07	0.9687443603785392	0.6288076253381	0.912657152623948	0.6315366091532211	0.35436158640073	0.460283691926581	0.9950090173321768	0.9378778155993084	0.9920745970286032	0.9687969768442772	0.7418022347710654	0.9064971326932092
RSF1	5.7768570975088505	6.389909789908919	-0.268546072483028	0.420835627738397	-0.158441286930295	-0.254638373886061	-0.661714087139996	-0.119734179543319	15.4228131042373	-1.83491870725894	1.8539088469232496	-0.862628682134687	-1.30034338832525	-1.20299870418478	-0.282399155388558	6.82828336840682e-24	0.0708918439888258	0.0680898639032616	0.391373808907961	0.1978733371113769	0.2331486427641469	0.7784952453514979	0.6756765437676746	0.6003873469096559	0.9356347442682248	0.8760224014236465	0.6333806644232842	0.9670446668978075
VPS13D	3.65208858664617	3.65218274788398	-0.132145037336956	0.036416117130725	0.3225131340912489	0.1538961298192249	-0.232211063206897	0.334599310176786	5.35641247733367	-0.61656865604636	0.108045939729155	1.22559296349803	0.557889403185006	-0.275357391943572	0.559741385486105	6.444825419650501e-05	0.539837575616869	0.914408696074432	0.224969414949988	0.5788062276980811	0.7847021595843611	0.5774958159161	0.90983104339471	0.9922404348424898	0.8935051255065487	0.9603011926016736	0.9349981084653916	0.936031116024915
CELF2	7.137120467297111	7.76051100398955	-0.0854797218373688	0.0814444970230737	0.18746825173729	-0.0046516926762069	-0.695264598472995	-0.5758482065063929	14.7733998896347	-0.5977447895072739	0.354499208335341	1.06732899043638	-0.025310931263797	-1.15490096626292	-1.44249052347514	9.706521298374461e-10	0.552004710270685	0.7241602928011109	0.289663467139971	0.979881090265515	0.256684258422642	0.153831996710025	0.9136105437798128	0.9598589769813364	0.9077379817846828	0.9995755146945008	0.6567863644824418	0.740318353252496
FAM120A	5.59339003043358	6.04676628635133	-0.0185933328870491	0.044311766992248	-0.0482752982507058	0.306208024608924	-0.529847771817359	-0.4350796784062399	9.697152394121131	-0.0965759263733826	0.145821551531243	-0.204610496708963	1.23799128193254	-0.6969972648719549	-0.807545654587657	1.11624229294231e-07	0.923367330175479	0.8846370030623331	0.8385382363218928	0.2200641462944789	0.490845153528786	0.4221720378097121	0.9912422186772334	0.9869416400108943	0.9873809559077232	0.8778012518386016	0.8228540279627576	0.8983307987298284
R3HDM1	4.0901473553558905	4.714531913770481	-0.0557389940963083	0.261728216255648	0.155336071816968	-0.0142711160536225	-0.906040841527774	-1.5256246735576695	8.64551922295396	-0.292282456858833	0.8823433927888191	0.6521156125098589	-0.0565443718406916	-1.263020403814	-2.55564599353786	3.16089422298784e-07	0.771718362635933	0.3836007488083739	0.516848538465389	0.9550845751477728	0.215150265297624	0.0128420584324899	0.9634021954706524	0.8521350262116558	0.9556356250843738	0.9987430394920352	0.6166783507305436	0.3457007837126258
COL9A2	3.48390452762278	4.43636866447302	-0.648314203922561	0.290630507043683	0.216489881741925	0.7996170527500871	-1.4798526516091202	-0.290295362989695	5.43137954984468	-2.50339325478172	0.716749450547135	0.689018168873696	2.4364628817463503	-1.46613699695224	-0.400307758885892	0.0001767809230848	0.0150578103887528	0.47722669498082	0.4934088952986	0.017537500601919	0.153915857451653	0.69018560001584	0.5043398754628798	0.8925246066109549	0.9533370846633392	0.6197710876540562	0.544641419537639	0.9533548433832216
ERCC8	2.81007252812763	2.81676493911344	0.111217192986758	-0.314881989607945	0.0890417792880731	-0.2414398811855799	0.153330598053882	-0.2735130930621219	3.92262306592487	0.526763377563875	-0.920378747904915	0.338760489720826	-0.8832201652124959	0.18010517518158	-0.470550630677101	0.00133565261725	0.600098492148121	0.361479403353187	0.735898531789192	0.3803010291031439	0.8581337205097629	0.639471978020266	0.9294066693362468	0.8450951276311993	0.9804456740673388	0.9281470693600664	0.959103699137116	0.9468694061077316
ADAMTS6	1.50744779505107	2.82449985798856	-0.665777056355441	-0.568020261638364	-0.0712872171509002	-0.678208286842698	-0.747500224107265	0.6674081299606371	2.6632647501588704	-2.0396836319137	-1.0531013643414	-0.173187436997173	-1.56450657650705	-0.590839819182405	0.793587071454103	0.0182148677099886	0.0453391962712283	0.297582716720827	0.8630553424680542	0.1224670094950689	0.558288117142398	0.430198311427861	0.6244207856407272	0.8146408050711279	0.9891737601319642	0.8275363253933237	0.8539818736668268	0.9005261042345151
H6PD	3.4480585602102702	1.48998805884916	0.084694391689038	-0.340815667523636	-0.7248454189724479	-0.203116046848427	2.82501154116619	1.10820360557341	1.36304535513903	0.326509434990307	-0.779703500451539	-2.20382936610575	-0.595292754167859	2.41011485660254	1.59030333312584	0.1816089366570019	0.7450845619341301	0.4382736024690359	0.030950548998725	0.553645487552574	0.0189181961957681	0.116557875802829	0.960610138270538	0.8743326851277095	0.7377934408580776	0.959519066600224	0.2309753146538051	0.6870023313234264
VAMP3	5.57365058414409	4.63600022619495	-0.151822345860778	0.0133602851932507	-0.160297380412983	-0.0034172686556909	1.3318636162447	0.256268526062704	10.6885091500868	-1.05363816210777	0.0603420170509705	-0.8929622607238961	-0.0179290212013637	2.35455932727187	0.572308796456667	3.34929497726721e-16	0.295778147682906	0.952060234004174	0.3750267182898279	0.985747980103357	0.0214390383008849	0.569000144454398	0.8241035312173421	0.9946738420313724	0.935612931092197	0.9998958571086216	0.2452407638474369	0.9333909161620652
PER3	2.83917232231873	3.32788238334786	-0.417749242359071	0.0955461573141909	0.0914666958158907	-0.314034827076961	-0.449488711821049	-0.8672909022668291	2.89467905444675	-1.37789246298346	0.186049276434846	0.2429183588119939	-0.7913547999302121	-0.35197822530193	-1.0658716702293398	0.0079602440441003	0.17285823464019	0.852973334720928	0.8088001776164571	0.4314937118439	0.726327613366004	0.290322271236782	0.7595851396718502	0.9825129363287548	0.9858894146739392	0.9380830254654052	0.9146844672234228	0.8452024125269414
TNFRSF9	2.58318374987315	2.60571082796937	0.2349462225704369	-0.880381597931186	-0.182245199898568	0.436648946674142	0.320218541333963	1.57308227321639	2.3023327205874	0.7904847076305892	-1.73945120650457	-0.464551798552851	1.10704706585701	0.253896517514575	2.0999759207756696	0.0288559337119061	0.432021704172328	0.0866179839780118	0.643748176893107	0.272195549326186	0.800537431514824	0.0394820580928243	0.8707961121036718	0.628305224061421	0.9741630051673128	0.8956321659322546	0.941099178490178	0.5130328379517597
RCN1	4.146755509100911	4.16630948331473	0.1278981579779849	0.6492051284313111	0.0211099766552241	0.063188336588094	-0.386834849547954	-1.5020350575740902	6.71567137368955	0.651354989061351	2.10511246672651	0.0875839068845079	0.249213180426867	-0.5006469655590471	-2.5136250567562004	2.9401413155992303e-05	0.5175496659073279	0.0412621480384541	0.930502555627382	0.803980633443381	0.6207731079065141	0.0143328912888668	0.9040812514248878	0.5553765772655149	0.9931089549527864	0.9866496829920868	0.8786231902941304	0.3591763620251196
ELN	1.5631776025329798	2.71808623581823	-0.319173032274556	1.1341277980963402	0.136019463888094	-1.05888728741705	-1.73945955097709	-0.3555526932708049	2.13342774049701	-0.9171711548900408	1.8836413509557897	0.306076524954094	-2.23430457906901	-1.21863934082992	-0.396592490281808	0.044415050290195	0.362349705563715	0.0641972962404302	0.7604863202573671	0.0287539138806276	0.228838636285568	0.69292597350703	0.8488409857530798	0.5944751760601031	0.9826140707956516	0.6912080146691827	0.6306130694087702	0.9544849049745516
RFC2	4.56098255320445	4.64968066748066	-0.115203088608791	0.0163527441940554	-0.0672052324323576	0.4207756504319749	-0.189312714932765	-0.928973833801299	9.568621723077	-0.681497414032518	0.0624494832878166	-0.315951910887923	1.87835545500122	-0.29442213796109	-1.7366836476523	3.2079484640059397e-14	0.4978713016021289	0.950388090849226	0.753006756546326	0.0646203784176724	0.7693322733128779	0.086971375935246	0.897196029386017	0.994267418955722	0.9826140707956516	0.7716695254242467	0.9309489977234432	0.630578774101458
ARID1B	3.751796491432299	4.02178773549951	-0.0997700869694007	0.53700329520544	0.172361649509257	-0.192888743340406	-0.5389717942859861	-0.6352823655659139	5.66098681594635	-0.492474083742841	1.6413837330306202	0.69573709019714	-0.7384873382988539	-0.642235908321952	-1.09805830128208	2.0566380260773495e-05	0.623976188194317	0.105983961419283	0.4890405486302639	0.462765313354121	0.524722864952242	0.27606620809864	0.9355149333183342	0.6572769161788261	0.9533370846633392	0.9422343361043332	0.8416097226077168	0.8400274603400609
CLPTM1L	3.83796825029012	3.14108862722032	0.357408988476477	-0.0976473237101222	0.0610891426862024	-0.1082015502376339	0.888673606101026	0.0531703973430503	3.57310994249315	1.4854706847656798	-0.249764437733874	0.199994340842196	-0.345634736735881	0.866351532558192	0.0766592499776771	0.0015062792275285	0.142043418574153	0.8035848405857259	0.842099633276035	0.730691282683601	0.390965707489029	0.939120748039233	0.7382152968901531	0.9734721186243634	0.9873809559077232	0.983950511455984	0.7652976032022274	0.9903257159787254
NEDD4L	3.09069610623932	3.4554860489331203	-0.143711689456927	-0.245697140265628	-0.42780015134798	0.251637783339361	0.0126530907511665	-1.30034572238943	3.60648774735173	-0.578219501979108	-0.5888132988237951	-1.34302464759374	0.775596297827522	0.0117225039758508	-1.83315295571032	0.0011532786332359	0.565042935014508	0.5579792691797879	0.183745339687188	0.440676497633348	0.990692151651713	0.071204077262714	0.918644135487474	0.9209442161257968	0.877806367273921	0.9387032281912242	0.9984785417636556	0.5907048683266833
PPP1R3F	1.5393810158121002	2.98007279517914	-0.278252390317289	-0.443939535048185	-0.169263939515002	-0.4817395296957129	-1.10833028843726	0.3601089088728779	3.38800885781107	-0.9656365159627808	-0.946361784315183	-0.464134930063339	-1.25855778004034	-1.01840145232577	0.480302785686012	0.0052491348050304	0.3380498232638499	0.349947001817424	0.6442203115103791	0.21277101217953	0.315791746829963	0.632553671378693	0.8407902219563846	0.8406083124408587	0.9741630051673128	0.8778012518386016	0.7133765580176245	0.94529553150712
HEXB	7.127764211327519	5.61175397761779	-0.0988394398926975	-0.0917973694354177	-0.077158786356582	-0.1933448386624769	2.10811548381509	0.166585265246941	14.6952091576579	-0.7796004160779871	-0.474094202698001	-0.4881687832468789	-1.14298922680862	4.23287249840271	0.419141429494287	8.644165892559099e-23	0.438331103496424	0.636951540414586	0.627000770482134	0.257051304959731	7.07991407949363e-05	0.6764338740560091	0.8729657304270468	0.9387105177635467	0.9722259637841024	0.8939230501223414	0.0169183825033204	0.9512622484316726
PTCD2	1.84948118357276	3.89751809055118	-0.174170543598943	-0.307315322947884	0.248244075294186	-0.4413301716940639	-2.10770117959194	-0.513936748516592	5.39593473157468	-0.671230498151573	-0.746132625450356	0.7539948354554828	-1.25887422159068	-2.2210391326578502	-0.7335252922593699	0.0015857108523372	0.5067295299314689	0.466217728572827	0.454319643541175	0.213067160885341	0.0372617259762144	0.465763180991555	0.898316132724993	0.8880043056963931	0.9463926736904346	0.8778012518386016	0.3153381783739092	0.9088555466735015
JKAMP	4.83066657357407	4.175497489768991	0.143922745809535	0.301273391542985	0.237884730914964	-0.0010465890099931	0.4257131700159871	-0.729259771817371	7.27326476947626	0.904069919806666	1.19789268117646	1.22966788675373	-0.0051695767315006	0.634546876800675	-1.54004457688748	1.93341540528292e-07	0.3691559609382199	0.2354241364440439	0.2231472361174069	0.995890473315503	0.529201869193501	0.128213972483113	0.8518276355351889	0.7713160367810334	0.8935051255065487	0.9998958571086216	0.8444545197455143	0.7013698081248132
DKK3	1.44376811693255	4.1120131374711	-0.2386291696632639	-0.104904472825284	-0.341400730622479	-1.32288155136847	-2.32578484294152	-0.821410828282979	4.17067897222996	-0.76121886835625	-0.1987506746656439	-0.853067945544389	-3.10658393391585	-1.96223954844545	-1.02560053218141	0.0016446450491206	0.449209423449101	0.843493495397433	0.3969208057562089	0.0027889234384205	0.0584183942470311	0.308724227648592	0.8785274059018817	0.9803808013728896	0.9361055336219752	0.4082795896537245	0.3776855880663368	0.8557521371019361
ARHGEF5	1.46992018032838	2.01137328991888	0.151137593499412	0.401464384896681	-0.0016862743643415	-0.339037514990622	-1.14150089707832	0.0819278703588562	1.75979417482544	0.520755781122386	0.793007812686578	-0.0045274456253524	-0.856883325668947	-0.930395082087142	0.1120620878587359	0.0883723225801722	0.6042889239229691	0.43053920403263	0.9964009044368192	0.394533664502383	0.355860734168945	0.911112253986324	0.9302095434841884	0.8696851961251896	0.9992621049628544	0.930503822805917	0.7427922950155695	0.9869544976626888
NFE2L3	3.64927873921384	3.4199973780061503	0.0102268634475673	-0.438449677381916	0.5902396479958779	-0.6520021324616571	0.7517478304810891	0.993548129467268	3.3561944002595894	0.0448335430033633	-1.1529226901133702	2.05368084819092	-2.1959831722987	0.700861636556283	1.5906397042216998	0.001686885276484	0.964377861217009	0.253030943361871	0.0439201043962684	0.0315996061122198	0.4858360988096829	0.116490653758465	0.9941968326588028	0.7851250681261772	0.7887153103524418	0.6961468541454324	0.8202373650814904	0.6870023313234264
MCUR1	5.27146966860496	4.984954367294019	-0.245164844081702	-0.2723887722149969	-0.410253331987811	-0.4936368736264939	1.05812961173316	0.8183010955011422	8.05786409039105	-1.47878748705773	-1.01925591884067	-2.01181818504836	-2.3315508246214502	1.48353161306723	1.7982020184032	6.25114430206016e-07	0.143818223960723	0.312124845315623	0.0482826919100519	0.0227017435105645	0.147276124348706	0.0766225301325114	0.7382152968901531	0.8220510333607445	0.7959620105566555	0.6660443400215009	0.533612911003045	0.6094510352794902
LIMA1	4.18252350740512	4.57777099189144	-0.0504119102438999	0.472234213680967	-0.150918241662549	0.538447115608878	-0.8517924132199609	-0.488848364953836	4.39225137096081	-0.173470444101032	1.01061467663	-0.418838558643083	1.44691826911981	-0.6961430931306211	-0.606322735598292	0.0002963047760801	0.862797824351287	0.316105193753284	0.676685707989072	0.152532558045424	0.4905152202346809	0.546325378915103	0.9813111837216596	0.8226394388349845	0.9762250338875182	0.8507637506304088	0.822448970076813	0.9294950851246904
LETMD1	4.46619552025475	5.22009926370324	-0.294953046224495	0.259682346068135	-0.0513980974708838	0.0417917711328683	-0.9807419826784608	0.295322964995372	7.41248443371472	-1.3808420551339	0.7648280586855759	-0.1975963037942089	0.153456553288839	-1.15110505311753	0.51932303758528	1.74442275867933e-06	0.1720123248785409	0.4477523582528679	0.843982960826955	0.878498094924725	0.257902387336099	0.605222673189963	0.7595851396718502	0.8792412171328736	0.9873817503569492	0.9886972174526704	0.6577315843566394	0.9422456747336412
SLC4A8	2.2783124036676003	4.614342513088269	-0.106695845508783	0.194445262028158	-0.254431376115637	-0.0681877362885257	-2.7402343483768	-1.32036576529875	6.45680065791229	-0.400775995839042	0.463106070543318	-0.7416743898311301	-0.188906841024175	-2.82766650045335	-1.75391490020951	1.33088069044972e-08	0.6898415478340949	0.6447670957722421	0.460838604411831	0.8507285148371991	0.0061540585409196	0.0839507531436791	0.947010819700984	0.9406604353218992	0.9463926736904346	0.987733239383176	0.1356704377828119	0.6256476181697032
PTGER3	2.34817696252767	1.34168691104975	-0.8874249705060551	-0.217589386374791	0.746922932525778	0.995841877753347	0.7361882823313449	1.40480068811661	1.00527470584404	-2.45950463479322	-0.3744336003633089	1.68625297745286	2.16500890886322	0.485338281223174	1.44161541711746	0.325373920556186	0.0164702575909068	0.709300049930052	0.0963927091782101	0.0339032189166825	0.629820834012072	0.154023803493795	0.5221191877175784	0.9552027287614292	0.8412779086879066	0.7004752566911289	0.8811474323938996	0.7405876602020707
TNIP3	2.23827889509149	2.6983426349437005	0.261091757159719	-0.845502534944372	-0.101306723663144	0.658807599512331	-0.153196435164349	-0.0695555924035517	1.91289764245794	0.766182392591528	-1.40765433809038	-0.220579369168287	1.42916520130121	-0.101905864755984	-0.0781619224979273	0.0638161834297549	0.446315223485731	0.163788487943575	0.826081800841486	0.15754520227235	0.9191519357327248	0.937934655545658	0.8768155981296125	0.7188955736864935	0.986644950720433	0.8507637506304088	0.9770219321344884	0.9903257159787254
MAPK9	3.4028114075124	4.091078968761971	0.149615144340628	-0.6947055425978361	0.0190802308636966	-0.447588968240547	-0.2564424735264289	0.3476029428103639	5.25664587727396	0.542161151925696	-1.60840896817345	0.0542643120657849	-1.20211139995123	-0.2486064037128169	0.452410552484763	1.60059377546259e-06	0.5894798253222591	0.112379091685789	0.956883696245342	0.233489925202188	0.804414556560183	0.65241326443732	0.9252298089535854	0.6650063590388503	0.9947528667023507	0.8869297018918418	0.9424257942111882	0.9489057193311335
FAM160A2	3.45460123692331	3.60776513184637	-0.315864273938903	0.485325247369999	0.5606694676022901	0.328756331098314	-0.7143859780306908	-0.254150530949386	5.198737219326111	-1.47663229892277	1.43489550196967	2.14583630398944	1.19740075214	-0.842250324207958	-0.4178519833252609	0.0007992837370984	0.145056063472712	0.159121495897636	0.0360964149004946	0.2354728132067689	0.409226732922947	0.6773749204095479	0.7394113658004556	0.7117040748542051	0.7695848579488395	0.8877302300043303	0.775210916546735	0.9513716750388868
HERPUD1	8.81993999449806	9.44422024427434	-0.3664304876499029	0.175930835591726	-0.224208579834108	-0.177569992063641	-0.394265491603885	-0.899438752151472	21.3578061952923	-2.3574623581155296	0.7315706901337141	-1.1652931714241002	-0.861503516216666	-0.6842688030201329	-2.02399139994745	4.1009584769182096e-11	0.0230429079188185	0.469829467964644	0.248515588773325	0.392138660951185	0.49887079840556	0.0469024063488419	0.548464806897605	0.890407160976751	0.900521846700202	0.930503822805917	0.8262368644012968	0.5430941184307023
HOMER3	3.1272889259668304	2.18792669689897	0.386193144845439	-0.394722351110349	0.477424293894457	0.326765515269247	0.843242574195226	-0.0418922511488728	2.67586212707287	1.5432154803263798	-0.995048547090066	1.52223036631315	1.00618797078429	0.8436848379054741	-0.0586051899095079	0.0182049860627746	0.127968556764887	0.324738564048393	0.133235439510935	0.318104362908774	0.4051220768911799	0.9534386049252288	0.729261694291818	0.8262094807628417	0.8687419710268423	0.9094978591921036	0.7719121877471752	0.9907540562858927
RAD51	1.80586796525565	2.9959857315847005	0.1753907659498099	-0.92542510082668	-0.344337060975087	0.370993227415256	-1.01907025248668	0.0241666660315554	3.66506538797821	0.624351827576309	-2.06199687233698	-0.962224215566297	1.00132566949213	-0.973937975627483	0.0322501376061104	0.0141264770634381	0.5366286122226289	0.054171502804544	0.340867372755582	0.321367715154406	0.3427891358977949	0.974367182526692	0.9095276860779818	0.5817863135114894	0.9249693695330722	0.9113197023447516	0.7333192237691419	0.9956245567124758
POLQ	1.6788615607654198	1.0963916884849398	-0.266704265140708	0.68107830158832	-0.3496202254623061	0.3427006274167331	-0.0820664071336053	0.7347790890204309	0.8720708807608101	-0.8404353511976829	1.27373850409502	-0.886824083337365	0.8194922147445358	-0.0611492654627186	0.9177600883515108	0.3891921560110289	0.403704713005986	0.207092702974686	0.3783117405779729	0.4153882367725739	0.9514354522678792	0.36206701964771	0.8630023882222855	0.7526390033632311	0.935612931092197	0.9334032315301394	0.9884663716303264	0.8738770356876053
PIK3CB	4.05184252583623	4.8175310530038	0.0044431970702244	0.645243490378645	-0.0354115759729194	-0.253344034223667	-1.16296729347694	-0.82887175560545	9.90949891175604	0.0256299697009229	2.3764407951547404	-0.161556125836233	-1.08726682105139	-1.79584695511365	-1.58924325597415	7.909763476984421e-15	0.9796275483255408	0.020302389741857	0.872134468403789	0.280757836032705	0.0769614092531863	0.116644521263523	0.9968984938874206	0.4827004305595891	0.9906385280489513	0.9008341785291418	0.4170676087691528	0.6870023313234264
CYBA	10.6062797652154	10.863760902739198	0.156459363104635	-0.125994596322049	0.277592970453462	0.216940569938857	-0.360252931483313	-0.260819192612431	22.4473134079643	1.2192326208617	-0.591231910484903	1.7019710730540702	1.28176954060636	-0.665099210684411	-0.7555746636439731	1.2755434692997901e-20	0.227005692718131	0.556363995120262	0.0933434740775136	0.2042768158332889	0.508790493395763	0.452539827939433	0.794420553503657	0.9207401123226832	0.8384673380005387	0.8778012518386016	0.8316436254489268	0.905543847031646
THOC3	3.8314928219199103	2.4901462982703	-0.146063747801702	-0.372340961819651	-0.506190817130877	0.209416901097176	1.81104225774972	1.77889542708709	2.53634611648039	-0.6641526734227621	-1.06782715640048	-1.88748776635966	0.7585325402327029	1.7566776830906998	2.8904127934694905	0.0150935302017911	0.5089502168044591	0.28943207474089	0.0634505849342497	0.4508134402580999	0.0835990081077402	0.0052172401766247	0.898978161285138	0.8095771794330305	0.8217670686961622	0.939395925089732	0.4318073744881245	0.2343980077973921
HEBP2	4.91581338767687	5.1824665539160994	-0.100532650497854	-0.166902930726584	0.303600953818459	-0.0682466425102097	-0.0035422447554067	0.8677351397861149	4.932536178327911	-0.428359440954246	-0.4331578838106579	1.0248550640867	-0.226783314733197	-0.0030939232775677	1.34392294620442	1.90939191226293e-05	0.66980525181534	0.666279004205663	0.309096514030542	0.821287149826823	0.99754171162177	0.183527245071011	0.9448584178607916	0.947288208838453	0.9125218870655402	0.9868600291722848	0.9993794918745308	0.7718482660736496
MPHOSPH9	3.41205321822402	3.7831585927596896	-0.13252327591231	-0.33179171988421	0.248262876667774	0.148037807457207	-0.407993479303348	0.101000688368705	4.27014400083456	-0.451900097427015	-0.72045159116335	0.686995282202051	0.388654350505985	-0.36449857518904	0.123830161088733	0.0007496080045681	0.653152069473584	0.475399787130807	0.494705272273697	0.6987980584137661	0.717813446305229	0.901815119979153	0.9423665894486234	0.8919990166467884	0.9533370846633392	0.9818509914735728	0.9106205729251295	0.9867236086099656
PLEKHA5	3.66144414518064	3.92293778548624	-0.0104384456717577	0.437017497714961	-0.451302431304602	-0.272286682086774	-0.333325780207585	0.401373029504864	4.38219649461677	-0.0393153998135153	1.02284875497595	-1.37960405551592	-0.798615606614359	-0.31021509262987	0.571243485918771	0.0004827112369048	0.9687572921238108	0.311008848218809	0.172451383808494	0.427336779323296	0.7583071503849399	0.569720038681574	0.9950090173321768	0.8219949164902047	0.8716021752831057	0.9349551765700768	0.9256988534025468	0.9333909161620652
PRSS8	1.5566462221031698	2.48392206864591	-0.0359141307573388	-0.0047636630232836	-0.533204490375719	-1.35085596134427	-0.389382075211185	0.236544239725837	1.95602324285679	-0.1125228312949409	-0.0084734649656863	-1.27563378928333	-3.05558417539763	-0.283540465215753	0.289144098906775	0.0589935649526451	0.910750699754249	0.99326415133986	0.206428004711616	0.0032123631396518	0.7777339915045559	0.7733685758976551	0.9892209108676152	0.9999476570106052	0.8898384461086717	0.4185387934652447	0.9328644895421626	0.9670446668978075
SIKE1	4.14298205228808	3.50276938699043	0.213434129998444	0.140868903104278	-0.209066516024772	-0.56032553821762	0.98968698516097	0.0063199158967642	5.92545911263607	1.1442995156211	0.481227128012332	-0.9051540963137958	-2.31617731124452	1.34285844706817	0.0115216720566569	4.80297963458856e-05	0.257652218361634	0.632925076326324	0.369030141482168	0.0237614359921609	0.1896084955120069	0.990841041052053	0.8060630210330069	0.938611452338324	0.935612931092197	0.6771032033142108	0.5904419426448229	0.998465401514139
RRP12	3.64466965957302	2.80723917797208	0.288163873626005	0.5902158699562429	-0.1089860699161969	0.0321906010880342	0.4568272751118239	-1.01508310623946	2.4330847970153195	0.960160935764158	1.23892339305399	-0.300326187984701	0.0849244072650134	0.3463068316311419	-1.15316609897609	0.0218994495598143	0.3403822177025319	0.219734643756831	0.7648472933011999	0.93257105099855	0.730704177890551	0.252903268680101	0.8414353721875951	0.7592157903558924	0.9836179103600088	0.9964530277665116	0.9177103675829094	0.8251253391338039
FNIP2	5.82218948733575	5.03462821929049	0.378392412977355	0.305901585300441	0.0502504059966687	0.0055988735945135	0.7348540972155121	0.314494323058581	4.40120149205241	1.24565399611605	0.6103847342819839	0.129115167630158	0.0140220455593679	0.560454192272	0.378386729515743	0.0001579838255331	0.217174500786225	0.543735011014449	0.897652361563361	0.988853493199179	0.577771761019775	0.7063285491285799	0.7878636283489182	0.9178962760439564	0.99120443607656	0.9998958571086216	0.8613027430379098	0.9578220926932002
MSMO1	4.03878689496802	3.8297951734604703	-0.6909473610403851	0.316398071368893	0.0009406846483695	-0.103617610803899	0.5124260268614361	-0.925609723645562	4.11726288391984	-2.86933489074472	0.818622359979025	0.0032100895706312	-0.3414370296892199	0.482176538923934	-1.2758163436953502	0.000438094185223	0.0054863109922261	0.415953432600397	0.997448157566239	0.7338283043754271	0.632184884149624	0.206412512271525	0.3740639371143942	0.8657279989377912	0.9992621049628544	0.9840850458529624	0.8815811911323129	0.7956853363756543
TTC17	4.8455432254457005	5.8377654217290695	-0.117706687256906	0.0089265692467308	0.0711465026404706	-0.2128179707176989	-1.06143894535057	-1.00550595844034	9.47475466829459	-0.658637650489611	0.0309897220969237	0.326084666258529	-0.928787858695096	-1.4802525447735602	-1.9701954954041896	1.0058137800222e-09	0.512353044100435	0.975375596875448	0.745377521306593	0.356292461269337	0.145635609408701	0.0529187564496758	0.9008701500114128	0.9981390321288842	0.981755330075172	0.9217070089792988	0.5306169896493191	0.5542431493431077
FOXN3	6.193916433594709	6.21620793991909	-0.147736584363361	0.290037746536726	0.049429233895422	0.0514695611591161	-0.0478710983855232	-0.4920607342794289	11.6619420220289	-0.9954904875562528	1.2255940852917802	0.273182728102836	0.271401327111004	-0.076955671189709	-1.1607077179048702	1.27457605142616e-10	0.3230283523423929	0.2249541866797189	0.7855566309261429	0.786905335768305	0.939041336057979	0.2498406460959189	0.8360620585357644	0.7612749380803228	0.9850236451110694	0.986113854916815	0.983645927844698	0.8221901430098247
AKR7A2	5.44382674695612	5.97657394971501	-0.0835154197378777	0.0224326300817048	-0.210012885591658	0.101165309223772	-0.481093829541316	-0.478003480871881	11.8980255707144	-0.4863570622143729	0.0840294316249225	-0.987290403194716	0.450735731231825	-0.740956714048726	-0.963293723074841	1.0767287244702e-06	0.629785586381806	0.933643413457694	0.327829565003045	0.653755229542438	0.46618910786789	0.338814766815653	0.9363775425046846	0.992560715168842	0.9209877399688022	0.9741853779520868	0.8093062641422673	0.8650205563778175
MRTO4	4.13197857883673	3.25485263684967	0.516622563252634	0.4274363295494189	-0.1179078215318719	0.376407002740046	0.4127512310465639	0.0825426906418082	5.01420059377879	2.39835662362424	1.27203443184193	-0.428810825370176	1.31043007923407	0.485376383745699	0.12462820075371	4.04894753907693e-06	0.019218129332057	0.207693866253712	0.669416313518305	0.194459420699551	0.6289695744810629	0.901185595255402	0.541317938877459	0.7528498247880014	0.9757455380862624	0.8753758684582158	0.8807872512804997	0.9867236086099656
USE1	4.623243128244599	4.8762399277359005	0.357376041086232	0.160783655230899	-0.0376277482031791	0.0147283920070082	-0.550900082067026	-0.206390665505721	10.2039932952295	2.13430936083823	0.6135192040953079	-0.176027640970988	0.0655460555449445	-0.869625168088299	-0.41628961042162	2.37784088361788e-15	0.036425717613489	0.5415799752614741	0.8607953998980691	0.9479315608822608	0.387564605692873	0.678509113121503	0.6034546785326274	0.9178634179538596	0.9887793013520788	0.9982703125391996	0.7638882025478904	0.9517975059065528
MCF2L2	2.32903474307469	2.75781012526681	-0.548184483099057	-0.604628277305822	0.0613051982949052	0.441145614352486	-0.345723490786692	0.9800072892601178	2.42735350110563	-1.79162690121934	-1.21171788184579	0.162526432045543	1.12893848703804	-0.271212918351227	1.22415472723453	0.0223389613574737	0.0776800341887168	0.229929619255736	0.8713750869944179	0.262893026494031	0.7873394377591271	0.225154483964512	0.6786308693885366	0.7657855340702926	0.9906385280489513	0.8939230501223414	0.9357151814798566	0.808575266083542
AP5M1	4.01856148154173	4.629323581653019	-0.0868998403112255	0.0754147395254154	0.209793610488174	0.242093734130598	-0.915658241628006	0.304689973017776	7.43724851665668	-0.444325170997793	0.242382838514816	0.8675096447422092	0.956177346870471	-1.19561333627346	0.5777016064781221	4.48766227806184e-05	0.658465750472653	0.809744736909582	0.389250818735097	0.342553202320763	0.244121552405763	0.565375041311605	0.9423665894486234	0.9759877325146196	0.935612931092197	0.9158667586146978	0.6426873522519067	0.9333909161620652
ANAPC4	3.46690450325943	4.476446675250769	-0.343306233551127	0.4909696361250371	-0.047885621418445	0.173828183809978	-1.48819425125392	-0.562796947934569	5.467326372332651	-1.4645302987308602	1.3081836074729598	-0.169790686974031	0.5872295019193721	-1.5602999136219702	-0.8765464385919429	1.33516006226444e-05	0.147657707099413	0.195535632234488	0.8656836363089971	0.5589969892114539	0.125813421855629	0.383832606934661	0.7408580938524918	0.7451056565936176	0.9905815012933136	0.959519066600224	0.4997631321210335	0.8829332107760476
KCNQ1	3.62964553656893	1.95851755254822	-0.138675815083334	0.803021219320875	-0.0181568285639191	-0.212269786197625	1.68871093547227	-0.568978844957906	3.19719729587389	-0.6799666589466301	2.54309749617482	-0.0716163368843217	-0.78744401990768	2.11110459221241	-0.866436759320606	0.0021068277910633	0.498834000559116	0.0132674823090993	0.94311745891355	0.433758147689815	0.0384423764842257	0.389297646313751	0.8976606986330675	0.4369684139150225	0.993678973498182	0.9381198825949878	0.3194201646973099	0.8847844726667962
TRAPPC3	6.050921854831589	5.49964226095371	0.2340948543797579	-0.1769273416086339	-0.128240458851312	-0.136255074093844	0.8186558764197841	0.334047770733292	13.1710664796252	1.78371273040245	-0.8600460584386089	-0.790508889779975	-0.800691195466145	1.58502028188248	0.9024564744563992	9.959683184486419e-11	0.0795193520885359	0.39395199265157	0.432207172525965	0.426188553395222	0.121391227309286	0.370001684092443	0.6786308693885366	0.8564659623322719	0.942253613074148	0.9343532253059617	0.494406470963641	0.8776209646990272
THRAP3	6.31560474770978	6.629340618125259	0.2403889506730739	0.1910858973701449	0.0112676749424522	0.102062426002019	-0.497123487694177	-1.50973335221149	13.4338747749539	1.72885080612333	0.853681325033919	0.0655763814072233	0.5687917708857889	-0.86827791766399	-3.71494839298563	7.86801112114179e-12	0.0883742004575113	0.396527677576256	0.947911346215242	0.57137476410487	0.390184964098911	0.0004150516343477	0.6923797100185898	0.8579190143096261	0.993678973498182	0.959519066600224	0.7649292653091652	0.0761685924789977
PHPT1	7.070339320145769	6.56045310533659	0.2929042510484669	-0.2233010631831669	-0.322499258549521	-0.0224516588890968	0.876750956009673	0.3211535768362439	11.6793134446061	2.08301668030681	-0.955063409204538	-1.78526622170084	-0.121331018525418	1.4159215952308797	0.8398979957661049	7.52286744428449e-14	0.0410736850110054	0.3429417294964739	0.07867775009375	0.903787156461542	0.162052119905595	0.4039519042949799	0.6181886600087827	0.8358447056480848	0.8342014472583921	0.992705666536456	0.5557384249486889	0.8917467572109953
LY75	3.65002011313607	5.55244358162153	0.2292353653006389	-0.093932364335411	-0.19961550628801	-0.104378710180424	-2.1887188730411102	-0.549687272240282	7.47662038699443	1.08060906731492	-0.264560664354201	-0.742930381426491	-0.372485254783154	-2.56799349839042	-0.990663303034408	9.86815325835241e-08	0.2836911987553789	0.792202214133662	0.460125994677317	0.7106935529336479	0.0134498198595635	0.325386064292635	0.8179726955463498	0.97205304962889	0.9463926736904346	0.9818509914735728	0.200238590261227	0.8612512606340477
ARID4B	5.92943622252883	6.0283313008397	0.2265984336075789	0.411822227940996	0.2511814023782889	-0.032102169655057	-0.340906657573509	-1.29257082041236	7.798492963947541	1.10806241073951	1.25833827028753	0.99906373561335	-0.1224218350731859	-0.3845180162208889	-2.1199777503693	7.577855744448e-08	0.271748004040846	0.212725210410809	0.321334628410603	0.9029260566408348	0.7025283463461072	0.0377005551906455	0.8104465362850684	0.754905596359239	0.9169257574534848	0.9926708165147408	0.9055852356233424	0.5074446404481384
OPN3	5.56014019984586	5.943700000460651	-0.162228652762577	-0.3591649750549529	0.2458551527514439	-0.442906685063581	0.18385411453925	-0.135052316289616	6.57571212134148	-0.8072302473345601	-1.10620806870908	0.983791324882172	-1.72999877774	0.189988648525866	-0.222809814603302	1.2507702270427801e-07	0.422524293577311	0.27258950011893	0.328773451956342	0.0883147358369358	0.8499270160815992	0.8243828086324351	0.8699522922728186	0.8000214211419433	0.9216850103607488	0.7894909129785772	0.9561744485968632	0.9746921894619618
SDCCAG8	5.97612181575113	5.69991450306706	-0.235184452807841	0.0604971660801941	-0.0386932410118798	0.10195939856386	0.425001621996409	-0.575999372580198	11.2138457324163	-1.54663831163028	0.2553345216286199	-0.210624407534626	0.5278022219365089	0.6914368969800301	-1.2719870667038602	1.1144613415474902e-09	0.126782271997301	0.799405815479486	0.8338417991278181	0.599372032751731	0.4936972812952009	0.207721574082061	0.729261694291818	0.9729365289628348	0.9873809559077232	0.9663974348901352	0.8240911621610476	0.7963473707382543
KIF1B	3.85426117478212	3.4497993385852097	0.0956550792715536	0.211648294723206	-0.0009876541142305	-0.424097334093569	0.7170430604749659	0.158649462143303	3.3655682740592097	0.3400760115588269	0.460947521503824	-0.0027830791680877	-1.15932337248633	0.595806157977155	0.198637006598131	0.0026653796740089	0.7348488818681759	0.646455913925008	0.997787802672423	0.250398099180913	0.554481640068853	0.843141284817058	0.9585510698537444	0.9408706548848222	0.9992621049628544	0.8939230501223414	0.8532350641853178	0.9772122616777268
TBC1D22A	4.98180540374598	4.89302975488566	0.0468992209610501	0.556951592665723	0.0447890107360416	-0.286842527537455	-0.113470134205498	-0.2939579492266599	10.7005088090802	0.300551120393737	2.2957232474370803	0.228236095679304	-1.37543711876099	-0.188977229785576	-0.618040461711014	3.191529022912669e-16	0.7646737946402891	0.0247809675184985	0.8201476427854479	0.1735102272996639	0.850673562916525	0.5386131992446721	0.9624465819710892	0.5003647830176238	0.9862527699990458	0.862190980735058	0.9562096325803988	0.9282626521381642
SYNE2	3.02801549467969	3.64455817169316	0.0375032963691656	1.23375731366282	-0.8797852649138291	-0.706112286536905	-0.772533213427452	-0.564825987039487	3.33332223369046	0.11540846834544	2.28355541761366	-2.15680547388828	-1.6575159710958305	-0.595171468207912	-0.658171151579574	0.0044893254981431	0.9084640206626328	0.0264133537469299	0.0346934340084481	0.1020724024757509	0.555484944145649	0.512662999191164	0.9892209108676152	0.5031280496619147	0.7648405274045181	0.8003394468318422	0.8534742219975614	0.9206155367382788
FAM168A	3.1378377354015203	4.01992072562239	-0.210044747934965	0.684610490124736	0.581061777391203	0.0800126490618586	-1.8538498607180405	-0.121991019891138	4.3607422070059005	-0.7947204974157621	1.58277042585458	1.78714881951978	0.2338491059626299	-1.7326159632626	-0.172815881856158	0.0003408099330014	0.429541366599369	0.1186304821707689	0.0784688731083527	0.8158065769197471	0.0908246539334669	0.8633120416918871	0.8705044636022582	0.6731866516563367	0.8342014472583921	0.9866496829920868	0.4465488362638269	0.9802519463066676
RELT	5.139284253404339	5.17915245788852	0.0108689444032609	0.5584429851303989	0.2945054858768909	0.305858505889723	-0.644264214203312	-0.0448492090924741	7.9815655761578	0.0515653167423476	1.70084162301918	1.13905223591719	1.12050245408981	-0.786306643734012	-0.0746371923239881	2.16641710273672e-06	0.959078341792617	0.0963973235146252	0.259237120399631	0.266615464640918	0.437944861956224	0.940722580409764	0.9936483294867924	0.6449813006872163	0.900521846700202	0.8941075831653854	0.7917267280256381	0.9903257159787254
GALC	3.81900066224241	2.63247557776354	0.214591490404906	-0.0056646702942051	0.0940400145890305	0.226948914302469	1.03946089809153	0.6141885187313579	2.85808115770157	0.847668056059612	-0.0142009554172083	0.302870447486781	0.7050429617206909	0.961394716787594	0.858375648530466	0.0099102684507626	0.3996128077227679	0.988715495314466	0.762944052230705	0.483212648037745	0.342650632522173	0.393706197795258	0.8614914795258714	0.9999476570106052	0.9826411681014092	0.9460839617508638	0.7333192237691419	0.8865646707804986
NOP58	5.517221810223741	4.49962506395935	-0.1454041445595849	0.568566478204793	-0.0472429264866122	0.3575708836437279	0.8195115197787759	0.0826080488331075	8.14961592640604	-0.797545988786325	2.0226740392396296	-0.207700417382286	1.47983930496426	1.13836503846697	0.145598071376856	1.17214131598556e-11	0.427910254376548	0.0470416321971512	0.8360836818186751	0.1435343882989599	0.258962885394056	0.884669423896488	0.8702168187683701	0.5675050239784102	0.9873809559077232	0.8483736309291787	0.6577315843566394	0.9849111456469022
SZRD1	5.29318121154078	3.56283855238922	0.087039927102188	-0.126982420974354	0.0125964249964337	0.123735274653124	2.11259687263405	0.533480681154613	6.84682710417691	0.581221098427418	-0.546136282390924	0.0690813304572703	0.650802514863584	3.37170063219615	1.20175988994647	1.34414643130185e-06	0.5631117535879859	0.587123509740749	0.9451390136483848	0.517404591134198	0.0017924505788786	0.233631039252673	0.917901043099946	0.9281242358889664	0.993678973498182	0.950947160091334	0.0742628633224377	0.8169562024753292
CUL1	4.516779065398031	6.08853011714296	-0.213984783821457	0.0365689735903899	0.157928879711952	0.359688471805048	-1.7943063206981498	-1.09229017951293	7.12640339448341	-0.9489661699009	0.0998820250799423	0.5660222498457571	1.24500882625018	-1.85553315206858	-1.68486921810143	4.20182391245461e-07	0.3460381287684039	0.92073897877524	0.5732491479861871	0.2174038361073229	0.0702368485687263	0.096678448807445	0.8430221501009982	0.992535546886309	0.9619864952488448	0.8778012518386016	0.4065374944477721	0.6475466415023687
FAM114A2	3.2829735931066097	4.356046042275779	-0.349991799727986	0.264607865473612	-0.4928262340551229	-0.0649849899360648	-1.10314256648311	0.0238979281527769	6.81361634816631	-1.52634096040778	0.7387161469075559	-1.6893258940471798	-0.212017897649621	-1.29172730605577	0.0367728322250078	3.0679585651501402e-09	0.131563091843517	0.4626215527867729	0.0957375188741453	0.8327272901520041	0.200824843250975	0.97077387615738	0.7293200856703657	0.8865940996336825	0.8412779086879066	0.9868600291722848	0.6023687865661944	0.9943637036105064
CYFIP2	3.38675836081232	2.28877730401514	0.6046488439731761	0.245281489923668	-0.293783808358795	0.106605250321786	0.8231298758352341	0.2680545372560969	2.7240295905738403	2.57182542441592	0.658920289057813	-1.0110415236838102	0.354707708611768	0.831570068499338	0.402207806693992	0.0134095473788569	0.0123297252751901	0.5124486448993171	0.315713486149924	0.723924144128736	0.410970987511522	0.688795625173046	0.4809700317678198	0.907863140490023	0.9147983829274182	0.9830146419367218	0.7754446269134783	0.9533548433832216
TAB2	4.572063812969599	4.46910693595712	0.2898718420842009	-0.351988689414002	0.348314322659177	-0.0887431597849827	0.13279658079751	-0.0721530610439973	10.0010796057708	1.8917399359971896	-1.4758216451907	1.79799047412722	-0.432905346734974	0.22615753187978	-0.155492860630273	5.4386509674416404e-15	0.0627848341009827	0.144607544833117	0.0766175468348522	0.6664535408020861	0.82175731489969	0.8768934411360779	0.6628201841744711	0.6996729154041169	0.8342014472583921	0.9764588685926572	0.9494259160971944	0.9845677959926848
GINM1	4.991273869093231	4.73341348443538	-0.0357516380498267	0.239119762713321	-0.133087195547984	-0.3169954260164569	0.434629613864576	-0.834822325499218	7.51913946700413	-0.218293644951127	0.91745601108754	-0.6738117269460571	-1.53468962841252	0.606793723802774	-1.7007428146792098	4.71185225341121e-08	0.827857663628636	0.3622158941428789	0.5027195775105979	0.129502703126425	0.546946708831719	0.0936179887284988	0.9749173532658902	0.8458476910666775	0.953665333770722	0.8348791286661017	0.8505056708616808	0.6417936376287601
EIF2AK2	5.24289877147229	4.38538915832618	-0.0875051106546606	0.3637381506596711	-0.1506694972859689	0.192848266893003	0.840541608754732	0.359366848415209	7.61750995659081	-0.4913394364975829	1.31634376459945	-0.6954945085841628	0.846812074010944	1.17640104634925	0.70765710749927	3.28788000887081e-06	0.625140467847033	0.194769037313767	0.489378490686637	0.400174392717603	0.2492563168112769	0.481577458418072	0.9355149333183342	0.7450516110279126	0.9533370846633392	0.930503822805917	0.6482805669282599	0.9127581331813692
USP36	4.80851431921421	4.71087536495365	0.3128305872339749	0.533520199957502	0.277990741330144	0.447681971172977	-0.549752983195094	-1.47869762355874	4.45698479651714	1.24300475776964	1.3186508422391798	0.8884382974691999	1.39149786020917	-0.4685340020668521	-1.974257605326	9.16060348100052e-05	0.218222608289367	0.19171037943701	0.3774387629687299	0.168631356741012	0.641281132736077	0.0524685680376695	0.7878636283489182	0.742410618633011	0.935612931092197	0.8580403243861231	0.8846760525461231	0.5517457408900693
KMT2C	5.734673360503759	6.20995710039599	0.0103306401201059	0.0213252413411677	0.382756614781508	0.2210145797683	-0.7703008930955021	-0.956216785212292	9.60907834032813	0.0570684284627631	0.0737899045961344	1.73076289696825	0.9533171546058872	-1.02479314563661	-1.84398709771266	2.6179725903002504e-09	0.954658070554582	0.941409354144942	0.0881187246278649	0.343809772029881	0.311427334914093	0.0695657189857536	0.9936483294867924	0.9930740676145664	0.8342014472583921	0.9166098791955868	0.7110459205492361	0.5895696688333881
MCOLN3	1.58714486069774	2.14230087690162	0.313203715134477	-1.4437273542091102	-0.307597192669034	-0.680244659853175	0.421128503072152	0.6950015666063949	2.63203942850198	1.16935607985818	-3.3202936518076496	-0.8978794482508381	-1.9088595334274296	0.416743162500987	1.00281927857483	0.0319478336347607	0.247633168783132	0.0026529074011525	0.373348923185175	0.0612741664327792	0.68058972398845	0.319503758481271	0.8015091905168319	0.281433876453193	0.935612931092197	0.7662553235415837	0.8993437200275392	0.8574283149850628
PUM2	4.49005375203389	4.82549949483167	-0.0094127437500596	-0.149883533638707	0.229363885942213	-0.0021864122704498	-0.318469741809789	-0.6774692733215861	7.68307274985813	-0.0478985346422631	-0.4833207945109779	0.953499085941336	-0.0086462000228755	-0.413425907432522	-1.18869826449677	6.46457785622982e-07	0.96194845598194	0.6309493738451349	0.34397472733443	0.993127270903597	0.681777708731348	0.238701409745628	0.993990137836926	0.9384091783978118	0.9265783453301574	0.9998958571086216	0.8998968460197279	0.8198985661991118
MRPL43	5.69232382946113	5.86787169368523	0.323063906648911	0.0236232090689916	0.262797945473986	0.0377045587236616	-0.4978212853459989	0.177576224754619	14.743176486668196	2.32985815231811	0.109197801414588	1.49423331862245	0.201821558911228	-0.94552662233357	0.445515516045277	7.297060555161999e-23	0.0227899159209448	0.9133672096991609	0.1397407989471519	0.840658780440087	0.3477378397454569	0.6573624239849599	0.548464806897605	0.9918477685164132	0.8716021752831057	0.9868600291722848	0.7363097759070708	0.9499528640306172
C4orf27	4.155221806395529	5.216498005952291	0.0390522685181744	0.408859535332102	-0.329394082678537	-0.1509855473863469	-1.32190792699656	0.0224518479152241	6.924301148020871	0.184286058730718	1.1833198402894298	-1.24767400070294	-0.551420259526318	-1.50381087581491	0.039949383121869	8.1510576635652e-06	0.8543379190802829	0.241491205902452	0.216587373877706	0.5831664542218039	0.1425189296132009	0.968251249053986	0.9786503207048536	0.775422585494642	0.8924288342218677	0.9615383108144626	0.526952281061446	0.9941170625629931
ZFR	5.06947820463309	4.692355221270059	-0.400374913072109	-0.233185792557987	-0.1876683734632939	-0.0336541426950352	0.8977729892450892	0.6334053683377121	7.76771990686453	-2.41958993054779	-0.890183515184241	-0.9419919361601892	-0.1617870092176319	1.27292453593166	1.39859170786178	1.4557409546377804e-07	0.0182189334841427	0.376788491507023	0.3495821209424589	0.871954034783567	0.210705136633535	0.1664886331967059	0.541317938877459	0.8506631876355921	0.9281702220997088	0.9886972174526704	0.6116060721936234	0.7540347173357493
ZNF280C	1.67244573404095	1.8222058994928	-0.10086458189608	0.703143487932309	-0.0478707822059151	-0.0437558198350835	-0.948124955134158	0.0988123595887389	1.6541652859495	-0.3645727910161359	1.4823553845081898	-0.137743581684075	-0.118416048934717	-0.8103899590054391	0.140843357130949	0.107198042979578	0.716604445136697	0.142865507501556	0.8908520041468609	0.90609013035804	0.4207556370387489	0.888421377538126	0.9538916035232822	0.6984595486820913	0.9907313181982706	0.9934496615873238	0.7808049751999514	0.9849111456469022
TRAF1	4.619220177760241	2.8024857692653704	0.1034934055306219	0.190883802905119	-0.287514259803966	0.8902883445309431	1.82800191954187	0.612321108844041	2.11717453791465	0.30241410006994	0.3530295630751	-0.673042191143824	2.047902038658	1.19352951494637	0.635370032270749	0.0462795940076667	0.7632595182139209	0.725213296452107	0.503235495970958	0.0444468298948273	0.239809333410864	0.527325185920451	0.9624465819710892	0.9600146883926662	0.953665333770722	0.7239514675064486	0.63803875944663	0.9229387742008548
RC3H2	3.98155341066834	4.31399283818659	-0.111167784228309	-0.2897469903296	0.170910799491075	-0.202812669859844	-0.0748205493087601	-1.02615940074384	5.90774016078323	-0.50485185640177	-0.8172607838792071	0.631073316371215	-0.7138980663043409	-0.0858695695237148	-1.60961041066169	5.0248878035574895e-05	0.615330307851558	0.417636439604605	0.530268201546564	0.477773539647661	0.9321239354536078	0.112152065191324	0.9320593749915048	0.8666006006702339	0.9570545596629102	0.9446548305303112	0.9814691340227648	0.6794704140302457
TRAF3IP2	2.2127877608519904	2.00003245766996	-0.0946652492679167	-0.3342487304241189	-0.0689736795943371	-0.486963591779432	0.665904646421831	0.473820578596366	2.5599440731351097	-0.3626233703422589	-0.810438059282116	-0.2113177465376919	-1.42255676027169	0.6696314822139711	0.655327846062818	0.0245000353115182	0.718458521525779	0.423301552049274	0.8333703670344029	0.159812883178259	0.507971574239523	0.514467858085149	0.9546255714233824	0.8689358068580068	0.9873809559077232	0.8507637506304088	0.8313480267261331	0.9206155367382788
DCBLD2	2.00809545794757	3.0521017528322703	0.179959342450421	0.482737239487216	0.0058761211538547	-0.648865122859915	-1.6475464830429798	-0.739226833958906	2.6935326056498505	0.6234683119614479	0.972488781421244	0.0161191031210544	-1.68611830700226	-1.3419042753846202	-0.983157763265972	0.0112959408361584	0.535129148873178	0.334266407482565	0.987186609346063	0.0963716935151497	0.184778810873002	0.329084244945078	0.9091759209898872	0.8304534188040833	0.997744322402616	0.7939128030338704	0.5839569247402625	0.8619890174260422
SERPINB3	1.97947278795431	1.7938739418916698	0.0981819207697281	0.846467034501711	-0.960743945590838	-0.7022777292649399	0.0263183309548508	1.15990384176068	0.9879684805386728	0.299724730791691	1.32351754262533	-2.16000535640116	-1.4945934305635198	0.016462866920658	1.5743472366801	0.332223759955196	0.7653655067670742	0.190305952741408	0.0344921666151344	0.1399097663694249	0.986914393231703	0.120274483396571	0.9624465819710892	0.742410618633011	0.7631359827063245	0.8457448137770651	0.996823107438777	0.6890364054806373
SOAT1	5.2689293758970805	3.12608439308571	-0.0077735878796064	-0.4729513153567189	0.29088138104086	0.177454668020297	2.70134111104712	1.33793222905283	4.37365161390425	-0.0346808001718826	-1.37425946316597	1.04171830603781	0.598751843707994	2.9440234645177	1.89993550761728	4.29824410375368e-05	0.9724358740199108	0.1738737703184969	0.301231877435562	0.5513278194034301	0.0044299212087701	0.0616827936146979	0.9955266308549346	0.7304183290572909	0.9103190203864188	0.959519066600224	0.1159847440755982	0.573875887237818
PKP2	3.14975417889084	4.43856792577902	-0.7894486194796221	-0.270251194369751	-0.528443432358931	-0.81783733144723	-0.0686601432306433	0.2212197939018289	3.38001977663684	-2.4982439311379703	-0.4989500524797539	-1.28680021539476	-1.97138314451026	-0.0484080129031357	0.248747700885508	0.0016993434397851	0.014998775119606	0.619425637194011	0.202546722206411	0.0528074975128122	0.9615442065071272	0.8043296004044649	0.5043398754628798	0.9360898010629848	0.8867739606617445	0.7494868029351092	0.9908279740102484	0.9713383856835724
GDI2	7.97428185337767	7.117484656287299	-0.0301290016476071	-0.158403547245241	-0.0444512572680833	-0.422844363123046	1.4078132030165202	0.206987277639211	18.8289445738203	-0.232061165227826	-0.7964509929392279	-0.27338640514995	-2.4228394771727	2.83097917017789	0.5381151481049671	1.1147694620422698e-28	0.8171874773218109	0.428541856802661	0.7853848357086178	0.0180682946948615	0.0060974330134618	0.5922545688368929	0.9739421553261868	0.8696851961251896	0.9850236451110694	0.6244345134730782	0.1351079162115551	0.9385167571607732
PRDM1	5.74784524187663	6.849932637230951	-0.421606390435251	-0.195309293509021	0.34201283674266	-0.0838754581708419	-0.771620904214517	-0.702675700725041	5.49014665306077	-1.39410256722059	-0.395390295750555	0.919194806689335	-0.218117690246991	-0.5539814392474129	-0.8470409129479459	5.00965981369384e-06	0.1679291806005119	0.6937939063233199	0.36124503074034	0.827996417896239	0.581918349322333	0.399966594992437	0.7566481754735013	0.9541988357065057	0.9349744746753856	0.9868600291722848	0.862261486240327	0.8901887198764027
ATG5	4.67676427360483	3.1032099943307503	0.0111548023414525	0.014351058620133	-0.1509791527073739	0.0802534984225593	1.9449855683901296	0.216209679957361	6.81214940411574	0.0749754112142209	0.0626325199106629	-0.8108412117661579	0.409451947076521	3.2880573249458	0.452058230193001	3.0866053513069505e-09	0.9404544098339308	0.9502428731233492	0.420285759078409	0.6834949457903341	0.0015991428864664	0.652665779934384	0.9934663282720082	0.994267418955722	0.9405794046735126	0.9805799204410128	0.0711100091050213	0.9489057193311335
TMCC3	4.18457330351467	6.26627565542558	-0.1433130559690759	-0.308767098116543	-0.197345158899217	-0.344979390392014	-1.82760993735912	-1.7938437226023898	8.05388540473202	-0.6423524463870001	-0.821389820318183	-0.702692997199979	-1.17667322561084	-2.06258269998433	-2.8731696320151503	2.8364419079642795e-08	0.5228135043223721	0.4144755970960539	0.4846693571512279	0.2434295376818969	0.0444928413089891	0.0054404510746369	0.9061246919181548	0.8651471070933469	0.9523084081320086	0.8910272696071967	0.3390001621097146	0.2402835154286283
PITHD1	5.06602047169203	3.409872939135	-0.244575383972118	0.44072476821341	-0.222745852118284	0.171500334719715	1.78392876787869	1.1999261512708002	8.48111179241499	-1.87013027584334	2.19008901301707	-1.36661747643469	0.996114255435927	3.4186918556904704	3.0805213905594395	2.9330442997448e-12	0.0657706797048929	0.0319510397622673	0.176247002820741	0.322726143757468	0.0010672276226948	0.0029812712545114	0.6708034940785963	0.5232156120005974	0.8716021752831057	0.9113197023447516	0.0612551043880669	0.1832216187501424
MTA3	2.61264186058326	3.0074564572328994	-0.2411354190569589	-0.334119345005782	-0.0523867817328788	-0.290570492447657	-0.0001194785002407	0.350351046677894	4.99259923982013	-1.12840438390303	-1.00299234222064	-0.193828439079121	-1.01720877334902	-0.0001492959221529	0.578403868766269	4.3943736142289005e-06	0.263114635475819	0.319420401882767	0.8468880648312941	0.312659728562603	0.9998813162139152	0.564902272263896	0.8070260516156761	0.8239633272459842	0.9873817503569492	0.9076665180619788	0.9998813162139152	0.9333909161620652
USP13	2.6645815201596297	3.1106666219405	-0.157578364703926	0.1538393977230109	0.0397440762086972	0.476072589383063	-0.904591862183283	-0.7406202959193801	3.4509574891256203	-0.657830101445229	0.389255090822336	0.13388734340246	1.5368215622474295	-0.904243660379494	-1.1482444894763402	0.0017851454374891	0.512901450923905	0.6983188179906601	0.8938873920556509	0.128978516629838	0.369907427511644	0.2549596327366989	0.9015718507036424	0.9542564015393046	0.9907313181982706	0.8341578150250832	0.7499991753907964	0.8251253391338039
ATP11B	4.06184509210197	2.9177826457257794	0.100508154891612	0.220932475971024	0.382067229835347	-0.276135069111008	1.09117630570594	0.905711014909592	5.01631530326755	0.614567295627996	0.853907995064328	1.92639173156729	-1.32266365424707	1.5826135032186202	1.98975849289856	6.690924903869671e-05	0.54091589200374	0.39657687232788	0.0583845440201996	0.19040344830803	0.1221246423001709	0.0506443326987223	0.9099539260060334	0.8579190143096261	0.8169287700160816	0.8752013084563066	0.4952139356800178	0.5492489543053339
LAMC2	1.41240190117767	2.12210953181421	-0.388557382812564	0.124337848446138	-0.245305157550242	-0.252580334988543	-0.818157117864114	-0.3642491634577489	1.53518516263186	-1.16261103877808	0.2080601755048489	-0.5637505935685789	-0.547232712486116	-0.5679086099479681	-0.42940602870208	0.133802062327036	0.249258711724951	0.8358047258632758	0.5747968275455401	0.586038264134645	0.572034025838162	0.669031368086628	0.8015091905168319	0.979056453824774	0.9623708408559598	0.963712298802258	0.8596452547045726	0.950689195359488
CDK14	3.05562155900323	2.3402801100497697	0.18010695788606	-0.5634294311461079	-0.0897870588371823	0.2804702799727219	0.950781859811428	0.77301655850853	4.18249371667497	0.981280932297319	-1.96470019095044	-0.38967682536274	1.17575557828476	1.33233624267308	1.4787098950923798	0.0007532132824494	0.331579360408499	0.0563942089362621	0.698173310187171	0.24414929172229	0.1914047577201	0.143835526889297	0.8407902219563846	0.5817863135114894	0.9765607731960768	0.8917314871604585	0.592117725520337	0.7280007264900263
SEC61A1	5.25428798225583	4.12890724219853	0.0624167398163098	-0.315101669374508	-0.001025920303152	0.1066044626377999	1.46029707381288	1.07115686815163	10.1720953336052	0.4703092901431009	-1.5377785672215	-0.0061898220567161	0.610415604249555	2.78801967534544	2.75782561825037	2.49497303662227e-08	0.6411817398606979	0.133012992348289	0.9950823306488672	0.5437836524688561	0.0087954697539779	0.0074664364215983	0.9395926072202364	0.6901998829519655	0.9992621049628544	0.959371321329279	0.1610237273107797	0.2724935578067372
PPP1R12A	6.09445566610157	5.64566242077033	-0.3746389346742679	0.513468230296288	0.115298816063562	0.0190075787997803	0.392294218550089	0.0397139313597817	11.163776008507302	-2.19449973400583	1.95851788565602	0.545381615266428	0.0837853810722965	0.592130112432143	0.0765693318936771	5.0120320611010297e-17	0.0316186768761594	0.0542724492893807	0.587275625297516	0.9334732416806129	0.555727242261405	0.939190997578326	0.5915025874016432	0.5817863135114894	0.967531401686569	0.9964530277665116	0.8534763576088017	0.9903257159787254
RASGRF1	2.08811100500342	1.56874647022473	-0.451530527770813	0.661315582406102	-0.249333229210253	-0.1645091740283299	0.502889153810123	0.7483932946143571	1.55645621782186	-1.7859756594684	1.51218231412024	-0.759342401748063	-0.485190296633487	0.461317946958621	1.13011131524747	0.1291029551274519	0.0787054236102237	0.135133818684062	0.4502737679821289	0.629105616392886	0.6462217933413941	0.262492848631446	0.6786308693885366	0.6920539757527479	0.9459616995759283	0.9687969768442772	0.8857138193755467	0.8329466933896705
CROCC	2.08699702915651	3.64163327380494	-0.6280309537638921	-0.375427898144327	0.19428018620075	0.0436882847215189	-1.50937172246099	0.0918321390113424	5.51209971961401	-2.60353329257437	-0.998841916992856	0.636914901354327	0.134816026278321	-1.70002074354467	0.136856977104423	5.91931960610186e-07	0.011319338038973	0.321412457356295	0.5263187365558171	0.89315559275471	0.0936970966497572	0.8915482413306609	0.4760970631655118	0.8250100978767392	0.9570545596629102	0.9899481591825866	0.4521405452776617	0.985680906713759
POLR3E	3.54021303026958	3.94686790267345	0.395422808167432	0.0393078749486199	-0.5049400710671671	-0.0358506828621018	-0.322940733941207	-1.28315831642585	5.56595898262971	2.16951295126385	0.131263251040598	-2.19202406576116	-0.151886637172889	-0.4041189260409989	-2.43959899776982	7.21578445830979e-06	0.0335778445111937	0.8959607671486519	0.0318114432172764	0.879726086418799	0.687888686844061	0.0173540678998277	0.5945539768343443	0.9883685170558284	0.7454519670465722	0.9886972174526704	0.9016140924965612	0.3812124908959844
ATP2B4	4.20778220979738	3.07965411161335	0.0727495308909089	0.228470323008455	0.5001497765747079	-0.2741892902801739	1.06593665299573	0.952122028386733	4.19555233124684	0.337532313356267	0.676279739952834	1.9087205847260904	-0.996097117292486	1.19989380413869	1.57064008989922	0.000768324301663	0.73682766672818	0.501891791287184	0.0608636895075562	0.322798952309877	0.239387406173312	0.12091028284795	0.9585510698537444	0.9026856501564298	0.8169287700160816	0.9113197023447516	0.637697508695989	0.6890364054806373
ZC3H11A	4.8548669698707805	3.9359123695940097	-0.207616905297189	0.0942598091046792	0.168776015794168	-0.225796340204308	1.21924618139777	-0.0137238216424402	7.18427716160093	-1.17221696658579	0.345928837714857	0.7825610714238991	-0.9848719829833492	1.75118268886069	-0.0253667526505925	2.00330730809874e-05	0.2485008381214429	0.731586501892963	0.437136860796827	0.328408305131241	0.0925975261262118	0.979836817278254	0.8015091905168319	0.9619731302340366	0.942253613074148	0.9121612272789807	0.4498333959352772	0.9964881244598812
RIOK2	3.32702696284068	4.37546322749553	-0.4645113115259	-0.0661859654528227	-0.4993470943493289	0.0025694350526546	-0.773554377602034	0.143941159920769	6.36832211526234	-1.8743867694806104	-0.171655214654587	-1.59040764003515	0.0077920231341437	-0.841881379137581	0.205262235239171	1.91059426369246e-08	0.0651732679302514	0.8642184102232809	0.1163817246386109	0.993805742974924	0.4028054865197379	0.8379804677286701	0.6698476759914436	0.9842440329448596	0.8636024796353765	0.9998958571086216	0.7698514543462963	0.9772122616777268
YIPF1	3.82940353131104	3.26214496003083	0.148842297330947	0.386361480556895	0.173845341104718	0.369535981290838	0.154436024935047	-0.349756339235853	6.085398229868161	0.8285009680627479	1.3819809995175298	0.7651230266589201	1.54561808241232	0.219369512135006	-0.6209330611624879	6.026604467907209e-08	0.4102854184096869	0.171500696378307	0.446845676957996	0.126838390190313	0.8270193730249409	0.536719501686128	0.8656586523645117	0.7284812041253903	0.9457333733389582	0.830643987939347	0.9506162691788228	0.9270738946663876
NDC1	2.91987860719526	2.57400871823369	0.0279578528371627	-0.0740397139917876	0.0622646857088173	-0.193967106757534	0.401058952175045	-0.302037978481186	3.08781160238115	0.114383869141916	-0.18943525211574	0.207624890345501	-0.620093181066206	0.4058399910797129	-0.4414832606371039	0.006021578143365	0.909274867018528	0.850418734617182	0.836166718301854	0.537297725520325	0.687094680032769	0.660266883533364	0.9892209108676152	0.9821071263505878	0.9873809559077232	0.9575231932436484	0.9016140924965612	0.9502534790803232
DGKG	1.74846290887801	3.6704457070703	-0.0203508069356939	0.267046006757232	-0.2891324314272169	0.28734313160179	-2.6056672823508102	-0.668869391428964	4.1319430523120895	-0.0725769782818623	0.57480859832606	-0.809699189113103	0.775823701484593	-2.43703296758387	-0.9171293079686708	0.0025150972533352	0.9423685281537092	0.5687146930869	0.4213473421131679	0.440768998378077	0.0213717903362676	0.362323650966731	0.9934663282720082	0.9224879538669124	0.9406673270035067	0.9387032281912242	0.245029423069086	0.8738770356876053
FLYWCH1	2.6687241649233	3.4535683448211496	-0.520087933212721	0.0597633592307759	0.186013273509811	-0.0101142789331067	-0.8781016874139799	0.317113240409317	4.408978903608849	-2.1048079906583403	0.150875948843453	0.612354518702809	-0.031732927591587	-0.917360043240582	0.473750596561248	0.0005823296399797	0.0392456074185206	0.880723126160537	0.542509416897403	0.974780393062474	0.3655588456732129	0.637196378869984	0.6144114355042344	0.9857485312902096	0.9570545596629102	0.9995755146945008	0.7484824485428091	0.9463726874471324
UNKL	2.4166561709141896	3.58528896738547	0.259379193700588	-0.220136810832308	0.11918957432705	0.0103406467056954	-1.452230817846	-0.791647063079521	5.38941399269831	1.08581336563952	-0.58468005918612	0.3875916905559029	0.0320294553555257	-1.62901610716317	-1.1528522991626398	9.5638021358561e-07	0.2813958792585819	0.560697847664776	0.6995287947020151	0.974542388219492	0.10793404892425	0.253007538898091	0.8169133045588378	0.9209442161257968	0.9765607731960768	0.9995755146945008	0.4725378774980018	0.8251253391338039
TBXAS1	6.849301564038349	8.028737183588541	-0.512285748086848	0.329445155045134	0.2868459632407	0.16205001629213	-1.52928033574969	-1.36327714090536	11.6998587901684	-2.480579845848529	1.01335589011416	1.15202530796227	0.615413712119067	-1.86290849047356	-2.26768180925241	2.7690079404257303e-06	0.0156949017774094	0.316208499820214	0.25376861292593	0.540353735900033	0.0767203193934964	0.0265619558066081	0.509843692124186	0.8226394388349845	0.900521846700202	0.9579852187301922	0.4168428029098684	0.4380705344358189
PARP12	4.14086056645939	3.21468168327986	-0.0259052064720044	-0.4570014408390189	-0.319475651732226	0.5568478538891299	1.26551514214188	0.287660119266596	4.53487736026717	-0.127586471671244	-1.44355061374349	-1.28629522128177	2.17985855251206	1.4994665356507295	0.488906273395773	0.0002073879926449	0.8988615447347019	0.154145005692613	0.2028864394576099	0.032795256187319	0.142115770116473	0.626484909526292	0.9885052317205922	0.7056933252589831	0.8867739606617445	0.7000192372135946	0.5267577624755505	0.9433577576415124
ALDH18A1	2.38416881416186	3.88844528879906	0.0992707311237809	-0.649263696965492	-0.0436887956936275	0.61770537383449	-1.67320675018406	-0.8693997363024492	5.55170269668251	0.4089120571549439	-1.6845396176629202	-0.141991959929973	1.9347891891196	-1.84887916080102	-1.2909263779182	0.0002228171220397	0.6846433494813751	0.102383772445725	0.8875995105676758	0.0577322477761879	0.0743894050638916	0.20110123546552	0.9461687201244708	0.6553032425837526	0.9906385280489513	0.7613141976537925	0.412150589331929	0.7877227514593905
TARBP1	3.2653250809832595	4.81543550850439	0.0146062833531292	-0.0603323169374916	0.587455862964357	-0.0313482455441879	-1.98068494921999	-1.15443668594675	6.2162916459961295	0.0591435296574779	-0.14969653588081	1.9053352187736	-0.0965372508672903	-2.10827186674701	-1.69890652672032	0.0001034324185636	0.953020834979782	0.881719792208082	0.0615605953834247	0.923387618100172	0.044289207561912	0.0939293198077016	0.9936483294867924	0.9860881693286782	0.8169287700160816	0.9954341615279778	0.3390001621097146	0.6417936376287601
GATB	3.1163280479690703	3.7476201995346	-0.0890575853011324	0.0761519184679368	-0.0744871880847627	0.331795770889609	-0.829475655404999	-1.18672765829059	5.582837289766919	-0.3760882691085929	0.206157935749265	-0.248075856004837	1.05289099409536	-0.927830291123907	-1.65365521289567	4.4816692921085604e-07	0.708022100644121	0.8372835442709771	0.8048233321088051	0.2961180043507769	0.3567773148527349	0.102807210213237	0.9518467644813108	0.979056453824774	0.9858894146739392	0.9035340005732172	0.7433565014054399	0.6559894794548659
MXD1	6.21997290245485	3.5532554801275498	0.231072435247023	-0.018543927728104	0.196382075943973	0.156585092050125	3.2274956882938097	-0.207391379409995	2.81395066917712	0.7870201151582008	-0.0406623223587586	0.5505025805660141	0.4239469598343839	2.24584300314006	-0.2243436106265889	0.0091437144274895	0.4340207107214671	0.96768538791977	0.583780517247425	0.672944999290048	0.0300247764037954	0.8231658705361371	0.8717204845209304	0.9965951786559784	0.9664645945637484	0.9770623654176024	0.2847141396366668	0.9746921894619618
CDK17	3.65113397381937	3.55935656645983	-0.0614395193910446	0.30826292065712	0.167480131695917	-0.0611828861444331	-0.261530446950453	-0.120230864867894	3.97930058697226	-0.247249379843405	0.777579100290685	0.555089555252147	-0.1937761313680649	-0.252603490020115	-0.1742669175554419	0.0005323203604805	0.8054602232606991	0.4396721973379939	0.580674365014621	0.846930106141655	0.8017347766023021	0.862175864581461	0.9725988182450092	0.875112902400966	0.9652244781083203	0.9868600291722848	0.9415322196174588	0.9802519463066676
DNAJC25	2.9054422802054702	3.3932964763442897	0.0389210388425704	-0.194772994513775	0.38364692034691	0.216353480484397	-0.7640611142843091	-0.0705548789018395	4.84303019412972	0.168529608660645	-0.5328642952422821	1.33747694316516	0.7177186785822809	-0.865660698890766	-0.109822568309388	0.0006888028294865	0.8668400122543628	0.59758442591951	0.1864370185687749	0.475576943027469	0.394409953012075	0.912873604177943	0.9813111837216596	0.9323449773593928	0.8809876208800375	0.9438183648938552	0.765436270453411	0.9872856469523053
SLC2A3	7.10428999012707	3.67043593690471	0.139599803711673	0.81697291810838	0.5483383426641311	0.1151161228934769	3.41338066287193	-0.7013286008859498	2.44257865061563	0.429740248397414	1.6457068917518702	1.43625517911111	0.286952440613988	2.0204265630983302	-0.671799668106013	0.0202887325231585	0.6687655421879389	0.10443899882506	0.155525668353215	0.7750310716317059	0.0490079298457855	0.503996791910804	0.9448584178607916	0.6570239907476239	0.8716021752831057	0.986113854916815	0.3527758662766515	0.9192802656920108
CTDP1	3.68143012347392	3.82285712619998	0.139534281678605	0.2445979214278169	0.34378443932382	0.356808796599238	-0.652128920845662	0.497564536571404	4.5698476154132495	0.624643984671672	0.673983332800799	1.2245000041870702	1.23690122378391	-0.683819201908199	0.81136144421987	0.0001303812704819	0.53430309345776	0.502695834199786	0.2250390797058649	0.220383889420158	0.497578360574129	0.420017007522972	0.9089531830170487	0.9026856501564298	0.8935051255065487	0.8778012518386016	0.8262368644012968	0.8983307987298284
YBX3	6.392198027356911	4.56175881297412	0.151228511404424	-0.512001028792508	0.4239042609112199	0.1698300000589019	2.65983523429112	-0.141735573344214	4.24198380024499	0.7011137722059899	-1.46997247807156	1.55063007352678	0.61368942602846	2.34158940647962	-0.213159103502203	0.0001113242626047	0.485748328667926	0.1462866414294809	0.125745105716384	0.541535958658564	0.0221948182502511	0.8318613985998321	0.8935607428488139	0.7000275227051775	0.8661417158339442	0.9585164638823638	0.247795189153679	0.9757622563971312
WNK1	5.867703372718849	5.70126580062614	0.16590035211498	-0.0404355384316192	0.1801797159957289	-0.183494381045764	0.325261183266152	-1.25863810431074	9.271073958045369	0.93936239141265	-0.144576915461935	0.833308766663533	-0.809665048621934	0.447607831220859	-2.33401621749841	5.8698707363103607e-08	0.350906720233481	0.885548239456712	0.407727355245548	0.420979675507306	0.657236028063771	0.0225849373998485	0.8438668719143451	0.9869894037996144	0.9365392869372812	0.9335733588403872	0.8892556971074671	0.4138665954748609
CCAR1	5.54415952466775	5.06203921329114	0.0437704628930704	-0.12825144187034	-0.0356498563407262	-0.0212377707634673	0.693961966939961	0.128162230854558	8.34438174020213	0.298502451930746	-0.542579815022813	-0.198531391176023	-0.113836621729106	1.03277040846184	0.314287620410237	1.03386924439913e-09	0.766249349583672	0.589193952242704	0.843222251618436	0.9097045957805492	0.306200203004949	0.7542768752173079	0.9626379188442914	0.9281242358889664	0.9873817503569492	0.994037369346608	0.7071042972264233	0.9670446668978075
OGFR	5.26432137531987	4.551272196122911	0.0964598678267655	0.5222870252326721	0.257901115876315	0.2111194247847769	0.3907779964445589	-0.433928095072359	7.243068010752309	0.457145197074407	1.59574817259409	0.976317243339456	0.749296330791158	0.474725083769658	-0.6557481629259871	5.167476103874678e-10	0.649023822558025	0.115182474626812	0.332367836947738	0.456262959307932	0.636504051808927	0.5141987860925771	0.9423665894486234	0.6663909688777679	0.9223045404432788	0.9410021999781089	0.883080746567832	0.9206155367382788
GNA15	6.110658671287	4.9477616302310095	0.1441750287740459	0.244054853679661	0.437805377960799	0.5941505068308189	0.9381160293306228	1.04513399442043	5.81103526691628	0.7371855697308121	0.768962113151854	1.75559842269043	2.34489513889385	1.00424021122245	1.88590088617933	1.08364622467657e-06	0.46361987541908	0.44458095657108	0.0836707009868095	0.0219875598449016	0.319332359269945	0.0636559482548928	0.8829573468818175	0.87771734308431	0.8342014472583921	0.6561159441349966	0.7160897155987802	0.578865601030964
PIGV	2.45462600312111	3.31475625232938	0.0425465955779723	-0.264909299275462	0.38743663170381	0.268302194955398	-1.27956323652119	-0.503712984277778	3.9938074472028897	0.169264563125866	-0.653426661348663	1.24405974804947	0.8259201136354959	-1.29284542415341	-0.740236173667005	0.0009934754288734	0.8661012049325258	0.516231446457336	0.218014118195204	0.411808618319314	0.204035936009042	0.4617076232041929	0.9813111837216596	0.9101553113950088	0.8929600584612741	0.9319490266723932	0.6054165817038962	0.9077393424969716
SNRNP40	5.264403001358679	4.78356953945856	-0.0985355028259854	0.0001927839331602	-0.2331126994845239	-0.211184637411719	0.7791056368986629	0.8704253087899351	11.8284258888551	-0.737953723265121	0.0009285739235974	-1.4090402270204898	-1.2127973351364598	1.50715390401696	2.32596452216961	3.23523583423472e-07	0.465158546871601	0.9992654878784928	0.1643027115138819	0.2298043769107449	0.144675957029324	0.023009621984577	0.8834175656964273	0.9999476570106052	0.8716021752831057	0.8837012725689799	0.5293416511686813	0.4170912072070911
QSER1	3.53449739158504	5.28021497500254	-0.569678248846251	-0.4814353782312239	0.2146357038012979	-0.1504293185486669	-1.4883453292359998	-0.8360155917440949	8.14997614947398	-2.39320695778979	-1.30697384296277	0.72226887929594	-0.4729875728909999	-1.7158741651025502	-1.19675575063565	1.1703770660276699e-11	0.0194681469275567	0.1956242000779839	0.47260581437426	0.637736808047636	0.0907382168148367	0.235557548889212	0.541317938877459	0.7451056565936176	0.9485885556379724	0.9702327034157696	0.4465336090764562	0.8179371028115077
MPC1	6.0825241678113695	6.05729250854697	0.0041120810727735	-0.362062482938209	-0.188081763851243	-0.0389838529593044	0.521160164521103	0.529020685345336	9.81698701876724	0.0243591890076848	-1.3189408647067	-0.890487089676369	-0.178352210454292	0.730851058973366	1.15675106482284	5.96415374155925e-10	0.9806374544725892	0.191920118597206	0.3763954191121629	0.85897748826227	0.468637123519262	0.251440677783253	0.9968984938874206	0.742410618633011	0.935612931092197	0.9882571120420918	0.8111961049996632	0.8238130969261092
ACAA1	6.1942506675108095	6.444199336548349	0.22965403516641	0.0055673991472481	0.227924321147707	0.393929068691052	-0.6048861898631321	-0.305803345817633	15.7527383777024	1.66333542468093	0.0259241106500423	1.32748689941738	2.16928223746678	-1.1516285295033	-0.768528501439062	7.2552951229718305e-09	0.103944734270764	0.9794712159714508	0.189722508064719	0.0338374095539086	0.2592877052457349	0.4448345781107589	0.7033779089344742	0.9987111029028044	0.8843521036076581	0.7004752566911289	0.6578889019759846	0.9044553243141508
BCAT1	4.90622089260048	2.06046451153058	0.226025894462689	-0.5535500210730671	-0.104005258279705	-0.112327806051679	3.7351219802977096	1.82261878116612	2.5448251017192702	0.902369753004257	-1.43823471251551	-0.331271749498129	-0.340690563452694	3.6058220056401606	2.31841857904009	0.0132078283625475	0.37004579988028	0.154954072545297	0.741457966858961	0.734386881601578	0.0005885733645574	0.0234407579439768	0.8519699756347114	0.7072527440287649	0.981253510919246	0.9840850458529624	0.0473365578198689	0.4212546693132051
HDAC7	3.4051040145386704	3.49612139893229	0.1733692748323149	0.606402330162209	0.2252650272133699	0.330555964706461	-0.7692300807696519	-1.00679662069864	6.839412078802731	0.979344908292186	2.19059172765902	1.00399724541543	1.3970058210050202	-1.13396073328445	-1.8395276403362	2.7577798288218804e-09	0.330881082434617	0.0319130045604808	0.3189393286546649	0.166954228261085	0.2607929094730269	0.0702030658190122	0.8407902219563846	0.5232156120005974	0.9149774650251072	0.8580403243861231	0.6586596146423448	0.5895696688333881
SPAG4	1.80592247534073	2.85739988246684	0.0609977624547744	-0.169308963705609	-0.169388598720788	0.254494264756939	-1.49215024427542	-0.2230559780003599	2.6800766951795496	0.206178482770343	-0.342856000900409	-0.455743462601466	0.651704087915701	-1.24040534257321	-0.292493309876535	0.0132188362894069	0.837269431757585	0.7328235926566149	0.6500411197700401	0.5167971158133711	0.220798163468896	0.7708063264003641	0.975280160239287	0.9620609351968232	0.9748529892785984	0.95057965663792	0.6233857411176933	0.9670446668978075
NCKAP1	1.84580847129588	3.0563890307570296	-0.121466365036588	0.267563608010901	-0.0828130496203197	-0.474343749239073	-1.39300289247859	-0.3911823846741529	2.96291727644196	-0.438678890649573	0.554947297516696	-0.2306432995668289	-1.25708268579873	-1.21685966507415	-0.547930454856966	0.0067543027443948	0.6623112836703361	0.5808255993432679	0.8182872685664341	0.213024373834838	0.2291578944707759	0.585562565918386	0.9428026239498932	0.9260394625234236	0.9861404856032112	0.8778012518386016	0.6306793430678224	0.9378561774684558
MRPS35	4.955521904387179	3.33101492951968	0.0979380129879518	0.0024476726107933	-0.3191125284932719	-0.0017185477978401	2.05021614546985	0.50167764887293	7.40805814526919	0.671222093362122	0.0108740527858262	-1.7389302112755098	-0.0089190873096093	3.5160187954376	1.10002556575995	2.59874869414733e-10	0.504352835579461	0.99135577225803	0.0865725416309309	0.992909807594234	0.0007849129166826	0.275200048089393	0.898316132724993	0.9999476570106052	0.8342014472583921	0.9998958571086216	0.0529877222355318	0.8397168702201769
GUCY1B3	2.23163870507293	3.97606702172853	-0.314172719759457	-0.3164125868499389	-0.412867891412044	0.0824702560440871	-1.86309637755907	0.3370863611167149	3.9034137899915295	-1.0919977707845	-0.657377643536046	-1.14766120205658	0.219715125106182	-1.62104154059161	0.469246285246955	0.0007226581289322	0.278706670629597	0.513291560526795	0.2551597389973989	0.8267534298048941	0.11147230740806	0.640408009337778	0.8148321778247226	0.907863140490023	0.900521846700202	0.9868600291722848	0.47964752087834	0.9468694061077316
SFSWAP	4.48310645983293	4.25774674107561	0.222919393746813	0.188386992803171	0.0714739064355162	0.0680143698033083	0.0206994054762794	0.0330433555251343	6.38938672017535	1.3577373231655498	0.7105663693675621	0.354690257886046	0.3242830567848189	0.0278966203238298	0.072419204961434	3.1373486393376605e-07	0.1791070935734189	0.479787105159297	0.7239194061709641	0.746722059976368	0.977847760741567	0.942483099286733	0.7636685906862501	0.893705101738889	0.9804456740673388	0.9845050694589096	0.9947203681060178	0.9903257159787254
TNK2	3.34233718126692	3.11633416816535	0.165409174899158	0.455258961935195	0.010028629814497	0.0335948602722421	-0.1037638698520569	-0.0729354729520408	4.92896587973152	0.759236045508688	1.33840443985859	0.0364099690172405	0.115589896952032	-0.12425294331935	-0.111942010531391	0.0006167059819754	0.45536851205195	0.1933207644318069	0.9710909057516508	0.908366104263188	0.902104930161236	0.91119926304801	0.8803803855413745	0.7431196517964651	0.9972599456904812	0.994037369346608	0.9716869324628592	0.9869544976626888
MON2	3.71282887131069	4.726765057481019	-0.0124579252854401	-0.0445218521012229	0.330493939638206	0.0352992881029125	-1.37718496357932	0.5691255868800059	5.643782935247099	-0.0632961259394826	-0.1390584617864169	1.3781284688019195	0.140270333052651	-1.53871808915265	1.0853699546539	1.51875081911501e-06	0.94972381363174	0.889817906408769	0.172733872243869	0.888868826139625	0.128797078981679	0.281690863175998	0.9936395161831804	0.9875436759465158	0.8716021752831057	0.9899481591825866	0.5046734083464612	0.8417395146354822
GPBP1	6.469258236914071	6.215518567704249	-0.123583238127243	-0.169372240552428	-0.0477179170697379	-0.235151881843708	0.8470246390505649	-0.421231116191291	7.51788502479361	-0.6814924670654989	-0.560741029318735	-0.206604636749015	-0.997754114725473	0.969471523148033	-0.8188480940655569	2.508231277374489e-09	0.497977933166295	0.576837302642954	0.8369459354572091	0.322017605955568	0.335835787762848	0.415815890242687	0.897196029386017	0.9245207390014322	0.9873809559077232	0.9113197023447516	0.728486021626073	0.8960743026748212
DGAT2	1.70548636466501	2.43324878656898	0.1953087289817449	-0.101787805917557	-0.623172765320255	0.205269990816328	-0.9324611508977512	1.21589562215629	2.36006172372999	0.66349654632275	-0.205461523885624	-1.6529772369666	0.5270147241636	-0.7946492910942149	1.6767384943509298	0.0282190127875646	0.509256553610685	0.8378952332115699	0.10306575688766	0.599925589234625	0.4308643927305179	0.0982197582208256	0.8990655334679695	0.9790871268868528	0.8460085503532466	0.9663974348901352	0.7873397156922746	0.6475466415023687
CS	4.916609827753071	3.3133698005762704	0.268230350695353	-0.0478363332158651	-0.0966132223465036	0.0827997679423479	1.74821539821024	1.00671538099814	4.745277279290651	1.51765868858565	-0.171144907019549	-0.4491051636203579	0.3706011301731809	2.1947508938794	2.0219102663533404	5.43534976618746e-05	0.13374651957133	0.864628950322734	0.654789813072809	0.7120866850128259	0.0332401747019558	0.0471372352460184	0.729332707390683	0.984380513260652	0.97520002585683	0.9818509914735728	0.2973907644367647	0.5430941184307023
MRPS24	3.33437529765612	2.98288140448336	-0.295260201954154	-0.171696775912597	-0.0491251543581017	-0.349866414120626	0.0775808640628337	0.33827834332445	2.06930966181818	-1.0137621069008	-0.403748963676546	-0.161418088718659	-1.03149753654669	0.0559170645815057	0.423798673800297	0.0458980880087553	0.31451736043501	0.687725237551345	0.872267977694047	0.306156793230213	0.955572484107475	0.673119123394235	0.8331864740068106	0.9526899631047044	0.9906385280489513	0.9071022136213815	0.9891151803605334	0.950689195359488
ELMO2	2.68481596951462	1.6903495852422	-0.0752332043722232	-0.4309982356303449	0.390408664535738	0.453409206546608	0.963983004780994	0.93938917925525	2.11090004214122	-0.312239342214977	-1.13495988139553	1.31605835810938	1.47648550504167	0.99895933294877	1.41161439458534	0.0497734916170158	0.7558619649897209	0.261384024870332	0.192906831974178	0.144581082257037	0.324402938080883	0.162624215419857	0.960886480812867	0.7897072904075332	0.8843521036076581	0.8489168775233213	0.7206557340589641	0.7497528013484255
WAPL	5.6348022151649495	5.994867911894049	-0.119518591898773	0.0139240068272609	-0.0857522277798365	-0.1179425867316669	-0.17246102152394	-1.52354299499116	12.7013822223604	-0.7780216510889341	0.0579217255676336	-0.4547107886098529	-0.5943497106158101	-0.2926143475058739	-3.19667908356956	0.0004198333425177	0.441699518308097	0.954415367017256	0.6515212549557591	0.5546102912833871	0.7752254490258861	0.0021270484959536	0.8745505152022426	0.9948858162147236	0.97520002585683	0.959519066600224	0.9320863766546076	0.1651798132542954
VMP1	6.8811769962675	5.28633356955829	0.2594057553726629	-0.0213036305311827	0.224804940332813	0.286792458931099	1.7904430624516898	0.263143656929467	5.35462159320159	1.1257286986098998	-0.0577557433404321	0.781819079487083	0.970586959277002	1.6250850892248	0.3996818491909421	6.48396794286859e-06	0.264309292004081	0.954112736642908	0.437035262856435	0.3352088779780539	0.110045277529048	0.690653899027262	0.8070882714521755	0.9948091265781408	0.942253613074148	0.9131641779501148	0.4766555588184729	0.9534360723062298
APPBP2	3.6409521325907295	4.16887933937657	-0.326991173787648	-0.298061321759253	-0.0688194957161052	-0.597833459967317	0.1027403109958119	-0.9932215198243508	7.23354098731254	-1.60914632469035	-0.946898620001378	-0.270315261084968	-2.2071855516279	0.134799272301051	-1.5893164716325603	5.376471722134331e-10	0.112217533828208	0.347043280536041	0.7877364631394659	0.0306795937235359	0.8931687892204051	0.116627982769979	0.7187049422486015	0.8391392483296163	0.9850236451110694	0.6961468541454324	0.9691821476063822	0.6870023313234264
POLD1	3.07398002419491	1.88254839500176	0.0749402002040804	0.100105244883004	-0.200722416200814	0.285512707383322	1.30010408933199	-0.0926121614376732	2.57909971272058	0.315527720401016	0.270483901350921	-0.6781937254061279	0.92865858318405	1.40025576430868	-0.1313878850861959	0.0271611298838873	0.754027846249768	0.7884564939478821	0.500467002562159	0.35674975234526	0.173519018986161	0.895856605937524	0.960610138270538	0.970780538617176	0.953665333770722	0.9218999463340932	0.5726391333259098	0.985680906713759
SEZ6	1.73970432229906	5.407354463247219	0.181713748779751	-0.561858128938564	-0.491928935190905	-0.478851690197524	-3.70267323381388	-0.9749928326690308	7.82906816210644	0.679398153233223	-1.32419326813025	-1.40688372616572	-1.30164767248576	-3.9160947347051	-1.3729530868852202	4.4785237513682e-11	0.499191793813205	0.189872690328643	0.1640160211370059	0.197429385685037	0.0002111002777309	0.174277729642117	0.8976606986330675	0.742410618633011	0.8716021752831057	0.8760224014236465	0.0271185522389678	0.7623397803084722
EIF4B	7.0473314845234	8.37093853598662	0.008742180168821	-0.165762746622837	-0.142278236064694	-0.515060658661395	-1.11563069166855	-1.16317372164551	18.9157064436474	0.07268526911122	-0.8430826269585259	-0.960615126750111	-3.3063743878989302	-2.24364908475633	-3.4842726646818103	2.8863643706533696e-17	0.94227181636974	0.402208388223021	0.340154197067797	0.0015121757392714	0.0291926682225195	0.0008752015450603	0.9934663282720082	0.8585439956390025	0.9241308942981564	0.3583674674641507	0.2805458365657474	0.1129009993127913
GLTSCR1	2.27964232722688	3.8553100999351098	-0.169632886107352	-0.524063504409165	0.768789177127735	0.0840918645947713	-1.92843351095226	-0.229677327126849	6.2517398511410205	-0.78067208520925	-1.53102640624633	2.82202909116544	0.290493943242281	-2.39369647509093	-0.38451571852282	2.12291015440853e-05	0.439041662804904	0.135235261442842	0.0064919896672593	0.772377121586332	0.0219952779318829	0.7017968937796689	0.873356112846714	0.6920539757527479	0.7231239024904599	0.9860181772632098	0.247795189153679	0.9568555597588224
SPHK2	3.37256398752783	2.2730740211373	0.242285184075367	-0.4233643720734319	0.24595508581039	0.0424945790048947	1.25756092605071	0.784063122050663	3.5519710261406	1.13351153437287	-1.2716287384561498	0.9055671967446808	0.149297478750003	1.50058272879749	1.22878166118284	0.0006998197063431	0.26098006780295	0.207837184436548	0.368362481350397	0.881760812273281	0.13809265922281	0.223389228568124	0.8069885627602055	0.7528498247880014	0.935612931092197	0.9886972174526704	0.519307444374068	0.8066348675096959
RPL18	10.885252486405498	11.3435643258553	0.152641481349623	-0.263928779964716	-0.126821862454596	-0.142656611723158	-0.279488914660911	-0.006403019614451	24.818013207865896	1.0580216401598002	-1.14750976277036	-0.708991638233938	-0.75607388369971	-0.500942269427279	-0.0166040240901658	3.1102645143153198e-09	0.294333936735859	0.258647274692785	0.481151913725645	0.4523667498701459	0.620985371087794	0.986801144632751	0.8237838222745663	0.7877039839351002	0.9510195920835628	0.940026723168212	0.8786727193639083	0.9982973567503424
CA11	3.14986001437844	2.75616135320286	-0.2682808063804939	-0.327340686875166	0.1170167554091049	-0.39109308931877	1.0915096546397098	-0.269569022962244	2.8604341421484305	-1.03223632160863	-0.771300772197888	0.3596109481299279	-1.16772094892819	0.983698795846196	-0.360952476734673	0.0086487061481381	0.305623130969969	0.443376123530195	0.7202693041761179	0.247003234897687	0.330576841641757	0.7192623251435458	0.8283504219892369	0.8775250666071565	0.9790155153450034	0.8932015396841421	0.7253428207730637	0.9601565147745664
ISOC2	5.15568077197141	5.275584444299231	0.613488455025078	0.0239446395512382	-0.0530958871938676	-0.0141917179647324	-0.2020002373199549	-0.601136402331116	8.16642482613339	3.55096191246786	0.0845599971420468	-0.240309014857249	-0.0627349123746713	-0.27371188230499	-1.2295845947404098	1.07909987060446e-08	0.0007028042763741	0.932869042013158	0.810823215130764	0.950161931271652	0.785481674659948	0.223128148165098	0.1727705078656299	0.992560715168842	0.9858894146739392	0.9982731855314002	0.9353465668592504	0.8066348675096959
U2AF2	4.74424699390901	4.39939683961697	0.0500817088813886	0.288155914366361	0.0228057611354121	0.161727751618092	0.1440702709829419	0.523376317416522	6.38294264065853	0.348241600248644	1.25814703523136	0.1297955829013	0.894412153705964	0.197790767698308	1.26174400278516	1.76803947000865e-07	0.728807466347988	0.212765910268253	0.8971239413311329	0.374387019186529	0.8438219179264471	0.2115210198028519	0.9562995884907428	0.754905596359239	0.99120443607656	0.927776343758648	0.9534391239573624	0.796833169482637
EPN1	5.174412108101571	4.83680778805246	0.1919909823525949	-0.144182331331329	0.007753845054698	0.296542856615756	0.227606712566712	0.704635937908479	7.22131285549295	1.14910445650662	-0.543079946532402	0.0380274112532343	1.4004196570581695	0.304666266760176	1.53424680013321	4.6201445951678e-08	0.254602409927983	0.5888550497017979	0.969777247822756	0.165943905522936	0.7618408549975791	0.129668177591971	0.8026166946411059	0.9281242358889664	0.9972599456904812	0.857523677094748	0.9273101489495312	0.7023484562990212
MED29	5.28081347886943	4.366683482379741	0.26409061032022	0.115873114904537	0.0888943292900275	0.0570623033465269	0.942404540885016	-0.7964629032264	6.63780215277241	1.4820396538853202	0.4138821430744179	0.407627765299458	0.251888885008453	1.22721700015847	-1.45769483265798	2.42143848596695e-06	0.142960286967748	0.680381604235436	0.684865049228615	0.8018899986494	0.227665794251239	0.149563812272116	0.7382152968901531	0.9503864467929634	0.9765607731960768	0.9866496829920868	0.629600929706579	0.7328570553190671
AHRR	1.33085584490769	2.9522486196757103	-0.16824615052282	0.54202026180687	-0.768094553499641	-0.7495099499942979	-1.8696427718919	0.121601221259642	2.47099008765566	-0.527708665714416	0.9839627343176652	-1.88302260697189	-1.73541593442678	-1.43042975465521	0.1530178240378119	0.01961668235958	0.599454875207722	0.3286880516601789	0.0639759937989899	0.0872002439315602	0.15801522142369	0.8788451245745501	0.9289126509373704	0.8274180734061722	0.8256728085247692	0.7867680813862168	0.5503288746135411	0.9849111456469022
ZNF275	2.02572708553905	2.83262008075682	0.230939632337528	-0.7661337745943492	0.0759866263600153	-0.0038638124700104	-0.7546101292036429	0.6641990797330861	3.65263399304291	0.833113090196722	-1.75651167104435	0.2123869685753669	-0.0103481925491893	-0.727831986470418	0.878568122724735	0.0005057358554352	0.40769766499749	0.0835031575912862	0.832440519531995	0.9917737844666592	0.469215238760146	0.382729423730169	0.8647508618411732	0.6249067433985455	0.9873809559077232	0.9998958571086216	0.8112253267140092	0.8820434599928066
MTMR1	2.529270974116049	3.86405689786764	0.185251465447427	-0.2753861824061749	-0.548617813108906	-0.273029522350677	-1.19493346667233	-0.731483227964893	4.47566132152782	0.660857819846078	-0.604883890486973	-1.5471208567099	-0.742478292694924	-1.12078538584253	-0.967518607107806	0.0004700643245203	0.5111575462744079	0.5483995165176659	0.126944421923748	0.4604981697172821	0.269774458202153	0.3367171787556149	0.9004948706234494	0.9186561193910446	0.8671647298819164	0.941593008984066	0.6689878157959789	0.8644044800106958
GPC1	1.6424329130605102	3.6482358854687407	-0.242219142494682	-0.5028621247687179	-0.446056524962418	-0.1032707307666319	-1.8268504431811496	-0.509782596302044	4.01494053355246	-0.8492196870481491	-1.06080593009202	-1.23135960058945	-0.2731964743146	-1.6794016486490402	-0.6952289259005799	0.002613663345791	0.398850557958969	0.295125553073941	0.2229439001685619	0.78558117400622	0.1036546095592099	0.489285951234605	0.861324293054693	0.8133092353228909	0.8935051255065487	0.986113854916815	0.4671907600225169	0.91354969374817
ADCK1	2.38266452099486	3.25116336582197	-0.0248259412883238	0.246275675138518	0.3776330766453429	0.431023370772042	-1.69411098724614	-0.5432734716631571	3.70056672580589	-0.0924084805509987	0.567231378494231	1.1373976974525	1.2397727966694798	-1.6118677738654	-0.7505394946712529	0.0017448550077849	0.926650805253864	0.572888732899049	0.2595814711145769	0.2194139312868279	0.115135606545093	0.4555219835981889	0.991565119834086	0.9236358968653438	0.900521846700202	0.8778012518386016	0.4843934460866794	0.905543847031646
HAGH	5.291970347463621	5.091669284492889	-0.0945210938112443	0.0628444273602129	-0.0101408492805925	-0.204536996916742	0.4954766977245879	-0.3520121450241189	10.3936727045362	-0.6624919985851321	0.279049675654773	-0.0583293299342313	-1.12554105320405	0.845335464494878	-0.8479161651033791	1.25311209831612e-08	0.5099503642773621	0.7812416373532621	0.95366641085984	0.264357853118376	0.4039209415102029	0.399469921940067	0.8995845843559077	0.9696042036600157	0.99443058513947	0.8939230501223414	0.7708636219329771	0.8896912158901084
RNF4	4.46302355507317	3.67976960820356	-0.0027044194648447	0.4318263165470989	0.0655719973531501	0.269982685586389	0.560943201071127	-1.0395727644739	6.6196075844059	-0.0152765608830134	1.582713875841	0.3032211211453369	1.19035916622904	0.802066010841793	-1.8606065719407496	1.02035587065045e-05	0.987872089853272	0.12051476348532	0.762770784598638	0.238232897415714	0.428702214301811	0.0671336986802289	0.997760902811794	0.6765098793203498	0.9826409494938564	0.8894867862964299	0.7864700683809585	0.5828509747154277
CASP8	4.39026743302266	3.95539117217226	0.340835889623551	0.395972713526708	0.235082751154129	0.0942448630095541	-0.0112951513411098	-0.48593326495336	6.050824814402469	1.7259819111754502	1.27301806183536	0.964771580231221	0.371050318991855	-0.0142110493028418	-0.841511211769216	2.82649204150934e-05	0.0892814390359206	0.208794161763	0.338427691024676	0.711790795857262	0.988752828354342	0.403019357677457	0.6933874284868302	0.7532217761194548	0.9233203359239008	0.9818509914735728	0.9974696120401404	0.8914281920359083
LIMCH1	2.17368846407378	2.2438018382942	-0.16705542779203	0.2158618645445789	-0.28455174616829	-0.366069500976731	0.107488462197008	-0.205293393381761	2.19150565174964	-0.669766517929731	0.500016191166541	-0.878017778903783	-1.09190082371483	0.0971982836040708	-0.304407028512377	0.0352429360720707	0.5053495719376889	0.618678655196115	0.383030510883816	0.2787489285046229	0.922888979759402	0.7617666915776509	0.898316132724993	0.9360898010629848	0.935612931092197	0.8995630472278295	0.977961658808572	0.9670446668978075
ASUN	3.13434793600815	3.39583281170606	0.0552464298491328	-0.156928460368263	-0.112674875256981	-0.223311928692301	-0.100504694932979	0.205325322590268	6.00439277377912	0.2801252703420689	-0.50898684115783	-0.44815517572253	-0.846642067295684	-0.134224753844983	0.36055968865915	8.35429269158717e-08	0.780231810976518	0.612409086165464	0.6554658833897671	0.4001644366601579	0.8936213336556229	0.7195462591341519	0.9655813321820907	0.9349751562748804	0.97520002585683	0.930503822805917	0.96920400872514	0.9601565147745664
TM7SF3	4.40393777348633	4.24027382507346	-0.0716271055221696	0.216001891970392	0.0220143604757352	-0.0329622335973515	0.1922393588540729	-0.910094297629448	7.6770831556348895	-0.375347596556983	0.7311039974567309	0.0921923911403299	-0.130061341082238	0.264208077999726	-1.50708283124396	8.453330774990329e-11	0.708570248576578	0.467227469016296	0.926816251150918	0.896901875328233	0.792418699698876	0.136421305280998	0.9518467644813108	0.8889466550545153	0.9931089549527864	0.9910723885719231	0.9372207006514756	0.7152648637851601
SPA17	2.3194641513130803	3.53354501506446	-0.144024056311347	-0.498843383327159	0.120615265017305	-0.1044820430895859	-1.00320651626993	-0.336327810330065	3.2188055593081097	-0.4475275167043069	-0.9330413240013772	0.298366775823286	-0.2478358321384589	-0.780886548493325	-0.397523343509614	0.0045983522216014	0.655918253938844	0.354701295750007	0.766366764644665	0.805015856647715	0.4393499409922539	0.6922310108256561	0.9423665894486234	0.8423838537419703	0.9837080111810113	0.9866496829920868	0.7923861322441733	0.9544512422967976
TSPAN32	2.9972759859857403	2.9272457355555	0.1165885784095119	-0.149570977955205	-0.268744025536683	-0.623435873351062	0.641734654547872	0.0499640562125411	2.9343448855365897	0.407824234187926	-0.322972943377726	-0.755339393432165	-1.68496151780797	0.544955683977969	0.0626336161482714	0.0115603315105562	0.684699370734001	0.7479881172791021	0.452818575664596	0.0966730804572091	0.589776958134866	0.950243040277764	0.9461687201244708	0.9668502376404712	0.9463926736904346	0.7939128030338704	0.8664002044454676	0.99056138504714
ST3GAL6	5.417977370361969	5.344191303122701	0.21469730870565	0.560694247591209	0.2665027704039699	0.257958573337025	-0.661100410491134	-0.576377501386381	6.70166610786203	0.9835443336770558	1.59899825985948	0.982862303985606	0.9167247890329708	-0.7190388272835401	-0.921675260992571	1.22004858582147e-06	0.328827158520654	0.1147348575590659	0.32922449309991	0.362532900739856	0.4761523440038719	0.359985853093961	0.8403862393812476	0.6662248286485183	0.9216850103607488	0.9226207502146812	0.8146476857643614	0.8735229834453614
TAF2	3.62455104981352	2.48193343548449	0.0859163685459085	-0.167451817169996	0.1639492599174669	-0.3377313338906501	1.45780680904379	0.499010031182769	3.55301944513962	0.460504563819218	-0.559234043624619	0.718369813901466	-1.4175013053466103	1.81102980262188	0.95773281552654	0.0017672107972255	0.646623868964852	0.5779564103485529	0.475020884098456	0.160909590879535	0.0774966973380777	0.341604379590076	0.9421959119263476	0.9247684638290998	0.9503229227223752	0.8507637506304088	0.4176124041050458	0.8658595708264655
HIPK2	4.78491666987544	5.7582161998221695	-0.427528041107891	-0.54099028961901	-0.471827711852464	-0.8804431596226411	0.132711039511719	-0.0805629254955313	6.93573328771711	-1.77835594727778	-1.37191791887804	-1.58811537570779	-2.82960371945459	0.136132718365865	-0.1230493104730809	8.220712046955709e-07	0.0798209524912201	0.175330742398591	0.117021116181093	0.0061258639632153	0.892380882974949	0.902432798496276	0.6786308693885366	0.7324549611982598	0.8636156622045821	0.5337581122721071	0.9691821476063822	0.9867236086099656
TNPO3	4.240691102601319	4.87286199663485	-0.2342838084930069	0.1104545498277269	-0.115486604462259	0.138584853663889	-0.700367575973903	-0.5143371767440159	11.3772241944472	-1.54701809186023	0.469932076435975	-0.605557549655312	0.6886270768753311	-1.23147229190732	-1.1281264047293895	2.15271055026598e-17	0.126500582456062	0.639907153714453	0.546824476699145	0.493400770991966	0.2223882351406939	0.2632311711935199	0.729261694291818	0.9392340456937393	0.9570545596629102	0.947646303375075	0.6234356451729922	0.8329466933896705
RFXANK	4.93327704080305	4.483573156895651	0.1762904034480679	0.0352916902482129	0.115281882031644	-0.0320659739294294	0.464831555776152	0.1530047788368509	7.26746164347039	0.976158763783258	0.123126454560489	0.5170721253045221	-0.1381291851748829	0.6283877054258531	0.301759018571576	6.91104179496469e-07	0.33254117540184	0.902443149179064	0.606877117918714	0.8905527672483149	0.533591469907397	0.7637581237388709	0.8407902219563846	0.9894404932673392	0.9701842907193772	0.9899481591825866	0.8454336791675257	0.9670446668978075
TMEM161A	3.03735907952642	2.8017494213915004	0.250721544929666	-0.178376443399173	0.338661669012838	0.300830562317095	-0.0477045738862974	-0.191041960525131	3.56298823243702	1.13073034145632	-0.505682655097343	1.24474597757476	1.06124268180114	-0.0517807028972616	-0.305941869666511	0.001927216275887	0.262154958613441	0.6148860258746801	0.217637428586278	0.2923662558665499	0.9589668759852	0.760585769544928	0.8070260516156761	0.9353659707960152	0.8929600584612741	0.9035340005732172	0.9898886183900436	0.9670446668978075
LPAR2	2.4579573487512203	3.346897162264629	-0.0654552560618362	-0.2808248540054749	-0.267760738778747	-0.524209757175239	-0.586066102213922	0.509192159777073	4.6723996483055	-0.255352115343618	-0.6981835044715029	-0.815033232224538	-1.51886887500168	-0.61326325227269	0.713284148742543	1.45357899483887e-05	0.799221933918052	0.4874432055383499	0.417898750507623	0.1334315358754119	0.541748175770468	0.478110791858837	0.9712436958445578	0.8971447629887346	0.9405794046735126	0.8401177044603527	0.8489134018018801	0.911601952257523
CTSA	6.452570376254539	4.46267563786719	0.191200126363051	0.0108389218930842	0.221228196423033	0.346967653536966	2.0629028693869	0.514521063317215	10.690707776939	1.4205149403121102	0.0525812682156153	1.31522375438692	1.9359040278262496	3.8140228094330095	1.2105788878021102	3.319812333558189e-16	0.160026986865424	0.9582197071100592	0.192852534855224	0.0570378200276494	0.0002973054994206	0.230247821422873	0.7505369373180739	0.9953475694759596	0.8843521036076581	0.7613141976537925	0.0314926288776533	0.8136422200484439
SUGP2	4.41984738601779	4.84061015826864	-0.0375030821904003	0.3367922977458189	0.3075429823672669	0.318757813476847	-0.954484341098158	-0.199307643396708	7.00952256077775	-0.174419847034806	0.990500221070347	1.16794279963696	1.1527463541778795	-1.12779306991158	-0.333200482117853	2.46399578249775e-05	0.8621145965542092	0.3272737581287439	0.247424604020333	0.253177008206748	0.26969144194096	0.7400096471601341	0.9813111837216596	0.8274180734061722	0.900521846700202	0.8939230501223414	0.6689148671328323	0.9648938879316078
SLC12A2	2.9356626264967	3.625465560367101	-0.0905341962862041	-0.0308750753045049	0.3451649698678301	-0.297987141872796	-0.654881830683179	-0.599936190540525	3.86839475023714	-0.358915210088261	-0.07248984508149	1.07281919885155	-0.8960317665065209	-0.613422988468992	-0.867216560061325	0.0007155228460598	0.7207780132130072	0.9424366326317328	0.287183777838854	0.373398084798927	0.542513034901485	0.3889009041770471	0.954993846922003	0.9930740676145664	0.9077309079450172	0.9277751422519586	0.8490859900254726	0.8847844726667962
SNX24	3.0850263567304	3.78052633616857	0.218355823649279	-0.639204345209113	0.246192318890409	0.608996916753348	-0.870863435457917	-1.07652094849352	5.65582618663402	0.927873917046301	-1.73494111275648	0.8190802951010001	1.9403328118567904	-0.978811640822255	-1.51607325461482	3.35933111878095e-07	0.3567548457606599	0.0872817725231844	0.415602045015457	0.0564869939859442	0.331142627323341	0.134135971373815	0.8457967965436033	0.628305224061421	0.940083167449026	0.7613141976537925	0.7255758833023491	0.7103836634258995
CNN2	6.73536969031541	5.173914275303201	0.168469372139774	0.126538046312203	0.0359840223650928	0.529623574394535	1.44154879643711	0.974513876538029	9.75491378933112	1.02493460528575	0.502248374608386	0.17916099097534	2.49935821375441	2.17395839127621	2.07422379274732	3.45953152476531e-06	0.311106466890654	0.618629694512437	0.8584523730828192	0.0150251432779828	0.0411025245325666	0.0418472887718786	0.830476623265686	0.9360898010629848	0.988336136578412	0.6117580992776184	0.3275380991650215	0.5226136227232147
ABCA7	3.1726942126546	4.015586076729201	-0.324586178805938	0.181103252503273	0.767970232087512	0.3862501195720549	-1.53526951419918	-0.29441676794134	6.6765091273033095	-1.52619133764849	0.548280079183541	2.8925951082608097	1.36087687402628	-1.92011812841791	-0.472106853022892	5.400410050387041e-09	0.1316003015544	0.585295153936479	0.0051279042826139	0.17804593340728	0.0590384721854237	0.638362066537028	0.7293200856703657	0.9280214138204272	0.7231239024904599	0.8676067875200988	0.3776855880663368	0.9468694061077316
SNCAIP	1.2045650828526495	2.84158057821994	-0.5137674012011839	-0.334835496815046	0.187376411248426	-1.26154301776778	-1.24727746771143	0.30251394955465	2.75820694518841	-1.83961445802605	-0.6926008505892989	0.526556589409509	-3.3397789319720697	-1.09300252402493	0.431925541939966	0.0103565810421589	0.0702740420616466	0.491016176141948	0.6002182020863039	0.0013641899733164	0.2791906242890949	0.667179652417726	0.6749043414095672	0.8985396096413643	0.9684511399359076	0.3583674674641507	0.6771886116164236	0.950689195359488
DDX20	2.84832092113054	4.89346972615857	-0.271384424226251	-0.119203698191318	-0.337785827117651	-0.301297793688862	-1.895212003262	-1.589239327189	8.261422098265179	-1.23171720360057	-0.34419588424909	-1.20038151992299	-1.01378283921366	-2.36982873405619	-2.47409664805965	7.34455580786543e-12	0.222297284076153	0.731761124702551	0.2341563268693529	0.314280067909045	0.0206400582567368	0.0158583310597476	0.7910628675426549	0.9619731302340366	0.8981633612167383	0.9076665180619788	0.2423137833753162	0.3749222297837684
BTBD1	4.27309775821296	3.58081017742184	-0.0301749465406882	0.1777235667497139	0.180021725594482	0.123800665467434	0.5604223076632789	0.679022731317419	4.85337406184341	-0.1379423226967449	0.513489839364223	0.6710087609760661	0.442249610173527	0.6303967357267359	1.11595030885346	0.0001825530349957	0.890711399752129	0.60972968353813	0.504644812604169	0.659738766043154	0.532783711209946	0.268376588550727	0.9864908897798784	0.9345912734993924	0.953665333770722	0.9755621228221788	0.8453043075200178	0.8345450814767548
FAR2	2.94066348176488	1.9964182825275096	-0.481996742248248	-1.09573461762298	-0.496276581683181	0.362226072955058	1.99460308270186	1.2348230836337	2.74189166911875	-1.9406560796629095	-2.84885133535356	-1.57839097662171	1.11254242099714	2.08480754569507	1.6898723563508895	0.007799686114292	0.0564469656692909	0.0058001220247353	0.119116809692395	0.269822671711156	0.0408443771700293	0.0956323874123744	0.6538377918044761	0.3664161838330466	0.8661417158339442	0.8953511443995409	0.3262792091651206	0.6442576916214199
CHI3L2	2.01521316029033	2.0946375063940503	0.308536972791035	-0.268141426337641	-0.8209615690560991	-0.0975642450912843	0.205649348380106	0.8785288697055921	1.80504615913025	0.940107701908186	-0.488214440461245	-1.93448719279209	-0.2243062943771869	0.153719788759931	1.04322871452411	0.0866059878735348	0.350491337065337	0.6271992269045961	0.0573874085639147	0.8232085806139331	0.8785536584798779	0.300554260321757	0.8438668719143451	0.9374531062682095	0.8169287700160816	0.9868600291722848	0.9659315835611488	0.8540804973800662
SBNO2	3.88324278960646	3.31125669057134	-0.0262856731789732	0.0390675699740892	0.369886082819614	0.1589869449902869	0.474966182303185	-0.282487720672716	4.2978945187817095	-0.120894418260958	0.113129827498032	1.39466443182328	0.574875971781824	0.522615712694424	-0.451892276797237	0.0006460932850703	0.904133769599528	0.9103210469361428	0.167869191371357	0.567285503816964	0.604912594998994	0.652791315196477	0.9892209108676152	0.9911894468102128	0.8716021752831057	0.959519066600224	0.8725125872071176	0.9489057193311335
PMS1	3.61177557256577	3.26778656273277	-0.5502653471094899	-0.8185409107726059	0.191219751162938	-0.113443681197282	0.992231488158693	1.32885426475628	3.57647043438061	-2.09767645918644	-1.9940666791515704	0.613866778499735	-0.345273880640859	0.921456886615616	1.89221578667924	0.0016640481974983	0.0396782678169333	0.0506220542226066	0.541395295061456	0.730958400520567	0.362340388338449	0.0627227472054664	0.6144114355042344	0.5762138461342072	0.9570545596629102	0.983950511455984	0.7469970320301157	0.5779453135360832
HMG20B	5.18009491997403	5.526617985409679	0.312138181778934	0.322143556827306	0.165549620210884	-0.267977266260361	-0.6078260951915779	-0.350637485440538	10.5271949896094	1.69218062188882	1.11575346106863	0.707901045590889	-1.07696386223879	-0.87358777923803	-0.644173691747244	6.41596129528085e-16	0.095189352376728	0.26845512769773	0.481426129538275	0.285302367657584	0.3854174638915779	0.521629806844598	0.6951545168879317	0.796012523997909	0.9510994756261084	0.9021887522761364	0.7626980767076805	0.9226601620117116
CALCRL	3.5658312973176303	1.37275587661754	-0.152467865841208	-0.2954664369318069	-0.0877655256666965	-0.401661514582969	2.88232731747021	2.80526343172803	1.4825739559447602	-0.571695633818713	-0.7049786564514029	-0.271312501011662	-1.18860019270803	2.60184757158655	3.9554463632991297	0.1539698906521109	0.569474760585633	0.483718342441707	0.7870082963161958	0.238788432031337	0.0132978093537739	0.0001847581671146	0.9193547904299306	0.895095339251953	0.9850236451110694	0.8901584042454288	0.1996050208183426	0.0534936479852683
TAF11	5.005258798081769	3.95069383661281	0.0976929018258843	0.107202553683259	0.0924650052771055	0.19690644622825	1.02702331617425	1.15510064252505	8.0469621719297	0.68237302014393	0.4780795253944821	0.5278579899266671	1.07686258293277	1.7324593506545505	2.9197787239007504	5.770712908666229e-07	0.4974728521902489	0.634551390165964	0.599448242459276	0.2854318510229799	0.0929202397295796	0.0047474848435231	0.897196029386017	0.9387105177635467	0.9682799015550044	0.9021887522761364	0.4503134435301483	0.2242889949089721
ANKS1A	3.07823667886257	4.81578874447155	-0.250400793559929	-0.131281700991504	0.399717267027433	-0.2106704415777689	-1.79781441976682	-1.2424484157638	5.887090426487251	-0.9743401390107508	-0.3151103356563839	1.2541328917183798	-0.628671814114808	-1.81250603693676	-1.73811395927997	1.61388585780229e-05	0.333442143345996	0.7539317460590831	0.214359941914435	0.531703903541741	0.0777286400490157	0.0867267658242457	0.8407902219563846	0.9679901994987192	0.8924288342218677	0.9567566806815176	0.4179638676015788	0.6297322793587122
AP3D1	5.052834983924559	5.1330949738176	0.0707840661062439	0.2722238265860939	0.136438019246805	0.3911039251475759	-0.353674933622615	-0.147803915388404	7.269298284667059	0.403037922713354	0.956111606794044	0.6191096014539019	1.7347824923766002	-0.4443128515392349	-0.2981845699245399	8.91406716954291e-08	0.688202718294006	0.342429917380698	0.537915039753151	0.0873180325185716	0.658815621881506	0.7664813275807141	0.9466487243573892	0.8353404956182525	0.9570545596629102	0.7867680813862168	0.8902256786088016	0.9670446668978075
ZNF76	3.05054546234247	2.33610657678571	-0.201213209887428	0.295499931330258	-0.308713391864831	0.275770421700332	0.637597584155631	0.7736429379740709	4.288207880846141	-1.08042560483086	1.01981393122963	-1.30956481483731	1.1179625475273	0.886432364520645	1.4165478839820302	5.82436756110429e-05	0.283769789229373	0.311431356953018	0.194750532502465	0.267517133830075	0.3785088390780429	0.161180093256974	0.8179726955463498	0.8219949164902047	0.8843521036076581	0.8944049991113165	0.7567244546208651	0.74957863117005
SLC9A3R2	2.59323025587782	2.93153103935669	-0.503279898056814	0.1225202979913669	0.0882357631720137	-1.03911333920926	0.229097839140421	0.4329074337136899	2.6968596527039	-1.46043933734881	0.2213063209589719	0.207967815847657	-2.30992509412058	0.171379971968846	0.4648939131201429	0.0160113581439161	0.149091252455012	0.825842038367957	0.8359191095071881	0.0239991724732858	0.864906121859889	0.643493465819517	0.7408580938524918	0.9770660782130186	0.9873809559077232	0.6771032033142108	0.9616981470148817	0.9476893545473992
NTHL1	3.03553494944209	3.8353382705340295	0.22519077383292	0.0550078114093626	0.7110007008361601	0.54673667609788	-1.59066266163596	-0.403228158310664	4.99055129143211	0.8798263939589409	0.136155869125037	2.2288646862834	1.62982590805121	-1.62686451043794	-0.5602392558027149	0.0004328476330356	0.383360032900185	0.8924701088972199	0.0298579147885559	0.108125431371901	0.1148176644734859	0.577157485368527	0.8536823616081576	0.9878441083244908	0.7377934408580776	0.8176240541755648	0.4842204996848196	0.936031116024915
UHRF1BP1	3.28006152356882	5.20018714396252	-0.108919326734555	-0.154979960028227	0.350225020928533	-0.0931010638448049	-2.33336925761301	-1.70795910909882	6.19183095984317	-0.463612928408101	-0.398392285020376	1.21557929478627	-0.30499043325871	-2.47201653517536	-2.66527969630076	9.94007443551551e-07	0.644416946117804	0.691621262630605	0.22835935628153	0.7613050656284741	0.0167047044143452	0.0096250385913067	0.940780224429425	0.9536103137090022	0.8962876491792237	0.9845050694589096	0.221635024251022	0.3081194786391529
GNAI3	6.03639696161761	4.391833241700319	0.187727311140245	0.243931949726799	0.235732001661086	-0.0372447658644112	1.84965148132208	-0.6080379417165179	6.65860256650988	1.09443242823901	0.9012257949799892	1.12382653673458	-0.170484985549349	2.4334043147582403	-1.15691638668758	9.220265110616958e-07	0.277628539180908	0.3707959854516989	0.265081390792512	0.8651350551789491	0.0194272643669297	0.251391094614181	0.8148321778247226	0.8491500386852586	0.900521846700202	0.9886972174526704	0.2342570887298451	0.8238130969261092
IPO5	4.523007560304929	3.81228792169061	-0.0855070961974656	-0.0063167753439415	-0.0619822152512753	-0.3792061064254221	1.13372673111784	-0.253291648370185	7.80802093167042	-0.522566692124404	-0.0249975302432827	-0.30325284483619	-1.74749962860695	1.7801494323888505	-0.493173939666277	4.8904702031134704e-11	0.602974255286324	0.980130146848408	0.762623034223845	0.0850650446452435	0.0795189714404094	0.623478638657145	0.9301529017146032	0.9991483986611304	0.9826409494938564	0.7836730628167353	0.4222185834971441	0.9433577576415124
OAT	4.7592054147667096	5.2511703585084994	-0.338016174074454	-0.43533353469608	0.123618788481369	0.255419914579594	-0.0628976899652412	-0.0845260677799153	5.2256131599486695	-1.41647202729179	-1.1103682707559	0.4129848606659779	0.8373828755384009	-0.0563863876305863	-0.127443724067967	9.835287507294991e-06	0.161320314465129	0.270752870763761	0.6809179627440419	0.405331248493681	0.9552396470791508	0.8989693248937201	0.7519246610849325	0.7977474340074723	0.9765607731960768	0.931132515225294	0.9890297324230762	0.986247165210532
WDR3	2.74930877682962	3.0895343600127405	-0.218750330709473	0.0182000344188262	-0.373479943728498	0.278951039895346	-0.496040775354989	0.9446699225699592	4.075560117238689	-0.9871092467045172	0.0507511489015772	-1.3688026138633895	0.983927145428823	-0.5578704237129821	1.66373989756532	0.000553923558175	0.32710514889165	0.9596931891122792	0.175683277511932	0.328681984386822	0.5798963183196421	0.100774429953462	0.8394512104251097	0.995542419510418	0.8716021752831057	0.9121612272789807	0.8621028219290982	0.6529040516477655
PKN2	4.8180380436119	5.4166306485114095	-0.29936633527243	0.3576556585790089	-0.0391235190274486	-0.0809524466951487	-0.8430880551711641	-0.467400872632411	7.116763966916291	-1.45927164746493	1.07779529577289	-0.15841635966913	-0.311134880379784	-0.974572216911095	-0.8422533259561791	1.11284481937954e-07	0.149118811416779	0.2850265385188039	0.874598893936048	0.7566502767776909	0.3346047403893549	0.4026192168979829	0.7408580938524918	0.8052146737417029	0.9906385280489513	0.9845050694589096	0.7277040215559182	0.8914281920359083
WDR18	4.45974968156957	3.2987012433557004	0.6308172326929089	0.412987132337637	0.165525472413126	-0.0833241883244679	0.900525405578087	-0.518984439640457	5.577336047688429	3.29576300070594	1.38796888723288	0.691661089101	-0.33123278072038	1.1922260528552	-0.87331354877176	8.65241099908168e-05	0.0021763509654137	0.173593528948115	0.492048481286147	0.741592770920523	0.242688897251756	0.385570543673617	0.2953716325872515	0.7304183290572909	0.9533370846633392	0.9840850458529624	0.6420291659478434	0.8842469930572905
TRAM2	2.14570316237044	4.25737366156769	0.0272157833630785	-0.352862831706575	0.0454623617007509	-0.786166401035495	-2.00442450168265	-0.467480235655027	6.20079279685296	0.107130878419873	-0.8828900583240039	0.139348103472562	-2.26358810593828	-2.1673774640748	-0.669623114186419	3.77761692696103e-08	0.91500060013849	0.380406288252045	0.889586971805695	0.0267945475960778	0.0337113301907826	0.505365525285904	0.9901809091673394	0.8515021463184649	0.9906385280489513	0.6771032033142108	0.3003335613830924	0.9195339810537616
MCM10	1.6565968754546498	2.39770533447579	-0.1424535072031419	-0.677446349979535	-0.948096412657958	0.113599025558123	-0.349237890065623	0.538361866136187	2.09385508902953	-0.461669844333384	-1.31461048128183	-2.44038820554118	0.280941333642946	-0.27656592950968	0.6986649361354481	0.0456578011839694	0.6458100218271121	0.193152380272621	0.0172848923383124	0.779609105551877	0.7831592136077571	0.487176511391334	0.9418130078191234	0.7431196517964651	0.7303858978914555	0.986113854916815	0.9348701666797972	0.91354969374817
DGKA	3.77945660954148	4.02142784144056	-0.391214418901312	0.0598970191022191	-0.0589100122480576	0.079290936269838	-0.0698079189820303	-0.161064119352583	4.391089537966169	-1.76467224121472	0.169122441537578	-0.218730557879369	0.284272541156695	-0.0691371382367497	-0.2483510592808719	0.0001196968486739	0.082249064648979	0.8662024485474509	0.8275168722840419	0.777074579797395	0.94513208576514	0.80463008082303	0.6837091838626879	0.9846115478618938	0.987065579876296	0.986113854916815	0.9863792261707416	0.9715063778188544
ERBB3	1.52092190864552	3.29128092832191	0.140449645099754	-0.2269910527441269	-0.2270207990509069	-0.541731731363247	-1.7804414641476205	-0.093117325562041	3.48143767575394	0.54329127690565	-0.5050849606493649	-0.673231431547859	-1.52597878637215	-1.69046568729275	-0.142716076684228	0.0019292228676028	0.58872620070051	0.6152242270924521	0.5031025126187221	0.131657713583673	0.0969736538176192	0.886941850665008	0.9250498877142962	0.9353659707960152	0.953665333770722	0.8387050055357049	0.4574101340341234	0.9849111456469022
ANKRD44	5.79341336594142	6.533189304682269	0.0199881026714438	-0.0058929963723599	0.542858222262976	0.0103061161172448	-1.01175682899001	-1.2217332587438898	9.33406299419264	0.0960751267695265	-0.0178979020643773	2.14826866293812	0.0386717497686003	-1.21294508524784	-2.00291153402533	2.4279995041999905e-08	0.923747506116858	0.985781926835348	0.0354235951034727	0.9692660956488508	0.232885049496615	0.0491930787626426	0.9913926076768156	0.9999476570106052	0.7679313770365848	0.9995755146945008	0.6333177901492998	0.5450620912758851
KARS	5.511566200520671	5.431931909399281	0.0246315515876988	0.0377427281168629	-0.317017111685628	-0.225286699000955	0.568079066467363	-0.0065835637344531	7.682072935096491	0.154587247583642	0.1405741898407009	-1.52970723452904	-1.07597109128418	0.7531355184468921	-0.0145239890599873	1.6699266275532201e-09	0.877623169508409	0.8886242043892599	0.130775121741254	0.285806566467591	0.454077576764495	0.98845569608501	0.9837859579587284	0.9875370828205108	0.8687419710268423	0.9021887522761364	0.8016499658082121	0.9984168067041952
ADAT1	3.62972293186632	4.9594619521571	-0.085696553646968	0.0464153552106598	0.122249484601073	0.292968867686902	-1.69782822530261	-0.592204044424439	7.46561610790871	-0.464855939172673	0.148323410463207	0.5145942886853621	1.19852938653404	-2.2450154704224703	-1.21166816773025	2.75544376969288e-07	0.6435281821165799	0.8825573718562559	0.608535728683138	0.234878589873534	0.0297087955383971	0.229883517877803	0.940780224429425	0.9866861161760048	0.970855658331532	0.8871976572256938	0.2825371511458218	0.8136422200484439
PDIA5	2.10776870687664	2.16648450200978	0.389887161376681	-0.3895531990393379	0.0506921464150376	-0.175376017405011	-0.0132046271768609	0.5199385519168039	3.00319992461426	1.5315099424902	-0.972224463989185	0.1546498027138529	-0.509971447116538	-0.0137358003506059	0.728719993213712	0.0037361240165937	0.130282727686575	0.3343846236546239	0.877555510095672	0.611722774796756	0.989080982534142	0.468675296188545	0.7293200856703657	0.8304534188040833	0.9906385280489513	0.967388280513226	0.9975140007209106	0.909723002195742
TBC1D22B	2.48958623122198	2.47825280530286	-0.0980359223785597	-0.56113416979458	0.2123425576669479	-0.48856699287787	0.4432026625011571	0.904175258115987	2.88710333246157	-0.330954734733033	-1.2085662635897398	0.569583554864386	-1.2421504400774	0.396382520062019	1.10133196906569	0.0142116300178153	0.7425898896342958	0.2372528167439789	0.571217262399067	0.218896813771504	0.694617402646242	0.274636662220005	0.9592706397030776	0.7713160367810334	0.9614924660131252	0.8778012518386016	0.9036987443072712	0.8390286209799327
NDUFB4	7.23592063792044	7.00894774142234	-0.030977038875233	-0.0861818690512528	-0.152986008717683	-0.0062806504139198	0.509015065308502	0.990178467490474	9.49545915303761	-0.1704791258974069	-0.293530341873599	-0.677382800014562	-0.0268809837922194	0.61782369128702	2.02518000543564	1.3586272396700199e-09	0.865152446628084	0.7700161386122081	0.500461294986033	0.9786338160156592	0.539655604352506	0.046835251458843	0.9813111837216596	0.9692339165277228	0.953665333770722	0.9995755146945008	0.8483084099494188	0.5430941184307023
SPEN	5.069663493275081	2.83936137402687	-0.0399653015206537	-0.362994545023089	0.586427428206956	-0.1836322623714699	2.79446435422133	0.189351402865603	3.3892121106647903	-0.209671091120265	-1.15890016056291	2.4689205744094904	-0.7458318842381241	3.07764251209908	0.3372312998171469	0.0018159459616447	0.8345833589503909	0.250558183107313	0.0160886468483526	0.4583825317372	0.0031579324325807	0.737015132090815	0.9749173532658902	0.7834227424298491	0.7303858978914555	0.9413911367273968	0.1020960339059406	0.9643071054439876
MYLK	1.8963409762156105	3.6756062465247	0.065194497634982	0.0370780341347893	-0.137065307339592	-0.377119906143049	-2.13559646832018	-0.0827122723775247	3.87196565245659	0.232144641551771	0.0780743056944511	-0.382670693871115	-1.00968522911573	-1.93990138989057	-0.116198199069062	0.001168186617768	0.8171230215167271	0.938046497671146	0.7032027527676059	0.316289629418545	0.0590977290881602	0.907839707906093	0.9739421553261868	0.9927698274113324	0.9765607731960768	0.90769550257582	0.3776855880663368	0.9869544976626888
ZC3H15	6.71114994860463	6.660930441849951	0.024837327426112	0.116110103203901	0.107315305211463	-0.0230303276928203	0.0464055507602995	-0.730376965116439	15.3283242048908	0.183817720515103	0.549366903287811	0.651107507489239	-0.1321444699147509	0.0871984521740427	-1.84602073145608	1.3188459633044102e-09	0.854767324647336	0.5853714253123641	0.517392689462884	0.8952696334517579	0.931106067036308	0.0692530340195292	0.9790561294795728	0.9280214138204272	0.9556356250843738	0.9904447698261828	0.9811064251852856	0.5892089566150549
MAP2K4	3.47176883359855	3.7164794262891503	-0.0933003949704684	-0.340302764081548	0.4815032366062139	0.0498016903356011	-0.268723334617961	0.214738624460067	5.27969698535326	-0.3846001946445829	-0.904087020593114	1.58034932265473	0.1540264134952909	-0.289894597558268	0.300332586173737	1.46417556948356e-06	0.701733860158802	0.369141124874366	0.118667594956404	0.8780451255066442	0.772779022888543	0.764839748355048	0.949806166816858	0.8487666018568368	0.8661417158339442	0.9886972174526704	0.9313404306059954	0.9670446668978075
TMEM206	3.86421519919931	2.93062296431069	-0.0168392845124931	-0.338855439773636	0.7089073042765258	0.4292661164619879	0.791585482845221	0.3709889255393599	5.1898752651303495	-0.0911235935189905	-1.18976567133747	3.09732725577641	1.77424039116348	1.08803251591238	0.658184592643097	0.0001053148095813	0.927912849970616	0.241512384061498	0.0030261551755119	0.0808107057242099	0.284566137121002	0.512642022924379	0.9916968683674148	0.775422585494642	0.7068839720135955	0.7793358141234129	0.6838458407526775	0.9206155367382788
SLK	4.234575091680839	3.47958181387144	0.0879963560919133	-0.1192926218724139	0.1983687217677449	-0.0517060290667817	0.939878542747222	0.77878983949485	3.94587261101906	0.392306957371146	-0.324681118859677	0.7046622212670111	-0.1775023887741989	0.935133824810976	1.2694114135308	0.000556368611107	0.6960643296619878	0.7464488282605791	0.4834461642219589	0.8596414878096958	0.354725299912016	0.208636411690251	0.948732855698306	0.9668502376404712	0.9517443456324532	0.9882571120420918	0.7419675602108936	0.796833169482637
CYB5R4	5.39727382700805	5.36494330629379	0.0795539087459809	0.0489049130882575	-0.16861481567404	-0.0059095358211135	0.0804001790100773	-0.0115007221627736	12.268758111059	0.526175601122532	0.208146973529503	-0.8818850091632902	-0.0292593968914463	0.1392793314610059	-0.025587514135381	6.679049255217129e-19	0.600478193091555	0.835736388265481	0.380945732557725	0.976743414998352	0.889641106956001	0.979661287432119	0.9294117591580352	0.979056453824774	0.935612931092197	0.9995755146945008	0.96896796820208	0.9964881244598812
GSTO2	1.7485857185691005	3.77091270753387	0.21251396715764	0.0343018620681224	-0.5557682464338219	-0.5754093465158691	-2.16286386759193	-0.716602594956833	3.8077977408783	0.670112409962156	0.0653853658163431	-1.3714557946896002	-1.36360592049729	-1.79547349832084	-0.867839493229318	0.0035563462219237	0.505250039559614	0.948226418975693	0.175459074510041	0.1775865741725679	0.0828271550250032	0.388538856838216	0.898316132724993	0.994145868546647	0.8716021752831057	0.8674971310469753	0.4294289704818013	0.8847844726667962
SEC61A2	1.81353020211051	2.53872187694004	0.3536549400514509	-0.0932743076747686	0.196459250154047	-0.2103095616747389	-1.2076814851221498	0.6189486572837349	2.84703965625276	1.42065355319152	-0.223587242045822	0.622747598155478	-0.638833117439258	-1.19507748943636	0.982940145153981	0.0092794750474587	0.159998374173906	0.823803246476052	0.535567423723486	0.5250931328066071	0.238027932829868	0.3291423257114559	0.7505369373180739	0.9769936474740548	0.9570545596629102	0.9559362033407784	0.6372257882782051	0.8619890174260422
PRKCQ	1.56162125901808	3.0179224047462703	-0.0705990483828316	-0.764224928760109	-0.3976975728826279	-0.233627526026863	-1.03334805745259	0.1991089415884339	4.025213188878681	-0.257347690605669	-1.77201751914252	-1.12140369931892	-0.628841757477743	-1.02262427003389	0.266047082799196	0.000145616235924	0.797687533379264	0.0808714181014916	0.266060588275806	0.531559447861949	0.310109891600927	0.791007963100938	0.9712436958445578	0.6196053260274627	0.900521846700202	0.9567566806815176	0.7098943927376987	0.9701471539139208
ASB1	3.19429579884928	3.28316133870282	-0.0449988173849801	-0.0668512868481584	-0.111624135689702	0.567021210623407	-0.255880858404129	0.359614328476279	5.08228504592279	-0.201581664835501	-0.192153492968495	-0.39281641149109	1.91401331466706	-0.298853463266159	0.552548838105972	3.1252556870339e-06	0.840845590997235	0.84819465620325	0.695683808827496	0.059827986289432	0.7659632761749979	0.5823841714574179	0.9756985289016954	0.9817840158982076	0.9765607731960768	0.7613141976537925	0.928520238675479	0.9374863847094852
FAM107B	5.3686575188413705	5.05315557444261	0.264485983158895	0.091918754105299	0.420404335471963	0.3566010328020371	-0.0509266896708362	0.7429938150132729	4.671110671540941	0.9248866477182592	0.199485064963883	1.1866777648719398	0.970241778113513	-0.0406308289937517	0.980449966614028	0.0001211497711775	0.358296086961086	0.8425123687706422	0.2395454574010289	0.335366535535444	0.967792775975732	0.330341686781182	0.8471144673007658	0.9799226613741026	0.8990358758034598	0.9131641779501148	0.9927076112571102	0.8625294262669378
ME1	2.50163720987001	3.97664427871035	-0.259068906934566	-0.4390600305081509	0.411389359909417	-0.6738114694281859	-1.18362539796632	-0.802741097825824	5.0792066701192	-0.992239293507552	-1.05579591898141	1.2770796075997	-1.96176924870909	-1.20378010461152	-1.11486939437481	0.0002686754888444	0.325222406675044	0.2979917551313369	0.2064648016912819	0.0540334425896772	0.237817410076481	0.268831691257326	0.8379751617072793	0.8146408050711279	0.8898384461086717	0.7534814496335698	0.6372257882782051	0.8346961963369407
TBC1D1	5.16468123912164	6.524429587708791	0.0676704228408746	0.190546441399612	-0.139163354195915	0.168173164402289	-1.6937467212384998	-1.86952544750889	15.426532662848198	0.449954726455169	0.8097336146424431	-0.737649913216127	0.847938827170648	-3.05615194245094	-4.03904009354748	5.00184846759505e-10	0.6550451419938941	0.423540914947424	0.463639015065883	0.399656861143247	0.0043499771865367	0.0001390898726659	0.9423665894486234	0.8689358068580068	0.9463926736904346	0.930503822805917	0.1151948226898113	0.0464667166913849
CDK13	3.77958051168217	4.98908148539976	0.114536831388007	0.366083044418894	0.2783270520645869	-0.222054211001785	-1.69546455394648	-0.3615445575577489	8.52912299072378	0.543412682903361	1.10695943341485	1.04299337412887	-0.779637715113927	-2.17017628832741	-0.600890225679398	2.400285720048e-12	0.588622769650099	0.272212014565793	0.300645242424204	0.438309290680246	0.0334899191050685	0.549910843817326	0.9250498877142962	0.7996956793185382	0.9103190203864188	0.9381849430381018	0.2988183109535972	0.930224647068053
MTHFD2	6.773406075718559	5.17386146316834	0.19443527625433	0.139384195002683	-0.332611093628792	0.0165690944986644	1.91784692735367	0.754257668827897	9.262047729673109	1.05528930193904	0.4925038729501479	-1.43300823304651	0.0673526895589984	2.63188502960375	1.35620614434953	1.13822178435648e-13	0.29502805759713	0.623949657495882	0.1564371892942959	0.9464985790491652	0.0104981238973678	0.179519878095036	0.8241035312173421	0.9371741392400512	0.8716021752831057	0.9977745619229724	0.1770567557935205	0.767328022292256
SLC9A7	3.8698258252453694	4.522791989716071	0.1499388010489639	-0.105666991041621	-0.285565614297772	-0.069495469992941	-0.567234396730856	-0.830600667879637	7.194108902146571	0.681941287636815	-0.307150072763275	-1.02344276725616	-0.238283939345671	-0.686131222463071	-1.26236666176963	0.0024202790639299	0.506692289167875	0.764202946279458	0.3123363353285999	0.812691457145515	0.505405318509362	0.211141646321262	0.898316132724993	0.9679901994987192	0.9133088007571176	0.9866496829920868	0.830591056364591	0.796833169482637
FOXJ2	3.08811372256673	2.91945966276537	0.0702079316840069	0.654333913083766	0.174278001011677	-0.200984950898962	-0.3609928618222039	0.1151270311378249	3.4220525511152404	0.2915087381664619	1.67126167157308	0.5877489045043951	-0.645208711560773	-0.365314514180007	0.175125731363519	0.0025811939769147	0.7715496871262629	0.0997129868552105	0.5586888081494611	0.520970735270224	0.7167148892481651	0.8615044000178441	0.9634021954706524	0.6511452713797563	0.9602038495002254	0.9533325435162568	0.9104102848800176	0.980226011008768
YBX1	10.0479120119547	9.965859488291189	0.0163506315946892	-0.2847978211090999	-0.156348076236578	-0.3072534679132249	0.6506038276402839	0.25281400141931	15.656086370504198	0.1051310196970859	-1.08291176670064	-0.7806349261276508	-1.48879963638464	0.9535882921309408	0.604087157242313	1.56778604586925e-18	0.916590775890512	0.282672953927572	0.437734579016747	0.141196829488966	0.3438777312931789	0.547844068676142	0.9901809091673394	0.8052146737417029	0.942253613074148	0.8469859536886456	0.7333192237691419	0.929729505022718
PDE4A	5.47955470427325	4.08546632166368	0.107186599173001	0.183436210470182	0.0713858054596301	-0.2115710960771639	1.79984357641105	0.767953846007552	4.74545851095894	0.516481485849517	0.54799989896728	0.274739600040845	-0.7924536650452622	1.8496093288764	1.28190472068268	4.7240370985041496e-05	0.6072105830321021	0.585502508338991	0.7843503742622622	0.4308563898829339	0.0703908248866179	0.204260657615349	0.9303406693324936	0.9280214138204272	0.9848056548028088	0.9376361957215212	0.4070670472471125	0.7933884623365132
PPP2R5A	3.73289380260406	3.00394358523772	-0.250441498251983	-0.20886638414864	-0.060961865355556	-0.0797514748515845	1.3065817683744498	-0.322108009931268	5.541344411204291	-1.59556866467208	-0.844453198527421	-0.320059144655326	-0.401700472769948	2.02121824836618	-0.6988729561510361	7.07414279029122e-05	0.115344330347114	0.402135784066115	0.749963042659485	0.689180636819191	0.052237312296044	0.4870248979025379	0.7209469353754516	0.8585439956390025	0.9826140707956516	0.9810993079856194	0.3616365259857372	0.91354969374817
ELAVL1	5.53470990336385	6.01751297447157	-0.0080114933252805	-0.0837368351717885	-0.0865972343024048	-0.113930102088194	-0.3709508276528599	0.0012188049746922	8.81245350242447	-0.0449536835719557	-0.290961892128598	-0.393413316353705	-0.500107216759744	-0.4815816804330159	0.002454662902688	5.75097509796184e-08	0.964278474946526	0.7719908585807741	0.6952482216806429	0.6186161569241679	0.632726188037203	0.9980488243297728	0.9941968326588028	0.9696042036600157	0.9765607731960768	0.9679571508082484	0.8816887169985795	0.9991695453515648
DIP2B	3.76326518069304	3.31216983803948	-0.0705758454462558	-0.160800690625848	0.261377765201614	0.1922965463631519	0.469049613083383	-1.21652465752936	3.94947254278602	-0.33130489850941	-0.47597853021725	1.0233822260723902	0.7183007622092621	0.4993096635902539	-1.94089864997978	0.0004028895586891	0.7414448218607479	0.635622420518347	0.309754145382783	0.47503680568608	0.6196489357686711	0.0564672488430728	0.9591227744264976	0.9387105177635467	0.9128673965601176	0.9438183648938552	0.8784983996890794	0.5669731865506232
SMARCD1	3.78844896588848	2.9426009217166604	0.2962469437528499	0.3153978548477429	-0.242279842067129	-0.171735712041078	0.845391069428467	0.540947054350895	5.587501090772751	1.68394164372188	1.14930565636967	-1.08126521202381	-0.732564723089855	1.2254889959466102	1.0286599593564	4.4000330486535e-07	0.0967784354738253	0.254456382082693	0.283398939528154	0.466341611151618	0.224618674250369	0.30728462475637	0.695575426117725	0.7853203916134603	0.9067844413801708	0.9422343361043332	0.6250655076480259	0.8556495953591242
KDM4A	2.89250408550666	3.2825433611894703	0.1150666193308009	0.331763152717683	0.275936669369197	0.0537366908156796	-0.9543290635171	-0.453821601622354	3.3966125111971097	0.4282439322490909	0.7580907024785339	0.836365042995777	0.155415089131059	-0.86117868724204	-0.622338168989344	0.0024357055729294	0.6698285535054339	0.451179178351528	0.4059108024967999	0.8769553705128929	0.393646488656667	0.535815663418807	0.9448584178607916	0.8819471188180064	0.9365392869372812	0.9886972174526704	0.765436270453411	0.9269204340670644
NFYC	4.986935112881469	3.74891572303428	0.0793463745319699	0.3894948196990559	0.340853436840528	0.35676383436983	0.8775175401793001	0.3842931223844871	8.016516785430861	0.51678120515079	1.6405548779805	1.7757958675947	1.74848436895973	1.44109267373691	0.816004302763852	2.04508353102007e-11	0.6069856498122529	0.105507892702372	0.0802406717334606	0.0848932114295172	0.154147698245509	0.41734697285656	0.9303406693324936	0.6572769161788261	0.8342014472583921	0.7836730628167353	0.5447687983765054	0.897762308820418
ASPM	2.58662779000192	1.08844180055239	0.40008438270817	0.179805776506731	0.174362447926256	0.137036694885309	1.04269328018614	0.471239719746877	0.715894400775519	0.992496447846825	0.280599405395047	0.361864048687218	0.268354976850244	0.6103731623541011	0.4363953052624399	0.479910499212597	0.324491458890032	0.779885337219125	0.7185774064514691	0.789238693580461	0.544396445937161	0.663940885994052	0.8375818653228846	0.9696042036600157	0.9785869841050512	0.986113854916815	0.849808441202784	0.9505561318654644
CD84	5.618947567196409	5.86952075359001	0.121242656032543	-0.248482948203712	0.388817405593076	0.0776131959049503	-0.3444502924180679	-0.773442895522865	7.61903561472938	0.533942605778515	-0.6858704968480611	1.3950488753469898	0.265751335870674	-0.379230529614565	-1.17026188586653	5.85941023774614e-07	0.5951365139146129	0.4955291701299871	0.167755756901218	0.7912430720165691	0.7066724303999171	0.246010984905211	0.9262303151198864	0.899317822173344	0.8716021752831057	0.986113854916815	0.9071167581951252	0.8204927529326442
ELOVL1	5.50052116482684	2.8076646205951805	0.129078060361134	0.0821342001626671	-0.115901883177046	-0.111653093207648	3.20611922197874	0.8506964739805121	4.34478161620641	0.7318091626118309	0.30313513279045	-0.547626068672561	-0.504069317789717	4.1775164684251	1.58588396623208	0.0002691959132013	0.466861171619169	0.7628272908142429	0.585801654644122	0.615854308776251	0.0001735118119948	0.117412339880128	0.8838161748910652	0.9679901994987192	0.9671071665431152	0.967388280513226	0.0257377466854452	0.6872119930677705
SPI1	8.73617087911474	8.05335679549469	-0.0314269531195919	-0.1167070410857969	0.0478231684358874	0.141367413630287	0.8691844556975441	0.2917867014563789	13.6077246851459	-0.191020852537801	-0.444949738676135	0.236790245996695	0.6674138102135649	1.26392011176059	0.6416278164763239	2.54956485807726e-10	0.849079026718141	0.657976870040522	0.81355360428955	0.506778193728473	0.214546010241325	0.523282290285627	0.9775103378460536	0.9446076598717952	0.9860859825540764	0.948078363752967	0.6166783507305436	0.922932245251862
ZNRD1	4.88530739021723	5.09433044825375	0.110822021629485	-0.290659758272359	-0.2884574205414509	0.101711815145221	0.06543858272557	-0.712998122061614	10.617552307040802	0.6641962035095	-1.12067740447732	-1.35986324029871	0.4582311975848029	0.1032030155939209	-1.3723571058915298	4.456483823538379e-16	0.508810724895276	0.266367543548163	0.178365021580037	0.648247418498438	0.9181056079187908	0.174462257431776	0.898978161285138	0.7955468417741991	0.8739366662844376	0.9723983353530182	0.9770163787588058	0.7623397803084722
MPPED2	1.5638676993816598	3.25322719252312	0.120816878080111	-0.295462313560295	-0.1686924005521749	-0.464929485673437	-1.69787376474109	-0.13453980196558	4.2081920960885695	0.4266783562805359	-0.663113285718164	-0.460585127249691	-1.20376476749298	-1.62966204045494	-0.1739748103187929	7.720846427643991e-05	0.670961445403041	0.509499703250577	0.6465658881888511	0.2328542840259289	0.10779705148632	0.8624021561236891	0.9448584178607916	0.9064961946813832	0.9741630051673128	0.8869161990500034	0.4720967340555507	0.9802519463066676
CLDN18	1.52362285505117	1.99254860646871	-0.372707353656997	0.46139792800903	-1.09955028051998	-0.353811863131877	-0.3764685210886579	1.00157654606011	1.5083596295553503	-1.2954211467551202	0.922626575886148	-2.9433469984601404	-0.9044788116749152	-0.2912051684635139	1.36732703805566	0.139964393189888	0.199816204794048	0.359551903736381	0.0044833327476003	0.369050616854745	0.7717812931065121	0.176245182638051	0.7786286341814838	0.8434013262651961	0.7230197760604082	0.9261857981149016	0.9313404306059954	0.765177768940742
ZBTB11	3.81174378310353	2.94111788315593	-0.0121225458031046	0.579470177270217	0.16367053991089	0.255045067263168	0.369205558238321	0.191502489534535	5.079840196929941	-0.0717809732592905	2.17894139570541	0.793703825054799	1.18608261440964	0.530599571112739	0.396722866244401	7.058105985036329e-05	0.9429933462427992	0.0334604097460305	0.430266921509455	0.239769989273815	0.598945874307988	0.692815823458765	0.9934663282720082	0.5265165200254002	0.942253613074148	0.890271641564131	0.8699213001089873	0.9544849049745516
ATXN3	4.76113678579882	5.08617194594756	0.122324453190315	0.2357816358147149	0.142609443355954	-0.0486577159346572	-0.560007185120929	-0.779379049006155	12.1510339781346	0.8426556908083149	1.04242214040212	0.778850297029068	-0.250248455803355	-1.01350766344075	-1.73619734741649	1.05079652312636e-18	0.4023752019208479	0.30090796010646	0.4387699153534771	0.803149737735767	0.3144104602854389	0.0870579085195973	0.8624027810210114	0.8166873616054199	0.9422668909082664	0.9866496829920868	0.7127777770096662	0.6308551112913422
GOLGA5	3.85792100702808	2.872391503784089	0.0202987146062669	0.0231920462292492	-0.0841085306219411	-0.511488982065346	1.33830853502957	1.2938863191578502	4.72614409236223	0.0999181299674039	0.0734406016447641	-0.328549539170464	-1.88539595000226	1.68908226116929	2.2034523206624703	1.191949272277e-05	0.920703319696578	0.941671112822652	0.7435058354295501	0.0636492804405914	0.0957844207964923	0.0309533756406721	0.991093633877045	0.9930740676145664	0.981253510919246	0.7714292789399677	0.4551331942222823	0.4627823445845641
LRRC40	3.18372429999496	3.0251424912515	0.224715052134149	-0.245484799723133	-0.340582712729229	-0.494390479873739	0.6223515225443851	-0.360406689028227	4.14112712145595	1.00002190507776	-0.687523278169659	-1.22615558258085	-1.7095098923719	0.699734685394006	-0.564886099169542	0.0006730582591277	0.32110263485102	0.4948919799446509	0.224667644620376	0.0920663682713824	0.4885790719458239	0.5740129454004971	0.8356628837439801	0.899317822173344	0.8935051255065487	0.7939128030338704	0.8213802230170504	0.935055234258261
ISOC1	3.65408689735085	3.4851024733649303	-0.2416449201209539	0.0097735201996362	-0.3402550545167669	0.14725410543946	0.466549704961302	0.1125357428208209	5.33207352425201	-1.26695663750773	0.0320566253258519	-1.4372894052663503	0.6048832326190289	0.595950631316843	0.209658713940416	3.01845337222612e-05	0.209571228279271	0.974537021007109	0.155411818669697	0.547295345309919	0.5546079571461661	0.8345621352604521	0.7853044386685712	0.9979520872563776	0.8716021752831057	0.959519066600224	0.8532609615854346	0.9765396291481818
EML1	1.93602361455051	6.90721421316512	-0.346494570814361	-0.0955160800283005	0.444155228677481	-0.1479427377988749	-5.861729283922941	-1.9709779730641	9.47069478305386	-1.25299718276582	-0.211626851050659	1.26084954634093	-0.391183964860346	-6.13528313729166	-2.7459909368786097	8.46844085494126e-05	0.216322049652481	0.8346398108806921	0.212794467754941	0.6970047894075712	2.3707143037239497e-06	0.0077133493599506	0.7875298684921691	0.979056453824774	0.8924288342218677	0.9818509914735728	0.0016256861401694	0.2791589689188803
TRMT11	2.77075396876246	4.12975639180641	-0.521559870268925	-0.0033208294806267	-0.0894364399008934	-0.0399492553642121	-1.35936391125456	-0.114052835056966	5.94070906182894	-2.05894989620614	-0.0084179638051728	-0.279902919624296	-0.118049754446503	-1.45856897555262	-0.159843923071703	1.07912278474586e-07	0.0433319316793394	0.993308163866376	0.7804016805102941	0.9063762512153108	0.149287482956658	0.873477881213313	0.6219254765719304	0.9999476570106052	0.9843986344630286	0.9934496615873238	0.537871589730176	0.9833766227050552
THUMPD1	4.39915562619408	3.46216939127607	-0.0605963012295955	0.7067777147428331	-0.0339219797186822	-0.224776556626992	0.803554601978499	0.663240963907059	6.02078163897534	-0.355341446651685	2.63457211268936	-0.1634937374356889	-1.03226070835367	1.14959494001273	1.38868482251478	3.20349023986591e-05	0.723524932388583	0.0112028337678232	0.8706520826888481	0.305679310819239	0.259699562703284	0.169464123225493	0.9550431321184192	0.430005068557172	0.9906385280489513	0.9071022136213815	0.6581832374501537	0.7584655194055476
[truncated: 12,275 more rows]
