# Supplementary material for: An integrated cell atlas of the lung in health and disease
Source: Nat Med. 2023 Jun 8;29(6):1563–77. doi: 10.1038/s41591-023-02327-2 (PMC10287567; doi:10.1038/s41591-023-02327-2)
Supplement: Supplementary file 4 — Results of modeling the effects of demographic variables on cell type-specific gene expression. [file 41591_2023_2327_MOESM4_ESM.zip › SuppT_X_covariate_modeling_gene_results/Pericytes.csv]

	AveExpr	Coef.(Intercept)	Coef.age	Coef.smoking_status_num	Coef.BMI	t.(Intercept)	t.age	t.smoking_status_num	t.BMI	P.value.(Intercept)	P.value.age	P.value.smoking_status_num	P.value.BMI	adj_P.value.age	adj_P.value.smoking_status_num	adj_P.value.BMI
TSPAN6	4.90350149284347	5.168891244728309	2.46568738648157	-4.72572401904547	-2.19041203289679	5.628776525157651	3.08177230504076	-2.34996202065496	-1.72686786596963	0.0716546675979974	0.196838775567776	0.250013270343829	0.327046421383836	0.5589471441750767	0.5869857741114676	0.678525140740095
DPM1	6.32503498875895	5.66672242239271	0.45991943212263	0.8695685174784151	0.264709814170671	7.39153303285532	9.253832296888053	5.454731588375781	2.63231567779969	0.0829873837403078	0.0685096394310681	0.115390814648739	0.231095392538874	0.4777075310520324	0.4935161917166215	0.6147220617159517
SCYL3	4.025801213498879	4.22744864294835	-1.54277575706502	1.86184707797173	1.05969895618472	2.74977711437369	-1.089038890896	0.593804152765668	0.470256897289571	0.110717784564943	0.389873182211419	0.612859262598872	0.6844653512185611	0.6901948884875306	0.818581027927453	0.8752897064541078
CFH	7.093713962555929	4.98610053323056	-1.5499003593244902	6.733945812817559	3.35414582693988	7.425098473222651	-7.250800423756731	9.63737848586617	8.08413692983927	0.04207278204338	0.0856152651948952	0.0638230363368683	0.07648460805249	0.4871564932693903	0.4498105785512001	0.5170595900048344
FUCA2	5.82130592328816	5.09581262730596	-0.868474109939472	3.16408755936202	1.28953572308959	10.5227948401333	-2.21317420719873	3.22562598650631	1.88769566159155	0.0089105138226146	0.157345400164049	0.0841559588832448	0.199683016290791	0.5376298422824797	0.4661733854342447	0.5968416178587013
GCLC	2.91835044943004	2.86086952601146	1.02908760352942	0.1750447016556419	-0.847460713866016	1.29524575387991	0.644944136978698	0.0377253517108589	-0.269457886831675	0.324591850010517	0.585067107208765	0.973333634202763	0.8128316717324481	0.8080921359266167	0.9890642461330768	0.934672944848896
NFYA	3.47231241524189	1.5369374311981698	2.80754442714534	-3.19183934324789	0.444579724189832	1.80145141517322	2.35966122419581	-1.22185669024264	0.335500886250986	0.213424524678047	0.142253286187788	0.3462298379959989	0.769171697030595	0.5271287808248727	0.6566224264098527	0.9133408645763962
LAS1L	4.14648044237499	4.37957096231673	0.46025672714713	-1.33481901458258	-0.5341156369089	15.268103174746098	1.83873724116374	-2.15513616157622	-1.29468740459728	0.0042623219322623	0.207334408310428	0.1639352655595159	0.324750232230274	0.565507328572268	0.5239643439799994	0.6776718995436442
ANKIB1	3.76915544496678	5.48078905210958	0.154270076312408	-3.2365235208714105	-1.93161344388623	3.6769247697572296	0.161580754163474	-1.12455705959953	-1.00700312452945	0.106832860883223	0.897672278577757	0.454961980647945	0.493806231312222	0.9586580892203006	0.7310375288149762	0.7794316090324186
CYP51A1	3.9687157622343903	3.38038813221866	0.5326510715050471	-0.514204134490573	0.4266328570558529	1.66204825031377	0.8557879651068659	-0.6092758514057149	0.826222032309258	0.328307292491171	0.549297394950628	0.6515424469753629	0.560381380638448	0.787386608265666	0.8412533091819219	0.81354297746282
KRIT1	5.68458579502804	6.414092121050731	-0.4356253000508669	-0.987923853727777	-0.389028899410492	12.0377700358791	-1.0355425124919302	-0.960071503418008	-0.567235199802146	0.0214421387558494	0.488519317231308	0.501171936757328	0.668406150716365	0.749241195862398	0.757386626026522	0.8678436251481525
BAD	6.311804217454281	7.89317107514401	-0.27377053765778	-1.3182539253995	-1.87213995721064	6.361950105310281	-0.3698704470904229	-0.5771920745121079	-1.09333750325472	0.0238274622290275	0.746972762915777	0.622124300254807	0.3883647309223679	0.8945914729936129	0.8232449073742182	0.715888216600486
LAP3	6.29821244387969	5.613367502063099	0.131052552979839	2.18420577514861	0.4249626443028089	9.839196987866847	0.3244032341334339	1.88186943665618	0.53913784277895	0.012022537389271	0.7804868788965259	0.2024925048169899	0.648273435472135	0.906306567963432	0.5557395343362581	0.858818142113193
CD99	9.335358623166847	10.152849813226	-0.967818835257474	1.2576934969746498	-0.469483681560339	84.88876778426341	-11.3915718532114	5.397917701258559	-3.1173586985834	0.0010608916355276	0.0500153330740758	0.0991740225404601	0.183750796460566	0.4622860038517991	0.4808039711929736	0.5872740358017743
HS3ST1	3.14438402635148	4.65673407556057	5.77927798183684	-10.8409942737029	-6.386775898961519	2.903286257927029	4.84517923342689	-3.6210351624771	-3.24840776502801	0.155436163200599	0.1259385958365809	0.1688349241629339	0.189481416619337	0.516348242929982	0.5297317985758211	0.5898397055174213
MAD1L1	4.36402130911059	5.93031536395882	1.31333606292891	-4.19450136068326	-2.89809372456029	6.86350835115618	3.28811135188963	-4.13171099471727	-4.0256695541987	0.0240746790877245	0.187941664620156	0.1509150359443559	0.154971419375892	0.5535925384735807	0.5166851538628806	0.572072255491334
LASP1	6.365234619134211	10.5659592326807	-0.7058464403358449	-4.808682892530951	-4.49356937123327	91.4434826633047	-13.726173079846198	-24.7201890339646	-28.6634523574734	0.0048890360220395	0.0431875394110235	0.0256954244118574	0.0210874308465964	0.4586498346792771	0.4176531069132268	0.4719221248871926
SNX11	4.41212454561863	3.4704326343492298	-0.437276528737487	2.22903274513484	1.33134403687585	4.585590463878691	-0.607544170785981	1.35630541058642	1.20499460473202	0.0444123004579387	0.6052835258981851	0.307824030014168	0.35144180074074	0.8191897955322669	0.6270559145309992	0.6956517163851134
M6PR	7.08491204053359	6.90222634703428	-0.345916311633645	-0.359343409412925	0.7784038931698241	22.836268522833095	-1.35632626969953	-0.6109291522571789	2.16562301254854	0.004292369675096	0.4040504332527829	0.645134857130854	0.265532949463137	0.6992078419409861	0.836759246284633	0.633058541757867
ALS2	3.50615026465347	5.05351679776086	-0.776133318101479	-0.5258955506364129	-1.4052306946662	2.5786504963974	-0.575335445425052	-0.141571769378648	-0.5073162267208929	0.1232040635403819	0.623166953689639	0.9003915001429449	0.662341720864019	0.831270388192687	0.9575461201916744	0.8652859306682699
CFLAR	6.705308217315179	8.31401365394968	-0.617558874759772	-1.11650982748509	-1.5009169638755	17.7836035780679	-11.161260724365802	-6.01536819520378	-11.4172235029263	0.0286144889784929	0.0568451257584931	0.104815266807642	0.0556021786206637	0.4732692927537645	0.4863506164859232	0.497090433352207
TFPI	9.16083526499595	7.809365878100519	-1.27282658703388	4.79137374134268	2.3510111032279504	116.088145772289	-79.86866165813571	110.225191390198	89.2262094902713	0.0025618045497089	0.0079289561556462	0.0056979653809345	0.0070575282512342	0.4365472601527217	0.4070319053628667	0.4718336173833724
NDUFAF7	4.58965221087343	5.74683072018052	-0.679731764528764	-0.8844611554327841	-0.804325514458123	5.710292920401971	-0.882854650121918	-0.451416462516481	-0.563167895550254	0.0293255091006084	0.470444898540098	0.695915987352459	0.630035496241467	0.7409321774183353	0.8619467051472081	0.847616340021468
RBM5	6.320210495521799	6.325838773232911	0.410817506769691	-0.361629915680467	-0.3688251089331789	10.3078309159778	1.01600414726846	-0.3037319361159489	-0.47866553340575	0.0209042073298819	0.4905380249223069	0.809472017325909	0.71269936494995	0.7504933691358848	0.914660620442548	0.8904514108853878
SLC7A2	3.94349877805506	4.39146870178424	1.06849062636363	-3.67310540998415	-1.10140375075201	3.54366683115102	0.86001336149023	-1.29195904540545	-0.615143400344384	0.0712295885955333	0.48041117938707	0.325525507915644	0.601127777745352	0.7453525804262172	0.6425901271998258	0.8321132265898022
ARF5	7.37410304153147	5.7176324841267006	-0.325439403657117	3.82312351904696	1.93697525017688	9.02743022729263	-0.623141583396795	2.823332392589069	2.318118767681	0.0226386009959259	0.63305936928766	0.145111063680985	0.1996808539562879	0.8368126206724602	0.5146351691251169	0.5968416178587013
SARM1	2.81782435710104	3.19184273688519	-3.58778353712314	5.83332894561553	2.07656913533751	1.84847326131358	-2.4451803695406498	1.79261593643254	0.828051553949224	0.205782171577403	0.134356249688864	0.214902246529977	0.4947211696532549	0.5214270179518725	0.562943721991592	0.7800168727707493
POLDIP2	5.45555810286508	7.25281359454141	-0.1950019542919169	-2.5699006097452	-1.91085101586007	29.062192898677303	-18.2415662358758	-88.12495766487172	-92.2980172700378	0.0213965528239076	0.0348643938823146	0.0072231062675708	0.0068970327283057	0.4523696945628524	0.4070319053628667	0.4718336173833724
PLXND1	6.006393086864611	6.33783125980886	-1.74424627618467	2.23693917178334	1.06831104880756	6.77624662020883	-2.2106554622204704	1.19623463284814	0.799086437513475	0.0210916225964193	0.15762378322816	0.354186008681684	0.508060166647705	0.5376298422824797	0.6622560113643724	0.7881199377776716
AK2	6.300431880359911	6.15989118219672	-0.6839592375025452	0.5746604506172951	0.8692652982970749	14.8826437882461	-6.28665624642824	2.310534688997	5.63838909944253	0.0288855783342789	0.10041743937978	0.2595935439851869	0.111522612691594	0.4939178898643002	0.5935940146349281	0.5440473011838949
FKBP4	6.317810508914009	8.43373000625365	1.9316953484799	-7.656423823737559	-3.5702384053461405	8.453880410768019	8.41825742909173	-16.8975878208906	-12.0533664195737	0.0608252083765363	0.0752274979393975	0.0376259032338072	0.0526955781545047	0.4793477002456894	0.4308663889106412	0.4919717748257441
KDM1A	4.25627351405096	4.58021206937642	-0.0632270276465717	-0.441199357168455	-0.320384919173274	4.80013650371508	-0.0801123127669987	-0.223649482144338	-0.234395939665921	0.0407649008849225	0.943442713622597	0.8437971533643029	0.8364877263542421	0.9820396888787548	0.9341906509801337	0.944697031865674
RBM6	6.536608073233009	7.777876730978099	0.169837469426403	-2.47313263073068	-1.44077146314375	14.222359929572198	0.418490458411443	-2.2798390611267703	-1.9052783614973	0.0209466992173297	0.743799627219198	0.208511249137246	0.281823570267278	0.8945914729936129	0.5586108755411021	0.6468280436485346
RECQL	4.96632806904787	9.65893747311885	-0.970060837137146	-5.43644620971115	-4.77042127584569	12.7330395561554	-2.6482512849615096	-4.19747683796856	-4.61097926368959	0.006111394945744	0.117897917020899	0.0523412918643183	0.0439562492262879	0.5069960498448645	0.4387217472016828	0.4818808220399967
VPS50	3.87053604079274	3.74293861167456	-0.8933897121462321	-0.09405169419825	1.2879298350905	2.77109632557154	-0.683586347800671	-0.0395962986075873	0.890609328606831	0.1158333817487009	0.617451995239093	0.9745503842879252	0.5344129792284601	0.8279775067717942	0.9899880223818442	0.8028634095512112
HSPB6	2.63790803704865	2.7314839744758497	2.72947480441711	-4.422165426288389	-2.2261425351104704	0.735626790197928	0.8140720372064321	-0.518162899342984	-0.420636645798072	0.538530861749589	0.501114783091437	0.655968972558359	0.7149084428970179	0.757378224410507	0.8435934697870964	0.8918748051804174
NDUFAB1	7.44601299365242	7.11153596406982	0.2186214604374469	0.6649898847019039	0.0918565718048266	44.0028056504134	2.56687200983017	2.852030908560549	0.6221757772516179	0.0005824830066435	0.2351956533598289	0.2113864980707769	0.6446758578701629	0.5840178421709297	0.5605361004204478	0.8569848299308723
PDK4	8.72592673983775	8.46050708866531	-3.3723542982410697	8.24084019556378	2.27059319896683	5.49460669226125	-3.9626351311805497	2.84770708669448	1.24936867145783	0.0373538541933006	0.139801343047017	0.1938113312771539	0.417651746277378	0.5237518725443019	0.5487641290197661	0.7366340038361935
SLC25A13	5.590909889123569	5.54615268750818	-1.2706469348181202	1.62138383350762	1.12725231270698	4.48040473584018	-1.15323726690671	0.7264041066430491	0.790888261011192	0.0581163807992487	0.454689866598727	0.5920622988318629	0.570442885400422	0.7294465762787945	0.809483563962547	0.8189928053494105
CDC27	5.389781346174481	6.572292744157151	-0.1374082354663769	-2.2344806955707903	-1.11425587008624	11.5542893388082	-0.3522402531509749	-2.37881617912955	-1.75423318244977	0.0103612512720415	0.7843957970425	0.249588082331881	0.328695538560734	0.9082726458272408	0.5869857741114676	0.6786107338325124
HCCS	4.80446480651097	3.22861554244382	1.5009565009887498	0.695416097796441	0.505677266887974	9.15070769478272	4.55334870351588	0.83385503904214	0.996155744083856	0.0117326136160999	0.0450015130383358	0.49209106160398	0.424132232115827	0.4619461628180299	0.7513437115363389	0.7414076896999504
DVL2	5.08552067208946	6.823459221965411	-0.549310520413245	-1.5457000345113798	-1.6284254137398602	5.65777808261748	-0.7214964055643309	-0.6929670887148229	-0.967950786293516	0.0298481822351174	0.545550212331205	0.5599835012496078	0.4351845427549249	0.7847137777370776	0.7913499283691985	0.7479103531558614
UPF1	3.73810507706451	4.73204271979836	1.7469231188683605	-2.2163869209555496	-2.7719850087332403	2.89597826221825	1.8728550467620304	-0.69771651026061	-1.2124728397946	0.101420077451503	0.20196209301653	0.5575564754263629	0.349118953342392	0.5621387179605349	0.789932535896579	0.6942130807468275
SKAP2	6.84355732027858	5.87814570492925	-1.1149857243235202	2.67654742826669	2.08480721160634	15.3418641658937	-2.78892558268282	3.2032622848806103	3.84512525836106	0.0042216940129925	0.108113566943289	0.0851887108684468	0.061466084762047	0.5001678945513797	0.4675589358444463	0.5020697383734661
SLC25A5	8.316591056333388	9.50542656033218	-0.1317367127509089	-0.879276357778412	-1.47602359785466	102.247492493325	-2.0114417902643003	-4.86927672893735	-11.7340539995429	9.563841308239158e-05	0.181955256742898	0.0396829580920623	0.0071846192497269	0.5499283672553844	0.4308663889106412	0.4718336173833724
CCDC109B	4.19218807534006	4.75017864523204	0.44511883774273	-0.67025067598513	-1.22007220524759	8.69426110198658	3.11005880406537	-1.69300950459044	-4.53538519180745	0.0427406322347677	0.19797491244309	0.33931389438238	0.1380121910075459	0.5601799893190025	0.6511598310764108	0.5642559237546926
POLR2J	6.449418154823031	6.911428425087019	0.0248928733453864	-0.0273962709827099	-0.6755791499823961	11.5128624900828	0.060506374391557	-0.0233406096368916	-0.8130941331931409	0.0074602296652075	0.957254637396675	0.98349794401001	0.501565116698723	0.9861092648511726	0.9938296395834486	0.7842540524310759
DHX33	3.00429706201935	5.683893064362779	-0.433498109215682	-6.61360699680297	-1.84568229311598	4.14026784874716	-0.3407362274179149	-2.2391920312595897	-0.9950646056675552	0.0941401909550166	0.790097065180529	0.25501339715873	0.496559334224452	0.9114542250998632	0.5904221843736271	0.7809431818238356
LIG3	2.5276440733279704	1.2144207311908	3.96813338108734	-3.02534795614479	-2.08868432763096	0.571967830497596	2.20192620381836	-0.628460421330026	-0.7061145579552109	0.625061812245134	0.158593824199186	0.593904129477689	0.553288645494493	0.5383471230711239	0.8099731901739914	0.8103126813626923
RPAP3	4.49959458986369	4.238492670379991	-0.281585265958434	2.44856718337482	0.0430408879307401	2.8807588164998297	-0.303177683791866	0.870386137430275	0.0208471500420884	0.1023352086057569	0.7903837069672109	0.475858517324656	0.985260440216548	0.9115092492133866	0.7429603945877735	0.9952549487636426
CIAPIN1	5.082938145950219	5.944005251727071	-1.23134236211837	-1.06543449935829	0.3716674484179821	12.9482764817744	-6.83486923565966	-2.98901017188447	1.6376020034886	0.0243612259269335	0.0924214989246354	0.2048616643293989	0.348810486034216	0.4910242196453722	0.55636487810652	0.6941516018074988
SPPL2B	5.2466745980304506	4.48873916613806	-0.8754617918140459	1.69577204187903	1.81069522003333	5.25404523791931	-0.9003388552933641	0.858131433820107	1.41361287901563	0.0343686913551529	0.462961160956467	0.48124195071796	0.293043437500791	0.7364264619088265	0.746062990079416	0.6559871444971836
FAM214B	3.22665721718648	2.25308263152817	1.98268183790748	-2.8183777333128703	0.010443536083884	2.5105379898308	1.80008885745702	-1.12837625309127	0.0076759304581301	0.128726543993544	0.213651533820799	0.3763147411813889	0.994572377469304	0.5711838440254605	0.6767665969533394	0.9985650405663306
COPZ2	2.44498449088423	4.11081918223475	-0.5783131717662429	-3.66366619234904	-0.5897354967787679	1.8753854176971496	-0.24837594249826	-0.6904506432996489	-0.178223499551798	0.207385475578338	0.843622581341075	0.565773051191347	0.877969854824035	0.934761479335903	0.7952780109762871	0.9589247672222916
PRKAR2B	6.472575168304321	5.21649135973031	-2.8501561038705296	7.190624760086419	3.42394950135158	8.92442640020681	-17.482433381582002	13.4748727463082	10.6772570111381	0.0387238079687494	0.0356504460306602	0.0458728448294015	0.0582868045974512	0.4523696945628524	0.4358659936580732	0.499484740002793
MSL3	5.08636866864281	6.43446942191704	1.5726566324975702	-4.878964273882099	-2.67384994072544	15.0604903168389	10.2746567307539	-12.5959572251805	-10.164350260851698	0.0133451028382589	0.0617549452907255	0.0503858611288912	0.0624145055092334	0.4743203329735238	0.4387217472016828	0.5031383667319669
CREBBP	4.262944047455241	6.57462886309007	-2.59429144466696	-1.85213368009281	-0.0977277318172402	7.92806430223948	-2.9199172521775902	-1.12803003786193	-0.080407028184852	0.0155399459496157	0.100004001544844	0.376431688035232	0.943235321116584	0.4939178898643002	0.6767665969533394	0.9824110326478824
GCFC2	5.38721406805656	4.466707885769639	-0.81201111681353	3.12074157155425	1.4257348036975903	2.57390284564679	-0.5293336246339521	0.875275123475704	0.5749312572284829	0.123578130701376	0.6494551630824991	0.47372815841522	0.62339412953399	0.8447874912428882	0.7413071322987425	0.8434851055838742
WDR54	5.721509659645069	4.62485969347328	-0.45511203548289	1.65421012549196	1.81932251850431	11.303929945711902	-2.4050183161902403	3.16138339307566	5.874445331037481	0.0139453531089756	0.250083091188659	0.19193565258719	0.10504924829968	0.5924298470876971	0.5477738433718317	0.5350879226018324
CROT	2.9181043397120603	4.62586080893874	-0.790553795612609	-2.43709685831206	-1.17031738464804	5.45290914744658	-1.0503332691169398	-1.41066705870958	-0.978438197922297	0.0589341021656852	0.4843736252889021	0.3448782471296711	0.4930936217503621	0.747097401694446	0.6553968555361999	0.7794081526400369
KMT2E	7.684740841691389	8.87489350693978	-0.415380843544811	-2.5603727651658503	-0.699762073198016	61.486909400739	-3.1288733801443898	-8.5362376180777	-3.52472277368327	0.0002644005801323	0.088757695287231	0.0134473727789449	0.0719164686611687	0.4888658969239911	0.4070319053628667	0.516872946412228
RHBDD2	6.100050425158059	5.5983726063745305	-0.4303105305829899	0.4144984149395429	1.17843161472079	12.7567088713015	-10.7483128080665	4.76151126606998	22.4346441794287	0.0479987258264077	0.0590597177571133	0.131744893193799	0.0283464805048936	0.4740970494150209	0.5017537216780006	0.4719221248871926
IBTK	5.2461041880255	0.494104190771802	-3.86361138803707	14.1056732953069	8.29919400327057	0.365221550421858	-5.82130286776916	6.175588141637389	6.44280235092325	0.7516828577766409	0.0980114484999567	0.0889344888642736	0.0856056446402764	0.4922002100240778	0.4714894682555343	0.5226575881195787
ZNF195	4.71240359435012	2.0294151270368097	2.4060280567582004	-0.184393246752406	1.47267089320613	2.54170793001833	2.0798228095771103	-0.0704666762058047	1.16993030505824	0.126157232463094	0.173061305640318	0.950234275687784	0.36257888931951	0.5458286038960979	0.9800210612087892	0.7041815586783882
MYCBP2	5.46463792620532	7.56487786960608	0.749703154260102	-4.15829235710414	-3.0741455259513395	38.2204988749546	18.482853228881897	-31.400477423190104	-31.6721883732705	0.0064910430870512	0.0343920770976812	0.0202523664708844	0.0200918532400099	0.4523696945628524	0.4070319053628667	0.4718336173833724
FBXL3	5.981818605796049	8.08605771373623	-1.19652930594668	-2.08127162157188	-1.3438252465787102	16.9548707827508	-6.029204931754579	-3.48829699464508	-3.19394229772793	0.004089078158682	0.104363770465763	0.176723314203458	0.19284974342092	0.4961766594673298	0.5356171269481141	0.5920574985519853
PDK2	5.650439233197299	8.54127089307176	0.0001946208223168	-3.3932345130874504	-3.63887309199813	20.5482474063567	0.0012068234091127	-6.116056018969459	-8.440046135534821	0.0025319489349266	0.99923140906336	0.1029870998617479	0.0750754571574639	0.999531148512134	0.4830961946495737	0.5170595900048344
ITGA3	3.04532382656425	3.901682258423021	0.6841172822867061	-1.02445270203689	-1.87024282464663	9.2552434571779	6.25853725137323	-3.19851069018421	-8.61541101380146	0.0376432381311349	0.100740107699119	0.192494032959012	0.0734250865911527	0.4939178898643002	0.5480109008884336	0.516872946412228
ZFX	4.904143589253691	5.43714767157871	1.38395754141546	-1.57871702760517	-2.0536902547995	8.46732684386131	3.62735499282375	-1.27860540722731	-2.30035827899141	0.0136626608948646	0.0683058992577688	0.329352394921016	0.148111749403464	0.4777075310520324	0.6437078674923721	0.5684174384221882
LAMP2	6.88175077333435	8.16275463873027	0.0689656874412402	-1.50762230766088	-1.6900769634353798	17.905792760127103	0.3953720489052	-3.1511058091581403	-5.11315684002324	0.0066332854771399	0.760252690812722	0.194955914412077	0.122712701825736	0.8988715157949978	0.5495101311771227	0.5578654257360111
GDE1	4.986765898534509	7.196165591400571	-1.22599826343355	-1.67171856829893	-1.6452143478505803	8.04347981191804	-1.9492314072679904	-1.01953504005478	-1.3341935007231298	0.0560825936622462	0.300487726092135	0.467578745801518	0.40440431795623	0.6290758808253712	0.7380221070486352	0.7277677274391303
C19orf60	6.603319588566941	6.04401215438209	1.13222714927291	-0.1129129037947809	-0.421929683802337	8.18184973191161	5.567602922193119	-0.221858417000978	-1.30726251656201	0.0511345477427468	0.113067924755189	0.8609562674388079	0.415496203213849	0.5039159674521958	0.9411264211493554	0.7350351930948444
TMEM98	5.44892460152208	4.75526498867399	3.02886368336693	-4.99234934408943	-1.05559604552198	7.96388653772796	3.87054498277588	-2.78859139382813	-1.19616221127918	0.0154036666439216	0.060733196681564	0.1081354295488959	0.354208800949668	0.4740970494150209	0.4885349238561146	0.6977232301564721
AP2B1	6.88538204365987	10.065770696472	-1.64205447391451	-2.45676610559809	-2.39727421497955	39.9780150564795	-11.3234855574892	-5.50513987477374	-7.08050391997471	0.0099799551637438	0.0529579020721795	0.105299211115154	0.0886297960651679	0.4688414622390122	0.487465667744563	0.5243038905352769
ZNF263	5.207546524159469	3.18996246166857	1.29243847707528	1.74280463838828	1.31053438696335	2.49316947248947	1.2927628481838702	0.596678355499716	0.7751402317576501	0.148519278367623	0.402233114041491	0.6387352412112249	0.555229748181842	0.6983880011773633	0.8324527557421957	0.8114709131937395
SPATA20	5.11496332755674	6.314998263104349	0.268723869430264	-3.2484052543227	-1.3622909504727598	15.3096362478594	0.7597385330963381	-3.79772517816203	-2.3392808996505097	0.0042393736931335	0.5267508198920821	0.0628674223633592	0.144229896700816	0.7742602412871568	0.4478730594403713	0.564778714447692
TNFRSF12A	4.97725994139568	6.17002608207652	0.24248653251806	-2.5972334659144902	-1.3813723033198602	4.46871089701071	0.270094304101907	-0.963011179550058	-0.764961652883144	0.0882867211197568	0.8312816753527209	0.50374030577917	0.5805782448961441	0.9301131730487217	0.7586523166299506	0.8244293487496132
RALA	5.6699946225957	6.44838126189759	-0.130056862930347	-0.7776662748775319	-0.861731307100326	53.1435051853123	-4.658193948272429	-9.78982575242525	-16.0496101498332	0.0052565233695252	0.134555002346761	0.064611935363662	0.0395489736316504	0.5214270179518725	0.4498105785512001	0.4766291317472583
BAIAP2L1	4.77225409506642	6.71998951478544	-0.115455187004986	-3.626474889260461	-2.01328665993474	10.7916343570659	-0.241653759078595	-3.01213755443586	-2.3180160608026603	0.0084776480784747	0.831566282627874	0.0948038727177076	0.14633302830731	0.930327565579205	0.4778675054495278	0.56609265861807
KDM7A	3.2667307268719195	2.8827739452074	-0.9848714971584972	0.427814375034919	1.5842589493221202	4.156671843339891	-1.19905652342861	0.262373606353422	1.52851144258414	0.0541231161362792	0.442509377445287	0.820546312988715	0.31251004694357	0.7203829355586774	0.9217095570558168	0.6690242905250319
ETV1	7.10343369749687	8.90145521566575	-1.5775567805404198	-0.740561512252405	-0.772824573983494	22.1532969195861	-10.7388881258869	-2.09157737628694	-3.21275728016027	0.0082440071525585	0.0590999528397507	0.28329613693556	0.191883128610107	0.4740970494150209	0.6101531097512358	0.5908275834458327
AGK	4.63269204193533	4.15034361668416	2.7292161612625496	-2.99247827973341	-1.65689852241938	4.419530360175821	5.22019117520599	-2.38784141726044	-2.11911503325363	0.0526517689797534	0.12049306004425	0.251953504797653	0.280201655922018	0.5085661201991634	0.5871285492652505	0.6460330412177617
PHTF2	4.3332575314370905	4.562990105773309	-0.7197847476776801	1.23420757137797	0.121951959273104	2.51071266017188	-0.515990918747671	0.344162043196503	0.0470277952195267	0.128711943156681	0.657241311204	0.7635419426396859	0.966764697929723	0.849598407712213	0.8940441102608804	0.9900208862820092
FARP2	3.660833142536741	2.62557056805892	2.13389243817671	-3.91535836252346	0.154777051214563	1.7194662776303	0.988095649419654	-0.828469978286441	0.0645732066875884	0.227669312232413	0.427259062059567	0.494531068802628	0.954387370645677	0.710961353433784	0.7531266269297443	0.9853040696002306
GGCT	5.11274568262893	4.82735680589521	0.0445095990503027	0.4144754795498689	0.2824548329855539	35.183195905611896	0.517231133862566	1.7646552573833	1.89416071917866	0.0009652423387968	0.6956085031818371	0.321490478004435	0.3048238973169989	0.8711573533007477	0.6413972757664764	0.662881826940321
TBXA2R	3.9890582575886695	2.1085010460306104	-1.8869250799661696	4.89388154725475	3.88216371032334	1.49300397803402	-3.81952039640323	3.19790280420291	4.3531581422673895	0.317752156271325	0.1618426907954639	0.1903275728369119	0.141498953166557	0.5383471230711239	0.5457257204529858	0.564778714447692
IFRD1	6.77863459997322	6.2101153692209605	0.557861080888309	0.438000465575252	0.180741318238379	12.2127140733261	1.34282261948193	0.40205001715243	0.258062354592084	0.0100300055548701	0.369530890204869	0.7298060991237809	0.8255396877067379	0.676571563984171	0.8766787002442727	0.939663105679623
COX10	3.4620229078224	0.56456618974078	-2.4902227214549	9.059247837831869	4.96189597986914	0.2356800365506569	-0.80581805201555	1.78066131642766	1.36010248794231	0.83561609462853	0.504928506656178	0.21692320370881	0.3068166739754019	0.7600418838081079	0.5634885851565369	0.6635743351743923
PAF1	5.03685075040992	3.41868364291808	-0.111852836058784	2.3062114083824503	2.15429651190433	4.645257499695741	-0.157022369539989	1.29982971499102	2.0693755611342497	0.0445771413391912	0.8974652055900709	0.327554409363801	0.1844515081026519	0.9585993932012672	0.6434035561114207	0.5872762207885347
VPS41	3.9249935593236	0.8797689980185641	1.64852911486464	2.45029209616199	2.2221740824797203	3.6962373334625696	5.656921643364849	3.63605376485806	6.18216578415454	0.0660279568082543	0.0298568199867304	0.0680120103411364	0.0251807992003271	0.4523696945628524	0.4537863377974649	0.4719221248871926
ARHGAP44	3.02515912638341	3.35518213789455	1.17122035793198	-2.4371721155820696	-0.8474608615376671	1.04805820063637	0.4618068823808839	-0.334039451074379	-0.1924678361684639	0.4241550247857679	0.719508256529458	0.7844675825756731	0.873585928483091	0.8835611320661131	0.9033493614990216	0.9572128837398514
ELAC2	5.11537390825133	3.9789478905043	0.5148840141915949	0.861318280102995	0.8652193086238	2.6004754473401697	0.354741011808141	0.263485193188415	0.4239158320860589	0.156174482461871	0.7827659263178749	0.828769747739096	0.736767106761264	0.9077072362216322	0.9256461489764336	0.900827355888548
ARSD	3.87353700546846	5.14701968031138	1.26849310332649	-2.03039866853494	-3.064610772238649	1.47197558585424	0.665187938786449	-0.309843426674355	-0.630593611348819	0.278886113861634	0.574372869719214	0.78598395091896	0.592754000409504	0.8007246200945923	0.9037912005739398	0.8297855983578838
PNPLA4	3.17879250592939	2.00482530266005	0.204463633947846	3.1341539895670096	0.7851032536741999	2.6122075539681204	0.9896275818115592	4.566927020499191	1.83066701259	0.178164201153816	0.502762295757128	0.136110008852859	0.317431218724248	0.7582719813137108	0.5046866303054119	0.6715123518962522
ADIPOR2	4.30608869728376	7.017357088911151	-2.23524818180497	-0.0280156599756354	-1.46996863913151	4.04927245499604	-2.31291329219904	-0.0085670297301319	-0.618354793466885	0.110978871800144	0.223260844818381	0.994284679607836	0.6395982989986789	0.5798290476539677	0.9974753243879654	0.8537079897508718
CDKL3	2.77364876152263	4.55557228856568	-0.389255409979317	-2.9451333738542096	-1.56353089178283	12.157464531928598	-4.1605193526622095	-12.8222012520126	-10.2713163326671	0.0340747524976981	0.150166015926796	0.0494229756128555	0.0617298858655901	0.5341635691045669	0.4368204656380107	0.5020697383734661
MARK4	3.2914138333701097	6.35626853155894	-1.0945860399844398	-4.17634051193314	-2.44378368283726	5.562316474022701	-1.22011224247119	-1.99704591813726	-1.6358067938123402	0.0759887326543095	0.435760237190528	0.284882271114114	0.348201586247941	0.7160554226107165	0.6114245316890472	0.6936577134467989
CCDC124	6.667183935192139	7.91887346841184	0.73891831675982	-2.26541828798389	-2.2472248286725	7.01437340627959	1.03888273248594	-1.15228983739077	-1.62549824938834	0.0402830406515653	0.486758687037897	0.45166442260701	0.3496738117721419	0.7489286227510185	0.7283125215603689	0.6949265619840234
PAFAH1B1	6.5250735189755495	6.54322596200552	-0.0699349020282802	-0.161863763589927	0.108389922207304	30.4468542536754	-0.3712569884800989	-0.3572782169924811	0.360929137346334	0.0010769935533554	0.746085281539794	0.7550617127047059	0.752711093625828	0.8945914729936129	0.8902342220268565	0.9060986959825597
KIAA0100	3.89581244156392	2.4851069043365	-0.540538160318958	2.4496056556574	2.20440656261809	4.101724445847509	-0.7615802897830001	1.66494282515001	2.3827415128593903	0.0546146469665878	0.525861238683339	0.237837578915786	0.140059839505239	0.7739761412076097	0.5789289130632833	0.564778714447692
TRAPPC6A	4.762337259774981	4.41234510644836	1.42773909518729	-0.982638833280937	-0.8325908164795591	4.405016699826019	2.49870852948052	-0.550488236979625	-0.7313510292225671	0.0543837987305925	0.239437578582592	0.677620285318713	0.5959191820120121	0.5864707911010277	0.8532925655706548	0.8309133131769136
ST7L	5.40608354552305	4.89268411228316	0.671589843885777	-0.983026584576488	0.229870496930936	3.2184217940168	0.439773180978949	-0.303741193554488	0.114557438358489	0.121122741186564	0.7360443670875659	0.8067907447216609	0.926168997664492	0.8909120203683012	0.9134731394023322	0.9772094103159868
RPUSD1	3.64035701790582	4.29398159639048	1.31269437773103	-1.15948800275481	-2.1963928415234	7.012533343001599	3.65701369175836	-0.9642311221222508	-2.6436223832695203	0.0563136781479718	0.1438486177181029	0.4915259862220639	0.214043378345285	0.5271287808248727	0.7513437115363389	0.6074581438202075
RHBDF1	5.03445659192732	4.25773733504093	0.463011863559985	1.01731173413061	0.477892060054789	2.19191457846093	0.4424995491583489	0.294453236531099	0.223676918047277	0.162291252728031	0.7330255390918728	0.8160409720855001	0.85889715618636	0.8899499384799874	0.9184447386522858	0.9524894302725136
LUC7L	6.2256831443066005	6.45328991472929	0.0343725465945363	-0.328697101689282	-0.281297807528695	13.329031199530098	0.0989443789253013	-0.335632424254135	-0.4382892934707589	0.0192868825789401	0.9365422460038728	0.787151771462756	0.731416662635385	0.978703442876749	0.9045102597878946	0.8993333030623752
BAIAP3	2.96412904543538	5.687743014990031	0.836134110492015	-8.33794728111804	-3.0751296457190604	33.7026555878174	5.19749270122154	-22.476140673207897	-12.9579551609956	0.0008792223094626	0.0350815604493164	0.0019736462736788	0.005902939552238	0.4523696945628524	0.4070319053628667	0.4718336173833724
TSR3	4.98684789186745	6.1990206077661005	2.14946082902085	-6.162841874229129	-2.780052223884549	7.65170606411767	4.35892058674852	-4.66399133347425	-3.30262158801546	0.0177430547365701	0.143383892407495	0.134411380834723	0.187005249438042	0.5271287808248727	0.5039162448514374	0.587695123809194
PIGQ	4.72992553806662	4.23120764520744	-0.5484355674366189	1.50102086294312	1.02713996053351	13.8093345080601	-4.835651968024809	5.16440270435662	5.675448575940339	0.0177089520101476	0.129679387280768	0.120480954514483	0.110259733133194	0.5180492784932497	0.4978486034543115	0.5423000837091804
CRAMP1	2.7294052376512496	2.7321260285973	1.7549913165141002	-1.24821133857618	-1.84179198783113	1.6074393155083102	1.4459877328530402	-0.371350185489812	-0.821865045192348	0.308526340956556	0.379632596960462	0.7688713930196701	0.555575032731064	0.6837647266002271	0.8961167078477847	0.8116540033872754
TEAD3	5.05821581729803	7.075043501789991	1.61783084959825	-6.55990129330879	-3.3260309443819702	23.5545691800414	9.44808077012454	-14.0611782315016	-10.4318732109228	0.0022067618028277	0.0670057991931204	0.0451802994839518	0.0608350913053531	0.4777075310520324	0.4358659936580732	0.5020697383734661
DNAJC11	4.047034733534209	3.06385008625738	-0.5975084283394411	2.9114797077162	1.44061637628557	2.23526361165085	-0.5138671964052249	1.04919765727593	0.8128682374245151	0.188498323022055	0.696527525369293	0.4564915844886589	0.5523567639367	0.8718795500243252	0.7320908836306866	0.8101766299047033
FMO3	3.8785415315359	5.53774045111539	0.048413497607085	-1.05941746052371	-2.19049586302933	4.47566688788102	0.0714053537691709	-0.460582103956306	-1.26260688223958	0.0464690482392614	0.949573027532404	0.6903285555131149	0.334008825746038	0.9842921350194592	0.8594374899849754	0.6816932368963953
MYLIP	7.08058448064031	10.8184730779751	-1.59729337806071	-4.612874984261191	-2.7452113446527004	7.59625500935604	-2.63504557894268	-2.23109602716988	-1.76091363423545	0.0197585722841613	0.2303491248555479	0.267771366125458	0.32878218922462	0.5823635696373267	0.6018388556996365	0.6786107338325124
PSMB1	8.62648991588058	6.99888726146055	-0.370056248018259	4.11322589372114	1.91100923869958	18.1880362284662	-1.7398356437410605	6.8055977108744	5.22888348295032	0.0031523929982962	0.329150254108882	0.0878761570727951	0.115465099978772	0.6484811742728822	0.4707121829058835	0.5480655051664398
JARID2	3.58511702625925	4.50168349355905	-3.99899288275421	2.9804315889460296	2.70795600973292	2.9801296449726897	-2.18095532676606	0.922506657495032	1.1245146734236202	0.0965641794421024	0.160957897894727	0.453651834953164	0.377621504347831	0.5383471230711239	0.7295182377224646	0.7117656424080678
CDK11A	5.17187254199125	4.94166668977971	1.53318845229013	-0.8252363709836559	-1.14703156667735	8.35369372438108	3.72815623737069	-0.680426270496572	-1.38553252654865	0.0140290494582899	0.0650095705111348	0.566438571811278	0.300173650902876	0.4751807821461296	0.7956545173265972	0.6602550588119306
NADK	3.6965206100955497	4.54024562704842	-1.62842229490737	-0.0194750874744925	0.573981938022323	3.11093906092547	-1.11828904075029	-0.0066624915020674	0.290436336553776	0.124487199140855	0.463027033727161	0.99555948591374	0.8171519082935742	0.7364264619088265	0.9978780177150448	0.9359833427722742
CYTH3	6.24299041094893	6.79239788374524	-1.8875999623756696	0.456683488026246	1.25385397615323	6.29258849317096	-1.63527794467055	0.22248782004917	0.9528073968544272	0.0392220397771776	0.3463119400510139	0.8568345652615441	0.510164969767981	0.6585044973146363	0.9401308559996808	0.7893118400183856
SYPL1	8.5219501606013	8.92887045459326	-1.3875114883641395	2.46291349080373	0.344049039543612	26.4614318726855	-68.0633007636696	40.722710188498894	8.81276908222257	0.023054623055162	0.0093491528799108	0.0156211212549913	0.0719154525873116	0.4368069390278862	0.4070319053628667	0.516872946412228
CYB561	3.4165759087301297	3.3684374003611404	-0.0997637518443729	-1.4058923680951003	0.476371464216048	1.9207149258828	-0.0481207497510549	-0.345561881928785	0.182305100174502	0.1947339709510969	0.965993172448426	0.7626342618989921	0.8721487394875279	0.9888469031439996	0.8936242033416094	0.9567827452540248
SPAG9	6.28817841341948	5.6636469453665805	1.10035446551708	-1.4045851250054198	0.0641920269679216	49.3134702955888	10.5456493914893	-5.477590540799941	0.420339135925188	0.0020434383565275	0.0586608558938301	0.0906381258670197	0.738805252149747	0.4740970494150209	0.4739904919883246	0.9012221931928752
AASS	4.62426743953843	6.56599236249096	-1.41824869448407	-0.274959004553495	-1.29455370484953	5.5259579185875	-4.18599680322385	-0.222100557519022	-1.51507316632017	0.0490484391425543	0.1481813294741709	0.8607146183061729	0.370972476257255	0.5319452579687067	0.9411264211493554	0.7084922777540091
SS18L2	5.22071610338888	3.68363861373026	0.8475174663801809	0.868854696489747	1.18800306082763	9.64883132772496	6.36823094005414	2.31777110339475	5.417509620511299	0.0312626580335704	0.0988977574514145	0.258168469576136	0.115188470078925	0.4923489542560034	0.5930273716959259	0.5480655051664398
MGST1	3.0500640175464904	6.2489944473412296	0.530668979309078	-7.0879510305861295	-3.78205364563384	6.46569069166697	0.881071163599009	-5.312105722229831	-4.0389218179706905	0.0231940796701969	0.539700299588908	0.1182436395874419	0.154513111866399	0.7813723545867185	0.4961566519590246	0.572072255491334
CRY1	5.564742757318539	7.20674882814949	0.290830429548898	-1.9617713716101104	-2.44582325438588	4.643511990249349	0.310578747344529	-0.7087045659126779	-1.20023587639202	0.0999320281322914	0.80771494184213	0.603843178178097	0.441234926392444	0.9196881718858032	0.8147175818782482	0.7499344552548436
NFIX	3.0215564273237803	3.11647363615368	1.57835036568501	-0.5320087540580359	-1.39786074975212	1.0842807350807	0.7983137343197991	-0.0882857608554499	-0.342940072169355	0.391550666227475	0.508420869704704	0.937693831178174	0.7643347972170571	0.7620980492247316	0.974480855512677	0.9107414779593678
ST3GAL1	5.13349445707241	5.459977982109179	2.76255685021132	-6.05300280924075	-2.0807032078585204	5.4312241864466	2.57998517033187	-2.38243778934177	-1.46531082094468	0.0322684770837703	0.12309919042816	0.140088398555575	0.28045886270663	0.5120463799758186	0.5099870229803394	0.6463281415611901
IL32	4.63340908771567	3.2022936666954305	-0.592179069222908	1.2827057069574	2.6856638769192003	1.47782169175884	-0.219547016378203	0.34353573990069	1.23441854376779	0.282018745451838	0.8611018182851892	0.785948558382423	0.431451201720966	0.9421921240429872	0.9037912005739398	0.7452506699070209
PKD1	3.78199497425096	6.706951617169911	-0.0078548532567451	-5.81683934193086	-2.96645427813248	6.053963098535499	-0.0098775821384721	-2.71657945407367	-2.00332716971589	0.0733003845091067	0.993711460674092	0.217113585204183	0.2927192019664519	0.9973003062383242	0.5635714339342622	0.6559871444971836
MED24	4.87009225667569	5.96683362714449	0.373477755241539	-1.72709637930397	-1.57163760453054	4.34080472536042	0.419427191577478	-0.6486433056047011	-0.814635459147412	0.0491884435867005	0.7156618041978	0.583099866630422	0.5008555055377399	0.881074717398446	0.8052638136072255	0.7837553222333555
HEATR5B	4.05521232671461	7.04169472405928	1.7023243023901902	-5.74583144933651	-5.26085785893909	3.5552802782922406	1.63853811398549	-1.6918228196668	-2.00888442364832	0.145612404416227	0.347969800214683	0.339454316709673	0.293713444335627	0.6599222523881874	0.6513043698434156	0.6563938831683831
SEC62	7.86586207585458	7.89961465606532	0.614500686983134	-0.833368191255135	-0.547719273554611	15.8062325563383	2.72865097420597	-1.29173786731965	-1.33009672382229	0.0056984899445334	0.2228340283729359	0.418053458195424	0.409383268256487	0.5797581668018364	0.7040752181459633	0.731329975810009
RPS20	8.71658846068808	8.62494383749418	-1.2441681816759098	2.72646952238725	0.8902477697522699	6.2892401048902205	-5.64663351689147	3.79457952309792	1.94941794627146	0.0832958342641683	0.111357204785274	0.163698182475929	0.301501279097044	0.5031291741991343	0.5239482334459447	0.6605022934363144
CSDE1	7.03677045209397	7.504803334081349	-0.116218231274259	0.27452400551121	-0.6872621653597121	21.0009933031456	-0.4769508191626579	0.3932410431343789	-1.4494685840925	0.0129913383274647	0.7113856501012479	0.75312346603682	0.369165199292296	0.8791781961212802	0.8896027103605367	0.7077670858030144
UBE3C	3.5668882653604705	3.93895705142579	-1.49240637421354	2.42809972204199	0.6697345198999051	1.78534717164451	-1.11283155255674	0.543087930765238	0.232779556439827	0.247218779592469	0.4478198437265139	0.6700768483074301	0.850851760272274	0.7244485311513658	0.8492903573378349	0.9491699231570776
REV3L	5.20591843921181	4.9133124397216505	-3.2104926471185298	4.835487376917929	2.95130921446414	5.43251867650055	-16.632011817553302	7.90149522870678	7.88188189668322	0.0895666985007716	0.0379712753215164	0.0793774142199514	0.0797845024813238	0.4549277105586229	0.4571627241545157	0.5190012037814286
FAM76A	4.7189656831974505	5.20578812751687	1.53488049769303	-3.39393207494304	-1.40971905646341	2.12515200787611	0.813814169019081	-0.633537247329159	-0.428032292292131	0.216600996497992	0.563060094725782	0.632969818046449	0.7375447808543121	0.794437306926375	0.8291971951572401	0.9012221931928752
POMT2	3.68270723141645	1.57564160669019	2.36668478252133	0.7528402281014921	0.241372454672461	0.5771463969039909	0.984801905101019	0.129355886484731	0.0681357553743048	0.6415421923125141	0.502010254300534	0.9158964944054988	0.955619523323878	0.7574827426881663	0.9655035331962708	0.9855041760931702
VTA1	4.86264068532935	6.239540978757991	0.1602412508894209	-2.36302786346748	-1.72354572763917	9.11346763030062	3.32974729788454	-20.6549836808548	-21.6222078417067	0.067531883035349	0.18573571027742	0.0307927981671933	0.0294209568191479	0.552841429817111	0.4236991944340881	0.4719221248871926
BAZ1B	5.72889947319538	7.25755026633188	0.8585132777544899	-5.96543444070261	-1.8086708369304296	22.5230152938148	2.62708458600134	-8.05383294287922	-3.99425068437398	0.0019654639445165	0.119477075987716	0.0150692214115919	0.057341817087039	0.508021242438019	0.4070319053628667	0.499484740002793
RANBP9	3.10020843077308	4.28265148922481	-0.7588542714771821	0.1062622280190929	-0.6032815758805121	1.22976694833126	-0.2963967088513859	0.0153723904801541	-0.120561983370053	0.3438164162234799	0.794872623738085	0.989130720560369	0.915057907627726	0.9141811142450592	0.9958301504935588	0.974166149612405
ETV7	3.5513672682897	1.4296904073072902	1.6762408700977098	-1.23048225587258	1.8000259223613402	2.61453202579552	1.84777824279284	-0.632910674331888	1.93293738223122	0.1204276366107589	0.205892467706359	0.591506926010375	0.1929436362524	0.5648565041727664	0.8092856774660029	0.5920574985519853
SPRTN	4.9283346866081	2.89047810681642	1.85545591957107	-0.1670981672610759	0.999466588134203	3.14991461037358	1.6676609411809298	-0.0652055267267006	0.7247612543241579	0.0877268072055746	0.237316834020256	0.953941661148071	0.543920769736166	0.5849236873739895	0.9814001267812432	0.8063623183684488
METTL13	4.1216112296960805	4.18542225521038	0.275034207750478	-0.201090894928691	-0.375515775246484	17.8175428272252	1.90673350975436	-0.499701667380415	-1.43487040132904	0.0040469807065293	0.3061849870581989	0.702870505353178	0.384363001766781	0.6349657152840428	0.8654174197603929	0.7144429937190566
DYRK4	5.22945659765066	3.65492208597998	-0.265164811709792	3.68953801662329	1.67092471233826	3.4443545264015603	-0.2893790033819149	1.66273784883212	1.11167001838821	0.0749394081085724	0.7995319201167159	0.238261104685072	0.382005839919691	0.9155525914606376	0.5789614266269318	0.7135150154138515
ZNF207	7.094510282463941	6.19766039290863	-1.21682344002548	4.12644358034658	1.74945524360557	10.6730840100754	-9.869489927228289	10.414814202551	7.12498156784205	0.0399375566342859	0.0638990617401757	0.0603969980496463	0.088278183173592	0.4751807821461296	0.4475586319873088	0.5243038905352769
UQCRC1	7.46226070131196	6.38140732170874	-0.285107516264953	1.75844507391979	1.56390017201976	140.357800362511	-31.5210762029173	74.9163643690115	111.019918237098	0.0027776970421152	0.0201631511525618	0.0084378471319525	0.0056972398718947	0.4523696945628524	0.4070319053628667	0.4718336173833724
STARD3NL	6.046174114351929	5.77308181134776	-0.634628964788833	1.3954281016281	0.792173175346119	22.35441901231	-2.7984226145818	2.596836786553009	2.16815398824979	0.0019951336694126	0.107494876278513	0.121785759141922	0.162424772936391	0.4995891830586227	0.4980693263649656	0.5762776846545192
CD9	5.627028429631929	3.1353321321322296	0.779076796469945	4.62622736605536	1.81788441661936	6.22354686803974	1.96956691948836	4.25934925127365	2.61035826711014	0.0248593936857514	0.187708607437169	0.0509450643829153	0.12074605283817	0.5535925384735807	0.4387217472016828	0.5551210995372485
NCAPD2	2.71090001891979	4.34830074181537	-0.56084652192312	-1.51877877507741	-1.50592222395742	5.951353420716679	-2.11894605600232	-2.30011760765539	-3.36334974735707	0.0532101263475	0.280693867953513	0.260393736385571	0.183742425395597	0.6158029506594176	0.5938716174503172	0.5872740358017743
IFFO1	4.89835373718041	3.84212131533612	0.254570450744223	0.428587168118087	1.26106841625442	20.0783985273844	1.3216967026688402	0.9453633791369008	4.6980970933561	0.0030580199485229	0.4069922760114171	0.4714560987762329	0.0774391998733157	0.7000334435727695	0.740247156177356	0.5182859300460307
PHF7	2.8079075218096	2.64018310346765	3.4144296240344705	-4.47469060532952	-2.60881277379807	1.38802653233978	2.08740804336795	-1.0338133208494	-0.971647820594944	0.29953174116021	0.17211132015998	0.4098533378360449	0.433718152779748	0.5454248307990973	0.6986654892328097	0.7471872568294471
NISCH	5.01219200491309	5.26020774306658	-0.835841919572386	0.103581067879922	0.557462999269687	20.8676034434128	-4.37494115546972	0.223402956659823	1.88530471879633	0.0041110246668587	0.142676732826249	0.858340629091442	0.304162817312747	0.5271287808248727	0.9405393898488252	0.6620637128800525
FUZ	4.00923958989304	4.35005639780971	1.78731278885605	-3.88011181830619	-1.61038897050244	29.594397136090304	70.8536616890849	-61.3302878849555	-40.7740367957146	0.0166690073054532	0.0089841992527457	0.0103721685231841	0.0156018575607122	0.4368069390278862	0.4070319053628667	0.4718336173833724
IDS	6.929606903469679	7.19421542404703	-0.785350017678614	1.01139850478952	0.245758007466677	118.730553787832	-16.2862586036562	8.36876694500203	2.9333322440268703	7.09298113118198e-05	0.0037489510390907	0.0139796125599145	0.0992227141526043	0.4365472601527217	0.4070319053628667	0.5291304358909464
ZNF200	3.4177603898125	1.34195014168545	-3.98159397876494	8.891970615769711	5.603169030563741	2.2389132153828504	-4.795640296129951	6.69395010152435	5.77233724114039	0.154538906896516	0.040836755143144	0.0215966349634714	0.0287252388743005	0.4562531457671173	0.4070319053628667	0.4719221248871926
CD4	7.55036667757601	7.87745935597006	-0.503864705557589	0.085230534508956	0.0475475460783049	31.9746112389848	-2.71341785476332	0.178325815704123	0.154493439685279	0.0040933209736671	0.220629845135848	0.885653696560922	0.90130688338276	0.5777236499078856	0.951366861419034	0.9679516747989622
LRRC23	4.4198168272439	3.53020827304766	0.875982462454771	-0.990568141392429	0.627685924187106	4.01853261930124	2.1282227266130302	-1.2202154780141998	1.32866035644003	0.100819249692274	0.279549974377781	0.436506175184315	0.4103551352254879	0.6147709550345378	0.7170456119119684	0.731329975810009
SCMH1	4.7560297597310495	6.357510244224139	-0.363274092952936	-3.49146941660728	-1.17332770015402	7.988170812957191	-0.5279129180851879	-2.41674967928154	-1.21768136630501	0.0316833638885018	0.689904279580526	0.243715878657257	0.436762246958677	0.8678237662421202	0.5828672364540279	0.7482458263527106
FYN	5.80673194738446	4.786678287156941	-1.26057994714537	4.27937930121946	1.9615350311656696	5.12981264510184	-4.13796254704551	4.141504614932971	3.0775336337636	0.0613001046898215	0.148893004409704	0.14813670763724	0.1978713545603889	0.5327482549934691	0.5159399267175429	0.5949819750592519
HIVEP2	3.91530059134627	5.95196786598116	-1.79955449648376	-2.06968682306154	-0.5354623352915571	6.999844836482639	-2.81447688720706	-1.6194055062923998	-0.619392162810745	0.0206639980026436	0.216452093461213	0.348638393147836	0.646680781098287	0.573553501732594	0.6586928205950805	0.8585522487934055
TCEB3	4.54007903902957	3.1293394826571803	3.09965164361818	-4.45362047589943	-0.181880968059219	3.1107140473557098	3.09713238970868	-1.93493582034978	-0.1597749569512	0.1005534793062749	0.1964601354424349	0.303359937078009	0.8986210974394359	0.5588947219381352	0.6246511318316224	0.9674988495083718
LYPLA2	4.99400463960973	4.54878281800561	1.92898324219358	-2.71540442777442	-0.854064739537245	8.641410523807679	6.29346349242589	-3.76998921313765	-1.97177804916663	0.0161000738571903	0.100297634472726	0.164313509616815	0.298054706651383	0.4939178898643002	0.5247282870272197	0.6593850697347271
CLCN6	3.9211152627697903	3.87584721906762	-1.09064556969751	1.4829898449803105	0.99082536568852	15.4085508698968	-4.60448931651601	2.79211448167438	2.67679177982922	0.0041854595310383	0.0440721706247697	0.107905263521055	0.115814721903424	0.4597919879365639	0.4885349238561146	0.5480655051664398
MRC2	5.6076449389980105	4.3661237790066805	0.658158216407265	1.34346166845227	0.902428488344006	3.69984221333586	0.792828484408457	0.537057870914145	0.5971984015208069	0.086784501669256	0.5650490891206851	0.6752881617046589	0.6465319932669661	0.7957138355241179	0.8520094299020567	0.8585522487934055
TSPAN9	5.54052753949242	4.48198758040479	1.4397540200508503	-0.0070157100698951	-0.131099641628863	3.4900380405917297	1.36859355601209	-0.0025802181408712	-0.0759521576949919	0.117298474898398	0.395321959466292	0.998298054286602	0.950407773089343	0.692659518928688	0.999232097350286	0.9840487851361815
BTBD7	4.4762953673207	3.37164906022641	-4.219015796415889	8.41415481219308	4.488441708374559	2.4385865176299903	-7.19045722336838	4.2707182333693305	3.77042759027013	0.148052710947428	0.0840152580611677	0.139219094206857	0.159353061533923	0.486150961495951	0.5088592687049315	0.572072255491334
APBA3	3.72883531756105	6.85053117540069	0.760632598306624	-5.460034639208669	-4.46251742848252	2.58905142936709	0.442397420720879	-1.1569733973101202	-1.25697623724347	0.21576736772083	0.734718418635202	0.4507157169085449	0.427780390164996	0.890456966094579	0.7271343383249611	0.7429920121803735
MKS1	3.6364787213520096	5.73417568383649	-0.989184626637684	-1.51632960513659	-1.6536219029758998	3.75357728331623	-0.937219089605539	-0.527211162347379	-0.765875758939749	0.0642147084826362	0.447582929810461	0.650688929506731	0.523792129999185	0.7244485311513658	0.8404767011988814	0.7982087332991848
ABHD5	5.3962271736177	5.266944753355269	1.5237299310991002	-1.9996091327072	-1.06157662011383	7.49904621246775	5.981838672782249	-3.25835184175713	-2.7176213465030896	0.0434813522590571	0.10544497981083	0.189166430317215	0.224210837235461	0.4961766594673298	0.5442683258249695	0.6120928623900103
AKAP8L	5.95098342047179	6.96682954207432	0.0250969249372526	-2.47567274705999	-0.955874420080351	9.80803641421536	0.0596545135261555	-2.0739547044094	-1.21604717366007	0.0124944933978197	0.962043825165917	0.282938210409302	0.436706417957725	0.9875821528052512	0.6097272427715639	0.7482458263527106
MBTD1	2.8222669624345498	4.820811351598071	1.12874286396611	-5.40589673263004	-2.26117251729582	1.2612647778991102	0.3064987874001789	-0.5792389026543371	-0.394963528719008	0.334403032811183	0.7881899865423541	0.620976497954775	0.73101194173145	0.9099908676557183	0.8221610489067721	0.8993333030623752
UTP18	3.63438443115217	4.758805380150791	-0.604530341410402	1.1395824188752	-0.8919727716766178	1.65542185465445	-0.367791695543442	0.198694727361109	-0.221047632411425	0.2475089957970669	0.7483168550644341	0.8613508108799979	0.84801188690248	0.8947332662406481	0.9411264211493554	0.948851548494991
RNF216	5.10797025002583	6.07716014836622	1.05481121350749	-3.5729030406977302	-1.86553159378155	8.41272277802389	1.87238955955895	-2.47589480759539	-1.91612854572568	0.0486626060046059	0.312283123865949	0.231698588102839	0.30089781393596	0.6386676562476057	0.5730669218186585	0.6604900686365053
TTC19	5.28173366355095	5.760632105467909	-0.0839138979231917	-0.239277788113054	-0.51932995015836	3.3311163686023804	-0.0895053509412619	-0.0756198355933865	-0.24926672922979	0.09714872778774	0.942732659216605	0.9514777053518728	0.843487890881013	0.9818945885271124	0.9806906000762556	0.946735426946444
PTBP1	7.277215714766821	7.48620310767432	-0.7970816888456209	0.138330725553043	0.5670838729026509	66.80880206277939	-7.555113949323361	0.587889479450939	3.64215461934551	0.0002239683804124	0.017072000913215	0.616144814287984	0.0678069828773237	0.4523696945628524	0.8198232132514616	0.5137604278586787
PIK3C2A	4.381609722178911	2.7882961001739903	-4.79015226723975	10.1504115259176	5.50860886908365	2.287375334102	-5.648314190735119	3.95213761926968	3.59489753312424	0.157024385798342	0.0904470692013372	0.108734113226792	0.132508275876318	0.4910242196453722	0.4890261590410024	0.5642559237546926
PLAUR	5.37793696561849	6.337810808388769	-0.466375826904287	-0.9449149471877232	-0.636305816080295	6.9230985353815	-0.730099348319848	-0.515728595936128	-0.5093736836385929	0.0502065361611394	0.590667363312708	0.6810433703431611	0.6919751230130121	0.8116898557194715	0.8548852762266462	0.8793850521623696
WIZ	3.29374830970242	5.3781670042723295	-2.65712427001951	0.701664202767438	-0.411636097099308	2.6769231176732795	-1.56556613448735	0.1865144101041219	-0.142377101401579	0.115805255585312	0.257933626953476	0.8692466432187991	0.8998305460159179	0.6002251695842228	0.9444118294570748	0.9674988495083718
RABGAP1	5.33351225612034	4.87104955800642	-0.95467639632285	2.69832480753115	1.1355404024500702	40.27744473267	-60.1790285339816	56.2541459483789	37.501381450001	0.0126642314241561	0.0105567759831509	0.0112652523633092	0.01692732771774	0.4368069390278862	0.4070319053628667	0.4718336173833724
DCN	9.91640356732954	10.4577318389997	-1.33051022542388	2.5482976955009105	0.0493416154111249	14.925368288124302	-6.252143128191349	4.0596771803677605	0.123069722344993	0.0170041042845208	0.100520661066158	0.152844564855211	0.92199260242196	0.4939178898643002	0.5175126055618202	0.9763537625308868
PPP5C	6.24725235205717	4.86336539671976	-1.32279284575094	4.381866767292871	2.5657779009995	43.6230393596914	-28.878642349065103	34.875286684881395	33.9127268533735	0.0023012536993963	0.0217267885879899	0.0173167480583439	0.0180443165533512	0.4523696945628524	0.4070319053628667	0.4718336173833724
CEP68	5.0377504677308895	6.098313752494731	-0.181111271647913	-2.31366321819945	-0.754792429426125	5.53094748444299	-0.186425630197474	-0.996577703267591	-0.478367291290136	0.0311687037012423	0.8693078178483971	0.423969229146077	0.679577878563005	0.9459386547051358	0.7089065967536945	0.8731012224554529
MAP4K3	5.4692957379738605	3.62026650600592	-0.142087385587972	3.77749175614032	2.11512114045588	4.19907390962209	-0.175953712666767	1.96527041513375	1.7170322517128402	0.0523045532477252	0.8765338854830981	0.188312704597497	0.228111019261905	0.949557173972304	0.5434542280762314	0.6130551480042474
TYROBP	6.1498379582225295	7.007883233403339	-1.53809330552922	3.90363788700298	-0.4456504943583499	6.9727924557547	-3.36449992219475	2.17102502000468	-0.320395934170232	0.0199541868585941	0.0781278458509241	0.162094202367577	0.7790453552665201	0.4821412875263307	0.5229083525525642	0.9185114595269612
TMEM159	3.37983295281991	7.3335825579933	2.13283403444268	-10.4837625838788	-6.061873473049821	1.77635125055922	0.640034050572131	-1.39637847616266	-1.12801516321179	0.30830108917678	0.61377827533004	0.39543637278274	0.456066635686166	0.82465906651338	0.6893091955599462	0.7591235636152461
ERCC1	6.561624820554889	7.1759385066010495	-1.4202746558104	1.00757223074531	0.39387870946869	9.94062139006412	-2.28071386166429	0.7086772372594421	0.389460228368037	0.0099687530481529	0.150125841328531	0.5519923390235439	0.7344939960370709	0.5341635691045669	0.7876292364519327	0.8997628533646427
MBTPS2	3.63510952344584	3.9772315664154	-1.27319724504671	0.002698207876399	0.882510900364009	1.29337895028415	-0.3581099549378449	0.0003980765314863	0.189571463486222	0.325121756625566	0.754525822422356	0.999718517396307	0.8671410673687721	0.8968930137875939	0.9998184592654858	0.9547595745900578
EXTL3	3.8966972601281	7.47983970845458	0.908729909569944	-6.60866720364295	-5.162669417288821	2.31405541636146	0.433731106993197	-1.15288608983721	-1.18649104011896	0.247828792933513	0.73834045725068	0.453382387155582	0.4445773974005509	0.8927191121991542	0.7292021545183991	0.7526742737510768
ELOVL5	5.71470430814178	5.942325519521001	0.2366235504031919	-0.9030211902317	-0.409848687474971	9.7887719835139	0.555438579774869	-0.8531238983742009	-0.5978327180974801	0.0140307928911495	0.677104483100203	0.5467171745921541	0.655602970388383	0.8613706669071296	0.7861320123530668	0.8620430767445468
KDM5D	5.01208893714393	5.63856240026855	-0.978426935598681	0.93412558008575	-0.068965623244305	8.44278417613246	-3.65072604080993	1.0557977562498702	-0.1172852262129319	0.0161557333015176	0.16838820047295	0.480789651016181	0.9255621012935608	0.5428448044729912	0.7458587389442796	0.9772094103159868
CALCOCO1	5.72206746444468	8.98620694823591	-1.8005244218955505	-2.5166419032486003	-2.34061666996103	63.5342466359649	-148.258226492743	-66.4024577612248	-81.79840512115508	0.0084398613793165	0.0042934927564267	0.0095839210119413	0.0077822803966958	0.4365472601527217	0.4070319053628667	0.4718336173833724
UBR7	4.76350300120535	4.27262358477606	-0.0369950671770225	1.4175826576692598	0.2841508424901049	2.39191885603728	-0.0253289301529383	0.394151263258604	0.1126038420474259	0.139200691739681	0.982092613640404	0.731525220004428	0.9206282631537808	0.9932320953883436	0.8776898897726431	0.9760858057412728
MAP4K5	6.59127005605384	6.955434586295331	-0.4348491231269079	-0.144756533744547	-0.0199240497521594	41.3603344635005	-4.06107487978009	-0.492403778000571	-0.105116178231267	0.0009177710242926	0.151763630427409	0.7062027952126629	0.933015940481436	0.5358244547921133	0.8669717530401334	0.9780877573694108
EHD3	3.91456377001336	4.42189747784415	5.701788759435019	-10.3740492965179	-4.78499948551065	5.0419304998518495	7.55666004715165	-6.18312873125275	-5.030392151120259	0.0490157912396045	0.0793339803862299	0.0996500173974472	0.124694527692823	0.4845759012658656	0.4808403943192876	0.5608135517691586
PSMC4	7.09749065525882	6.80501019639498	0.112718572447508	0.256123164881229	0.2163536168012819	13.5486678482446	0.26454606127163	0.24413214906148	0.3164406395725739	0.0136823925938837	0.832104279591659	0.83572125805828	0.7938398924887371	0.9306172401380612	0.9289506072905592	0.9248053177876878
MAN2B2	3.68685300952296	3.735107947102061	-2.53907335285936	5.14105116407711	1.56094953212936	3.95195305370619	-9.19668586535034	5.34529785675144	2.53125806177197	0.0934141120748291	0.0677726864848181	0.115854011401991	0.238166688986536	0.4777075310520324	0.4942445757209032	0.6192486281099059
SLC25A39	6.11500181429588	5.45375900875075	-1.25053747915371	3.3559160334213702	1.6118273170317798	30.705857926046	-9.25778066531767	9.188612343795882	6.95144089064788	0.0034358665946105	0.0582651822273337	0.0390054834732689	0.0664722104300967	0.4740970494150209	0.4308663889106412	0.5107366700583779
MVP	6.27915471758595	5.707363999897059	2.3787472986129	-3.95822082599131	-0.8581540999164909	58.930180249836	29.41977924984	-21.260130435496	-8.28530423113571	0.0004211319519192	0.0214874901204194	0.0295467044352863	0.0746183793582536	0.4523696945628524	0.422967107435135	0.516872946412228
NUB1	5.656113323165929	6.394815616925559	-0.102975801129788	-0.267866430413855	-0.955170746249574	17.9084950667161	-0.5765993069110129	-0.464975522267894	-2.42360769451702	0.0038340924272971	0.665883122125287	0.721584472524164	0.247055846345817	0.8553122257441391	0.8732329195544537	0.6216784969751465
PGM3	4.54609058148082	2.8870284975407303	2.70972269298671	-0.305956526021906	-0.49611312573401	5.56417681482989	30.2594511902487	-1.26707444255266	-3.3776365773291097	0.0991761541228248	0.0210180736284437	0.4252434845647639	0.183118574758245	0.4523696945628524	0.7094956336867743	0.5872740358017743
CLK1	6.804810737880599	9.5672821557647	-0.130546230457186	-3.5744004668022	-3.2881886738589303	14.9185639463508	-0.372585957798161	-3.12950700104088	-3.74575161435886	0.0044630418014223	0.745235251698749	0.0887263993754672	0.0644578922193234	0.8945914729936129	0.4713504243337307	0.5097523745155029
RNF14	5.10116894969517	6.75091063184299	-2.6038823672836	0.218318958634254	0.392570642922777	18.0478561176392	-7.03036990598157	0.301961545579515	0.7194157188893199	0.0030560073371547	0.0196382081298287	0.791187808760704	0.546591042108235	0.4523696945628524	0.9061186776107524	0.807337484903408
DDX11	3.4247971941240496	2.38033005965415	0.4057863689046	1.56914981024459	0.7478114485224749	6.36903564437719	5.34387261996832	7.66966335550627	5.91613388581444	0.0810944795245542	0.1176998746172739	0.0822522017164267	0.106372942213444	0.5069960498448645	0.4620162975694176	0.5371806733484572
HEBP1	6.47408163351406	6.50487942974216	-0.946519308824742	1.54592718451624	0.625267657911416	10.3396083146228	-1.9010024447242	1.22359939438827	0.7537776530504301	0.0247489908514253	0.300109916501331	0.4023302711789009	0.575975908210572	0.6286221952846138	0.6941897262631468	0.8220948759792498
UFL1	6.51950648331555	5.05510591117632	-0.0501781672693394	2.56769727194783	1.62152406493095	10.1280336772709	-0.1069491892084409	2.3458078331142103	2.3285047718344902	0.0096084875275365	0.9245908305924458	0.143592758674406	0.1452904147602219	0.972005744981802	0.5125319089378089	0.5658811857867686
POLA2	5.096972870272579	2.42838845563788	-0.3522691008840661	6.018597709390099	2.9773176119572504	5.982934051101941	-0.974145168992809	6.79240311579545	5.16948732773789	0.0268177728057863	0.432730638392692	0.0209945382458632	0.0354426699179697	0.7147556152351795	0.4070319053628667	0.4766050351614577
ZC3H3	3.7609761130172097	6.17395044354861	1.13260295173093	-5.696721277811401	-3.42530720411056	4.2558824817773	1.1089361319866298	-1.96548019752185	-1.68938014081814	0.0510218494966589	0.3829465326237999	0.188283148132806	0.233208547174727	0.6858211801590575	0.5434542280762314	0.6162197294510657
CAPN1	5.57828237177796	6.757991716423691	-1.4605053723220602	-0.166052578752801	0.0200731934025263	3.9194974531886806	-1.26995293791312	-0.0480016528071007	0.0087222645335376	0.0971796582839871	0.410892779611871	0.968302688388714	0.994327094172032	0.7024185263004229	0.9872198866382637	0.9985650405663306
MDH1	7.321233166656599	6.3693408602423	1.03515445473319	-0.0510445881650256	0.31325657785077	26.532330210536603	4.875154658793731	-0.0956262499285597	0.963104094794212	0.0034472936723025	0.108105564970336	0.934959049248861	0.467548863107073	0.5001678945513797	0.9729645634829585	0.7641494570369479
SLC30A9	5.748607001227031	4.930771548606231	0.7139577931288391	1.54950147409796	0.0211157876624525	7.9162039717801	1.84668538440537	1.38483650329765	0.0292154113963128	0.0212396034676907	0.31143948824437	0.38956023367771	0.981285860121242	0.6383443400159777	0.686119820019685	0.9938400260735384
MTMR11	3.73976670783232	6.3387930767571605	-0.956133036262544	-3.17452546426855	-1.94323265450874	3.58064585958288	-0.7701713136089	-0.910778660316273	-0.7872159455664991	0.120561522094113	0.575299214253897	0.4951427513188859	0.562975912197538	0.8011265784237173	0.7536585076271626	0.8139978826276224
COX15	4.18599272533699	4.7543111451571205	0.5921534707246401	-1.2016069804378202	-1.26703744389325	11.104806652279802	47.530242526807896	-35.2520901009011	-55.208068118010594	0.0567881536813531	0.013392802108406	0.018054291841343	0.011530502747546	0.4470005505973188	0.4070319053628667	0.4718336173833724
YAF2	6.21595833573818	5.31167219339415	-0.7145160943663961	2.8056550172859707	1.51993227378645	7.92877908383996	-4.6310985258176	5.72983351995782	5.05019656049695	0.0541034939358526	0.134893497249157	0.109231543017871	0.1238257301654	0.5214270179518725	0.4890261590410024	0.5596329060795753
ZMYND11	4.95902043503539	5.13734886081794	-1.68874526456731	1.16457765462172	1.39078536701372	10.3340320302102	-4.689270730358111	1.5157671143278602	2.88998953604739	0.0092529767346878	0.133747709714091	0.365134883645282	0.208856865566208	0.5212985609849935	0.6707325332330887	0.6036419735669679
BID	3.63366970373353	6.155667600662861	-0.675927564714005	-3.2537935913276805	-2.08699498727052	2.8463057010377	-0.432960866190337	-0.7736268176143449	-0.678692197009532	0.104450591571773	0.7072620218840571	0.520078413316539	0.567336451485976	0.8769015996681468	0.7673841366989169	0.8166734590983408
MATR3	5.16057806675859	4.19687082877329	0.795240506774545	0.7577019862877842	0.38381849902143	1.90708079929932	3.31520373169554	2.34224437518366	1.9061349783211297	0.305126410164265	0.186495069525645	0.256854397171191	0.307578321363669	0.5529628558193694	0.5923401081836318	0.6644136555497362
XYLT2	3.18226475649892	5.28155767578222	3.0787457926924904	-9.28933797862133	-4.50451628287256	9.8136496405015	6.92804876524964	-8.55197499372585	-6.42543261076192	0.0421513454575098	0.0832417242842807	0.073918162212761	0.0982802835936436	0.486150961495951	0.4559301427081104	0.5285999769197907
RGPD5	2.6097352177446003	2.1260423686903303	2.29079064431332	-1.8060312517670605	-1.08665812704238	0.9954148645389408	1.27293428030333	-0.3607793234918979	-0.359124225842133	0.430147438879734	0.398681989995657	0.760728124431427	0.7626361800502349	0.6953303047274326	0.8933780693968086	0.9093459291087664
NUDCD3	4.98121612001102	6.95419994738754	-0.613319487967472	-2.46718138192825	-1.6511722241374098	4.34920992463758	-0.552041962204386	-0.8208986547544642	-0.738944321381863	0.0490122413767762	0.63636962974855	0.4979823042463379	0.536895272058511	0.8384769046742476	0.7555072750501007	0.8034075331276502
CHDH	3.3091939334172795	-0.122247424070575	1.3078153403484098	3.1530770840727502	3.0152835237135203	-0.127248052139677	7.03027077121575	5.83114542107183	9.99026126341176	0.9179544550237048	0.0898471887977871	0.107783718270434	0.0631957671175097	0.4907403084516153	0.4885349238561146	0.5069851277013367
GLT8D1	6.0304268497088005	4.93929551746329	0.116195984570131	1.50585476134163	1.2161309472806898	15.0960603523437	0.3676361683306839	2.02880334680881	2.6069261255369	0.0043593889695309	0.748404198461177	0.179639602487698	0.121008777177536	0.8947332662406481	0.5378972113998596	0.5556580491888234
ATP2C1	5.371038360419	6.7185678916767895	-0.3495476401283289	-1.77889410137099	-1.2365050024521498	58.3951837286406	-4.73343384451317	-8.72698785220545	-8.77018148951108	0.0013978187222074	0.131729462707419	0.0678742177376847	0.0705735618944834	0.5197750456165751	0.4537863377974649	0.516872946412228
RALBP1	5.453517164457639	6.984796776058719	-0.2844283810451469	-3.04175922112181	-1.26740173819807	27.4043472943682	-3.66384681997497	-14.5321028491559	-9.00529289481388	0.0077065829726618	0.169615028531251	0.0435908635914899	0.0703239227488608	0.5432180690593921	0.4338303386845403	0.516872946412228
RUFY3	5.055318300740531	5.95644060212001	-0.3643493097521339	-1.48783080523913	-0.553365170224438	16.7671463522509	-1.21145571348779	-2.0347810808681204	-1.09347778139691	0.0081217391799595	0.432628178084751	0.208441115243612	0.439991052435356	0.7147556152351795	0.5586108755411021	0.7497273255407743
SLC11A1	3.83036802420878	5.31556063531995	-1.66756280731406	3.01752193206479	-0.6729156176761961	1.09288614562515	-0.696672352411145	0.346423619634125	-0.0986873264878774	0.38852280702312	0.5580892254578	0.7620758044314309	0.930386810374866	0.7914835003515497	0.8936058494382438	0.9777913248868934
WWTR1	4.0150806950691305	4.66630144291267	-3.1020672943302703	3.6813453878545297	1.61925739895752	1.85403489488685	-1.14424367056177	0.7662907173514971	0.433172890523721	0.2049023870955479	0.3709996739764699	0.523592663827509	0.7071309590251109	0.6776591618335862	0.7700707158086446	0.8875957483170902
AGPS	4.07897972595507	4.62218790092147	-1.1878334541096	1.8042644894271	0.0600315534691634	6.541540093224209	-3.22990823051696	1.8556789308089097	0.0921572093478534	0.0235891619715756	0.190619554018415	0.311053401495084	0.9414042836898052	0.5546651737295399	0.6299146211653482	0.981578098412866
CXorf56	4.51703991221124	3.0607681880319304	0.574690462568538	1.65014894831767	1.3042036769292	2.22015978225732	0.5466246836626479	0.533227506593575	0.7116733006465921	0.176791531213647	0.673385245771195	0.670342015563526	0.583974163414239	0.8604605950562056	0.8493413807766765	0.8251190396895383
TTC27	3.681293243365221	0.4663313604101219	-1.89751595086514	8.53718814844823	5.14226591517178	0.440748927397241	-1.47182353370017	3.48722698622168	3.2021785361992903	0.7024586981678089	0.278921871376564	0.0733044926641671	0.0852392188623306	0.6142788838851255	0.4559095220519771	0.5226575881195787
PHLDB1	6.635784028624291	7.23149405801478	-0.665260914128065	-0.47052429426764	0.0056256684588698	7.8300604511877	-1.04849489322519	-0.262050607104474	0.0048503517661388	0.031127950487804	0.4812008612053179	0.834054271553782	0.996880149253864	0.7459992895549358	0.9280256848653136	0.999330123902284
MARCO	4.827638702085269	6.04448658621355	-3.3237768959591403	6.6758326822614205	0.5385072327242411	1.80623060599294	-2.01913407967408	0.989296465165325	0.118765780213208	0.2488029681193869	0.206580664375349	0.4580139103150449	0.921626705764328	0.565271599127733	0.732537691420799	0.9763455277695572
PRDM11	3.96022937298397	1.38315929697724	1.76298223261033	0.878426497954034	1.639277154648	1.6662323117696205	1.88880982230971	0.410715724680357	1.39792297531964	0.238613675926756	0.307932022438208	0.7366349720566049	0.335611860633135	0.6359688966173687	0.8811442551399585	0.6824599533222296
SNAI2	6.8109871718765	4.10999861948733	-0.325981909778942	4.94913059475619	3.33703287808923	4.63348269750979	-0.611458326286768	3.0403333686121	3.5580092724505605	0.0435803641117367	0.6472681549531372	0.187446695502355	0.160366766149859	0.8433538189829622	0.543437191753748	0.5731722502905285
CD74	8.42255757313805	8.82788456029672	-2.69565068933105	6.255863148730309	0.839549477026504	14.7859016732117	-6.981197439357429	5.41898179325971	1.04537740228502	0.0165730565892073	0.0419619074816728	0.0470936945798892	0.448096916318205	0.4562531457671173	0.4358659936580732	0.7552357257934275
HGF	6.68811805860623	7.79118919659499	0.313613270364584	-2.9886532720378103	-1.35829616434279	10.018266973337	0.476758107998272	-1.88178123716775	-1.2642562596766298	0.0098170873645085	0.6805455844080539	0.200587167370882	0.3335251285278839	0.8630849356263693	0.5546362693140695	0.6813135771476054
ZRANB1	4.33193637880849	1.9632285607986	0.3247918142297439	5.121679717582349	1.97285196445042	2.61787943078162	0.5696599605607421	3.2522299764351703	1.87776928480607	0.12017311413858	0.6263631042322181	0.0829506209633341	0.201203591681991	0.8331520402525076	0.4641484454028233	0.5982164331280928
NCDN	3.78168983566498	3.82740799934821	0.193574157558957	-0.0936786844255263	-0.293354114781736	4.7009307078096105	0.3509374147138019	-0.0668931466076326	-0.3217940393238269	0.0489643427719928	0.785014403195544	0.957186201640008	0.801048467998109	0.9086294214472084	0.9831304682963696	0.9279398881256464
ADGRA2	6.20684950594697	6.010295963326841	0.180968083628591	-0.755568693950793	0.420619094858325	6.063449329456541	0.186374948745806	-0.32825677335762	0.298118832040286	0.0265337317020382	0.8804192340768909	0.7768518809632242	0.7986099086869459	0.9505411199768202	0.8997020394948014	0.9267737724300636
ZFP64	3.80339659734692	7.44002171076562	2.4091130913572902	-10.3011555524219	-6.104641524657719	2.52793623903258	1.16606706142366	-1.89264573940488	-1.56180874891337	0.12728349818245	0.363831037078921	0.1989304604051039	0.258735473127864	0.6718521076054633	0.5546362693140695	0.6281370086048356
MNAT1	5.198729021474441	5.70479679292863	0.59197250888448	-2.73304377506942	-0.8366585065751301	7.383723158305581	0.8217735658878821	-1.65440028323908	-0.7790207941890329	0.0400499767797311	0.5615045658355361	0.317506263184721	0.5697672153132329	0.7935846676986393	0.6377429143401443	0.8187232436072368
SAMD4A	3.80288149077477	5.32317221526976	-3.2925106794124104	-1.31899750851494	2.28435032625958	2.00543994740065	-0.902473665667814	-0.184720351282143	0.5339911333783329	0.4649771879086919	0.518203742313447	0.878173057606193	0.652136831865399	0.7678337793541358	0.9477069329333716	0.8603001380139599
MRE11A	4.18935578458162	4.923008110014361	-1.9964974891677	1.5141093744548602	0.8946645600117059	3.69726263718055	-1.6484029453208795	0.56931460213621	0.4572587306121	0.065994885834334	0.241038490374303	0.6265580246616489	0.692350836016107	0.5866709619252638	0.8253641141238274	0.8794149177744248
SERPINB1	6.21360601829039	4.53556664393333	0.808204320631157	0.908850417508937	1.4146284472292598	22.2770973038687	3.64718809752739	1.81793785055482	4.85601532547824	0.0020089657670416	0.0676384988464514	0.210702891380805	0.0398871828926361	0.4777075310520324	0.5602005876261361	0.4766291317472583
SPAST	2.42669056317998	2.5794765601715897	-1.52659090487222	1.9678357699068896	1.09013794386803	1.6141416997447802	-1.02138813979249	0.5847969672247609	0.4665002946524461	0.24784826815446	0.41450504668189	0.617868511537797	0.686737715823171	0.7045592428309388	0.820792610910579	0.8763648860507158
OSBPL5	5.04814909866691	2.9406373101477	0.406149771317026	2.65452048751699	2.2560348801498	3.63914510428907	0.43368439962833	1.26367933273585	1.8594038610607	0.0679080097387816	0.7068148375847121	0.333694222786557	0.204057815314173	0.8767483738620533	0.6474763621356981	0.6007635033557936
AQR	4.08418452002622	1.91630961942138	1.4236983746669	0.440396657197956	1.55666172760183	1.30873535218161	0.757835230615957	0.105359669386013	0.689414035383344	0.320793638204506	0.527671651781124	0.925705357902697	0.561805495319524	0.7747031412413214	0.9690460315506372	0.8139978826276224
FHL1	7.62466202888587	8.62487687776464	0.548943246138319	-3.0371601769207595	-1.3701249520268202	15.1168749382585	1.18835042489039	-2.57967830574434	-1.76988109779933	0.0186916094626099	0.43872384681333	0.19397801877401	0.300965161703855	0.7169214902843113	0.5487641290197661	0.6604900686365053
RTFDC1	6.92445128578346	7.41070592471395	0.0588589222599763	-0.628177875997518	-0.670916829719117	20.298135285072	0.212152750644791	-0.8617560680380779	-1.33601839352875	0.0024182996173894	0.8516453793297459	0.479643178689796	0.313275341133672	0.9381994880789678	0.744786962213069	0.6692511883475115
RNF10	6.19531471352412	5.99260811333078	0.766549775743835	-1.3529099883268705	-0.209509659403655	37.2248557404949	5.29039249829173	-3.79538952657648	-0.941382659011568	0.0023891640998126	0.112398463375083	0.110916484541309	0.4898851382789559	0.5033649701474591	0.4918477443932869	0.7766239526080793
ZDHHC6	4.89936305529642	8.81432360166592	1.27350240459705	-7.58154299878353	-5.47220445413501	6.76352835296085	2.04237030726528	-3.35187201410719	-3.09492151344178	0.0211685160408269	0.177857713847673	0.0786498732889085	0.0904580065334445	0.5463289743849649	0.4564919198582391	0.5243038905352769
RNH1	8.28681151457059	8.949764928750811	0.462615662513146	-1.7571297296276998	-1.11897074542771	45.8105183248787	17.8604759696298	-26.010249575203098	-25.9701313064518	0.0114705077188609	0.0355960164251458	0.0244355472102997	0.0244808547211418	0.4523696945628524	0.4176531069132268	0.4719221248871926
NDUFS1	5.22053708349847	9.03805121718049	-2.00553715760304	-4.10841550636611	-2.5624355593953503	9.15155923205806	-2.6767163289243703	-2.40730535719671	-1.96880720533704	0.0499468795680614	0.2200674126401189	0.242399109585626	0.299086887439037	0.5775326327522955	0.5815331762251189	0.6594928209068684
RB1CC1	6.4170078263548	7.13450899557791	-1.13283936387308	-0.141889432784485	0.2349469375260419	44.69257983695599	-8.789799199248119	-0.451887219165891	1.14381197183393	0.0028212996968663	0.0707908998867433	0.7220494512749341	0.447371009638044	0.477845384987961	0.8732329195544537	0.7548489762892548
ERP44	7.439039426081769	7.1602133480942	0.0983406445595998	0.726118570827106	0.1905395637063839	8.07988631508631	0.151574318129387	0.3932669049413179	0.161557159151473	0.0344726653827839	0.901802619709094	0.7485671216275022	0.8942554062029499	0.9607703309445982	0.8878085933327245	0.9655834952675996
ALAS1	4.714653792155691	4.52368937655379	1.9819177300424495	-3.5147212080220496	-1.11294738111547	8.711527236410719	5.5380800170608495	-4.255582625643609	-2.24972611214617	0.012928185649499	0.113551777599865	0.146127380318147	0.265355707818442	0.5039159674521958	0.5146351691251169	0.6329562472617295
BIRC3	3.3028659583841096	2.6316357343391803	1.74534664806882	-3.07935050785294	-0.0802600409210286	1.16732367353967	0.627402977878902	-0.491023240711092	-0.0234922233972662	0.3634231931679871	0.594474976552286	0.6720021023351	0.983390780965508	0.8137832054500642	0.8505254360109021	0.9941311727672876
AKAP11	5.064895997508219	4.655853579881231	-0.8369919967643741	1.0964435365379102	1.30665627942873	9.236884660861133	-1.73535600911148	1.01753459158405	1.90921925043043	0.0200883103972864	0.331126593622515	0.453198420136581	0.2717203335755919	0.6497611568442366	0.7291852747055575	0.6391000210669743
GLRX2	4.39484092843022	2.9214830374329104	-0.35036323085214	3.05116093964806	1.95112239821614	4.49418833339121	-0.755789137750458	2.24487035958429	2.38539297384069	0.0587132714232002	0.5812090307771229	0.234426487975208	0.22586605794255	0.8049768577428658	0.575610460570189	0.6123788194333004
SNAPC1	4.80764904038267	5.38604600918365	1.16531942092843	-3.7960464927330295	-1.2804930533017098	15.8422315523604	3.59180067642888	-4.905527171229741	-2.63588051938432	0.0039607833589204	0.0695264059587924	0.0391324822264085	0.118817260032623	0.4777075310520324	0.4308663889106412	0.5529736190434767
DERA	4.99198546654768	4.47946175086551	-0.860038376819965	3.51410301636824	0.925219839935662	13.1277946370731	-3.63488987487849	5.30996825056522	1.92247716796864	0.0057524970951699	0.0680512263266092	0.0336845538421138	0.194474470881098	0.4777075310520324	0.4276527401460919	0.5922443247167443
STRAP	7.318135069800269	6.80208095409544	0.262695103592643	1.37689380400355	0.140848413989353	28.522447072344605	7.11429726556661	13.3425828454356	2.14886407899583	0.0173158690186022	0.0888324996193282	0.0475171723178013	0.277151081952788	0.4888658969239911	0.4358659936580732	0.6438967542628173
PLEKHO1	5.37609711347949	6.64377887036401	0.160218625236181	-3.80100717120898	-0.96588153524403	3.86140729211997	0.0944259223006424	-0.952723215385358	-0.38681842374081	0.0609951810291626	0.933379127048592	0.441281142715979	0.7361692294370459	0.9772396428041982	0.7207471921192905	0.9004526626949233
GCLM	5.950137992379121	3.552988032402069	-0.847130596899758	5.74419660956414	3.30687606104598	1.77391159072229	-0.8159676951726741	1.60938415851669	1.5856152587746102	0.218333817100038	0.5577335819601911	0.340386591877782	0.3459445816993799	0.7913156650020922	0.6518429297751399	0.6911982415259831
UBR2	5.03838541775275	5.58837169635466	-0.983403674192746	0.4764681865949579	0.201640231491903	14.480261743378598	-3.27922994747346	0.6064456970229051	0.3763603400266599	0.0121707528920367	0.169372310231515	0.6202751418693659	0.7600699353828969	0.5432180690593921	0.8216999541927686	0.9083468944542864
EHD2	8.50609649864938	8.97033479573714	-0.8019968922438921	0.546647293556396	0.0694825947808056	59.5732849327883	-23.358307682592898	6.10723885921596	1.231723668457	0.0058151730343011	0.0271987532023448	0.103039528198621	0.4339475028256129	0.4523696945628524	0.4830961946495737	0.7472740252574338
CCDC28A	4.33920632619136	6.84368921660674	-0.644662325229183	-1.34272732706278	-2.45565793999112	2.67166889290383	-0.514980583157868	-0.284541976866459	-0.685745561116711	0.174503136759583	0.6610671797494111	0.806163060299264	0.598326649191787	0.8513537675351581	0.9134731394023322	0.8312512520092842
HSF2	4.35467291184625	2.30418743257452	1.0164461063525	1.60767822789477	1.56327037240487	2.86780202128871	1.14347398416753	0.782462618896217	1.3072302209133602	0.103123550794122	0.3712554820389729	0.515876218413498	0.321214752282572	0.6777444967733367	0.7647933741862231	0.6751386980783181
PHF20	6.412219449919701	6.7421343545225	0.973096798486374	-1.96252683642604	-0.92340484532093	4.06206408717572	0.725187372378636	-0.543333495864752	-0.398639561509266	0.0735699334116514	0.5853901413439859	0.6534066132571539	0.7415462615912379	0.8082035569976863	0.842253741300406	0.9020586769104664
NR1H3	5.7291617738464495	5.393402854427849	1.13154158093562	-2.62213211531774	-0.151801571765831	5.547416484720009	1.1555849960402	-1.26373570468978	-0.124567072818745	0.0542003470420438	0.452867108575236	0.4178666934757589	0.92040096952982	0.7282275908953606	0.7040752181459633	0.9760858057412728
TYMP	6.241271058293541	6.74904154337776	0.197921553081999	-0.7981954601789549	-0.771739953508317	5.489815136051281	0.282253495637446	-0.355204472083389	-0.5157381403547789	0.047679040294029	0.8238039369816709	0.7807263945867009	0.6951008493182761	0.9273296591232428	0.9019964027538232	0.881453783316014
NCAPH2	4.65926697350583	4.7178723674691705	0.375672040658796	-0.272039665747098	-0.4512486196715011	9.36633476893413	1.69777545863094	-0.394331253387022	-1.00836120772427	0.0129259716008753	0.337797555146874	0.7602756966764	0.496341182671867	0.6540210454208104	0.8932234961304412	0.7808456033101678
TOMM34	3.48312093930021	7.38962761932211	-0.9812938879654493	-6.214569803406549	-3.3463682674872404	10.688821464532198	-2.0989684477167403	-5.86458622309233	-4.35219241601893	0.0126193509037006	0.28180707602206	0.1066717853324469	0.1437800747739299	0.6162476761697174	0.4883059624836534	0.564778714447692
SEC63	6.49805236307448	4.95954944951578	0.3245231338497019	2.03014322956276	1.50483815121918	11.480006560381902	1.3711290997025298	2.97936022816858	3.70424574776079	0.00801617073875	0.39923768761137	0.200434284576265	0.162829092114424	0.6958142555512449	0.5546362693140695	0.5766406432257754
KPNA6	5.27872220557318	4.02939255793248	-1.49803661259367	4.77163590812653	2.4615659932266603	4.02406935896056	-8.718676041555259	8.147260490909211	6.908920118874309	0.133262085043461	0.0723243422047476	0.0772334973608239	0.0910698460065075	0.4790455757197835	0.4564919198582391	0.5243038905352769
VIM	11.1803061012849	11.2763947926822	0.662805764677074	-0.7022628662072471	-0.741660310161991	43.1142134060394	147.916677549488	-60.4134447233544	-102.901325788316	0.0147207335923799	0.0043037915509369	0.0105364445817103	0.0061863339860375	0.4365472601527217	0.4070319053628667	0.4718336173833724
FAS	4.94839744835712	7.46938667709774	-0.766221826221275	-2.8799271588629707	-2.29941345453378	14.5618069850157	-2.8328322378656696	-3.99227673301976	-4.33534975910219	0.0050115711915085	0.216035375642776	0.155167144047456	0.144235517034439	0.573553501732594	0.5188180537159038	0.564778714447692
RNASET2	4.28229338103717	2.73180787733292	-1.2729503345355802	5.204306992468481	2.54079571427492	4.03716672330218	-2.06936874293082	3.69425136287092	2.58395688010232	0.056229525407579	0.174382292925306	0.0660920822406412	0.122787849240629	0.5458444572447289	0.4529399694371058	0.5578654257360111
CD44	5.676851156663259	6.36072805086519	1.1789979636477	-2.9685963803468502	-1.70565331825778	21.0602897725085	5.14401993837304	-4.82940963205962	-4.0826842924587	0.014132545549963	0.118373201615737	0.1022571973579039	0.136995195975286	0.5069960498448645	0.4827659284419403	0.5642559237546926
AGPAT4	4.27967769694822	2.61883876421756	-0.684214942288931	2.924788581952241	2.52550032526388	2.44272356616905	-0.515241027128793	1.13076831201329	1.5331918262726798	0.134574510583778	0.6576810339466259	0.375507879047262	0.264947996695189	0.8496179059403468	0.6767665969533394	0.632430440103124
BTN3A1	3.05734879085689	4.63019111583903	2.6692479176491	-7.5794954936883	-3.59993198985632	1.89935392899479	1.25331474452248	-1.4120073558830202	-1.05623537961496	0.197916647881058	0.336749605934794	0.293445416265	0.4016055586515349	0.6535393493043569	0.6173638564485993	0.7253406767918317
IFNGR1	7.88923464071017	9.275466593137631	-0.270985042139223	-1.27988885642208	-1.5021638560864898	21.9859902658704	-1.01906718108991	-1.6307153571676103	-2.7868189007973	0.0100208066653342	0.4893077964972729	0.3399113751033379	0.213671387837524	0.7492783095298818	0.6516813715089675	0.6074581438202075
B4GALT7	4.141966066574759	4.4412413668046	-2.75940786169227	5.762889817048401	1.3282462048017	2.36668999808419	-2.99306724911265	1.6745046259936598	0.593685104807546	0.153195888447901	0.1857253720334649	0.3255430588777619	0.65423141046434	0.552841429817111	0.6425901271998258	0.8611658515937028
VRK2	4.691521305478231	4.02016629341876	0.2979867269599329	-0.392132973315479	0.7989989579586959	4.10717003824677	0.5999251632156539	-0.417021515871677	1.42341099062738	0.0919319647502801	0.655939252700215	0.7481748643045999	0.3894306356742499	0.8490123281165677	0.8876498797181642	0.7159975796222884
TNFRSF1B	4.40926440810713	1.57607323347473	0.489188981098674	3.4873025964075297	2.94607162526448	4.028438403044721	2.89479143045565	8.18979871848439	12.2720155297072	0.0944806951600571	0.2114322619382339	0.0756197416281637	0.05040969158487	0.5684299189948023	0.4564919198582391	0.4919717748257441
VEZT	5.19716189760516	6.897027323928831	-1.27953033706514	-2.7193827014727203	-0.455061895888724	11.4000411156069	-2.23117711645038	-2.41102428325735	-0.6052881967747861	0.0203191462856875	0.263833081006878	0.237450714039821	0.652468683999068	0.6032707854089636	0.5785373482509476	0.8603001380139599
BRD9	5.118448159183901	3.7451471164363097	1.09543909917891	-0.259611412605948	0.9741713432454672	5.10087942790518	1.88852030157367	-0.168882185774207	1.11354889833015	0.0450858706042074	0.308401742459341	0.8922534401862391	0.4558359456043711	0.6360030986524937	0.9551541218735476	0.7591235636152461
SNX1	6.01457936682809	4.9741319214964	0.0538573823972662	1.5378167023143998	1.15868494636366	37.2339385612729	0.564542717274451	6.05400103088932	7.48565279054072	0.0012043202715342	0.671571381240111	0.0925892194438226	0.0762050704421311	0.8592385528551182	0.4772011256744181	0.5170595900048344
TBPL1	6.6206706695111	4.81311743434734	-0.7847789817470001	4.47960171997772	2.57736353136503	15.3624049663976	-5.6921515291316105	10.8586137879926	10.469167584182	0.0077440023001311	0.108748405301636	0.0555499041362539	0.0581193327736315	0.5003181533896799	0.4387217472016828	0.499484740002793
BCLAF1	6.99973410241299	7.61334896942938	-0.18759835223397	-1.28381491916507	-0.405097775657747	22.573191232839104	-0.641201370191099	-1.84351669984132	-0.867409937232908	0.0019567615468413	0.587063473707273	0.206570473240667	0.477160225485465	0.8094726837057912	0.5570379919733044	0.7688051048085991
SLC39A9	3.85596080551702	2.9998261249374	-3.040859993804009	4.66267827964176	3.59341267075408	1.67104170167012	-1.2162465549207702	1.14050151188972	1.22703004530023	0.236671201008581	0.3479536765199639	0.372245313095726	0.344649179149297	0.6599222523881874	0.6745969205061673	0.6904593596369314
TFB1M	3.6617473990507	3.1727118725444705	-0.0899737391542517	-0.724315796767905	1.07961594343108	2.0890071933519097	-0.0597410422894414	-0.26449901610357	0.664484016730129	0.179761274917713	0.961936359614969	0.8339226014191792	0.6248728179319879	0.9875821528052512	0.9279823920575604	0.8441900973114932
RABEP1	5.21542418062421	5.521263899904231	-0.1447845708950509	-0.5383796898611429	-0.230724968881689	5.37800116498621	-0.166846279374406	-0.26020983568098	-0.165348536554898	0.0678164957421173	0.894626196490585	0.8309707975030759	0.89368994499246	0.9576999338109192	0.9261615502516574	0.9655491941550574
NUP160	5.52054853814989	4.46865234678901	0.6899173880325941	0.7488068521195009	0.646815203842792	13.2446115502349	4.68734264118251	1.74491213209253	2.47408719663359	0.009892423028302	0.133015963492939	0.329154237146079	0.242573456994504	0.5210165925836164	0.6437078674923721	0.6206274732620936
BAK1	4.36773041495296	6.861902738735959	1.27922724718953	-5.328331585691389	-4.00393423980695	18.7233042338878	40.529411142005	-50.66389044282229	-52.48879562899391	0.0299793261963318	0.0157029095444346	0.0125625290563804	0.0121270111836211	0.4523696945628524	0.4070319053628667	0.4718336173833724
GRN	8.74236286752773	8.576287870981199	-1.2604540191094298	2.9978184184054	0.9518894033859432	89.84238474954691	-31.420153597787	26.9512366531446	13.685947688466	0.0004772967117383	0.0199495800669843	0.0228494313118912	0.0455470567620704	0.4523696945628524	0.4070319053628667	0.4845088421662984
FAM13B	5.05540469467324	6.04543225064576	-0.2725375734332819	-0.573801350206211	-1.08537125392011	5.19297000052085	-0.46137927606164	-0.4330065748647569	-1.1851645071231	0.0432804609350958	0.724802702772357	0.739498146632378	0.445959600090161	0.8858798092284251	0.8828090046432351	0.7536114593415492
CENPQ	3.5427258289859505	-0.0207442267526277	1.5780207652571898	3.1928515746945094	2.90116036492145	-0.0164294137897646	3.53464183796302	2.4151273128747497	3.93367337327315	0.9889476064243948	0.174948797558096	0.248355466153222	0.15665676444986	0.5458444572447289	0.586164719538311	0.572072255491334
SARS	7.3660257594103005	8.102812238639599	1.20788765495252	-2.83560071245852	-1.8262062303669	24.7370464680207	9.19582949840326	-8.1279430218838	-7.934210600395451	0.0042558807652367	0.0688415972363014	0.0775171318768716	0.0795505759348614	0.4777075310520324	0.4564919198582391	0.5184520922816634
RANBP3	4.39026806464574	9.40537523148386	0.191992760575048	-9.90397605216026	-5.4990384004392805	33.8005677226135	1.07072652778116	-20.2526504834477	-14.9833695970672	0.0008741425625801	0.396374219880772	0.0024291345920286	0.0044247737524117	0.6930699889736855	0.4070319053628667	0.4718336173833724
ARID4A	5.19718308591464	6.92550754809149	-1.40672159628539	-2.27106981889896	-0.4010342766789629	6.89068476142754	-1.64083658240874	-1.11028381015438	-0.2901213722095739	0.0448501198154914	0.3477201246962219	0.4327732848216529	0.8163923316316322	0.6599222523881874	0.7153005372155664	0.935852971885281
TSSC1	4.06290963506625	6.13099993260492	-0.0572655830321189	-1.2878244635691	-2.83427496481816	30.2787640041397	-0.624584880046415	-4.0347059431648	-12.1306896176886	0.0020200783278573	0.643290689871443	0.1518961512132099	0.0519297253180319	0.8417408797881507	0.5174596388216733	0.4919717748257441
PNPLA6	4.640197524318309	4.7124482815158	-0.6103614436615771	2.4465069373548	0.1517203078879549	3.51910523508256	-0.7473575830244692	0.9152941157132758	0.0809390153432163	0.079748161707642	0.534725326562479	0.4581655672950759	0.9438262484813248	0.778349146664971	0.732537691420799	0.9824110326478824
IFT88	4.79977724512801	4.22767576269358	-1.67667638325199	2.58619317887953	2.15712275236345	5.9308492334302905	-2.44433391935024	1.7599160154903102	2.3406643330116603	0.0400137169193594	0.2467338469962939	0.284810172850006	0.231112167788816	0.5903672339992645	0.6114245316890472	0.6147220617159517
ALG1	4.2470037545475	2.8051867313844	0.111042988924496	1.61679404186173	1.6240119400788102	1.7231587829380102	0.0630664362057868	0.4426828026912829	0.716008608037173	0.238378833767468	0.9598996405391852	0.7142707811391129	0.581795201553395	0.986684206739561	0.8706268201029738	0.8246357603202272
ZCCHC8	4.78541780450305	3.56024695756107	1.23781907272555	-0.973955205453878	0.67916832993193	9.96759010139222	3.21725431886806	-1.1100718052008702	1.35793996052184	0.0130597004662867	0.191791551645855	0.4371417149433979	0.3662869832250371	0.5552348222967959	0.7171475428490903	0.706854741547699
ABCF2	4.90575734815324	8.7253989779451	0.344308485913205	-4.62028497440866	-5.16990767782395	35.9235586722314	4.63741154075351	-15.486610712402198	-21.5247769755086	0.0007750676455742	0.1347963852205869	0.0410422627716112	0.0295208119748084	0.5214270179518725	0.4321545864110827	0.4719221248871926
CHPF2	5.37523485603452	3.47505598718677	-0.492627763549585	2.7878341080369995	2.80735922089588	13.8042033690862	-2.16964976626474	5.19565633345604	9.05136978357328	0.0077792689467942	0.272500930064987	0.093518848620118	0.0520649517676962	0.6095620535319315	0.4772011256744181	0.4919717748257441
FUT8	4.297833425540411	3.56083951095953	-1.1311533347508	2.4360592122038702	1.7450840095432	3.06591036997888	-0.9079156103688408	0.961445659079658	1.00574534814737	0.0919480058776576	0.4597568819173889	0.437777778201187	0.42044468973745	0.733464653289616	0.7175002948743973	0.738694885165692
UBA6	4.66263891452399	8.58650572049037	-1.57671714269831	-4.23380027308459	-3.18361195147049	17.5377771362847	-12.9468526575881	-10.753790686601802	-10.787781493571698	0.0118636191630626	0.0490454214491372	0.0589436400208559	0.0588392880717277	0.4622860038517991	0.4465188062840696	0.499484740002793
GAB2	3.88166429196617	2.9798860225679302	-0.7425863094153451	3.6900044988674905	1.09677606731064	1.18757034282178	-0.351965759160999	0.747034751454836	0.312031678634231	0.380001975811542	0.7810201397188051	0.539613916738944	0.7970706571016949	0.906418268880154	0.7817581837888534	0.925690138570392
ATP6V0A1	5.38168416226221	5.849006542049331	0.3792165257994989	-1.6248194710488302	-0.7159808933199449	6.5805045964988205	0.6721689274144741	-0.977798782677752	-0.6657457836368039	0.0348772600444864	0.622064234512039	0.5021019682849379	0.623728809377911	0.830747644114062	0.757849742112631	0.8436699579524908
PIAS1	5.86918690059703	6.71918228278321	-0.68145229584335	-0.0855719112568778	-0.537853988531251	7.96926212930008	-1.1168210103139	-0.0541805303639396	-0.496712831173094	0.0392432661121074	0.463441717086625	0.964948570490527	0.704190000770203	0.7366440217343463	0.9863455957027748	0.886127895308819
SLC4A7	3.7721744181186496	5.071544521870719	-0.917226139542774	-5.41781987528425	0.5665088850681379	2.41156305662129	-0.279725013180382	-0.8154821162430079	0.163980027485526	0.13738610518941	0.8059637746043481	0.500466139766755	0.884820305086334	0.918923694258701	0.756750795378872	0.9620551533024088
MAP2K3	5.00819121901874	4.78806235993744	2.728851915233069	-6.93727032535103	-1.00742069511222	4.849265658624519	3.538895054499529	-4.1218534586195	-1.2300345489645	0.0431516383557637	0.173453177662319	0.151376064631997	0.4342889401482379	0.5458286038960979	0.5171501933934547	0.7473213059923468
TMSB10	11.022424310099302	10.5298208920432	1.1303304404781298	-0.0341795003900518	-0.5391180354074709	61.0606058171535	11.0159471753942	-0.123334197189215	-3.15379062319182	0.0002686441718759	0.0564563710920897	0.9215468275808342	0.191669967190226	0.4732692927537645	0.9684480213221924	0.5903529408162012
ASTE1	3.75809684874405	5.79623669446023	0.643892857516003	-6.68655563497351	-2.1908221178461	3.24864419347419	0.348069257343424	-1.89972521816615	-0.972603746768888	0.134861599186538	0.781124674592153	0.306096995502548	0.508841038938749	0.9064344327363296	0.6261849241770792	0.7886050741352819
RNF19A	6.19950835963961	5.97000070851351	-1.05516188677811	1.29607099796275	1.2768320939941	12.9489911854183	-2.26335287479514	1.30258621636783	1.92700650336853	0.0059110426887081	0.1519373755482559	0.3225183098615989	0.1938096210485199	0.5358244547921133	0.6413972757664764	0.5920574985519853
PEX3	4.43916624329957	6.90383223685719	1.75970895855528	-4.6861636697662	-4.72886533238682	11.8975963479735	6.40173733695396	-4.48773697973799	-5.90923241222692	0.006990511668631	0.0235425484021693	0.0462364660244905	0.0274634236091379	0.4523696945628524	0.4358659936580732	0.4719221248871926
GABARAPL2	8.410750705671349	8.12218773346093	0.0094295331835087	1.10504497151681	0.1596725484411869	54.3721515359884	0.0827595367183661	3.60871716877433	0.824417581658663	0.0024415445918159	0.946652003738696	0.13864007384976	0.546019235434175	0.9829405540456628	0.5081667894671392	0.8070263935689672
SH3YL1	5.17081546824949	4.95539398956701	1.4310535824592598	-2.16487588195507	-0.7319195604458492	8.29361047729643	2.58592988432821	-1.5764182918412502	-0.8588189293795641	0.0142287197107296	0.122633596285675	0.25563548716873	0.480938287252753	0.5116040438873615	0.5913011361008035	0.7712046950213188
FAM136A	4.39338865130768	5.068944577334469	2.34583770801393	-5.073522639649981	-2.42040410334769	4.885463807434361	2.62547666158255	-2.2013504579341	-1.6633956119628102	0.0394357542284042	0.1195982486534849	0.1586580915287309	0.2381346610284429	0.5080513288872458	0.5215589955629019	0.6192486281099059
VCL	8.1183791455573	9.43110159404724	-0.836057661781341	-0.567442342239876	-0.93908642527703	42.0112461393816	-5.06549780094835	-1.2891943430565702	-3.1295184229571498	0.0058496296928078	0.110977059311008	0.38759417026802	0.175292501299108	0.5024577193424291	0.6850677762697612	0.5824232960935233
NSMAF	3.97898561527834	6.71976827537043	-0.957749856665669	-4.98308232409931	-1.8658724500548	9.40739542695216	-12.5327791412905	-35.253021233792204	-19.172368292149898	0.0644841845741725	0.0506767781946803	0.0180502974937973	0.0331749741192016	0.4622860038517991	0.4070319053628667	0.4732984148272227
ADSS	5.6181448620521	4.94029177792886	-0.77708788398551	1.82276718468404	1.50017559397551	16.187327626217698	-3.8161395306438304	3.25350283611952	4.37801706465203	0.0045245708750344	0.159895689523099	0.176727880951868	0.1337795297515309	0.5383471230711239	0.5356171269481141	0.5642559237546926
TIMP2	6.33764295375783	6.55601196173635	-0.963086317204852	0.49068877674571	0.6553673037904449	50.4570473139441	-15.3913816171837	3.13979170013916	6.64804706255072	0.0009958887826554	0.0412012985118717	0.194058471215958	0.0939669613001193	0.4562531457671173	0.5487641290197661	0.5247195469126498
RFC1	5.67010254170771	7.61090098717319	-1.26850208168906	-1.79482542532593	-1.0572265963190202	13.4414634287107	-3.32893092274462	-1.7009429278016002	-1.42623789763413	0.0222803624854665	0.183623946650267	0.324212951400331	0.385047761165784	0.551680967578813	0.6422906908867587	0.7144429937190566
TBC1D23	5.135019603940791	5.348416735246481	0.0305562074259579	-1.19699790106729	-0.0771493689954425	4.30160455003303	0.0264247348018886	-0.4835684342349099	-0.0483721645625086	0.0847999390086396	0.983170809439042	0.706824907725767	0.968968466764985	0.9932320953883436	0.8669815426499409	0.9911367316256264
CUL3	4.5469608741653404	3.3252681904289703	-0.570325628730692	2.09947824769346	2.05730252097276	3.4198124312894302	-0.937329754089582	1.18641469448598	1.97015558107888	0.0765033426869294	0.518220921233882	0.437341702071704	0.289382824327397	0.7678337793541358	0.7172403913975945	0.6533114273253416
ZZZ3	5.04285387505633	6.441806488369019	1.7444822316655002	-4.25943621947422	-3.14110976805458	4.4734001235929695	1.98214437777252	-1.87417846574361	-1.93549717187695	0.0585770532044779	0.297456135700169	0.311239990479395	0.3035003998753799	0.6270907404864662	0.6300374068708756	0.6617245903499753
USP2	3.15656127004977	4.54311524077797	0.898045826561527	-1.35448603802046	-2.94263525851106	1.90898364156278	0.616456607865883	-0.324192774804272	-0.97242336401219	0.25316860270456	0.646880916213453	0.7988458136276619	0.507623014557476	0.8431360934917922	0.9093825124637152	0.7881199377776716
TUBG2	4.329080654344851	5.43230322479322	-0.8418689555662571	-2.5538727947887003	-0.0641183112464551	4.39916467260059	-1.3424260321682502	-2.71058979825057	-0.107735447978264	0.0940733088127055	0.4070447946935929	0.224389730535378	0.9316746863439742	0.7000334435727695	0.5681216843107393	0.9777913248868934
RPL26L1	4.725757666814371	4.4557949005936	-0.8522139057311371	2.22262413255268	0.892058397046223	3.4836463657751	-1.18534228725816	0.934728548326433	0.591545789327509	0.0827449689679063	0.438280602913043	0.511831633191645	0.655680176606027	0.7169214902843113	0.7620722813587166	0.8620430767445468
NSUN2	4.316338644271871	4.14698694104586	-1.38636613642704	2.47837136681622	1.2420517058519498	10.1382399296383	-8.69444175287729	5.120818154498269	4.06489565713936	0.0174754657311998	0.072095509947657	0.1202788653379169	0.151829245082695	0.4785955418157668	0.4977405965990157	0.5708095636625009
FBXO42	4.50670534803443	3.74218599735235	0.131871847335893	1.70547930739578	0.834372735974703	2.4801214516541896	0.1020792164410659	0.516705763358001	0.3817905806876179	0.131304767900424	0.928006396520253	0.656822349019771	0.7393641047346121	0.9742890237214374	0.8441483529796749	0.9012221931928752
MRI1	4.641526992688321	5.36465983792063	-0.3760495084258329	-2.1033943390582	0.0644490018774752	3.5139564975956805	-0.2482385826025489	-0.5885003342828741	0.029210077039712	0.0748917286272954	0.84405822999367	0.6283269207996011	0.980208371508749	0.934761479335903	0.8259898504062516	0.9938400260735384
METTL1	4.08016900037069	4.12955858789576	3.86796752740515	-6.074633731353461	-2.67597930080733	2.5977057362014504	2.32528906091451	-1.4671111493472702	-1.1678644926441202	0.1217185661477959	0.14560897300697	0.280032926041631	0.3632478300431049	0.5294340438682428	0.6076896729111664	0.7046599363488892
AGA	5.12458974549574	4.99094142933709	-1.6495292402518895	2.77338088704053	1.5111047196973402	7.61531439318619	-2.7627676601708995	2.06688640631475	1.57788089308498	0.0168098939075142	0.1098438992697269	0.174697972774145	0.255327761527085	0.50096123416467	0.5336422960710065	0.62702768967247
BOD1L1	5.036249063080669	5.25149963955999	-2.20770149771642	1.15028482444769	1.9570037695271496	10.3458183831944	-3.3484445193995698	1.00295366355021	2.4660734357297502	0.0092137328470776	0.0787924289077337	0.421514543037457	0.132519886446652	0.4832859955812189	0.7070499963287563	0.5642559237546926
MAT2B	5.88701450657354	6.90792795267859	0.262554380859597	-1.78483913615978	-1.44101560532076	8.56801708807104	0.756230301420597	-2.1321244318125303	-2.52800924260849	0.023219567134532	0.5877993922230771	0.278481591555261	0.2395614468048369	0.8100764733158373	0.6068344636989403	0.6195303889868049
TRIO	3.86641676474168	2.40238438324741	-3.3525483539445697	7.79457203962663	4.20436190720267	2.63783857443339	-6.38559692408922	4.7724237545251205	4.26070599145059	0.119009919090048	0.0917825274475433	0.115325597473474	0.13408525879649	0.4910242196453722	0.4935161917166215	0.5642559237546926
VCAN	4.737723194349621	6.45364302283916	-3.6706551039973503	-3.28279374674006	2.56706287464277	4.36366588645343	-1.16596579760747	-0.619191353996583	0.879050712935252	0.0487113459041692	0.3638639263301079	0.598924065265087	0.472089709671841	0.6718521076054633	0.811828392896979	0.7660518276947823
MSR1	3.32012532368855	3.73045219391277	-2.2915696354342203	4.13437341240934	1.05136816637475	2.91391214795119	-2.8019090162068703	1.5868459939465502	0.610014489179902	0.133562459272047	0.1809800757068939	0.302446384015985	0.635849175026088	0.5488487846941605	0.6238280780442329	0.8506332103451436
SKIV2L2	5.597368764567441	6.140946375429901	-2.08091953150818	1.77573421156046	1.11574588214168	11.8103610854702	-5.89256039662755	2.25133678475205	2.19478839586202	0.0070945092364959	0.106996901813512	0.259533071369725	0.269385556535418	0.4995891830586227	0.5935940146349281	0.6364366671935894
ZFYVE16	5.484987952343991	4.461510560852	0.0164991323732432	1.9620164721094295	1.3220656721496398	3.03971736015023	0.0133670072060867	0.5805323490980789	0.6362727172767679	0.109947805921026	0.9907356323182768	0.627655714720832	0.590387098823713	0.9963549313808118	0.8258424668502101	0.8286736625587777
FAM65A	5.26328453285891	6.15156902852681	-1.59843357690783	0.7545990350358109	0.282090011351134	17.5692687650751	-13.1568565431411	2.55865993892742	1.44651516615592	0.0139079125854096	0.0482816788295879	0.2362808054208	0.384768754411683	0.4622860038517991	0.5771489065484898	0.7144429937190566
RAI14	3.45393982154053	2.04763014762826	1.5162456026785902	-0.242469544974222	0.268959927388323	0.937884325734946	0.691476302865189	-0.0482944287383253	0.0861437323843157	0.447310570263457	0.560747311642882	0.965870576603146	0.939199873762034	0.7930143996539298	0.9867819902305834	0.9807678013690384
PNKP	5.41914053873195	7.268107180303151	0.2723854547325849	-3.7656863967374505	-2.22389977336133	12.0434568889717	1.57852835299611	-6.9674822275693	-5.88098466809688	0.0187762151293195	0.3594201876225529	0.0906048704523653	0.10716950434357	0.6677926867288662	0.4739904919883246	0.5376007409584282
PHLPP2	2.4285838735407297	3.60961633787987	1.28894050063321	-5.33036195527818	-1.98681650917432	6.23930616066085	2.68205963648789	-4.765767680268191	-2.8431979809303	0.0428477692731772	0.2264882986581569	0.128202892607814	0.212761375681246	0.5811205282832015	0.500079741545103	0.6069189627360094
SPDL1	3.07206793859646	0.17247635705673	2.74482307644356	-0.588204929778254	1.43890410116358	0.311589234398168	4.75059357474992	-0.4395374938804989	2.04626525828491	0.7886924298933271	0.132065151212736	0.731765911306323	0.262827082120451	0.5197750456165751	0.8777892777662551	0.6301276792829525
STAU2	4.38835714637816	5.4159495096177	-4.48897119297327	2.39676283434132	3.03788906181638	6.91945311177241	-5.79594234710086	1.46788526170654	2.94828804812312	0.0270631654505542	0.108193055158855	0.327035547378847	0.175129890459344	0.5001678945513797	0.6431420514995058	0.5824232960935233
PQLC2	3.97288751518952	4.35446405111154	2.11162361214295	-4.31489789176562	-1.9454815157376295	3.9651295275412	4.71184098207724	-4.717432923762201	-3.3766149039510296	0.1041515233889519	0.13301605014533	0.13287877628975	0.1832510748756389	0.5210165925836164	0.5027682594563763	0.5872740358017743
CTNS	2.75106803550375	4.43858027423597	-0.6588238137807241	-1.54231240442077	-1.4715536905570803	6.079494721599191	-2.04176511084925	-1.91451017339418	-2.6929068363131403	0.0371743062078184	0.289908918734188	0.305303616528454	0.2259481738774769	0.6219705818178891	0.6261081562274053	0.6123788194333004
PHF23	4.40507782922447	3.3543396775095897	-0.0870055238170232	0.133337712549877	1.89905637418547	2.06934656657476	-0.0530552566938249	0.0328110549970882	0.8450141655188009	0.176086975959905	0.965958226024122	0.977805882530216	0.512432290027877	0.9888469031439996	0.990677874803752	0.790393447109844
INPP4A	3.96063267595253	7.0603216614200495	1.65548241775158	-7.992577165816819	-4.69202629976654	106.629476362377	38.4642350856483	-66.4620624668993	-54.720107843955205	0.0021208511112323	0.0161767543113056	0.009575243234836	0.0116024915044038	0.4523696945628524	0.4070319053628667	0.4718336173833724
PSMA4	7.352497512803321	5.441054339730001	0.597972783880151	2.52383019130661	1.63603060165254	9.68398369999757	2.76010487208498	3.9563408803662	4.324334193469	0.0234928689939887	0.2201665340870199	0.155490703899301	0.1427173779226	0.5776412292175578	0.5192019365182267	0.564778714447692
LSG1	4.64942723111255	5.65974488256417	1.58232868352749	-5.25135225113649	-2.07875015368396	6.85083856290579	2.27566860320308	-3.369876318010009	-2.10547148138622	0.0390485757793575	0.261173318425924	0.182561911360521	0.281692883530756	0.6022221415980306	0.5403400477072936	0.6468280436485346
THAP3	5.15017239229879	5.027916024993821	1.4432718224604395	-2.5837502913109502	-0.861844479616811	15.9090496729558	4.86297672597288	-3.57684237921352	-1.91619690137057	0.0039277779423092	0.0397797856753604	0.0700493328592239	0.195401395623147	0.4562531457671173	0.455859716307518	0.5934412755962243
AIFM2	4.199676746491201	2.4542757374061	-1.57893349079205	4.72290521542308	3.35693506877106	1.13904538673871	-0.595137827320178	0.934320697742534	1.0040508809654	0.372731315890548	0.612120444712416	0.448771650101944	0.421093701189269	0.8234862693423549	0.7259882903654346	0.739445565507714
SPATA7	3.34199941256826	3.37136304044786	-1.53822591397147	1.10215661641735	1.4528929692238302	4.88186023914993	-2.54578904858225	0.8131692630954	1.71016587092098	0.0552470101143472	0.238144357152915	0.5524278016808579	0.325180755071599	0.5854613757353175	0.7876292364519327	0.6780133959433673
MED17	5.431687373509799	5.24993688799703	0.1670434519020409	-1.24111659992598	0.477139722602116	8.5380784271064	0.2432053042706689	-0.824484942304862	0.523894136855491	0.0134416912759218	0.830515816708693	0.496344560373062	0.6526207264482149	0.9300815265769078	0.754404315263541	0.8603001380139599
RETSAT	3.50882442574936	5.48951113807804	-0.449535254626868	-2.33509741319447	-1.8535290032999097	4.89311178885169	-0.5564881095884741	-1.07046154769955	-1.16508343530173	0.039319743414311	0.633832263940536	0.3964691862015649	0.3641506536550989	0.836898809434027	0.6902009959034858	0.7051868867063704
CAPG	4.5619938423272695	4.83269716880976	-1.76682601002623	4.89274532874608	0.908934478548999	2.09620757158506	-1.36448698663638	1.11897318957309	0.279734087271039	0.355855430696294	0.658686977235272	0.770726127694768	0.838442469214989	0.8501489511368419	0.8966592241953776	0.944697031865674
AP2S1	6.80934264308246	6.36295280592157	-1.04582469153816	2.90779147445844	1.16224278755725	13.8431518191451	-153.469139340394	135.384699937968	85.8579707350105	0.0458127424489635	0.0041479406804397	0.0047018764746558	0.0074141226450112	0.4365472601527217	0.4070319053628667	0.4718336173833724
DCUN1D1	4.72020721605929	2.99927822027718	-0.251702442148712	2.61016522452438	2.19176446309121	3.22391883259255	-0.232362547603407	1.17668802515965	1.5703694656046598	0.0842341602772509	0.8378687548130479	0.360400672843751	0.256913189258972	0.9325811107198188	0.6669345784552136	0.6271358124356291
JADE2	4.20407033458364	1.61392779903729	0.895803558735913	2.17195184304741	2.45487154211105	2.90450350370869	2.2028535177509	1.9654612302922905	3.99311317685632	0.1028341267633019	0.268612341495903	0.287671107654965	0.142617064334992	0.605593539401798	0.6148828450996184	0.564778714447692
TRIT1	3.76754168606723	5.969873386046031	-1.6756180924314197	-0.262211711049496	-1.3697008885542898	5.420091343104759	-2.3068791021856803	-0.130208901015963	-0.880883983432104	0.0323947933990123	0.147451428595443	0.908316193033655	0.471296265361438	0.5313775546357391	0.9618709849802778	0.7657816991267689
CUL7	2.44673960213293	2.7102857991071403	-1.55773863415813	1.77141336560227	1.02158471145388	1.43631479423379	-0.8825790446739828	0.446049314107627	0.3699078526041229	0.287432168320556	0.470563869417847	0.699202507141541	0.7469488124294591	0.7409321774183353	0.8631164929260806	0.9040515517399716
CTNNA1	7.14334282469606	7.21267402284688	0.648741425452984	-1.04055360770865	-0.5975463421410999	27.4858334001888	5.40498277906989	-3.3065971309919195	-2.97119378533498	0.0026281439293196	0.116182244405718	0.18565597849984	0.205767037245628	0.5057461303645282	0.5416875039743039	0.6022207421693826
CNTLN	4.91674781706346	5.26286676530412	-0.0781192115610585	-0.6189120111330261	-0.32325997355558	14.1503466061529	-0.254207833538704	-0.8102089037683399	-0.619662176407669	0.0133993754776407	0.840187293605831	0.527314408854038	0.6311860828166379	0.9335462654703156	0.7729308932125709	0.8480873666596067
HSPA5	8.79441632308039	8.84178342644598	1.51523822325532	-2.6170832920661296	-1.16377963063976	16.0663193807463	16.2115682936305	-11.4398100906432	-8.30094612127955	0.0328108853948941	0.0392067474776032	0.0554402986248801	0.0762502878364684	0.4562531457671173	0.4387217472016828	0.5170595900048344
GEMIN8	4.40651287497036	3.9920649183770496	0.539248271127256	-1.68488594198367	0.408113361379271	3.93636606848068	0.50363441177238	-0.756835056865459	0.306706205056414	0.085092518261949	0.702051731691863	0.576462967255724	0.8076748911076089	0.874561334387411	0.8019544847907502	0.9319229658622604
OFD1	5.36717422706227	5.813520775404509	-0.642025619603931	-1.41752428569437	0.525764799434971	5.59934431281022	-0.6235747956734761	-0.5982437507314899	0.3600858187399229	0.0375778007672516	0.64387533670824	0.629450149074413	0.768043859395737	0.8417408797881507	0.8265417657114652	0.9126535451253212
GPM6B	6.4045909098454405	7.0780309197422895	-0.411675845533201	0.188776866444238	-0.581967467251542	6.03107587284314	-0.65833086172236	0.0903271072426083	-0.41194927495839	0.0387018688524321	0.6259935835254661	0.942149893822698	0.7499259110375258	0.8330292046581712	0.9766104587920704	0.904890599375314
PREX2	6.84468649853258	7.84179909313917	-1.52976390031652	0.161863411641891	0.172732107870573	14.2993604956056	-3.308337758992589	0.150050158819933	0.2379981943437	0.01756589144779	0.184840239814822	0.90144540239551	0.848515713074077	0.5523473879502059	0.9579413432722204	0.9490777273695288
WDR37	4.51044886365787	4.400003161570309	0.8967395200318811	-2.18122376404296	-0.394254426484771	3.05601439239527	0.61233055975426	-0.646580223705005	-0.187564485492659	0.0924642779591787	0.602663175523865	0.584196306118095	0.868523192373264	0.8181628997069813	0.8062418897055588	0.955259982647128
YTHDC2	5.21512119232895	3.51066621399685	-0.6297654054969579	4.09789539199659	2.40974426240573	7.2075835578231	-1.45035641548143	3.71565296713425	3.4858886729816603	0.0287147289324516	0.314313856946257	0.0911106098365075	0.0747731067997144	0.6394947782978148	0.4749716210549354	0.516872946412228
CTPS2	2.42091950599504	3.54080255904369	1.30827328490211	-5.24090110986065	-1.94284430680929	4.8311721944311	2.0260219557523	-3.49712743562443	-2.0727387484836	0.0758913112211577	0.290698321325075	0.17056597335526	0.2816816974920499	0.622080857195503	0.5305833640379755	0.6468280436485346
ATP6V1H	5.80163131704727	5.1649605633255495	0.1545382865933099	1.2221328986591398	0.5458248889620371	7.40101497334381	0.266098189634338	0.828921818019695	0.5553882461474879	0.0177712884999984	0.815085070188043	0.494325869109642	0.634459186472037	0.9239785883468762	0.7529287446060992	0.8499102439028199
POLR2B	6.301019563529769	6.10580780764444	0.134248168113309	-0.873256894713475	0.349981984107692	15.7237594679356	0.359905013073479	-1.02564924038873	0.659779568051079	0.009694777436567	0.7796455487751429	0.456612582460834	0.611672474065266	0.9061896212323144	0.7320908836306866	0.837898319943711
FAM214A	4.19304797495471	7.53325882302028	-2.9763755559735503	-0.386060803493397	-1.46090286771074	3.5220828760769	-2.19925985965453	-0.101136974109074	-0.481660215910944	0.0720129456628758	0.158891753828394	0.928667536517396	0.6776007556642629	0.5383471230711239	0.9703292727732096	0.8722113742699669
TPR	6.94810365827366	5.84701325714538	-0.670494848191913	1.8768643469266495	2.01658871973037	27.548983451323103	-7.615083630566191	8.12709263271059	14.7432320733954	0.0052771939141385	0.0828073432560849	0.0764454973821904	0.0421938375862491	0.486150961495951	0.4564919198582391	0.4801813904477839
DTNBP1	4.978056907605731	5.9515395382821	2.12378158270027	-6.5604351007359805	-2.2917252555164502	30.4418102510881	18.4895018575995	-24.5119648599605	-14.4391213296769	0.001552643357453	0.0341362009368571	0.0259573327009525	0.0439802245880641	0.4523696945628524	0.4176531069132268	0.4818808220399967
C12orf4	3.70206435245084	3.30809969165198	3.18515769594043	-6.5702621848718605	-1.3994904363407	7.9598107695471	10.2363262384978	-10.3574442691738	-4.24916070333817	0.0183902175794279	0.060947329441357	0.0612737647054685	0.14693390496847	0.4740970494150209	0.4475586319873088	0.5665399790715222
SCML1	6.045555884382809	6.08698626435738	-2.02437668793272	3.3101883003901	1.43920311709825	16.5290639652621	-26.180261220872303	13.8225411462689	9.450588208118631	0.0242176554531777	0.0241731163147195	0.0455819083540021	0.0668022452614527	0.4523696945628524	0.4358659936580732	0.5107366700583779
WWC3	4.59571660768571	4.17108503988682	-1.22545770886148	3.55922032244798	1.17760625594166	7.47851954331715	-5.3556981732317	4.668068384522	2.42247268504535	0.021196561009814	0.114734374583776	0.130120673526742	0.246233538154456	0.5039159674521958	0.5006882086438874	0.6216263504894176
ARHGAP6	6.66131644493438	5.70863670679395	-2.53571462745604	5.29564107622641	3.07353715185242	13.5924417865471	-20.4243068583513	14.3451285109046	13.816125550983	0.023056372545046	0.0307953881127159	0.0432953036878363	0.045203370099234	0.4523696945628524	0.4338303386845403	0.4838359023864949
FAM184B	2.66264891605396	0.105605258589628	3.98622829084241	0.67762095108208	-0.710688348475102	0.0793677139085006	4.17634031367918	0.2324674620343889	-0.4061438789700329	0.945769148120208	0.13315638397593	0.85036500656519	0.746609990566234	0.5211645012892033	0.9375949286018358	0.9040515517399716
MAP4	6.96763203209013	6.901361646018509	-0.460719183277356	0.287617520813939	0.574668475879235	21.143646370266	-2.04387705504205	0.4750352466336979	1.51703386724982	0.0036854523746613	0.286933101623691	0.714133027576216	0.3639202463065359	0.6197947838867547	0.8706268201029738	0.7051439364808418
GOPC	5.5413596669081295	6.52353164716558	-0.304890299011522	-1.06770060767461	-0.9351727386593198	6.545778785807281	-0.408555864484068	-0.5628705022788729	-0.710596145432981	0.0598302174489736	0.7527810278924342	0.665794677089725	0.603210548033256	0.8961775437150151	0.8467558181713637	0.8337273172871917
USP28	3.2374657412448102	4.83916084557642	2.12067806864504	-7.07941775022524	-3.0927504461786604	2.11423096205757	1.0158200152086	-1.8800856993365	-1.27842789662623	0.184131380293352	0.491556252441991	0.311044490748717	0.422557514866241	0.7505385759202805	0.6299146211653482	0.7400939553450367
TSPAN17	3.77209675593669	6.394613239555019	-0.176234876117438	-2.86234503076952	-3.35216186253958	2.33342579858462	-0.0990762436142043	-0.578978520389313	-0.8881272331804809	0.237966739295836	0.9370273466486908	0.655216654146944	0.536487986734789	0.978703442876749	0.8431790825164097	0.8034075331276502
NOP16	4.59225710239576	5.48293755636889	2.61228628528722	-4.5997115037209095	-2.6144749665617	1.76638825402091	0.991432446112217	-0.630605784154563	-0.5834114467382869	0.219369021570383	0.42596153704797	0.5927474428778922	0.6186420668262951	0.7105182066196478	0.8098523753534834	0.8408703441006244
CC2D2A	4.17619030759508	1.74491002217915	-0.753611207412292	3.8849422875566697	3.69862971722195	0.9122369622006508	-0.230916065264836	0.7796206087084431	1.15172597791876	0.457941435093962	0.8388519270072529	0.517224214407088	0.3685239665465929	0.933052554789922	0.7654953721596187	0.7071960942605916
RRM2B	3.71929058320139	3.5246170761840294	0.568217240956562	-0.602502687973725	-0.25697015216355	3.30805992730137	0.653412244972743	-0.281664914185169	-0.186677566225685	0.121682607574072	0.63118859582355	0.821590410303977	0.881148916575762	0.836013598916827	0.9223645454697548	0.960088365237836
ZNF800	5.48368257123925	5.43607846037711	-0.8840302952148291	0.9078663112396008	0.90661705058216	12.735332992311498	-2.4204347852261603	0.996788560461989	1.5353323154378995	0.0108825051064867	0.233080545825081	0.4454995823474639	0.318270737640558	0.5837729498953347	0.7237264877004466	0.672188213553703
SNX29	3.88502531358796	5.843196812495309	-1.5297831849523795	-2.62235513546978	-0.584939320280135	6.49368967441324	-1.98427796448004	-1.70936869159868	-0.569485946761353	0.032705302804529	0.295245889676507	0.330845902966669	0.6699762926321071	0.6250926013233077	0.6447771438260766	0.8685197614482335
MRPS10	5.951856584976929	5.428340290912749	0.6966157827554721	-0.924470833021165	0.207664984327806	6.368022077998151	0.8876672611537869	-0.508863063775549	0.1863463814347389	0.0469325730464255	0.5375537494910321	0.691412008548351	0.8803771988734921	0.7800533376716398	0.8597999619331603	0.9599891833251224
RSF1	6.7232805598306005	8.24773896416926	-1.54283006815063	-1.11917772828306	-0.2996206071223259	25.7617833340248	-5.33593217152687	-1.77282044313387	-0.666236200110225	0.0015033771012392	0.0333737298781677	0.218262338529297	0.573823874777832	0.4523696945628524	0.5646486771779382	0.8204806841467243
VPS13D	4.93381752839041	5.11065028320744	-1.39636838522758	2.20429930058504	0.8621392559751421	4.776028830707469	-1.5947589747777098	1.0448993657374002	0.5609076782341229	0.0411523528508455	0.251810788644301	0.40575198761363	0.6313181346975301	0.5948717121815543	0.69617012056497	0.8480873666596067
CELF2	5.267669732137611	5.184748577435269	-0.11793171294797	0.657814383805257	0.0461989317549602	3.19585924827389	-0.0881724401721424	0.2095195749356969	0.0221503973675017	0.129551470860546	0.9439734630809772	0.86530565788977	0.985751601378301	0.9823687220079158	0.94307852723927	0.9954031513261858
FAM120A	5.08013074466276	5.80702152519239	1.1327482575611298	-1.74745911896247	-2.00379517472959	31.324340202052497	46.3465100303989	-21.5692899718933	-35.5975672834524	0.0148046013054129	0.013718678765327	0.0294637162732136	0.0178697127805674	0.4470412454994504	0.422967107435135	0.4718336173833724
R3HDM1	4.15675029541893	1.90763759655209	-1.88246533355272	7.45898671193771	4.0477669829108	1.654019165845	-1.5912617603667802	2.9847590885474102	2.35942548013935	0.23994537596311	0.252534393423843	0.0963067134927329	0.142275935075746	0.5955760079325033	0.4783641380030072	0.564778714447692
KITLG	4.94038390575092	7.15255283362718	0.7588158697104549	-5.946655093294411	-2.79547628819759	6.52142045053556	3.6359113186810297	-16.0126741413759	-10.9400286672529	0.0866045761611325	0.170797120740845	0.0396967951408297	0.05803026837201	0.544220701631956	0.4308663889106412	0.499484740002793
H6PD	4.38428163909074	2.8210836949673803	0.750298563201818	0.761426065048	1.4589627567415402	2.1477835183889	0.733375593914928	0.265943509969147	0.8919248782000649	0.181096993949839	0.5942184564134039	0.8308452160847571	0.522170005045888	0.8135433745668116	0.9261615502516574	0.7972815522709192
VAMP3	6.347201857169731	5.6898095624155305	-1.09876235051694	3.13327378999164	1.49135871772284	93.4700092965177	-23.330597799010896	24.6841842268387	18.382983835413	0.0005975634973974	0.0191461930182263	0.0077212695996768	0.017332082532213	0.4523696945628524	0.4070319053628667	0.4718336173833724
PER3	2.90676029388786	2.34632525660777	-0.687766734677853	2.66289035158249	0.997219788481667	3.4992196078910696	-2.00408814098417	2.51269622392963	1.50238134489609	0.0731955396749206	0.291759996836027	0.234751774951471	0.369944345339696	0.6229454489265726	0.575610460570189	0.7081356182947518
RCN1	8.504619284361349	8.408443259762809	-1.81719041228219	2.97941565729774	1.49827355211865	9.792594757018868	-11.4544179766225	6.1945897637833705	5.00343465066852	0.0498448768004294	0.0552867001183928	0.101521473895012	0.125282686640374	0.4730274159049608	0.4811088701306016	0.5609528310298758
ELN	3.55513944140651	4.47244112791098	-0.434697819853256	1.6998609452326598	-1.4055990203235802	5.51734541788456	-0.958366734931702	1.12091290551013	-1.30957765307799	0.0710205762417275	0.4994560940691779	0.4448177871851621	0.406397382371587	0.7566596056341687	0.723452632580127	0.728732642632256
RFC2	4.73348854635481	4.409587745566269	-0.590479829326338	1.50895424228744	0.8426314230747901	10.2786238965085	-1.77244887580374	1.66044911013627	1.43516995765042	0.0181654517824314	0.3057940617248419	0.279277625602824	0.3461216563070119	0.6342865008283888	0.6071080214486343	0.6913371911830193
ARID1B	5.12127062301488	4.14198014462159	0.580606189419171	1.3479635480434498	0.436677123841215	3.53491008263336	0.6135490918905129	0.540837938928134	0.262985427984301	0.0715459106900826	0.601997625218817	0.642799597776151	0.8171754523091149	0.8178710904958187	0.8356294133392306	0.9359833427722742
CLPTM1L	4.26552954735046	3.8863849501567698	-0.4990301274775759	1.4420614635446298	0.754421898334082	2.3159905590802	-0.328276331293609	0.424506053149056	0.336431102484433	0.1874368000453919	0.797902597068792	0.731061858112376	0.7884071479176741	0.9148673445359536	0.8774412095604119	0.922158904217048
HEXB	7.44455492196998	7.358004063603589	0.680347386818721	-0.506478217799653	-0.525868736973944	76.2804156083809	11.012276488671802	-2.92710400693432	-4.73508435870015	0.0003946217503601	0.0556143517045847	0.2023554365261869	0.127718358071983	0.4732692927537645	0.5557395343362581	0.562024870014577
PTCD2	3.0778389957813994	0.337916848965283	0.943460748936083	4.24434302725292	2.25153458245128	0.267276251552513	0.7850746846825241	1.41219201943367	1.24277297752913	0.8142945926439941	0.514640320309664	0.293399146753568	0.3398916139020611	0.7654567000264465	0.6173638564485993	0.6859543484922774
JKAMP	6.46997855900367	5.12049070430322	-0.363779964311528	3.3656750453665096	1.6246470084632	6.93256144614634	-0.576049219214634	2.1617316788827603	1.58343078060625	0.0201794714109943	0.6227659398622521	0.1631675821225379	0.254164393357446	0.831270388192687	0.5237712454587958	0.6267341856415799
DKK3	8.13717899297993	8.87245421720215	0.46102304585505	-2.82161697790119	-0.945889032585485	40.0064727538704	2.3014462348402698	-5.960668072604361	-3.13784323504012	0.0006242128263531	0.148001295991859	0.0270104420207392	0.0883161205510434	0.5319452579687067	0.4176531069132268	0.5243038905352769
MCUR1	5.8910577256971	7.814571045604709	0.174676927144423	-3.56470211857431	-2.28325130414352	6.28359723744699	0.201011467411546	-1.77494174141882	-1.60770882870042	0.0355787935343448	0.8736868337346558	0.324454797871973	0.3539770471377539	0.9485569303758864	0.6422906908867587	0.6977232301564721
LIMA1	6.462345029841269	7.76180720540242	-0.357291949250058	-2.6807493239642595	-0.9104620282146728	80.5849680127439	-4.521208728818809	-13.9245485866314	-7.13256355350986	0.002045367975893	0.1381894945923009	0.034338274123545	0.0803608275023921	0.5237518725443019	0.4276527401460919	0.5192635199223914
LETMD1	5.03853209921474	7.37863179483366	-1.14587526442194	-2.79927283669695	-1.58948662253413	6.36458747514853	-1.26418866295782	-1.50511426941368	-1.19915551807625	0.0356164894926843	0.42468926520375	0.369869086211159	0.442340096400503	0.7101679131669407	0.6738582936696133	0.7508685027178523
LAMC3	9.10364997023433	7.9775465186484595	-1.50594092019293	4.55716514168443	2.33805599763909	39.160269980830606	-9.712172431586833	11.0467754863974	9.29032108101202	0.0020297745841659	0.0582693582325054	0.0412201500379391	0.0531642561584744	0.4740970494150209	0.4321545864110827	0.4919717748257441
MAPK9	2.48690761871689	2.64770058603908	1.64296444065867	-2.51432570230307	-1.11401644243442	1.33557088435268	0.8815280997859691	-0.5279905780413521	-0.3829435515290449	0.3147281450621669	0.52116845176257	0.653411763917678	0.742571527090862	0.7703362225493088	0.842253741300406	0.9021964485082564
BCAR1	7.107669536222089	10.668966883981	0.962508819965625	-9.12943669779012	-4.31392423604455	19.7838795186551	3.57217118162648	-15.147877675654	-10.3569740002822	0.0040504778913324	0.17351104032752	0.0419406999467543	0.061277757297852	0.5458286038960979	0.4329802034555833	0.5020697383734661
FAM160A2	5.47974869854249	5.61438915476865	0.1602226670390919	-0.646410570314791	-0.2292587614037339	37.9147326918788	20.8748050764963	-29.6377847991628	-16.3658007863221	0.0162652438187945	0.0304719962213885	0.0214665136203597	0.0388460505932465	0.4523696945628524	0.4070319053628667	0.4766291317472583
HERPUD1	8.11850836945633	6.99582934332067	1.7142321552849298	-0.659702146199475	-0.0780238762326255	30.540450954703697	14.355867131935598	-2.15770546841094	-0.4238426412551889	0.0017736012118624	0.0439514585853184	0.274434542956787	0.7442557698365541	0.4594683369404183	0.6049219851345483	0.9032942766791272
HOMER3	2.3325003865452403	2.3441224641282	-0.567700648360626	-0.656849705181177	0.857867570905163	2.7652460360333	-0.8609972341379241	-0.3852012730881579	0.833309715376008	0.128135490738703	0.546736612937385	0.7622347615177759	0.5511220342822929	0.7852683191942491	0.8936058494382438	0.8097287470914836
CYBA	8.51343266545399	7.70324016130602	0.2898821890514489	1.69726397505186	0.486178162111068	12.5163843618026	3.2867020131236298	6.541545432385581	3.01150968888614	0.0429680244014313	0.187925534999891	0.0964184252309841	0.203951388502492	0.5535925384735807	0.4783641380030072	0.6007635033557936
THOC3	4.8144912402528	4.6133561531152	-0.44974622759427	1.28594308118861	0.4567633185593959	10.3928354248599	-1.21627255806105	1.42418715366508	0.720139324048948	0.0091316916593688	0.347945663051212	0.2904129628714989	0.546228859618385	0.6599222523881874	0.616285913626378	0.8070408376343705
HEBP2	5.42128281153291	5.02584168902056	2.1734600103821	-2.51427912928538	-1.2226379819049298	4.459619650585831	3.0650378647000003	-1.23024654521511	-0.96929037436192	0.0528977743716557	0.2000948472187269	0.432377876533437	0.508005413708665	0.5611855485214872	0.714960045758761	0.7881199377776716
MPHOSPH9	3.19073215161083	3.21736549344508	2.25404950116512	-6.480211514660129	-1.12986843831034	1.1013454329695902	0.6172186137942329	-0.8452246935547421	-0.2597207889090789	0.385572314020549	0.599997161627519	0.4869793214980129	0.8193704947565369	0.816760321801837	0.7490376894628108	0.9368626800041135
PLEKHA5	6.773966149115879	6.1574236487682	-0.589747987344865	1.39420036770253	1.25925375868397	17.142511907671302	-1.67374511468197	1.79713395019608	2.49780487774878	0.0033856430228164	0.2361565633081369	0.214144933246402	0.129797176377452	0.584779193042954	0.5620876448228236	0.5639596437320201
SIKE1	4.59019590624015	5.86963827111395	1.4310634114486498	-4.81650268172095	-2.4742521430235698	10.5431291229972	3.24153061391094	-4.1972621919266	-3.1912943004145	0.0088766318268168	0.0834323771042138	0.0523462323956631	0.0857488659162213	0.486150961495951	0.4387217472016828	0.5226575881195787
FNIP2	4.34121769982744	6.90117233146939	-2.23322645273582	-0.467327996098466	-1.2074302714617702	4.654417742968629	-2.83001580487849	-0.176121483646711	-0.650683524686211	0.0679130112946013	0.208240245910408	0.88770086363233	0.630646491501857	0.565507328572268	0.9523760854155948	0.8479097730800186
MSMO1	4.14011644842754	3.3087700689400603	5.43336863513154	-6.88589563205784	-3.2487817444295697	14.2898636378875	31.1082396714189	-16.2352778867361	-13.6073425271062	0.005505034610569	0.0200197919804334	0.0390819114708791	0.0465650320509289	0.4523696945628524	0.4308663889106412	0.4882983025550238
TTC17	6.39799049574293	5.79980251827883	-1.50270719539685	3.2478938284192003	1.8108527360541105	14.3662694995289	-3.94507410336078	3.90236796233472	3.16621444394232	0.0048102710322726	0.0586561779050609	0.0598334617849375	0.0869399565883832	0.4740970494150209	0.4475278824764198	0.5243038905352769
FOXN3	4.52025569319282	1.31442304450437	-1.81725982579494	7.98650891091521	5.17276353829828	0.661058217008251	-1.3797539074575298	1.86375312676775	2.11213258642203	0.578677924739546	0.375849567973005	0.2720370556594599	0.241102238971587	0.6811592532612214	0.6043298098021598	0.6201058303906115
AKR7A2	6.36133493870913	5.94267462113258	1.62342518333707	-2.5160636496838302	-0.6191642591237321	15.9461224853202	4.69975447932778	-3.026929683885569	-1.2420622951339	0.0134976862217082	0.1330665127999939	0.1820605300300089	0.41369630616626	0.5210165925836164	0.5401295410044039	0.7336674077091412
MRTO4	4.902038987865731	4.71887008498618	1.4910435758205398	-1.32176554583997	-1.01435404809838	2.92515294313646	1.4733998500518	-0.415442491740572	-0.498944548651912	0.132189414756655	0.374085805788296	0.74622012527124	0.702448470983092	0.679563174342857	0.8864599313148568	0.8850509505819476
USE1	5.97155406469383	5.2877514282669	-0.191240536802178	0.7149065984238849	1.12872292188439	13.0528478912582	-0.5828957947397231	0.8357349105114008	2.1761282335774896	0.0124155988112219	0.6617416076343461	0.539828701891398	0.2502651560594039	0.8517661945314122	0.7817581837888534	0.6235747499920989
AP5M1	4.59886798310766	4.90049830067809	0.695568861585985	-2.75361988527235	-0.594220150466579	18.0891712969145	2.61208966253974	-4.4980297644179	-1.55009038706882	0.0072694617417779	0.232117444120931	0.10614776143633	0.3415699297535929	0.5831876995649857	0.4883059624836534	0.688140820896097
ANAPC4	4.716519530103491	5.63228250391396	0.741059289508842	-2.18210710517382	-1.78034659194282	10.8613475143345	2.0658548277347	-2.14616036001099	-2.45597840712679	0.0083705285863126	0.174829387098808	0.164987948887129	0.1334027789135	0.5458444572447289	0.5253316142826684	0.5642559237546926
TRAPPC3	6.317745576142429	7.7896120069857	-0.8531728059063691	-1.29601805665785	-0.9660391186966908	29.095336579940003	-10.6590496984953	-6.302939212561599	-6.88578121867628	0.0079345306945147	0.059534061918389	0.0998286595065162	0.0916953452017464	0.4740970494150209	0.4808403943192876	0.5243038905352769
THRAP3	7.178905050193781	7.75937285294479	0.814522293841528	-3.06785507426975	-1.06956237664686	73.9795934958056	8.59419167057003	-13.5841672401668	-7.41572336502871	0.0001826657439638	0.0132702041837164	0.005375527580813	0.0177027220686219	0.4470005505973188	0.4070319053628667	0.4718336173833724
PHPT1	7.25573165476925	5.457342515051019	0.92402750295911	2.78465551707575	1.00488898951944	64.5553926857793	144.738826892471	150.322433940886	88.9133775498412	0.009174511289197	0.0043946802210639	0.0042287688653029	0.0071516929412088	0.4365472601527217	0.4070319053628667	0.4718336173833724
ARID4B	7.2609024199028305	6.967197245116509	-0.55403729400667	0.577345630698212	0.9855157274462522	10.1962765906675	-1.03211032938173	0.407935277468223	1.13250710489858	0.0199142984267312	0.48487466111126	0.745731108770182	0.443835339116203	0.7474092619040131	0.8860206665245726	0.7523091718940181
OPN3	3.39470181985042	4.25007931142676	-0.677318147971795	-1.6159586526563998	-0.123621679476505	6.476931457629559	-8.85486667061012	-10.0665491292697	-1.20691286200602	0.0931554960011492	0.0715891772113228	0.0630030069965192	0.4404734010111529	0.477845384987961	0.4478730594403713	0.7497273255407743
SDCCAG8	5.7394655478523	5.15617075761154	-2.3459872408066804	5.14147926171162	2.3971662049751004	4.705058120066901	-3.10843183712406	2.20043274846783	1.63879392628117	0.0550664543079738	0.154427733624778	0.198084740290001	0.29793626156287	0.537169375522375	0.5539948956838608	0.6593174481307286
KIF1B	5.1715401264616	6.935630362659509	-0.998040678018374	-0.7592271593983672	-1.3917262029608997	74.1230377751166	-36.7420230749046	-8.849421717925962	-22.8353045624958	0.0011236742126275	0.0172445072333931	0.0712474063375415	0.0277923473098557	0.4523696945628524	0.4559095220519771	0.4719221248871926
TBC1D22A	4.75157776295226	2.4903975193162595	-1.04642156526418	4.172504172068971	3.62553403162444	2.26873866003311	-0.7767066696079891	1.6221791933558205	2.33948249026107	0.152010365660463	0.5792712893515799	0.260476387466695	0.184121477763471	0.8040835269423068	0.5938716174503172	0.5872762207885347
SYNE2	7.08488940656716	8.24757392019586	0.374791774284482	-3.86082785249457	-1.24884323895594	20.795876776128303	5.56269644403288	-26.1591728672578	-13.3454785433021	0.0255234777067701	0.113233027670988	0.0243047423202483	0.0475978835848061	0.5039159674521958	0.4166728288018824	0.4898164643448566
FAM168A	2.8663809862767	5.02723735394172	0.0522703106332245	-3.22582650308222	-2.6187005129566403	1.87261838009027	0.0246771851983818	-0.6573601834336861	-0.7499050798323579	0.27046696231173	0.9842834578773828	0.624657239381904	0.589491392522991	0.9936624694049316	0.8247638577902043	0.8281522104760569
GALC	4.43028027421082	4.47895635428633	0.342854763988373	0.4527048866982429	-0.593206527856979	5.4844968641175695	2.7382629273406	1.4201054903634098	-2.79686265092979	0.102754702786355	0.222893675479476	0.390465932696329	0.218540700433846	0.5797581668018364	0.6863807768888519	0.6100209758051997
NOP58	6.23115367856743	6.16816161262728	-0.5196005633552271	0.52878117157742	0.540676847997686	7.93817969350137	-0.775424599083558	0.333812463947104	0.5299088839342361	0.0349314605220889	0.578689418806902	0.7867326659961701	0.681917084195916	0.8037219138892471	0.9041325204624568	0.8740967210834532
SZRD1	5.79058598225044	6.62456015264433	-1.06013104915992	-0.354791113208011	0.0204350475213198	8.49692164191361	-1.63910017373786	-0.2449953111931199	0.0212902506324849	0.0278156717332732	0.348744187227846	0.8446391684105408	0.986370761900779	0.6603893335278008	0.9347090974313108	0.995626385032327
CUL1	5.9230818710443405	5.05232731681228	-0.300140648092178	1.4387234103513202	1.3200893911971598	8.63856129687523	-0.6309313662246129	1.26566544720786	1.8992102062599496	0.0196683035641628	0.641134021944662	0.411700849146642	0.296768136172362	0.8408773200886746	0.6998372830367076	0.6588688033929222
FAM114A2	4.35650666085583	5.21284716709251	1.9829936140913305	-5.188829320735411	-2.28516569873018	7.0326130018289	3.0284777581331896	-3.1452374285374303	-2.1917696600259298	0.0196260489938698	0.0939228197152097	0.0879544732117318	0.159732801725598	0.4910242196453722	0.4707121829058835	0.5721411512083262
TAB2	3.86975639028111	1.47782787271685	-1.36058461903238	6.85375291981707	3.75215136008642	1.1857839273531698	-1.3236520986006	2.37765034945182	2.13329385684229	0.386946494329532	0.325883070009891	0.182935262084493	0.175122381930741	0.6468958539351899	0.540592826297179	0.5824232960935233
GINM1	7.014123834328459	6.67068168325091	-2.53102082925275	4.22602376412304	2.40330288944135	15.9515320629052	-9.05948779069212	5.44713278182799	5.00936177987546	0.0049940503809429	0.0658223714542955	0.0995677380222619	0.113797853868535	0.47578540753524	0.4808403943192876	0.5465067675514074
EIF2AK2	6.02423495289268	7.060159495019421	0.207307791123965	-2.69798018212138	-1.15784063751031	87.381063415511	6.5260052980782906	-31.8500902068428	-20.6936163323045	0.0006098701695172	0.0967608096457535	0.019796953944374	0.0306112203997222	0.4922002100240778	0.4070319053628667	0.4719221248871926
USP36	4.5081829733037	3.01357083135688	-0.250437850382708	3.48250153059888	1.78159610370883	3.90332432902336	-0.450062236853526	2.07273872290784	1.73111850579784	0.0763141953082482	0.721068252289185	0.225386438880542	0.286793622011968	0.8841018467455017	0.5692773057704883	0.6511790643818454
KMT2C	5.65064900132199	5.10865255915271	-1.29752054209654	2.6534542704709	1.6610634195919698	7.72459475742435	-2.60013779139424	2.27551221418765	2.28813877364298	0.0183092543232992	0.2330868575582489	0.250307894536682	0.254612898694088	0.5837729498953347	0.5870315450158183	0.62702768967247
MCOLN3	4.03331586175364	5.26691517773655	0.5826724856473521	-6.050225404119231	-0.8726690313202099	2.8813235486475404	0.31380962535822	-1.4255125716856205	-0.367415237058617	0.1379727861793719	0.8053412167347309	0.386519030330441	0.7740862945599829	0.9186583275044752	0.6844129408981195	0.9156863297597336
PUM2	5.46356494630815	7.214550002348161	-0.446054006924002	-1.6164610975075502	-1.80388228209176	9.6788109528522	-1.00141610160755	-1.31560863534042	-2.03868698735127	0.0194168855066949	0.499269582145981	0.41072088586347	0.2895624618912999	0.7566570064821079	0.6986654892328097	0.6533114273253416
MRPL43	7.01664423025983	8.51501675155729	0.184536758843592	-2.0664232454581897	-2.01910476871	23.459981457968503	2.98996702832263	-12.0477668237947	-16.8861522312665	0.0190222337397183	0.205442995438277	0.0526684867582966	0.037640953846426	0.5648565041727664	0.4387217472016828	0.4766291317472583
C4orf27	5.28264042787234	4.85084700634079	2.6282612678886403	-3.0246146007773103	-1.6221052479269298	21.239947463741103	14.9074062813187	-6.44915251379971	-5.55218858214182	0.0100611891855346	0.0424897941075784	0.093811539495812	0.1084934340173899	0.4562531457671173	0.4772011256744181	0.5393294087825636
ZFR	6.000907117016441	7.712505127641361	1.5317633808813798	-4.57308218467272	-3.28586848269351	9.715585536251028	3.38172080072348	-3.53649528196266	-3.5288836545778595	0.0189382691902569	0.18286342071206	0.1746677704200669	0.17568240072267	0.5510137532540507	0.5336422960710065	0.5824232960935233
RC3H2	4.62144870912654	3.0557448364562703	-0.553473664059406	4.8855838143164805	1.70601421659021	1.82103708751516	-0.449756033117337	1.45523858046387	0.7204813551600049	0.210196393520386	0.6969315818935681	0.282856891046171	0.54605774270975	0.8720427125234338	0.6097272427715639	0.8070263935689672
DCBLD2	4.49358304741243	5.6163255118439	-0.716226662545924	-1.02699703176791	-0.547400446853584	5.6299102821874	-0.8953383599826551	-0.512158879706734	-0.3821890849162999	0.0301311532783427	0.465088737663227	0.659490710689092	0.739110566313509	0.7380627746800322	0.8448105060424915	0.9012221931928752
SOAT1	4.4890018604561295	4.0682566147642	1.1756668742829	-0.542605366315994	-0.614403572041944	3.34418418333573	1.27753981812472	-0.226792948362709	-0.395508203199971	0.121060797663664	0.421134115469823	0.8558012287716421	0.757800813688595	0.7081239422309533	0.9395780830368204	0.907617201288063
GDI2	7.06217450089975	8.38417633228828	0.727742043310899	-2.65990277701786	-2.22292360323948	19.8624521017261	11.540779169386802	-15.4733342798903	-18.7495846934618	0.0251365349212323	0.0550134704182999	0.0410564901131034	0.0339107321243407	0.4730274159049608	0.4321545864110827	0.4757965836913105
PRDM1	4.79713724248587	2.6916933687936	3.75492259419806	-3.2066848353247006	-0.250149819531885	2.200071518883	6.78481505285971	-2.30074372664028	-0.3421783893700529	0.205733095236847	0.0931427894210656	0.260850700269841	0.7899560784321851	0.4910242196453722	0.5938716174503172	0.9224030747313744
ATG5	5.46787841958792	4.5740208933883	-0.354835961793872	1.76796667880295	1.35078254459506	20.1912120873558	-9.64872819778978	18.7188887829258	23.4976208345984	0.0260662091491653	0.0657226850165029	0.0338643947424511	0.0270076330889107	0.475724915207844	0.4276527401460919	0.4719221248871926
TMCC3	2.79180449011483	2.68782063978077	3.39159870367566	-4.51590628270662	-2.6219821909860497	2.11234517538031	3.0997548047826	-1.55816945199693	-1.4596768477922202	0.169037666176514	0.0902131276934153	0.2595151560107689	0.281797059183261	0.4907735945928548	0.5935940146349281	0.6468280436485346
PITHD1	6.02096436824639	5.74596538638372	-0.402921207119232	0.312781471393485	0.7944759988271051	5.43642432211024	-0.407948107464432	0.146796670151336	0.593837695799195	0.0546161185246074	0.753404745634656	0.904763298102684	0.652882515827849	0.8963216162414271	0.9595305877471908	0.8604952711659684
MTA3	4.560206773718591	4.79484689214365	-2.44943780098794	3.7979593880953	1.51710461448439	9.72732233669402	-9.82304598794341	4.88681364947305	3.03954505707959	0.0104174964976318	0.0619688799676525	0.120974684958799	0.197354730590485	0.4743203329735238	0.4980693263649656	0.5944251077826364
USP13	3.53940350775783	0.1308881458639439	0.5028231401020511	3.25069656813179	3.99388639102017	0.0756902062659111	0.374369014753969	0.87500902730938	1.99989717670504	0.946692906618324	0.770873274848437	0.531869756734846	0.273113418304974	0.9011236552446558	0.7772935110301834	0.6398469236134585
ATP11B	4.022795559693839	4.72847248803552	1.51584657674266	-4.87892469030508	-1.76276080132788	2.83104075812684	0.9289437997515948	-1.3047575852193798	-0.7438145592253951	0.105407691439935	0.450985801376691	0.3219080167031339	0.5345027220595671	0.726588142228568	0.6413972757664764	0.8028776623849713
CDK14	3.07314715572904	5.12792626329247	-0.6908160048554671	-1.47363751992965	-2.09695320008871	1.4761209470451495	-0.246740990133788	-0.229753790665518	-0.443221634801955	0.345670648307065	0.8458738591223629	0.851189452095425	0.732960949039332	0.935257553770228	0.937835960533283	0.8995879443245585
SEC61A1	6.243852718196809	6.70759953619273	-0.142101390606774	0.0808537629813908	-0.5814413050353551	31.431983021473304	-1.3438068524346	0.266656077508096	-2.87205662324182	0.0010467360180554	0.406424930106469	0.8336244588402281	0.211833174917591	0.7000334435727695	0.9277611099903448	0.6062968056816611
PPP1R12A	8.60896206012477	9.78928940594202	-0.987275254161523	-0.676046492198665	-0.521314194366125	50.272953584117296	-6.55181248285421	-1.7618594342864498	-2.10051876069532	0.002801867469815	0.0922622787320701	0.3086024737760809	0.269203837186581	0.4910242196453722	0.6272367224006327	0.6362190378489385
CROCC	3.37747558909986	6.71597866383828	-1.59417104961626	-3.69999200355206	-2.3899863027023103	12.0648277814838	-5.32175149372651	-5.19457784854053	-4.6792942976729	0.0070511363785347	0.1181595416631259	0.120070198453889	0.133929457806054	0.5069960498448645	0.4977405965990157	0.5642559237546926
POLR3E	4.82949514809417	5.28735264068478	2.19035833300904	-2.9471492206474603	-2.43674293431371	6.41116532289883	4.03912536987707	-1.7826886528811	-2.12422746674254	0.0234757753366552	0.0561795134592663	0.216578718775953	0.167599352864345	0.4732692927537645	0.5634885851565369	0.5787586903883007
ATP2B4	6.764395541853651	6.2136782434685705	-0.2093843334055649	0.5352175174815711	0.9221232427775328	10.3493670840964	-0.350361590134641	0.4062263094122529	1.09515434956364	0.0092075023111	0.7595267725826071	0.7239186248247559	0.3877291687423739	0.8988125084447137	0.8740142315649116	0.715888216600486
ZC3H11A	5.479437416134701	5.657116817330639	-0.931297770326458	-0.070895313000256	0.82617535323643	11.7059764451822	-2.95199232103522	-0.106312770841115	1.99103462052534	0.0084165615671613	0.207892658163	0.932343294615104	0.294717682785739	0.565507328572268	0.971883121739033	0.6569420005767677
RIOK2	4.99967264510653	3.0810125673679303	1.4002051136458702	-0.167655642131918	1.38385189767662	6.4198378843925	2.2000847568966297	-0.119775058327211	1.87232071712216	0.023414600081647	0.158799500288575	0.9156083751344648	0.2020447949596089	0.5383471230711239	0.965395522271812	0.5984581501185761
YIPF1	3.96470818323995	2.59112957246316	-2.42539820681398	5.245337951945481	3.85105173879627	1.38316952621869	-1.48857797081655	1.19751713429554	1.4697665394206203	0.302895448354781	0.327837000364086	0.354130285813729	0.286338572405974	0.6482148801462849	0.6622560113643724	0.6511790643818454
DGKG	7.08442473082865	7.690247534502441	-3.97750557497489	5.03591093192284	2.38963826451597	9.47418851848639	-58.2613690311791	23.135106039514497	17.4393619216515	0.0632218143208561	0.0109101983754113	0.0274474921268663	0.0364228921761982	0.4401033247887687	0.4189337511702526	0.4766050351614577
FLYWCH1	4.6549498732329	3.92392102169354	-2.05892863875106	3.88698114517242	2.54919227051011	6.01764696825235	-5.534547146446281	3.5498308601044704	3.82623123687816	0.0265583227757168	0.110331867988512	0.163895957850673	0.154824929627288	0.5018896473968986	0.5239643439799994	0.572072255491334
UNKL	4.36983135357521	3.2017220360690097	1.4144244684397098	-1.7503554134823602	0.5835867826684661	2.91630459820281	1.01247600478979	-0.5681961997706879	0.346741766457715	0.100215896026003	0.417877585845924	0.627189590886975	0.7618696858927659	0.7063866317092858	0.8255795614780655	0.909190544873104
PARP12	3.56190222519014	2.65931625934421	-0.899382235918134	5.16019866373117	1.11740625495781	3.52947322680632	-11.8592933948755	18.9581625264418	6.435746073264951	0.165942148017316	0.0534338282202792	0.0334536632591583	0.0980195336009168	0.4705563534468954	0.4276527401460919	0.5281799995225509
TARBP1	2.8463319473237503	3.6557692328746496	2.28176578836695	-5.27592689797882	-2.4913128985497	6.22163023870412	4.29093765082959	-3.9318218243924905	-2.9713248793916804	0.0248741455441021	0.0502531279375479	0.0590178726160191	0.0970565670102118	0.4622860038517991	0.4465188062840696	0.5266486004836562
MXD1	3.8505954379276894	3.0126249011125896	1.65468479674836	-2.24736225792631	-0.10972901550138	2.47269725168035	1.36045361425463	-0.8425761458223221	-0.0704926881036155	0.169126570022972	0.402420403501561	0.547711136426735	0.9547119364822952	0.6984409640231812	0.7867199977026247	0.9853040696002306
CDK17	5.430451709918059	3.66073319111795	0.642394366530302	2.6744915449795097	1.2852559247223898	4.96180991775816	1.1370636786748505	1.74005174146549	1.3636811823051205	0.0583313662743057	0.450839979989442	0.30032257044832	0.380318721620919	0.7265635857672788	0.6220441423134629	0.712838065979842
DNAJC25	3.78168983566498	3.56381282531044	3.0088478257079907	-5.097137673240559	-1.63727678613977	3.1079858955835005	2.45286259517661	-1.70546895644903	-0.9970008701894107	0.105746432046603	0.2416478322813689	0.330896227149448	0.4846505352156149	0.5866709619252638	0.6447771438260766	0.7744490453001758
SLC2A3	8.09767225791886	8.17403015601846	1.93221762382198	-3.5260605644250296	-1.47232204412235	10.575854480039698	3.40850783833983	-2.57410217926817	-1.75698502094735	0.0112182275165343	0.181067433193321	0.231983193458658	0.325805599943797	0.5489086671715101	0.5730669218186585	0.6782151078788329
CTDP1	3.70253633056584	0.49861630680534	-1.60797238488382	7.17121179297166	5.131740679889821	0.4706845284867489	-1.72746438365518	2.84971573018962	3.56586277824164	0.6842228639279779	0.298759112472885	0.1199651113552749	0.0889398565613276	0.6275631360105238	0.4977405965990157	0.5243038905352769
YBX3	7.91229258853536	6.791311310790911	0.45448806086726	1.8892220310394097	0.7284687630619929	5.34093682233329	4.26697036777611	5.53830831299494	3.449280929407	0.113091197998028	0.146496949928218	0.1136494793228009	0.179573562401499	0.5302755285534618	0.4932441487114911	0.5851061594346142
WNK1	4.65084631978376	6.3118065787065	-2.70126264986143	0.8264863507993409	0.3621117232083979	16.546421224895102	-9.3481957301397	1.12061915335729	0.7118177592865079	0.0132614719437734	0.065147326572681	0.433893310971054	0.5983171257223749	0.4757181423599275	0.7158917636225052	0.8312512520092842
CCAR1	5.5985168414764	6.914439567959219	-0.0672083239892833	-2.47444996156305	-1.33122837125444	21.6476153528935	-0.676017341128652	-8.54251077190063	-6.76612543057319	0.0082992021853889	0.621520560684197	0.0739086608042382	0.0932744885404767	0.8305017765118193	0.4559301427081104	0.5243038905352769
OGFR	5.41608792033434	4.33068449643137	1.7178746375817702	-1.45112360356641	0.138798046088604	4.14050285212134	2.00545571346482	-0.63957246360661	0.107267851762078	0.0724353458526318	0.29337354482362	0.633368166396568	0.9310602003483428	0.6239484719771263	0.8294719873789069	0.9777913248868934
PIGV	3.78168983566498	1.1287538125565302	-1.9453011844945904	7.42553044835889	4.678818219139201	1.19525165301908	-1.6656087895806102	3.33828693795198	3.1973183766124302	0.3544955161297629	0.2377098543898179	0.0792170902847611	0.0854662546981979	0.5849236873739895	0.4571627241545157	0.5226575881195787
SNRNP40	6.16927858861408	7.18264393354574	0.91152861163088	-2.0836190691831	-2.1198137689461003	31.4898784676339	6.55355145713784	-4.815558205848849	-6.741888972418111	0.0010069355768193	0.0225005553121942	0.0405198512221324	0.0213003050157404	0.4523696945628524	0.4321545864110827	0.4719221248871926
QSER1	3.67683284411669	3.16370459577681	-2.08113171786195	1.96135206930012	2.71401579507508	11.413637193724	-7.91853817482995	3.46116185681225	7.99470139322614	0.0112063762523999	0.0799149157377298	0.150078487279893	0.0656547650004615	0.4850023368233103	0.5159399267175429	0.5101471287845825
MPC1	6.25725405896069	7.56316683415037	-0.671099517790259	-0.585458334975265	-1.10630821945341	29.7383470461934	-5.835931454674309	-1.77744781476671	-4.83893009986288	0.0013043021545039	0.1075955121418549	0.324704580353399	0.129171978498282	0.4995891830586227	0.6422906908867587	0.5630660012622279
ACAA1	5.86843615349559	3.38755243825844	-0.3361168490451929	5.04086025094245	2.9631190544559503	8.1319221952513	-1.59694585569296	7.76331824224368	7.80914171828024	0.0171817757757383	0.352112778401452	0.0752939765283099	0.0754364929873626	0.6631280563117706	0.4564919198582391	0.5170595900048344
HDAC7	5.67685887973575	6.667413055605559	1.19768019576817	-4.262126192856	-1.82130932085714	22.15196017378589	5.30894745653523	-7.247166462479821	-4.780963887726941	0.0094121242694233	0.118523066031998	0.0845823732043674	0.128934148433511	0.5069960498448645	0.4661733854342447	0.5627649305972269
LZTS1	6.624174008580151	4.9509838652312	-0.5586929144142161	4.02756779808639	2.2957483021084304	4.80306318322276	-0.7494098747533341	1.7955829642745105	1.70661505851075	0.0533038363470337	0.573862000321423	0.268994146937122	0.291294129039206	0.8005739019963067	0.6028264887900915	0.6547106569867842
PRDM6	4.28944481294872	6.1999732406679104	-1.75271177580906	-2.0507221708934	-0.373560919926414	4.5695474624647	-1.41769202020183	-0.965959036522168	-0.260743344434032	0.0505827268802167	0.388005859606867	0.507169405139354	0.83754305573753	0.6888395065673643	0.760003749553064	0.944697031865674
NCKAP1	5.5590940583442405	5.60526632799001	-1.08072250300494	2.3895522787280803	0.676746831027442	3.3841514987167995	-1.08627657526033	0.7116741711101792	0.3112030321394289	0.1076911864110219	0.450870325913961	0.586385416836803	0.802500560157999	0.7265635857672788	0.8070737353860358	0.9288690968206204
MRPS35	5.99294033693475	6.716059479217059	0.451538629471764	-1.7521512191391495	-1.2584257764076798	8.77564164860789	0.799879807541068	-1.1611237135206205	-1.21184517216494	0.0444775266682031	0.567370827410181	0.42949006057973	0.4282378990635779	0.7965631821073873	0.7124018100017129	0.7429920121803735
GUCY1B3	8.36706188988997	7.97445336621116	0.0244568883387644	0.393965964628205	0.482257797443937	13.8392931706523	4.66573907745387	31.3249080287667	62.6894158957343	0.0458999776898336	0.134411771718852	0.0203159767001512	0.0101541490416559	0.5214270179518725	0.4070319053628667	0.4718336173833724
SFSWAP	5.39822650267656	5.21857456879887	0.1599649303276099	-0.869978743106568	0.565774004919881	3.02642375551274	0.0839051594871181	-0.201214035256015	0.2187338700919469	0.0940329270451017	0.940774239640825	0.8591388125142221	0.8471492590223159	0.9811828078989588	0.940661560730248	0.94845518991945
TNK2	2.9548001057265	4.00186620455168	-3.21910689419787	2.55458837446774	1.50665493052901	3.96745842422372	-4.34800197686127	1.26316697209412	1.15067239884595	0.0822821260866248	0.1360509336378129	0.395886646574689	0.439174125055414	0.5220765401276106	0.6898407577217627	0.749602846028016
MON2	5.30408743107408	2.863177315225569	-1.52006247386701	6.68039176116704	3.8494615253295295	25.263742991536	-12.366563893361	26.4175521355635	23.0457987277421	0.0015630951512245	0.0064754140847569	0.0014298241523471	0.0018775521712919	0.4365472601527217	0.4070319053628667	0.4718336173833724
GPBP1	6.89364612753494	6.986510744227219	-1.9414273868835	2.21335399866856	1.58443700074826	10.9622595343611	-3.66980116553897	1.65363552681274	1.85105312432194	0.0160578754351892	0.1528049648037819	0.280620491591016	0.2695018079776339	0.5365605011923604	0.6084368005800875	0.6364478927227566
CS	5.43344937481447	5.31357506349699	0.849344807585413	0.205338727142769	-0.8548274474975022	4.80293902090655	1.9193504995749	0.18646635864796	-1.16803177926891	0.0648058390637953	0.305642164005229	0.882528620876582	0.4504151286031539	0.634234434496642	0.949327158162594	0.7560323735815355
MRPS24	3.7364728320287504	3.3033701857586	1.8426206519012496	-1.1293190664456	-1.18056613909095	1.08050736896712	1.45678137477602	-0.7738591503288491	-1.24544511422672	0.452276994106181	0.382937919910029	0.580630134330568	0.4306662246191671	0.6858211801590575	0.8035599512578951	0.744812333360377
ELMO2	4.36851921294666	6.91932592452052	0.975489281982918	-6.52004953050217	-3.42808657649221	9.6885841352548	10.0683528222489	-30.8511001330797	-22.8796793082015	0.0589733135449165	0.0630076640123538	0.0206270952503479	0.0278067466208002	0.4751807821461296	0.4070319053628667	0.4719221248871926
WAPL	5.49770421834909	8.04829320834116	0.0018820035616474	-5.075839846682451	-2.66549414901657	29.9572730183932	0.0227517693818646	-24.943724621955	-18.3435503149314	0.0068943495145269	0.985517886214264	0.0254766223751482	0.0346691676959878	0.9939837467855344	0.4176531069132268	0.4766050351614577
VMP1	7.500063149280959	9.56358385351445	-1.46015170651546	-1.6703002554069	-1.0661173374937	5.25471572188055	-2.36624978611427	-0.770123874410887	-0.703668846748183	0.041251196759178	0.253491407000097	0.5817079725308659	0.609437398465081	0.596399340790202	0.8037874751358087	0.8372228272026139
APPBP2	5.59140058323288	7.07132724141151	-0.444745737742415	-2.61480761813755	-1.15208359258879	9.012263249267802	-0.668597682478785	-1.70451303484829	-1.07480064351822	0.0400868681403068	0.6245617512678621	0.308367462078586	0.4709247798395129	0.8319728042188672	0.6271855212350352	0.7657816991267689
EIF4B	6.45207507844043	7.58940431126164	1.8283120290582904	-4.54286982591589	-2.73011455167564	16.9422541070422	22.2536309540178	-21.3923664338364	-19.0603690014809	0.0277021183215315	0.0285877261366373	0.0297242299331233	0.0333624442574103	0.4523696945628524	0.422967107435135	0.4732984148272227
SLC6A16	3.0645532903417	2.69041894479518	-0.4256966911717029	-0.054858970593852	1.0796764389828102	3.76517829089126	-0.733517721927878	-0.0422362762355218	1.37453366449938	0.0690082267160844	0.597103220662926	0.972888419760271	0.395502436796174	0.8150389711436637	0.9890642461330768	0.7193337521723877
SPHK2	4.355220133687999	5.333920822933691	0.511783992462385	-3.06062422489547	-1.30351903457578	6.62901190146008	0.7400071973795078	-1.79369930289365	-1.1376577221101	0.0220078968045803	0.536372257118563	0.214720329988631	0.3731951519627829	0.7795293154880104	0.5627989681714431	0.7093975098962872
RPL18	10.2912378564041	10.8483461531919	0.519649437213794	-1.23091129318687	-1.1583423004324298	43.6555872178178	5.788136875242129	-5.26730176697874	-7.92804582451558	0.0033356930980807	0.108676752082834	0.1187276685780219	0.0793904066958814	0.5003181533896799	0.4965978057719034	0.5183452905487375
CA11	2.96635544257789	-0.726986087653387	-1.786062210964	7.349872216735441	5.96007947318148	-0.45871072162335	-0.687845409020535	1.6045418423639095	2.22869627567046	0.691466781228812	0.562611605544389	0.24980072048091	0.155644634085338	0.7942641453136594	0.5869857741114676	0.572072255491334
ISOC2	6.13362276574047	2.99906653024857	1.12800501049852	4.27024559281239	2.5347330006227	4.4290223821053205	2.10933494234401	2.72367752523496	2.8189888284647595	0.0542606506143966	0.241868413998691	0.151828366809523	0.144835600033628	0.5866709619252638	0.5174596388216733	0.5658811857867686
U2AF2	5.913787663822959	7.17797967602751	-0.123973304535353	-2.5435139931477098	-1.1681268988358	14.024486336777	-0.506839608656165	-4.53386212216298	-3.12282932730071	0.0093363390369425	0.701354840335423	0.1374507144934759	0.19702250522054	0.8742030678688726	0.5074010877463963	0.5944251077826364
EPN1	5.875790323986791	6.305201275535191	-0.35590796021521	0.9688009105582952	-0.573296014512932	11.0581493078787	-0.971881918907236	0.8997652677991529	-0.725024112805983	0.0265447547535553	0.473941661105896	0.478200922066416	0.5799073617941839	0.7416590942023948	0.7443475998681229	0.824164833413117
MED29	5.8123787001201	6.061353285101321	1.16547506498808	-2.36973771534245	-1.14009633400399	8.99780130791399	3.18718609697662	-2.69941111086905	-2.02677345504919	0.0145985123268345	0.193541324443293	0.224687352332582	0.2911284426565539	0.5565755825681192	0.5682264100448242	0.6547106569867842
ZNF275	3.2724389871974098	2.88568621889272	-0.854515348567329	3.41585453382093	0.7818911266619301	2.18486888461707	-1.08531739824385	1.30093824038586	0.464301022437001	0.188209382424463	0.459152383162601	0.393663493870339	0.717256350884652	0.7329440627347472	0.6881327013428843	0.893086116795641
GPC1	5.56953476200226	6.327487636101919	-1.74847927575691	2.8946284203144	0.327352767521187	4.10867200463338	-1.88064915012073	0.9633818366342132	0.152034473722816	0.0606080084104082	0.202148466397968	0.4432270753876829	0.894704912153054	0.5621387179605349	0.7219217945585119	0.965667355786852
ADCK1	4.04888435168144	4.6860680794149205	1.83885182539711	-3.69836474314411	-2.19083756187247	6.987155590951411	5.24386229609719	-4.16175410665737	-3.72394845983032	0.0215208772154232	0.1199617125188849	0.149594996454113	0.166743505030501	0.5081104150548015	0.5159399267175429	0.5787586903883007
HAGH	6.59810432578796	5.172096972457871	1.75549321306881	-0.0107972528020768	0.112051458315444	7.872821704040099	2.96817283117046	-0.0072049887092647	0.123394001935842	0.0157536502392365	0.0972337074583594	0.994905369742818	0.91307750931643	0.4922002100240778	0.9977978264568572	0.97278247105448
RNF4	5.33537512893964	4.6270399591024605	-0.390990401535126	2.76169216145107	0.7625392989073401	5.87176284922238	-0.6710458613227199	1.76397022477426	0.6884786653346551	0.0278005194868452	0.571310993528559	0.2197869616146189	0.562286050815462	0.7989090270142164	0.5653183165563234	0.8139978826276224
CASP8	3.9019388665656094	2.55002204116004	1.51404564546571	-1.34661590056797	0.51984816678199	1.2098185043341	0.602835602048165	-0.2493464829012399	0.165721763944713	0.349941345334726	0.6078707052355921	0.8263636579149499	0.883613394108822	0.8201404622986695	0.9243565939018183	0.9615901350323136
TM7SF3	5.7183359883966505	5.12022207124324	-1.97506180595725	3.60406972061208	2.37311237380853	7.96293079553496	-3.35291295830401	2.54981567391887	2.61579363237998	0.0155990441379775	0.141740865211971	0.126987793156723	0.129691621442479	0.5267792712759932	0.500079741545103	0.5638570103913777
SPA17	3.76318461693352	2.60721492925827	0.446634068355444	1.75985763025784	0.8127029197846609	8.353741372716732	1.6381000930536005	2.5688841095616297	1.80850882433043	0.0140288927724447	0.243060600408808	0.123975289235335	0.2122538093806029	0.5866709619252638	0.500079741545103	0.6068554184177057
WISP2	5.73929492696189	0.838549165613472	-6.34586058416793	21.4282380383302	9.491485359680368	2.192057141744	-484.102625653926	457.64682038332097	358.408188507163	0.271641927135018	0.0013133291355827	0.0013889724453156	0.0017738160767183	0.4365472601527217	0.4070319053628667	0.4718336173833724
NGFR	3.72422666332908	1.9825381484586495	-2.8636461483405298	7.55250844742239	4.1203232952344	2.67329406036079	-7.136971975336469	6.077733003135901	5.51453192685249	0.116766184172205	0.0838294842782839	0.0931206275855473	0.105630534328894	0.486150961495951	0.4772011256744181	0.5353575121600824
TAF2	3.99587786511238	4.29796456480724	-0.180381773517352	-0.95871908479158	-0.0635014979659489	5.96270357310401	-0.261566857879822	-0.6121450438171441	-0.0604022433001928	0.0269927437686307	0.8181289212007509	0.602764557565051	0.9573280678295292	0.9250793401646676	0.8142793028861968	0.9855041760931702
HIPK2	4.94184645171319	6.59035788722379	-0.673974195656822	-1.26720914806765	-1.18085869777048	2.83841467775234	-0.446857649175284	-0.28610325154527	-0.3589619615916029	0.104943807871173	0.6987068417911999	0.8017114909558479	0.753977106216805	0.8724867988073209	0.9108826525295064	0.9063670957213312
TNPO3	4.51374273946144	4.12679084938317	-0.596182224699783	1.26704902057459	0.986976491964071	4.979018920814299	-0.7485125594849159	0.705348723118323	0.812796852096821	0.0380504004822132	0.5322044146644841	0.553676582811997	0.50170209735944	0.7769112745226177	0.7877807688661066	0.7843187408951795
RFXANK	5.692389920417741	5.934056944806909	0.167702582840572	-0.9005984798028341	-0.216338623303047	4.2348581285175095	0.139946508873707	-0.300973631315719	-0.108614090006834	0.0514911571267878	0.9015238643198128	0.791841322505229	0.923423751263373	0.9607703309445982	0.906340137795322	0.9765815597804112
TMEM161A	5.15235678136466	4.724014125507289	0.887999618433048	-1.51619455869118	-0.0716236858581818	3.6634289782855	0.6785285301352	-0.5253235869000711	-0.0396434410935516	0.0905994394624913	0.620152470981909	0.677669875395727	0.974093307089811	0.8294813091964539	0.8532925655706548	0.993107305971535
CTSA	7.867292266095519	8.57926548089902	0.8533437685228759	-2.16446674264008	-1.54972983488618	10.5669580788585	2.3811036369108702	-2.46454714649123	-2.7435033336854904	0.0169783267214284	0.252939445458332	0.244496152680998	0.221910133911594	0.5957389375721285	0.583617158535124	0.6120928623900103
SUGP2	4.62272732747736	6.25606807025668	-2.68776881053156	1.07390700052384	0.329633554661451	21.9856948622588	-11.0667347422434	2.0014173711158403	0.799850644094995	0.0020624073646387	0.0080664291043753	0.183310675913835	0.507703678847398	0.4365472601527217	0.5406561801445408	0.7881199377776716
SLC12A2	5.33117058434859	8.16480483279117	-1.90743377641342	0.4285666144656629	-2.30999739037602	9.67229132434481	-66.6428144692084	3.56637461196556	-25.994614203068103	0.0640839532408582	0.0095481360552476	0.174028424882205	0.0244775556232727	0.4368069390278862	0.5329033436940707	0.4719221248871926
SNX24	4.35394866680026	2.76697137010943	-2.1956947912882097	5.6066202052349805	3.56512804629214	6.52332266924011	-4.32461987925503	5.96895063274493	5.4392480257705405	0.0227025074617087	0.0495303530241296	0.0269385338891973	0.0321778864907577	0.4622860038517991	0.4176531069132268	0.4719221248871926
CNN2	6.897518978257519	9.04996283910223	-1.38147544715528	-1.42663125287604	-1.3781836237192	18.0956716700554	-10.172180412502	-4.35343001698762	-6.02797961802436	0.0182351380976847	0.0623823628195824	0.14350786440468	0.104605262738443	0.4751807821461296	0.5125319089378089	0.5341863442753364
DDX20	5.252403862114731	4.9487138817442	-0.1143204304765399	1.1033058704344298	0.319294292793674	55.7668004654093	-2.57136714985365	8.60488716179208	3.88399731397128	0.0003685082442669	0.234789270705579	0.0708039806374335	0.158027576987873	0.583985356206746	0.4559095220519771	0.572072255491334
BTBD1	4.53817416682463	4.954685217887071	-0.558908506404962	0.98979806450889	-0.2339022087730649	13.474307824642	-2.17271809532592	1.39553960621106	-0.449742844594414	0.005462821075128	0.16189969288359	0.2976082476615219	0.6969396527378181	0.5383471230711239	0.6202702474326296	0.8821400529853376
FAR2	5.01333599270243	6.0162090456328094	-0.340854789098846	-0.567782556534249	-1.0144785960874698	15.975761328382198	-2.09160631704707	-1.08134583867962	-2.82192510227074	0.004015440426988	0.282570069567258	0.473506687818309	0.215750594923953	0.6166656792320712	0.7411924432693419	0.6090002579623789
SBNO2	4.24827018204603	4.623490975907111	1.00373007551549	-1.63801483113625	-0.9448226332746492	2.1544389551704	0.576993274281277	-0.3453283121869029	-0.3040590149809949	0.164016704898564	0.6222358746977789	0.762785669606912	0.78980124271906	0.8308659490758915	0.8936535705290487	0.9224030747313744
PMS1	4.15808705590696	7.94123033180408	1.11567544647581	-7.01360824772308	-5.38765498808233	15.530204029150902	56.2949370691361	-115.98288696829	-113.864382825663	0.0399917187295514	0.0113074504815101	0.0054887764622119	0.0055908239018836	0.4459181115433408	0.4070319053628667	0.4718336173833724
HMG20B	5.912611749074	6.34975892812233	-0.124949310948194	-0.0125990177067737	-0.533679001230744	28.9137666311346	-5.74488784239828	-0.1868318798829189	-11.8611534581387	0.0191933262809178	0.10968328224504	0.8824067232328879	0.053523182934275	0.50096123416467	0.949327158162594	0.4919717748257441
CALCRL	5.14530632084766	3.929816420492661	-2.6495404917823904	6.525993794628611	3.3074650816022	2.7442039174306	-2.2334769595095496	2.69880382216863	2.2352035686282097	0.1118620408077619	0.267918994803679	0.209064415674385	0.2592410614204989	0.6050847756238005	0.5591370561180998	0.6282576498184766
TAF11	5.48923529387321	6.36788291237991	-0.7374219064053281	-1.9708699373973104	0.0945509825442884	7.0955323933836105	-0.778073578616325	-0.970177922007245	0.0715577832296778	0.0192894869450378	0.5179594323845039	0.434300530361796	0.949465655362857	0.7678337793541358	0.7159479279313294	0.9839183890220378
ANKS1A	3.1305414030635603	2.88518461534033	-2.00165411779628	5.258139485529719	1.36540254156912	6.5740366602470806	-8.191739793015	6.61240182554553	2.6585525403602497	0.0271046633586894	0.0696525113070621	0.0821671367261827	0.2186308946485199	0.4777213429217209	0.4620162975694176	0.6100209758051997
AP3D1	4.57524000820941	8.59338099980829	0.9399958963515228	-9.19720220994093	-4.852536596375749	4.44012884592709	0.77266144909281	-2.61612706460102	-1.91217747893742	0.113216684396745	0.5797114062324921	0.231951728286809	0.30578235090078	0.8042368534386768	0.5730669218186585	0.6631967875228268
ZNF76	3.1305414030635603	2.27960644132836	-0.327767114060455	2.9413097419351697	0.9490881344348432	3.20135403346618	-2.5487640399463	7.03825559947553	3.634690169019	0.1678496398202819	0.23773487733533	0.0894735232300657	0.170580537357501	0.5849236873739895	0.4720268091570666	0.5803024507273351
SLC9A3R2	6.010680434908861	6.52198272917075	-0.2671086901831039	0.240565394536515	-0.5989395214856479	8.57795445604763	-0.505055243651616	0.1629348101339119	-0.584333012895889	0.0430143770288086	0.697876907332746	0.893280028069649	0.6564323658686079	0.8721499788827971	0.955660650389722	0.8624021363054255
NTHL1	5.09120479044686	2.58449015599918	0.7568740187792491	1.00566250801672	2.7851216884709102	2.96907732170944	1.49635724781223	0.7706907861018281	4.04644700273933	0.114134364293821	0.374846286061625	0.580581759102285	0.1502048436191	0.6803968855818422	0.8035599512578951	0.5706038470473912
GNAI3	6.03505286277422	4.03019446932379	0.38402368080484	3.3319011838065	1.9976753737013104	3.2194925411764004	0.372078541122719	1.1342131077922	1.15041468482222	0.0886069496862579	0.752481401650909	0.375106978391454	0.3690122267029729	0.8961775437150151	0.6763825183540205	0.7077450759080792
IPO5	5.16557008591415	4.69790152858409	0.7061402239736371	-0.266100590375133	-0.0995966267485156	8.27416406345825	1.4468705656347098	-0.2184911310096139	-0.1239980125166	0.0230374082757827	0.3727572463147629	0.8519122892471279	0.91721166182884	0.678769247868667	0.938501326024476	0.9748779956008996
OAT	6.574565034245611	5.01478549839634	0.8181198989809171	1.6570813054751203	1.0465477132781	143.089823873953	27.893120123073697	21.3780837662981	22.1868563295762	0.0002220965523593	0.0147846815256695	0.0084637717502497	0.009585644704059	0.4523696945628524	0.4070319053628667	0.4718336173833724
WDR3	3.73720871377674	5.95734627204125	2.27495681090828	-8.87194878909012	-3.75619948905248	1.81736268402876	0.669430024375809	-1.3922569296686202	-0.9124153261468672	0.276208482454338	0.602449178917285	0.396499912380781	0.527766892108034	0.8180888243203095	0.6902009959034858	0.8005101254021944
PKN2	6.471740801380871	7.015482433108259	-0.7311082774155719	0.189829312854421	-0.0547681986019266	19.1158486843322	-2.80561523288656	0.27966326545089	-0.12275479342803	0.0068012412289285	0.215677212182788	0.8240064290258029	0.92169938340299	0.5735339794462018	0.923729304793157	0.9763455277695572
WDR18	5.09320515907526	2.74946647174126	-0.238623958149703	3.8311677270740496	3.0190558448806697	4.997565016001389	-0.356064327024725	2.7188560717207	3.61757954603945	0.0377842869101952	0.7558442272100191	0.112837751963158	0.0686383614899618	0.8974347553134014	0.493069467554507	0.5155139639151765
TRAM2	4.6102449451931	4.28128797779977	0.313950833122545	0.5451036398638279	0.0023608839132279	14.5924991752427	2.73325716042485	1.71016467975584	0.0115617934476898	0.0110705756279744	0.222931672464181	0.33547402119871	0.992633375174962	0.5797581668018364	0.6488944524500957	0.9980974156170628
DGKA	4.62181452666378	4.16960969561895	1.06385198745598	-1.5219392211748202	-0.203309066670668	3.2515829429146703	0.8967030999478871	-0.568309202860709	-0.122756109662016	0.123395931080307	0.534517220069779	0.664699649194775	0.921394300555173	0.778349146664971	0.8461884584373115	0.9762368759536064
ANKRD44	6.80754716021469	6.77414562690142	-1.08868397410718	1.86626849685304	0.838873650162797	10.6344085273357	-9.73919892873225	5.31347700500961	3.75179736246521	0.0453208832125949	0.0649802753452724	0.118081425562869	0.1655705759390619	0.4751807821461296	0.4961566519590246	0.5784168655333704
KARS	5.62262309768318	5.056735722164389	0.156165000712427	1.37458352806792	0.441047693783716	2.6813735144509905	0.142368347865836	0.374089248369157	0.190896903066803	0.133614060236443	0.908723414161297	0.767604903284591	0.8782498209392781	0.9654380476701024	0.8957330517274056	0.958962148949633
ADAT1	3.69647225916567	3.24424941254961	-2.13796667013472	1.89052839387964	2.7084890410305698	14.998933578188	-10.7034532311571	4.36465946684373	10.459887057343	0.0064695018130601	0.0592658604680739	0.1200455576295219	0.0506531682964702	0.4740970494150209	0.4977405965990157	0.4919717748257441
PDIA5	2.66264891605396	0.893277560068816	-0.6606022362659909	1.58216757410601	3.19140235743158	0.961243934605974	-0.718272400277312	0.721125390310505	2.6024157918808504	0.44470950180474	0.602121209666304	0.5809165344654921	0.189612739811981	0.8178710904958187	0.8035797857844003	0.5899166746240339
TBC1D22B	3.28102737063742	2.08497625173888	-1.4806143972294	3.54565358159992	2.5032792112004905	0.888438941463114	-0.536642966391043	0.680070721151428	0.7015620866283878	0.468041045932921	0.645220276253486	0.566622565343837	0.555598422150746	0.8422557758316569	0.7958012275304991	0.8116540033872754
NDUFB4	8.19509970405305	8.318415381745309	0.429370499709486	0.190892452826167	-0.7138696088086759	20.855101466135	1.47362454284001	0.236275729101099	-1.33760073985219	0.0115705191181001	0.351390858635009	0.8437564748631999	0.375765782880476	0.6631051768720663	0.9341906509801337	0.7106760436547449
SPEN	5.367073345689691	7.76454253859148	-0.2100768977187869	-3.39342371502215	-2.54288839040296	9.071093475643028	-0.4136880470342979	-2.17131640737578	-2.14749487593244	0.0119357757415013	0.7192438499444599	0.16206070347648	0.164830853622651	0.8835454498581911	0.5229083525525642	0.5780364305217978
MYLK	7.92623655550558	9.18941417470057	0.4137862457754721	-3.184619816224	-1.63163178946956	41.09325061503829	2.29779527681709	-7.031406518486871	-5.36746314723005	0.0005916616771547	0.148372405171752	0.0196325875798848	0.0330019151937927	0.5322042098738641	0.4070319053628667	0.4732984148272227
ZC3H15	6.9158818798068	8.14901622621575	0.0858572774512925	-2.44214110268339	-1.3876253239094098	46.3114993041629	0.6308290199801989	-6.999619928840961	-5.72980316849535	0.0004659278927891	0.59262719615738	0.0198060284284258	0.0291347676321132	0.8130338001040085	0.4070319053628667	0.4719221248871926
MAP2K4	4.11457747994859	4.43714117090857	1.13507938020803	-2.33456887244776	-1.26736799485974	5.596024156564099	1.82186108612444	-1.45326088512223	-1.20234226494601	0.0700163158148801	0.319013616020862	0.3694925969289721	0.434478214185075	0.6437530584841707	0.67378854168382	0.7473224643115997
SLK	4.4379294018726	5.576684530592471	-0.39493258297826	-1.78603483567096	-0.725379548197969	3.36416959799995	-0.285555153620984	-0.521618174358338	-0.304191559935982	0.0781414376001953	0.802076464559266	0.653948785454413	0.789713664234785	0.9167111791900944	0.8422947920285758	0.9224030747313744
CYB5R4	4.22863076699705	2.8667059534829	-0.72086156274929	3.61283986716476	2.0571913806698103	6.7831321407471	-1.7647760694091998	3.91090311258936	3.31887840899362	0.0210501662188111	0.219647560564089	0.0595954421505727	0.0800377116538371	0.5773534209270919	0.4472564165598869	0.5192635199223914
SEC61A2	3.113315172313	3.04986094650096	-0.253198639794138	2.8346835604581404	-0.101989004988598	1.45433168432021	-0.197842841115682	0.7057057514947841	-0.0347089073783785	0.283074066754933	0.861453159119402	0.5534956970412359	0.9754644846471942	0.942210417845114	0.7877608412577215	0.993107305971535
TLE2	4.06303250127919	2.24227758037585	-0.2342179733896039	3.6549398824408703	2.16423196483021	4.11169276160505	-0.43316646450855	2.9441402534466805	2.70495993427622	0.054371333784382	0.707134931024368	0.0985995541332809	0.113809156978653	0.8769015996681468	0.4795284100871866	0.5465067675514074
ASB1	4.40651287497036	4.51603723087759	2.25383209917538	-3.77053278374997	-1.79568328018008	9.36410541660412	6.48661232775281	-3.9892973490467	-3.04561819522696	0.0230177634034004	0.097316446083322	0.15364059674983	0.1988439654413239	0.4922002100240778	0.5181406450929862	0.5967464877621687
FAM107B	5.22676517823355	2.2120633411182404	-0.461539339583183	5.77381054704392	3.755590976026181	15.8099929151944	-4.07909339241094	18.2494536866867	20.5702829251778	0.0052068754848193	0.12770498971044	0.0111371504460995	0.0104778028891882	0.5166758236187979	0.4070319053628667	0.4718336173833724
TBC1D1	6.02179598575041	5.71035094945083	-0.275420922940285	0.7949093484665021	0.553327806763876	6.93603297325724	-0.376451338504536	0.4568025434376639	0.4751059103328089	0.0201598831486402	0.7427662526123759	0.6926287534311479	0.681540198521937	0.8944777642360512	0.8603597491752677	0.8739296510537926
CDK13	4.42380943307723	6.529196017310031	0.56422524520722	-2.64666442322738	-3.15685366229758	4.73017216771445	0.821168689135668	-1.0421136988083	-1.6983022198055402	0.100783172308412	0.5518999613538571	0.477986009598312	0.335366036857784	0.78885658142363	0.7441288577686762	0.6824294710322899
MTHFD2	5.69793705244732	7.66282725474962	3.7954851312747	-7.90064510991989	-5.293485657293389	5.35107899112918	4.482488844945321	-3.0280254656166	-2.75800690279292	0.0331943511054788	0.0463373839589451	0.093947049619026	0.110163024811062	0.4619461628180299	0.4772011256744181	0.5420909494391855
FOXJ2	2.9256189879668097	3.06007533477741	1.00656074162607	-0.140452391264293	-0.9688590995316628	1.19867661936379	0.5462999982730129	-0.0262298711269681	-0.266585748511662	0.353418484797606	0.639658514037176	0.981455869601159	0.8147578753835442	0.8403887219930936	0.9926455254644596	0.9354800625888874
YBX1	9.0115943975609	10.4951947745636	-0.0113316118782821	-1.32793626605912	-1.95869125306562	129.640840364341	-0.38272903389578	-15.7267709376332	-34.8087030212535	0.0003211656582639	0.7671860497650541	0.0400214113491375	0.0181411781860196	0.8998117374797332	0.4308663889106412	0.4718336173833724
PDE4A	4.737645408005281	3.2968300439895	1.0829386751085	1.67126154042039	0.550332699514312	11.6578550107305	68.4620504697999	36.72288548792171	19.5950428159324	0.0532612886225793	0.0092960670018274	0.0173227636235755	0.032450332164617	0.4368069390278862	0.4070319053628667	0.4719221248871926
PPP2R5A	4.1653987154034	2.6586964351766698	0.0867587862769688	1.12653882946152	1.97089315737009	4.48860941498118	0.2662542969763879	1.28043250017814	3.910933126506501	0.0536818458487498	0.8342322638938979	0.419023772396159	0.155559964163894	0.931224641638648	0.7044049435475004	0.572072255491334
ELAVL1	6.71869829106496	6.5474504304483	0.304452317861881	0.682599221448172	-0.271374101613827	31.314478860493303	2.39678737563647	1.86022240763973	-1.13713583943952	0.0016871095951473	0.2476202992846269	0.306164224226946	0.455321624615271	0.591082592234651	0.6261849241770792	0.7586671440125201
DIP2B	3.10136028530388	6.17180269831417	1.10176567814346	-6.1004128340272	-4.504264893579781	1.36246325742329	0.3025612914636369	-0.7505167256170151	-0.754074692660541	0.382631334914161	0.8104767614725781	0.587555688492313	0.588531663034823	0.9213647183831444	0.808181920483583	0.8273753396468652
SMARCD1	5.42334503058183	5.68255012654173	-0.8046668429343159	0.8816550383528531	0.264062123119662	11.778658281810602	-2.01862120864032	0.918150513782261	0.385628951582067	0.0071308873470046	0.180992816943826	0.455465470811129	0.736924284253268	0.5488487846941605	0.7314940712786218	0.900827355888548
KDM4A	3.53471166770547	2.77682761585545	-1.91422758404213	2.9569275051245296	2.64382371577368	4.71863115029067	-4.928553315365081	3.41291072223578	5.0777424429484	0.0455437076371055	0.127369463880992	0.174753913547355	0.120120002813645	0.5166758236187979	0.5336502292819717	0.5546487199845297
NFYC	6.2236987226248495	5.8428124078503	0.5120380424136269	-0.227679350908474	0.0394204329286703	6.960534561490349	0.783678969123025	-0.141687462891192	0.0389945545243062	0.0332127830859652	0.576174953802546	0.9092936406749268	0.9749849864656892	0.8015454955790899	0.9623966971341482	0.993107305971535
ELOVL1	6.18627471502578	5.590028590364519	1.05780227949726	0.4562633315740129	-0.459141955606352	5.64953802618571	1.54472398190831	0.241846621089271	-0.374908703105398	0.0519043673992942	0.360949048954419	0.8467838090243399	0.769402112519636	0.6690632361941834	0.9357867642965192	0.9133408645763962
SPI1	3.73988784091976	0.8530849302404391	-3.03017998392575	10.7534762003079	5.285958643408691	1.13683345692302	-3.99987756682364	7.07065466555034	4.81213507947088	0.37347098391781	0.0571941649697806	0.0194215280757953	0.0405740572358024	0.4732692927537645	0.4070319053628667	0.4766291317472583
ZNRD1	5.582431129017871	3.19853077597164	0.21343726710147	3.90061586054928	2.47589588085631	8.852436505533321	0.8719188296448951	5.39272167844153	5.86238800425085	0.0145857102781313	0.5374726016703251	0.0975252639529229	0.0903969930348437	0.7800533376716398	0.4789970128367331	0.5243038905352769
ZBTB11	3.86259430686002	3.9318214561242097	-0.650870517894046	0.236485025351138	0.655987489820787	3.4799572533323504	-0.58288824978747	0.0951120317008517	0.392605015709999	0.0735780739058537	0.6189343835530021	0.932897224129441	0.732502940562571	0.8286696430760484	0.9721208174126732	0.8993333030623752
ATXN3	6.05158984794373	2.47423676207156	-1.01404279217209	7.3209488563165	4.868569273830331	3.6047283760289104	-11.5731106225609	26.167595582207497	30.697002897488694	0.162786200419664	0.0547183357025708	0.0241612326206215	0.02059533968804	0.4730274159049608	0.4164914903498003	0.4719221248871926
GOLGA5	4.70235318032158	3.10363051618415	0.188368864547563	1.8001552010146102	1.86963795233601	4.01296641709345	0.21034680418529	0.923531865177155	1.60435165690889	0.056852841369829	0.852880797035721	0.453226113366569	0.249839600596138	0.9386683748409174	0.7291852747055575	0.6235512439293514
LRRC40	4.28470090226144	6.49452782346242	0.132718487159325	-1.73517890288879	-2.7699524898141497	2.0250960876827904	0.0892623647306855	-0.298047566196155	-0.616939907732938	0.1801307123783569	0.937007329643904	0.79377857325172	0.6001489000783139	0.978703442876749	0.9068129321468776	0.8319829532606978
ISOC1	4.37363683904826	4.91588438317965	1.27722539178217	-5.06888153886785	-1.09743188222499	6.076893250049371	1.40888922792295	-2.61598536512794	-0.95930407237537	0.038766291076157	0.368116504601586	0.223953129004144	0.508353339306194	0.6752177323128468	0.5678675830185437	0.7881199377776716
TRMT11	5.27240660001406	5.71303934512568	-0.592994499085874	0.738849518670422	0.293241103973191	2.66390712219367	-0.354298585545616	0.163984272238943	0.0949278094256873	0.294824372358053	0.7629097980643108	0.924282651783475	0.940023420655716	0.8993875611679908	0.9688416885072916	0.9811157329410308
THUMPD1	5.95200619868422	6.69489909178817	1.24067353754208	-3.7199025464285698	-1.66220481625099	10.1327381014914	2.39470558662904	-2.92116970038724	-2.01220980530298	0.0265910139595163	0.2518274391332349	0.2048082214170289	0.290593041214959	0.5948717121815543	0.55636487810652	0.6543141795557936
MSANTD3	3.69820679634286	4.91165521848368	-1.08998717769376	-2.995146295731669	0.136272096781032	15.578098751243902	-2.93050442472344	-4.0865913266258405	0.288923544866421	0.0043626144068508	0.194038105768713	0.0991031400416775	0.816272731533406	0.5566255248258052	0.4808039711929736	0.935852971885281
ATG2B	3.70711333950311	5.382889481328861	-1.3630333270854398	-1.35143581391738	-0.6774720962480091	4.88048727298582	-2.14392455340242	-1.06339232463506	-0.7830809339456729	0.0476799628288753	0.277604009336276	0.4793221856390089	0.576920439740622	0.6132163679979178	0.7447024608064367	0.822332914587341
ARFGEF1	4.75065072884595	4.74090182591501	-0.5412027418527551	0.831526487704116	0.5359764741765529	3.41825778410116	-0.4458136504119689	0.2875149220210449	0.267798605928473	0.0759604451382372	0.699347060380076	0.8007718519806629	0.8139442089928891	0.8727246228257571	0.910352250530796	0.934975067948658
ZFAT	2.83719986851702	2.711179029350689	-0.572979136685226	2.66100514146837	0.349423820712242	0.8549291400800649	-0.250447022933798	0.425671281348022	0.0779362177638387	0.482658978178239	0.825620534098951	0.711778084270495	0.944974265894575	0.927578092074022	0.8697481317994421	0.9827365349456648
MTFR1	4.618833328633111	4.98792479606309	0.118265350012427	-0.837418249230593	-0.504236536157629	9.34052164307426	0.390526514957835	-1.1000122222096498	-1.01281971468398	0.0115965713733911	0.7629511742697808	0.46779270099914	0.495088475482692	0.8993875611679908	0.7380221070486352	0.7800168727707493
FECH	3.545731482791	4.40891757758829	1.11254928251755	-1.41317434515593	-2.2014141857187	7.294906981830819	3.0134878165322103	-1.20300954313362	-2.60240519659522	0.0182778412304691	0.0947306218956013	0.352061451488656	0.121356072190773	0.4910242196453722	0.6610524882488991	0.5556580491888234
MYO9A	4.82864503836328	6.52135469991552	0.3564271361881839	-3.52191057937958	-2.1772365540433603	9.2187597641925	0.7007395422174649	-2.56233341671525	-2.20680685863179	0.0115630164013788	0.556016703604979	0.124496374503973	0.158050454585661	0.7905143205227251	0.500079741545103	0.572072255491334
DDX3Y	6.13743767154508	7.893141181476411	0.379880428411077	-2.39089499362627	-2.46070698439033	5.44509148981138	0.484686216521862	-0.904688600315851	-1.2312610443308	0.0321121486819175	0.675787610002344	0.461118756833774	0.343362813796342	0.8611489168711913	0.734342263249798	0.6898978889774263
PFKP	4.34018363905104	3.5707179548335404	2.16723245629059	-1.44868861705929	-1.09894095562869	1.53440528017745	1.13383722706926	-0.304818170859285	-0.359408960099748	0.3218863807606699	0.459497778681426	0.8085657068010491	0.7777883619733399	0.733378394691925	0.914308955672849	0.9178948653039156
IDI1	5.87143460025473	4.33996864958298	2.3704608144966	0.39382938996355	-0.436222669888262	2.2107271378971203	1.5591995446330402	0.0919175563274436	-0.16040963473622	0.1576158519690249	0.259294164987593	0.935141323333848	0.8872959465535359	0.6008753362371742	0.972974914054271	0.9630554023634575
SP100	6.77140000570712	7.079643011981389	-0.5320324530816379	-0.390998690711534	0.241833137636028	24.1390812835822	-5.081731575942371	-1.56266847523498	1.5298092670110903	0.0094983009894774	0.123663534664553	0.361730730089441	0.368183788840091	0.5127327699221432	0.6681599379273945	0.7071960942605916
KLF6	8.828176919988671	11.3259682776367	0.963623511239139	-6.877311167598701	-3.2779384247126	13.2184639481978	1.35293359013821	-3.97837797720353	-2.91160019309038	0.0260838321966537	0.404315107684797	0.1409277080675419	0.199439533579956	0.6993029628766787	0.5107259350513327	0.5967464877621687
PLPP1	6.54106486587225	7.559769743311389	-0.408745371896593	0.142625039167116	-1.16062213922634	78.8840367855289	-7.06351732440542	0.7944063796382679	-8.81452948910833	0.0030269311657667	0.0538217532698561	0.5367116824972941	0.053599966129741	0.4723692171759188	0.7798494802763878	0.4919717748257441
NEO1	2.8663809862767	1.63699386133696	1.10353394481229	0.3641742689904199	0.538923190005387	1.8387358660406896	7.57103941634415	0.8354604834099371	2.05765765821138	0.301240473046052	0.0835410870934748	0.556795812072671	0.287794681409534	0.486150961495951	0.7894253548717405	0.6521173256672658
TRAM1	7.152082217301969	7.255424001025149	-0.341245619356037	0.6985497508895141	0.0553123204528656	44.5707236216032	-8.29193420572385	6.22255730591602	0.7658453875097141	0.0064747476466456	0.076290576608852	0.101035180359258	0.5837682972247329	0.4809345431884786	0.4810258306690598	0.8251190396895383
TNFRSF1A	7.4138595067388895	8.99383079711018	-0.99684775899237	-1.35173570537943	-0.9136701751983328	11.3915107265902	-1.8474820057628405	-0.891904948211581	-0.8845663581288029	0.0271145935647133	0.309219628708462	0.5241504111493479	0.533067194470084	0.6363436646568319	0.7706644199203523	0.8019254456358978
EVI5	5.763070658351969	7.79911351327072	0.941914231350158	-5.04881268553033	-2.9759914483377896	8.62566805420011	1.61987184507405	-3.45591796864683	-2.86923778712406	0.0211626443362339	0.351981718641628	0.178459581283461	0.213420801697171	0.6631255215425702	0.5370954503589526	0.6074581438202075
STOML1	4.195481951143631	3.17189038825167	0.3168695015106239	0.598762746859344	1.03427175161745	2.62192643805189	0.285735010587841	0.245544474012724	0.698746083611383	0.144628353124135	0.822813730712782	0.8437054064335581	0.6057225236811171	0.926649618603025	0.9341906509801337	0.8352482819450572
PKM	7.686199734555879	7.764757249300491	1.00187502393093	-1.49550548339143	-0.9069712182966948	40.070858215373896	7.72311310549181	-4.33281529809842	-4.1203805436886505	0.0012032235150904	0.0804905367185702	0.139050053913892	0.147425660485195	0.485943994689444	0.5087990999833854	0.5672485798053426
DHX29	6.3825713825976695	7.719218055648629	1.34740108821546	-4.39608804439185	-2.4161981728791804	6.39042090879603	1.52816243343166	-1.81407548481006	-1.4538336126213998	0.0236230685969366	0.266059384114866	0.21133636788715	0.283193429558602	0.6038970054619417	0.5605361004204478	0.6486179650940406
DNTTIP2	6.080969583026481	3.87040359972602	1.51669887004588	0.582897356394427	1.56826927261675	5.726955447428439	2.6304849236143704	0.390351309661132	1.91464194442746	0.0376779455624393	0.2289336190637	0.7592748219314821	0.2866546739558649	0.581799894478535	0.893133459922055	0.6511790643818454
METTL22	4.09501561183162	3.56579888521734	-0.924329783096407	3.19957813306172	1.09010312372788	4.16232938856092	-1.3873244087563	1.87894637238632	0.889983034576388	0.0531594432907833	0.299712282777312	0.201022474409693	0.467378624060362	0.6282625842007616	0.5550054153101622	0.7639960384150101
TP53BP1	4.77248993842572	7.44355206439068	1.17447677093663	-7.021645648514861	-3.75166801615267	6.374242789510901	1.3677164507171398	-3.34262991599007	-2.5055595123040098	0.0677532805414998	0.3982532471623429	0.184837650842129	0.2415278373464239	0.6948248141981304	0.5410546273873603	0.6201058303906115
RRP15	5.39952074456437	7.019830046774009	1.35361369393854	-4.15536179840427	-2.8023677566723	3.25073573973782	1.04917306708978	-0.9973340605977628	-0.949413168079722	0.1629945042284669	0.477901647004175	0.492132090046556	0.513359169869009	0.743954253396286	0.7513437115363389	0.7909164144295392
RHOA	8.87714343764288	9.01088793460262	-0.118911037871861	0.429708724831075	-0.1819619423638749	17.664583312675198	-15.096095244721802	21.5868567054582	-14.6627991479461	0.0359397304085054	0.0421094294039451	0.0294694656782131	0.0433496683839173	0.4562531457671173	0.422967107435135	0.4810889402263174
DHX8	4.27056975768587	3.6012492910960496	0.7909083405703442	-1.4271643394186395	0.520359029614306	7.58921658165132	1.89171596349683	-1.38263523038788	0.871871656342835	0.0284032413279943	0.309330192045799	0.386853969618281	0.5346732018667789	0.6363436646568319	0.6845126745635786	0.8030131679140154
ZFY	4.3100106692387	5.19563401272645	0.9012808521492142	-2.7587941694605203	-1.78303406394656	4.4701393235518605	1.03993593685239	-1.2307054577097	-1.16506757795322	0.0985585058483373	0.487441599320267	0.4255994417982039	0.4483733690003379	0.7491998616306116	0.7096161359582054	0.7552357257934275
IARS2	5.673212324567389	4.995410225620731	1.07857732580782	-0.613730180817569	-0.0470141561939834	14.3783493802759	5.37571724605199	-1.1893263112597698	-0.147930274765806	0.0051533045970212	0.116796557388704	0.44303767775977	0.906305994646693	0.5069122603542711	0.7219217945585119	0.9698138810201477
SYT1	1.7473400666656798	-4.30323706641366	4.46909213089158	5.67181023329571	2.72971366264402	-2.3871772612404	3.03228050751271	1.44201849756611	1.26235054922489	0.170435537988399	0.179307957433683	0.3624082937503449	0.393620887082607	0.5475955997536182	0.66857932583485	0.7177877058648197
IDH3G	7.160117531746759	5.63165559559318	-0.0494797982839495	3.2787756008956004	1.60068891536033	57.5027253076622	-0.6381203531653901	15.4969369612615	12.2035802522093	0.0008582102804004	0.6194109214531321	0.0089187245361457	0.0175122585487912	0.8290857450116583	0.4070319053628667	0.4718336173833724
ROGDI	4.495420650345441	3.7942080554049	-0.1086403337225059	1.27844532168619	0.7731980118945619	2.61790882065382	-0.0799468903470207	0.41200743522239	0.369480026140199	0.120170882800967	0.9435591253001392	0.720295024184593	0.747222774448884	0.9820396888787548	0.872671993902548	0.9040627980382064
ROCK1	6.99723187798718	10.3847763648507	-2.59880182543364	-3.4482848329708498	-1.33517843677029	11.5299177589865	-3.57702275821069	-2.06166671631606	-1.09676980527292	0.0333478984505027	0.172941440050695	0.258775189783502	0.4672944673523739	0.5458286038960979	0.5934604726243599	0.7639960384150101
CBFB	4.85871529459025	5.0172850289263	-0.393747491572295	1.88190764899823	-0.261234578052249	12.4131243655119	-1.83630460528776	2.57430712113026	-0.530894826499709	0.0118054970589981	0.3071218391678679	0.222741134064545	0.6867953525227521	0.6357706052415142	0.566566092197119	0.8763648860507158
HYAL2	6.27371799456382	4.66198951640764	-2.00354305010932	5.233553469810589	3.4533670195689203	7.58783551075188	-2.838992084016009	3.86000715068197	3.8159270660149103	0.0169287865205428	0.1049076061918709	0.06103546913378	0.0623238678574639	0.4961766594673298	0.4475586319873088	0.5031383667319669
HDAC4	2.45532798557294	0.408512805242042	-0.0469431473202316	1.61487593548903	2.9020087119657303	0.357912590187298	-0.0290025129940154	0.488032677995445	1.58583225495827	0.7546529645499159	0.97949643755839	0.673786600795148	0.253663101562807	0.9924087790155698	0.8515110098982643	0.6259804856371501
RASSF1	6.468977978792	5.017130200069401	1.22583811498272	1.26334252636521	0.41047575458782	4.73014868223126	1.42104655056609	0.5565801651437909	0.286939339560788	0.0690159549558244	0.369367456484624	0.652494466777341	0.8124085565067808	0.676571563984171	0.8417220690703442	0.934672944848896
IFI35	5.63634782007303	4.94243145916313	0.9041192218785028	0.179777438377014	-0.0113232510527651	8.33510332185948	3.38444185402171	0.219357216025865	-0.0220219229715063	0.0169434615607633	0.181597249890919	0.862176649693653	0.985955549038053	0.5495607668466159	0.9415145948624936	0.9955086104740294
HEATR6	4.104371208361609	2.64713081216467	-0.1438627232345259	2.09470655551371	1.88126115854467	3.21679649177216	-0.200215546053656	1.2532032680486	1.8802566750634095	0.100911007899748	0.874072376358645	0.409939152336963	0.294565315333982	0.9487056583586726	0.6986654892328097	0.6569024972982545
COASY	4.6914584638349	2.5706294967574	-2.05338137347492	8.30757215077001	3.79701539714322	1.13761072343578	-1.40194087091221	1.63131552382671	1.24326842002803	0.3758263106500999	0.319482145198584	0.25827871436217	0.3611861597891029	0.6438657370195009	0.5930273716959259	0.7027993963200394
PLEKHH3	5.57757281079885	4.80508824961072	-2.19590200597341	2.84150530125381	3.12031011327466	3.3414124250602297	-1.82985066488462	0.897029640956683	1.6799959406303702	0.0888787094678281	0.306428251783565	0.502383400833411	0.3006490622236469	0.6352068443520066	0.7580053767703853	0.6604900686365053
MEF2A	4.56290809884122	8.2167045949954	-0.1003833035496999	-5.19781204776118	-4.15344937230551	8.84873185014964	-0.206784570722898	-3.16443610590577	-3.25215003816696	0.0125318147304601	0.855319675861467	0.0870253110959984	0.0829542054973492	0.9397686077275936	0.4696394428838715	0.5199233289423949
OTUD5	4.24870835833764	6.43329999189498	1.7820664219283602	-5.674807181440441	-3.7062410279435	2.25461983603171	1.00633341811441	-1.00988792518088	-0.954014477709874	0.234734155844601	0.495176004896713	0.491421570337135	0.512452815416216	0.75370146422916	0.7513437115363389	0.790393447109844
TFE3	4.53092498828879	3.4869170332180204	0.335625112318249	1.57032609208731	0.6954860892355579	1.53124692752987	0.170050781570291	0.318091082487268	0.212483059686612	0.265377076709496	0.880615907330438	0.7805580444871201	0.851419495389217	0.950650861868318	0.901906061105238	0.9492478136491392
TBC1D25	3.55083618210255	4.303437303764491	-2.98762071604019	4.07256370287884	1.34015193162903	2.7397441665745896	-3.15687402397058	1.3256784187013302	0.670387400979672	0.136869415113078	0.1769740325852089	0.385944473673066	0.615464448875181	0.5458912994868619	0.6839217154016055	0.8393002108161547
ACSL4	4.09014406108808	4.15327040101518	2.2260668634926	-3.69951459783271	-1.73632621185658	44.765919572874	91.8288329696999	-58.5391403199605	-44.022300834734	0.0067568831903252	0.0069324025609273	0.010855562535065	0.0144360562505729	0.4365472601527217	0.4070319053628667	0.4718336173833724
INPP5A	3.4379039356639804	5.74100469256868	-3.2691809751467003	1.52993581983291	-0.254857532548459	4.67683163211658	-3.22857779914653	0.683670674565817	-0.144824398954154	0.0428048863125345	0.0840209875625663	0.56476212687863	0.8981264688036209	0.486150961495951	0.7948621718196137	0.9674263415982663
GPKOW	4.84769357707518	3.56691386161033	0.328385211076507	1.8243811413763005	1.46506873166126	2.7177053562576003	0.243411509458368	0.566820477898494	0.7485741437814442	0.112917747451168	0.8303762499126729	0.62796717766189	0.532174349796825	0.930036274532734	0.8258424668502101	0.8014270591664513
GRIPAP1	5.01735193863867	5.00268972435458	0.594978189490153	-0.306164661597769	-0.480931799964659	3.9264170908173104	0.6184473261002471	-0.1167472506192419	-0.267371672911706	0.0591663158303659	0.599328594831514	0.917727094681183	0.8142305808341991	0.8163841974494325	0.96661843074232	0.935181880113553
FTSJ1	4.79596819330354	4.12422348187287	0.244977800278258	1.31936482779106	0.3971526258296229	4.076321383827009	0.3275886507926749	0.680737204777068	0.3189644280944619	0.0780953819097656	0.797826861186624	0.611179368834969	0.8012320984033671	0.9148673445359536	0.8182867245483177	0.9280449820125594
ATP11A	3.40806354463108	4.93894054291167	0.0457127095985468	-2.81317940076581	-1.70784944512839	13.844210475605	0.2443972014106379	-5.28297542207317	-4.83561096744732	0.0051770388418872	0.847351858532566	0.117176814652288	0.12880839937116	0.9356410588035088	0.4955087666932725	0.5624614697988148
LAPTM4A	10.5885446432186	10.5491635455942	-0.0461535619578854	0.716626486220825	-0.0709169249398843	41.3809264810126	-0.573059485401761	3.26661354298221	-0.52150703797572	0.0048717906500102	0.668599882325264	0.188340244776119	0.6937515062807881	0.8571925186187289	0.5434542280762314	0.8801889751214971
IP6K2	6.371603975726059	7.47114579015005	-0.87628155259965	-0.311739151042587	-0.561494728566063	9.13288684834045	-1.6089560362006	-0.1951244021570589	-0.50990708177566	0.0375993591772796	0.339294023268067	0.8727675794733	0.693664076522997	0.6543854653506347	0.945819267666546	0.8801889751214971
SRBD1	3.43662494768308	-0.188189625241162	2.18186487119891	0.577832839822603	2.92186495332324	-0.404284066422006	2.6942031138735403	0.336237701355713	3.67507885272541	0.7251386754401942	0.114569222073777	0.7686918548743771	0.0667158137839381	0.5039159674521958	0.8961167078477847	0.5107366700583779
KIF2A	4.72086061095451	4.75913636715062	-0.222211581127324	-1.16854558373717	0.499305317630332	7.26219642625023	-0.477898182810921	-1.24205369701677	0.870100960528668	0.0197489926993375	0.7160931765874	0.429254329783138	0.5433276082322049	0.881198800002134	0.7121493059951098	0.8063623183684488
RASGRP2	5.076068373766519	3.9032222150092704	-0.128485298194881	3.67401940096362	1.19821626670209	2.257236462384009	-0.116453148216854	0.981400455857786	0.5103427622117039	0.170643924174303	0.921094359086763	0.4501245368703779	0.6768159046297351	0.9700629506583828	0.7267666021386799	0.8718601995771142
PSME4	4.12119495748914	4.51424452987926	-1.6116851664064198	1.0538406334150698	1.04961772445585	5.7086484486655	-2.56961296730131	0.638970357364892	0.9916219582047768	0.048247624891032	0.226983627328781	0.6161786026027329	0.481994301335641	0.5812623535631725	0.8198232132514616	0.7714993584898804
IFT80	3.39470181985042	-0.0084483077769224	0.296706961994461	5.73260889016129	3.31457963203657	-0.0045875454799144	0.1606451147170459	1.35776298599129	1.29665818155072	0.996756138646687	0.8958396446510601	0.310007960546466	0.3346906724648339	0.957947621315024	0.6287976964708025	0.6818958224491924
SIRT2	5.568255755927591	5.26799048864754	-0.0782443300420684	0.6134619130687871	0.4043887438640829	65.5795659452859	-1.38063540225566	3.90113728540348	4.0428421274960895	0.000939320365355	0.3948310763787979	0.142065328809763	0.142627910217809	0.6923558436623127	0.5108354819831475	0.564778714447692
ERLEC1	7.30973850240623	7.38125487564455	-0.592166409958078	0.3902636781258239	0.496315671380312	23.0667517414457	-2.32714823775468	0.591396972247301	1.180902339493	0.0074655042698525	0.248212448572158	0.644176358668808	0.426415750888877	0.5915101791878046	0.8363032634041914	0.7429228791174375
PPP2R5B	5.15780586718239	7.31560916803632	2.38943430984021	-7.0721610200181	-4.32451037897903	36.4870514162976	23.598825090095502	-24.1375523999406	-20.5839251793735	0.0008946807337331	0.0269321162393281	0.0263586535940254	0.030890782243246	0.4523696945628524	0.4176531069132268	0.4719221248871926
MAST4	3.84898528119548	5.437673656026861	-2.12117437715664	-1.20133177233086	0.306880065956108	15.1045963150168	-9.383998646159933	-2.50982951033342	0.985427147253326	0.0051011003426182	0.067476142735445	0.238532285586401	0.504085156101294	0.4777075310520324	0.5789614266269318	0.7855947778937246
ADGRF5	7.79964814133103	9.17414541128444	-1.04858215444695	-1.2907193858295	-0.586944585545456	28.1526675793428	-10.7626559758661	-5.59234967638096	-3.9092447732762894	0.0103528513500066	0.0589701345626288	0.1122999578743049	0.159237140097544	0.4740970494150209	0.493069467554507	0.572072255491334
NUP133	4.61297735156821	2.4550924399153	-0.645637911153827	4.747715388423599	2.98222547626683	4.88163008483605	-1.19703919184202	4.03142474153708	3.9778876756332	0.0394940966414127	0.353932916695946	0.0563765150500902	0.0577743568635293	0.6640556824130239	0.4401589670409322	0.499484740002793
NUCKS1	7.928144964324889	8.235229863025769	-0.5967045870933629	0.348293668771411	0.133166954128553	26.065253330490304	-3.14386069369342	0.662595967830163	0.396979436948104	0.0016450538486421	0.193828730779271	0.6248385923822429	0.7583698614344391	0.5565755825681192	0.8247638577902043	0.9076368437766832
VPS35	6.52166930036429	7.733830406716371	0.2153853179769019	-2.7543068290838506	-1.42883884879003	11.2680809956619	0.551836228230594	-3.0407944472774906	-2.3703564282459504	0.0085180226371519	0.6789832709230811	0.200961690094796	0.2536479547052669	0.8625145140558939	0.5550054153101622	0.6259804856371501
DNAJA2	6.709979714955701	7.76370369620474	-0.3525401076481049	-0.729907405494729	-1.07423020139656	12.519964394655002	-0.8196622577315881	-0.616983285841906	-1.30839036990277	0.0273314912201375	0.5587597372795962	0.63805731513721	0.40709977171049	0.7918742992232973	0.8318943543115663	0.7294761510192023
BCL3	5.17006150257495	3.29231578635122	3.28826368836936	-4.5485143105423305	0.311318607823664	2.97520973179628	3.71936476786339	-2.3068711039584704	0.343200859132466	0.1034118772959079	0.165992927224929	0.260400546231902	0.78921357047287	0.5405576966009732	0.5938716174503172	0.9224030747313744
ABCC9	6.40881088192929	7.687760952113821	0.2430828673314239	-2.71521794702313	-1.6144144958446398	11.4724618823981	0.481858336494793	-2.07717694228205	-1.78242419006667	0.0340344475468174	0.7133761207228709	0.261213590331798	0.3160837986841889	0.8798980260746183	0.5940397266831796	0.6708696354691064
CLEC2D	3.1864416335911603	6.07078987520854	-3.47167468287274	-0.492325121972943	0.0206399327563202	2.08119816128364	-1.33409486132153	-0.0863151525604432	0.0047579321459853	0.1728885269520819	0.313798317960343	0.939079334222834	0.996635652955549	0.63935608408865	0.9752026784477452	0.999330123902284
FUNDC1	4.6195553987657805	2.67823945783327	1.60109128321801	-0.0637097939563916	1.17881025769806	6.578203540287781	215.411525124258	-3.22527447062871	106.886886418549	0.0959201457480921	0.0029553321362547	0.191399691917114	0.00595556479482	0.4365472601527217	0.5472313569416429	0.4718336173833724
RORA	5.58528871927578	6.41977627868659	-1.05223375529089	0.475123565647128	-0.197461846512886	18.4984191592633	-14.4496989312693	2.08288464443991	-1.29355865701167	0.0195482503822105	0.0438723567978738	0.284548058674612	0.418788618421296	0.4594683369404183	0.6113871947982857	0.7375988272335644
TGFBR3	6.03367954772368	6.3218180285552	-2.5678680470594104	4.352750023783161	1.4450424396637198	19.1573682292992	-11.0161440906036	6.52239589182614	3.2000022033835696	0.0068527892354576	0.0325972450646605	0.0338047311187964	0.137862449850889	0.4523696945628524	0.4276527401460919	0.5642559237546926
ATP1B3	7.71033847432181	5.2846386237481	0.705027629624121	3.8080299638177904	2.05169263678095	2.76299746293027	0.587496252636075	1.00613317244662	0.922943179663994	0.115580182489768	0.656604651725152	0.484494422940024	0.513625830881178	0.8493241447967961	0.7472837198723404	0.7909964304395481
NEDD4	2.8694150855063	4.3799598266284105	0.6680970044785279	-3.5787846391614697	-2.3788825059754304	1.30517277402221	0.2261361035524119	-0.5367925427758621	-0.508973696339054	0.321791481628987	0.8421034963257981	0.6451338411369589	0.661364869068021	0.9338657994948768	0.836759246284633	0.8645831914822496
MAPK6	4.07265435211593	0.22714578673187	-1.3822096239673898	9.37770188965914	5.2675094000402405	0.214819813917019	-1.86297028630424	3.9658771773018895	3.86320480265588	0.850625923792966	0.273396373257964	0.0972046047579462	0.105005370869327	0.6103676228682597	0.4783641380030072	0.5350879226018324
GNB5	4.77877234579429	3.16790596520614	0.496821168110056	1.26122984402406	1.55269104737546	4.50761989829588	0.620021434492389	0.7117774600788951	1.47360672697265	0.0458570371290129	0.598473025482575	0.550427890025793	0.278502886982335	0.8160180110300778	0.7872820022158117	0.6447912245709974
CECR5	5.21651783574346	4.24248179900833	0.498369009320832	0.93636936864024	0.7932844381694449	6.02072610652492	0.7553397614756279	0.579306870800223	0.777889330032386	0.0264953792842443	0.528881325435172	0.6209384133272621	0.518047063583988	0.7754399487331225	0.8221610489067721	0.7945029624550385
UFD1L	6.4192796473117495	6.068966833819539	-0.166509900523714	2.3661039416251497	0.138655370516757	22.0560140119032	-1.0160884815243298	4.48883427418577	0.3987440206049389	0.0063460710478473	0.483928267219356	0.119951957564952	0.7550356112309259	0.747097401694446	0.4977405965990157	0.906870925456384
LRP6	5.811240659988519	8.03541622304513	-0.690331352525344	-3.46035077283982	-1.79117621585677	8.7963786937605	-0.946185093210102	-2.04890969505417	-1.49046549087807	0.0455082568889636	0.516724008522574	0.276751207461979	0.374728565452903	0.7669372257024466	0.6063157942835643	0.7101343793635687
PHRF1	3.81547462921283	6.352502929584349	-1.56224445767271	-1.45840107851218	-1.63886032597958	5.564370419131349	-2.05444269227942	-0.676693689053385	-1.02052756528282	0.0647686917068105	0.25910894807643	0.5814359694284781	0.471284980466142	0.6008753362371742	0.8037874751358087	0.7657816991267689
IKBKAP	3.8703202461419695	6.54255944678969	1.0635982407033	-4.2997469467602905	-4.53705209438361	2.09388489263207	0.592813386999584	-0.7721915618438491	-1.07059729480955	0.269149474157801	0.6580564959092491	0.578104001412782	0.4782869151022429	0.8497944116729934	0.8026859722600236	0.769505033561087
NUCB2	5.90661986187038	5.98723211440686	-0.452174754918639	-1.00225799402683	0.668714758155167	76.1224183256877	-5.0878918610352	-5.49739276613681	5.80365162655134	0.0001725291339737	0.0365265553295159	0.031532493876236	0.028429150882964	0.4523696945628524	0.4271700566726106	0.4719221248871926
PFN2	6.21371808562194	6.86469099744843	1.08344681202526	-1.71726630250671	-1.8437265472874096	7.44317011085564	2.46011919196535	-1.48129676944256	-2.32740242146413	0.0198650859175213	0.245551404774855	0.3770966407246111	0.257890518994667	0.5888054298580176	0.677164134808189	0.6278746050188974
SPTB	3.1770373946806902	2.88305932514	-1.33427377355637	2.2489408221438905	1.42746178672919	2.45998054637748	-1.43519904517213	1.06182483315074	1.06650512797354	0.144347470634827	0.387128614473641	0.470208676620951	0.473943240783777	0.6883831421809967	0.7395020963506673	0.7670747997657903
SLC44A1	4.829790610815079	3.3102187595041297	-0.505368928601169	3.08679514256388	2.20732298812516	1.60133778965442	-0.228369153391961	0.6447246614833559	0.719191960107253	0.25045677331553	0.8405837350760971	0.585184009087153	0.5467030844710229	0.9336302502822764	0.8069016704401989	0.8073837698624318
TMEM260	4.16630083338395	5.801926525416111	0.7046851923044971	-4.17685874818551	-2.29716360348926	4.94178278037947	0.8204885383360592	-2.1192946096758702	-1.69108673655029	0.0550918153787072	0.5621770892616821	0.278732237181859	0.339705304982886	0.793984869084757	0.6068344636989403	0.6859011476786813
SMG6	4.561443615145559	8.42585673627546	0.3685373367770179	-6.46597879953033	-4.74895221029716	23.608490322196698	1.92833577348673	-10.2599690604509	-9.7515342354958	0.0017893557286008	0.1936150785403569	0.0093663993777471	0.0103530581029692	0.5565755825681192	0.4070319053628667	0.4718336173833724
EXOC5	5.04509767226476	5.77762090785845	-0.239663382144792	-0.760395905996425	-0.71367637810062	7.288821849419629	-0.400398929876926	-0.491486891665683	-0.6688155523919761	0.0509651094268913	0.756766096113513	0.6987948138515501	0.618887601793898	0.8975851582588718	0.8631164929260806	0.8408703441006244
CLTCL1	3.25336900209126	5.0755280421755495	1.44630539576476	-4.909268701641321	-3.2656164837033	11.9204401813785	6.568356772672041	-8.2701314936923	-8.01072709653397	0.0069866203562963	0.0961821148064251	0.0761944202890763	0.0789245054240151	0.4916739277074485	0.4564919198582391	0.5183452905487375
FSTL3	7.26393713924824	6.406222979252959	0.334158547287198	2.81471131482332	0.3077602648949339	4.32881673927059	0.36598168711522	0.932713312781247	0.158908009933531	0.0783970365042679	0.768195882308159	0.4963503801544009	0.896746576163727	0.9003991188113195	0.754404315263541	0.9668151356912844
DGCR2	4.99908555695043	5.657180370539219	-0.0159273609912219	-1.08947293173808	-0.7755275133148009	7.280463019614411	-0.0266113722238211	-0.710686851414582	-0.7392217780590379	0.0507658444230779	0.983023897818646	0.591406783719925	0.5880112511931129	0.9932320953883436	0.8092856774660029	0.8273753396468652
RNF126	5.613545924009731	6.392125657181751	-2.15046471730427	2.29870009176164	0.698286407214735	14.4850300654313	-25.561521134774104	8.60114659973034	3.96892475960747	0.0291131581046195	0.0247931130851719	0.0733277856574737	0.156871325799055	0.4523696945628524	0.4559095220519771	0.572072255491334
MNT	3.40073220923486	6.54091214496589	-2.40150597110205	-3.0285755124572904	-1.25494181326855	8.4206220585921	-3.53465043123197	-1.9971205282035904	-1.11730781014277	0.0138115062864614	0.0715553210884667	0.1838958303398929	0.380074303907676	0.477845384987961	0.5409308332004993	0.712838065979842
ZXDC	3.21013373363005	3.15572879264981	-1.5207357429648602	2.36323438929226	1.2547776272256	3.2182339918437006	-4.01266123794481	2.0069873370531	1.70373175147385	0.107346302756225	0.154360218793667	0.2917428639609939	0.336206292109899	0.537169375522375	0.6166820126640804	0.6829254307141989
JMJD6	5.61899872581791	8.01894862103888	0.3716504042433789	-5.12805792476043	-2.91174423848066	8.03818643190741	0.5149511025769571	-2.75571460503829	-2.16209155126339	0.0623823531937675	0.6968149257866301	0.213722357822587	0.275416565103861	0.8720427125234338	0.5620730771956457	0.6418046394826522
POLB	3.90917416634458	4.66067526702937	0.730943217954955	-2.82073266344783	-1.29783984572626	9.324170449664631	3.30510559731708	-5.31759395818855	-3.7562627182180695	0.0214403763595637	0.187035341471906	0.11781538749927	0.1653799976476929	0.5535925384735807	0.4961566519590246	0.5784168655333704
WIPI1	5.781756356995451	3.76384782617317	-0.494382881289035	5.29091878865446	2.35380002082946	5.44798378646379	-4.05114556915656	12.7920373819382	9.436499706703868	0.0953084109624127	0.153505928059608	0.0492281676806739	0.0667874979893616	0.537169375522375	0.4368204656380107	0.5107366700583779
GBA2	4.07540019999443	4.87926588278203	-2.55169788098527	3.5681482144765098	0.9444402035531227	1.84834439616582	-1.7557390260971102	0.686810119040266	0.279780093492986	0.232590477821611	0.3036217188820029	0.602323068305314	0.822782682563	0.6320082554505946	0.814055657298887	0.9381445381176622
ASNS	4.18262379580027	7.83472401561869	5.17995218357814	-14.8814851964077	-7.9110780036875	27.9483159877315	27.4082180356349	-30.251915857849003	-22.342362113057103	0.0012777788371214	0.0013285327538374	0.0010908954367534	0.0019972811215658	0.4365472601527217	0.4070319053628667	0.4718336173833724
AP3M2	5.010904456061549	7.31788548778316	-0.826832574964581	-4.603197103491651	-1.43947734968501	41.3114787632704	-19.134872690718	-51.66053850603871	-24.1156067928461	0.0096172942142416	0.0332099036665596	0.0123049944078407	0.0263802430667107	0.4523696945628524	0.4070319053628667	0.4719221248871926
PABPC1	8.19845171780392	9.69251511987177	-0.144873886830568	-1.8717190613328896	-1.67854463357734	71.2443532972776	-1.9681789661126297	-9.21151084271135	-12.3039975702688	0.0002014621976467	0.298333605353865	0.0672243171823192	0.0508708773452071	0.6273136296777682	0.4534682657995117	0.4919717748257441
CFAP20	6.543164654495911	6.39053298196432	1.05568303998756	-1.90865562580857	-0.4501665188718959	15.705281047102	2.75291339205868	-2.0624048983429097	-0.789645827229219	0.0040297420221173	0.110505907708409	0.175269853894989	0.512484469153601	0.5018896473968986	0.5345730543797165	0.790393447109844
CSNK2A2	3.15656127004977	3.1458258565399904	-1.62229342572166	3.33550166056387	1.0983925204916	2.9043305208268704	-2.44618909440553	1.59069127579574	0.817984201566542	0.120939799627871	0.234481276659607	0.336296783023315	0.555149765479343	0.583985356206746	0.6495472467099705	0.8114709131937395
PTPN21	2.6449119061979305	2.97754030689274	-0.107286976263215	-0.282395263158726	-0.57371196187098	0.985471509804027	-0.0388794824526854	-0.0454466529077432	-0.1330737724438249	0.428282501432377	0.972518437726838	0.967880943927918	0.906316470777425	0.9910922064828892	0.987122128968793	0.9698138810201477
EIF2B3	5.09291287496166	3.32706562422472	-0.8168968802304749	3.94627652539147	2.60416289281466	2.6513001647517003	-0.600278713743262	1.37797896318212	1.39620767584676	0.117672873789401	0.6092795315409361	0.302128183978867	0.2974379496426599	0.8212385386062414	0.6235696344408441	0.6591868073161653
TCOF1	4.204439008641581	5.8496673798104	0.1129938402110459	-4.891457431728769	-1.3430739765143702	4.32426750546071	0.0834946277399895	-1.5996806014456002	-0.6899739399957601	0.0495378356260846	0.94106301081512	0.250796963554339	0.561518018481707	0.9813816699879558	0.5870315450158183	0.8139978826276224
CDC42	7.88677012403378	7.829233953781969	-0.424218838418496	1.62181917983623	0.167242043187302	22.957843142750804	-2.87729258474742	3.68259458493575	0.590201932856297	0.0028842669518415	0.211410988327873	0.166351065165024	0.659884846132208	0.5684299189948023	0.5264713875074029	0.8642393186607826
RAD18	3.10136028530388	3.4708612884840297	1.22841592488683	-5.43214551889091	-0.6157676554815781	6.6302354121530405	2.37597681841704	-5.18425497859654	-1.04226321397496	0.0304338886311957	0.249294037360008	0.119776408848897	0.485505702593076	0.5919521188545056	0.4977405965990157	0.7751392200796362
ATP2B1	5.27370012152205	8.33967538869371	-0.938618281678365	-6.65031920591313	-1.9606545591817	53.67795802378821	-6.72315773907188	-23.761581379165	-10.535546598236	0.0019734496707455	0.0878859649540404	0.0261691963636718	0.0602384613588822	0.4879675702237975	0.4176531069132268	0.5017698313357681
NCK2	6.79161999271224	4.32210803654815	-0.9408647773118092	5.85613972340268	3.44060116693646	5.02758192201771	-2.89285419043752	5.57678827421468	5.609337275960809	0.0601787338565493	0.2090317235942699	0.109222762225041	0.10892719491554	0.565507328572268	0.4890261590410024	0.5399988732730401
MAP4K4	3.9402049022514896	4.594007029318241	0.6429108838408879	-2.5575352515289502	-1.13537133251928	4.5236898729458	0.772484563722518	-1.29293644701096	-0.8758546851194191	0.0833321290721428	0.581220787787658	0.410586604095271	0.539234083913128	0.8049768577428658	0.6986654892328097	0.8038667026174655
RPL31	9.35120530578317	9.80050079656534	0.0986599546589228	-0.2582968386870219	-0.736045635519051	8.49933608499309	0.2007280981057919	-0.17725877229045	-0.786154351229869	0.0183396970460562	0.8737658238174741	0.8881199254150891	0.5751893962918859	0.9485569303758864	0.952499136106344	0.8213238253645485
WDR1	7.085005823737331	8.35939190285023	0.270736209461991	-2.1253977410451896	-1.75451125106222	19.292342160892694	3.916863426387741	-11.7048213848948	-14.1805105166376	0.025713139579876	0.15911819401954	0.0542102179855177	0.0448014181323835	0.5383471230711239	0.4387217472016828	0.4819283731143705
SNX13	5.397932191742151	5.507916889793791	-0.232392915510795	1.723338624835	-0.3640477830806879	12.2313033697281	-0.854688218072828	2.02328047259829	-0.5801762803229129	0.0066179969412421	0.482765759671007	0.1803718935601449	0.6204514265647181	0.746750813802751	0.5384781925322859	0.8411616285530766
ARHGAP10	7.440841037187519	7.8793052676345505	-2.55071212371698	3.60082031642336	1.38925875595277	11.8941919780914	-5.45768845447597	2.696565260799089	1.6065902131133798	0.0171826070318415	0.0985568244670118	0.1815677273897	0.328648976383018	0.4922002100240778	0.5391226636946651	0.6786107338325124
RPS6KA2	7.161529086266429	6.7915889218232	-1.71982199121905	3.05793775631602	1.81221743747949	12.824652252594198	-4.60065115032889	2.93144049131456	2.79498746824128	0.010464725059546	0.1277045265758719	0.183633062550564	0.2001916157009489	0.5166758236187979	0.5409308332004993	0.5974692492459109
ING3	5.53730847935102	3.48688883930956	0.112194823308776	2.74067163408342	2.39662193599192	5.54576977788852	0.2314226879956749	2.02542925896514	3.0801117224447103	0.0384329954467713	0.8537523725141271	0.262375016317575	0.1704255800920709	0.9390343122073675	0.5947880496807207	0.5803024507273351
VASH1	3.18964677972357	4.44251921095776	3.3060848336228696	-7.362335377553049	-3.8575603392405897	11.792284016870502	10.4990339638043	-8.926558005449289	-7.361572596877611	0.0071145930329446	0.0089503506266517	0.0123182535350539	0.0179571187488033	0.4368069390278862	0.4070319053628667	0.4718336173833724
LMCD1	8.3673857804257	8.2522859571175	-0.0548053666110652	0.1593044564462959	0.202355184937083	121.312473286864	-5.28560337760951	5.78121864116071	11.8325346661488	0.0038454885495086	0.118973976632655	0.1088944100553599	0.0535893674381837	0.5075546534042988	0.4890261590410024	0.4919717748257441
WBSCR22	6.4914867510192895	6.57348036268003	0.2105306817342339	0.321367019839817	-0.3403924653625729	7.549222432571889	0.335632712571552	0.183192988515998	-0.282055988026592	0.0249814986365223	0.7781798280876149	0.87181065265619	0.809928464996336	0.905432775085892	0.9456842852644334	0.9334325158868404
SEL1L	6.41806747072093	7.505775773707151	-0.1912557996623919	-1.48718735255419	-1.08881424921564	22.8320660605238	-1.94545606048538	-5.81670575707605	-6.32668313729756	0.010961756652018	0.30222392813573	0.108048947857737	0.0996579960930322	0.6312000369665643	0.4885349238561146	0.5291304358909464
TRIP13	4.20672268275839	2.42615187373991	2.60301264912882	-0.172300490245134	0.069835466228373	1.83978998131793	1.956552577586	-0.049568187037964	0.0360621242165569	0.239427087707116	0.255933478238632	0.9650944255608102	0.9745091499135372	0.5987742086761634	0.9863455957027748	0.993107305971535
ATP6AP1	7.714239047030341	7.201377495513589	-0.940713875224537	2.61971223549274	1.2174906244303798	15.3743192990252	-10.3745491260209	11.5936692968785	8.71505725406611	0.0323221645345439	0.0611340657482384	0.0545924107616956	0.0725775640426548	0.4740970494150209	0.4387217472016828	0.516872946412228
TCF3	3.07614344588388	5.7340528466722205	-0.7237922186818191	-3.0231785038693704	-2.55005821936559	3.24095642389896	-0.563684027465252	-0.9997620338479928	-1.17185236011743	0.123827835133396	0.6731328851274879	0.496169448644301	0.449210304859317	0.8602480049585322	0.754404315263541	0.7552357257934275
TRIB2	7.317396956220991	8.20549326861367	0.35439223058914	-2.17712790914789	-1.25155327429228	18.9481408922455	1.07839122695206	-2.55407494126158	-2.20203371349629	0.0155091342967079	0.473080743390579	0.217710234805099	0.2602448204177769	0.7414731621140287	0.5640956200440845	0.6290672186028085
DAZAP1	5.016263315733379	8.44221451077743	-0.704088154352351	-3.4937929847881097	-3.49241947960988	4.09338810045361	-0.7589261035432391	-0.963836580414988	-1.2644811214939	0.120922746130633	0.579816296906704	0.5077789133924809	0.425498077294307	0.8042368534386768	0.760003749553064	0.742526785296508
MBD3	2.79180449011483	1.14566577717193	-1.76645193671182	4.35432423078252	3.58148692535241	0.488321592878536	-0.594878255773828	0.759592975575177	0.978223996798704	0.673614049770146	0.6122641814642579	0.526821187006252	0.431123014589193	0.8234862693423549	0.7726937680712577	0.7449570155601639
HLTF	4.683392318731969	2.2506127624794905	0.287140571806775	3.06705906154498	2.65401627344523	7.562711481445691	0.7817035978208678	3.8906828731070298	5.8448348954988	0.0170385881777008	0.516235893516356	0.0601615709935877	0.0280465701949179	0.7668947219379463	0.4475586319873088	0.4719221248871926
FAM50A	6.74050402301297	7.66592497662148	-0.265049317607911	-0.533361446484254	-1.00203804863971	18.012512925493603	-1.21236854542322	-0.893213204708434	-2.47941652683722	0.0031178188028329	0.438569844088543	0.53445146812512	0.2429660049222619	0.7169214902843113	0.7789412131590473	0.6206274732620936
FAM3A	5.6675198739167	5.528044969908941	0.693094739502946	-0.343390430814939	-0.506158230045226	25.605249263166694	6.14849470500753	-1.07771482142728	-2.44410599194675	0.0015509011068305	0.1018896536262359	0.4741845955061389	0.245469270363115	0.4939178898643002	0.741673341689089	0.621205600384265
CPSF1	3.76656820630238	2.3778519219485097	-0.3949378074576911	3.96084966358942	1.31679433742512	0.8267625189444541	-0.158242984922615	0.690956901748185	0.324303135345215	0.49530727374743	0.888799286710846	0.561013653029739	0.776484677234104	0.9556733832389716	0.7921567453613055	0.9170056122023552
CYBRD1	4.443657752720999	7.327565687598269	0.6836000340230739	-5.596294199760751	-3.83676097725128	11.1631923482942	2.5619823097618	-6.42846088267689	-6.074432815640599	0.0079748539133834	0.236760968608617	0.0980385419845439	0.1038434020295569	0.584779193042954	0.4791878618473158	0.5324428918626881
CDH19	6.98255050672533	5.8900278341408	-2.1745775092953403	5.10824888164747	2.9283330890641803	13.4329703478377	-7.700825568960741	6.29805762883004	5.96909613792199	0.0061121837632334	0.0766300588979275	0.0853421248352618	0.0938017615060425	0.4809345431884786	0.4675589358444463	0.5247195469126498
PDCD2	5.353764686443211	9.48200469690154	0.130672674505335	-6.247284059315599	-4.56897621392013	2.81195970548676	0.0931315034752707	-1.08286409953597	-0.990826130267118	0.106621619037364	0.934288415181572	0.3920516818444029	0.426196984389191	0.9774755600791096	0.6874206388748758	0.7428004585068759
RDH11	6.35524149442886	6.95278710585914	-0.210318439128626	-1.06245419524635	-0.37375527189088	12.787705817098802	-0.4571729880220589	-0.9463746849244828	-0.490743049881602	0.0060597282991095	0.692403065934959	0.443849985976511	0.6721691463556421	0.8692182546885846	0.7222308490092739	0.8695157755789782
PRKACA	3.4537010437915296	6.23176581171072	-2.9933820631420898	-0.5444406481309121	-0.7094645599223749	3.46455091221861	-1.96802140603497	-0.161719592483307	-0.273201471040391	0.0741627488463848	0.1879256093055889	0.8863874008280199	0.810324271823756	0.5535925384735807	0.9516440821939808	0.9336040556633484
ADGRL1	3.1662288706223705	4.22016764140472	0.670552347419908	-2.39385525682673	-1.82030879302943	12.3185211779403	2.5245031630902903	-3.40230803566936	-3.74818778623331	0.00652552703046	0.127566447573536	0.0765943760758809	0.0643820448894513	0.5166758236187979	0.4564919198582391	0.5095553616092332
ACTN1	7.872451146157401	9.15921055518184	2.25024253283558	-5.99960830150427	-3.12249231645123	10.8003868037804	3.3522317391356804	-3.5207712717414	-2.8284049540238	0.0350302460293276	0.183662372069349	0.169008094837834	0.209912932414712	0.551680967578813	0.5298868684173366	0.6043273746570448
EPN2	5.987716780113501	8.34509293652372	1.21336727999436	-6.15979628938266	-3.4964534040479203	11.3961023334446	18.1694389489212	-39.7903809238165	-31.7829727031433	0.0526463553390359	0.0350009966540046	0.0159952985688912	0.0200236079487	0.4523696945628524	0.4070319053628667	0.4718336173833724
PTPN18	4.60623736619866	3.47702197243451	1.04662009382001	-0.459124111693465	0.645345500203677	8.22196007424605	2.23909750458276	-0.429317839422737	1.02654827355382	0.0144724119172952	0.154519061457936	0.709516532857188	0.412566127660938	0.537169375522375	0.8683635178252151	0.7328323048863679
LIMS2	4.98132970016121	5.45790306838262	3.0517813431221605	-4.697346944567969	-3.10925474565664	3.77352851175434	3.5627742029644303	-2.26423830949058	-2.23190851325397	0.063677066720995	0.174192523378675	0.2645044413845729	0.268030116203204	0.5458444572447289	0.5983404719473753	0.6348227834623615
ALDH3A2	3.8244379792184096	5.71836896595304	1.57890233193975	-5.10524056408767	-3.39980830463942	6.2842620437273	2.69185134321293	-2.89913125418884	-2.79901840370758	0.0705202992996944	0.225087047435865	0.205557839730123	0.215875136594915	0.5808056900805514	0.55636487810652	0.6090002579623789
TFRC	4.30380425357367	3.5016469769230496	-1.39099143443919	5.57450098262879	1.39812183989066	10.1231019098564	-6.33716555307238	7.95492635729534	2.9980552000559	0.021567201489979	0.0626625213443526	0.0346475102538705	0.161797688092309	0.4751807821461296	0.4276527401460919	0.5752040055705256
SREBF1	4.41248370300362	7.7121387884039105	0.731676416141976	-4.58176935524884	-5.0740287116753	2.73866201580662	0.539179935500413	-0.926383779607741	-1.31146653293632	0.111473320957619	0.6437554801028421	0.4520440722045999	0.320031202664838	0.8417408797881507	0.7284790461691057	0.6735939725350388
AFF4	7.342746085153349	7.56808636706467	0.150712355763861	0.496660340823841	-0.622291257271384	13.7450691617641	0.413592230406727	0.4529122178939289	-0.8448769621086549	0.0212550418510765	0.742293888517316	0.716339057473211	0.5381689164915731	0.8943644538994615	0.8714892291088414	0.8036579096057486
UBE2D1	6.12283218461991	4.670403902215059	0.583897991353736	2.16101624297134	1.02429302659387	34.762767503920195	79.1546039940113	98.5622562293545	76.6566843612307	0.0177131580684193	0.0080395900140263	0.006454091560923	0.0082995759282299	0.4365472601527217	0.4070319053628667	0.4718336173833724
MPP5	4.0886425698304905	6.66885741085448	0.738641536373027	-4.84090412349111	-3.3963891784012503	3.48298002471151	0.636023012262042	-1.32153986709097	-1.27656719585107	0.149854262135661	0.633071889183076	0.3890352847396529	0.4162753432637671	0.8368126206724602	0.6854365953743374	0.7355471165125467
RHOBTB1	3.48564425942434	6.60214625860191	2.41631638658034	-8.84500615495636	-5.43030898557792	3.9225562347044094	2.08338050199713	-3.0079425894164697	-2.5654203769931296	0.1133478919415769	0.281882183741766	0.2042198850453649	0.2359858227043039	0.6162476761697174	0.55636487810652	0.617300760778645
SMC1A	5.69784021408564	6.49379175105295	-0.2442999486714689	-1.9455625983766	-0.46500996904716	12.6527386466976	-0.512521184570875	-1.79953613868267	-0.6368900371556789	0.0061884924448344	0.659277787241713	0.2137437105340019	0.58937050850362	0.8505990865228702	0.5620730771956457	0.8281522104760569
HSD17B10	6.636639459607401	6.46781624688596	-0.6707111616967739	2.2706563683939103	0.500108495643751	8.36423218383313	-1.34564596119589	1.46025756050502	0.4929480288473309	0.031488447467021	0.385678530193017	0.3485142828439619	0.7001005027686851	0.6873630349086728	0.6586928205950805	0.8843188673861017
MARK2	3.81446433708163	5.811851458299791	-0.125572474277088	-2.65299349303815	-2.1156600937516497	3.34361533692444	-0.11339970272553	-0.773728981444564	-0.882390641711746	0.137244402210489	0.926603408696841	0.557627305927793	0.527582252538788	0.9732431240465352	0.789932535896579	0.8005101254021944
CHFR	4.76462419619654	5.20101246013486	0.8230692145077741	-0.76183743462592	-1.41854195423455	8.06217597463317	2.04382873488517	-0.610121141839994	-1.57416029460694	0.0150387488537329	0.1776675893801639	0.603871538347382	0.256111493931502	0.5463289743849649	0.8147175818782482	0.62702768967247
P4HA2	6.13320749927483	6.323335092681309	1.99373367647527	-4.53049863607983	-1.45006577457813	8.109081423919621	5.75975971789452	-6.3188963517916	-3.39436953218256	0.0379409250336597	0.109340829969844	0.0997923834603321	0.182248929508713	0.50096123416467	0.4808403943192876	0.5872740358017743
NFATC3	4.27897105980904	3.73507570391995	2.43642467422924	-4.31482439720765	-0.565616044195998	1.95099703776738	1.13925144409512	-0.843601539859139	-0.215795956096196	0.206429024214817	0.4567394906143689	0.5500681806448211	0.8612010236984029	0.7311924890552324	0.7872820022158117	0.953509416615066
TRNT1	5.357651137596339	4.972277172817829	-0.6169299243079979	2.40838352582217	0.756742888314507	6.18079302762354	-1.0147124713299998	1.50242002805269	0.666082703907739	0.0251915666102114	0.417028418071793	0.271841415058196	0.5739042343384979	0.7062933290110939	0.6043298098021598	0.8204806841467243
ACADVL	7.72350413163397	8.01047425566535	-0.696014992287606	0.0521785340493082	0.3603785031159149	32.8452366557173	-3.7318247636332407	0.1081557102360319	1.17891084036233	0.0036764758363532	0.162083027881299	0.930056949743952	0.437225377259106	0.5383471230711239	0.970409858702388	0.7482458263527106
FBXW11	5.0995548996314	4.6943916604258	-0.30465567707344	1.16265403670983	0.570345799126933	3.42704971355574	-0.245771222507522	0.412354236945177	0.292021479421862	0.0756142328839774	0.828779843008379	0.720078027174897	0.7977758737148709	0.9292886740031188	0.872575149275551	0.9263775420635696
CRMP1	5.540150177651089	7.75363590872026	1.45026390277941	-7.203560644477201	-3.273918650261721	6.775346993448629	4.06600623548835	-11.342705537265502	-7.71522610633695	0.0689815713138758	0.153326543409397	0.0559672209896	0.0820558950788622	0.537169375522375	0.4397758075262087	0.5199233289423949
DERL2	6.423408766248441	6.48924625332888	0.8177313214230941	-1.72954118391009	-0.60792832077433	51.5206731253398	87.66652136852329	-72.12803493908571	-40.3842725911922	0.011671059688734	0.0072611854890004	0.0088221587795996	0.0157568264813096	0.4365472601527217	0.4070319053628667	0.4718336173833724
NDE1	4.01475917013157	4.14035453518898	2.94942679998534	-7.89252552998957	-1.66206877745967	3.46057471277932	1.91629525962598	-2.29720278574187	-0.9344635076802108	0.0743147344540862	0.1953868331011939	0.148432751220719	0.448713000524323	0.5575156526937662	0.5159399267175429	0.7552357257934275
MRVI1	4.68327762113347	5.470226151795571	1.89349424305148	-7.03396658596855	-1.61932258208033	7.533701304420531	2.97036446766899	-6.06935901438746	-2.59229190658386	0.0174832984684579	0.20290026195254	0.103956361597091	0.234367672690862	0.5621387179605349	0.4842969700775356	0.6166791682270867
AP1M1	5.382059225613331	6.931091010425531	-0.0358541850507057	-2.15860779489923	-1.85325205369145	6.488929407643191	-0.0493353732572459	-1.10081143021123	-1.31827430233702	0.0654549059299507	0.9685923665171108	0.461359529048525	0.4110585631516359	0.9890727964708448	0.7345576573664909	0.7320107971676381
PVR	3.32463196807401	4.7507226712492905	2.9557257570181	-7.487820210199879	-3.71921436700889	13.5157827287112	12.8025805726739	-12.4062611392419	-9.67693680322383	0.007212830130478	0.0494148200422038	0.0511483537800042	0.0654056619445586	0.4622860038517991	0.4387217472016828	0.5101471287845825
XRCC1	4.514758365780219	8.29855571873705	-1.24330937924024	-2.8849067825685	-3.86697202426627	3.9907409139392698	-1.13219639729629	-0.7988278066644581	-1.3488010068859395	0.0574341963197875	0.3750271246189099	0.5081808690831211	0.309826892643172	0.6803968855818422	0.760003749553064	0.6665609105381274
SELO	3.39470181985042	4.48583083429241	0.0398591501919487	-2.86740979050896	-0.990444726917342	2.79472931441377	0.0288887672076985	-1.05197084378905	-0.555570362642829	0.123011202554526	0.981584803560598	0.4806951754242339	0.676764486865869	0.9932320953883436	0.7458587389442796	0.8718601995771142
ALPK1	2.3180111137500297	2.37077233307555	-0.494098557293501	-0.798151200881242	0.753824632300075	2.50410981987704	-0.630191284051499	-0.3976836622271699	0.620717428830709	0.157699849554533	0.641164753862096	0.7529426455293359	0.638523175353109	0.8408773200886746	0.8896027103605367	0.8530696910032722
PDE8A	4.1436736108121	7.23785231232114	-0.280276964281602	-4.46562541063671	-3.12049953738001	3.862632661993509	-0.2454281728879589	-1.279990256189	-1.1910608117981298	0.060959953549862	0.8290118415032328	0.3289530128072639	0.35581864708534	0.9293325286508604	0.6437078674923721	0.698483573884509
SDHA	6.43094430601293	6.53770710806383	0.962986794314833	-2.23687464647531	-0.6868256620846899	15.7651293016029	2.9068681554384	-2.59513319246102	-1.2801275278201	0.0140925468080304	0.20889717022501	0.218744486632096	0.411810715533424	0.565507328572268	0.5649453298734709	0.7326247553422583
SMARCE1	6.49771727024267	5.96609096565479	-0.79545909694802	1.93494057242374	1.26985858321018	22.4047318139713	-3.9263146103647695	3.5394629417873595	3.7192155790755295	0.0056115774923872	0.148896853354832	0.141680261132439	0.143109192467225	0.5327482549934691	0.5107259350513327	0.564778714447692
KDM5A	5.80516461253582	6.60443672100884	0.50402659108387	-2.9167193415638595	-1.06068826775201	13.1227986259062	1.13898879176531	-2.7244389336835004	-1.49905351158502	0.0057568402643588	0.3727502200912329	0.112450774732842	0.272609286988206	0.678769247868667	0.493069467554507	0.6397245045358562
PPP2R3A	3.64127127441977	3.35517603826869	2.74807006056478	-4.96577473402425	-1.36718473301485	1.47980422196177	1.07148677223599	-0.8214448292375921	-0.4122178176970421	0.277052847405547	0.3961018981006249	0.4977325340531	0.7201633808286171	0.6930699889736855	0.7553366993182866	0.8944993790007036
FERMT2	8.20310333888018	8.90530660608235	-0.99728719992869	0.105012827782898	0.0545731553443932	34.3556832877431	-4.49048334913068	0.198206081160482	0.154703085608291	0.0008461577263469	0.0461837835292653	0.861203682640125	0.891257101353371	0.4619461628180299	0.9411264211493554	0.9650566782554956
PTGS2	3.4165759087301297	5.42448411334134	0.246501722149511	-2.10033482849483	-2.88832906142944	5.05956568962315	0.4197251175972259	-1.23443898010074	-2.34426668195193	0.0479794261772869	0.746799778312342	0.43124364445096	0.256074419607671	0.8945914729936129	0.7135860813065642	0.62702768967247
IGF2BP2	5.314730490129429	6.49172377079198	-1.26048935197746	-1.53210709172841	0.0495506406784692	9.97718739261531	-1.9184441368982	-1.1257940723926	0.0524311148886214	0.0098968959454637	0.1950690411126639	0.377187976239237	0.9629510564620848	0.5575156526937662	0.677164134808189	0.9883999375416728
MAP3K13	5.93635670107908	3.45028361165428	-0.292934996514288	5.60014818896871	2.7681275821651603	4.345439893332991	-885.241141446792	5021.52285683852	4191.50241316741	0.144248660971239	0.0007176809851388	0.0001264515770543	0.0001515005766911	0.4365472601527217	0.3230989288959748	0.442584579197663
FRY	3.77075844539371	6.221302168111019	1.70205342427784	-6.6051126542903695	-4.11821609114559	7.4170568774867	2.93067909706259	-4.02834630512641	-3.56342876550184	0.0176965250585762	0.0993765431090139	0.0564555508488759	0.0705231082284376	0.4938713051478267	0.4401589670409322	0.516872946412228
PICALM	5.77976110078358	7.035810342305809	-0.761820658869523	-1.14749769161504	-0.7661661135018609	11.0007770193504	-2.71874220278555	-1.3226250841111002	-1.30176521493387	0.008769243513472	0.223479843881279	0.4105663627455789	0.416272627065717	0.5798387322941326	0.6986654892328097	0.7355471165125467
NSF	3.69511447057078	4.8581073793235	-0.664686282238641	1.05396309067258	-1.35955812347707	6.96272156889408	-1.66869341321479	0.821309590606139	-1.39143437304905	0.0200102298171773	0.2371194177542439	0.497794368113301	0.2986573679749	0.5849236873739895	0.7553366993182866	0.6594928209068684
CLASP1	3.91787915947334	3.12387333327485	0.0858875238989747	1.34251584043509	0.797847328628273	12.3459706636989	0.527928206219211	2.86010015221997	2.74198112901093	0.0083416736253211	0.68940729630245	0.2020869392184359	0.213705647144278	0.8677441610731895	0.5556308028608116	0.6074581438202075
MRPS34	6.23265689492447	6.074621185453769	0.3475323897306731	-1.1113622944325	0.129603451878636	30.3854015319445	5.87576171754851	-7.755546683213081	1.47691941490962	0.0103055248784244	0.107306045423946	0.0813284660661408	0.378646139251025	0.4995891830586227	0.4619614850517334	0.7117656424080678
NOTCH3	8.53169930480953	8.915462654619471	-0.153469305681743	-0.508391779020466	-0.277776572582223	28.0314426402109	-0.6352554015192879	-0.7989137883024351	-0.6899771281672421	0.0055623581579613	0.6368241622013641	0.55976910793231	0.608252468604098	0.838529026347781	0.7913499283691985	0.8368804422934116
CLNS1A	6.129859065675559	5.359912707509809	0.124636820616696	1.93643395931035	0.595634539085661	12.4296156573197	0.373038691088672	2.1754359533784102	0.99181924778039	0.006410513751003	0.744945811007206	0.1615881179884069	0.4258114068071479	0.8945914729936129	0.5228096805808614	0.742526785296508
TEAD2	6.56944404448405	6.59855179290375	-0.260046005204481	0.453209504440442	0.137594459698338	22.678631373408603	-1.8161734283204096	1.20292109318064	0.5710159950545601	0.0028686755055134	0.319935644098067	0.439626040434294	0.669112080660883	0.6440372586081472	0.7194534448723503	0.868196790522889
EED	4.38646383601741	1.5139119822411695	-0.255612776811538	4.749448179492299	3.44736976131172	0.784030039364274	-0.104543387300138	1.03503139481617	1.21875964698797	0.521875686468621	0.933592230433166	0.410904781367668	0.366102796523558	0.977258205844239	0.6988047736232731	0.7067719753804852
TSG101	6.96126971710398	7.14541123854519	-0.59318526184914	0.3708026225804919	0.329200578746107	18.9973279882815	-2.0358322904570003	0.47998852286506	0.6596568044085661	0.0102442189239023	0.278459738595996	0.701151328841082	0.6158416657555029	0.6142692888455004	0.8642579957770065	0.8393569515283448
NCBP3	4.94220700444969	6.248630508099519	-2.38097107050856	-1.8224465237158896	1.2154449216943302	9.67389620593742	-506.124242906158	-267.469774353101	291.853087032339	0.0655707502486208	0.0012578123463317	0.0023801114901261	0.0021812706822635	0.4365472601527217	0.4070319053628667	0.4718336173833724
MGLL	7.4225164348785695	6.45679707411997	3.4484833699008	-4.69931581326333	-1.30303425839271	20.042181660982894	13.3729431008492	-7.99664512114534	-4.07299396616567	0.0026170920894122	0.0474354476693464	0.0788320301647231	0.151175657507574	0.4622860038517991	0.4564919198582391	0.5706038470473912
NTN4	5.639369483613	5.8227466926414095	2.05164237255154	-5.207704339254049	-1.11546447485263	4.0249338719804	1.24648401899784	-1.3825337448084798	-0.5774264377464251	0.080451893379049	0.4194406772363789	0.3986411772023079	0.6631380922938139	0.7072449915848197	0.6923598947104074	0.8652859306682699
BCS1L	5.18349698374103	4.71739986447075	0.382389132041	-0.330612633874468	0.36686110038175	11.1534528639845	5.58938293023775	-2.05406707342983	3.710727794749741	0.0498910527943486	0.1127042395453069	0.288305128248724	0.167499834070813	0.5039159674521958	0.6152514251968075	0.5787586903883007
NUAK1	4.174032346747859	2.7811055639952005	2.30572826186823	-1.7735152429521697	-0.17003423169272	2.71754106598148	2.09499294634675	-0.677575435705991	-0.1137822293226859	0.1129291751137749	0.1711684473257919	0.567915377833927	0.91980296101713	0.5444734966763826	0.7966104094013748	0.9760858057412728
DPP8	4.81386343526565	4.68168973285991	-0.669065206161639	0.8179034619685049	0.8257754734713559	6.0302843528442	-1.15588510746762	0.5073601408822721	0.8146856809178551	0.0447574712306173	0.446944398504413	0.689336827309109	0.5513704538624871	0.7240861154069874	0.8590091704534537	0.8097287470914836
ZNF532	4.5510624520560095	3.8147017025675	0.9676462836544458	0.801628206236136	-0.190653606830457	10.3604623021305	11.4082892624195	3.28307355816963	-1.21964412834839	0.0404000910413041	0.0555567577818612	0.187779927947851	0.436982408381832	0.4732692927537645	0.5434542280762314	0.7482458263527106
SCARF1	4.82913251784801	3.3051638050337897	-0.7068540022403291	2.13050143851053	2.6860715537438704	7.27077419672233	-1.62997046101417	2.03927694230291	4.4753676506080895	0.0230237605735945	0.345260086574669	0.238638092978915	0.0971198247383556	0.6579268188588201	0.5789614266269318	0.5266486004836562
LMAN1	7.2298840979570596	6.80087147884087	-1.19442044899671	1.89804341605628	1.56184485728497	20.699189541817898	-4.16314579462634	2.7934637740606294	3.68660090183446	0.0068384704104955	0.145082698604393	0.176950680184278	0.140813036212975	0.5289385265445873	0.5356171269481141	0.564778714447692
HACD3	5.85014255793236	6.110618578391781	-0.8435219149974659	-0.574848851490734	0.7282530185320709	7.83241665590108	-1.75085671390923	-0.643532905288224	1.31919649017172	0.0252291050662772	0.3300945826070889	0.6350924315056371	0.412345788547065	0.6489288699515597	0.8303011872428637	0.7328162445320793
ZZEF1	4.10473442470482	3.15988312714508	-0.160504325034697	0.8000051244795121	1.3594793000798795	2.10543406687442	-0.0932054519068482	0.2208443272301219	0.5975224329773979	0.169881972829579	0.934236464325078	0.8457094205449369	0.610801302696391	0.9774755600791096	0.9353761241715366	0.837507707260786
ENO1	7.50626710687665	7.46604950607399	-0.565868137218681	1.49840382635798	0.342665855917526	20.8415766902771	-2.7245035981175203	2.44226407003833	0.86970868839485	0.0027920128064909	0.219544746816754	0.239355431557458	0.541094300299393	0.5773534209270919	0.5789614266269318	0.8045641171514756
MYDGF	7.73174372800282	6.620138169998231	-0.6846619418497929	2.86748420263655	1.79518250292907	20.6667707917702	-2.3149193523256297	4.16156404655308	4.12303972067641	0.0023330970553541	0.146642827963373	0.053177465754162	0.0540962886487647	0.5302755285534618	0.4387217472016828	0.4919717748257441
TUBE1	4.602161858911231	4.11392289983265	0.756030351967424	1.6689386462472902	-0.559125689830585	3.8460251329163904	1.21165010855459	0.8108078353476341	-0.3753114311764339	0.0614399212447738	0.3493736153043029	0.502619553484139	0.7434938435056099	0.6610806974662846	0.7580591004153967	0.902793450147252
ACTR6	5.0480939624196	6.6624084411007	-0.4893299327248529	-1.3216274473408798	-1.58748315258604	12.082067513023802	-1.41198205753258	-1.29321885754137	-2.0623606731574	0.0067808261963511	0.293451755752229	0.325167248857602	0.175275510069736	0.6239484719771263	0.6424991423210449	0.5824232960935233
TIPIN	3.1305414030635603	1.9032166978423104	-3.1685699772690694	6.2668286261809	4.02070261452456	4.05118305751184	-5.66125133608341	6.143981240847941	5.51580233018468	0.0558730558664367	0.0298131900073456	0.0254828668482914	0.031332131653809	0.4523696945628524	0.4176531069132268	0.4719221248871926
SRI	7.11131170515203	8.33189787232568	0.559803883788163	-2.08025406805793	-2.00099584931891	36.729933193845504	3.887167312889471	-4.79661547480855	-6.505111292110291	0.0095761016395663	0.1392439637024209	0.103539947094653	0.0863550176916188	0.5237518725443019	0.4833474711782121	0.5226575881195787
EIF4G3	4.187183070211	3.82674608339657	-0.6617647850955309	1.11428513231241	1.04759086825639	8.02681649207833	-7.00751462258706	4.0351764771536605	6.14337757791631	0.0614714464089633	0.0901371193557305	0.154248847426674	0.102467085732631	0.4907735945928548	0.5183424486585311	0.5302150582569036
NUP37	4.718302143766651	3.7334586093052406	0.0843472865978084	2.42676292532508	0.6843455203770099	2.78963437786497	0.0813811413823688	0.8919742888431992	0.362350588370336	0.1080672183097899	0.9425498858997572	0.466525811168817	0.7517970795032259	0.9818945885271124	0.7375354321954559	0.9059878877499866
SEMA3A	3.7577373153117297	8.41657994552616	-1.46150041816212	-6.799011971170219	-3.80081727752046	11.3557910608599	-2.93406556422713	-6.121879438077031	-4.55288148494094	0.0124950117396688	0.207103893378525	0.1025520180333019	0.137532057779236	0.565507328572268	0.4830961946495737	0.5642559237546926
SEMA3C	3.0470583637414403	5.28842904371603	-1.1741910957038202	-3.1610950188631803	-1.29365092506466	1.8219556860265904	-0.4412466943393279	-0.528174593658541	-0.308014739590048	0.2100465797476139	0.7021524603094761	0.650128670696297	0.7871897011634241	0.874561334387411	0.8400607861950516	0.922086418243908
TTC38	3.6475162787228297	2.44098021137575	2.9840500013435096	-5.04914725675371	-0.391531437689426	0.952299470516196	0.853043912373877	-0.6513228932603189	-0.0988007464124377	0.441452106704215	0.483495194411473	0.581678493265124	0.930307193309039	0.7468874493605262	0.8037874751358087	0.9777913248868934
ACAT1	5.815802821670441	7.21018342154004	-0.7437396834402908	0.629327949250368	-1.4706562689638	12.7952806156288	-5.3139736557587804	1.18665419347207	-3.86821373743171	0.0150011914852933	0.117582070869989	0.445328140722995	0.160843006378691	0.5069960498448645	0.7236943989267125	0.5740549119776212
ZNF638	6.862866834946059	8.09006334423427	0.1458182093173139	-2.25397024885521	-1.52558780662652	14.1469597688114	0.35222393301362	-2.061367374395	-2.03585689336212	0.0233434521950497	0.7837549104717528	0.27221222245126	0.283930161406313	0.9080120584087336	0.6043696247457785	0.649539751819976
TIMM21	4.4637942153802905	6.81830691097306	-0.1990841404343889	-3.76818742053513	-2.4675719041718502	9.1000693198642	-0.742931540890923	-6.1059827336784895	-5.52416793763395	0.0294689552711899	0.593193754964197	0.1031844212081049	0.114002219674955	0.8133844019357218	0.4830961946495737	0.5465067675514074
RASAL2	6.52043866331327	7.00802918158507	-1.39920068796137	1.27286260234851	0.649380577084524	6.57585806842901	-1.5638726415541595	0.5942843376724979	0.432484595252841	0.0223532330999071	0.258294633847963	0.612593167754594	0.7075564889602141	0.6003983356143381	0.818581027927453	0.8878474895247396
VPS9D1	3.44639781220547	4.437801613473679	0.604386999625672	-1.21328976205719	-1.9049349667291904	2.7263715864805604	0.5737217707273161	-0.383526720403433	-0.834368490937229	0.1123172486738399	0.6240743329435849	0.7382599238143019	0.49185904868546	0.8316015872395643	0.8817270673279739	0.7788157523028398
ZNF37A	5.1908014075991	5.57907325811658	-0.631499178181447	-0.467119453273762	0.2550076820225	10.6511049144339	-3.75914330644703	-0.9714494511449392	0.8366065536987629	0.0264319456096601	0.16531284724757	0.508660585771935	0.5561639229564621	0.5390126218740707	0.760406530194626	0.8119168847144803
MARK3	6.02685945632589	5.681300874244469	-0.366169932694359	0.564613019785495	0.847123041184598	5.06717840042562	-0.584494250221964	0.2990498534826789	0.728769193193122	0.0369337009853275	0.662102659147652	0.813724655027014	0.5964162125704289	0.8519196144196927	0.9173429624622772	0.8309133131769136
SLC25A3	8.74608215943399	8.641457181390491	-0.0863680984288516	0.9897173792769748	0.0079077842657338	58.14448382674151	-1.3832026995073798	5.744312013632769	0.0730615814143139	0.0009587975920168	0.3978832341607121	0.108303062325308	0.9535123642540742	0.6946638524509186	0.4885349238561146	0.9848784990492632
FNDC3B	6.1048397652003095	5.80770419329209	-0.4646389499975979	1.1560152937840802	0.7061238022413491	42.1578618347774	-32.3317645735572	30.1738985456242	29.3694786263012	0.0134968022874724	0.0196781752146297	0.0210607052115623	0.0216478436936877	0.4523696945628524	0.4070319053628667	0.4719221248871926
FOSL2	5.74430099804158	3.46352193633466	0.7427184807808371	2.6482271760236697	2.00615624795454	3.17514057644212	20.1943367162781	23.1803013690373	30.3272941413632	0.193535415564752	0.0314955058274997	0.0274407904724722	0.0209788825081272	0.4523696945628524	0.4189337511702526	0.4719221248871926
FRYL	5.31733538165176	4.490881932655349	-2.52905593917664	4.27230505418438	3.2018313956379503	5.84003439665912	-2.58090434098937	2.47057217008367	2.6620476705553595	0.0280907721705163	0.123027038576768	0.132129057068762	0.116884381899334	0.5120463799758186	0.5017537216780006	0.5500863566863866
TMEM131	4.58658458669048	4.91391062593206	-0.163059848369846	-1.0548559202626702	-0.0435941387073618	4.67996169037479	-0.192413244753513	-0.599435428043114	-0.0387280812883778	0.0472195915894069	0.8789405262195219	0.653790798494307	0.9753027398924152	0.9496292753982588	0.8422947920285758	0.993107305971535
FSCN1	2.70992653915494	4.262786600283779	1.89069573365404	-7.317047735491519	-2.9488442714754504	1.36205680223007	0.614642254422605	-1.04155058440106	-0.660479100570045	0.306299776850789	0.601401084831094	0.406986040701012	0.5768447816862571	0.817670080545021	0.6963380111463869	0.822332914587341
ACTB	12.7520385053233	13.9925023974581	0.697061679214354	-2.42264718459752	-2.12414082866386	19.9747875928038	3.3180557480106097	-4.56532424026067	-6.275676966393171	0.0148164389713951	0.1862307221260269	0.1368925580321439	0.100343490522795	0.5529628558193694	0.5062747321824652	0.5291304358909464
DLG1	4.6497394342400895	4.24500385261324	0.300022397265867	-1.2026031127336498	0.627491257629545	17.7531740913778	1.06964364237986	-1.98466651626322	1.73583480813045	0.0031578176238109	0.396762477694152	0.185606135345921	0.224727757170541	0.6930699889736855	0.5416875039743039	0.6120928623900103
RAB7A	8.297369104099799	8.75133417222657	-0.482069506200776	1.00594841320461	-0.381504409424247	14.1082656192373	-1.17710716524862	0.8399494006537891	-0.484709103478604	0.0153238704345469	0.439787258173991	0.544520099304117	0.7087535228883449	0.7177125167271862	0.7851185470452676	0.8880482928744005
BCAP29	6.93772862527112	5.2811391112584	-0.587336578290261	3.5764558514315	2.3328941724578	30.439060398196897	-3.95748184442729	9.454934173736198	10.1743830847444	0.0025083116281612	0.1372935765521049	0.0271151206642582	0.0295253488977578	0.5234317606049002	0.4177887778239206	0.4719221248871926
SART3	4.6484420558776	5.1823666391916205	-0.212158994270851	0.42723406119816	-0.6023496555132829	7.10523239800902	-0.44199791827353	0.303508714464595	-0.585314407998666	0.0192383642688003	0.7016904638618872	0.790164905421332	0.617579822958636	0.8745124455555399	0.9058352239300554	0.840123544856975
ARHGAP15	5.09000914959116	1.77301655481561	1.93229587237622	4.41274216334798	2.05427103469834	1.6682075217253998	1.9720410775365504	1.6791161396166598	1.3654269565285702	0.237212297224364	0.1873619176915049	0.2351384096126899	0.305410915203808	0.5535925384735807	0.5758444675068177	0.6631927027122743
EXOSC7	4.927067054844129	5.26457389847248	-0.1059611912242959	-0.582508555215315	-0.29527210119812	13.350725568089098	-0.3168936872215819	-0.718214517629633	-0.5254332730658329	0.0055635770465437	0.781344528687499	0.547192769596643	0.6517237995581701	0.9065824659422228	0.7863979984262055	0.8603001380139599
KIFAP3	4.95467892683733	6.14190190177713	-1.96813767904679	-1.73462535846091	0.908408828961889	5.377156604803151	-2.30671990106192	-1.5072545888769702	1.27145034745302	0.050467361506339	0.258308120400251	0.3711445978852	0.424224392585344	0.6003983356143381	0.6742847403946407	0.7414292144346228
MKRN2	5.246244552445691	5.611753328309799	-0.441079520456645	-0.596311349163984	0.071738596940157	14.5119222745143	-1.2277459135374198	-0.7328554910660758	0.128970246618801	0.0047148748594231	0.344431129283848	0.53990076887217	0.909181136990758	0.6571979815669686	0.7817581837888534	0.9705221192349012
REXO2	6.740860875946599	6.8589056792332	1.00726837648462	-1.11685966094274	-1.07279262112412	15.5117922536644	4.628716341124941	-1.89644709324078	-2.7868470174237205	0.0048978597673019	0.134952727093907	0.307332806490956	0.21827379602549	0.5214270179518725	0.6267518533497821	0.6100209758051997
RBM7	5.32626892413584	9.61555575440796	2.18265703729578	-9.71756033196574	-6.6596327671519004	7.43515114577816	3.8074397436323295	-4.5748948584736295	-3.95481565721488	0.0565333282717858	0.1634615806798769	0.135196636924219	0.154814752592454	0.5383562306553517	0.5039162448514374	0.572072255491334
RBMS2	5.5372887417869405	4.90560722789691	-1.29107096135171	3.1135435715825404	1.60458850764216	3.5457396254426	-0.9628864422657692	1.09838612555126	0.8217369494526509	0.0809668313422128	0.5075434665677709	0.3922122977630429	0.527763444327081	0.7616421750451051	0.6874206388748758	0.8005101254021944
BAZ2A	6.47182562470503	6.321780626303671	-0.102982897844468	-0.538812996029794	0.493927129192964	102.560688941774	-2.48466822447359	-5.261036423877741	7.863471045548319	9.883968663004258e-05	0.24321480494357	0.115047552717901	0.077688068429563	0.5866709619252638	0.4935161917166215	0.5182964400980625
PTPN23	4.05379198638456	4.205452581398459	1.02766830999736	-1.2097983745453	-1.1719822438742	3.20112182941209	1.06513119338753	-0.473487023050087	-0.6846039348431279	0.138660158832413	0.4785363254578479	0.713584037226313	0.614217064856794	0.743954253396286	0.8704411268989802	0.8385135803530795
MLH1	4.57887439830013	3.13571340906061	1.62461023782645	-0.313741853946511	0.430575635761367	17.2251585506974	11.1827660004943	-0.835020318372248	1.95396637848602	0.0064705369102586	0.0559566944308294	0.550523985624695	0.289507803681694	0.4732692927537645	0.7872820022158117	0.6533114273253416
UNG	4.63751066560634	1.6124430463726598	0.143259337862995	5.50231336408334	2.98079647436999	1.7604556971881795	0.160510161033459	2.62648270660421	2.27267480961926	0.220396292593858	0.887226214612917	0.119522413222926	0.150960957206855	0.9547989512680316	0.4977405965990157	0.5706038470473912
KLHL20	5.508465600573929	4.94122497490326	0.0856204184358212	0.2386606673853169	0.7437244593160641	16.3224075812595	0.282319870400835	0.3466072033578499	1.69665496452272	0.0037324566923582	0.8042324844715122	0.7619568616834201	0.2318531887162629	0.9184975165028562	0.8936058494382438	0.6150780429375483
RGS11	5.8697067745346905	5.62116615587795	0.0163638512664681	-0.0872181720307602	0.3919741657660039	12.0398116330673	0.322976460412336	-0.593251943289526	4.28294456765934	0.0482056350715057	0.8011136270534541	0.659091858800442	0.145961531387061	0.9162256798143932	0.8448105060424915	0.5658811857867686
ANKRD13A	3.67245562520635	5.907658154990441	1.36738672131173	-4.20959210802151	-4.01214227726743	5.64864996654685	2.4317018873173	-2.44237127287593	-3.15655276637034	0.0521002552540933	0.247681394636832	0.2460126545586919	0.1951736066514289	0.591082592234651	0.5843820827120899	0.5933258402243591
ACACB	3.47231241524189	2.29304143801034	-1.19990702367669	1.52349778770607	2.80527502247926	3.64049130443886	-1.28018258474105	0.895878613740457	2.7146435823089505	0.0678627920337285	0.328897592555928	0.464858381964757	0.1131309858733689	0.6482359130630061	0.7365025122954171	0.5465067675514074
TRAF4	5.01891284465992	3.91684631894098	2.86539375818671	-2.82713674719356	-0.646170616099494	3.48376645904034	2.08279944985494	-0.85458665311648	-0.380789577322885	0.0734345390184731	0.172687659941655	0.482810782546916	0.7400012060911171	0.5458286038960979	0.7461724795504487	0.9012221931928752
PAG1	9.18274735625418	10.5685038338126	-1.7634793218725202	-0.554695927166124	0.0351830753995184	31.252607940555706	-7.345428076388139	-0.961969001149782	0.0970796400291357	0.0012909007313249	0.0855814604489454	0.508012018578734	0.938122818856636	0.4871564932693903	0.760003749553064	0.980257016904302
GPATCH1	3.75536444236894	6.03053991215983	0.370172247133791	-6.854032504736309	-2.1971782303550103	4.93649223818201	0.314133427596613	-3.11887475856832	-1.5641073359002	0.0598730370876063	0.80431082232777	0.1966290660805169	0.362138267184003	0.9184975165028562	0.5514654267085763	0.7039219385318094
NT5C2	5.012302951586411	3.43718369715284	-0.0933011204062579	3.47113703270772	1.66600523937835	17.965153079134602	-16.1661080330089	193.1461177638	152.203371078268	0.0350984865506815	0.0393259621578056	0.0032948452366559	0.0041815114065819	0.4562531457671173	0.4070319053628667	0.4718336173833724
MCAM	8.13274281137223	7.63755715846351	-0.256743831893716	0.731736949558679	0.8479846685931981	15.0955735920624	-0.543212454457056	0.6712965621622949	1.23710944089573	0.0043596682775627	0.641432580177115	0.571180282724396	0.341594094019394	0.8410941954290451	0.7982254439963007	0.688140820896097
GPC4	7.7425302053487695	8.947592547367188	-0.639612132914629	-2.14031385314822	-0.5791231839167851	28.4137613687601	-5.0475714020958495	-7.39560632081625	-3.13461951481726	0.0059393796073179	0.124504999862175	0.0850250790188808	0.196221806068168	0.5136289176230919	0.4672936649347335	0.5935377469297785
XAB2	5.42927539500129	5.9969023183369	-0.228957306482757	-1.0016841946366	-0.384452899451348	13.9590580893815	-0.624298301440738	-1.1385741239875602	-0.630827527128949	0.0050928418374734	0.596153738961675	0.3728887637947729	0.592628000213651	0.814646553367138	0.674865173577471	0.8297621433362302
ARHGEF1	5.69917771293813	6.4638358971295	-0.713113666294789	-0.818350112425137	-0.150572198221785	10.6055524393712	-1.64229932934455	-0.836030438045755	-0.2354124941945139	0.0096181244044591	0.348188958566378	0.5538246848695849	0.8525097925019699	0.6600876144586024	0.7877807688661066	0.9501457179355736
STXBP2	4.011441772873931	4.527242658904339	-2.04999343356713	4.6437158302066	0.575045801375938	1.85609984777452	-1.55123522957237	0.939401393475741	0.175212761296249	0.240582702386727	0.308173622105763	0.4818789993680349	0.8854622798264441	0.6360030986524937	0.7461724795504487	0.9622164509432704
MAP2K7	5.4399340779028895	4.45197661871003	-1.9766030044611695	4.09095639876373	2.787944117644	8.64358697098503	-65.481077888077	45.4176464312879	51.52716553500221	0.0718026023801061	0.009716939146839	0.0139996623045675	0.0123428349646497	0.4368069390278862	0.4070319053628667	0.4718336173833724
DGKD	3.56702637517097	6.00874402386992	0.60137302262206	-5.41275362419583	-3.08113228717472	4.78837544990754	0.635291236732832	-2.17468065081633	-1.76037827557749	0.0409532489420884	0.590228053497535	0.1616746234134299	0.220409740539838	0.8115270642311271	0.5229083525525642	0.6109410585296723
CTTNBP2	4.1791338107042	4.64184823934914	1.43168990493411	-3.32198081261206	-1.3194105560161298	3.826879524341981	1.29144265585557	-1.17499452892163	-0.7538903852883199	0.0759840774258031	0.4164924179082639	0.410319635033725	0.5649217132662211	0.7060820452049267	0.6986654892328097	0.8153902794554874
RARB	3.77031068144033	3.296816010706129	-0.7527234179632759	2.06518169746721	1.08128031946753	26.598803861626	-17.5350903716033	17.445638646427	14.5870823722692	0.0069882110626842	0.036109588181128	0.0357222505688267	0.0430526102888438	0.4523696945628524	0.4301403278887601	0.4810889402263174
TOP2B	4.40095310881262	2.3706982464201403	-2.59510225956819	7.90557445283779	4.14591988024764	1.98118433794415	-47.48682994183721	41.784156671153	36.6016539950566	0.295985972624335	0.0133935495687236	0.0152177333096532	0.017375189847573	0.4470005505973188	0.4070319053628667	0.4718336173833724
TM9SF3	5.6095646153591705	4.663604670008009	-2.47344298857446	5.45436972432341	3.04107285247204	2.5728012159547498	-2.28436030360831	1.49922316464543	1.38594415301388	0.131633714695061	0.239943408123376	0.346661709111605	0.376408823539523	0.5866709619252638	0.6569125386609973	0.7109781795203686
NFKB2	4.15380898444903	7.119211697451051	0.66469016768	-8.46634888873487	-3.1262281616200296	3.38579622985648	0.463823181452656	-2.24865262313496	-1.30383575591831	0.092591044159017	0.723331615017015	0.266265881458007	0.416318058949826	0.8850522333168623	0.6002081744267467	0.7355471165125467
PPP1R12B	6.150401983226111	6.96873294371859	0.22673529864032	-2.83003457668338	-0.7607476585478761	4.678223327011099	0.245771028358617	-1.07225041246	-0.454704673877599	0.0491634539075328	0.846468518731398	0.47551029954409	0.727509391893277	0.935400142322116	0.7425858627285478	0.8980873697817051
DNAJC10	5.85930475442762	7.63732460381847	-0.095780187267933	-2.31268958039874	-2.0204606285543703	18.6121697324867	-0.381993714272232	-3.0319865690724503	-3.558034098354	0.0222870294957754	0.761915194789188	0.159637093419099	0.162854480418574	0.8989503017656607	0.5216376577350604	0.5766406432257754
GTF3C1	3.79975487272022	5.42160785334196	-0.959541818209838	-3.0801395538154304	-0.612438139198696	4.29047318261825	-0.7653981349637661	-1.24655587085458	-0.37390813034014	0.0881781051407063	0.5799167715432371	0.416403380817004	0.771321390810174	0.8042368534386768	0.7031686080325809	0.9145785461259904
IL4R	5.41083199142882	5.36565098392754	0.421062743810824	-2.67671192913937	0.27595457909029	12.1016038048469	7.930503769813809	-20.9227607637457	3.7486956460357295	0.0490035567348347	0.0798530355329482	0.0303917198819687	0.165925551542216	0.4850023368233103	0.422967107435135	0.5786487878760312
USP33	5.80473768011592	6.18169507623909	-2.22520806094922	2.09939402597101	1.46898741185786	46.7098930300586	-16.3942097002141	7.79251073389075	7.57486050565107	0.0004580193246229	0.0037000148582617	0.0160722162142506	0.0169853604471511	0.4365472601527217	0.4070319053628667	0.4718336173833724
SNRPA	6.076950180175331	5.19512473179608	0.6145717018612421	0.6928303836796701	0.4410026456801509	6.30454981747462	0.9108440468339392	0.40352294229376	0.4101821717852609	0.0481566662704534	0.5258148157018979	0.7472342934970259	0.7456952561746859	0.7739761412076097	0.8869639145875945	0.9038859579903008
EXOSC5	4.2222834496137	3.3735218141397203	2.08509729652196	-1.5121467776178998	-0.713872655846014	2.6872827928839507	2.50779269995923	-0.8042725210047209	-0.617222225518812	0.115633151753419	0.241554380971723	0.5677688671700711	0.6473626975142189	0.5866709619252638	0.7965865025915889	0.8586082188920421
DYNC1I2	7.2946273064771905	8.4925914600051	1.25246343868583	-3.93164418770476	-2.29364216484782	11.0988946503404	3.04066491688718	-3.24550572110578	-2.8108732666603897	0.0090339114188747	0.201723460121206	0.1891170751863819	0.216875891509148	0.5621387179605349	0.5442683258249695	0.6090002579623789
LRCH4	6.01507075276458	4.72883233088502	-0.659089291201982	3.6517148533632304	1.82873778415002	4.0858069194461	-114.260417662603	185.369197992799	151.80660650195298	0.1527817925332679	0.0055716787300161	0.0034344046476881	0.0041936943589422	0.4365472601527217	0.4070319053628667	0.4718336173833724
FAM76B	3.93782419791711	6.3271059682587	0.589745167260853	-5.30392766029095	-3.03578774584849	11.6423614972436	2.55434895460932	-7.873235341244861	-6.56270305116629	0.0089903427593587	0.2375312980831039	0.0801676517993857	0.0961578151503441	0.5849236873739895	0.459052177341519	0.526214409113403
SIRT6	4.37975352305423	5.16912142240409	-2.5881472640965	0.3689642663053879	1.69676206423222	7.217122564542549	-3.81272018237229	0.298923123229305	2.19395604334953	0.0212954168287584	0.161649279739704	0.81260071002032	0.26823229765048	0.5383471230711239	0.9166957039967616	0.6348227834623615
POLD3	4.412840850003531	5.8664966385867405	-1.16884316993283	-1.04962484407568	-0.651510464661546	9.79120425186039	-2.49040169318695	-0.91884099294146	-0.821790198010609	0.0324992922382743	0.242870067705648	0.511325080574071	0.557659879926877	0.5866709619252638	0.7616581456317759	0.8120566868687741
CAPZB	8.54997702743245	9.125800196835131	-0.251270103865053	0.147662328504587	-0.6444601710511889	116.509271223298	-35.058192068985804	7.53553721782653	-51.1678869422588	0.0048224110555068	0.0181476408206402	0.083954571938502	0.0124324332144248	0.4523696945628524	0.4658244801291037	0.4718336173833724
GPR137B	5.301011167196781	4.36029541138092	-0.0469409285569782	1.74150604448988	1.03475058627959	5.32640185385011	-0.0635195347204651	0.9814093913572142	0.881055840262803	0.033487327808997	0.955130142912314	0.4298720448349989	0.4712219562161179	0.9854177422884148	0.7125832537745368	0.7657816991267689
JADE1	6.675955876329611	7.859195552538449	-2.06166208698928	2.24821216140026	0.0014564810398329	5.18506803957922	-3.43062617954256	1.00264213357152	0.00095221587873	0.0352456571770906	0.175242728097118	0.496225662396405	0.9993924922795892	0.5458444572447289	0.754404315263541	0.9998411371353164
SLC25A43	4.2734000066799	4.61140422014921	2.11737148149676	-5.73392744733805	-1.50879185751257	6.98245830137583	81.70972694689429	-115.455032627148	-53.954898214952095	0.0902109035764316	0.0077903932852624	0.0055138542778123	0.0117977154025637	0.4365472601527217	0.4070319053628667	0.4718336173833724
UBE2A	7.086983130289919	5.551920573262401	0.366649082862259	2.4051366550418503	1.3434877369810605	19.3869713934374	1.459942865247	3.85454188644502	3.43810072366756	0.0026500315605823	0.2817336940626699	0.0611930988668917	0.0751822782747809	0.6162476761697174	0.4475586319873088	0.5170595900048344
FGFR1	5.335399243790071	5.09474817093125	2.3232713900495296	-2.19082513422144	-1.76680117852007	5.53411267757826	20.9521069581222	-6.2181222184707705	-7.70905307358902	0.1031144855240819	0.03034891380052	0.1014721696174049	0.0820937480091666	0.4523696945628524	0.4811031207831845	0.5199233289423949
FBLN1	4.03191789750486	2.98457340429353	0.417052705255152	1.56604961212357	0.741167133855058	12.1388123045428	19.2273281644554	23.8658096745084	18.296545648159896	0.0491638827336402	0.0330641457078234	0.0266264983088682	0.0347298525841344	0.4523696945628524	0.4176531069132268	0.4766050351614577
ITGA8	4.780673893815769	5.427337020975	-0.527444815713041	-0.2396017920890439	-0.332571930110611	13.1442057392113	-2.7933132914756	-0.49592258606796	-1.03817887141126	0.0093433536673449	0.218756295070053	0.7063615478898421	0.487582577299475	0.5765390084917236	0.8669717530401334	0.7754149548884263
MAP2	4.754278208796361	5.909761673892469	2.08124007242224	-7.33301201428146	-2.43134251240455	3.92900230754334	1.34016514114944	-2.04402943893713	-1.14750347105071	0.0590952441343998	0.312151525744225	0.1776414466117599	0.369918529151251	0.6386676562476057	0.5369751058801894	0.7081356182947518
PIAS2	3.74213786213628	2.84851209124913	-1.1144960794412702	2.4950978688876497	2.42358754412388	1.13669125095388	-0.360321979693656	0.397438013050655	0.6107002755796851	0.373518595525669	0.7531017064730109	0.729449704716902	0.603554602230115	0.8961775437150151	0.8763558119356175	0.8338572352865724
ARAF	5.546480069244269	7.254449320541849	-0.8815613617991801	-1.20813290057372	-1.34778089540887	12.865721950641902	-2.31733476288124	-1.15667003794768	-1.79020427619274	0.0288763588469983	0.256616644860836	0.4390826867144149	0.319500594207971	0.5990473847674304	0.7186818059376648	0.6729018830434825
MCCC1	3.92302265342414	2.84295011800442	-0.510695149618631	3.60030382357306	1.30690501662737	1.73538272271223	-0.395705524827715	1.07794106334099	0.558948819163032	0.224808330256506	0.730543267531899	0.393798452137946	0.6324314633124549	0.8878166439736886	0.6881327013428843	0.8488990150245269
ACER3	4.20278080474762	3.8430076455486	-1.19794923308401	3.08122127500462	1.16634743577113	16.8080247571311	-8.562266917059901	7.266058921967209	4.30316428651564	0.0053447466007825	0.0685602206188315	0.073830905136148	0.135037187169653	0.4777075310520324	0.4559301427081104	0.5642559237546926
UBE2K	5.90124469406728	4.684979411695441	-0.9018243365619129	3.5614866398864	1.94682389372705	6.191193653615251	-1.2601332967578	2.22236006921425	1.80610316250318	0.0251101573184103	0.334735808377484	0.156335834605376	0.212651916097501	0.6524483599886073	0.5202376480065195	0.6069189627360094
PIK3C3	4.19110885820748	6.82438499265908	-1.85919561389174	-0.0562971827357346	-1.73942950174306	4.6028887194436106	-2.29379350575183	-0.0210214272664836	-0.834809539597047	0.0832917766808189	0.17492549216504	0.985230925958315	0.532111674476776	0.5458444572447289	0.9944758534241734	0.8014270591664513
TIGAR	3.83852932197082	3.18308070568633	0.783729756519538	1.30642091479474	-0.292917013681494	2.3130467886564703	0.830721927998574	0.496032500912712	-0.168256170996489	0.1882185381341259	0.5550114409548189	0.700666030718776	0.8927579539041071	0.7902783283223881	0.8641354321366603	0.9655491941550574
TULP3	5.77120172511392	7.26372608400978	-0.986625041987302	-1.84896631512121	-0.680635938229785	19.4367572456027	-3.50981578412094	-2.56830425058698	-1.38828039792868	0.0128491180241849	0.1757574021937469	0.217023009123557	0.390968825963817	0.5458444572447289	0.5634885851565369	0.7164755406917586
SYNJ2	2.56029744165718	-1.80002041315209	-0.612158975783092	7.647920295300749	5.536659444124321	-3.49151562662745	-10.569577426228	52.2034267752457	67.76025051988461	0.172675869939608	0.0600317887892463	0.0121529362195345	0.009362489501302	0.4740970494150209	0.4070319053628667	0.4718336173833724
PPP2R5C	4.6985326562749	6.60350611028957	-2.23404003330513	-0.1902032395877879	-0.337126923345734	16.5671706277126	-6.663535493665861	-0.254657000369954	-0.5911368381444561	0.0036235791874035	0.0217878222746823	0.8227805659095359	0.6143391182582479	0.4523696945628524	0.9232862345887826	0.8385657714634347
GNB1	6.311910544130781	6.988522076727519	0.614862975370349	-1.22317657334554	-1.4628695208266205	24.4614192214398	3.2891142303094	-2.21543489974916	-3.7109194404437296	0.0016670539423171	0.081320113402895	0.157096112300782	0.0655566676783666	0.485943994689444	0.5202376480065195	0.5101471287845825
MLLT10	4.57075663808682	8.61133562041762	-2.13468508707324	-4.76651788325656	-2.52708653906692	4.910398889248071	-1.36717117229509	-1.7385641201938502	-1.22533806087825	0.0674005656074208	0.39353125219129	0.329136031067878	0.435441765254402	0.6917741428433781	0.6437078674923721	0.7479864698139588
NRDC	5.99783543635572	6.30776269799136	0.6568709768976679	-1.55412945775705	-0.8861107789769371	9.34423299449642	1.26176397196775	-1.14903160973373	-0.992668375770988	0.0357577439894326	0.4243320054095829	0.439872259044775	0.494120801674008	0.7101066212976694	0.719509511043957	0.779805095432525
VDAC3	6.691067530544009	5.7502894355624194	1.36966849534234	-0.781966227550668	0.1085829108543759	11.351923224997098	2.80990778825676	-0.662924583862945	0.154001793618948	0.0076708154941521	0.1067533380201189	0.575559837121982	0.8917442590081771	0.4994577993681809	0.8015233269267494	0.9653727483083868
PCM1	6.576046872445709	6.220864082083911	-1.5975179688303998	1.75199374698894	2.01204302835622	7.581236620509321	-2.2956304818871	0.9993785157614732	1.88552506098552	0.027229217333022	0.253286627204114	0.4690639020999749	0.2766075426081369	0.5961919217235424	0.7389787837178188	0.6431376419140118
TNRC6C	4.46749170307551	3.23772029479137	-2.21771459234418	4.19639686261069	3.42386884948068	9.548777762073213	-11.4653993567909	8.2055298864422	11.355770876756802	0.0130282944684808	0.0545745648103237	0.071509705487886	0.0522473750946472	0.4730274159049608	0.4559095220519771	0.4919717748257441
CBFA2T2	4.6569006071473495	6.41696944020155	2.5956565104550697	-5.98723928877432	-4.45166925869183	1.68371129378471	1.02908610508617	-0.853907905941417	-0.872554178093787	0.3265667564050969	0.490711128734931	0.549644373443464	0.543193073586865	0.7504933691358848	0.7872820022158117	0.8063623183684488
ITCH	4.59900060813777	4.33593413419689	-1.13541731597627	3.1443165804876	0.9697436178224093	4.65658688035433	-2.0512556202990297	1.7214464000153795	0.8239560503802231	0.0611520863531423	0.2702545673753839	0.309164906009113	0.551161735774186	0.606738485642581	0.6282089943701353	0.8097287470914836
TP53INP2	3.66969685605591	-0.3881727379423	-0.0308288071358708	6.991725409217731	4.56213917528419	-0.529401107510471	-0.1310638804746099	9.5906468677095	11.0754939830649	0.671138904813879	0.916939207886666	0.0645493547940919	0.0558216347963185	0.9683768805576876	0.4498105785512001	0.4973469443322023
SDF4	6.96635453716954	6.0215130772067305	-1.50758703480905	3.32457943764121	2.3720577848006696	22.0525047447866	-32.55472020872811	29.4814751889074	34.9546679780388	0.023858051537832	0.0195383947409022	0.0214854766134057	0.0181445720589518	0.4523696945628524	0.4070319053628667	0.4718336173833724
TOLLIP	5.612069936424691	4.51262036755597	0.122355769228153	2.88978631611741	0.813826260316627	2.9303944785839504	0.109023441723416	0.925120404358798	0.378457515138676	0.0993930653651234	0.923136847691192	0.452567302827471	0.7414867935041229	0.9708853053303916	0.7288286055193207	0.9020586769104664
UBE2D4	4.40656838352338	6.05190415180285	1.05188670442874	-3.7331252111560898	-2.82627442852946	7.39311336130785	3.6163967702385897	-4.98651336325173	-5.25986619910056	0.0340749134929131	0.17174452793842	0.125842529782785	0.119589144293353	0.5454248307990973	0.500079741545103	0.5541038786708193
RUNX1T1	5.601506806892741	5.46443013445228	-1.501116675104	1.8424792750231296	1.46839742089208	7.29080104020302	-1.92272039106726	1.15839466340967	1.33331000793407	0.0182978722369786	0.194438691266031	0.366332782444074	0.314012012884417	0.5566255248258052	0.6718227599579315	0.6693000857152537
THOC1	4.7202455472516505	5.03540283342025	-1.1358432623286798	0.6778205206897441	0.7423043464746251	8.002487139580309	-1.95824913909607	0.5082454238673499	0.811328705163897	0.0152625726023858	0.272770739805681	0.6622012793339399	0.5151947894771141	0.6098965746430969	0.8456295121849291	0.7922005417821577
FKBP7	5.878146490997519	6.751296793724119	1.07209872988148	-2.85669699324242	-1.76720067777514	7.26698423098995	1.61144832130202	-1.52504734791565	-1.36711942525653	0.0184147095650019	0.248394068649337	0.266750720997979	0.30496573117321	0.5915101791878046	0.6007052002807629	0.662881826940321
OSBPL6	4.419348883939559	5.26597042213542	2.23753899510307	-7.67089922747329	-1.78959281510744	5.33599435621126	1.93464630904423	-3.01942318649211	-1.36504966980593	0.053897938508211	0.2670701732410139	0.201053541091966	0.401282104130704	0.6046096431552621	0.5550054153101622	0.7250182715773095
XRCC5	7.776231342689639	7.41710030139676	0.520418161070336	-0.4609611512082671	0.0746030330428431	194.382744036854	15.2751736818964	-5.60463442655697	1.44124053948126	2.64647223640578e-05	0.0042584021571136	0.0303912459513501	0.286232398769436	0.4365472601527217	0.422967107435135	0.6511790643818454
LXN	3.01522845229061	4.96063626625813	0.0538422347737646	-3.958684283593741	-2.22027539887493	1.1671679266008	0.0139731564575989	-0.454570955708131	-0.3666341573995	0.3634737131617039	0.990119968569327	0.6939894097454511	0.7490466941815451	0.9962945248005982	0.8614803393837316	0.9045706335818658
MKNK1	3.83365929881832	3.4233192747325	-1.4148591281049698	3.96854451223518	1.26189366250336	2.78427117184287	-9.31097589106509	7.40316318058847	3.71518914632098	0.2051630173782089	0.0679398219862617	0.0852515395982567	0.1671939975825949	0.4777075310520324	0.4675589358444463	0.5787586903883007
TNS1	7.137510650092749	7.69974184792342	-0.825221339217823	0.139737451678693	0.0433580065899045	40.2245244979944	-5.637885512061219	0.371331471249949	0.175486839773246	0.0037878739057551	0.107274169872699	0.7673500508839309	0.8877745822266899	0.4995891830586227	0.8956446049519129	0.9630554023634575
REXO1	3.0542936635204203	4.73336071963175	1.68578270574171	-6.15979214145412	-2.7312224135454204	2.32479357675743	0.9105504231030128	-1.31788411723981	-0.9331297357091508	0.145658143020807	0.4586480667621671	0.318248316359676	0.4492610759892729	0.7326667112290056	0.6384169450966274	0.7552357257934275
SAR1A	6.396592837653331	7.5099405556369	1.0311294765177	-2.17707344179088	-2.37722604253814	92.2090757996632	121.739504159914	-78.24686302122309	-120.042042753937	0.0052655612348741	0.0052251502437374	0.0081304258597968	0.0053018828231132	0.4365472601527217	0.4070319053628667	0.4718336173833724
SENP1	3.1163932534658096	2.60741833181913	0.649575881062798	-1.08209919837165	0.267855800632204	1.0478183225458	0.244293209897718	-0.201607508946228	0.0796011075085921	0.429726272416738	0.8467857320231321	0.869181141779032	0.948615299080282	0.9354289380697232	0.9444118294570748	0.9839183890220378
CIC	4.048280586961241	3.46390073190304	-0.60120384468613	2.6155817395702003	0.9398740841137	2.81289074414239	-0.6080858845301689	1.04605655309056	0.532525045400479	0.106561928615139	0.604986474553968	0.4053265276231471	0.6476034526818321	0.8191897955322669	0.6960682229177055	0.8586329209911149
FDFT1	6.373215715861631	5.11949388292294	1.1087386046170602	1.47412374416004	0.2397688426964239	4.08580979046195	1.21762814963933	0.610996127926367	0.157552451763109	0.0778886277129962	0.433425931951898	0.64422857408821	0.899355387065807	0.7150364553556807	0.8363032634041914	0.9674988495083718
OPHN1	4.238117785458759	7.95661892036868	-1.74069695376468	-2.74537129254667	-3.10004600454215	9.69087774714854	-3.4946846462473498	-1.9012801859106296	-2.7868143544609905	0.0505374353467092	0.1763374707805119	0.2940135403399539	0.2187296245889819	0.5458444572447289	0.6179225751178361	0.610028203063333
KIF22	4.987526616411991	4.30504864337622	0.0452647014591936	1.04413835686191	0.7600585634174359	32.0078929121328	0.367649746993724	3.5410031849442705	3.9105427557513295	0.0009746541530209	0.7483954940189059	0.0713255939711009	0.0596054635632328	0.8947332662406481	0.4559095220519771	0.5001914054901168
LRRC16A	4.91792521708453	3.99170868417992	-2.69071276292156	5.28357350246862	3.3784187728629904	1.26001067894678	-1.47769911250756	0.837066020362808	0.8931851050849859	0.3401121859675039	0.3600034894455471	0.5407977344221161	0.5220926260114439	0.6681195031509796	0.7819252110361106	0.7972815522709192
PGM1	3.47756117314248	4.19101610858735	2.2055218879768	-2.918724756961	-2.72423732946617	2.12216928999807	1.6989025366325	-0.731238288242899	-0.987177410256801	0.1678472915565199	0.2314365240495189	0.540701705570934	0.4276168799936989	0.5830511645430708	0.7819252110361106	0.7429920121803735
DDX1	6.36599774412386	7.287288928620559	0.7968548297812359	-2.09156284806432	-1.84780198008127	19.9325485418954	3.30181737043587	-2.9588122112465696	-3.66798381081352	0.0025074856993279	0.0807692080117679	0.0977624808308866	0.0669487961915755	0.485943994689444	0.4789970128367331	0.5107366700583779
DNM2	4.78255101437745	3.80041882547012	-1.88095122741236	4.56427140697659	2.55050942226887	6.55097545773986	-8.3049165270773	6.45555244284749	5.92076112670681	0.0369140634454598	0.0748553373697978	0.0945843968410928	0.1039977419731799	0.4793477002456894	0.4778010145131014	0.5324428918626881
EPB41L2	6.973600365921709	8.67343180535181	-0.2639282140214289	-3.2969834551581	-1.48711058661587	25.5498837535432	-1.8011074113968502	-8.266439833434921	-5.5429126426549296	0.0026633918863072	0.322577141327942	0.0761329818115311	0.113345927135314	0.6451507140500646	0.4564919198582391	0.5465067675514074
STX7	5.90457985720151	5.67565553402102	1.12367010629723	-1.51956318510326	-0.569557833734163	7.73841055156485	2.1202034044891	-1.17315749089073	-0.702016419903845	0.0201487812632069	0.280341290673151	0.445652497095729	0.6086624568169829	0.6155948671190064	0.7237512306729988	0.8369422521129682
RABL2B	5.13400797259067	8.13025012878449	0.386940422058689	-5.32825026778982	-3.7485933964988702	14.9252707876637	2.11036426592826	-10.5096530735939	-9.73059912605511	0.009471232475773	0.2817008891800119	0.0603631604147165	0.0651910134441348	0.6162476761697174	0.4475586319873088	0.5101471287845825
KEAP1	5.4159465679852	5.09272851158219	-0.470023590658248	2.03591028843806	0.504589221361311	35.7070128162693	-4.41957980470165	7.19138705387769	2.5120351034876203	0.0007833978761365	0.0475726015563295	0.0187929989904612	0.128601474042827	0.4622860038517991	0.4070319053628667	0.5624614697988148
SLC35C2	4.86187097128176	6.51966295655455	-1.03971151248019	-1.19541879063219	-0.853126666973293	3.68280929623224	-0.8455470583119871	-0.343455402190352	-0.341760019292163	0.0945946217675431	0.527851376890279	0.767136130536104	0.7785871481697141	0.7747396089217063	0.895627089462887	0.9182678959715094
CRYBG3	4.96492908281771	6.18396915769902	-1.62509214205255	-0.139783743351594	-0.0073496893736776	4.25248674653659	-1.14297447582323	-0.0495286663036233	-0.0035134043480382	0.0510972252816198	0.371421604753962	0.964999402509106	0.9975156556271378	0.677784061068905	0.9863455957027748	0.9994137825632337
RFX3	3.8021659602959	5.17234409646472	-1.30648401957823	-0.980963583930734	-0.3355939335063039	2.44422141127727	-0.638723722920843	-0.245053105979932	-0.121072898989608	0.185822534364767	0.635861128801115	0.842540706649844	0.922904337601175	0.8382422708512438	0.9338330632977	0.976565313957974
RIF1	6.27481971091729	6.700286823012941	-0.0949243889084028	-1.10707485364055	-0.270070829666057	25.948270769307	-0.554006287092587	-2.58354432580809	-0.9851450808343408	0.0017167257277427	0.677800826705806	0.230264511014363	0.502899478252863	0.8618097954200411	0.5722196769053807	0.7850849733663113
RAB21	5.67291700172498	4.1966008028426005	-0.0640699558780613	3.51985352195534	1.49726913633087	3.6258227130450695	-0.107119365720296	1.74992954841113	1.21353191763839	0.0686557189651138	0.93149352150705	0.32001613676334	0.431887229855524	0.9764506417889174	0.6405445042377859	0.7454692776077801
SLC4A4	4.528407529124349	1.66882415807527	-2.80405247864304	10.0375897609554	5.16624343756834	1.30077970656795	-4.27908319661866	4.45041116484731	3.90122674372428	0.323631813616583	0.133962026764547	0.124937791213241	0.145697418744927	0.5214270179518725	0.500079741545103	0.5658811857867686
SMARCA2	4.675951930256019	4.95206441288657	1.43094838765091	-1.48316162277662	-1.81806750714308	2.75549359024656	1.23320449555698	-0.417372543736811	-0.724707501362655	0.110332026878179	0.342773853071568	0.716942839006629	0.5439475600894221	0.6566362459779037	0.8716310312851204	0.8063623183684488
SESN1	5.499733698443491	5.97462610094159	-1.04576118163307	0.534926418024547	0.338267514933372	15.8731496611584	-4.54317040299553	0.944281416913255	0.917338215950939	0.0039472936714277	0.137727580796147	0.5152768056286451	0.52606900497562	0.5237518725443019	0.7643578237706058	0.7993308514240739
COL5A3	6.28500545905462	4.789166551679821	-2.4468803047271	6.4804899610558495	3.55559523950337	6.0192985730105	-4.33144599087346	3.80475834537354	3.4853635526635403	0.0331255249537876	0.116616468172297	0.110111752933784	0.13264203025227	0.5063503244772827	0.4907723491373779	0.5642559237546926
PUM3	5.59088498251539	6.57206572134958	-0.233407804230577	-2.7551560570874303	-0.546656374424722	5.5247101092756505	-0.19460145728122	-1.15999196327377	-0.353698549699694	0.0623619112945438	0.8769020096162049	0.438230695086834	0.78224405741202	0.949557173972304	0.7178685419775052	0.9194653448889494
CNOT4	6.0397062592956505	5.81443069315324	-0.7573838882319179	0.779095817124367	1.09971662418648	5.898112351617369	-0.9616747472270892	0.368264319151941	0.8415885098051421	0.0442933934133294	0.504109936609828	0.763906381523322	0.533699900789816	0.7591623973874332	0.8940724922016121	0.8022140682978115
PSEN1	5.77147995593881	5.58612973997903	-1.2975800684618	2.4309744568194502	1.18186776500781	15.6603262940522	-5.981635441908031	3.79884301075556	2.91125832994788	0.0051244978476334	0.100970277611903	0.151059862441951	0.2019650612722349	0.4939178898643002	0.5169186066030462	0.5984581501185761
CPOX	3.46284202540291	5.0733273979865805	-0.10888460520375	-2.8410937085090096	-1.64873678447563	15.2423530940538	-1.39156464101597	-12.718523593243	-11.1417189890698	0.0240827258066969	0.3966544782943649	0.0498104716434136	0.0569077808421889	0.6930699889736855	0.4378769405278643	0.4994044213748627
CLDND1	7.4122198516577695	7.510232503015199	-0.315376042214981	0.7811752592358141	0.0101694835022018	22.6174178096324	-1.76833604930751	1.63870274815978	0.033172087821311	0.0020804127584503	0.326658646051421	0.345810772961977	0.978846083913108	0.6474921924110196	0.6562194823760322	0.9938400260735384
MOK	4.39639347086029	6.6385332243477	-1.6907529294878405	-0.303281025521165	-1.3832726675341398	4.21837948464448	-2.09562635020592	-0.106699390827604	-0.6956697884379188	0.081001589063571	0.272480765087039	0.9314890486147472	0.6105292273295401	0.6095620535319315	0.9712962729145228	0.8374790059241354
HSP90AA1	9.32843736704202	11.8658649456973	2.31129222822559	-8.16717083723099	-4.5410910624933	19.5184419733413	10.0088837543625	-14.3256267223455	-12.3685876173798	0.0093876600001334	0.0633642470114337	0.0442126219877804	0.0512238830497054	0.4751807821461296	0.4358659936580732	0.4919717748257441
DLGAP4	5.58126792501188	5.379374552618099	0.47956789901598	-0.5163336378415461	-0.179772956645905	9.2444145937424	0.957391185444735	-0.4199346751318449	-0.219186011026186	0.0115000280631983	0.439402512957166	0.715345631703143	0.846840708081158	0.7175616617080458	0.8710221153308475	0.948370585877522
AP4E1	3.07973230614215	0.6084010156085171	-0.263223226615975	4.70624798035559	3.0285728858917498	0.812528253485495	-0.4126420775941229	2.7139865721751404	2.95453585150507	0.504599116881879	0.741639620449547	0.13707766860679	0.129018696613558	0.8940068397369886	0.5065847789960573	0.5627941106822824
RSBN1	5.936101168020651	5.71635700966156	0.187685094135385	-0.316007221060521	0.309842593793317	6.67016215460657	0.2345419910780899	-0.165111032958646	0.25308394872254	0.0217459535017507	0.8363885688193881	0.8840365328599191	0.8238412017543749	0.9323136220492136	0.9503440226445982	0.938477269682392
MAGI3	3.5819147027309195	4.72449205512649	-1.87467829918915	-1.79036457828389	0.94450525782623	5.34839130774508	-1.6902235825679195	-0.836038837964822	0.6825363909607328	0.0332260765317897	0.233050879190208	0.4911050357367629	0.565347719398093	0.5837729498953347	0.7511106524247939	0.8156530984797408
CXCL2	5.09781318157147	12.5874452026985	-3.9146956867271503	-9.246832734497527	-3.74472349450602	1.5498849157197698	-0.748758985336542	-0.6325983788005151	-0.322918629765528	0.26130124679667	0.532084121650872	0.591674874548815	0.7773915198849509	0.7768858367826361	0.8092856774660029	0.9177513293520236
TCF7	3.55557425015697	3.81691973346078	0.344012193515471	0.203303362563071	-0.52230524918676	1.19035565015053	0.16644033564163	0.0296732893705953	-0.119649232131942	0.382950054780978	0.8906124624069358	0.980057778585278	0.920986860611821	0.9560062354290216	0.9918561473917168	0.9761153250938296
OSTM1	6.51386965264407	6.741152821428241	0.6198215718893121	-0.466940896667939	-0.965264499740886	13.3337945427809	2.25740908948015	-0.610951493315361	-1.902914930917	0.0056181025509551	0.264321240866186	0.649576220239843	0.306359573177187	0.6033013218401381	0.8397984630756511	0.663406094414851
PCNP	7.37366077953493	7.7687276677005395	0.914602776548896	-1.83489468472399	-1.20813534944768	38.6004773436318	100.331322158808	-75.259764090917	-76.2813805569082	0.0161178285041288	0.0063446426275282	0.0084571994757789	0.008344353466585	0.4365472601527217	0.4070319053628667	0.4718336173833724
EXD2	3.98785224039712	3.68423639273769	1.2101491950421202	-2.79588828094534	-0.2235988974874189	7.86309705251055	3.22995538508995	-3.3753784211157	-0.4623290773726839	0.0166654571653132	0.190732411104686	0.18087999638005	0.7235901557591149	0.5546764653172322	0.5388428300398084	0.8965563435984871
ARG2	3.7955324589529	2.36210760480422	0.7970545041825241	-1.72499050756802	1.76779985647284	3.29955000405357	1.79533410104666	-1.63659968004731	3.1523461377631	0.0954657606519742	0.323522784369708	0.347743231596374	0.1930343913610649	0.6451507140500646	0.6577257712064273	0.5920574985519853
MEF2C	7.413800725748089	9.974637018367993	1.14762012495491	-6.44480074908126	-3.66394118521016	16.523175142944698	23.0620880993902	-53.0486863418317	-43.5827247195742	0.0363810174058466	0.0275873174116756	0.0119979125293427	0.0146041692723489	0.4523696945628524	0.4070319053628667	0.4718336173833724
UBA5	4.79268009061125	5.812952254706239	0.392871548109486	-1.6966576792698702	-1.66742934005852	6.1709676547473205	0.626554360577884	-0.934096661091897	-1.26519465674006	0.0252688327424088	0.594933435012182	0.448863674559127	0.333250308821392	0.8139652740511308	0.7260197575245767	0.681208845412588
STK17B	5.47762367108112	4.608853896107889	0.1363188381144059	1.44896138744072	0.8211226864164741	36.6947870897399	5.27331575551167	19.1257065688114	17.5105905427624	0.0105420870245068	0.1191498058665369	0.033044860923549	0.0361493130738007	0.5076553057448193	0.4276527401460919	0.4766050351614577
CDC14B	3.51701999247256	2.75160334917665	-0.125608478535609	-0.600302396458402	1.46459338215249	1.95470263769595	-0.0735524622102039	-0.183497949729077	0.75556402359808	0.200062198028377	0.952949913446335	0.8796520106318959	0.5747737111117129	0.9849479216982264	0.9484844486270196	0.8208474241201393
ZNF510	3.3053384652446	0.8872882894055429	0.114957955408371	5.1836856358636	2.43660993799522	0.620659433357533	0.0923121288894303	1.6442473320896598	1.194601654682	0.5981265552906371	0.9348640845805072	0.241851471904527	0.3547003536900949	0.977873306372166	0.5813267959954079	0.6978215021269834
ZNF506	4.45300886658749	4.97793741467296	0.349043606367229	-0.504625790886166	-1.1169098917922902	8.40402635280255	0.923060970682477	-0.4569686828034029	-1.4761899717794198	0.0342039369369348	0.522705896639011	0.7231743043417092	0.374004341813053	0.7715544101796005	0.8734368898294422	0.7100860278737612
JMJD4	4.08519481215742	2.0416736389226497	0.9796237898363008	1.4401824099049398	1.68740345934208	4.033289339311009	2.9132130393462203	1.54578840591167	3.16482461775701	0.0566159534558967	0.208485848718638	0.3581543300142129	0.185961170736054	0.565507328572268	0.6652915494235035	0.5872762207885347
DUSP12	5.39144538236287	4.48042791536309	-0.0718178565389404	3.1671699672367595	0.7203787183057899	7.351888896130919	-0.1739854920634219	2.6312630042281	0.8472186655046999	0.0180031844769862	0.8778942725463399	0.119162996994405	0.486088414111277	0.949557173972304	0.4975403263489263	0.7751392200796362
AACS	4.03367300875355	2.92870692268295	3.1885839886173906	-2.50710301939919	-1.5530136764382698	1.5503014200730902	1.95516674018796	-0.5744658167074449	-0.580118298331992	0.2612110776907489	0.1897436341683089	0.623655816725691	0.620483894500013	0.5544127573122499	0.8242902352389765	0.8411616285530766
KIAA0141	5.48070144539965	5.25466499748243	0.0257465714112082	-0.362901269160854	0.405082931423247	5.480187847449581	0.0304312209524126	-0.194900023489431	0.347439448260547	0.0495959983428991	0.980632824852147	0.875592266635412	0.7852220548179029	0.9928398724644144	0.9469101363946606	0.9215581225244368
CADPS2	3.36666706504154	3.43475542932895	-1.22964843986276	3.8814770998960095	0.473489012823141	2.2708807654676004	-1.3440817383962398	1.25553728570937	0.2271699265726569	0.179909027823335	0.341617222362965	0.35286056570636	0.848920897602125	0.6563209181609486	0.6614234774829352	0.9491515347758364
PCDHB4	2.76542747612871	1.82046270817186	4.494832437349901	-3.81427694486438	-2.7983799221913097	0.514339332365803	1.54726690905731	-0.4737362087077029	-0.566026445093516	0.658210069254799	0.261868928782017	0.682365549866284	0.628416338503114	0.6022221415980306	0.8551865650034561	0.8468610970539266
HSPB11	5.527392066989651	6.0640805395865	-0.0660218930632168	-1.45460077444693	-0.382657106420551	12.9376350340664	-4.963792846714219	-48.7079783576633	-19.937625441119103	0.0488973266056533	0.126558652239016	0.0130676263047264	0.0319032884944476	0.5165122337576258	0.4070319053628667	0.4719221248871926
PHLPP1	3.2088878802030294	-1.08010788371742	-1.26240112779769	10.1729058089564	5.46072659712822	-2.28201753246397	-2.56616862404009	9.5882577764444	8.07942326143144	0.1499910132072569	0.124190925445653	0.0107029714837761	0.0149760440259988	0.5135562207102506	0.4070319053628667	0.4718336173833724
ATP8B1	3.52188648801182	0.502907027475726	-0.7720227144352471	3.76895193137182	4.58338198200879	0.546843324963452	-0.67077905089981	1.66478339437668	3.6929170061465095	0.6393848961665239	0.623853702961213	0.285673774055626	0.1140648469203169	0.8315857041708388	0.6124841386626501	0.5465067675514074
SMARCD3	5.4848173399703	5.34634814424809	-1.51797876814492	2.91656594765206	1.24485947698614	3.3283087676137995	-3.2475302545078497	1.75013212475504	1.17787699334577	0.117387914450513	0.188350579636724	0.328627876930083	0.447078184874416	0.5538818836095927	0.6437078674923721	0.7548489762892548
WDR70	4.67336078584203	5.6789133676068	-0.7221182599536509	-2.2636876170528	-0.153235762782825	3.8913372346276898	-0.462460409355207	-0.702139753201068	-0.0712678593953752	0.0601431279316923	0.6891874560897691	0.555304839946047	0.949669880842956	0.8676857929426189	0.788442732340095	0.9839183890220378
STRADB	4.53123162906245	6.84251179243849	-0.0624386132784426	-5.54699554926147	-2.10348058639708	37.261842088569296	-0.391158257352851	-15.2653384607268	-8.56115720420121	0.0073846257527142	0.7601970570290122	0.0377998920532912	0.0732268524438973	0.8988715157949978	0.4308663889106412	0.516872946412228
BZW1	7.38553780034888	6.53916149477754	1.17371639396002	-0.331207869506403	0.0320401895475976	29.9890840429155	7.288275509000111	-0.7870100590069421	0.1242714837606909	0.0026420102732881	0.084376905257445	0.569985855740706	0.9205693847047448	0.486150961495951	0.7978181477887244	0.9760858057412728
PGR	4.13703273856051	6.47892250859791	0.0318638144000185	-6.61619354209195	-1.9741255852433703	6.96810034792579	0.0981436836111625	-12.6239904328747	-5.89562651362881	0.0672235925711299	0.937695940651463	0.0502980222317028	0.106961155984797	0.979192334795362	0.4387217472016828	0.5374381740190403
ME2	4.41318715935624	4.836201334335059	1.96232330234792	-3.42467678019682	-2.12056587006134	7.488479474189191	4.06026696076185	-2.59513417581659	-2.41475176306322	0.0558704483502236	0.152752369883251	0.2204734975109119	0.241493919930784	0.5365605011923604	0.5656878351113525	0.6201058303906115
C5orf22	4.06777596202163	0.8511682128481629	0.4568112897513879	5.257324990135951	3.02788692670526	0.293585986886712	0.1536194015909689	0.843748795997313	0.808183492534524	0.800768523520943	0.902638491525624	0.517820746231885	0.541553259093097	0.9610974452670148	0.7655207248860318	0.8047680932809481
CCNT2	5.29084129513442	6.235460226594699	-1.57099699478265	0.31225424953521	0.2778578110603339	23.709266512210103	-12.1272151081227	0.9977191331404632	1.34775752208824	0.0031820998785846	0.0523541981338822	0.4993123279223379	0.405671439246458	0.4668609419475568	0.756331764925362	0.7284755121560879
FAM135A	3.51880840685902	1.61663353878486	-2.41232479497904	8.16435008681243	3.7260695736758	3.90549715683009	-7.265949662555371	9.22651506495163	6.387084231008741	0.0678598140021809	0.0261035291691086	0.0315427632872087	0.0237639328249672	0.4523696945628524	0.4271700566726106	0.4719221248871926
COBLL1	7.004416569394	6.88816238085843	-1.03913998622402	1.00818879081226	1.12409901593203	12.2563432679951	-2.27940943232454	0.964888131116005	1.7259499888676202	0.0104077777670029	0.262561476027231	0.5020823003239699	0.326108415296321	0.6024461023340411	0.757849742112631	0.6782151078788329
DLG3	3.46672032195671	4.884955108618651	1.43773405984265	-3.07970175684625	-3.15396882441643	4.21738555771019	2.00670216405568	-1.42055008149016	-2.04498455251377	0.114367658943257	0.289610937006733	0.381820109366269	0.286319865310523	0.6217731346148576	0.6808956551361574	0.6511790643818454
TRAF5	4.97647687805842	4.36989635211433	1.1364908288791598	-2.23588368013386	0.166876820339004	3.05196407672755	0.6690492901893019	-0.595810257970402	0.0780710278373392	0.0926767762176524	0.572352929998573	0.611748220400199	0.94487937413786	0.7996189668225737	0.8183519847705468	0.9827365349456648
MRPL22	5.92484798694209	4.18023688070581	0.566785126547791	2.07645490821196	1.52661998729711	7.587339861907919	2.78857159254395	3.42068230628732	4.25325655831346	0.0363424200231878	0.218283524735668	0.179068073842903	0.1452209801995369	0.5762056147809922	0.537397063010646	0.5658811857867686
GEMIN5	4.27560218966079	5.71215298419723	1.5416605732673898	-4.12537456258152	-2.97065220166625	7.24776562002382	19.798284104782898	-20.9160104470837	-21.2416077088495	0.0820301710608936	0.0321279035695194	0.0304105004362294	0.0299478748989023	0.4523696945628524	0.422967107435135	0.4719221248871926
NFE2L1	5.19862289803744	6.324063112360519	0.700975187125969	-3.93981068006374	-1.5507212120066205	39.3520060109714	10.8441164462332	-23.6094850919106	-14.310473679135198	0.0023812755685748	0.0585398140221322	0.0268388678546045	0.0443234945456452	0.4740970494150209	0.4176531069132268	0.4818808220399967
GSK3B	5.33130499445791	3.62748527231214	-0.500142843523746	2.03333201636773	2.7169630388645	9.620930071376598	-3.811179484679	7.14139200702477	16.7175872678034	0.0426769711063063	0.163327912664811	0.0878090950090045	0.0376652860714848	0.5383562306553517	0.4707121829058835	0.4766291317472583
ITGB5	4.75771183967375	5.33946876670972	2.39208650473033	-5.00365488438215	-2.38693005734784	8.774918603610299	6.66630173732839	-5.11387468598725	-3.86520489294762	0.0130255305132984	0.0947788652674144	0.122669348688511	0.1607317045276849	0.4910242196453722	0.4987597871589708	0.5740549119776212
ERC1	5.16408549128568	4.69355674891434	-2.0914035708105	2.61222800869935	2.46373191971144	5.5539294703357305	-1.84599939898101	1.3840525824452	1.86335095784974	0.0309231037744923	0.2061751195259139	0.300555363799823	0.203439862183577	0.5649139189407469	0.6221852654491116	0.6000898424729181
XPO1	5.994436864361679	6.86730640964767	2.0926655718450298	-3.58969583063452	-2.9255618835523904	4.45989169586107	2.11455733481866	-1.30181688708089	-1.51345531935598	0.0881828792948984	0.28028677246313	0.414760746198364	0.370853570946502	0.6155948671190064	0.70219436536951	0.7084922777540091
RNF13	6.7551593098797	5.73813223894174	0.1074118227403969	1.9236044714154497	0.945267444875872	18.0403429718415	0.4319384185582839	2.8858115316303	2.25849933931973	0.0095136380814299	0.7354775095368791	0.164768742150065	0.229294307967242	0.8906185295576443	0.5251183486681269	0.6137886570274992
DOPEY1	2.9548001057265	4.38715077889966	-1.58138226441978	0.633710797251719	-0.6396766375499859	2.1274983798414	-0.9520503323978652	0.160826255030334	-0.225974218011689	0.2241967582636939	0.514287566753853	0.8926772586763909	0.8558697442802851	0.7653913433416432	0.955423483021142	0.9515582264703236
LYRM2	5.89249361257728	5.587747089664309	0.445299389110141	-0.756212556133772	0.0681145175633625	5.56157835869141	0.4627615294838479	-0.34398739663977	0.0479446400617412	0.0308419964583825	0.6890046457573399	0.763655230125872	0.9661174856358108	0.8675959265376002	0.8940441102608804	0.9895606968670678
BCKDHB	3.8750987189161497	6.36496901712276	0.14449888017772	-1.85394244668165	-3.624417596918	3.37956626207511	0.146093223329159	-0.574885050024202	-1.4786441696741202	0.13931833507718	0.9072214541675572	0.665880785072289	0.378153044045876	0.9648114309487588	0.8467558181713637	0.7117656424080678
KAT6A	5.05704156824866	7.28365131446632	-0.172475844612458	-3.50392400169748	-2.41569793200359	12.8536880774969	-0.449380276955016	-3.33137868268396	-3.08196479073946	0.005998231968989	0.697161555047331	0.0795077890288959	0.091119163639169	0.8720427125234338	0.4572667299191776	0.5243038905352769
ZCCHC6	4.48075605044328	2.4518800149766498	-0.5582606859115601	2.9588478912313803	3.12444511195473	2.760982183774169	-0.6918734897397659	1.41868924502257	2.6482820124091004	0.116422250690908	0.6084447236695071	0.338915989438632	0.170772732401167	0.8207768359748852	0.6509654435532464	0.5803024507273351
ULK2	2.62409465836955	0.7761426294833229	-0.558392667148229	1.64927888007595	3.17486197748982	0.9129933403216092	-0.654102422811485	0.813993292028912	2.80390933993415	0.4632992773778859	0.629888489393953	0.538835685127789	0.170369876517691	0.8352305916925756	0.7814581966383043	0.5803024507273351
TNPO1	5.7927099343417	6.08190137043257	-1.35820415222306	0.7464838668781429	0.938459892418448	22.5353932841257	-8.231068773322509	1.9554669420932296	3.89431877627447	0.0022564388515195	0.0769266370397372	0.296915691788474	0.157941292609061	0.4809345431884786	0.6201938743293555	0.572072255491334
PLOD1	7.802452568958009	8.85481307882317	-0.5823983842153421	-0.356214248560486	-0.8699853067329251	9.71823888312194	-3.9217207435464494	-1.04802268613923	-3.94329846288694	0.0568815800471166	0.158937101950204	0.4850000320091039	0.158054605579852	0.5383471230711239	0.7476025146716604	0.572072255491334
ITGAE	4.800550394261929	4.3618059188011005	-0.5176965116878129	0.642259477770759	1.10544265992764	21.597332902438303	-2.38745367550564	1.39616022696312	3.68138798652764	0.0021370066887244	0.139617788768176	0.29745004088687	0.0665096235246213	0.5237518725443019	0.6201938743293555	0.5107366700583779
DIS3	4.70786357154226	1.1352839530341998	-1.08306908450011	8.60865894307727	4.85123496253974	0.521242736078673	-0.709833307863203	1.68608396693234	1.6578022342683798	0.6542994568329761	0.5685382474146049	0.248871523593386	0.257750548901836	0.7968137611565855	0.5864781069522034	0.6278746050188974
PIBF1	5.28461054985328	5.2867058110678	-1.16215521768087	0.0989750351812037	1.33346108835537	5.45109218171171	-1.20464131568976	0.0567189922951109	1.24231472828955	0.0383698879285714	0.4395231187679289	0.963463509320172	0.427725287747201	0.7176414689333052	0.9859435722098338	0.7429920121803735
TDRD3	4.17141696625443	1.98817480387332	2.8835189364353	-3.42085497514548	0.9699011235906768	9.68875008147911	8.07563389493098	-4.3738007061908295	2.7943480512947296	0.0104855608509538	0.0149897873711	0.0485020017273421	0.1077597014743	0.4523696945628524	0.4358659936580732	0.538744654447225
NUFIP1	4.259127057034241	4.88768439173045	0.544794843998982	-1.77132776450585	-1.1819632435562402	8.776865344879639	1.38221982605212	-1.68350845704535	-1.68004944921727	0.0307558059185336	0.397989880717705	0.332050877520596	0.337457959680188	0.6947288024253919	0.645643727641602	0.6839403218477716
PDS5B	5.81054232529834	6.90130005904129	-1.6659525332776397	-0.0934893106008614	0.253087471025456	32.087622467084	-8.34993143594759	-0.2184130568773189	0.8304075612311429	0.0027350746660459	0.0748705328609828	0.8505380120504059	0.537479483364824	0.4793477002456894	0.9376068619892298	0.8034884566021666
OXCT1	4.22738491357003	3.6422306758058314	1.19252598155372	-1.22532217797514	-0.174861583612728	6.234957294182019	2.60257467540396	-1.08585756821254	-0.253324371978181	0.0355577202196056	0.233347166243488	0.468139314190272	0.8410386878841579	0.5837729498953347	0.7382170109176919	0.9454715174281508
RRAGB	5.0128620259633205	4.433623757730469	0.1996423504147449	0.935135145356092	0.4137503032191071	5.54305644333328	0.382562655588374	0.721281359790755	0.503850670663745	0.0314839451780324	0.7672508400079309	0.599142159564283	0.70163928530397	0.8998117374797332	0.8119504421946744	0.8850509505819476
CYLD	4.771415752459481	3.00037892341785	-0.5986355900171879	3.4204241465803302	2.43759355476497	2.02222196151687	-0.357186101579069	0.993870959961563	1.09643766279946	0.180512704578666	0.7551210766549921	0.425016038654381	0.387280959072582	0.8970705677302625	0.7093527612109489	0.7153542678290457
ZNF324	4.190169602429241	0.96488006228404	-1.78363167810559	7.8010815709616	5.0918444421357405	0.91467153058706	-21.8133417434217	29.5352581694202	33.572889190443505	0.526028567940383	0.0291289685715512	0.0214963633997175	0.0189139644259922	0.4523696945628524	0.4070319053628667	0.4718336173833724
ZNF671	2.9345211918291896	3.94587329029065	-0.0010639614707696	-1.0498142000855	-0.88928513525546	1.3670620415366102	-0.0004628826389975	-0.172301261858639	-0.212699667991536	0.304980812209965	0.999672692564604	0.879058919187153	0.8512713790441551	0.999772629852674	0.9482537661794564	0.9492478136491392
ZNF586	3.4429529227162496	3.19862145659699	1.95560173463742	-6.236888525004019	-0.278212299982935	4.90870859194484	8.33477722782688	-15.1317997359634	-1.3579350689169398	0.105635597240945	0.0757592895675449	0.042008939009521	0.404076961855978	0.4809345431884786	0.4329802034555833	0.7274749650479464
ZNF446	4.10005052101927	7.02377036204665	0.041453695923256	-3.95984007013406	-3.62287124948857	12.6980976267999	0.130406483071892	-3.96616560256128	-4.8165988613313	0.0384992618896872	0.917094378973878	0.146674492735715	0.129543779649659	0.968399004354515	0.5149148236227122	0.5637042068791598
ZNF264	3.91996886804254	5.4961144674614095	4.07150462692216	-8.69162616577233	-4.83976427594714	3.6597107395359	3.73170445900223	-2.9156747229671	-2.51488456027711	0.12461938925181	0.164185905611447	0.209912952659398	0.24093083139473	0.538471208691824	0.5595563244734546	0.6201058303906115
RPS5	10.1873057901025	10.3293731669673	0.46927560561346	-0.197415897615862	-0.7196285238700592	186.174682903193	14.9777766484819	-2.36435998675084	-13.829282650695	3.06956646243868e-05	0.0417129526937911	0.251290869250294	0.0443810702484643	0.4562531457671173	0.5870658985388008	0.4818808220399967
FAT1	6.242042194990621	6.13671374181338	0.409405386502507	-2.37597006248289	0.29936706258395	6.97817966654311	0.454361077069201	-1.33368644817326	0.284619649208645	0.0336530229852313	0.7278352301116109	0.401275192782017	0.8222695046933229	0.887309729714423	0.693179269960679	0.9380491613227168
YTHDC1	5.59167140733248	6.74925282259029	-0.296393111167177	-0.8134157987322479	-1.15764173867264	9.04229952922114	-0.620448289526436	-0.5736759594866989	-1.10981313708204	0.0120105462214437	0.598241199475342	0.6241001086971241	0.382644478518531	0.8158131078995804	0.8246595545378457	0.7140881864097963
CHMP2B	6.20017556775563	5.072029022525549	-0.969781030872212	3.34826226323975	2.04236013242426	12.079367072660402	-3.31119669751794	3.98707132247476	4.0032330586461695	0.0101705853842344	0.176338194585677	0.131425565267698	0.136107976810712	0.5458444572447289	0.5017537216780006	0.5642559237546926
SMAP2	4.26784509200462	1.99062642238208	-2.46692870064838	8.99559796962348	4.09917132849844	2.20694432287137	-16.6704062935289	17.316485068315803	13.1092617903525	0.24961783571015	0.0378048307425533	0.0363199353560572	0.0480887317598216	0.454746004081627	0.4308663889106412	0.4915970234696227
PPIE	5.83221861047628	5.72306213692173	1.9450571483112	-3.36296558765669	-1.22074384565113	7.02266107485978	2.49545307389916	-1.76161721065738	-1.06247623942096	0.0196800807424019	0.129996281145878	0.220194669885141	0.399343120912176	0.5180492784932497	0.565361167372883	0.7226611908181306
ZMPSTE24	5.4197434837624	4.49779238724288	0.161445871419963	1.64793821827669	0.7386603416644509	5.60852882334959	0.237992498024313	0.9731267896656208	0.650552479036736	0.0303509563941474	0.834047391548183	0.4331330362418499	0.582086841469636	0.931224641638648	0.7155089102752812	0.8246985925594446
STARD7	5.45801818998561	4.47728287263991	0.3787781582722229	1.21516107904867	0.771800557626065	10.0225942181502	1.82567881882508	2.2699843707685803	2.34432509373936	0.0172898363412104	0.318682789598517	0.2619301687117319	0.255069883555348	0.6437530584841707	0.5946606703396488	0.62702768967247
NOA1	4.230893834747141	4.2325948701658	0.207279262417582	-1.5606577354341102	0.1439298498142519	7.25817046624485	0.388280294700467	-1.30468036236752	0.19553640777134	0.0350585081935544	0.764165822103067	0.403700746422572	0.875864684089996	0.8993875611679908	0.6951157086422394	0.958576587918942
REST	4.91505331719329	6.158497090050429	-0.206988829991578	-3.71840655993169	-0.663802642696568	6.5284093001808605	-0.240703336080659	-1.8362839934679895	-0.526643050436526	0.0485511456877694	0.8495387727543391	0.301432069246816	0.68730128422763	0.9368875200938416	0.6227852996169243	0.8767867951304783
SSH1	4.1674875066055295	4.05374395260683	1.03645847661524	-1.10599451990829	-0.7033263559756221	2.4111611846406604	0.748707337104123	-0.305313762201239	-0.293454290294714	0.137422897065691	0.53210933163081	0.788972377156196	0.796824518999331	0.7768858367826361	0.905303487072708	0.9255820345317852
GSTP1	9.56501102171752	8.741261560371981	-0.478694932951795	2.87420065437048	1.09713725164158	31.6183103079086	-3.4368393085947697	7.83998507583995	4.87278055769313	0.0016376570366419	0.179138007529382	0.078579671364035	0.126654552328799	0.5475394522835129	0.4564919198582391	0.5615996588261849
APLP2	7.932397750439769	8.84182923429786	-0.413031549865121	-0.700079866847357	-0.7547574971723979	35.57657583089	-3.88588150543828	-2.3072046680297102	-3.76862604020964	0.0014027962678855	0.1597136466672769	0.25894191953272	0.164284208073362	0.5383471230711239	0.5934604726243599	0.5780364305217978
WBP11	6.3653202359521295	6.6177804272974505	1.09943666903021	-2.7211200919406497	-0.969178746750652	31.8304233316223	15.2162573225432	-14.172080430482	-8.0568210173634	0.0055361205186744	0.0417563883290708	0.0446423308184414	0.0783782858404799	0.4562531457671173	0.4358659936580732	0.5183452905487375
EIF3I	7.25709566831514	8.94180893063627	0.503264213805998	-3.9508434899257	-2.20329564602354	47.4808481966689	3.60205914804132	-10.758233960525802	-8.71978789240246	0.006658883247057	0.169687771472471	0.0478213965365526	0.0669212437717402	0.5432180690593921	0.4358659936580732	0.5107366700583779
TXLNA	4.59598321544516	5.73700532951719	2.1576404004221	-5.4715220410812	-2.64086738523216	4.08191796647738	1.80784770714847	-1.7399788055491698	-1.3331931599831002	0.0551028298374	0.2123631177149089	0.223990951878366	0.314043842697661	0.5694217986495932	0.5678675830185437	0.6693000857152537
NCOA1	4.19919194448934	6.611585515925679	0.535452914739853	-5.30635031265408	-3.01252683690164	9.47717318663279	11.1317373428388	-36.388502245595205	-30.0954940211028	0.0640216304842935	0.0570358319589325	0.017488915569369	0.0211446898253965	0.4732692927537645	0.4070319053628667	0.4719221248871926
RAB10	6.69902161598137	6.91911154682242	0.127563999610924	-0.72125904821187	-0.305463825124469	55.6378233581485	4.04116423998469	-8.67236768087002	-5.74444686471635	0.0052170448025532	0.154365979889355	0.0728252637073179	0.1095240013552659	0.537169375522375	0.4559095220519771	0.5413429395049808
HADHA	6.806488900267099	6.363493629516141	1.19249366462951	-1.3706780340531697	-0.412112365264726	9.35318560320574	1.94466491436086	-0.917180639656103	-0.439398490859802	0.0112385746030823	0.191246469122761	0.455870311381234	0.7032899808434139	0.5549896889505931	0.7319092593577059	0.8855522930594729
MAPRE3	4.47604038407996	6.58439622388013	-2.8350746318399103	-1.1874976887180502	0.331003168978418	11.0402064378012	-8.46820939646065	-1.97524098354816	0.828683413394984	0.0164673832790093	0.0744783698907028	0.296864048531625	0.559342069129342	0.4793477002456894	0.6201938743293555	0.812940254562129
CD59	9.671712918114787	9.78869817682014	-1.57870678960778	2.83065761937414	0.9262723383556222	27.300636524215	-9.7243617119981	6.30475573791304	3.3067709059116805	0.0026207321959054	0.0645354105000541	0.0980505351061031	0.185060628566245	0.4751807821461296	0.4791878618473158	0.5872762207885347
CD82	4.87402655264839	2.38628685883327	-1.4131494071015098	6.35522643373227	3.877508020654049	4.89690230648759	-4.51124653053349	7.76807468617968	8.11024202741078	0.0399802023260871	0.136320170358263	0.0716850898322702	0.0704513653450671	0.5227086946201851	0.4559095220519771	0.516872946412228
ATRX	7.143301561152049	6.75258141729636	-0.614282014091343	1.29767035958979	0.998102331983193	21.0252978664305	-3.03234029481209	2.31787133014235	2.87305702010304	0.0025449285585967	0.1998199221716189	0.25037651934781	0.206518285156261	0.561001081342881	0.5870315450158183	0.6032142845848862
AK6	6.19630841153858	5.985921601886259	-0.9205155589251072	1.44223911227261	1.04186793115243	31.1205934813017	-5.73241071701429	3.55130201301873	3.99241319833332	0.0031596499213581	0.0965441679359853	0.108227363441208	0.111940214840765	0.4922002100240778	0.4885349238561146	0.5440473011838949
MYNN	4.78087694718225	5.40438017215205	-0.405318584084584	0.804563843471922	-0.7766618921596059	7.402481617324599	-0.8885233795564529	0.587917578820744	-0.7595453601781792	0.0177644337085018	0.468004796391721	0.616129170671428	0.526844207762786	0.7397566729503519	0.8198232132514616	0.8000226858620083
SCAMP1	5.755529822368981	6.32176625449859	0.962038771463805	-1.26722183759464	-1.69189069148237	12.4203974824476	3.39713189839913	-1.4927098064035902	-2.87730518736614	0.0102933857447709	0.1803387871999189	0.3726091958012129	0.211373968306563	0.5478618970992983	0.6746755629807927	0.6058181721929425
PREP	4.780642271023191	5.8407254028072	-0.952354272244644	0.784672168643603	-0.763010031818067	14.6451096411683	-3.908018344237581	1.06310059580454	-1.47218439719381	0.0172194623546159	0.151872351211154	0.467430267743369	0.373643145462366	0.5358244547921133	0.7380221070486352	0.709687873021741
HACE1	2.91463208914253	5.21079905135268	-0.269289898985159	-2.6491250016247	-2.6254621476406403	2.18399337076446	-0.152581298905656	-0.6401852222982499	-0.8821634615751509	0.21258737468	0.903594903705779	0.634390697882298	0.5392319460579711	0.9617579973053104	0.8300345986940242	0.8038667026174655
SEH1L	3.91084540972585	1.9514075569275704	-1.38071125933032	6.694524694279339	3.0725178985144903	1.26837016809454	-1.3547950972525302	1.99421953163964	1.49888665734315	0.344424730479991	0.360356427476331	0.224300848332606	0.321848903358078	0.6683362440625168	0.5680773890428837	0.6752886806195915
WDR47	3.62445375705937	5.95349416164667	-0.157063493300943	-2.8780260888416898	-2.7384064251301896	7.375105908854411	-0.303204203643753	-1.94888871859472	-2.56102987925334	0.0565273472662739	0.812267146347	0.290598925537343	0.234501817468192	0.9223531776231018	0.6163015189814222	0.6168698874445945
WDFY1	4.829188358343731	3.42428639461929	0.1525872992930709	2.19937248154637	1.41356029103861	1.82513826906279	0.0857532164164665	0.565903320326329	0.582209069292445	0.2423326035975389	0.945492936694144	0.656568091177054	0.6544826039251221	0.9827189593569524	0.844083714989194	0.8611658515937028
SLC25A24	5.8102763960058	5.19868744705113	-0.976255906727631	2.33172566419835	1.45062572054925	5.771753641099861	-1.21750610711024	1.25616781036327	1.22350645184422	0.0484932438728235	0.4349330528067029	0.388325675759939	0.413119955407446	0.7158963589482766	0.6850677762697612	0.7335555615719009
MAP3K4	3.94349877805506	3.2687127785028194	-0.187097928559329	1.99619004821404	0.79123736779799	2.88413173236167	-0.198371961338046	0.8409619280273941	0.4860753238524419	0.102131390360495	0.861089763450384	0.4888894994012139	0.674956466086027	0.9421921240429872	0.7494258858844853	0.8709724112960506
AKR1B1	6.17084943448908	6.89454728458575	-0.161110770704226	-0.334128335293519	-0.8551504783158371	21.4637129804997	-2.9963097689892995	-1.94708538715376	-7.33210755688913	0.0198113737735798	0.204942682357263	0.3018713764740089	0.0862218454323419	0.5641434216307558	0.6231781366582719	0.5226575881195787
CPNE3	6.36831842787348	6.26881226219214	0.0013658176359443	-0.944755038598197	0.390514946716011	12.7813198149753	0.0034212664402506	-1.04384410663817	0.7036257782902099	0.0088803707901678	0.997821895182951	0.4805696501156479	0.606962809642748	0.999120232149959	0.7458297827733388	0.8361410007802328
RRN3	4.807718979060731	3.47864998755302	-1.82009212846034	5.80370192142928	2.77804765203309	6.01603672167454	-3.49597141651605	4.9131053855902405	3.3013423062063505	0.0265350704977615	0.0729773547977759	0.0390188237183141	0.0807897137792707	0.4790455757197835	0.4308663889106412	0.5199233289423949
CTTN	6.2485541267025	5.05159157115521	0.7710887992950849	0.4293948069229559	0.8712550058199671	10.4138227324072	2.48869301829696	0.5021836004447979	1.71679338063402	0.0092946408158146	0.2413962534776	0.701545924940029	0.329965447105286	0.5866709619252638	0.8645313418452882	0.6791600124998793
MTIF2	3.49120402558208	5.96320147741359	4.28473377618463	-11.614267674145902	-5.981742755636049	5.97959880323539	5.483426216432379	-5.86177223532156	-4.55916210663632	0.0899110204042462	0.0850135344732112	0.0966884509919359	0.133381371556097	0.4871564932693903	0.4783641380030072	0.5642559237546926
DDHD2	3.933965352032581	4.43963741120092	-0.776832107713833	-0.4978584371697561	0.3913957687380129	4.135647026411339	-0.730929670654244	-0.209096370362825	0.244909309248318	0.0537930665209398	0.540854679136728	0.8537366018113829	0.829362793998953	0.7818945390294548	0.9391665894569028	0.9418714259468186
EPS15	6.07216822371833	6.95869561180128	-0.126965293638736	-0.269784168073128	-1.16378760316073	29.8099088018394	-0.876791078763072	-0.614894552948682	-3.60032718669572	0.0011234309270982	0.473069590605746	0.6012634769469339	0.0692308502391301	0.7414731621140287	0.8135028162533308	0.5168547953673563
MGST2	6.92176871739763	7.7856253730987	0.960179084680698	-3.0568819231075097	-1.6992311125566202	10.9097629798723	1.8054270237551	-2.25660238924966	-1.89497411295682	0.0252845687509557	0.3212536523468319	0.258091116305067	0.3050150031323039	0.6450333494440437	0.5930273716959259	0.662881826940321
CHERP	4.97324661387935	7.163413917315401	0.314115018915413	-4.58963070735277	-2.6063037878688	13.8423050975285	0.851127383788047	-4.63128069853032	-3.64123208429069	0.0051784463502605	0.4843468119708571	0.043596504245253	0.067837928461595	0.747097401694446	0.4338303386845403	0.5137604278586787
ATG16L1	3.2392208524935096	4.85064843703427	4.693265468398179	-10.5125959933022	-5.546050642888581	2.04712572397505	2.47389600539678	-2.14357994839569	-1.7348545647514495	0.177238798119932	0.131841328824704	0.1652922874792489	0.224902509336426	0.5197750456165751	0.5255051408930302	0.6120928623900103
USP40	3.81552768507656	1.54140203974329	-2.1405956105317	8.00471985624374	3.97814144914336	2.30416823449137	-8.876351806185829	10.0856640060306	8.361156971186219	0.1825622280587799	0.0695071522467798	0.0601121260421618	0.0733105303462496	0.4777075310520324	0.4475586319873088	0.516872946412228
POMGNT1	4.55225050172688	8.27917222946229	0.3875929089578711	-7.17059925186243	-4.29441018773149	4.85015077403861	0.392527970192041	-2.33022625968382	-1.88469330846731	0.106228466309288	0.7618727879789929	0.25736046933864	0.310474357025897	0.8989503017656607	0.5925510092666869	0.6667003040829211
MAST2	3.9482801571417694	7.551582539108701	0.407381145199146	-6.93741863395931	-4.35149791432069	9.10845016271039	0.729402069276315	-4.600521001810019	-3.899202846971221	0.0576101587215935	0.5969809024878849	0.13405541603475	0.159486441736306	0.8150055764340424	0.5039162448514374	0.572072255491334
DNAJA1	7.4895338523509505	7.560385035006981	3.54741640397114	-6.781690445619461	-2.48997253864914	65.1722826238451	75.8926456964334	-63.6449084152095	-42.0485881883311	0.0025960186771605	0.0083767670613718	0.0100002815515261	0.015101733523523	0.4365472601527217	0.4070319053628667	0.4718336173833724
B4GALT1	3.67846439693126	-1.4028531016991397	2.2993277965562795	4.6376925764626	4.156318526141351	-0.832093903091687	1.70047666726909	1.20470008703679	2.05442909018519	0.495203455731756	0.3309191346306339	0.422861581559103	0.255952568490891	0.6497576099793645	0.7084960533780531	0.62702768967247
CHMP5	7.5568552427802596	8.041647507318011	0.6744956764391788	-1.06192299273248	-1.2856354383937298	28.4145533505027	3.3706198715307703	-1.90302372854293	-3.34616018519261	0.0012362673371433	0.0778766444100181	0.197364946846392	0.0788876449369036	0.4818045458737298	0.5524997718351989	0.5183452905487375
NFX1	4.6567899540513	3.2613332026140203	-0.868597207525392	4.19729472802354	2.13063286588696	4.6560427856463305	-1.98610970003254	3.0530676831189902	2.5401105039725698	0.0499644278572296	0.283881460092224	0.177331528187869	0.219829647103048	0.6176323497120638	0.536445300269562	0.6106645624046994
DIMT1	6.09713909817968	5.8395325342234194	0.224464136380725	0.138998725325346	0.102737670498791	13.384296480748	1.96652732402786	0.4833235760257729	0.5668290646241361	0.0299215707415101	0.299437462829609	0.7132433757257579	0.6716078379539511	0.6278709658661513	0.8704411268989802	0.8694340202459782
IPO11	3.03780917830949	2.72385730114018	-0.359703652713256	-0.221120384450078	0.967301446661846	5.79913965579238	-3.8449171025940094	-1.0456842538182198	7.59306027289446	0.0957227097265353	0.161985600448134	0.485643257195447	0.0832598358356436	0.5383471230711239	0.7480177282499232	0.5199233289423949
EIF2AK1	5.3290564142950805	5.4889086966043	-0.0092957798361108	-0.435145872417688	-0.0568753980464587	3.90794578940463	-0.0077394141450839	-0.147626304356172	-0.0284356069978212	0.0596777568880013	0.994527489723829	0.8961765760709891	0.979897052783141	0.9978189757493918	0.9566134355933535	0.9938400260735384
SNX10	3.96613026233917	2.7884308724179303	-2.55622731555435	7.980886645442309	2.93897758513482	2.216564972322	-2.80862460643795	3.35564884731144	1.64065509013239	0.156971701675807	0.106835826557654	0.0784932173648341	0.242557099292316	0.4994577993681809	0.4564919198582391	0.6206274732620936
SEPHS1	4.16499255116242	7.59827115324296	2.53062088646677	-9.713361868122302	-5.85364777003374	10.4833939897573	5.45146306758644	-7.23809946632558	-6.03171439653825	0.0089767174726525	0.032040695285492	0.0185579021838394	0.0264027172403258	0.4523696945628524	0.4070319053628667	0.4719221248871926
MRPL28	6.32190509826239	5.60832531393059	-0.380183524247306	1.6475643556131798	1.19801158086862	6.89978256986905	-0.581520887793534	0.928369332885237	1.08963458454732	0.0310273921509005	0.65398390362252	0.477681329920858	0.43076793178853	0.8479653756999332	0.7438180555448584	0.744812333360377
ITPKC	3.953187864809351	3.78043579078345	-1.9245670377412	4.57349236314804	1.3459740956776003	2.6674241915108503	-4.02710084037379	2.65663354136161	1.22413338182917	0.138740492900316	0.152059738819953	0.225926090494537	0.434393582001749	0.5358244547921133	0.5694859626530734	0.7473213059923468
RBM22	6.185218427248301	5.96254054797046	0.408071396419356	-0.262211649740621	-0.0703862207337408	9.45974299717815	0.9084001113157192	-0.2314210455193819	-0.098129890795095	0.0151431386959403	0.5299105273026751	0.85402715677046	0.937402833047677	0.7760041067625514	0.9392796477937204	0.9798117168330333
TMED2	8.10156705574337	6.817309307453099	-0.220416122505329	2.9587372880045004	1.4934937005947098	26.862190835045	-11.7499287477103	55.269148045325295	45.9179087166179	0.0224961376874777	0.0540332451879163	0.0115046475586181	0.0138498135778862	0.4723692171759188	0.4070319053628667	0.4718336173833724
ERO1B	3.95871012098294	2.9063033965026803	-3.1749164044407303	5.933574634887179	3.8809519427264902	1.79709171699438	-2.96112124193622	1.82534078486284	1.9847451752746	0.222384210230881	0.193592954047308	0.289505953369448	0.273566210209738	0.5565755825681192	0.6158696287266194	0.6399772025687549
ZFAND6	6.699538330758231	4.6912592096424	-0.2368487134858739	3.96020565991109	2.41971705641871	4.6644052406974	-0.374460836895478	2.02574005744761	2.09664981641096	0.0461817018202431	0.769124599407218	0.27287395570626	0.265973773774002	0.9007604944261348	0.6044798611349479	0.633299114014069
TXLNG	4.77189161379704	6.06550523473983	0.4731546649666061	-2.97432127159422	-1.6395537845600805	4.50887470034796	0.489639964864952	-1.08594312383158	-0.8764376483175121	0.0911837320221765	0.7064426671001091	0.443000797747236	0.5283654896072261	0.8765040855350975	0.7219217945585119	0.8005101254021944
HUWE1	5.22084005279891	4.18851307237777	0.2069874086820969	2.27377542651675	0.7512053779529059	2.73628997839798	0.1728718110562219	0.761640949901236	0.393377370805642	0.1444711029093169	0.890612789374369	0.573179517195864	0.757649105348175	0.9560062354290216	0.7995544732207951	0.907617201288063
ZW10	3.16375953776746	4.85305467749903	-2.09466637942988	0.501743962372971	-0.455666348362076	2.36612742169678	-1.19370972321334	0.1284972698118359	-0.154699832029139	0.141633994830094	0.3549816596765089	0.9095114678244548	0.891259361295734	0.6643838326859063	0.9624379848424796	0.9650566782554956
ALG9	3.9216996835200297	1.47640590376189	-1.57582633116452	8.74114103618049	3.26451396598176	0.413290490953522	-0.509129543343793	1.23295484593329	0.676377437417652	0.7254651545455301	0.690679253053406	0.347147457456249	0.588550363024612	0.8680345788374716	0.6572891211256315	0.8273753396468652
ACOX3	3.413771804956569	1.42617673261603	1.4701010530536398	0.802246805013213	0.7711314137594041	0.3642286549629699	0.372371434128408	0.0858647598849289	0.134957992630039	0.750590470863465	0.745372424532355	0.9393960478164732	0.9050018737567128	0.8945914729936129	0.9752716959688664	0.9696343164694295
MTMR2	5.092072377833889	5.938814936038161	-0.490685809086215	-1.27323819793989	-0.406332219436486	20.7719721633692	-2.336059185281	-2.2887532022705	-1.10737298349689	0.0087573219524379	0.255742965289226	0.245462978645594	0.4613294997550689	0.5985301441328704	0.5842564701615112	0.7609251082092717
PPP1R15A	8.16951055757961	10.9368581723732	1.28737263376133	-7.40302698944867	-3.90421289489155	27.913982515533	6.06788806139176	-13.6578156570037	-10.6559650213059	0.0012994107076889	0.1039482902073599	0.0462087891573218	0.0593883062386988	0.4961766594673298	0.4358659936580732	0.5001914054901168
TRIP6	6.957814116398879	6.677234023835861	0.244188173780492	0.0945687718974609	0.134416218102287	16.1394187866353	1.23647382616352	0.165707604670645	0.375221735304691	0.0048599520139007	0.4320506375967279	0.89518100961066	0.770977616857397	0.7145370438944729	0.9563415751422828	0.9143876797915116
ACHE	3.67877689183974	4.36396291943128	1.04183944308896	-4.471930308862519	-1.25189006903637	1.1778613057892902	0.25069389508596	-0.534216221048317	-0.233339723136683	0.360024050415586	0.8254538780905559	0.6466238805099449	0.8372049624686929	0.927578092074022	0.8374925858970468	0.944697031865674
FTL	11.5299748217174	11.8939464475713	-1.6098900697926295	3.94881526676486	0.283994244597963	46.9562363430678	-18.1146276661678	15.9674640194794	1.80504833907434	0.0026164619701966	0.0347797545629951	0.0391287084465128	0.321180889734845	0.4523696945628524	0.4308663889106412	0.6751386980783181
SRRT	5.5671280354693	5.12545207745925	0.57972017992298	0.0942355331191049	-0.0141291527388811	14.5006443203889	4.49116085231871	0.27571674065701	-0.0653258929422117	0.0150801026464943	0.139313302765366	0.8285583561872231	0.9584455061383952	0.5237518725443019	0.925616727559685	0.9862465381000312
BAX	6.85734832287642	5.81655050600955	-0.6026521591990899	3.6600465582716	1.3892551875741002	16.6782415409131	-2.22446984203129	5.17262992078305	2.90909656094322	0.0035757341977314	0.15610521768559	0.0354018763649607	0.10064058228895	0.5376298422824797	0.4287655825121875	0.52936384096038
NLK	3.3276399719433	1.47403800373261	1.66713925520697	2.1080315334497	0.394245633757654	2.5550364777002703	9.51307988106389	4.208678102652581	1.27438811808559	0.18459893790825	0.0663617265362633	0.147561430158332	0.422936663106246	0.4771225397929248	0.5159399267175429	0.7404440926304203
PIGS	5.26026823693837	3.6772451315612	0.727279502081606	1.9387167794775	1.13963703068916	10.0730374950423	2.82928284317244	2.57436749227569	2.50684889872191	0.0160395928393196	0.2056769452040919	0.2114206404202019	0.220587213983355	0.5648565041727664	0.5605361004204478	0.6111200467154482
ADAMTS2	5.45194283161404	5.409326274382201	0.251356908455496	0.0431260214987901	-0.325646404667132	4.687306975888379	0.2846357629716989	0.0184172269455309	-0.20056216446867	0.0426258219649292	0.802688863562612	0.986978158122835	0.8595861471972671	0.9169920510540563	0.995135002404842	0.952831004605148
ATXN7L3	3.2752430909709704	3.99818974089409	1.44289043894428	-2.38644226842903	-2.16964719425233	7.18475486269292	3.63669079958556	-2.10254249697337	-2.77444581692509	0.0188267362390279	0.0679905600109205	0.170236929271772	0.10906659433379	0.4777075310520324	0.5305833640379755	0.5400740324451642
PGS1	4.823707922168059	2.9468472229017904	1.36322718494927	1.15280515969606	1.01990974657397	4.48562255380256	2.92735163236142	0.9759276333836652	1.4670804140022702	0.0475479941665372	0.208460322692092	0.502704473621189	0.3746969649580989	0.565507328572268	0.7580728902783199	0.7101343793635687
PSMC5	7.606047405975809	7.0431012332578895	0.120909108383638	1.66928195145136	0.325442561606586	19.5425423859063	0.437067071161937	2.27147096625211	0.668660083340188	0.0026081719085771	0.704726711307352	0.151086565944353	0.5725562414913199	0.875939903445128	0.5169186066030462	0.8202694976280599
UIMC1	4.97508498315293	5.00231866347776	0.0500293784171107	0.251240786391742	-0.226797277677135	3.0477623965941203	0.0393274019506573	0.0754751708070458	-0.0974831149148741	0.0928979530113487	0.972202073694806	0.9467068370894992	0.9312322091365358	0.9910922064828892	0.9778890240829478	0.9777913248868934
MMP2	5.38546683024924	6.70014852077181	-1.17107459525099	-2.012565217499	-0.1611866939305569	12.1816777644507	-18.4688756551072	-11.9044634324256	-1.4776909327938	0.0474007951581891	0.0344345268209112	0.0533165057209957	0.378721362908651	0.4523696945628524	0.4387217472016828	0.7117656424080678
OGFOD1	4.46715701618525	3.2678793499253795	-0.8061597145838331	4.0322284834686695	1.83170612512062	3.14772160934799	-0.912095627935563	1.88276755021497	1.22740659392914	0.0878334483493771	0.45799910499006	0.2004360088791089	0.344534463897612	0.7323496893361373	0.5546362693140695	0.6904593596369314
SH3BP2	4.44613066437262	6.05002002788967	-1.17290442522568	0.894888331845624	-1.36170035406247	7.64125515816489	-4.8246484347369005	0.982634597058313	-2.14872336596434	0.0236139367719411	0.128379821277948	0.5045621359913101	0.276631474725709	0.5176589004694043	0.7590654073154288	0.6431376419140118
NOP14	3.3895583258996203	1.41834604490093	-1.41994622901405	5.64721854534711	3.3528955993204503	1.45960758723119	-1.90401183171698	2.62964620889299	2.5916503089844904	0.293848724402871	0.279185583093801	0.161939666531182	0.1771767214778019	0.614380240490626	0.5229083525525642	0.5828892696772727
ADD1	6.60157387039956	7.740956184178059	-1.48013168714391	1.08955454606097	-0.2885141116942619	6.18411355668457	-2.27892883597632	0.491088668463394	-0.18988956811423	0.0382310286103716	0.253898360126303	0.7059436131531089	0.879917646568598	0.5968043220638006	0.8669604598555981	0.9599891833251224
TXNDC16	3.37619660111896	0.0032357857127075	-0.8336490801313791	6.31803226342572	4.63427299881274	0.0045332527627682	-1.61490683573407	4.31674134824422	5.59431062345607	0.9968037526096	0.345405003263347	0.121549097310572	0.0919043685905527	0.6579268188588201	0.4980693263649656	0.5243038905352769
C14orf166	7.484612486476589	8.64212024159996	0.0270131389434736	-1.31103461598903	-1.49799098683851	65.1575909170504	0.747080512590418	-12.1088159639517	-20.258797973532	0.002331370774323	0.5914050563573511	0.0522293302081224	0.0313167444783909	0.8120264763329256	0.4387217472016828	0.4719221248871926
NID2	4.4125757461470405	3.9149681421405096	0.803224784326484	-1.21116374752861	0.0908825077076415	1.9765346889257	0.3921487800949439	-0.290650031426715	0.0349860335065306	0.227350877545112	0.7612598735566729	0.8155200049726371	0.9774795378527972	0.8989192369052119	0.9183220593994422	0.9935689185815264
GMCL1	5.2408659518675895	4.80415474715887	0.247133144836107	0.0920651570900299	0.363760462120367	15.9968546538032	1.18252471806684	0.171080823610168	1.08165042570131	0.0050834824058515	0.446183185924666	0.891243226442914	0.4710780955541789	0.7234386696904958	0.9545013635943594	0.7657816991267689
SF3B2	7.72046574707344	8.28118866402599	-0.0414506826044473	-1.02076080729996	-0.561977784754087	34.7454670865206	-0.456026066804847	-4.38054791488096	-3.75888388587648	0.0037604566387599	0.7275678275236029	0.142108671167443	0.165007552914319	0.887309729714423	0.5108354819831475	0.5780364305217978
KLHL42	5.582809283021231	7.93670126744999	-1.44500566083734	-2.72201236268034	-1.20020022621603	6.95859158045368	-1.60705220808992	-1.25188217886362	-0.7479163386435279	0.0200332801708569	0.249288248251236	0.337174542609485	0.5324955680007399	0.5919521188545056	0.650094412019837	0.8014270591664513
GNAS	6.74421633772796	6.40895115703626	0.205637610698262	-0.0446326211012838	0.299305719789245	14.1620069288838	1.165632634263	-0.0886492622326268	0.958721184289515	0.0119550985304214	0.4510308239943429	0.9436350453011628	0.512700909073959	0.726588142228568	0.9770342776340653	0.790393447109844
DNM1L	5.856809551947991	6.0948422114098895	-0.6001593497955721	-0.0657298701901531	0.340538345791495	18.5874077516539	-1.97354623240751	-0.0953200692139583	0.7276133985802091	0.0028819190829033	0.18715143007826	0.93275111400498	0.542501045769686	0.5535925384735807	0.9721068390521648	0.8055782190707941
ERGIC2	6.53267284007938	5.56314474456037	0.8507419039995471	0.524456174321631	0.38428902486791	49.1856953074059	31.261994155479805	6.83189290495672	8.16762844307496	0.0064543103088866	0.0203012779533573	0.0921593854301425	0.0772709878931807	0.4523696945628524	0.4771092356201896	0.5182859300460307
PIR	5.31180459060133	4.184329162936001	0.7433770464809771	2.722307404623161	0.184392354842659	7.52120098373157	22.8742481827307	27.9543682359612	2.94190605325943	0.0821879472671463	0.0278048129196501	0.0227508560052876	0.2085729093044189	0.4523696945628524	0.4070319053628667	0.6036419735669679
AAMDC	5.42689818686393	3.76355856936316	-1.13886791435344	5.30774370945272	2.54725676282787	12.2086136797301	-68.0768945132241	98.68448774630409	78.3859256937632	0.0507707048059091	0.0093437537301506	0.0064421435920512	0.0081129733281569	0.4368069390278862	0.4070319053628667	0.4718336173833724
RFX2	4.057621383954	3.8224202828034	2.29102611136436	-3.30936868491048	-1.5336860538067498	4.597895158629131	3.06482308998286	-1.74416912227207	-1.29901602511824	0.044190413062332	0.0920045276404154	0.223249127525922	0.323524811385369	0.4910242196453722	0.5671821556289652	0.6768594714689353
METTL2A	3.96068102688241	1.66131505484608	0.9443708510772107	1.63520324254547	2.15060062262615	2.31417098802533	1.0104880269132	0.798774907987198	1.93316598464944	0.146717831434315	0.418634007080408	0.508205560269066	0.192910361190544	0.7069058818510536	0.760003749553064	0.5920574985519853
ALG6	4.00883981498892	2.9965998922118104	1.7972785536002902	-0.90881822243954	-0.31402185895226	3.02596537625495	2.41384323415571	-0.49680551211207	-0.280925952393087	0.1054918146963969	0.249751502934093	0.704488130927836	0.8247669172918279	0.5921050602487191	0.8666146774872074	0.9391040565203104
CNOT3	4.94614390576794	6.26116691545511	-0.603123078494165	-0.5016698879011571	-1.14546368577085	10.302546772187	-1.5737341491995702	-0.4408670345150949	-1.3422490144961	0.0092902148929124	0.256201456552761	0.702386027593441	0.311588633183904	0.5988409746153787	0.8653534261138897	0.6676231926262103
PTPN4	4.40988412281481	4.72469107175693	0.939563902055478	-2.9738365036631	-0.8207071713946981	5.23076810590613	1.90658497143982	-3.02326263435192	-1.34311159584764	0.0525407454560777	0.307266983246167	0.20275904807956	0.407236583205565	0.6357706052415142	0.5557395343362581	0.7294951453644533
DDX18	7.671003655229571	8.98848737143601	0.6830781703445649	-2.4453866114569704	-2.2256061687842004	33.6399193970918	3.87003809565255	-4.7797605787243	-6.12797130083962	0.0008825004046999	0.0607476866390311	0.0410920243484786	0.0256111155156666	0.4740970494150209	0.4321545864110827	0.4719221248871926
KHSRP	4.82099591070151	4.67092245395106	-1.4230174832169	3.4305995147356496	1.05068698851702	4.08891567047591	-2.25235584768958	1.5887314401260502	0.7555438089079181	0.067735456656984	0.2500736711488869	0.339082459651736	0.581210010972989	0.5924298470876971	0.6509654435532464	0.8246357603202272
GNA11	4.94352433464471	4.21480498507918	-0.397592492517049	1.03593128878257	1.4780967889965502	4.93464873966437	-0.414678046639772	0.4987604072464099	1.14239096450352	0.038698353473105	0.71862510598323	0.667401543563131	0.371615773548621	0.8831849582624366	0.8478138576641931	0.7087977499676654
EDEM2	4.137558454371971	4.78843839742461	-1.08095269500524	0.6715042176350601	0.0617647704110098	9.22682768642308	-2.9822241952161	0.7157744487723079	0.0988048712278914	0.0197776962068762	0.2047620359812099	0.598113705971241	0.936946060600104	0.5638423913999517	0.8114360610979516	0.9796141186095132
REM1	5.0494259418842695	6.081076820499789	1.8416055275075	-4.70522270414614	-2.54522973261541	3.91757489552736	1.55770242511054	-1.76717322913852	-1.42837004554122	0.0795507846608854	0.362664962405022	0.326657841463695	0.388572345147967	0.6707596178864754	0.6431420514995058	0.715888216600486
PDRG1	4.97817751509449	3.81564601466237	0.736002091118489	1.6415965266945	0.687748425708824	3.49739686231991	0.8125554941609301	0.6833699194178321	0.441562653209049	0.0729242272351342	0.501813337301177	0.56491734289398	0.701958122718468	0.757378224410507	0.7949687858083241	0.8850509505819476
EPB41L1	5.458024351384161	4.36271584245908	-1.04587938339649	3.41177569853138	2.03362861642037	5.54329700820132	-1.68528830535705	2.2970647893379	2.22786079256167	0.0373526725438856	0.339281062384777	0.241171115194659	0.255646347463948	0.6543854653506347	0.580749528362641	0.62702768967247
DOCK9	2.75739601053692	3.6179034173966	-1.4036129580991497	2.5944515618212	-0.503489074554644	1.09453338149999	-0.556326186936672	0.419989340665147	-0.114425285804058	0.43470232678146	0.675069703095384	0.734977428528968	0.926435631178463	0.8611489168711913	0.8801429488872151	0.9773343935789668
ANKRD10	6.97533092806849	8.23000804505222	1.25281571248	-3.49820326758018	-2.51715367565834	14.8358578674824	5.220694552767349	-5.45186729590014	-5.7228846145498	0.0067443041161308	0.120361323382612	0.1150433604890709	0.1099347757460919	0.5085661201991634	0.4935161917166215	0.5416856975508623
TGDS	3.73925728142676	3.8827705860112296	-0.863328179927025	2.97658216314226	0.227905199676773	1.54817533180558	-0.600100685431281	0.577846888854395	0.0677129394998756	0.2953682557383419	0.635383987251297	0.645371461508611	0.9554609680519393	0.8381304599765262	0.836759246284633	0.9855041760931702
COQ9	4.955309833175	4.096109738113991	0.094219577626617	1.34540518094911	0.870081904810293	6.954769383444481	0.1751817337648979	1.04196004078906	1.02355922861772	0.0200546478208877	0.8770673763307459	0.406834927909574	0.413688031895139	0.949557173972304	0.6963380111463869	0.7336674077091412
KIF9	4.28368527594266	7.37889507153836	0.246061023323053	-3.5072570789336	-4.31598598073241	4.32796182688702	0.286852090752435	-1.17738650991578	-1.8638830337520305	0.128867851703605	0.8205270192807379	0.443699592650442	0.313485712574614	0.926264082699673	0.7221035830283102	0.6692511883475115
CRLS1	4.948077733922769	5.42245242520621	0.8371325159677091	-2.21841344748697	-0.92128633174228	3.9665374920188703	0.711684754456514	-0.728696139455238	-0.468081460685556	0.0580771824411933	0.550474611721178	0.541962999232125	0.68578061171914	0.787784992898812	0.7831572792601731	0.8758606523183403
ATRN	3.7431355779805697	4.31293054905593	-0.985760560574435	-0.524846267295274	0.39515260508787	3.9388867866343498	-1.6502891050326398	-0.467069849611435	0.5526312197614021	0.0851777246262369	0.3466338763948839	0.7213532096549841	0.6784297066719099	0.6586372838469932	0.8731297652012656	0.8724785686522416
FKBP1A	8.27284979968716	7.83448059756882	-0.903262415116904	3.44871693546947	0.842451054486116	1172.39681002748	-206.085858069126	276.235512170444	106.659449601907	4.06775367903701e-06	0.0024934263586373	0.0015055395065176	0.0046253781250172	0.4365472601527217	0.4070319053628667	0.4718336173833724
NSFL1C	6.379191094297861	5.71973490562663	-1.00182651616239	1.92155378330216	1.7003397855146998	12.7747066726526	-4.94325570953592	4.14390979954825	6.03017262193729	0.0166661229842015	0.1270112050223669	0.1488747369938599	0.103569925869929	0.5165122337576258	0.5159399267175429	0.532158982230493
C20orf194	4.96566271930899	6.42313388127236	0.0368043837235039	-1.72040582712564	-1.9671113728416896	6.222014109582701	0.0564991337487852	-0.8973856618032301	-1.37217277079339	0.0248711899415777	0.960080923634812	0.464216430924625	0.303641250767055	0.9867114814097656	0.7364448422089991	0.6617245903499753
ZNF343	2.89403935482286	3.951041840122061	2.115051920861	-5.51300590003266	-2.55386835463874	3.6791006020739903	2.17567631884959	-2.24971586156246	-1.6657323485796398	0.0665842712800143	0.161560602021854	0.1533815002294999	0.237686166950009	0.5383471230711239	0.5176540745543303	0.6192486281099059
EBF4	2.86082122011896	4.1034882044752505	-0.6476388768793649	-1.66618481813901	-0.904063258401966	1.72804300925039	-0.294249738833274	-0.336759603395897	-0.262728492736351	0.226121762855489	0.7962966068810899	0.76835207439845	0.8173481090022578	0.9145019779596452	0.8960823213198991	0.9359833427722742
MAVS	4.61400057286654	5.649975710857871	-0.0210830639621927	-2.44060687747448	-0.802468168547542	3.2817500571396296	-0.0162416658397024	-0.67593337429612	-0.344183371854603	0.126632593973252	0.989598268326342	0.607461522253068	0.7843991024631791	0.9962314267406264	0.8162760868414125	0.9210244860377516
RP5-1187M17.10	2.3296715401112897	1.89449418192411	-1.36095804973333	2.99008636479834	1.44739146082267	2.6338133348420496	-2.02476714860906	1.96989301018565	1.38254701321015	0.118971866211108	0.180174375373403	0.1876628648662039	0.3009443012072669	0.5478618970992983	0.5434542280762314	0.6604900686365053
XRN2	6.88032131824955	5.539908619739139	0.0008415418347338	2.2448459211330696	1.5141087567284095	49.5658476109451	0.009586056410199	9.49151841676606	10.5516906942655	0.0014908850023787	0.993818132801356	0.0426829525258638	0.0408238667521904	0.9973073127239208	0.4338303386845403	0.4766291317472583
KIZ	4.13301345236444	8.30084388588886	0.306747269029276	-8.10543426500648	-4.81282124421207	4.11659264446494	0.226782686477572	-2.2003645451982297	-1.76169413717929	0.054252313270178	0.8416633312572809	0.158768226443882	0.220181325063688	0.9338450701718436	0.5215589955629019	0.6108401308404662
DYNLL1	9.282782102242107	8.80130739951949	1.77284952549438	-1.39064877456079	-0.961326862644837	41.8572430175544	12.485655125132698	-3.76688112201642	-4.23933212850453	0.0007631730748325	0.0496241449234295	0.15976587198123	0.142525621760701	0.4622860038517991	0.5216376577350604	0.564778714447692
TESC	8.30856120000649	7.595418490434869	-0.29228105806071	1.21900422819182	1.1382773865371298	140.704374913112	-95.62715938964148	152.561816435941	234.879151887069	0.0043467952163451	0.0066561370267527	0.0041705442429228	0.0027090320485238	0.4365472601527217	0.4070319053628667	0.4718336173833724
SNX5	5.41423782425862	7.0224355407738	0.86247871259412	-4.69745585997435	-2.2675274025957	6.03664962354502	0.9485537699551791	-1.99739427030557	-1.40719595071506	0.0263612554677903	0.442966445022288	0.1838584764291639	0.294654167220177	0.7203829355586774	0.5409308332004993	0.6569420005767677
RPL6	10.349976362656198	11.0959373638304	0.389427753654973	-1.48307884323024	-1.2240074199613602	77.3416071771224	3.18139499720291	-4.9250542400182304	-6.347788068323609	0.0001671339688652	0.0862161940269632	0.0388405975862639	0.0239301096942672	0.4871564932693903	0.4308663889106412	0.4719221248871926
MAPKAPK5	4.62123184401738	5.91801215716055	-1.84719117687464	0.231911010875015	0.302844722049264	2.83810947396544	-1.20017854675248	0.0534905990199777	0.103919598558106	0.123716227976664	0.409928052431023	0.962728007040035	0.92996250676565	0.7018518289440278	0.9857082815361262	0.9777913248868934
ESF1	5.687279957907161	10.0548344583653	-0.0254698749254257	-5.554034902299009	-5.29264564329208	6.94766050462734	-0.0501404259663475	-2.42575953778576	-2.8415860450702	0.0527898078958832	0.9680051208082612	0.2489249965873599	0.214596126499643	0.9889627480153028	0.5864781069522034	0.6081642066579117
ANAPC5	6.557780152858889	6.33325170080758	-0.6476610834456761	1.55195609644524	0.7063372542857009	13.622139393171802	-4.60192542077985	3.61972654481449	2.60013289355608	0.0189161534867154	0.135654133700773	0.170439540502938	0.232919524906255	0.5220765401276106	0.5305833640379755	0.6160133105586654
SLC23A2	3.67604448546463	5.00822568180708	0.91094731773973	-2.18590690658856	-2.39768377609274	4.01151115829103	1.19017639010571	-0.8934030452385869	-1.3729666972567702	0.103322901934309	0.4052486973898189	0.491566044399592	0.370412387150454	0.6997785321731272	0.7513437115363389	0.7083747393208872
SLC8B1	4.10167518377786	5.065769390766941	1.83508506746834	-5.932563120939619	-2.3111861702325003	2.01006883518802	0.7589069853430921	-1.0611786052686	-0.65142761507663	0.182140095357712	0.5271529383469911	0.399812356561623	0.5816230063745239	0.7744910886034774	0.6925524463806122	0.8246357603202272
TMEM230	7.4116418541533395	7.89097401129214	-0.3174343457826	0.421923047442191	-0.488498368126306	73.50548769297491	-6.255625318319289	2.91045033060885	-5.10373975350328	0.0002334807037055	0.0999659999309089	0.20831810401675	0.121925704932634	0.4939178898643002	0.5586108755411021	0.5568721311838388
DZANK1	2.8512593569141003	4.20457310839014	-0.629243899118307	-1.85152780064201	-1.00038626458075	2.9888659502020096	-0.491284973898457	-0.642467676799652	-0.495993032467765	0.0960791284106608	0.671846090170471	0.586387365835116	0.669044333673143	0.8592621178810269	0.8070737353860358	0.868196790522889
KDM2B	3.49748037992517	0.6821221732801999	0.710721155632183	3.04649707801153	2.6248645719709	0.728300836142841	0.62129462752634	1.24148148926941	1.8584486337870705	0.54215937905722	0.59778177958875	0.340278948074755	0.204207739652951	0.8155201040509826	0.6518429297751399	0.600939039090108
TASP1	6.11642123814787	6.0272778516936505	-1.50568115013838	2.32072094318461	1.29424177749106	90.6793568489934	-164.787123048487	91.7591672524924	81.3555783421143	0.0054443299068358	0.0038581258557477	0.0069062475277091	0.0078028809870206	0.4365472601527217	0.4070319053628667	0.4718336173833724
OAS1	2.97827719503314	5.7060131200369	0.819169028051909	-8.346303691668531	-3.07363160118685	2.98099891973152	0.4484626456960149	-1.98099750265879	-1.14056398048243	0.0965157601467868	0.697723393073708	0.186114083413451	0.372224479702181	0.8721499788827971	0.5425073690175303	0.7090161244576401
GCN1	3.867985769809661	3.85645181871918	3.26424599314457	-7.72224369470747	-1.83174151533325	5.82520077766895	4.395033102497971	-5.12003550650193	-2.34847585741438	0.0475670083541193	0.127672142938731	0.122260126092147	0.2558740993675489	0.5166758236187979	0.4980693263649656	0.62702768967247
RPLP0	10.1275321108163	10.6868220170329	0.5446213503399571	-1.20622640643557	-1.19579914423186	21.2830500113907	12.8082917133165	-11.1545283570091	-17.669169785397198	0.0282565215692767	0.0495964373135035	0.056898715464519	0.0359781628165892	0.4622860038517991	0.4410938842579182	0.4766050351614577
PXN	4.15474549653256	1.7689135522409698	0.0012456429777201	3.48576049102311	2.81838836094238	15.774778421632302	0.0553380754566795	55.873450386709	78.6516035968185	0.0309183336876248	0.964802012008843	0.0112776850877011	0.0080101126898402	0.988618183768971	0.4070319053628667	0.4718336173833724
KIF16B	4.02110937344653	3.74240619645098	-0.2884544373925449	1.28750503614562	0.539938871751838	2.10422243653889	-0.193009530126971	0.346784277685799	0.210941262782028	0.170030584563866	0.8647752134146741	0.761842146477918	0.852474061553038	0.9438707710720026	0.8936058494382438	0.9501457179355736
TRMT6	4.15768680750246	6.850208108332191	0.756680904511604	-4.637392120631639	-3.86227512757275	22.7147823831066	4.43133767289854	-8.38686354782194	-9.2692109562223	0.0019325133293056	0.0473381024203962	0.0139206016376838	0.0114396325209446	0.4622860038517991	0.4070319053628667	0.4718336173833724
PEBP1	9.12738222253002	8.53838156038545	-0.121662373493903	1.3970400191601202	0.706070472771213	31.1119524386195	-0.583534203883371	2.54066787975171	2.0893788992185898	0.0033622072804606	0.6608676213493511	0.218828783812445	0.26768212034189	0.8513537675351581	0.5649453298734709	0.6347316288478939
TBX5	8.00589242313637	6.18031658694364	-0.70512625592698	4.32438295283915	2.5500050285913	14.3173822224431	-13.453587284184598	28.136119330602497	27.901423253745	0.0397366573737328	0.0471719825237265	0.0225423073139053	0.0227404126703842	0.4622860038517991	0.4070319053628667	0.4719221248871926
BRAP	3.87595603164068	6.032974878388751	-0.595059850593625	-1.5311702247947498	-2.0723384957621698	3.51446153392344	-0.585037628874625	-0.4800291531202469	-0.8571837263571501	0.0722925240621593	0.617734228585774	0.678579545616655	0.481660870627927	0.8280878425541988	0.8537932051753259	0.7712046950213188
ERP29	7.426584233714269	6.99501645127133	0.137524585027785	0.459841955295321	0.3937276832531579	39.892740193729296	2.4848626238941	3.18194723013636	4.38581307393182	0.0055740890072935	0.243383451173047	0.19312971973786	0.1421960896340069	0.5866709619252638	0.5485717536222463	0.564778714447692
FUS	8.61482584568448	7.16687595182645	-1.21711726306299	4.1069650443277	2.62843393345944	9.7081490480462	-2.62746285228129	3.1488492822586696	3.37266230312717	0.0106866030937417	0.2267870636978469	0.1848554297354999	0.174033466111475	0.5812310137146727	0.5410546273873603	0.5824232960935233
IGBP1	5.657480556154571	6.882449971347129	-0.2451420915318569	-1.22415081294855	-1.30029296629949	25.6953512371851	-1.58606377453511	-2.57309656997982	-3.92129505246858	0.0052294384924013	0.355009953026898	0.228776814324386	0.1562096728806919	0.6643838326859063	0.5714564920102766	0.572072255491334
FXYD5	6.68286966326609	6.94434845851705	1.4176400214291698	-2.8583685445826297	-1.43143854669864	6.18528095760178	1.49294477140653	-1.21054921535347	-0.930637906859806	0.0602250066116871	0.373366525264859	0.4137003479591379	0.507624590745786	0.6791628088215792	0.7010440144491645	0.7881199377776716
ZNF302	6.24590359346348	7.6717709152529405	-0.4704704941131939	-2.80806052717134	-0.9035798117743248	12.8576049165693	-0.891794818687083	-2.28307402189332	-1.0763811718209302	0.005994610807938	0.466602607904832	0.149881871458909	0.3943537639252329	0.7388005742273154	0.5159399267175429	0.7184773843988512
GRAMD1A	6.230152624078691	6.23772741300424	0.293824745168869	-0.920696326276646	-0.112101583927103	29.635659211627	2.60459659671092	-3.0078608624420298	-0.5827192894222522	0.0012726068802102	0.2328492604557689	0.201747538579195	0.663371306886357	0.5837729498953347	0.5555415292998257	0.8653496615062088
HEPH	4.083765689534419	7.40313030547641	-1.05652915677392	-3.32373810051511	-3.20367740347471	3.6485980745958	-0.8164063858987869	-0.912522583578838	-1.13724699479008	0.0675914117755335	0.50004142642829	0.457819961075512	0.3733325682384071	0.7570239754825383	0.732537691420799	0.7093975098962872
CDIP1	4.09661411070544	4.917556274672481	0.235185541610298	-2.56176626074026	-0.943338429619722	5.84812679808799	0.314528373047234	-1.4730278523244398	-0.815867412929585	0.0604153389314236	0.805907604667144	0.353021876883342	0.556914600450896	0.918923694258701	0.6614385036690462	0.8119168847144803
GANAB	6.31273112499412	8.028610090910421	-0.1737225273427609	-1.53918943577012	-2.12172591141884	10.2162206253956	-0.373776821674197	-1.07006127386786	-1.99954112402604	0.0454131405199706	0.7693574044362611	0.465705579739298	0.29106668348202	0.9007604944261348	0.7367043990689338	0.6547106569867842
RBM41	4.46007816174889	3.8671591252353705	-0.7169488974551099	1.53158357059591	1.33260954189211	3.66672097155143	-0.749332551735172	0.723941495575874	1.00254590822597	0.0909798426265171	0.590482699083391	0.5864135671351489	0.488311376159109	0.8116500304520807	0.8070737353860358	0.7759000964256237
MLF2	7.56325109263791	7.63998510913293	-0.394242345188496	0.943291446246735	0.0916863089827661	26.212719822905	-2.14179670940344	1.89922068602862	0.287310671486861	0.0018983760276044	0.2756142938204379	0.301761564276765	0.8210302863554699	0.6120411532474276	0.6231306164559404	0.9376240850114294
DDX24	8.20455712559359	8.10763886913267	0.0915702754061345	-0.160998266005501	0.0979729948974642	46.3945844987102	0.611561172343465	-0.434348674616535	0.418077651159596	0.00215894195904	0.641736246708455	0.718973278175727	0.732305960571289	0.8411114131814956	0.8720427588348657	0.8993333030623752
ZBTB25	4.05521232671461	5.80611565585486	0.0524973379088814	-0.95023436331246	-2.26629266129068	1.6571765631714197	0.0299279569375679	-0.149581744131811	-0.4641999084035779	0.2393336542072099	0.978842475778694	0.8948164604570329	0.6881318808449329	0.99233280580564	0.9563415751422828	0.8773681592426111
NECAP1	5.70464138463017	5.67004730471564	1.31932787404051	-2.47001879407473	-0.806705104497943	10.411157676987	3.047100990202241	-2.16513312547714	-1.14630321741075	0.0251460614848722	0.200945169548428	0.264658382471414	0.448996758524897	0.5621387179605349	0.5983404719473753	0.7552357257934275
DHX32	3.5797087315381404	1.78334643446743	-1.25859046582941	2.3580059032022	3.6214957950314894	3.4125438976546096	-1.44045644165875	1.54080169475604	4.0317721653605005	0.076186674691351	0.286422963227997	0.263277574443999	0.0563676054104415	0.6197730625285862	0.5964286355837333	0.4973469443322023
RCOR1	4.22163904123158	1.3457682421792798	1.00508403872362	3.0517489184921	2.33024321591798	0.4548149781706379	0.281475857310604	0.438620041806298	0.5513899768842729	0.69404609422584	0.8253111198450859	0.7130555588669559	0.656681496758244	0.927578092074022	0.8703625260640758	0.8624021363054255
GPATCH2L	5.56557301350903	6.009752867289279	1.19314982753787	-2.62124456250407	-1.36115698155312	18.1449833456949	4.51221168584145	-3.74600532569542	-2.93195648800915	0.0030235260843958	0.0457700597228109	0.0644499871743522	0.0993024379332086	0.4619461628180299	0.4498105785512001	0.5291304358909464
LTBP4	5.59174167815156	3.85818141677642	0.436479088631794	3.41646490065923	1.55770563924492	3.5228567502572696	0.474099186953062	1.40664930142668	1.0061552799693	0.0719846445092969	0.6821467569382199	0.294791890476557	0.420287843896816	0.8642598982282107	0.6186727785997966	0.7386923800986814
BLVRB	5.73957517078555	7.03515279197579	2.14097548156576	-4.83043329077132	-3.305055638100701	5.8396245171753005	2.8054609379598	-2.30233784356472	-2.23491797228931	0.0551889073217149	0.217904628531335	0.259843100587457	0.267608139136733	0.5762056147809922	0.593757509885089	0.6347316288478939
SLC9A1	3.9094136277596	1.09064456785838	-0.866232917676751	6.874230444013469	3.62892133580069	1.16664587382679	-3.93548785400754	9.35130271314446	8.34307764230599	0.422619107074785	0.157477392961359	0.0668475543260188	0.0750479492619238	0.5376298422824797	0.4534682657995117	0.5170595900048344
SPTLC1	5.27994365314895	3.9964782212799705	0.8425008320620551	1.14234585873097	0.70779249223296	3.92646825259844	1.24696614831153	0.71344403873026	0.723310515232207	0.0592777488078134	0.430021803636462	0.602955658568735	0.599532509198094	0.7122414111886036	0.8142793028861968	0.8316028619227488
PAPOLA	7.0005675961974205	7.946347145119639	-0.183202804258848	-1.5376266361705	-0.863286735405662	71.4107496589944	-14.0248854657952	-44.8753467495988	-38.21677482414629	0.0074435358646878	0.0453103772730663	0.0141696291346261	0.0166457494131078	0.4619461628180299	0.4070319053628667	0.4718336173833724
CCNK	4.960180047993309	4.69900516716627	-1.47377533292254	1.3510616008599	1.77833662465306	10.1414801834221	-4.9486764712049	2.1601820674673102	4.66858373727069	0.0124147270374739	0.126924303287904	0.271654321385138	0.132230825383252	0.5165122337576258	0.6043298098021598	0.5642559237546926
PCBP4	4.42501809370182	4.42730070383667	0.4731869925083689	0.257098685161259	-0.572283278899144	2.09921518462981	0.319876755763415	0.06093787881119	-0.1924725044523119	0.17064662520523	0.7793859567595529	0.956950359531299	0.865144608245379	0.9061896212323144	0.9830530158103624	0.9540231679536229
YPEL3	5.37836384030913	4.2731552942191104	-1.94978697494033	5.3859792612073205	2.60240726175303	4.41171817760838	-57.682378996039	46.045516729176704	36.3897148391294	0.140944330527031	0.011030570507773	0.0138163389739822	0.017483392002365	0.4431719974287594	0.4070319053628667	0.4718336173833724
MRPS33	5.10075291693221	6.21207261767231	0.941580101956799	-3.92011630432723	-1.9533723388962096	4.11625878341526	0.7426952231415759	-1.27981328555151	-0.931833051281878	0.0542604108470969	0.5350517068265329	0.329004017548445	0.449794595209202	0.7785374101694041	0.6437078674923721	0.7554845796344003
NDUFB2	8.04827352150083	8.30430690070306	0.5256868191112101	-0.3736229782954989	-0.916770705145843	24.661506507944	8.515144080707831	-2.253752999886	-8.586771200122651	0.0184959972964059	0.0743666241816079	0.265683563125946	0.073717638794139	0.4793477002456894	0.5995710276363554	0.516872946412228
NUDC	7.457887219071269	7.043398991227031	0.3562810069312139	0.2881048442739899	0.170603712403019	32.8665059489503	2.08355953498246	0.638421492006255	0.5953972573015041	0.0044293000883277	0.263944717838683	0.613811880605643	0.640489998749038	0.6032707854089636	0.8186340559363888	0.8541107969295095
MAEA	5.450465222823079	4.2012115374844	0.0915641444582321	1.18527452104766	1.5602786346331	13.2896766036306	0.3293929039114749	1.67640171557901	3.74226503691552	0.010262211574871	0.7957846390623909	0.301186467029564	0.128113087101188	0.91443022388929	0.6225350033396194	0.562024870014577
ICAM1	4.94158749997325	8.13596838646968	-1.4446338677631798	-6.777198764178309	-1.44951910071304	3.97026837160649	-0.8051336706067221	-1.66479201521982	-0.562309561563928	0.0984231419742982	0.565878399139712	0.34233243644975	0.67350616934493	0.7962797586728378	0.6530352277535458	0.8698110166253006
STRN4	3.3060752865775096	2.49346452835828	-3.4251812490958	5.02891461140189	4.01893474293414	2.63808391922948	-4.286696615701319	2.4782038809452205	3.27709832224612	0.13135432991024	0.137049628659916	0.189084575321648	0.148995769037488	0.5232994217991601	0.5442683258249695	0.5691839666677999
IRAK3	5.20823497861327	6.23238479113932	-1.27779671721559	0.511308067300247	0.0111671501211786	3.70408713399321	-1.0086554898126898	0.1548927338085549	0.0046290158748423	0.0657753732524201	0.419332621279195	0.891125374274104	0.9967268090189472	0.7071819863919534	0.9544773280768882	0.999330123902284
LYZ	6.369424018015031	7.71548309936386	-1.4852293479845	2.8384381293757794	-0.9850868746608852	3.4521109168510096	-1.51128452917223	0.69553202422494	-0.338806885863617	0.118306235300703	0.343785162418918	0.604809462758589	0.790418295779746	0.6567796178418802	0.8154339560410104	0.9226773198343732
MUL1	5.28661705473709	5.074041338192299	0.135807675475386	0.5610122650047901	0.0173166487716911	7.74440659932479	0.353821956308394	0.566964641064579	0.02708236194193	0.0162857859323727	0.7833785938864879	0.670046857794885	0.98272437097969	0.9080120584087336	0.8492903573378349	0.9941311727672876
TFAP4	3.15853217594924	7.177496386629519	1.2243999567512298	-7.67427512594728	-5.62701015026358	1.6919279784265602	0.3763779256439099	-1.09707911002287	-1.05262158994113	0.304605433317334	0.768933318391293	0.470300957495801	0.482573905425039	0.9007504586869431	0.7395301444181065	0.7723035274151481
PDCD7	5.60882578445776	7.62609112229246	1.35255188803843	-5.69635389474408	-3.24757181864182	12.4923960717797	14.6171086081876	-20.0254826531164	-16.2262922105292	0.0386684031915263	0.0434846881506925	0.0317616915180999	0.0391836187476743	0.4594683369404183	0.4274617604605032	0.4766291317472583
SPG21	6.3656038198398495	5.65806836488681	-0.6612435303377641	3.00437804949072	1.00111175672387	5.04033936526967	-0.7578838573429001	1.3369870335538798	0.642350844693212	0.0371808724495717	0.527648106525526	0.313012386817712	0.5864497163437979	0.7747031412413214	0.6317078712375208	0.8268176881478553
DNAJB11	6.409618915304309	6.00236900815493	1.99827839871975	-2.4539347466941	-0.977837167907102	6.965205813915389	2.74001822708234	-1.27702109537388	-0.8446922590671	0.0446450672874016	0.2186942839650619	0.404849514162966	0.5388508055035399	0.5765390084917236	0.695637720349883	0.8038667026174655
CHRD	5.92948975689565	7.1298130955785295	0.913085927405837	-3.3649804433548303	-2.09574658821621	10.8384686130119	1.9546415223605	-2.60025541211727	-2.30356544583991	0.0084054597689509	0.18981841672653	0.121521708096411	0.147786471797009	0.5544127573122499	0.4980693263649656	0.5677633885780637
FLT3LG	3.47864039027506	-0.574974057574637	2.1864461093555	1.14856411958835	3.43854810103176	-2.87258758549752	5.93673460434433	1.48520781411827	9.86324430894243	0.1028313780767719	0.0272198325243029	0.2757963059707429	0.0101233997312633	0.4523696945628524	0.605456713831756	0.4718336173833724
RAB11FIP3	1.82824453786072	-1.40884298880978	3.30031727506719	0.1982422519637579	1.15660688847544	-0.382021415776155	0.862855695628511	0.0242272329743577	0.253055074932255	0.7498195583718741	0.545975874125089	0.9842352796306828	0.837192097520367	0.7849874453503004	0.99407266405102	0.944697031865674
GNPTG	6.45733327366929	6.61555081102547	0.0472795663869215	-0.0111721171312263	-0.30709551165434	5.98433767285419	0.0674884323339034	-0.0069136057895857	-0.292672206443364	0.0268657919484907	0.957095181016828	0.995583815955004	0.818417881325559	0.9861092648511726	0.9978780177150448	0.936672289758711
ZNF268	3.9676848960316895	6.310223702071901	1.43919372775783	-5.15066392074903	-4.02630795856635	4.486235375341059	1.69509535980381	-1.94196614192938	-2.07067571400148	0.0462653079229618	0.232142889746285	0.191635247446039	0.1742163957795739	0.5831876995649857	0.5474354698601297	0.5824232960935233
GOLGA3	3.68685300952296	4.9984167612798	3.12764616363754	-7.414657875644949	-3.7642307782576094	7.51647050582562	11.2009248014465	-9.73507556996736	-7.7621858053625	0.027215557462435	0.0566585665445837	0.0651540979027615	0.0815240023275979	0.4732692927537645	0.4516439641790622	0.5199233289423949
PABPC4	5.87209123339315	6.021440963541879	0.928442025116749	-0.352683913765945	-1.13272449244367	7.91905894588912	1.93148897192279	-0.236928382992985	-1.07341594809815	0.0155744874582933	0.193154643736401	0.8347690988965172	0.3954118098724779	0.5560995271892502	0.9285112369758458	0.7193337521723877
CERS4	4.77345185183197	3.7507148287638894	-0.219434806960451	1.78912996408818	1.23354778158048	2.3191752687146203	-0.133088882933782	0.5098470918215929	0.5248176873711989	0.1462172918806659	0.906305926417608	0.6608505617395389	0.652082415628086	0.964214674188946	0.845081721913483	0.8603001380139599
MCOLN1	5.901643691588731	6.754982074783161	-1.71617659237973	2.63240384145506	-0.0116364064719155	21.116435817299894	-17.5554600288616	7.85009730413731	-0.0509668090065663	0.0059360446366798	0.0356029443609093	0.0795325979667502	0.967558848189059	0.4523696945628524	0.4572667299191776	0.9903272679847908
USP48	5.255244405172831	5.39097048200812	0.2903641969555739	-1.9018602000426497	-0.0583705897529461	35.7505472076904	2.61086731292312	-7.293497746935261	-0.364820627884161	0.0009314013321655	0.23285367264326	0.0836265880294642	0.7766434020862719	0.5837729498953347	0.4657774781374388	0.9170845838610794
EFNB1	3.66637688489203	1.95883808351792	3.11619883093713	-3.46199616369202	-0.0584524014279832	5.815969496947299	6.87789226915264	-3.3497126297590296	-0.112859891081612	0.0283139166879342	0.0204917083356112	0.0787396426500019	0.9204489212303528	0.4523696945628524	0.4564919198582391	0.9760858057412728
PDPR	3.65517004626418	3.4305088611133	0.1941629393351989	-0.7960371336578042	0.420007264966077	6.41367296369854	0.3423571619933869	-0.619810886286903	0.5246399593951989	0.0234580624034759	0.764713174259789	0.5985874031591619	0.6521859813978	0.8993875611679908	0.8115284430416393	0.8603001380139599
AARS	5.631343670947349	5.71834292177955	0.659746525552659	-0.47323425875455	-0.78525468107104	13.090742424204302	3.52264249183487	-0.91387237804457	-2.29375394598522	0.0091666344354042	0.175749133912417	0.527825638890281	0.261021393884472	0.5458444572447289	0.7734535947646655	0.6290672186028085
GLG1	7.210412480467731	7.82728026848801	0.277859473183373	-1.9712691013131	-0.7751382061237501	39.683632270166704	4.693930506996081	-13.305539903791098	-8.15356364476525	0.0062324675832497	0.133595531440044	0.0475557693962386	0.077526095934209	0.5212985609849935	0.4358659936580732	0.5182859300460307
TNRC6A	4.94456322613933	4.80251512998562	-0.442725112507818	-0.205229716298032	0.951290154097963	3.43397097966049	-0.342170122666569	-0.063290381460897	0.484634500403839	0.0803051249008265	0.7864655879488359	0.9564773100225672	0.689691562666734	0.9093621985483304	0.9828059787865407	0.8780953917869267
PLEKHG2	4.80111168725433	3.86176525226922	0.0931791275717197	1.11660892343899	1.03190401850696	12.8852654203943	0.3122284926902849	1.64343927524817	2.35778794194395	0.0059691311805765	0.784412820021298	0.2420099675723439	0.142433397934299	0.9082726458272408	0.5815331762251189	0.564778714447692
NAT14	4.07579590743453	2.05107237686149	3.855459441939221	-3.2784059358969904	-0.41413221457499	2.59126211919042	5.05520489305181	-1.76065511148863	-0.4279006706916989	0.144673937140694	0.1238833102138259	0.326388084629795	0.73959527222222	0.5131795591631947	0.6431420514995058	0.9012221931928752
EXOC1	4.88969039451108	6.02318302553946	0.5934276916465681	-2.09548849300397	-1.89123408541592	4.75356973303533	0.729406565340908	-0.861965869305188	-1.07021679251987	0.0415181948012642	0.541610240486869	0.479550805517159	0.3965569269387829	0.781908658032769	0.744786962213069	0.72012261700773
RBM27	2.6908509799668394	1.92250520504246	0.619218025947889	-0.108066082602749	0.546146070785919	1.7152148191242098	0.881442949200668	-0.0536713105309308	0.450933414107051	0.230538398032983	0.538982441004244	0.965637907434556	0.7284753027644479	0.7808194617628037	0.9866450440174954	0.8985493898392518
OSBPL8	7.32772688307448	7.38579698842944	-2.7279939824112303	3.6770577642804	2.13983010911554	61.53805566033461	-64.2165206541243	32.7442495897094	30.7502284240903	0.0023283023892694	0.0098415007385417	0.0188905840231738	0.0203200539703773	0.4368069390278862	0.4070319053628667	0.4718336173833724
DTX2	4.1467095273172	3.19524953166757	2.1148693805112098	-3.38366390995073	-0.126046292393921	3.1130421503039503	2.2355425323525	-1.81713981109918	-0.1249056051456799	0.0907958793623515	0.2657901423535589	0.319238434254085	0.920763869330307	0.6037612588794287	0.6397825459315796	0.9760858057412728
PUS7	3.71786146057839	3.833352234337681	0.0364191276685916	-1.28685274946364	0.256066154180742	2.76187845986232	0.0246506876446824	-0.387767436608214	0.1232279697636799	0.1099034053283729	0.982571978966602	0.73556716127694	0.913193585521975	0.9932320953883436	0.8804916804723114	0.972802537489281
NRCAM	5.793599782492451	4.105516779887299	0.670105985666444	0.731822085045392	1.82631813413213	3.71486685260072	0.573654852355692	0.256076206678716	1.17224818735558	0.0662723415490983	0.6618131377541651	0.8265661665391691	0.37588974097355	0.8517661945314122	0.9243565939018183	0.7106760436547449
LAMB1	8.62720645109755	9.26435126961978	-1.9918641340906296	2.24175932039412	0.7486621946569308	18.330560768092894	-15.6801207852653	6.08330115894884	3.18220669534992	0.0182608954489673	0.0403923921681761	0.103190733887204	0.1934110110559889	0.4562531457671173	0.4830961946495737	0.5920574985519853
DLD	5.98060445482571	3.4684727492256098	-0.452039281853742	5.5393889098493805	3.0158211382854505	8.32773042230783	-2.75098349840164	10.6569062758867	9.89044769329567	0.0263135025460932	0.2192663159593539	0.0567135737487551	0.0615033926564586	0.5770955603413253	0.4409082346080495	0.5020697383734661
WDR7	2.97506043570665	5.0137620823703495	-0.1654043728185669	-2.71173177416304	-2.3589370030753902	1.6139773711975405	-0.0651144466039779	-0.465362970225092	-0.5619771401526931	0.318444754521856	0.958541370633434	0.7151121356742379	0.672654279907764	0.9861423150778356	0.8710221153308475	0.8695157755789782
TXNL1	7.20066560795068	8.45425104437483	-0.153809648123501	-1.45499268425267	-1.4128332455634498	14.2109560561708	-0.394865424643856	-1.39535508290416	-1.98362326186325	0.0112926982711052	0.76016527709712	0.390600336148364	0.294568632834863	0.8988715157949978	0.6863807768888519	0.6569024972982545
CMTM6	6.7524196642705	5.2572681836091295	-1.22846839608516	4.763968628409599	2.5309733567664	15.0823200715371	-23.0890336617388	29.2015300640714	25.734218569535603	0.0345373359186495	0.0274616523972129	0.021645792488035	0.0245968930342459	0.4523696945628524	0.4070319053628667	0.4719221248871926
AC013461.1	7.077133526590179	8.864449081807981	0.8383709108862031	-5.32851909952212	-2.38487648545023	13.9872974875386	2.22609560213101	-6.28040936083695	-4.27214687023697	0.0054645936060869	0.2687208165302819	0.0999748120935744	0.1461242456140269	0.605593539401798	0.4808403943192876	0.5658811857867686
FH	5.42011431846497	6.84508882358246	1.16171287932486	-4.57089830108172	-2.3520002442314305	5.228273490608389	1.16446447027184	-1.72419018345042	-1.29750926731504	0.0346908825218768	0.364351946176157	0.226815242786471	0.323950734645468	0.6721329281848193	0.5698291533992607	0.6768594714689353
CDV3	5.20748509437274	5.91749576087392	-0.877775579805054	0.93110028937979	-0.269934978354746	4.44931395000186	-1.22621750038357	0.377653869037687	-0.162909578409124	0.0683829917079374	0.4256240187991	0.7663837955379541	0.896346527589102	0.7105182066196478	0.8951434314724686	0.9666936893058836
ALKBH5	5.21524805891276	7.44952468604529	0.0659796193169453	-2.07898714682686	-2.9608264354061	3.63235520772838	0.0797983784914817	-0.624974789854996	-1.22040913360897	0.0847379752276123	0.948996253227979	0.6431492276221321	0.436339007158392	0.9840268489068263	0.8356827550950131	0.7482458263527106
NLRP1	3.767757480718	5.0397308133457805	1.06468614263054	-6.06068281411731	-1.33843139032901	2.7520005839085697	0.487437280832221	-1.2113241474549	-0.4841362922789171	0.110567514985374	0.674142297618732	0.349474571575621	0.676116853607416	0.8609880691149999	0.6596490656464573	0.8716674423734615
SPAG7	6.425196509581679	6.03745607435819	0.694961009246175	0.0887400740002898	-0.194938870507906	6.49203669360588	1.2154837387567	0.0505764295538424	-0.1742674293885079	0.0334616140406109	0.433338460096397	0.9674851510244828	0.8892722823171579	0.7150120327897668	0.9869462731860768	0.964089588405115
ZC3HC1	4.2086935886578605	3.63677714288634	1.26153819624721	-1.30475975815497	-0.249835317327893	8.02122350566883	4.48400978527068	-1.87275400701218	-0.586971590507231	0.0154840053371141	0.139631798652463	0.3098401191884899	0.6613062875064649	0.5237518725443019	0.6287303351646356	0.8645831914822496
ANGPT2	6.1530990866822	4.36974603482243	1.66158449693024	-1.29312242223401	1.19921385868414	4.66342755430541	2.8401132969804705	-0.8916405407266641	1.5766157964126295	0.0514082806632515	0.215521528243301	0.5357534412471989	0.357482798822631	0.5732723660053134	0.77913612825076	0.7000880113688803
TMEM101	5.495109533363	5.371226943164361	0.3221327295971	-1.15553471935946	0.0920269220455186	4.970364846516009	0.323996195422282	-0.539203713129373	0.0687876393642596	0.0623315988371827	0.8004828492384141	0.6797691276480811	0.9559269901352472	0.9157805547412914	0.8547524325026902	0.9855041760931702
CCDC80	4.51080727409839	1.35844591216403	0.0431604931409974	4.39943316808857	3.74605610736962	2.8090276999965096	0.12530056537809	4.58160952080983	7.006718593765969	0.1076659192842419	0.9202339265928192	0.1203993984019869	0.0756984091669868	0.9697937639309924	0.4977405965990157	0.5170595900048344
PSME1	8.40295960979205	7.909107395751259	0.1561531840029	0.349951867870682	0.495779568001145	23.5593064701384	0.7166935811781501	0.637045779691953	1.4758995799229	0.0018199199836441	0.60348322038891	0.636692005003078	0.3753494236960029	0.8182059288723729	0.8313346143078103	0.7106760436547449
PPP2R3C	5.73784294077708	4.59599213268268	-0.977404276133887	3.3688943547528	2.16018471291238	5.066222219860981	-1.07934176513801	1.67585154319723	1.63759063635869	0.0368226077265804	0.393300565254341	0.235756578423676	0.24316115812493	0.6917374238144415	0.5765496185616744	0.6206274732620936
OSGEP	5.47231006709396	5.40510001443678	-0.8927119549215649	1.86995891707518	0.6597866836644231	18.5162074081881	-9.849169164683827	7.64298524938447	4.19365677946249	0.0142087519336721	0.0642795658425711	0.0820441215836019	0.148479705734267	0.4751807821461296	0.4620162975694176	0.568518655344835
SLC22A17	6.166258357578981	5.736670472665219	0.4711511728381629	-0.512246983298348	0.285016689776583	12.4540000437286	1.23361023784756	-0.5159032058062729	0.4671088713435879	0.0166514478424374	0.42849322256555	0.6849866998813512	0.713026572109423	0.711476547476475	0.8565758682016297	0.8907435882579599
SCFD1	5.62622162380597	6.87602922996896	-0.6777511453394599	-0.0793442711396016	-1.07714867504448	4.42507000960678	-0.8739190230240109	-0.0283966520164411	-0.553724199018912	0.073632465743253	0.535923461854647	0.981742368923254	0.676285814989858	0.7792701035456234	0.9926455254644596	0.8716674423734615
G2E3	4.8674826419300405	2.83482097706074	-2.48200374020788	6.17581767769686	4.3920691143247	2.59085919618971	-1.56582929118328	2.37479101739791	2.46065057872429	0.12224939939396	0.257877586956552	0.1408100918491109	0.132993144003259	0.6002251695842228	0.5107259350513327	0.5642559237546926
HECTD1	6.178347782673531	5.59226062886871	-0.5405715874446599	0.8070440806075129	1.3384247356811398	13.0166053363728	-3.95510486890557	2.15578523354367	5.94023406567864	0.023934732330622	0.157436277435251	0.275516033160919	0.105470239399885	0.5376298422824797	0.605456713831756	0.5353575121600824
HNRNPC	7.8891232484076	8.69421592702915	0.1520414659101149	-2.0211503432237	-0.8953850224129699	42.3426223041755	0.89752372863623	-4.77967846941095	-3.223562638575049	0.0039499028965403	0.526610300764055	0.0838919147423644	0.154904364926572	0.7742170668647884	0.4658244801291037	0.572072255491334
SUPT16H	5.66875253894491	6.033547601026031	0.224258784015899	-1.55083545413681	-0.352894595162427	9.48714164846235	0.4050448315085549	-1.12676098320833	-0.394612353984738	0.0197412838826479	0.752383438820037	0.409938569093297	0.74816854898919	0.8961775437150151	0.6986654892328097	0.904492829497022
TOX4	6.59532578199992	8.048836666072969	-0.0312837406894596	-2.56253639349278	-1.5588694281812798	13.4797131421093	-0.0708495291934022	-2.20631152416004	-1.89173713348027	0.0054584766085974	0.9499645682758108	0.158105484321274	0.199068311087036	0.9842921350194592	0.5207773419871685	0.5967464877621687
TINF2	6.14890485477287	6.89035205916133	0.0139558249338641	-2.4698867866254703	-0.517442006688826	16.6877985144601	0.0350512376050431	-2.75035609495634	-0.885052304173006	0.0035716616896121	0.9752226413313458	0.110678627345246	0.4694973524725739	0.9912207226684008	0.4916306923068957	0.7657469861171909
TRPM7	4.72741049190881	5.97829556587218	-1.05028109174972	-0.818132645184573	-0.5165582418609891	4.8611425666273	-1.03538528925725	-0.3712700240750921	-0.342046442311496	0.0664472640449644	0.488653452936915	0.770631411993001	0.789507467365851	0.749241195862398	0.8966592241953776	0.9224030747313744
SNAP23	6.11025690538157	7.04372223090702	-1.3453206307261398	0.192762338550197	0.0638827701684516	37.4711316543656	-20.8024315765479	1.06358618577189	0.53257265369398	0.0033841762861881	0.0304763656143157	0.479674370005878	0.6882782685632929	0.4523696945628524	0.744786962213069	0.8773681592426111
PHGDH	5.376521207454691	4.83213926387536	3.00174471293606	-4.59081663219828	-1.45578709398745	3.43106924685946	7.466271705013259	-6.442744895648731	-3.60983516132776	0.160447761909375	0.0846918459395985	0.0980088725997722	0.172018958238001	0.4863045401983963	0.4791878618473158	0.5817915377380726
EZR	9.4812070062647	8.563614492435569	-2.05617338957324	5.17485533351667	2.49456782943385	16.7360906589733	-6.86897157349471	6.20544656699653	4.90349227432814	0.0035552706016245	0.0894504854013794	0.0954322499231568	0.122508019664631	0.4907403084516153	0.4780344389646326	0.5578654257360111
MYL6	11.2265764470523	10.8202603494229	-0.306269418203477	2.12359049500394	0.4574523496387729	26.5220345654755	-0.962730390755041	2.50356175914593	0.8629472797828929	0.0061610049679154	0.500824816650247	0.2010317870171789	0.52745021540413	0.757378224410507	0.5550054153101622	0.8005101254021944
AGO1	3.34199941256826	5.2327555932838	1.19303528071697	-4.84409237892885	-3.1273338727632005	7.320134028624129	2.31804731483994	-3.51115573199246	-3.28366877050025	0.0591286642976981	0.259276603238683	0.169172549852915	0.18576313505001	0.6008753362371742	0.530201186945038	0.5872762207885347
CLSPN	2.2756609002394	1.4993790748416698	-1.26358096892734	3.57515988468241	1.65221120983145	0.684440197717903	-0.617763191290687	0.7726076680994419	0.519728592512161	0.56436516212691	0.5997007673028549	0.5205652483592229	0.655052968466333	0.8164679472098205	0.7678759576210065	0.8616896642389474
RFFL	3.25772607122496	2.4154199009384905	1.88351565493135	-2.93420156786176	-0.0305274246126904	1.89866612984137	1.20359528160259	-0.8293022012261909	-0.0158391364973064	0.1980202775736339	0.351878475194942	0.494153187379877	0.988800741565163	0.6631051768720663	0.7529287446060992	0.996278220443131
MFSD11	4.60527325434771	3.84350860333246	-1.63069459743485	2.72374445316252	2.40728985143194	4.5515839492229295	-3.3158176078312005	1.92835818521378	2.84536974036223	0.0452841998173287	0.183691453719015	0.295577018283418	0.207713767748446	0.551680967578813	0.6191438230835132	0.6036419735669679
DPYSL2	8.6088637814835	7.49478627091174	-0.938053752503007	3.82721672350771	1.86169668794014	8.05912442208083	-1.7797141617568002	2.45744015692981	1.96551654600418	0.0150540407336921	0.321550021187853	0.237452454210155	0.292721779704364	0.6451507140500646	0.5785373482509476	0.6559871444971836
TGFB2	5.524251628626571	5.221933999827121	-1.12406744642568	2.5204370102423	1.1396053655836	11.4770153990454	-4.76831120080264	3.46328463608265	2.4731306069305097	0.007510084785835	0.128174312215402	0.171545534798619	0.23960046731207	0.517455940033447	0.5314777114045787	0.6195303889868049
GPATCH2	5.4634542046359895	4.68635892015317	0.128317608397718	-1.60596113985616	1.4922611123719498	9.809290017789	0.33713386211269	-1.88516342186515	3.2409055395784403	0.0102656468321492	0.792959928200007	0.307603235673682	0.186377527719834	0.9128620393225398	0.6267942325544141	0.5872762207885347
NUP50	4.53782657128382	4.19948620121539	1.02377735163152	-1.53780351090956	-0.250841624990991	6.71852333450602	1.67036981451267	-1.05051456989577	-0.2760940830862199	0.0214439789142045	0.236799331369153	0.403692121156797	0.8083893766922471	0.584779193042954	0.6951157086422394	0.93235721222986
COMT	7.8927903023939905	7.80269827199658	-0.2488155231364419	0.977976392592447	0.176797155119992	23.7536124928232	-59.902006150990296	80.4080105605738	22.8118520669008	0.0267399702451847	0.0106265584894561	0.0079167482054713	0.0278891845795806	0.4368069390278862	0.4070319053628667	0.4719221248871926
ECHDC1	5.35250418678838	4.2041109406115	0.443579899112097	1.7435862405031002	0.806418830895399	38.0479646531027	4.75093024625872	7.31618795264778	5.1488591946235305	0.0006900609084915	0.0415615033764557	0.0181745414747881	0.0357121676704641	0.4562531457671173	0.4070319053628667	0.4766050351614577
LRRFIP2	7.073624778482831	6.7993963127087405	-1.22352783642651	2.32190483121304	1.2495506579323898	31.8698428868354	-8.06615557571348	5.866130114216781	5.01929227834911	0.0018155846980315	0.0757942409811669	0.0943526416017592	0.115888334155149	0.4809345431884786	0.4772011256744181	0.5481545602307851
SEC22C	6.01185916746935	6.043173114037349	-0.863212676906451	1.27662179880034	0.643337593456668	22.4812111705829	-4.34591640027282	2.33656329949423	1.8147319977934095	0.0072672540590963	0.13245424805128	0.217401232446851	0.296899296850789	0.5198400539446861	0.5638233710444905	0.6588688033929222
HDAC6	4.707818169507861	5.848431792040611	-0.8126077576566879	-2.4583243046097203	-0.201591949712849	26.690929245258	-3.46314969101063	-5.10758689764951	-0.626128740720048	0.0014007459042607	0.0742162577045754	0.0362605096262506	0.595163487744968	0.4793477002456894	0.4308663889106412	0.8309133131769136
UPRT	3.78168983566498	3.573472910665	0.140231396563932	0.473749885411609	-0.0319287400226198	2.60544610363379	0.127636225848768	0.173515788066089	-0.0177463868789514	0.169289726495291	0.919000369893631	0.887486452288367	0.988540168113036	0.9696348873913148	0.9523721313845248	0.996278220443131
CDC23	4.04783686064175	5.42954368971292	-1.80843692646996	-0.482519683190594	0.0838908980717052	2.49909940669386	-0.7773349391737071	-0.112209905489399	0.0264327296346604	0.129687762585031	0.5183108268671011	0.920904199333574	0.981312501533412	0.7678337793541358	0.9681152125085114	0.9938400260735384
AAAS	5.1627491801413	3.5925141098090805	-0.7386445114308939	2.76825252325747	2.59277488325461	7.619726032476501	-2.2889813676632498	3.7393759683815895	5.985537551088259	0.0178722784351677	0.261968543385274	0.158977395887566	0.100697659870812	0.6022221415980306	0.5215589955629019	0.52936384096038
CBX5	5.74274446306245	5.3356349619709	1.5333163140326205	-1.1810896268371298	-0.950462153792658	4.11853407390365	1.51901268665433	-0.43254379973688	-0.5263915979693949	0.0542052600813671	0.268096502860677	0.707519879695444	0.651165821303447	0.6050847756238005	0.8671798635484628	0.8603001380139599
FMO2	4.43473064732863	4.7976361829313605	-2.8358519274487	5.710223666658091	1.34194676125744	2.1431565611068	-2.7381542009335296	1.4410663780175803	0.5219967886403429	0.171247365573655	0.205872248935573	0.3734833782199979	0.6904452501742301	0.5648565041727664	0.6750834398313205	0.878221777843992
SUCO	4.576316404244559	7.30010373269018	-1.26305910635496	-4.60196591637388	-1.49820876333352	4.04545037647088	-0.656438676865054	-1.47545852206964	-0.693537731308224	0.0915610162507839	0.621267717191302	0.372009907440862	0.6139529033359731	0.8303526049517943	0.6745969205061673	0.838496224569703
MAP3K1	2.743553387249	3.18666953526276	-2.75910713795653	3.4099185778845	1.64581270468368	14.1582689733084	-30.552501998278604	13.3769269066135	10.1682230914554	0.011064666350969	0.020618207043776	0.0459855688279739	0.0613686777936409	0.4523696945628524	0.4358659936580732	0.5020697383734661
DHPS	6.82698244396917	6.92234641126742	0.428032441508937	-0.258101632005798	-0.643308079315501	9.853859992080949	0.81244832678064	-0.183612349798648	-0.670110223432277	0.0293802371248337	0.549554460732794	0.8761086902821809	0.604222319404424	0.7875806322288197	0.9470114897442397	0.8340355449435763
HOOK2	5.46502160541105	3.5075333973529204	1.82382036376809	-0.340016410708051	1.05039122622068	4.87199094121271	3.1319551802458503	-0.2252296768831319	1.27338493311244	0.0449369227934684	0.1959787509784619	0.85785553148537	0.414280626788904	0.5583356479284199	0.940444705782894	0.7340530269918872
ARCN1	5.15020268701641	5.2589492514463405	-2.8403948760663504	2.85488133421919	2.3905334523270096	8.27941512457347	-3.55805396864854	2.1040819570161298	2.41822968785593	0.0142765120517249	0.0707142488802018	0.170047826434956	0.136777758474773	0.477845384987961	0.5305833640379755	0.5642559237546926
TMEM38B	4.91458765341579	5.725603906638679	0.683817900358319	-1.20604994505756	-1.7936206844481	5.673190577517099	1.13154705266546	-0.629688908016767	-1.2757885074383502	0.0296933660120773	0.375245633648884	0.593241543417516	0.330166575117856	0.6804345330838202	0.8099731901739914	0.6791600124998793
PSMD5	4.538939149569269	3.77200759966771	-0.7697168703377428	2.8352248786649104	1.50346930929916	3.94148117515017	-0.989904128949548	1.35451901760872	1.10797107820658	0.0595008937818794	0.453209974109933	0.313428370117291	0.386709907226272	0.7282275908953606	0.6322922796235894	0.7152105228768142
NUP188	3.90353838084588	1.32561439155459	-1.53514510327376	7.23954420418348	3.74072354387784	0.8523725821675541	-0.955399170021822	2.19169809028804	1.64054701936457	0.4837933286675689	0.440203146514736	0.1597408674221269	0.2425783689575739	0.7180486348823445	0.5216376577350604	0.6206274732620936
CRAT	3.5275757541987995	2.61960034045306	-0.107908890688155	2.38845914196856	0.920582573774271	5.40866454096393	-0.459529018891905	3.7169785624214704	2.28593196472341	0.0394926517215371	0.7255035936677049	0.163738165336427	0.2601460297579119	0.8864115719408548	0.5239482334459447	0.6290672186028085
SH2D3C	4.57535556710793	2.87503279874877	-0.149645935506462	3.5333439539964	1.85750418415286	2.14466888770685	-0.13463254808109	1.30268401046483	1.1089016653956	0.190149014933158	0.914417101619808	0.389719185224087	0.450678637705047	0.9667714778559194	0.6862499161520697	0.7561739423734545
NANS	5.587823773471791	5.516436609693531	1.15938739699134	-1.05577345381883	-0.8693052609599741	6.45900281794971	1.8672360789858	-0.589506599191175	-0.735395869270736	0.0472247535694191	0.2853889283378339	0.6360572940382211	0.574735836611696	0.6185075474635379	0.8310233263224789	0.8208474241201393
CWF19L1	3.56702637517097	5.33678545532448	1.58002338007989	-4.898680069130879	-3.32113156280923	5.63760779510099	2.3706890457541	-2.59163030710187	-2.5186894168140497	0.0300525975593796	0.141199356623786	0.122189450736427	0.1280476172275109	0.5260925004336519	0.4980693263649656	0.562024870014577
BTAF1	4.27376844065121	3.42372952953338	-1.25687119507101	3.22472534511436	1.87804211727875	3.1992154559907595	-1.18582018607077	1.42822438546586	1.22527338160086	0.0882040532711108	0.4388644759421579	0.291826994090952	0.378949272372602	0.7170341690879223	0.6166820126640804	0.7120602030081726
IKZF5	3.7593063203797104	4.0959853361127	-3.1020835775001205	6.618232520736231	1.4385424904841295	3.41408771483961	-4.682235843558599	2.8136405225646	0.929160111752907	0.102133197655666	0.104867099493978	0.180598087476557	0.509505351934676	0.4961766594673298	0.5386381801980867	0.7888598559685576
BAMBI	4.52895408238932	5.04979976708322	1.15119068414724	-4.383477115762201	-0.9688363470486808	8.74446066187445	1.80705775528197	-3.0254187248983904	-1.14507886233665	0.0128267017214155	0.2124938250094689	0.0940868700191881	0.370722325909372	0.569458404874023	0.4772011256744181	0.7084922777540091
WAC	6.0732101150605295	6.8422503927505005	-0.571615013865871	-0.1435807326207309	-0.476873486149585	10.0943242417849	-1.48362392338106	-0.1199102810234619	-0.592191060412838	0.0156416115342595	0.3737009913880449	0.923416746973997	0.6579119204114511	0.6795403786519278	0.9687596065227322	0.8634069069652573
CREM	5.92585591763078	0.8818674236163578	1.44694786316824	7.252641331211509	4.50456700606708	0.438393277890359	0.9665123741573808	1.5021439464823	1.69869123720525	0.7041691552279721	0.4733090539655259	0.302622717187991	0.258751760541836	0.7414731621140287	0.6238280780442329	0.6281370086048356
NUBP2	6.00249709320659	5.72163834312044	-0.390156416479372	0.9107883520117142	0.655382772255777	148.553505070839	-12.7647669438762	11.4050446589683	12.855656525850598	0.0004184490047497	0.0445116382038264	0.0325349955948531	0.0344650258374864	0.4609673173820696	0.4276527401460919	0.4766050351614577
HIVEP1	4.1231658633886	3.9864450537806704	1.1761816336041102	-0.9387900425495	-1.16936209551013	1.34609927107924	0.5004549103383379	-0.15842316629991	-0.284516261290015	0.364683301511109	0.703633584872464	0.8956962230861379	0.820089118924603	0.8754073352896568	0.9565090365910404	0.93687010913803
FKBP5	7.43436858426942	5.19188505671277	-5.40555327959602	13.153331401245598	6.399498786701981	2.8481316781246697	-18.807403812561603	12.5166869038757	10.5493716970402	0.195849989312345	0.0333594954526349	0.0501264660835116	0.0595439728918063	0.4523696945628524	0.4384082318237678	0.5001914054901168
SRPK1	4.424449655674709	5.515953409413	-1.22630296086115	-2.5003906761671497	0.390477383167142	5.55854729986816	-1.73999504159908	-2.27426913113969	0.5752602943452809	0.043839248260215	0.330669675314896	0.262195304452183	0.667601824730705	0.6493952555654141	0.5946606703396488	0.8670589604082054
BRPF3	2.50126705934185	2.97960838781707	-1.62324247301552	1.37043242637882	0.8813785229235941	3.8662645714905	-2.2350430351467403	0.8406129964154408	0.7772037254101	0.0608557152685305	0.154956483023536	0.489046194830935	0.518373273782407	0.5374024810539366	0.7494258858844853	0.7947595756198008
MRPS18A	5.916239749965579	5.01689499285997	1.67679806516651	-0.931199433091626	-0.294076820633086	8.76306169625443	3.21310558099554	-0.7077551328924051	-0.364980185197342	0.0127733437392055	0.0847319230182762	0.5524584518375861	0.75010795722966	0.4863045401983963	0.7876292364519327	0.9049031218199716
TMEM14A	5.757328542180329	4.37221397103925	-0.200038106371875	2.52813665304654	1.74460524135515	14.4975406731188	-1.3236417304761798	5.74902445832696	6.61787323085166	0.0061392693138907	0.410278377548691	0.10520797634974	0.0919713859303644	0.7020888563417459	0.4872687941679625	0.5243038905352769
EFHC1	6.125843666390869	8.29093677925793	-0.254692161895347	-4.12497770691603	-2.00993706692002	53.9037043854511	-3.50751785777226	-21.1747582599714	-14.8113383920606	0.0004209292070055	0.176803502683939	0.0298007213144528	0.0428368788827238	0.5458444572447289	0.422967107435135	0.4810889402263174
HSP90AB1	9.4178484352302	10.624757108926302	2.39345851882608	-5.96933995107795	-3.12649410948036	11.7187622561636	7.78918243025182	-8.19045738838467	-6.90226699764106	0.0273389570686068	0.0812456131117362	0.0771260357413353	0.0913725882216573	0.485943994689444	0.4564919198582391	0.5243038905352769
CDC5L	6.306501680274099	7.27540543576142	-0.699307558425155	-1.07879147192334	-0.4134968184036989	16.9149672405017	-5.40068491428801	-2.8826664823329	-1.67203600627154	0.0140371004966242	0.116405598641544	0.211993382702684	0.342850935733789	0.5060923727223963	0.5606084590424665	0.6894232685589599
ZNF184	4.12346084784331	1.8187659555556697	1.27386652247495	3.52974790434134	1.09911547627647	1.22968339679007	1.15257774222042	1.1281288947677	0.5582792680261519	0.374915429898859	0.432604602552312	0.4185961663749	0.658617720850447	0.7147556152351795	0.7042022937974053	0.8637214790471741
DSP	3.56261203876386	1.6089974743301698	1.51153763845126	-1.27206154895651	1.79000301290948	0.9812693541571608	0.558605195228865	-0.221346300496762	0.651165914202447	0.429926957180536	0.632626927121926	0.8453670985562151	0.581761677443689	0.8368126206724602	0.9353077254983826	0.8246357603202272
SIRT1	3.6727048599252	5.90350182582574	0.475478389575229	-6.83304683885198	-2.2661000898349704	6.5579183714379	0.7478771929288399	-5.825250253243031	-3.02379403918454	0.0243749718292417	0.590235005905756	0.108079497272559	0.203328523666241	0.8115270642311271	0.4885349238561146	0.6000898424729181
HNRNPH3	6.916269406545879	6.73515528536975	0.133416798569765	0.3616857317496189	0.0404144279066046	70.3282080705098	1.72624210541583	1.8324243572721	0.30663092816965	0.0002021199635631	0.2264455662948599	0.2083491961497569	0.788102768284241	0.5811205282832015	0.5586108755411021	0.922086418243908
IFT74	4.48310424086113	7.73338475546791	2.16792992971692	-8.852096367226759	-5.30122050761111	16.3246775678202	12.72225005076	-17.2050430130168	-14.276384821272302	0.0059443239461157	0.0499056584247274	0.0369489525911682	0.0445011738850093	0.4622860038517991	0.4308663889106412	0.4818808220399967
JAK2	3.6203079789528703	6.68833970438878	1.04229606582401	-5.77534994183406	-4.52001946917871	6.66598701367481	2.1639808697977	-4.39168809796115	-4.57172016147214	0.0218658048982052	0.2755593047595809	0.142381919151103	0.1370848228255519	0.6120411532474276	0.5112860140983329	0.5642559237546926
ABL1	4.281912370778951	4.64195320105989	0.8542349138787879	-1.86042937491986	-0.95533800028028	6.13711947594113	1.36455184716596	-1.13643231229874	-0.880867783101721	0.0255377167650616	0.30564141588574	0.373605308107715	0.4713032708440139	0.634234434496642	0.6751350257062105	0.7657816991267689
ACOT7	3.55945254671078	1.51927455758756	0.701154249031838	3.30519591238576	1.37437535999418	1.49921180088141	0.819028166207078	1.50181865039737	0.964319052946975	0.274700380586712	0.534310353309018	0.272820452148382	0.44762630938003	0.778168696244492	0.6044798611349479	0.7551523775780474
SH3GLB1	6.79971403315853	6.98021559921856	-0.6679306313426171	0.219293212675507	0.469479476251955	12.7412584789575	-1.60369976294976	0.1970803203373769	0.664394186273105	0.0161470998893788	0.348367779675893	0.872562857654278	0.617815256327371	0.6601769918821814	0.945819267666546	0.8402826383381574
SYDE2	2.88146946299165	3.2122929561637097	0.414520511405814	-1.94367086700937	-0.2412494750292639	1.22815717609198	0.196688466422028	-0.331531377644649	-0.0680894820152084	0.368944887754186	0.875156246587703	0.787773585218476	0.9552427212974328	0.9490583296328868	0.9048868840369396	0.9854850143198433
PCSK5	3.93073451241251	8.83141297774131	-2.67648206802948	-4.15700854180575	-3.44731151119676	12.538755665316698	-36.5804999418725	-25.0647408799054	-26.7482978585727	0.0464596517716328	0.0173957829165963	0.0253818030154019	0.0237889936295028	0.4523696945628524	0.4176531069132268	0.4719221248871926
TMED1	6.176082496533691	5.29464079133124	0.26773362796194	1.05561263416803	0.78903207548306	25.749826713811103	3.86336370955642	5.75434258098092	7.01867837012563	0.0087947453826704	0.161033517283943	0.108667735239469	0.0894827069358588	0.5383471230711239	0.4890261590410024	0.5243038905352769
ABLIM1	3.74645789920869	6.21332597212588	-0.520890231153743	-2.8226462839175896	-2.56907696463471	5.31932510819097	-0.65782088340926	-1.2937503981958998	-1.57114006696203	0.0335720492881503	0.578244405955175	0.325016234962106	0.256749960601611	0.803438477385496	0.6423928447461796	0.62702768967247
RAB18	6.9567558468988	7.47830929315254	0.2451766503963839	-0.916271322535239	-0.8889525897244058	25.4131235738221	1.11013964236901	-1.5663943023796898	-2.20343382234243	0.0081301717393413	0.447475743545823	0.296775904372427	0.230213138116427	0.7244485311513658	0.6201938743293555	0.6144259384687821
PRTFDC1	3.2596969771244297	-0.0231184333776641	1.55368053036134	2.71342603408044	2.66806743387886	-0.0165298599314437	1.57529534756923	0.9572218352437748	1.6916409430418402	0.9883426642758242	0.3562603922987249	0.505550969292388	0.3254629208879	0.6660491430679208	0.7597313950429697	0.6782151078788329
H2AFY2	4.42619280955763	3.99830339098589	2.17688706748465	-3.6378789527554	-0.9809010560750592	12.020189832262302	6.1641076143785405	-4.36212365757229	-2.03346304983994	0.0068501012823819	0.0253229900270885	0.0487433204819561	0.179024887477118	0.4523696945628524	0.4358659936580732	0.5851061594346142
FAM21A	4.13364746505474	5.8473815653824905	-1.2664315000711102	-2.4212638614424	-0.545811592325548	4.52233385216354	-1.21596941651691	-1.35319395682618	-0.457600015495044	0.0455938787134716	0.436619701899173	0.4027269885620779	0.7267159972635459	0.7163267473298224	0.6945148756378259	0.8977052935381675
MAST3	2.94399158166817	-0.0078669756342499	0.669270575626275	2.7515030345087403	3.12766830132223	-0.010044564333477	1.44539788616076	2.17051269528623	4.42084673016293	0.992936246715888	0.384341423085246	0.269544495432843	0.135907815473549	0.6865984993830001	0.6031790570392721	0.5642559237546926
MZF1	4.371219576828279	1.40593940080793	0.5834321690556851	3.65897280469566	2.98331821046836	2.50031346030063	1.47317388880052	3.69843200130734	5.3475439474923	0.129848917794008	0.378455627060954	0.158312903322031	0.1091053198292359	0.6832828177436895	0.5211458653614999	0.5400740324451642
OCEL1	5.26095176073931	6.33626130657344	0.7903917356510781	-2.33134619009187	-2.05346830807984	4.69930227828984	0.8748797304143492	-0.927265691473578	-1.15106046103875	0.0992635835091491	0.541324712282799	0.51723164084201	0.453039925263701	0.781908658032769	0.7654953721596187	0.757880011888192
MYO9B	4.33319478374011	2.76172996951393	2.8655531105757497	-3.54908664095841	0.0326285069539911	3.89875974709877	16.130592376014	-8.195909873687219	0.143471506536168	0.139201041580054	0.0394103695513625	0.0772601429844936	0.909267340479897	0.4562531457671173	0.4564919198582391	0.9705221192349012
KCNK6	6.493066808046009	6.18559360763176	-1.47178363082689	1.89278491613225	1.7154916501249298	5.3809307064110605	-4.16864316122238	1.71686529500034	2.54586899820023	0.0683281677403864	0.149094197991015	0.334309381294739	0.237018399923607	0.5330730367055447	0.6479105471671299	0.6186579352666203
CATSPERG	1.7678161912966002	0.212142545981298	0.8243981043939091	1.1775663079273402	1.06758469640771	0.261729987257256	1.06654662342998	0.6391919865625071	0.94761424104885	0.8203800275422659	0.4721892509064361	0.6052176253103261	0.476119604563561	0.7414731621140287	0.8154339560410104	0.768118129987722
PSMD8	8.20915496462202	7.574234123393491	-1.33443385248462	4.18977149061756	1.46011029187896	37.8695298121434	-83.01038518450841	88.5275696946544	49.6081349574739	0.0155873790590122	0.0076618279860357	0.0071790491225206	0.0128173497164851	0.4365472601527217	0.4070319053628667	0.4718336173833724
SETD1A	2.05975158631837	1.58820532392076	0.174649148651509	-0.330015119717769	0.654980698146456	4.29910238215055	0.520544758689512	-0.3980576985073729	1.29703851933623	0.0687436927565258	0.692691402247823	0.7456594011716791	0.384882595348736	0.8694711151928759	0.8860206665245726	0.7144429937190566
BCL7C	5.546483241447961	5.454025813428401	0.334792218541501	0.1741902881713469	-0.289751131653984	46.15757992015121	5.1175448013922695	0.8885604836225949	-2.26589723060097	0.0005594195288524	0.1206073862517069	0.5342037892848099	0.261197662695678	0.5085661201991634	0.7788557888303445	0.6291888797513997
CIRBP	9.38554898425736	7.96834358538491	-0.9371279027581642	3.87912012648032	2.29887848265344	15.286179048620005	-18.508857726853897	27.5391406858608	27.1282452938719	0.0388312024397192	0.0343441249965431	0.0230731899239308	0.0234267197303989	0.4523696945628524	0.4085383929185907	0.4719221248871926
ATP5D	8.22274935778826	7.851401190649071	-0.377679635752924	1.36617766134603	0.6620421691949301	29.5466209082345	-2.3504464274746297	3.27230384932323	2.55905512725804	0.0011450512273538	0.254549189225938	0.183897017564464	0.233269103901558	0.5974407885605364	0.5409308332004993	0.6162197294510657
HNRNPM	6.993233782307549	6.73251095241218	0.7414971142725308	-0.0515353002925399	-0.440084894439562	19.2386082680614	4.46726287778992	-0.103748221357138	-1.3806750488539	0.0030262526919233	0.138755714636365	0.934015869394879	0.397458431063289	0.5237518725443019	0.972369431891391	0.7205824835732408
MARCH2	4.5966020927535	3.76026566308994	2.4454010754900404	-1.67324491936954	-0.610259223070214	1.44228643643552	1.0088223396529998	-0.251105474571789	-0.1629952013830949	0.286749332242011	0.472897700623459	0.828944727337612	0.8869382405574191	0.7414731621140287	0.9257181225190833	0.9630056784539246
NDUFB7	7.695343617709921	7.49903965412348	0.2031629152486199	1.21104697961054	-0.223042260434822	12.3937894402865	0.523521248611155	1.03132676876401	-0.291549524189323	0.0169482030894483	0.68825404493616	0.4767944431864679	0.81692524181558	0.867165423871706	0.7433154428049816	0.9359833427722742
TECR	6.7727773537619	7.0471001519215895	0.6211340523408061	-1.5038048270366102	-0.76259393740603	17.8297915257467	12.8851438440532	-12.5329632245368	-9.89933350292531	0.0319189178684118	0.0493051121444357	0.0506559541820124	0.0640691133892806	0.4622860038517991	0.4387217472016828	0.5091822653411054
[truncated: 8,676 more rows]
